# Supplementary material for: Natural variants suppress mutations in hundreds of essential genes
Source: Mol Syst Biol. 2021 May 27;17(5):e10138. doi: 10.15252/msb.202010138 (PMC8156963; doi:10.15252/msb.202010138)
Supplement: Supplementary file 3 — Dataset EV1 [file MSB-17-e10138-s003.xls]

## Sheet: ReadMe
Dataset EV1. Raw colony size data
This file contains colony size measurements for haploid progeny populations from crosses between TS mutants and wild strains that were generated by SGA.
Column A-D	Strain ID, ORF, gene, and TS allele of the query strains.
Column E-BX	Mean colony sizes and standard error of the mean of 4 technical replicates of haploid progeny populations measured in 2 biological replicates (R1 and R2) of TS alleles crossed into 10 different wild strains at two different temperatures (T26 and T34). Y142.. and DMA.. labels correspond to the various wild and reference strains, respectively (see Dataset EV8)

## Sheet: DatasetEV1
#Strain	ORF	Gene	Allele	R1-Y14273-T26-mean	R1-Y14273-T26-SEM	R1-Y14273-T34-mean	R1-Y14273-T34-SEM	R1-Y14274-T26-mean	R1-Y14274-T26-SEM	R1-Y14274-T34-mean	R1-Y14274-T34-SEM	R1-Y14275-T26-mean	R1-Y14275-T26-SEM	R1-Y14275-T34-mean	R1-Y14275-T34-SEM	R1-Y14276-T26-mean	R1-Y14276-T26-SEM	R1-Y14276-T34-mean	R1-Y14276-T34-SEM	R1-Y14277-T26-mean	R1-Y14277-T26-SEM	R1-Y14277-T34-mean	R1-Y14277-T34-SEM	R1-Y14278-T26-mean	R1-Y14278-T26-SEM	R1-Y14278-T34-mean	R1-Y14278-T34-SEM	R1-Y14279-T26-mean	R1-Y14279-T26-SEM	R1-Y14279-T34-mean	R1-Y14279-T34-SEM	R1-Y14280-T26-mean	R1-Y14280-T26-SEM	R1-Y14280-T34-mean	R1-Y14280-T34-SEM	R1-Y14281-T26-mean	R1-Y14281-T26-SEM	R1-Y14281-T34-mean	R1-Y14281-T34-SEM	R1-Y14282-T26-mean	R1-Y14282-T26-SEM	R1-Y14282-T34-mean	R1-Y14282-T34-SEM	R1-DMA809-T26-mean	R1-DMA809-T26-SEM	R1-DMA809-T34-mean	R1-DMA809-T34-SEM	R2-Y14273-T26-mean	R2-Y14273-T26-SEM
SN851	Control	Control	Control	11.2	0.0059	11.16	0.0051	11.07	0.0061	10.87	0.0065	11.24	0.0054	11.03	0.005	11.23	0.0201	10.12	0.0059	11.02	0.0062	10.88	0.0064	10.95	0.0135	10.94	0.0149	11.15	0.0055	10.97	0.0056	11.27	0.0056	10.71	0.0076	11.2	0.0113	10.91	0.0113	11.14	0.0175	10.95	0.0197	11.22	0.0156	11.16	0.0157	11.01	0.03
TSQ508	YAL001C	TFC3	tfc3-g349e	nan	nan	11.12	0.1616	11.37	0.0859	11.14	0.1743	11.13	0.1314	10.92	0.2608	10.72	0.0109	9.17	0.4088	9.87	0.5362	nan	nan	9.94	0.4665	8.97	0.4022	10.98	0.0367	10.6	0.4665	11.08	0.069	9.96	0.1445	9.97	0.2579	8.44	0.5654	11.71	0.0101	11.28	0.1844	10.05	0.0949	9.81	0.2713	nan	nan
TSQ1295	YAL025C	MAK16	mak16-5001	10.5	0.1255	10.5	0.2328	11.28	0.0941	11.37	0.0719	10.87	0.1995	10.16	0.2642	11.16	0.0931	9.79	0.0964	10.65	0.2159	10.91	0.6233	10.9	0.1116	10.79	0.0682	11.05	0.0798	10.92	0.4021	10.76	0.1255	nan	nan	11.1	0.2101	11.35	0.2195	10.43	0.2237	9.57	0.0992	11.15	0.0872	10.84	0.1802	10.89	0.0784
TSQ1259	YAL034W-A	MTW1	mtw1-ts	10.9	0.0427	10.76	0.0414	10.91	0.0482	10.7	0.1042	10.8	0.0115	10.62	0.0233	10.61	0.0242	9.46	0.0296	10.71	0.0714	10.28	0.0821	10.69	0.107	10.43	0.2772	10.71	0.0312	10.61	0.0241	11.16	0.2294	10.12	0.065	11	0.0609	10.28	0.0864	11.03	0.0989	10.54	0.0904	11.07	0.0149	10.63	0.0937	10.61	0.0421
TSQ26	YAL038W	CDC19	cdc19-1	10.85	0.0871	10.19	0.1359	10.87	0.0374	10.06	0.2668	11.16	0.0317	10.16	0.0443	10.74	0.0582	9.52	0.0844	10.6	0.0408	9.19	0.0336	10.48	0.0961	10.22	0.0693	10.81	0.0948	9.9	0.1299	10.98	0.0457	9.79	0.1816	10.85	0.0344	9.75	0.2014	10.93	0.0804	9.9	0.0841	11.07	0.0392	10.54	0.1172	10.74	0.0359
TSQ1065	YAL041W	CDC24	cdc24-h	10.84	0.0468	9.99	0.1718	10.73	0.0119	9.54	0.2103	10.95	0.0296	9.9	0.089	10.85	0.1125	9.48	0.0331	10.79	0.0787	9.61	0.362	10.39	0.0159	9.6	0.0457	10.7	0.0557	9.56	0.0736	11.07	0.0461	9.72	0.118	10.87	0.041	9.27	0.0239	10.79	0.0447	8.77	0.0553	10.99	0.0263	9.77	0.1097	10.73	0.1253
TSQ1250	YAL041W	CDC24	cdc24-4	10.94	0.067	9.54	0.1721	10.79	0.0908	8.93	0.1433	11.01	0.0152	9.43	0.0614	11.05	0.0505	9.44	0.051	10.75	0.0711	8.82	0.2384	10.53	0.0178	9.27	0.1379	10.8	0.0946	9.34	0.0212	11.04	0.0562	9.06	0.0507	10.92	0.1015	8.58	0.0318	10.8	0.0237	9.28	0.2049	11	0.0136	9.76	0.1741	10.81	0.1124
TSQ148	YAL041W	CDC24	cdc24-11	0	0.01	0	0.01	10.24	0.1479	9.37	0.5809	10.24	0.1513	9.06	0.0394	10.5	0.2042	8.75	0.195	10.31	0.093	8.39	0.117	10.3	0.0645	8.96	0.44	0	0.01	0	0.01	10.55	0.1747	8.88	0.3719	10.37	0.1077	7.98	0.0758	10.01	0.0963	7.99	0.3907	10.79	0.0138	9.08	0.187	0	0.01
TSQ408	YAL041W	CDC24	cdc24-1	10.8	0.072	10.39	0.1994	10.62	0.0711	9.9	0.0996	10.97	0.1027	10.43	0.0988	10.85	0.2653	9.4	0.0867	10.95	0.0456	10.23	0.0479	10.73	0.0449	10.49	0.0374	11.15	0.0583	10.5	0.0722	10.97	0.0398	9.67	0.2517	11.08	0.01	10.41	0.1518	10.96	0.0158	10.6	0.106	11.06	0.046	10.79	0.1452	11.01	0.0171
TSQ410	YAL041W	CDC24	cdc24-2	10.91	0.0123	10.47	0.026	10.84	0.0387	10.24	0.1699	11.03	0.0364	10.38	0.1049	11.04	0.0168	10.21	0.0156	10.87	0.0169	9.83	0.1347	10.94	0.0101	10.47	0.1198	10.97	0.0384	10.36	0.0283	11.06	0.079	10.43	0.0911	11.14	0.0816	9.73	0.0971	11.43	0.0833	10.19	0.2065	11.3	0.0498	10.65	0.0546	11.19	0.0574
TSQ412	YAL041W	CDC24	cdc24-3	10.98	0.0323	10.26	0.0376	10.91	0.023	10.07	0.2319	11.19	0.041	10.46	0.1091	11.5	0.072	10.11	0.0832	11.21	0.0358	10.45	0.0254	10.82	0.0666	10.41	0.083	11.05	0.0575	10.42	0.1082	11.23	0.1022	10.36	0.1356	11.23	0.0658	9.55	0.1244	11.29	0.0557	10.1	0.1609	11.33	0.0427	10.7	0.0595	11.19	0.094
TSQ1367	YAL043C	PTA1	pta1-5001	10.76	0.0383	9.85	0.2133	10.78	0.0457	9.41	0.0942	11.11	0.0179	10.13	0.2338	11.03	0.0221	9.35	0.0419	10.72	0.0295	9.83	0.1893	10.57	0.0168	10.07	0.0189	10.76	0.03	9.94	0.0715	11.07	0.1666	9.24	0.2465	11.16	0.0951	9.42	0.1676	10.77	0.0153	9.65	0.1267	11.05	0.0321	10.32	0.0173	10.96	0.023
TSQ1185	YAR019C	CDC15	cdc15-1	10.34	0.0311	8.24	0.0371	10.66	0.0419	8.42	0.1866	10.62	0.111	8.54	0.2552	10.82	0.0171	8.73	0.0121	10.52	0.1142	8.07	0.0388	10.55	0.127	8.68	0.1892	10.57	0.0746	8.35	0.0133	10.83	0.0962	8.29	0.145	10.75	0.0767	8.28	0.0933	10.55	0.0711	8.17	0.0514	11.11	0.0135	9.84	0.0534	10.42	0.047
TSQ111	YBL023C	MCM2	mcm2-1	10.7	0.0658	9.72	0.1753	10.88	0.0307	10.04	0.0674	11.01	0.032	10.01	0.0868	10.75	0.1206	10.03	0.1114	10.57	0.0793	9.94	0.1204	10.73	0.2217	10.18	0.4452	10.74	0.1026	10.02	0.0579	11.04	0.0244	9.96	0.0619	11.1	0.0134	9.75	0.1584	11.15	0.0985	9.91	0.1594	11.1	0.0759	10.42	0.1088	10.93	0.0485
TSQ1294	YBL026W	LSM2	lsm2-5001	10.78	0.0505	10.79	0.0414	10.65	0.0551	10.13	0.2097	10.83	0.0228	10.39	0.0111	10.77	0.0791	9.53	0.0641	10.64	0.0259	10.19	0.1689	10.34	0.1048	9.94	0.0691	10.63	0.0725	10.34	0.1353	10.94	0.1886	9.82	0.2447	10.82	0.1161	8.84	0.1593	10.74	0.0168	9.78	0.0199	11.18	0.0109	10.75	0.038	10.97	0.0955
TSQ274	YBL034C	STU1	stu1-5	10.99	0.0976	10.1	0.1519	10.97	0.0946	8.95	0.0651	10.85	0.081	9.41	0.307	10.9	0.1271	9.2	0.1275	10.75	0.019	9.26	0.3254	10.46	0.0528	10.01	0.3707	10.76	0.1144	9.42	0.0835	10.9	0.1171	9.16	0.0564	10.78	0.1782	9.14	0.1675	11.16	0.0731	9.6	0.1255	11.17	0.018	10.47	0.0784	11.06	0.0453
TSQ454	YBL034C	STU1	stu1-8	10.68	0.1035	9.73	0.01	10.59	0.048	9.74	0.1366	10.57	0.0606	9.13	0.1447	10.61	0.0226	8.99	0.0761	10.19	0.0154	9.1	0.112	10.34	0.0443	9.5	0.1141	10.65	0.0144	9.74	0.0378	10.6	0.0822	8.95	0.0972	10.34	0.0231	9.13	0.0899	10.6	0.0508	9.16	0.1195	11.13	0.0139	10.39	0.021	10.55	0.0118
TSQ643	YBL034C	STU1	stu1-6	10.49	0.0424	9.87	0.2096	10.49	0.0257	8.34	0.3662	10.4	0.046	9.41	0.0854	10.87	0.0312	8.67	0.0431	10.75	0.0165	8.93	0.1554	10.58	0.11	9.34	0.4355	10.55	0.0175	9.28	0.2576	10.78	0.0339	8.48	0.2924	10.68	0.1079	9.42	0.4503	10.59	0.0543	8.88	0.2113	11.31	0.0556	10.35	0.2141	nan	nan
TSQ822	YBL034C	STU1	stu1-12	11.27	0.041	10.11	0.0919	10.83	0.0606	9.89	0.0683	11.05	0.0747	9.21	0.1671	11.13	0.0101	9.24	0.066	10.89	0.1208	9.49	0.1029	10.79	0.0213	10.09	0.0351	10.96	0.0802	10.02	0.0582	11.04	0.0664	9.44	0.1091	10.77	0.079	9.88	0.1993	10.75	0.0474	9.49	0.0128	11.17	0.0218	10.56	0.032	10.81	0.0757
TSQ953	YBL034C	STU1	stu1-7	10.2	0.0552	9.94	0.1604	10.53	0.016	9.01	0.4121	10.47	0.116	9.99	0.0962	10.38	0.0288	8.74	0.1	10.43	0.0835	9.43	0.5767	10.26	0.0579	10	0.1317	10.61	0.0584	9.57	0.2411	10.44	0.0742	8.53	0.1534	10.55	0.1071	9.29	0.3235	10.49	0.0485	9.59	0.4439	11.08	0.0141	10.02	0.2715	10.14	0.0832
TSQ365	YBL035C	POL12	pol12-ts	11.14	0.0852	9.45	0.065	10.63	0.0195	9.77	0.0631	10.66	0.0361	9.07	0.0108	10.91	0.0346	9.44	0.1214	10.2	0.081	9.52	0.1975	9.68	0.0274	8.83	0.3716	10.74	0.09	9.46	0.0583	10.75	0.0966	9.12	0.1807	10.67	0.0886	9.5	0.0766	10.46	0.0861	8.52	0.2763	10.77	0.0564	9.7	0.2411	10.23	0.1118
TSQ1301	YBL040C	ERD2	erd2-5001	10.41	0.6551	8.39	0.728	11.58	0.0392	11.42	0.0235	10.86	0.4639	9.1	0.8315	10.52	0.8363	nan	nan	10.16	0.7651	nan	nan	nan	nan	0	0.01	10.27	0.4199	8.67	0.7242	9.41	0.3853	5.7	0.8899	9.26	0.7226	nan	nan	11.18	0.4166	11.26	0.7821	11.4	0.0128	11.28	0.0101	11.28	0.5673
TSQ1293	YBL041W	PRE7	pre7-5001	10.64	0.145	10.02	0.0119	10.21	0.0537	9.63	0.0311	10.69	0.0155	10.08	0.0317	10.75	0.076	9	0.0596	10.54	0.1527	9.82	0.2019	10.13	0.0289	10.24	0.0103	10.11	0.1268	9.28	0.0754	10.23	0.0574	9.07	0.1975	10.33	0.0191	9.16	0.0641	10.36	0.014	9.13	0.1025	10.85	0.0797	10.25	0.1924	10.25	0.0642
TSQ48	YBL050W	SEC17	sec17-1	10.83	0.1398	8.43	0.3202	10.69	0.0696	8.97	0.2313	10.68	0.1327	8.69	0.1434	10.42	0.1105	8.16	0.047	10.38	0.0177	8.54	0.0402	10.22	0.1649	9.29	0.3521	10.76	0.0934	8.73	0.0683	10.9	0.2835	8.33	0.2292	10.82	0.0638	8.16	0.0864	10.7	0.0669	8.36	0.1028	10.81	0.0409	9.35	0.0728	10.24	0.0583
TSQ1352	YBL074C	AAR2	aar2-5001	10.36	0.0589	9.23	0.2652	10.43	0.0539	8.15	0.0617	10.8	0.0823	9.29	0.0569	10.76	0.0735	8.66	0.0601	10.58	0.0959	8.6	0.0578	10.38	0.1	9.73	0.1926	10.36	0.0189	8.81	0.167	10.6	0.0402	8.34	0.0147	10.48	0.03	8.28	0.0122	10.7	0.0122	9.5	0.3185	11.04	0.0753	9.96	0.0101	9.98	0.0957
TSQ275	YBL076C	ILS1	ils1-1	10.87	0.0373	9.23	0.0261	10.91	0.0706	9.45	0.1125	10.85	0.0774	9.02	0.0171	10.85	0.0933	9.08	0.142	10.53	0.0812	9.11	0.1035	10.4	0.1115	9.39	0.1446	10.82	0.0318	9.51	0.0893	10.85	0.0457	9.35	0.2246	10.88	0.0467	9.04	0.1345	10.67	0.1196	9.04	0.0819	10.97	0.0418	10.24	0.0374	10.37	0.0464
TSQ92	YBL084C	CDC27	cdc27-1	11.35	0.0295	9.31	0.1569	10.78	0.0238	8.96	0.1492	10.92	0.0179	9.45	0.2265	11.07	0.0391	9.44	0.0403	10.61	0.0218	9.52	0.0354	10.61	0.0841	9.91	0.044	10.86	0.0132	9.49	0.0288	10.94	0.1137	9.07	0.0338	10.73	0.0352	9.5	0.2057	11.08	0.0404	9.61	0.2648	11.16	0.0105	10.44	0.0441	10.78	0.0747
TSQ93	YBL084C	CDC27	cdc27-2	10.67	0.0219	9.5	0.2253	10.94	0.0437	8.68	0.355	10.9	0.1624	9.14	0.1923	10.94	0.0146	9.46	0.0804	10.78	0.0823	8.95	0.0872	10.19	0.1743	9.99	0.2721	10.95	0.0291	9.41	0.1525	10.78	0.1456	8.64	0.0745	11.03	0.1052	8.72	0.0523	10.93	0.1024	8.67	0.2378	11.09	0.0272	10.15	0.0407	10.94	0.0169
TSQ1231	YBL093C	ROX3	rox3-182	9.23	0.1945	8.45	0.3016	11.04	0.3202	11.33	0.4121	10.63	0.2237	10.7	0.3574	10.75	0.4709	10.12	0.3768	nan	nan	nan	nan	nan	nan	nan	nan	9.37	0.9129	nan	nan	9.89	0.4596	nan	nan	9.77	0.5739	8.96	0.6372	nan	nan	nan	nan	10.2	0.5426	10.43	0.4571	10.01	0.4572
TSQ510	YBL097W	BRN1	brn1-9	10.03	0.2171	8.72	0.1012	9.73	0.0643	8.17	0.2735	10.12	0.108	9.34	0.1156	10.07	0.0805	8.7	0.0101	10.01	0.0477	8.39	0.0885	10.06	0.0307	9.38	0.2944	10.05	0.0107	8.41	0.0596	10.49	0.1597	8.3	0.1147	10.3	0.0492	8.15	0.1824	9.62	0.0833	7.86	0.1663	10.94	0.0282	9.7	0.0409	0	0.01
TSQ511	YBL097W	BRN1	brn1-16	10.99	0.3248	10.78	0.037	11.36	0.0563	11.34	0.0591	11.53	0.1258	11.62	0.4515	11.52	0.0105	9.56	0.1526	10.5	0.114	10.09	0.8229	10.82	0.1322	11.14	0.4826	11.09	0.0607	10.43	0.4403	11.06	0.0212	9.25	0.3374	10.89	0.3401	9.23	0.3098	11.37	0.1473	11.07	0.326	11.08	0.1221	10.92	0.2865	10.56	0.3062
TSQ535	YBL105C	PKC1	pkc1-ts	11.4	0.0986	9.08	0.3438	10.97	0.0359	8.52	0.1716	10.95	0.0345	8.04	0.0562	11.22	0.0561	8.55	0.0735	10.7	0.0313	8.51	0.0838	10.59	0.0216	8.43	0.5266	11.17	0.0589	8.63	0.0379	11.1	0.0875	8.24	0.103	10.95	0.0151	7.76	0.0253	11.05	0.0601	7.77	0.0575	11.24	0.0185	9.55	0.0609	11.03	0.0743
TSQ537	YBL105C	PKC1	pkc1-1	10.48	0.0267	9.64	0.1112	10.41	0.012	8.96	0.0116	10.45	0.0402	8.33	0.0746	10.52	0.0191	8.41	0.0308	10.51	0.0396	9.16	0.1737	10.3	0.0981	9.33	0.2792	10.5	0.0598	8.78	0.2584	10.48	0.1019	9.05	0.0563	10.38	0.033	8.06	0.0428	10.48	0.0147	9.1	0.0628	11.07	0.0233	10.06	0.0114	10.41	0.0273
TSQ538	YBL105C	PKC1	pkc1-2	9.94	0.0606	8.85	0.0703	9.9	0.1801	9.19	0.5252	9.96	0.1141	8.03	0.1526	10.13	0.1192	8.39	0.0364	10.22	0.0947	8.93	0.2925	9.87	0.0804	9.65	0.1478	9.98	0.1036	8.12	0.1531	10.35	0.0762	8.7	0.1458	9.46	0.1785	7.97	0.0104	9.97	0.0366	9.34	0.4174	10.69	0.0569	9.65	0.1874	9.98	0.4241
TSQ539	YBL105C	PKC1	pkc1-4	11.11	0.0304	9.68	0.2882	10.59	0.0154	8.5	0.2886	10.44	0.0652	8.39	0.1715	10.59	0.0715	8.46	0.1208	10.3	0.0567	8.45	0.0591	10.31	0.0359	9.91	0.1044	10.49	0.0528	8.47	0.0174	10.38	0.0779	8.48	0.1764	10.2	0.0566	8.74	0.4293	10.48	0.1231	8.34	0.1748	11.13	0.0322	9.98	0.0687	10.56	0.0508
TSQ541	YBL105C	PKC1	pkc1-3	10.94	0.0551	10.73	0.01	10.87	0.0445	10.14	0.1211	10.91	0.0538	10.25	0.1057	10.85	0.0558	9.15	0.0614	10.76	0.01	10.02	0.0244	10.52	0.0306	10.28	0.0762	10.87	0.0282	10.46	0.1008	10.8	0.0674	9.93	0.2049	11.03	0.0165	9.93	0.1605	11.02	0.0424	10.39	0.0678	11.18	0.0102	10.66	0.0528	10.82	0.1273
TSQ1291	YBR011C	IPP1	ipp1-5001	10.98	0.0236	9.39	0.2293	10.75	0.0184	8.33	0.0966	10.94	0.0351	9.07	0.1284	10.94	0.0149	8.79	0.1234	10.88	0.017	8.43	0.0821	10.54	0.0551	9.8	0.1977	10.67	0.0598	8.4	0.0198	10.75	0.0352	8.69	0.0895	11	0.0452	8.75	0.0181	10.72	0.0431	7.71	0.1068	10.98	0.041	9.37	0.0133	10.58	0.0538
TSQ1292	YBR029C	CDS1	cds1-5001	10.95	0.0487	9.84	0.1681	10.64	0.0101	9.15	0.1972	10.75	0.0101	9.17	0.0426	10.82	0.044	9.23	0.0982	10.5	0.0889	9.12	0.1861	10.54	0.0944	10.07	0.0487	10.76	0.0483	9.81	0.0789	10.6	0.0355	9.45	0.0475	10.41	0.0507	9.13	0.0495	10.77	0.0281	9.71	0.0168	11.19	0.0216	10.21	0.0314	10.8	0.0471
TSQ1348	YBR049C	REB1	reb1-5001	10.94	0.065	9.66	0.1814	11.5	0.113	11.34	0.0663	10.83	0.0301	9.41	0.1061	10.93	0.2148	9.27	0.2801	10.25	0.1431	9.09	0.2512	10.55	0.2639	8.99	0.0811	11.06	0.0353	10.3	0.1502	10.76	0.1403	8.69	0.1419	11.03	0.1253	9.57	0.3952	10.75	0.2848	10.71	0.3765	10.88	0.0948	10.45	0.1419	10.16	0.0952
TSQ1110	YBR055C	PRP6	prp6-ts	10.7	0.0239	8.67	0.1942	10.8	0.0412	7.73	0.1059	11.13	0.03	9.48	0.2714	11.23	0.1438	9.05	0.0138	10.69	0.0913	8.52	0.0238	10.79	0.0643	10.38	0.2291	10.98	0.0245	8.73	0.0248	11.26	0.0836	9	0.0449	11	0.0113	8.36	0.0534	11.27	0.063	8.57	0.0649	11.15	0.0165	9.6	0.0256	10.72	0.0875
TSQ455	YBR055C	PRP6	prp6-1	10.99	0.0335	10.3	0.1211	11.06	0.0656	9.89	0.0275	11.14	0.066	10.3	0.0283	10.98	0.0657	9.36	0.0796	10.77	0.0234	9.63	0.0216	10.55	0.01	9.97	0.0767	10.9	0.0563	9.85	0.0325	11.1	0.0814	9.92	0.103	11.05	0.0213	9.1	0.0973	11.15	0.0357	9.51	0.0148	11.17	0.011	10.47	0.0341	10.67	0.0682
TSQ295	YBR060C	ORC2	orc2-1	10.84	0.0484	9.17	0.0142	10.58	0.0717	8.92	0.1917	10.78	0.0692	9.2	0.0678	10.74	0.0664	9.01	0.0849	10.47	0.0317	9.3	0.0179	10.37	0.0792	9.76	0.1624	10.65	0.1144	9.19	0.1126	10.79	0.0934	9.12	0.0926	10.74	0.0415	8.69	0.0529	10.56	0.0555	8.95	0.0495	10.95	0.0418	10.2	0.1155	9.95	0.0154
TSQ309	YBR060C	ORC2	orc2-4	10.97	0.0339	9.55	0.0752	10.46	0.0445	9.34	0.0292	10.73	0.0253	9.38	0.076	10.73	0.0986	9.45	0.0415	10.35	0.0372	9.54	0.1344	10.52	0.1671	10.26	0.0881	10.55	0.0217	9.67	0.0196	10.82	0.0967	9.34	0.0405	10.69	0.0716	9.6	0.147	10.53	0.052	9.22	0.027	11	0.0212	10.3	0.0232	10.28	0.1163
TSQ311	YBR060C	ORC2	orc2-2	10.72	0.0803	9.48	0.4415	10.59	0.0278	9.35	0.1525	10.81	0.0213	9.35	0.1616	10.97	0.0722	9.58	0.1051	10.73	0.0472	9.19	0.0505	10.43	0.0718	9.85	0.2938	10.63	0.0107	9.49	0.1001	10.72	0.1088	8.54	0.2849	10.76	0.0159	9	0.0312	10.87	0.0587	9.21	0.0439	11.06	0.0311	10.36	0.0558	10.38	0.0988
TSQ331	YBR060C	ORC2	orc2-3	11	0.0775	10.03	0.1568	10.86	0.0736	9.78	0.2988	11.19	0.0145	9.75	0.0659	11.35	0.0526	9.84	0.0872	10.86	0.0178	9.51	0.0231	10.94	0.0799	10.02	0.2026	10.91	0.0818	9.95	0.1109	11.13	0.0313	9.51	0.0681	10.89	0.0789	9.33	0.1165	11.03	0.0168	9.97	0.0948	11.22	0.01	10.37	0.0959	10.76	0.0521
TSQ1290	YBR070C	ALG14	alg14-5001	10.83	0.07	10.48	0.1442	10.61	0.0196	9.71	0.1215	10.64	0.0284	9.97	0.0458	10.84	0.012	7.99	0.1166	10.63	0.0566	8.43	0.3479	10.41	0.1385	9.93	0.3807	10.53	0.0203	10.17	0.0766	11.03	0.0816	8.97	0.2732	10.68	0.0372	9.73	0.0562	10.6	0.069	10.07	0.1433	10.87	0.0142	10.53	0.1204	nan	nan
TSQ1289	YBR079C	RPG1	rpg1-5001	10.8	0.0167	9.74	0.1068	10.95	0.0189	9.89	0.0687	10.78	0.0457	9.58	0.0403	10.96	0.0898	9.52	0.112	10.45	0.0552	9.79	0.1775	10.42	0.1144	9.63	0.294	10.69	0.046	9.52	0.0147	11.09	0.0392	10.2	0.0772	10.92	0.0448	9.53	0.0756	10.8	0.1171	9.4	0.1261	11.04	0.0248	10.32	0.088	10.52	0.0178
TSQ992	YBR079C	RPG1	rpg1-1	10.26	0.0183	8.01	0.084	9.69	0.0974	6.11	0.4133	10.44	0.0872	8.35	0.1683	10.28	0.1926	8.39	0.229	10.27	0.0451	8.42	0.2398	9.65	0.0503	9.66	0.3147	10.1	0.0993	7.97	0.1949	10.38	0.073	8.01	0.1954	10.2	0.1553	8.04	0.0965	9.98	0.0114	7.1	0.0433	10.27	0.0163	8.12	0.0164	10.32	0.0494
TSQ57	YBR080C	SEC18	sec18-1	10.87	0.023	7.88	0.0562	10.58	0.0167	8.6	0.3137	10.86	0.0546	9.54	0.1561	10.82	0.024	8.12	0.0371	10.85	0.0633	7.95	0.0491	10.64	0.0783	9.48	0.2687	10.78	0.0919	8.14	0.1923	10.82	0.1237	7.94	0.0791	10.87	0.0716	7.97	0.3956	10.62	0.0532	7.36	0.0165	10.93	0.0687	9.06	0.1185	10.85	0.1605
TSQ887	YBR087W	RFC5	rfc5-1	10.68	0.0301	9.89	0.0333	10.83	0.0114	9.58	0.012	10.62	0.011	9.05	0.1259	10.87	0.0421	9.76	0.1304	10.67	0.0571	9.69	0.1119	10.36	0.0485	9.33	0.046	10.69	0.0102	9.75	0.0459	11.01	0.1379	9.07	0.2837	11	0.0359	9.58	0.1349	10.95	0.0343	9.39	0.0114	11.12	0.0164	10.11	0.0952	10.42	0.1213
TSQ1472	YBR088C	POL30	pol30-k107r	10.93	0.0889	10.81	0.0361	10.97	0.0633	10.97	0.0933	10.9	0.0554	10.69	0.0291	10.77	0.0659	10.06	0.042	10.87	0.0583	10.6	0.148	10.5	0.074	10.16	0.1589	10.73	0.031	10.72	0.0713	10.8	0.0801	10.24	0.0392	10.87	0.0231	10.27	0.1084	11.05	0.0355	10.68	0.0206	11.15	0.0173	10.73	0.0281	10.49	0.1164
TSQ1474	YBR088C	POL30	pol30-k164r	10.93	0.0272	11.1	0.043	10.88	0.053	10.6	0.1345	11.07	0.0274	11.11	0.0315	11.19	0.3543	10.25	0.013	11.06	0.0897	10.8	0.0289	10.57	0.0845	10.77	0.1463	11.03	0.0411	10.91	0.0636	11.2	0.1807	10.41	0.2183	10.88	0.0453	10.98	0.0141	11.02	0.0289	10.84	0.01	11.13	0.0372	11.33	0.113	10.99	0.0221
TSQ1475	YBR088C	POL30	pol30-k164r	10.88	0.0731	11.03	0.0971	10.79	0.0205	10.68	0.0563	10.94	0.099	11.07	0.0951	11.06	0.0311	10.02	0.1113	10.98	0.0177	10.79	0.043	10.42	0.0709	10.76	0.1499	10.87	0.0823	10.73	0.0407	10.87	0.0986	10.62	0.0325	10.8	0.0451	10.91	0.0192	10.84	0.0243	10.79	0.0496	11.08	0.0169	11.28	0.1124	10.94	0.0956
TSQ1476	YBR088C	POL30	pol30-k168r	10.69	0.0479	10.91	0.0263	10.84	0.0103	10.84	0.1542	10.92	0.0726	11.02	0.0113	11.12	0.0251	10.23	0.0678	10.92	0.0778	11.09	0.0913	10.64	0.01	10.98	0.0511	10.72	0.0999	10.71	0.03	11.1	0.1305	10.47	0.0469	11.01	0.0931	10.65	0.0657	10.99	0.1214	10.97	0.1059	11.14	0.0716	11.36	0.0446	10.92	0.2535
TSQ1477	YBR088C	POL30	pol30-k210r	11.24	0.0563	11.45	0.0101	10.95	0.0517	10.95	0.0925	11.07	0.0655	11	0.0551	11.12	0.0787	10.09	0.1399	10.63	0.0106	11.08	0.0747	10.52	0.1882	10.82	0.15	11.14	0.1188	11.07	0.0319	11.05	0.1438	10.73	0.1225	10.83	0.1678	11.15	0.063	11.01	0.0306	11.08	0.0206	11.22	0.0227	11.16	0.0113	10.91	0.1001
TSQ1478	YBR088C	POL30	pol30-k210r	10.84	0.0626	11.09	0.0244	11.01	0.0517	10.91	0.0386	11.15	0.0196	11.17	0.0558	10.93	0.0882	10.27	0.077	10.92	0.0632	10.97	0.0291	10.59	0.0521	10.79	0.141	10.89	0.0552	11.15	0.0197	11.07	0.0411	10.73	0.1606	11.07	0.0181	10.94	0.0393	10.92	0.0123	11.04	0.0501	11.05	0.0463	11.14	0.0463	10.64	0.1008
TSQ1479	YBR088C	POL30	pol30-k217r	11.04	0.1102	10.85	0.0795	10.85	0.0541	10.19	0.2516	10.88	0.0602	10.63	0.0239	10.96	0.0735	10.1	0.069	10.48	0.0693	10.68	0.0548	10.41	0.1121	9.81	0.6836	10.9	0.0163	10.73	0.0537	11.26	0.1624	10.62	0.1212	10.98	0.1024	10.65	0.1146	10.96	0.0156	10.77	0.0479	11.09	0.0233	10.91	0.0539	10.69	0.0565
TSQ1480	YBR088C	POL30	pol30-k242r	11.3	0.1087	11.44	0.0524	10.94	0.0288	11	0.2054	11.08	0.1421	11.02	0.0595	11.27	0.1207	10.32	0.1806	10.63	0.0644	11.19	0.1356	10.91	0.1731	11.16	0.0742	10.93	0.1103	11.02	0.0841	11.29	0.0987	10.78	0.0103	10.75	0.048	11.13	0.0587	11.11	0.0612	11.17	0.0563	11.2	0.0449	11.16	0.027	10.73	0.0155
TSQ1481	YBR088C	POL30	pol30-k253r	10.95	0.0123	11.13	0.0768	10.93	0.0397	10.69	0.0685	11.11	0.0631	10.91	0.0655	10.96	0.1337	10.3	0.0677	11.02	0.0999	10.72	0.1189	10.61	0.0101	10.88	0.0374	10.93	0.1314	11.07	0.1113	11.07	0.1302	10.59	0.1462	11.13	0.0878	10.79	0.0729	11.15	0.0828	10.75	0.1002	11.2	0.0217	11.13	0.0516	10.96	0.0325
TSQ1482	YBR088C	POL30	pol30-k253r	10.87	0.0596	10.96	0.1138	10.81	0.0475	10.92	0.0366	10.86	0.1164	10.96	0.0803	10.89	0.0449	10.29	0.0388	10.85	0.0566	10.69	0.079	10.37	0.0829	10.59	0.0296	10.81	0.024	10.71	0.0457	10.71	0.0827	10.38	0.0449	10.83	0.0685	10.82	0.0631	10.64	0.0101	10.69	0.0148	11.09	0.0133	11.18	0.0557	10.86	0.0578
TSQ1483	YBR088C	POL30	pol30-k108r	10.95	0.0218	10.82	0.0219	10.97	0.0323	10.7	0.0315	10.78	0.0686	10.66	0.0113	10.93	0.0458	10.04	0.1115	10.64	0.0226	10.75	0.1243	10.58	0.0907	10.71	0.01	10.86	0.0131	10.64	0.0106	10.95	0.0232	10.64	0.0312	10.93	0.0555	10.66	0.0283	10.82	0.0443	10.82	0.0372	11.04	0.0226	10.89	0.0512	10.92	0.0508
TSQ1484	YBR088C	POL30	pol30-k127r	11.33	0.1145	10.91	0.1304	11.01	0.0396	10.34	0.1091	10.94	0.0222	10.16	0.1507	11.17	0.0849	10.24	0.1179	10.72	0.0935	10.58	0.0105	10.91	0.1484	10.3	0.2889	11.09	0.0242	10.76	0.0161	11.37	0.0399	11.07	0.1304	11.25	0.0999	10.58	0.0735	11.02	0.1238	10.61	0.0272	11.33	0.0485	10.97	0.0808	11.02	0.02
TSQ1485	YBR088C	POL30	pol30-k183r	11.05	0.0624	10.26	0.029	10.92	0.0692	10.13	0.1308	10.94	0.1396	10.16	0.1313	11.36	0.0822	10.01	0.1109	11.02	0.1321	9.69	0.0133	10.82	0.1367	9.61	0.0599	10.94	0.0836	9.94	0.0728	11.25	0.0947	10.3	0.2074	11.07	0.1104	9.94	0.1005	10.92	0.1741	9.89	0.1307	11.13	0.0678	10.47	0.0325	10.84	0.018
TSQ1486	YBR088C	POL30	pol30-k146r	11.27	0.0337	11.42	0.0504	11.03	0.0226	10.96	0.0566	10.92	0.0529	10.79	0.0608	11.24	0.1003	10.17	0.054	10.71	0.1112	11.06	0.0416	10.65	0.0518	11.04	0.0643	10.98	0.0684	10.97	0.037	11.16	0.0501	10.52	0.035	10.83	0.0665	11.12	0.0543	11.12	0.0576	10.91	0.0511	11.19	0.0449	11.14	0.0417	10.81	0.0388
TSQ1487	YBR088C	POL30	pol30-k196r	10.85	0.0203	11.03	0.0921	11	0.01	10.98	0.0773	11.03	0.0464	10.85	0.0343	10.86	0.0177	9.91	0.0506	10.77	0.122	10.5	0.145	10.57	0.062	10.49	0.0303	10.82	0.037	10.7	0.0853	10.95	0.054	10.34	0.1251	11.12	0.0919	10.71	0.0925	10.99	0.0119	10.94	0.0861	11.17	0.0417	11.06	0.0657	10.81	0.0845
TSQ1488	YBR088C	POL30	pol30-k196r	11.11	0.0624	11.25	0.0237	10.92	0.0244	10.84	0.1148	11.1	0.0384	11.26	0.045	11.25	0.065	10.49	0.081	10.86	0.0524	10.98	0.0306	10.61	0.0858	10.96	0.1067	11.18	0.0814	11.12	0.0621	11.25	0.1148	10.64	0.1231	11.23	0.1117	10.92	0.0996	10.99	0.0208	11.1	0.04	11.23	0.0282	11.37	0.0584	11.09	0.0476
TSQ1489	YBR088C	POL30	pol30-k117r	10.88	0.0239	11.39	0.0788	10.85	0.048	10.99	0.0683	11.11	0.0589	11.33	0.0103	10.97	0.0719	10.36	0.0382	11	0.0704	11.17	0.1253	10.58	0.0893	11.1	0.0392	10.87	0.1206	11.04	0.0592	11.11	0.1369	10.76	0.1803	10.85	0.1246	11.08	0.1391	10.97	0.0992	11.06	0.027	11.2	0.033	11.63	0.073	11.11	0.052
TSQ24	YBR102C	EXO84	exo84-102	10.27	0.0606	10.36	0.0348	10.18	0.0986	9.82	0.2313	10.4	0.0776	10.32	0.0904	10.63	0.0184	9.22	0.0932	10.47	0.0495	9.38	0.075	10.13	0.0832	10.06	0.0356	10.29	0.074	9.95	0.0961	10.54	0.0477	9.72	0.1853	10.29	0.038	10.01	0.0987	10.36	0.0102	10	0.0978	10.73	0.0211	10.45	0.034	10.18	0.0837
TSQ1085	YBR109C	CMD1	cmd1-3	10.85	0.0747	10.17	0.0407	10.72	0.0826	8.98	0.1971	10.98	0.0557	9.72	0.1677	10.8	0.0431	8.94	0.0101	10.46	0.044	9.25	0.0318	10.33	0.1365	9.22	0.2381	10.72	0.0886	9.71	0.1317	10.8	0.2305	9.06	0.0748	10.73	0.0238	9.3	0.1107	10.87	0.09	9.62	0.2377	10.88	0.0269	10.34	0.0282	10.19	0.1972
TSQ154	YBR109C	CMD1	cmd1-1	10.41	0.0602	8.46	0.1059	10.62	0.0503	8.88	0.1274	10.34	0.2077	8.25	0.3572	9.77	0.1027	8.3	0.0809	10.33	0.0848	8.2	0.1045	9.81	0.412	8.29	0.6582	10.3	0.0826	8.38	0.0162	10.3	0.037	8.72	0.1523	10.4	0.1389	8.27	0.1938	10.6	0.0361	8.41	0.2078	10.87	0.0153	9.49	0.0757	10.39	0.1422
TSQ157	YBR109C	CMD1	cmd1-8	11.29	0.1186	10.43	0.1117	10.76	0.018	9.61	0.2253	11.08	0.109	9.15	0.1368	10.97	0.0234	8.72	0.0284	10.69	0.1442	9.42	0.1177	10.39	0.0627	10.25	0.0704	10.91	0.0963	10	0.0866	10.9	0.1219	9.08	0.1774	10.69	0.0122	9.56	0.103	10.92	0.017	9.73	0.1514	11.03	0.0127	10.09	0.0532	10.32	0.0698
TSQ1087	YBR110W	ALG1	alg1-1	11.01	0.1302	10.32	0.3173	11.08	0.0871	10.63	0.02	10.68	0.1304	10.45	0.2723	10.67	0.0807	8.93	0.047	10.62	0.0482	9.45	0.0638	10.51	0.1732	10.4	0.0766	10.89	0.0571	10.6	0.0322	10.96	0.1494	9.84	0.282	10.85	0.0754	10.57	0.1071	10.8	0.0475	10.71	0.0815	10.93	0.0105	10.56	0.0783	10.51	0.0564
TSQ1300	YBR121C	GRS1	grs1-5001	10.29	0.1446	8.95	0.2372	10.36	0.0512	7.71	0.1505	10.67	0.0853	8.57	0.0833	10.82	0.0676	8.55	0.0746	10.44	0.2229	8.17	0.1184	10.22	0.0479	9.46	0.3803	10.87	0.0446	8.33	0.0813	10.58	0.0409	8.2	0.0749	10.83	0.1927	7.94	0.1095	10.34	0.0991	7.59	0.1359	10.75	0.0377	8.84	0.1054	10.4	0.0632
TSQ568	YBR123C	TFC1	tfc1-e447k	11.13	0.0386	9.73	0.0318	10.99	0.0143	9.61	0.078	11.29	0.015	9.49	0.0912	11.43	0.0474	9.55	0.0325	10.95	0.052	9.09	0.0408	10.98	0.2015	9.37	0.2234	11.07	0.084	9.27	0.0603	11.12	0.0605	9.13	0.03	11.11	0.0329	8.79	0.0279	11.18	0.0289	9.47	0.2312	11.16	0.0215	10.35	0.0587	10.85	0.0146
TSQ1105	YBR135W	CKS1	cks1-38	9.99	0.086	9.41	0.2826	9.86	0.0234	9.19	0.1362	9.76	0.1745	10.03	0.2524	10.01	0.0137	7.96	0.1364	9.71	0.1261	8.52	0.0953	9.35	0.5679	8.77	0.783	9.47	0.1592	8.3	0.3476	10.09	0.3116	8.71	0.4718	9.44	0.3026	7.85	0.2647	9.33	0.2296	8.25	0.6288	10.62	0.0342	9.66	0.0374	9.55	0.0568
TSQ1490	YBR136W	MEC1	mec1-4ts	10.69	0.1552	9.36	0.1494	10.78	0.0508	8.93	0.0823	10.8	0.0182	9.19	0.1043	10.84	0.0894	9.42	0.0326	10.6	0.0397	8.73	0.0856	10.57	0.0699	9.8	0.0485	10.74	0.0178	9.15	0.0351	11.07	0.032	9.26	0.1533	11.19	0.0854	9.14	0.0623	11	0.0162	8.94	0.1785	11.05	0.0157	10.15	0.0182	10.6	0.0449
TSQ1491	YBR136W	MEC1	mec1-4ts	10.99	0.0165	9.08	0.0268	10.53	0.0362	8.73	0.0197	10.77	0.0858	8.92	0.0866	10.9	0.1505	9.25	0.1605	10.31	0.0708	9.49	0.0478	10.17	0.0506	9.48	0.0647	10.64	0.0594	9.16	0.0275	10.82	0.0789	9.01	0.1101	10.37	0.0422	8.86	0.0702	10.62	0.0141	8.69	0.1204	11.03	0.0402	10.02	0.0176	10.62	0.0347
TSQ1361	YBR142W	MAK5	mak5-5001	10.9	0.1354	9.45	0.0653	10.77	0.0717	8.68	0.1257	10.91	0.0448	9.62	0.0671	10.76	0.0587	9.42	0.0883	10.49	0.0164	8.73	0.1047	10.32	0.0742	9.43	0.0987	10.4	0.0363	8.91	0.0202	10.53	0.1619	9	0.1321	10.55	0.1279	8.72	0.0789	10.61	0.0703	8.84	0.1856	11.09	0.025	9.72	0.125	0	0.01
TSQ1215	YBR143C	SUP45	sup45-ts	9.9	0.1289	7.63	0.1318	9.01	0.1777	6.75	0.4652	9.64	0.1063	7.39	0.04	9.67	0.1019	7.67	0.0988	9.28	0.1317	7.72	0.0964	9.15	0.4701	7.89	0.092	9.2	0.0745	7.75	0.1613	9.09	0.0278	7.3	0.2294	9.38	0.1768	7.73	0.7516	8.85	0.1583	4.52	0.01	10.74	0.0266	9.36	0.3882	8.77	0.0962
TSQ1304	YBR152W	SPP381	spp381-5001	11.24	0.184	10.76	0.162	11.1	0.1041	10.83	0.1688	11.01	0.1528	10.53	0.1853	11.15	0.1196	9.98	0.1205	10.76	0.0743	10.69	0.155	10.9	0.237	10.46	0.5466	11.15	0.1345	10.64	0.1266	11.01	0.1638	10.72	0.0655	11.32	0.1065	10.37	0.0988	11.12	0.2068	10.44	0.3077	11.25	0.0144	11.05	0.0177	10.71	0.0245
TSQ1302	YBR153W	RIB7	rib7-5001	10.62	0.0676	9.24	0.0812	10.56	0.0611	8.52	0.1477	10.84	0.0775	9.25	0.0911	10.66	0.3028	9.32	0.0985	10.67	0.0275	8.83	0.1243	10.1	0.0759	9.24	0.1305	10.87	0.0919	9.23	0.0328	10.98	0.1142	9.31	0.1612	10.78	0.0543	8.74	0.0638	10.54	0.0725	8.42	0.1352	10.74	0.0139	9.46	0.1733	10.77	0.0739
TSQ1373	YBR154C	RPB5	rpb5-5001	10.79	0.0158	9.04	0.0739	10.86	0.0637	9.33	0.2455	10.63	0.0446	9.09	0.1205	10.74	0.0969	9.01	0.1687	10.56	0.0324	9.56	0.1321	10.54	0.0218	9.35	0.1201	10.77	0.0588	9.56	0.0107	10.74	0.0805	8.96	0.1359	10.84	0.0151	8.79	0.0327	10.73	0.053	8.83	0.0138	11	0.0208	9.88	0.2198	10.44	0.1192
TSQ236	YBR156C	SLI15	sli15-3	10.97	0.1176	9	0.0892	10.87	0.0441	nan	nan	10.8	0.0207	9.33	0.1191	10.93	0.1554	8.88	0.1286	10.86	0.0501	8.61	0.104	10.47	0.0359	8.78	0.2431	10.83	0.1174	8.93	0.047	10.84	0.1356	8.43	0.3088	10.97	0.1393	8.47	0.206	10.86	0.0698	8.45	0.0739	10.92	0.0152	9.33	0.1092	10.79	0.2588
TSQ1493	YBR160W	CDC28	cdc28-5003	10.9	0.1458	11.14	0.0587	10.68	0.0559	10.65	0.0714	11.04	0.1353	11.21	0.0211	11.05	0.0402	9.92	0.0613	10.63	0.0146	10.7	0.1669	10.43	0.0223	10.75	0.1894	10.65	0.0816	11.03	0.0987	11.16	0.0421	10.57	0.0866	10.78	0.1491	10.72	0.1169	10.72	0.0505	10.95	0.184	11.08	0.0374	11.26	0.0557	10.59	0.0701
TSQ1494	YBR160W	CDC28	cdc28-5004	10.71	0.0132	11.01	0.0838	10.88	0.033	10.75	0.0749	11.01	0.1567	10.88	0.1552	10.56	0.0736	9.8	0.083	10.48	0.0576	10.26	0.1874	10.41	0.1568	10.54	0.3337	10.58	0.1154	10.79	0.1176	10.87	0.1458	10.62	0.1385	10.84	0.0702	10.47	0.0993	11.04	0.0799	10.83	0.0804	11.15	0.0323	10.91	0.0299	10.36	0.0492
TSQ1495	YBR160W	CDC28	cdc28-5014	10.74	0.0819	10.46	0.0289	10.75	0.0297	9.83	0.0339	10.97	0.0673	10.45	0.1173	10.91	0.0531	9.76	0.0323	10.67	0.0886	9.73	0.0786	10.87	0.1412	10.45	0.0786	10.74	0.0165	10.44	0.0438	10.99	0.1108	10.18	0.0825	11.12	0.0596	10.11	0.0844	11.04	0.0269	10.13	0.066	11.26	0.0144	10.91	0.0368	10.67	0.0721
TSQ1496	YBR160W	CDC28	cdc28-5026	10.43	0.1914	9.36	0.568	10.39	0.0442	8.25	0.0461	10.53	0.0709	9.02	0.0922	10.59	0.0606	7.92	0.3942	10.53	0.0789	8.36	0.0957	10.07	0.057	9.29	0.1281	10.36	0.0978	8.92	0.1318	10.03	0.0542	6.92	0.6768	10.49	0.1103	8.38	0.2325	nan	nan	nan	nan	10.93	0.0289	9.44	0.142	10.45	0.0277
TSQ1497	YBR160W	CDC28	cdc28-5037	0	0.01	0	0.01	10.66	0.0828	8.46	0.2644	0	0.01	0	0.01	11.26	0.103	9.47	0.1205	nan	nan	nan	nan	nan	nan	nan	nan	0	0.01	0	0.01	nan	nan	nan	nan	0	0.01	0	0.01	10.48	0.0117	nan	nan	11.1	0.0906	9.22	0.1796	nan	nan
TSQ1498	YBR160W	CDC28	cdc28-5056	nan	nan	nan	nan	10.75	0.3483	8.92	0.172	10.93	0.1481	9.72	0.0457	0	0.01	0	0.01	nan	nan	nan	nan	10.16	0.0807	9.97	0.2134	0	0.01	0	0.01	11.14	0.0247	nan	nan	10.64	0.0572	nan	nan	0	0.01	0	0.01	11.07	0.0181	10.27	0.1509	0	0.01
TSQ1499	YBR160W	CDC28	cdc28-5067	10.69	0.0324	10.99	0.1928	10.76	0.0707	10.64	0.093	10.89	0.0664	10.82	0.0733	10.65	0.0774	9.69	0.1277	10.47	0.0313	10.58	0.0273	10.43	0.0966	10.64	0.0345	10.55	0.0589	10.69	0.0359	10.72	0.1417	10.22	0.0557	10.83	0.0777	10.37	0.1714	10.75	0.1182	10.49	0.1355	11.19	0.0308	11.15	0.0525	10.66	0.0694
TSQ150	YBR160W	CDC28	cdc28-4	10.71	0.0253	9.88	0.0428	10.6	0.0439	9.24	0.1612	10.84	0.0157	9.5	0.1494	10.93	0.0327	9.19	0.0402	10.53	0.0412	8.99	0.327	10.51	0.0607	10.42	0.1926	10.64	0.0195	9.31	0.0139	10.7	0.0792	9.04	0.063	10.89	0.0967	9.15	0.1533	10.63	0.0594	8.92	0.0597	11.17	0.0145	10.24	0.0652	10.66	0.0312
TSQ1500	YBR160W	CDC28	cdc28-5079	10.59	0.0101	11.08	0.0248	10.63	0.0857	10.88	0.0986	10.78	0.077	11.04	0.0714	10.9	0.0878	9.74	0.1539	10.71	0.0397	10.91	0.0895	10.34	0.0434	10.8	0.2652	10.71	0.1578	10.88	0.1071	10.9	0.1004	10.44	0.1529	10.94	0.0779	11.17	0.0971	10.72	0.0981	10.94	0.0792	11.08	0.0508	11.33	0.0339	10.84	0.0635
TSQ1501	YBR160W	CDC28	cdc28-5089	10.72	0.022	9.59	0.1233	10.6	0.1524	9.76	0.2038	10.77	0.0593	10.06	0.0596	10.83	0.0469	9.32	0.1983	10.41	0.0342	9.62	0.1543	10.45	0.1323	10.48	0.1712	10.61	0.0459	9.92	0.0286	10.8	0.0707	9.92	0.0625	10.82	0.2108	9.89	0.2288	10.49	0.0414	nan	nan	10.97	0.0336	10.42	0.0905	10.92	0.085
TSQ1502	YBR160W	CDC28	cdc28-5099	10.41	0.2577	9.18	0.1574	10.2	0.0489	8.12	0.0373	10.62	0.0793	9.23	0.2407	10.55	0.0991	8.74	0.1281	10.56	0.0707	8.72	0.031	10.34	0.1394	10.13	0.3512	10.25	0.0179	8.63	0.2719	10.64	0.0691	8.92	0.1285	11.19	0.1869	9.11	0.0698	10.33	0.071	8.28	0.1203	10.83	0.0634	9.26	0.0924	10.18	0.15
TSQ1503	YBR160W	CDC28	cdc28-5109	10.62	0.0259	9.45	0.0357	10.54	0.023	8.59	0.0517	10.7	0.0701	9.93	0.034	11.1	0.0741	9.39	0.0372	10.73	0.0866	9.2	0.3113	10.27	0.039	9.97	0.1342	10.91	0.1266	9.99	0.025	10.76	0.0128	9.44	0.2422	10.73	0.0497	9.14	0.0183	10.76	0.0765	9.15	0.1303	10.95	0.0172	9.76	0.0917	10.7	0.0144
TSQ1504	YBR160W	CDC28	cdc28-5110	10.76	0.0764	10.8	0.0261	10.53	0.014	10.04	0.1319	10.7	0.0597	10.66	0.0581	10.97	0.3616	9.6	0.0998	10.74	0.0472	10.31	0.1011	10.34	0.0537	10.37	0.0107	10.86	0.088	10.58	0.1089	10.85	0.0956	10.2	0.0573	10.67	0.0462	10.54	0.0985	10.72	0.0763	10.47	0.2367	11.19	0.0395	10.97	0.0434	10.87	0.0772
TSQ1505	YBR160W	CDC28	cdc28-5120	10.76	0.0883	9.54	0.1033	10.79	0.0442	9.33	0.0536	10.8	0.0877	9.73	0.1353	10.87	0.1305	9.47	0.0438	10.67	0.022	9.08	0.1329	10.85	0.2184	9.84	0.1041	10.7	0.0679	9.33	0.0723	10.97	0.1335	9.52	0.2206	10.78	0.1819	8.86	0.5655	10.78	0.0459	8.63	0.1886	11.15	0.0185	10.28	0.0534	10.61	0.0102
TSQ1506	YBR160W	CDC28	cdc28-5121	10.73	0.0379	10.41	0.1526	10.67	0.0351	9.41	0.266	10.8	0.0497	10.1	0.0176	11.07	0.1109	9.74	0.065	10.71	0.0908	9.85	0.1424	10.51	0.1906	10.62	0.1372	10.64	0.0105	10.25	0.1125	10.79	0.0776	9.7	0.0484	10.69	0.0522	9.8	0.0654	10.73	0.0768	9.71	0.1285	11.12	0.0639	10.24	0.127	10.6	0.0858
TSQ1507	YBR160W	CDC28	cdc28-5122	11.33	0.1009	11.09	0.0646	10.6	0.0645	10.25	0.0385	11.14	0.0331	10.3	0.1707	11.14	0.063	9.85	0.0735	10.67	0.1265	10.38	0.0561	10.62	0.0687	10.92	0.2338	10.92	0.0786	10.47	0.1282	11.07	0.0625	10.43	0.0927	10.86	0.0547	10.58	0.0831	11.02	0.0325	10.58	0.135	11.17	0.0102	10.86	0.0179	10.71	0.0935
TSQ1508	YBR160W	CDC28	cdc28-5123	10.79	0.06	10.54	0.0515	10.65	0.0378	9.99	0.2094	11	0.1488	10.74	0.0902	nan	nan	9.6	0.1426	10.93	0.0241	10.06	0.0545	10.72	0.1414	10.85	0.2182	10.73	0.1347	10.45	0.1578	10.96	0.14	10.28	0.0428	10.98	0.119	10.64	0.028	10.96	0.0514	10.49	0.0153	11.2	0.0524	10.85	0.0326	10.61	0.0336
TSQ1509	YBR160W	CDC28	cdc28-5124	10.5	0.0439	9.31	0.0702	10.65	0.0221	9.8	0.1634	10.45	0.0185	9.47	0.0423	10.7	0.1348	8.93	0.2398	10.39	0.0119	8.48	0.0338	9.98	0.2435	9.48	0.4875	10.48	0.0176	9.05	0.1057	10.8	0.044	8.74	0.3807	10.83	0.0823	8.36	0.2093	10.75	0.0108	8.36	0.17	11.03	0.0144	10.19	0.0117	10.78	0.1878
TSQ1510	YBR160W	CDC28	cdc28-5138	10.44	0.0451	9.31	0.2299	10.39	0.0742	7.43	0.254	10.68	0.092	9.62	0.1208	10.55	0.1734	9.01	0.0867	10.4	0.1199	8.6	0.2429	10.12	0.0579	9.92	0.2596	10.29	0.1963	8.74	0.2577	10.45	0.01	8.53	0.0691	10.45	0.1914	8.56	0.1755	10.37	0.0411	8.66	0.1256	10.89	0.0213	9.5	0.0414	10.46	0.0219
TSQ1511	YBR160W	CDC28	cdc28-5150	9.99	0.0223	8.25	0.2156	9.66	0.0315	7.81	0.1673	10.2	0.1211	8.24	0.1166	10.05	0.0231	8.07	0.1086	9.67	0.1473	7.23	0.2725	10.38	0.254	10.11	0.5493	9.78	0.0193	7.91	0.085	10.22	0.2549	7.83	0.1498	9.74	0.0665	7.3	0.4038	9.49	0.1336	6.93	0.3746	10.74	0.0418	8.83	0.0258	9.57	0.0148
TSQ1512	YBR160W	CDC28	cdc28-5158	10.7	0.0487	9.84	0.0384	10.79	0.0843	9.7	0.0352	10.82	0.0508	10.13	0.0243	10.88	0.0385	8.78	0.1206	10.53	0.0928	9.88	0.0804	10.42	0.1129	10.78	0.0455	10.87	0.1023	9.97	0.0575	11.13	0.0579	10.2	0.0887	10.91	0.051	9.63	0.0801	10.58	0.0546	9.99	0.1664	11.17	0.0113	10.71	0.0362	10.26	0.0944
TSQ1513	YBR160W	CDC28	cdc28-5005	10.49	0.0644	9.43	0.045	10.42	0.0531	9.34	0.3051	10.55	0.0529	9.59	0.2943	10.56	0.1856	8.72	0.2269	10.33	0.0359	8.44	0.3017	9.84	0.3821	9.64	0.4241	10.18	0.0206	8.5	0.1104	10.52	0.1393	9.18	0.2738	10.29	0.1608	8.29	0.1888	10.24	0.2473	nan	nan	10.99	0.0483	9.82	0.0627	10.29	0.0579
TSQ1514	YBR160W	CDC28	cdc28-5006	10.43	0.0716	9.26	0.0173	10.64	0.1024	9.54	0.1559	10.41	0.0154	9.51	0.08	10.57	0.0118	9.41	0.0806	10.17	0.0308	9.7	0.0237	10.27	0.138	10.29	0.2236	10.58	0.0474	10.07	0.0875	10.57	0.1207	10.09	0.3503	10.48	0.1073	9.51	0.2017	10.6	0.0931	9.75	0.0472	10.97	0.0209	10.17	0.0211	10.43	0.0822
TSQ1515	YBR160W	CDC28	cdc28-5007	10.97	0.1188	11.09	0.1132	10.92	0.085	10.46	0.1502	10.99	0.0625	11.16	0.0643	11.15	0.069	10.26	0.1207	10.9	0.0708	11	0.0774	10.49	0.0127	10.86	0.0312	11.13	0.046	11.02	0.0406	11.02	0.0343	10.39	0.0392	10.94	0.0127	10.64	0.0864	11.01	0.037	10.89	0.0168	11.17	0.0299	11.17	0.0159	10.91	0.1
TSQ1516	YBR160W	CDC28	cdc28-5008	10.75	0.0403	9.13	0.1267	10.88	0.0318	8.88	0.3503	10.81	0.1653	9.02	0.0335	10.76	0.0127	9.08	0.1442	10.38	0.0512	8.86	0.2189	nan	nan	nan	nan	10.61	0.0181	8.92	0.093	11.02	0.0232	8.74	0.0782	10.81	0.0388	8.55	0.1982	10.62	0.0244	8.16	0.0664	11.06	0.0162	9.76	0.0532	10.23	0.0961
TSQ1517	YBR160W	CDC28	cdc28-5009	10.35	0.0266	8.8	0.2158	10.31	0.0358	8.19	0.1584	10.5	0.0803	8.62	0.1326	10.63	0.1566	8.73	0.0157	10.46	0.0432	8.26	0.0655	10.08	0.0512	8.97	0.3557	10.55	0.2157	8.58	0.2387	10.39	0.0606	8.21	0.0142	10.5	0.0537	7.86	0.1481	10.46	0.0211	7.83	0.0454	10.76	0.012	8.76	0.0494	10.57	0.1218
TSQ1518	YBR160W	CDC28	cdc28-5010	10.48	0.082	9.3	0.238	10.6	0.0751	8.54	0.0842	10.51	0.0614	9.22	0.2519	10.88	0.0949	9.02	0.0928	10.42	0.0773	8.26	0.1349	10.47	0.0126	10.45	0.2006	10.47	0.0782	9.02	0.1835	10.78	0.3102	8.93	0.6394	10.35	0.1159	8.15	0.2931	10.42	0.0133	7.98	0.3734	11.07	0.0105	9.59	0.0102	10.1	0.1263
TSQ1519	YBR160W	CDC28	cdc28-5011	10.42	0.0183	9.11	0.022	10.74	0.1066	9.01	0.3233	10.46	0.033	9.03	0.1167	10.63	0.0393	8.92	0.1295	10.5	0.0215	8.4	0.0938	9.99	0.0523	8.62	0.4011	10.22	0.1163	8.56	0.1559	10.75	0.1227	9.07	0.0194	10.54	0.0437	8.32	0.3675	10.47	0.0286	8.35	0.2409	11.02	0.0105	10.17	0.0326	10.32	0.109
TSQ1520	YBR160W	CDC28	cdc28-5012	11.09	0.1679	9.26	0.1346	10.57	0.0638	8.63	0.7939	10.82	0.0665	8.9	0.0194	10.92	0.0102	8.94	0.0638	10.41	0.1002	8.87	0.1149	10.45	0.1305	9.67	0.311	10.49	0.0142	8.87	0.0419	10.94	0.0743	8.77	0.0346	10.8	0.1252	8.49	0.1231	10.71	0.1039	8.17	0.0401	10.92	0.0102	9.7	0.1381	10.15	0.1618
TSQ1521	YBR160W	CDC28	cdc28-5013	10.54	0.0955	9.44	0.546	10.71	0.1922	8.74	0.3442	10.82	0.0886	9.05	0.1327	10.57	0.0456	9.42	0.228	10.58	0.1217	8.38	0.1484	10.57	0.11	9.78	0.2765	10.47	0.0608	8.79	0.1692	10.65	0.0453	8.66	0.1075	10.96	0.0436	8.58	0.0775	nan	nan	8.95	0.2184	11.04	0.0429	9.84	0.0576	10.57	0.0278
TSQ1522	YBR160W	CDC28	cdc28-5015	10.84	0.0442	10.72	0.1736	10.85	0.0947	10.18	0.0763	11.04	0.0387	10.86	0.035	11.14	0.0252	9.9	0.0492	10.91	0.0305	10.46	0.0675	10.42	0.0153	10.6	0.0932	10.97	0.0456	10.57	0.0224	11.3	0.0277	10.4	0.1113	10.81	0.0363	10.61	0.0879	10.85	0.0685	10.57	0.0852	11.1	0.0229	10.96	0.0248	10.69	0.1718
TSQ1523	YBR160W	CDC28	cdc28-5016	10.67	0.0893	9.62	0.2254	10.76	0.0411	9.08	0.0939	10.8	0.0811	9.18	0.1539	10.72	0.0542	9.22	0.0443	10.64	0.0411	8.55	0.089	10.61	0.1085	9.98	0.1194	10.66	0.0466	9.19	0.0843	11.04	0.0122	9.22	0.0186	11.04	0.1924	8.97	0.2404	10.9	0.0134	8.21	0.1549	11.1	0.0291	10	0.0503	10.78	0.0441
TSQ1524	YBR160W	CDC28	cdc28-5017	10.56	0.0401	9.39	0.2022	10.64	0.0265	8.89	0.2258	10.85	0.1362	9.67	0.2893	11.01	0.0868	9.4	0.0907	10.64	0.0241	8.74	0.1237	10.41	0.1006	10	0.182	10.61	0.0432	9.03	0.0617	11.07	0.01	9.19	0.2197	10.62	0.0694	8.38	0.0272	10.86	0.0346	8.63	0.2158	11.11	0.0186	10.07	0.0745	10.93	0.0613
TSQ1525	YBR160W	CDC28	cdc28-5018	10.32	0.0324	8.9	0.0135	10.33	0.0971	6.78	0.7654	10.49	0.0326	9.02	0.376	10.53	0.0987	8.79	0.1169	10.48	0.0718	8.45	0.0577	10.03	0.0374	9.52	0.0878	10.38	0.0671	8.9	0.1342	10.55	0.0361	8.72	0.0654	10.27	0.0891	8.11	0.1726	10.35	0.1103	8.09	0.2665	10.57	0.0242	8.66	0.0566	10.52	0.0455
TSQ1526	YBR160W	CDC28	cdc28-5019	9.91	0.0253	nan	nan	9.69	0.0627	7.15	0.3063	10.17	0.117	10.02	0.5609	10.26	0.184	8.21	0.1845	9.8	0.0894	nan	nan	10.1	0.2168	10.43	0.5281	9.59	0.0568	7.89	0.1765	9.22	0.3411	7.89	0.032	9.66	0.0294	7.37	0.0364	9.8	0.1991	8.14	0.7602	10.7	0.0423	8.73	0.0857	9.39	0.044
TSQ1527	YBR160W	CDC28	cdc28-5020	10.2	0.0387	9.9	0.5823	10.23	0.0195	7.72	0.2165	10.51	0.041	8.46	0.0285	10.17	0.058	8.03	0.1261	10.13	0.0168	9.4	0.5857	10.12	0.2281	8.88	0.6339	10.05	0.0299	9.1	0.3596	10.27	0.0561	8.02	0.0992	10.31	0.0604	8.04	0.0912	10.24	0.022	9.48	0.7518	10.84	0.0356	9.75	0.1164	9.73	0.0409
TSQ1528	YBR160W	CDC28	cdc28-5021	10.35	0.0235	8.38	0.0969	10.26	0.0395	8.11	0.0611	10.41	0.0511	8.38	0.1082	10.4	0.0309	8.41	0.0758	10.03	0.0194	8.52	0.1875	10.35	0.1941	9.66	0.3527	10.31	0.0764	8.38	0.0458	10.59	0.1179	8.2	0.1536	10.37	0.0384	7.91	0.0215	10.17	0.0657	8.7	0.1596	10.91	0.0605	9.47	0.0879	9.6	0.1521
TSQ1529	YBR160W	CDC28	cdc28-5022	10.65	0.0963	9.51	0.068	10.76	0.0328	9.51	0.0813	10.94	0.0628	9.92	0.0847	10.58	0.1594	9.36	0.2412	10.48	0.0357	9.13	0.0655	10.74	0.3487	10.5	0.3721	10.56	0.0864	9.43	0.1095	11	0.0381	9.45	0.0924	10.85	0.106	8.95	0.2323	10.83	0.0159	9.68	0.2766	11.11	0.0196	10.61	0.0117	10.75	0.0828
TSQ1530	YBR160W	CDC28	cdc28-5023	10.55	0.02	10.6	0.1	10.82	0.063	10.35	0.0859	10.85	0.0621	10.82	0.1192	10.52	0.0559	9.85	0.1618	10.73	0.1526	9.49	0.1594	10.48	0.0478	10.44	0.1258	10.67	0.1428	10.57	0.096	11.07	0.0856	10.35	0.1497	10.72	0.0102	9.62	0.1141	11.2	0.1311	10.19	0.2072	11.1	0.0367	10.79	0.0516	10.67	0.155
TSQ1531	YBR160W	CDC28	cdc28-5024	10.79	0.1084	9.38	0.0401	10.66	0.0403	8.32	0.3017	10.97	0.0329	9.72	0.1064	11.04	0.0563	9.3	0.0249	10.85	0.1653	8.98	0.1563	10.71	0.1894	10	0.0566	10.66	0.01	8.95	0.0308	11.15	0.1527	9.23	0.0106	10.81	0.1121	8.64	0.1937	10.64	0.0637	8.57	0.3142	11.07	0.0238	9.93	0.0396	10.5	0.057
TSQ1532	YBR160W	CDC28	cdc28-5025	9.77	0.0884	8.47	0.3649	9.88	0.041	8	0.0937	10	0.0232	8.3	0.1862	9.91	0.0512	8.04	0.1293	9.69	0.1781	7.14	0.2153	9.65	0.0262	8.05	0.4717	9.81	0.0225	7.78	0.1333	9.87	0.1051	7.74	0.0375	9.51	0.0492	7.43	0.108	9.86	0.0674	6.61	0.3548	10.81	0.0126	9.16	0.1244	9.28	0.1073
TSQ1533	YBR160W	CDC28	cdc28-5027	9.91	0.3404	nan	nan	10.56	0.0632	8.86	0.0185	10.64	0.0622	9.15	0.12	10.58	0.0149	8.53	0.0456	10.55	0.0567	8.21	0.163	9.86	0.042	9.22	0.3861	10.41	0.0589	8.51	0.1696	10.8	0.0737	8.82	0.0456	10.36	0.0469	8.28	0.6699	10.36	0.0454	7.58	0.1706	10.9	0.0276	9.42	0.0351	10.23	0.0485
TSQ1534	YBR160W	CDC28	cdc28-5028	10.24	0.0254	8.68	0.3989	10.33	0.1257	8.78	0.2188	10.23	0.0211	8.09	0.0435	10.16	0.1184	8.3	0.113	10.05	0.0117	7.99	0.0513	10.23	0.0318	10.03	0.0938	10.43	0.1663	8.89	0.3926	10.59	0.1508	8.15	0.19	10.35	0.1117	8.02	0.3805	10.49	0.1099	7.77	0.2001	11.04	0.0568	9.48	0.1369	9.61	0.0667
TSQ1535	YBR160W	CDC28	cdc28-5029	10.14	0.0966	7.84	0.0889	10.09	0.159	7.13	0.5225	10.46	0.1684	8.28	0.2793	10.16	0.2781	8.7	0.2717	10.53	0.1272	7.14	0.6682	10.2	0.0792	nan	nan	nan	nan	nan	nan	9.94	0.5445	7.87	0.1703	10.57	0.1792	nan	nan	nan	nan	nan	nan	10.72	0.0207	9.6	0.461	nan	nan
TSQ1536	YBR160W	CDC28	cdc28-5030	10.27	0.1502	10.45	0.0303	10.46	0.2157	10.18	0.0569	10.76	0.0604	10.84	0.1897	10.56	0.1821	9.11	0.0209	10.18	0.0397	10.08	0.2919	10.79	0.0474	10.52	0.0283	10.4	0.0989	10.53	0.0476	10.14	0.2967	9.21	0.5561	10.35	0.0806	10.16	0.0346	10.52	0.1534	10.66	0.0278	10.48	0.0585	10.5	0.1544	9.6	0.295
TSQ1538	YBR160W	CDC28	cdc28-5032	10.24	0.0331	8.29	0.105	10.42	0.0244	7.56	0.1424	10.6	0.0751	8.64	0.1734	10.44	0.0972	8.81	0.2054	10.16	0.022	7.81	0.0944	10.28	0.0982	9.34	0.4451	10.26	0.0108	8.19	0.0244	10.6	0.0602	8.4	0.1982	10.32	0.0484	7.94	0.2663	10.33	0.0718	7.6	0.0892	11	0.0275	9.44	0.0267	9.92	0.0982
TSQ1539	YBR160W	CDC28	cdc28-5033	10.53	0.0224	10.29	0.0404	10.68	0.0833	9.53	0.0983	10.69	0.0949	10.22	0.145	10.93	0.2066	9.55	0.0569	10.91	0.0292	10.03	0.1462	10.14	0.0636	10.31	0.4433	10.6	0.1425	10.18	0.015	10.95	0.2596	9.66	0.0415	10.73	0.1316	9.88	0.062	10.79	0.095	9.59	0.1139	10.98	0.0675	10.32	0.0393	10.71	0.0157
TSQ1540	YBR160W	CDC28	cdc28-5034	10.42	0.0475	8.56	0.0428	10.41	0.0768	7.82	0.0813	10.14	0.0194	8.24	0.2952	10.24	0.0325	8.4	0.0843	9.97	0.1718	8.35	0.1488	10.05	0.1272	9.08	0.6032	10.24	0.0293	8.37	0.0302	10.53	0.0698	8.28	0.0316	10.19	0.1463	7.79	0.028	9.97	0.118	7.42	0.0589	10.81	0.0449	9.42	0.0676	9.27	0.0617
TSQ1541	YBR160W	CDC28	cdc28-5035	10.53	0.0387	8.08	0.0128	10.59	0.0543	8.73	0.1912	10.33	0.0298	8.41	0.0707	10.75	0.1501	8.9	0.2029	10	0.0495	8.33	0.1633	10	0.1726	9.22	0.4262	10.45	0.0344	8.84	0.0559	10.43	0.1834	8.32	0.2294	10.45	0.0112	8.04	0.0556	10.5	0.1268	8.04	0.2926	10.92	0.0274	9.78	0.0529	10.21	0.0601
TSQ1542	YBR160W	CDC28	cdc28-5036	3.58	0.8358	0	0.01	9.08	0.012	7.65	0.2487	8.64	0.2524	0	0.01	6.02	0.2001	0	0.01	5.29	0.8566	0	0.01	0	0.01	0	0.01	nan	nan	0	0.01	0	0.01	0	0.01	0	0.01	0	0.01	0	0.01	0	0.01	0	0.01	0	0.01	0	0.01
TSQ1543	YBR160W	CDC28	cdc28-5038	10.73	0.0103	9.29	0.1247	10.54	0.01	7.44	0.473	10.91	0.0596	8.99	0.0985	10.77	0.0789	9.22	0.0376	10.61	0.1067	8.56	0.0138	10.4	0.1202	10.34	0.4325	10.41	0.042	8.7	0.1135	11.15	0.151	8.85	0.1782	10.58	0.0328	8.24	0.0702	10.72	0.0725	8.31	0.1486	11.19	0.0493	9.64	0.113	10.63	0.0105
TSQ1544	YBR160W	CDC28	cdc28-5039	0	0.01	0	0.01	0	0.01	0	0.01	0	0.01	0	0.01	0	0.01	0	0.01	0	0.01	0	0.01	0	0.01	0	0.01	0	0.01	0	0.01	0	0.01	0	0.01	nan	nan	nan	nan	nan	nan	nan	nan	0	0.01	0	0.01	0	0.01
TSQ1545	YBR160W	CDC28	cdc28-5040	10.5	0.0727	9.65	0.1682	10.66	0.0217	8.69	0.2323	10.72	0.0574	8.93	0.1498	10.82	0.0397	9.29	0.1726	10.68	0.0513	8.74	0.2216	10.41	0.1328	10.08	0.4656	10.55	0.0111	9.01	0.0674	10.34	0.1602	8.22	0.3753	10.61	0.0471	8.64	0.1129	10.55	0.0786	8.28	0.3405	11.13	0.01	9.48	0.1315	10.7	0.0737
TSQ1546	YBR160W	CDC28	cdc28-5041	10.67	0.0369	9.52	0.2468	10.56	0.0111	8.01	0.2543	10.77	0.03	8.96	0.075	11.06	0.0675	8.7	0.1205	10.8	0.0572	8.32	0.0247	10.24	0.1314	9.41	0.1195	10.53	0.1555	9.18	0.2055	10.9	0.0954	8.78	0.0683	10.67	0.0616	8.19	0.096	10.74	0.0607	8.2	0.144	11.07	0.0656	9.4	0.1395	10.6	0.0737
TSQ1547	YBR160W	CDC28	cdc28-5042	10.36	0.0556	8.29	0.102	10.45	0.0455	7.71	0.3549	10.51	0.0911	7.87	0.1824	10.88	0.1069	8.6	0.0439	10.51	0.0851	8.02	0.0486	9.99	0.0161	9.57	0.4577	10.32	0.0883	7.9	0.1062	10.63	0.0365	8.14	0.0854	10.25	0.0233	7.77	0.133	10.24	0.016	6.92	0.0661	11.08	0.01	9.03	0.2489	9.99	0.1187
TSQ1548	YBR160W	CDC28	cdc28-5043	9.93	0.0129	9.21	0.503	9.93	0.0257	8.91	0.105	10.08	0.0503	9.55	0.2645	10.35	0.114	8.32	0.1274	9.86	0.0256	8.5	0.373	9.96	0.123	9.89	0.5608	9.71	0.1187	8.18	0.6729	10.32	0.1038	8.12	0.2861	10.08	0.0736	8.64	0.324	9.88	0.1358	7.29	0.021	10.6	0.0328	9.15	0.2333	9.3	0.0139
TSQ1549	YBR160W	CDC28	cdc28-5044	10.69	0.0779	9.65	0.0134	10.8	0.1334	9.9	0.3777	10.95	0.0872	9.64	0.042	10.93	0.0153	9.23	0.0609	10.63	0.0127	8.87	0.0238	10.44	0.1605	10.39	0.3692	10.68	0.1192	9.2	0.1796	11.16	0.109	9.71	0.1936	10.6	0.055	8.51	0.3514	10.84	0.0437	9.21	0.1636	11.23	0.0281	10.1	0.01	10.72	0.1104
TSQ1550	YBR160W	CDC28	cdc28-5045	10.7	0.0704	9.65	0.1523	10.53	0.0915	8.68	0.0885	10.8	0.0361	9.95	0.124	10.72	0.2455	9.08	0.0812	10.66	0.0351	8.85	0.1645	10.36	0.0366	10.91	0.3455	10.72	0.1426	9.6	0.1383	10.81	0.125	9.04	0.017	10.57	0.0332	9.04	0.0477	10.35	0.0613	8.21	0.2206	11.02	0.028	9.51	0.0272	10.68	0.0573
TSQ1551	YBR160W	CDC28	cdc28-5046	10.59	0.0364	10.55	0.0975	10.49	0.0632	10.12	0.0703	10.71	0.0517	10.42	0.1705	10.62	0.0632	9.81	0.1793	10.66	0.0698	10.29	0.0209	10.56	0.0678	10.7	0.0911	10.59	0.0481	10.33	0.0538	10.53	0.1591	9.56	0.2281	10.58	0.1132	10.64	0.0134	10.43	0.1032	10.49	0.3029	10.95	0.0661	10.9	0.0581	10.12	0.105
TSQ1552	YBR160W	CDC28	cdc28-5047	10.13	0.0163	nan	nan	10.27	0.0163	9.78	0.4804	10.18	0.0596	8.91	0.1163	10.15	0.1054	8.74	0.0595	10.34	0.0434	nan	nan	10.59	0.2181	10.48	0.1656	9.93	0.076	9.72	0.6843	10.25	0.2586	8.14	0.0675	10.3	0.4311	9.51	0.0798	0	0.01	0	0.01	10.79	0.0149	9.56	0.2946	8.97	0.0491
TSQ1553	YBR160W	CDC28	cdc28-5048	10.13	0.0531	7.79	0.1871	10.54	0.0453	8.24	0.0741	10.49	0.022	8.36	0.0351	10.29	0.0593	8.67	0.1274	10.13	0.0528	7.64	0.5036	9.68	0.279	nan	nan	10.05	0.0114	8.07	0.1406	10.19	0.1271	7.52	0.3289	10.06	0.0208	7.53	0.2752	10.07	0.0673	6	0.1587	10.79	0.0272	8.97	0.0864	9.51	0.2636
TSQ1554	YBR160W	CDC28	cdc28-5049	11.33	0.0545	10.86	0.0688	10.89	0.1125	10.22	0.01	11.02	0.1173	9.74	0.1552	11.22	0.102	9.95	0.0794	10.83	0.1385	10.06	0.0244	10.11	0.1176	9.89	0.2556	11.1	0.092	10.42	0.0403	11.4	0.1284	10.23	0.1015	10.95	0.0909	10.41	0.1875	10.81	0.0638	10.09	0.0634	11.29	0.0108	10.79	0.0212	10.57	0.1243
TSQ1555	YBR160W	CDC28	cdc28-5050	11.21	0.0356	10.55	0.092	10.94	0.0184	10.08	0.0142	10.88	0.11	9.49	0.0189	10.96	0.0415	9.65	0.1161	10.29	0.0772	9.59	0.0778	10.36	0.1489	10.17	0.1737	10.97	0.1207	10.18	0.233	10.72	0.1407	9.65	0.2374	10.68	0.0897	9.55	0.0153	10.82	0.0686	9.71	0.544	11.09	0.0295	10.42	0.0388	10.66	0.263
TSQ1556	YBR160W	CDC28	cdc28-5051	10.83	0.0926	9.3	0.2294	10.94	0.0456	9.39	0.263	10.74	0.0651	9.06	0.2199	10.99	0.0424	9.56	0.1167	10.7	0.0375	9.66	0.1614	10.9	0.1691	10.14	0.5509	10.9	0.0496	9.87	0.0722	10.95	0.0744	9.69	0.1653	11.11	0.1127	9.23	0.2089	10.91	0.0622	9.73	0.0306	11.16	0.0421	10.48	0.0854	10.83	0.0735
TSQ1557	YBR160W	CDC28	cdc28-5052	10.73	0.0223	9.53	0.0819	10.73	0.0328	9.4	0.0375	10.76	0.0783	9.61	0.0994	10.72	0.0303	9.17	0.0768	10.73	0.037	8.61	0.0849	10.63	0.1548	9.77	0.3145	10.8	0.0485	9.85	0.0209	11.17	0.1825	9.7	0.3655	10.85	0.0541	8.71	0.1855	10.82	0.0683	8.92	0.0232	11.14	0.0194	10.28	0.0253	10.8	0.1786
TSQ1558	YBR160W	CDC28	cdc28-5053	10.59	0.0224	9.06	0.1602	10.64	0.0554	9.29	0.0377	10.88	0.0789	9.38	0.043	10.93	0.0692	9.58	0.0288	10.57	0.0383	8.51	0.3458	10.36	0.0262	10.24	0.0902	10.62	0.0539	9.09	0.0736	11.15	0.0972	9.75	0.245	10.74	0.0421	8.6	0.0516	10.94	0.1174	9.38	0.0155	11.18	0.04	10.17	0.0596	10.64	0.0143
TSQ1559	YBR160W	CDC28	cdc28-5054	10.52	0.0254	8.94	0.0679	10.63	0.0577	8.38	0.3137	10.71	0.1496	8.58	0.2113	10.55	0.0593	9.04	0.1066	10.48	0.01	8.41	0.1029	10.47	0.1583	9.32	0.1087	10.51	0.0676	9.01	0.1545	10.85	0.087	8.43	0.1755	10.5	0.0549	7.75	0.2401	10.68	0.0688	8.04	0.0424	11.1	0.0215	9.71	0.0913	10.47	0.068
TSQ1560	YBR160W	CDC28	cdc28-5055	0	0.01	0	0.01	0	0.01	0	0.01	0	0.01	0	0.01	0	0.01	0	0.01	0	0.01	0	0.01	0	0.01	0	0.01	0	0.01	0	0.01	0	0.01	0	0.01	0	0.01	0	0.01	0	0.01	0	0.01	0	0.01	0	0.01	0	0.01
TSQ1561	YBR160W	CDC28	cdc28-5057	11.05	0.1167	8.95	0.1151	10.84	0.0724	8.99	0.2078	11.08	0.1543	8.8	0.1679	10.92	0.0156	9.16	0.1228	10.4	0.0455	8.83	0.0844	10.41	0.0501	10.18	0.5352	10.86	0.0547	9.28	0.0762	11.05	0.0997	8.52	0.1498	10.52	0.067	8.08	0.0567	10.72	0.0378	8.29	0.2355	11.33	0.0174	10.07	0.0167	10.37	0.012
TSQ1562	YBR160W	CDC28	cdc28-5058	0	0.01	0	0.01	0	0.01	0	0.01	0	0.01	0	0.01	0	0.01	0	0.01	0	0.01	0	0.01	0	0.01	0	0.01	0	0.01	0	0.01	0	0.01	0	0.01	0	0.01	0	0.01	0	0.01	0	0.01	0	0.01	0	0.01	0	0.01
TSQ1563	YBR160W	CDC28	cdc28-5059	10.99	0.0756	11.14	0.023	10.79	0.0861	10.61	0.1435	11.09	0.0591	11.16	0.0398	10.94	0.1751	10.12	0.1281	11.05	0.0182	10.85	0.0602	10.58	0.0385	10.92	0.0816	10.84	0.0439	10.89	0.0358	11.07	0.0651	10.69	0.0354	10.88	0.069	10.97	0.1167	10.97	0.013	10.94	0.0219	11.18	0.0141	11.23	0.0376	10.98	0.078
TSQ1564	YBR160W	CDC28	cdc28-5060	10.81	0.0163	11.17	0.0439	10.63	0.0707	10.56	0.0602	10.74	0.0724	10.6	0.0886	10.75	0.0357	9.54	0.1096	10.32	0.0385	10.32	0.0892	10.34	0.0377	10.47	0.0597	10.75	0.0496	10.78	0.0752	11.04	0.036	10.5	0.0562	10.4	0.0541	10.66	0.0497	10.77	0.1109	10.77	0.1583	11.09	0.0152	10.88	0.0239	10.85	0.0349
TSQ1565	YBR160W	CDC28	cdc28-5061	11.36	0.1446	11.08	0.1548	10.71	0.0658	10.2	0.2361	11.1	0.0721	10.7	0.0254	11.1	0.0301	10.09	0.041	10.5	0.0453	10.43	0.1943	10.59	0.0507	10.91	0.0651	10.87	0.0894	10.66	0.1269	11.24	0.1542	10.48	0.0146	10.78	0.0822	10.73	0.0768	10.97	0.0781	10.67	0.104	11.31	0.0295	11.11	0.0222	10.64	0.0574
TSQ1566	YBR160W	CDC28	cdc28-5062	10.79	0.0295	10.35	0.0193	10.74	0.1233	10.1	0.1285	10.84	0.02	10.39	0.0397	10.9	0.1405	9.81	0.154	10.42	0.0331	10.15	0.1141	10.42	0.0993	10.1	0.2003	10.76	0.0906	10.6	0.0676	10.96	0.0937	10.16	0.2656	10.69	0.0453	9.9	0.1059	10.73	0.057	10.21	0.0921	11.06	0.0687	10.57	0.1129	10.46	0.2336
TSQ1567	YBR160W	CDC28	cdc28-5063	1	0.6725	0	0.01	8.76	0.2061	7.04	0.0527	7.44	0.6392	0	0.01	0	0.01	0	0.01	0	0.01	0	0.01	0	0.01	0	0.01	0	0.01	0	0.01	0	0.01	0	0.01	0	0.01	0	0.01	0	0.01	0	0.01	0	0.01	0	0.01	0	0.01
TSQ1568	YBR160W	CDC28	cdc28-5064	10.73	0.0417	10.63	0.0337	10.68	0.0359	10.1	0.0753	10.91	0.1117	10.48	0.0171	10.79	0.1278	9.62	0.1978	10.96	0.0625	10.44	0.0168	10.66	0.0957	10.97	0.0895	10.65	0.0879	10.36	0.1775	10.89	0.0781	10.42	0.1171	10.59	0.1775	9.84	0.1984	10.86	0.0468	10.3	0.0619	11.1	0.0353	10.16	0.0857	10.96	0.1071
TSQ1569	YBR160W	CDC28	cdc28-5065	11.21	0.0523	11.01	0.0826	11.05	0.0519	10.56	0.145	11.24	0.1006	10.56	0.1011	11	0.1018	9.65	0.0308	11.1	0.1103	10.69	0.234	10.77	0.111	10.03	0.0682	10.98	0.0799	10.8	0.2365	11.14	0.0614	10.49	0.0623	10.95	0.1432	10.02	0.1517	10.94	0.0325	10.62	0.18	11.2	0.0639	10.41	0.1542	10.88	0.0591
TSQ1571	YBR160W	CDC28	cdc28-5068	10.82	0.0943	11.04	0.1124	10.69	0.0244	10.87	0.1148	10.99	0.1561	11.16	0.1296	10.88	0.067	9.82	0.0837	10.81	0.1005	10.64	0.1771	10.55	0.106	10.9	0.0992	10.73	0.0996	10.81	0.0876	10.89	0.0265	10.61	0.0847	10.71	0.1791	11.09	0.1277	10.69	0.0642	10.88	0.0252	11.26	0.0492	11.46	0.1114	11.08	0.1678
TSQ1572	YBR160W	CDC28	cdc28-5069	10.45	0.0933	9.15	0.0851	10.43	0.0248	8.93	0.1886	10.58	0.0614	9.6	0.0242	10.63	0.1954	8.97	0.1196	10.47	0.0507	8.47	0.0415	9.86	0.0662	9.65	0.1227	10.25	0.1281	9.01	0.0778	10.53	0.0836	9.1	0.2408	10.3	0.0426	8.48	0.1685	10.4	0.0705	8.48	0.1642	10.94	0.0439	9.57	0.0476	10.47	0.0142
TSQ1573	YBR160W	CDC28	cdc28-5070	10.68	0.1084	9.25	0.1059	10.79	0.0291	9.28	0.1108	10.71	0.1288	9.35	0.2475	10.57	0.1138	9.01	0.1355	10.56	0.0882	8.54	0.0621	10.43	0.1216	10.2	0.3106	10.64	0.0167	9.21	0.023	10.87	0.1621	9.29	0.1595	10.79	0.0428	8.65	0.1157	10.88	0.0176	8.32	0.0268	10.98	0.0375	10.15	0.0302	10.61	0.1682
TSQ1574	YBR160W	CDC28	cdc28-5071	10.3	0.0553	10.47	0.1453	10.82	0.2433	10.19	0.1776	10.42	0.04	10.14	0.172	10.38	0.0169	9.45	0.1359	10.47	0.0288	10.29	0.1055	11.13	0.0133	10.95	0.1848	10.19	0.0433	10.19	0.1104	9.84	0.6145	nan	nan	10.77	0.2202	10.08	0.1698	10.63	0.1432	10.33	0.1748	10.9	0.0662	10.79	0.0635	10.34	0.0793
TSQ1575	YBR160W	CDC28	cdc28-5072	11.02	0.0368	10.95	0.0409	10.69	0.0162	10.58	0.0134	10.65	0.0333	10.43	0.1211	10.82	0.1279	9.45	0.0477	10.63	0.1243	10.74	0.2907	10.9	0.0774	10.68	0.0795	10.8	0.0633	10.38	0.08	10.42	0.0959	9.43	0.1974	10.76	0.0829	10.63	0.0135	10.71	0.0894	10.41	0.106	11.04	0.041	10.7	0.01	10.48	0.1641
TSQ1576	YBR160W	CDC28	cdc28-5073	nan	nan	0	0.01	8.96	0.1072	6.81	0.4019	7.86	0.4601	0	0.01	nan	nan	nan	nan	0	0.01	0	0.01	0	0.01	0	0.01	nan	nan	0	0.01	0	0.01	0	0.01	0	0.01	0	0.01	0	0.01	0	0.01	nan	nan	0	0.01	nan	nan
TSQ1577	YBR160W	CDC28	cdc28-5074	10.27	0.1536	10.01	0.1243	10.44	0.118	9.61	0.0914	10.37	0.1388	10.2	0.119	10.49	0.2456	8.52	0.0256	10.6	0.2857	9.51	0.0858	10.55	0.0428	10.62	0.0667	10.4	0.074	10.18	0.0831	10.01	0.4175	7.56	0.0286	10.24	0.0123	10.44	0.2013	10.6	0.1808	10.67	0.4664	11.04	0.0189	10.83	0.0645	10.06	0.1497
TSQ1578	YBR160W	CDC28	cdc28-5075	10.9	0.0786	10.39	0.1298	10.7	0.0141	9.49	0.0907	11.05	0.0545	10.43	0.0372	10.98	0.0384	9.63	0.0998	10.87	0.0206	9.57	0.0258	10.34	0.0254	10.33	0.1048	10.7	0.0378	10.16	0.1476	10.87	0.069	9.72	0.0749	10.99	0.0831	10.34	0.2204	10.91	0.0374	9.82	0.073	11.13	0.027	10.13	0.038	10.91	0.0395
TSQ1579	YBR160W	CDC28	cdc28-5076	10.78	0.0724	10.77	0.1132	10.88	0.1321	10.72	0.1863	10.79	0.12	10.73	0.0589	10.8	0.0815	9.9	0.0326	10.36	0.0778	10.14	0.3209	10.62	0.1402	10.59	0.048	10.76	0.153	10.75	0.114	11.19	0.0681	10.78	0.0877	10.85	0.0833	10.35	0.153	10.81	0.0536	11	0.0118	10.98	0.0102	10.9	0.0452	10.73	0.1568
TSQ1580	YBR160W	CDC28	cdc28-5077	10.72	0.0444	8.92	0.1087	10.63	0.0365	7.69	0.3755	10.86	0.0181	9.23	0.2071	11.05	0.0273	9.22	0.0689	10.84	0.0607	8.48	0.1351	10.53	0.0734	9.59	0.0295	10.56	0.0737	8.62	0.0542	11.32	0.135	9.41	0.0636	10.64	0.0523	8.06	0.0547	10.95	0.0632	8.59	0.0246	11.12	0.0227	9.98	0.0731	10.91	0.0598
TSQ1581	YBR160W	CDC28	cdc28-5078	10.28	0.0332	9.45	0.1633	10.05	0.0682	8.06	0.1741	10.35	0.0989	9.46	0.0807	10.61	0.0893	8.93	0.1431	10.3	0.093	8.69	0.1667	10.1	0.0611	9.92	0.3867	10.16	0.0528	9.18	0.0955	10.5	0.0266	8.96	0.2614	10.04	0.0134	8.75	0.2011	10.02	0.0794	9.05	0.2701	10.78	0.029	9.83	0.0852	10.39	0.1719
TSQ1582	YBR160W	CDC28	cdc28-5080	10.91	0.0218	11.24	0.0564	11.01	0.0747	10.99	0.1125	10.8	0.0101	11.1	0.034	11.09	0.0829	10.15	0.126	10.67	0.0595	11.13	0.0634	10.81	0.1028	11.03	0.1349	11.02	0.0257	11.1	0.0702	11.05	0.0582	10.97	0.1131	10.97	0.0764	10.99	0.0307	10.84	0.0597	11.32	0.0182	11.19	0.027	11.24	0.079	11.09	0.1162
TSQ1583	YBR160W	CDC28	cdc28-5081	10.82	0.0421	10.7	0.0382	10.7	0.0505	10.24	0.0499	10.65	0.0487	10.35	0.0277	10.79	0.0782	9.32	0.1261	10.18	0.0212	10.11	0.1622	10.28	0.062	10.14	0.2379	10.5	0.1125	10.19	0.0777	11.1	0.0507	10.52	0.0641	10.55	0.0385	9.94	0.2044	10.57	0.0648	10.14	0.0444	10.92	0.0583	10.12	0.0414	10.7	0.0106
TSQ1585	YBR160W	CDC28	cdc28-5083	10.79	0.0387	11.1	0.0328	10.66	0.0328	10.28	0.026	10.77	0.1423	10.9	0.1014	11	0.0449	9.66	0.0134	10.92	0.0829	10.64	0.103	10.67	0.0632	10.93	0.0796	10.82	0.053	10.91	0.084	11.13	0.1268	10.83	0.2427	11.02	0.1318	10.95	0.0198	10.82	0.0242	10.68	0.0798	11.13	0.0347	11.2	0.0395	11.02	0.1227
TSQ1586	YBR160W	CDC28	cdc28-5084	nan	nan	0	0.01	8.34	0.2348	6.17	0.1411	8.53	0.1774	0	0.01	0	0.01	0	0.01	0	0.01	0	0.01	0	0.01	0	0.01	0	0.01	0	0.01	0	0.01	0	0.01	4.39	0.1382	0	0.01	0	0.01	0	0.01	0	0.01	0	0.01	0	0.01
TSQ1587	YBR160W	CDC28	cdc28-5085	10.58	0.0935	9.58	0.1941	10.27	0.0964	9.29	0.2156	10.46	0.0269	9.62	0.0867	10.65	0.155	9.01	0.0903	10.6	0.0782	8.97	0.2462	10	0.0494	8.74	0.0599	10.4	0.0694	9.32	0.1003	10.73	0.172	9.14	0.3388	10.28	0.0807	8.75	0.1604	10.5	0.0957	8.2	0.4683	11.06	0.0166	9.55	0.0431	10.72	0.096
TSQ1588	YBR160W	CDC28	cdc28-5086	10.77	0.057	11.06	0.0711	10.91	0.0506	10.87	0.0442	10.98	0.1077	10.94	0.1415	10.99	0.057	10.14	0.0427	10.71	0.1007	10.44	0.0795	10.65	0.2792	10.82	0.3187	10.8	0.0534	10.93	0.021	10.87	0.0105	10.4	0.0858	11.09	0.1207	10.76	0.0173	11.04	0.0485	10.95	0.0861	11.25	0.0275	11.14	0.0381	10.8	0.0524
TSQ1590	YBR160W	CDC28	cdc28-5088	10.46	0.0326	8.67	0.198	10.47	0.0538	7.93	0.1372	10.69	0.0898	8.96	0.3267	10.42	0.0344	8.98	0.0944	10.43	0.1615	8.3	0.0432	10.49	0.1521	8.86	0.3024	10.17	0.2354	8.54	0.0708	10.77	0.0827	8.46	0.1484	10.63	0.0393	8.13	0.091	10.46	0.2696	8.23	0.6331	10.93	0.025	9.29	0.0673	10.09	0.0457
TSQ1591	YBR160W	CDC28	cdc28-5090	11.16	0.0159	10.04	0.1033	10.79	0.0251	9.89	0.1279	10.97	0.0606	9.61	0.0293	10.91	0.0576	9.67	0.2142	10.54	0.0472	9.78	0.098	10.09	0.2146	9.67	0.6228	10.67	0.1014	9.84	0.1057	10.86	0.0236	9.61	0.0788	10.58	0.0772	9.54	0.0986	10.8	0.0673	9.45	0.0838	11.18	0.0507	10.43	0.0811	10.38	0.014
TSQ1592	YBR160W	CDC28	cdc28-5091	10.85	0.0241	10.83	0.0204	10.86	0.0457	10.55	0.0156	10.64	0.0302	10.71	0.04	10.84	0.0606	9.85	0.057	10.54	0.0364	10.63	0.0567	10.44	0.066	10.39	0.1727	10.92	0.0784	10.82	0.0936	11.19	0.068	10.79	0.124	10.89	0.0852	10.6	0.0127	10.67	0.0584	10.56	0.0591	11.05	0.018	10.93	0.017	10.71	0.1414
TSQ1594	YBR160W	CDC28	cdc28-5093	nan	nan	0	0.01	8.97	0.1017	nan	nan	8.97	0.1896	6.15	0.1101	nan	nan	nan	nan	nan	nan	0	0.01	0	0.01	0	0.01	nan	nan	0	0.01	0	0.01	0	0.01	nan	nan	0	0.01	0	0.01	0	0.01	nan	nan	0	0.01	0	0.01
TSQ1595	YBR160W	CDC28	cdc28-5094	10.57	0.0781	10.35	0.0947	10.68	0.159	10.47	0.2206	10.8	0.1093	10.43	0.0432	10.61	0.0461	9.61	0.0838	10.36	0.0545	10.3	0.074	10.61	0.0419	10.21	0.0379	10.57	0.0895	10.34	0.059	10.62	0.0356	10.44	0.278	10.49	0.1044	10.14	0.1341	10.71	0.1315	10.3	0.0216	10.89	0.0168	10.73	0.0349	10.5	0.2561
TSQ1596	YBR160W	CDC28	cdc28-5095	10.21	0.0581	10.49	0.0243	10.43	0.1903	10.17	0.0659	10.49	0.0555	10.4	0.0686	10.26	0.0234	8.98	0.2285	10.05	0.0923	10	0.0343	10.91	0.1393	10.86	0.0112	10.03	0.1745	10.02	0.104	10.11	0.1243	8.97	0.259	10.57	0.1124	10.37	0.168	10.39	0.1818	10.29	0.2101	10.84	0.075	10.76	0.1093	10.41	0.0137
TSQ1597	YBR160W	CDC28	cdc28-5096	10.59	0.0677	9.18	0.3368	10.7	0.0428	9.02	0.1198	10.69	0.0584	8.96	0.2031	10.71	0.0454	9.33	0.0411	10.52	0.0654	8.48	0.0102	10.25	0.155	9.88	0.1865	10.51	0.0186	9.07	0.0653	10.96	0.08	9.39	0.1643	10.64	0.0463	8.16	0.224	10.9	0.1223	8.66	0.0319	11.06	0.0322	10.18	0.0527	10.78	0.046
TSQ1598	YBR160W	CDC28	cdc28-5097	9.94	0.0756	8.44	0.2105	9.87	0.0612	7.67	0.4352	10.03	0.0302	8.29	0.1071	10.17	0.3651	8.11	0.0553	9.88	0.2061	8.01	0.2405	10.23	0.2623	10.53	0.6528	9.84	0.1009	8.1	0.0825	9.61	0.143	7.81	0.1377	9.79	0.0903	7.98	0.0333	9.74	0.0163	8.79	0.4091	10.6	0.0134	9.71	0.3898	9.67	0.1329
TSQ1599	YBR160W	CDC28	cdc28-5098	10.59	0.0649	8.69	0.1466	10.23	0.0755	8.71	0.1125	10.46	0.0461	8.63	0.1154	10.74	0.0235	8.7	0.1693	10.09	0.0229	8.28	0.0167	10.25	0.3263	8.77	0.3594	10.3	0.0448	8.53	0.0699	10.26	0.0564	8.33	0.1774	10.2	0.0282	8.24	0.1012	10.39	0.0657	8.08	0.057	10.98	0.0171	9.57	0.019	9.96	0.0772
TSQ1600	YBR160W	CDC28	cdc28-5100	10.42	0.0142	8.26	0.0807	10.49	0.0497	8.32	0.2579	10.35	0.0752	8.54	0.2047	10.24	0.078	8.5	0.1829	10.02	0.0212	8.38	0.0152	10.03	0.0763	9.61	0.316	10.25	0.0194	8.51	0.0889	10.51	0.1027	8.5	0.1804	10.23	0.0394	7.74	0.1738	10.27	0.0387	7.53	0.0995	10.66	0.0897	9.6	0.0648	9.76	0.0372
TSQ1601	YBR160W	CDC28	cdc28-5101	10.5	0.0104	8.6	0.053	10.54	0.0281	8.29	0.1869	10.74	0.1163	8.6	0.0972	10.57	0.0784	9.02	0.0308	10.32	0.077	8.17	0.2263	10.33	0.0124	10.26	0.3161	10.37	0.0281	8.55	0.0815	10.69	0.2143	8.87	0.3847	10.63	0.0173	8.37	0.0961	10.58	0.0213	7.91	0.1252	11.02	0.0277	9.75	0.0649	10.43	0.0666
TSQ1602	YBR160W	CDC28	cdc28-5102	10.47	0.0183	10.46	0.0679	10.6	0.2035	10.1	0.146	10.46	0.0612	10.58	0.0171	10.34	0.1245	9.44	0.2706	10.64	0.0677	10.66	0.1141	10.81	0.0537	10.81	0.059	10.33	0.0356	10.36	0.1057	10.18	0.8731	nan	nan	10.71	0.1085	10.59	0.2847	10.85	0.0996	10.75	0.0403	10.91	0.0444	10.9	0.0103	10.16	0.2005
TSQ1603	YBR160W	CDC28	cdc28-5103	10.61	0.0137	8.22	0.3098	10.81	0.013	8.49	0.1535	10.61	0.0494	8.49	0.0589	10.78	0.0305	8.85	0.0442	10.37	0.0501	9.09	0.1987	10.19	0.0804	8.37	0.054	10.52	0.0389	8.79	0.069	10.8	0.1255	8.45	0.0872	10.75	0.058	8.24	0.1466	10.52	0.0666	5.32	0.716	11.02	0.0132	9.5	0.0482	10.01	0.1315
TSQ1604	YBR160W	CDC28	cdc28-5104	10.95	0.0548	11.25	0.0409	10.76	0.0194	10.3	0.0839	11.24	0.0292	11.11	0.1019	nan	nan	10.2	0.0466	11.05	0.0306	10.84	0.0892	10.54	0.195	10.74	0.2216	11.01	0.1008	11.05	0.0642	11.16	0.0606	10.62	0.0305	11.08	0.0668	11.28	0.1012	10.92	0.0309	10.8	0.0292	11.26	0.0242	11.4	0.0735	11.06	0.0734
TSQ1605	YBR160W	CDC28	cdc28-5105	10.71	0.0364	9.24	0.0245	10.8	0.0397	9.82	0.1023	10.7	0.0182	9.46	0.0473	10.8	0.0958	9.34	0.1229	10.59	0.1156	9.65	0.2394	10.83	0.2816	10.14	0.0335	10.66	0.0191	9.86	0.0289	11.04	0.1211	9.78	0.1025	10.88	0.0778	9.37	0.2146	10.57	0.1396	8.79	0.3036	11.13	0.0271	10.41	0.0308	10.45	0.0244
TSQ1606	YBR160W	CDC28	cdc28-5106	10.55	0.1741	9.02	0.6369	10.86	0.0952	9.73	0.1895	10.69	0.1405	9.32	0.215	10.69	0.0922	9.21	0.0456	10.31	0.0124	9.47	0.1262	10.45	0.0104	10.04	0.1431	10.55	0.0113	9.64	0.0314	10.65	0.1244	9.33	0.0923	10.71	0.0491	8.88	0.1596	10.6	0.1062	8.49	0.1331	10.88	0.0424	10.17	0.1311	10.73	0.0347
TSQ1607	YBR160W	CDC28	cdc28-5107	10.27	0.0415	8.39	0.0569	10.31	0.0764	7.9	0.3815	10.51	0.01	8.48	0.2876	10.45	0.1388	8.35	0.0666	10.38	0.0181	8	0.0972	10.31	0.0746	10.15	0.0102	10.4	0.1522	8.1	0.1534	10.78	0.1596	8.31	0.2995	10.18	0.0921	7.45	0.0914	10.36	0.0844	7.62	0.3008	10.97	0.046	9.38	0.036	9.78	0.0576
TSQ1608	YBR160W	CDC28	cdc28-5108	10.75	0.0247	9.16	0.0548	10.93	0.0511	9.31	0.2422	10.76	0.0343	8.94	0.1226	10.58	0.0469	8.84	0.0964	10.53	0.0274	8.32	0.0365	10.97	0.0912	9.47	0.0293	10.73	0.0143	8.94	0.1683	10.87	0.1689	9.2	0.2177	10.92	0.0265	8.38	0.0275	10.99	0.0289	8.03	0.0321	11.18	0.0403	9.89	0.1008	nan	nan
TSQ1609	YBR160W	CDC28	cdc28-5111	nan	nan	nan	nan	8.32	0.0309	7.15	0.4371	8.12	0.2509	6.21	0.4577	nan	nan	0	0.8617	0	0.8617	0	0.01	0	0.01	0	0.01	0	0.01	0	0.01	0	0.01	0	0.01	0	0.01	0	0.01	nan	nan	0	0.01	0	0.01	0	0.01	0	0.01
TSQ1610	YBR160W	CDC28	cdc28-5112	10.02	0.1431	8.56	0.0507	9.44	0.0519	8.04	0.0661	10.28	0.156	9.25	0.1431	10.18	0.0485	8.4	0.0268	10.02	0.0911	8.09	0.0616	9.15	0.0748	8.25	0.3549	9.65	0.0671	8.51	0.2094	9.8	0.1478	7.48	0.335	9.3	0.0401	7.36	0.2792	9.59	0.3416	7.38	0.4974	10.74	0.0244	9.17	0.0308	9.93	0.0995
TSQ1612	YBR160W	CDC28	cdc28-5114	10.7	0.0354	10.33	0.0778	10.82	0.0425	9.87	0.203	10.81	0.085	10.33	0.0403	11.01	0.2057	9.78	0.163	10.84	0.0376	9.7	0.1312	10.4	0.082	10.46	0.0336	10.82	0.1613	10.06	0.1089	11.17	0.0323	9.9	0.1135	10.69	0.156	9.97	0.2567	10.71	0.0364	9.61	0.0846	11	0.0502	10.17	0.0844	10.82	0.0491
TSQ1613	YBR160W	CDC28	cdc28-5115	11.03	0.018	10.06	0.0693	10.74	0.0154	10.02	0.119	10.86	0.0563	9.39	0.2167	11.03	0.0394	9.4	0.0632	10.6	0.0394	9.47	0.0998	10.42	0.0873	10.1	0.2025	10.7	0.0437	9.75	0.1616	11.08	0.0608	9.78	0.0776	10.65	0.0857	9.51	0.0227	10.63	0.0204	9.25	0.1122	11.16	0.0193	10.47	0.0286	10.49	0.1116
TSQ1614	YBR160W	CDC28	cdc28-5116	10.61	0.0853	10.41	0.162	10.77	0.019	10.4	0.0493	10.42	0.1173	10.39	0.2009	10.72	0.06	9.4	0.108	10.24	0.1688	10.2	0.086	10.02	0.364	9.22	0.6715	10.45	0.1587	10.27	0.164	10.54	0.2761	10.14	0.2776	10.36	0.0545	10.01	0.0876	10.39	0.2098	10.36	0.1904	10.9	0.0416	10.57	0.099	10.52	0.3908
TSQ1615	YBR160W	CDC28	cdc28-5117	10.64	0.0405	10.4	0.0412	10.84	0.0358	9.86	0.0224	11.17	0.0614	10.45	0.0697	10.82	0.0172	10.03	0.0665	10.57	0.0397	9.42	0.1737	10.77	0.1401	10.33	0.0754	10.72	0.0325	9.85	0.1557	11.13	0.0898	10.18	0.0589	10.91	0.0298	9.59	0.096	11.14	0.0192	10.32	0.0103	11.06	0.0169	10.64	0.011	10.71	0.0882
TSQ1616	YBR160W	CDC28	cdc28-5118	10.52	0.0671	8.23	0.0887	10.64	0.0529	8.16	0.0794	10.67	0.0811	8.44	0.1198	10.56	0.0466	8.48	0.0225	10.11	0.0464	8.21	0.0572	10.28	0.1859	nan	nan	10.38	0.0306	8.73	0.3994	10.83	0.1344	8.46	0.1659	10.53	0.1004	7.84	0.0764	10.2	0.116	nan	nan	10.96	0.0427	9.54	0.0377	9.6	0.107
TSQ1617	YBR160W	CDC28	cdc28-5119	10.21	0.0624	8.15	0.1199	10.4	0.0699	7.71	0.2983	10.72	0.0501	10.08	0.5231	10.5	0.0763	8.53	0.0136	10.33	0.1305	8.73	0.3671	10.39	0.1048	9.85	0.1748	10.34	0.0532	8.11	0.1525	10.9	0.2051	8.23	0.0157	10.21	0.0342	7.45	0.0647	10.26	0.0886	7.69	0.0426	11.01	0.0342	9.37	0.0661	10	0.1596
TSQ1618	YBR160W	CDC28	cdc28-5125	10.92	0.123	9.59	0.3259	10.66	0.0287	8.68	0.2092	10.71	0.1913	8.73	0.0468	10.69	0.0572	8.91	0.1449	10.48	0.0688	8.84	0.1206	10.34	0.1003	9.07	0.2697	10.77	0.0773	8.97	0.1295	11.17	0.0279	9.19	0.0261	10.44	0.0405	8.24	0.115	10.62	0.0371	7.84	0.0288	11.11	0.0227	9.89	0.0312	10.78	0.0105
TSQ1619	YBR160W	CDC28	cdc28-5126	10.78	0.1324	10.55	0.097	10.44	0.0414	9.51	0.1234	10.53	0.058	10.3	0.0366	10.94	0.2074	9.32	0.0835	10.61	0.0272	9.6	0.0297	10.21	0.2338	9.94	0.6827	10.39	0.0825	10.19	0.0365	10.84	0.0788	9.97	0.1383	10.38	0.01	10.15	0.3713	10.69	0.0127	9.82	0.1522	10.91	0.0281	10.38	0.0628	10.47	0.06
TSQ1620	YBR160W	CDC28	cdc28-5127	10.45	0.0459	10.43	0.0298	10.58	0.0825	10.14	0.1505	10.59	0.0418	10.4	0.0476	10.87	0.1137	9.49	0.1111	10.55	0.0963	9.79	0.0184	10.5	0.0666	10.68	0.1082	10.43	0.0498	10.3	0.0169	10.8	0.0778	10.08	0.0932	10.57	0.0591	9.59	0.0536	10.68	0.0446	10.24	0.0424	11.08	0.0169	10.76	0.019	10.5	0.1096
TSQ1621	YBR160W	CDC28	cdc28-5128	10.48	0.1187	10.45	0.1809	10.37	0.1749	10.2	0.2301	10.62	0.0665	10.21	0.0182	10.56	0.1523	9.32	0.2507	10.26	0.2154	10.43	0.3959	10.8	0.1243	10.2	0.1921	10.48	0.063	10.24	0.11	9.84	0.1665	9.18	0.2615	10.49	0.161	9.98	0.0677	10.67	0.0827	10.36	0.187	10.83	0.0864	10.59	0.0679	10.06	0.0984
TSQ1622	YBR160W	CDC28	cdc28-5129	10.64	0.0208	8.63	0.0493	10.47	0.0288	8.67	0.0876	10.34	0.0324	8.28	0.0524	10.59	0.0168	8.63	0.0896	10.1	0.0685	8.62	0.0999	10	0.3237	8.99	0.8889	10.4	0.0375	8.77	0.1548	10.61	0.1295	8.74	0.1184	10.03	0.01	7.75	0.0606	10.32	0.0437	8.21	0.139	11.07	0.036	9.83	0.0529	9.95	0.0694
TSQ1623	YBR160W	CDC28	cdc28-5130	10.43	0.0461	8.9	0.22	10.79	0.034	9.19	0.0561	10.7	0.0783	8.47	0.0977	10.85	0.0133	8.85	0.1164	10.64	0.0608	8.48	0.1398	10.35	0.08	8.81	0.6641	10.54	0.0243	8.52	0.1394	10.72	0.1447	7.86	0.2516	10.92	0.1541	7.96	0.1935	10.84	0.0536	7.43	0.179	11.11	0.0106	9.85	0.0405	10.29	0.041
TSQ1624	YBR160W	CDC28	cdc28-5131	10.53	0.0115	9.24	0.3198	10.7	0.0614	9.27	0.0606	10.32	0.0628	8.46	0.1462	10.48	0.0498	8.68	0.1532	10.24	0.0803	8.77	0.012	10.03	0.4892	9.8	0.3111	10.49	0.038	9.17	0.1305	10.84	0.0142	9.02	0.0363	10.22	0.1623	8	0.2526	10.34	0.0608	7.94	0.3438	11.05	0.0136	9.99	0.0205	10.1	0.1687
TSQ1625	YBR160W	CDC28	cdc28-5132	10.27	0.03	9.96	0.1234	10.34	0.0192	9.67	0.2577	10.37	0.0261	10.07	0.117	10.52	0.0922	9.21	0.1334	10.34	0.1118	9.21	0.2219	9.28	0.3796	8.4	0.6261	10.38	0.1353	9.86	0.0821	10.22	0.0267	9.5	0.2097	10.08	0.0462	8.85	0.0914	9.93	0.0721	9	0.0115	10.84	0.0682	10.12	0.116	10.13	0.114
TSQ1626	YBR160W	CDC28	cdc28-5133	10.92	0.0153	8.98	0.0975	10.97	0.048	8.69	0.2249	11	0.0106	9.25	0.0984	11.09	0.013	9.31	0.1051	10.79	0.1103	9.23	0.2553	10.82	0.178	9.77	0.2539	11.04	0.1257	9.61	0.1911	11.07	0.0131	9.22	0.2939	11	0.0591	8.81	0.1718	11.19	0.1161	8.85	0.0148	11.21	0.0122	10.33	0.0581	10.62	0.0708
TSQ1627	YBR160W	CDC28	cdc28-5134	10.6	0.1439	8.24	0.149	10.21	0.0628	7.92	0.3024	10.49	0.1101	8.23	0.1091	10.59	0.1446	8.53	0.0936	10.26	0.0596	8.52	0.049	10.09	0.1897	8.91	0.3894	10.42	0.1166	8.27	0.0587	10.88	0.0297	8.26	0.167	10.17	0.0226	7.71	0.0358	10.09	0.0221	7.43	0.1382	10.99	0.0277	9.39	0.1379	9.64	0.1118
TSQ1628	YBR160W	CDC28	cdc28-5135	10.52	0.0589	9.39	0.1525	10.57	0.0123	9.11	0.0926	10.86	0.067	9.51	0.0658	10.6	0.0301	8.98	0.0164	10.58	0.0514	8.61	0.0417	10.16	0.0869	9.88	0.1462	10.39	0.0113	9.08	0.1312	11.13	0.1664	9.35	0.1592	10.82	0.0389	8.88	0.0546	10.62	0.0393	8.69	0.0589	11.09	0.0126	10.32	0.0808	10.18	0.1594
TSQ1629	YBR160W	CDC28	cdc28-5136	10.2	0.0132	9.19	0.2233	10.14	0.0698	nan	nan	10.44	0.0668	8.58	0.0855	10.3	0.1945	8.18	0.1237	10.33	0.0783	8.72	0.3749	10.02	0.1612	9	0.0122	10.1	0.1178	8.48	0.0855	10.76	0.1872	8.29	0.113	10.26	0.1253	7.84	0.1732	10.07	0.0663	7.47	0.1117	10.8	0.0114	8.76	0.1404	9.99	0.0171
TSQ1630	YBR160W	CDC28	cdc28-5137	10.13	0.0182	7.9	0.0181	10.21	0.0203	8.29	0.4455	10.13	0.098	8.39	0.1673	10.12	0.0662	8.25	0.2493	9.9	0.0151	8.1	0.0432	9.98	0.1204	8.75	0.2006	10.01	0.0842	8.17	0.0486	10.31	0.1266	7.86	0.353	10.24	0.0524	9.07	0.6251	10.03	0.0279	7.44	0.0836	10.68	0.0139	9.28	0.0886	9.21	0.2305
TSQ1631	YBR160W	CDC28	cdc28-5139	10.19	0.0504	8.55	0.0342	9.99	0.0198	8.02	0.1005	10.24	0.0264	8.73	0.1049	10.44	0.0274	8.27	0.0571	10.22	0.0773	8.08	0.0422	10.03	0.1186	8.8	0.0736	10.1	0.0505	8.19	0.0283	10.22	0.1011	8.16	0.0364	10.21	0.0288	8.01	0.0282	10.29	0.0862	8.09	0.1161	10.67	0.0276	9.48	0.0605	10.01	0.0598
TSQ1632	YBR160W	CDC28	cdc28-5140	10.96	0.0626	10.41	0.0336	10.76	0.0904	9.85	0.164	10.77	0.0273	10.06	0.099	10.86	0.0113	9.11	0.0107	10.33	0.1335	9.85	0.2019	10.05	0.3759	9.75	0.5704	10.55	0.0418	9.85	0.1733	10.87	0.0679	9.68	0.3196	10.43	0.0577	9.62	0.1446	10.69	0.0599	9.77	0.0238	11.11	0.0319	10.6	0.0472	10.54	0.0476
TSQ1633	YBR160W	CDC28	cdc28-5141	10.22	0.0554	8.14	0.1791	10.4	0.1356	nan	nan	10.36	0.017	8.13	0.1188	10.36	0.4058	8.26	0.0203	10.25	0.0111	8.04	0.1701	10.32	0.1804	9.9	0.63	10.35	0.158	8.01	0.2585	10.34	0.1958	7.86	0.2325	10.08	0.0957	7.64	0.0308	10.27	0.1001	6.93	0.4217	10.73	0.1105	8.83	0.2392	10.06	0.0654
TSQ1634	YBR160W	CDC28	cdc28-5142	0	0.01	0	0.01	8.87	0.1093	6.86	0.2121	8.67	0.3242	nan	nan	nan	nan	0	0.01	0	0.01	0	0.01	0	0.01	0	0.01	0	0.01	0	0.01	0	0.01	0	0.01	0	0.01	0	0.01	0	0.01	0	0.01	0	0.01	0	0.01	0	0.01
TSQ1635	YBR160W	CDC28	cdc28-5143	10.67	0.0599	9.06	0.207	10.64	0.0345	8.94	0.3766	10.61	0.0361	8.06	0.0685	10.7	0.0859	8.16	0.0938	10.47	0.083	8.25	0.3239	10.53	0.2743	9.56	0.3675	10.59	0.0517	8.7	0.235	10.75	0.2575	8.82	0.0397	10.71	0.1997	7.82	0.0551	10.73	0.0727	7.87	0.1025	11.16	0.0176	10.21	0.0744	10.38	0.0303
TSQ1636	YBR160W	CDC28	cdc28-5144	10.26	0.0331	8.68	0.0574	10.39	0.0164	8.78	0.1921	10.53	0.079	9.09	0.0211	10.67	0.0237	8.76	0.1024	10.18	0.0165	8.08	0.0862	10.11	0.0232	9.3	0.2914	10.32	0.0103	8.59	0.0918	10.88	0.1407	9.23	0.5	10.25	0.0883	7.19	0.2893	10.48	0.1144	nan	nan	11.01	0.0101	10.15	0.063	10.4	0.0862
TSQ1637	YBR160W	CDC28	cdc28-5145	10.48	0.0713	9.96	0.0864	10.45	0.0856	9.23	0.2073	10.52	0.0353	9.93	0.053	10.41	0.0167	8.89	0.0195	10.3	0.0306	8.95	0.0785	10.2	0.1534	9.8	0.0527	10.29	0.0571	9.58	0.1086	10.85	0.1409	9.76	0.2236	10.52	0.0221	8.5	0.0953	10.5	0.0524	9.31	0.1975	11.06	0.0606	10.26	0.0399	10.53	0.1485
TSQ1638	YBR160W	CDC28	cdc28-5146	10.73	0.1087	8.21	0.0393	10.56	0.0167	8.64	0.3289	10.68	0.0411	8.66	0.0824	10.6	0.0466	8.71	0.0306	10.39	0.2229	8.8	0.2297	10.23	0.0324	9.72	0.3258	10.37	0.108	8.77	0.1699	11.07	0.0632	8.91	0.1201	10.77	0.1094	8.11	0.0186	10.63	0.1157	8.01	0.1354	10.88	0.0121	9.4	0.0803	10.2	0.0337
TSQ1639	YBR160W	CDC28	cdc28-5147	10.64	0.0456	8.65	0.0683	10.77	0.0568	8.4	0.0721	10.81	0.0574	8.74	0.0566	11	0.01	9.19	0.0222	10.7	0.0106	8.31	0.037	10.48	0.0483	9.54	0.3956	10.65	0.0499	8.49	0.0488	10.79	0.0501	8.66	0.0472	10.65	0.127	8.35	0.1034	10.72	0.0196	8.41	0.0575	11.11	0.0154	9.75	0.1229	10.53	0.0199
TSQ1640	YBR160W	CDC28	cdc28-5148	10.71	0.0503	10.27	0.0133	10.65	0.0143	9.58	0.1507	10.81	0.1071	10.25	0.0597	10.99	0.0449	9.65	0.0878	10.63	0.0659	9.77	0.095	10.33	0.0309	10.25	0.1435	10.64	0.0284	10.3	0.1045	11.15	0.0294	9.87	0.0631	10.63	0.0468	8.89	0.0917	10.62	0.0101	9.62	0.1783	11.13	0.0346	10.45	0.0431	10.68	0.0343
TSQ1641	YBR160W	CDC28	cdc28-5149	10.72	0.0408	10.71	0.1227	10.75	0.0111	9.92	0.1021	10.81	0.0567	10.35	0.061	10.96	0.05	9.76	0.0974	10.92	0.0393	10.01	0.0953	10.43	0.0263	10.5	0.0205	10.74	0.0495	10.37	0.0196	10.9	0.1801	9.98	0.1801	10.84	0.0459	10.49	0.0283	10.82	0.0278	10.39	0.0383	11.14	0.0509	10.58	0.0716	10.81	0.038
TSQ1642	YBR160W	CDC28	cdc28-5151	0	0.01	0	0.01	8.09	0.5309	6.6	0.2455	nan	nan	0	0.01	0	0.01	0	0.01	0	0.01	0	0.01	0	0.01	0	0.01	0	0.01	0	0.01	0	0.01	0	0.01	0	0.01	0	0.01	nan	nan	0	0.01	0	0.01	0	0.01	0	0.01
TSQ1643	YBR160W	CDC28	cdc28-5152	nan	nan	nan	nan	10.3	0.0441	7.69	0.1101	10.56	0.0977	8.48	0.0278	10.08	0.4146	7.71	0.2875	10.13	0.2177	8.06	0.0239	nan	nan	0	0.01	0	0.01	0	0.01	10.4	0.2163	7.71	0.1042	0	0.01	0	0.01	nan	nan	nan	nan	10.7	0.0611	8.5	0.0537	10.04	0.3815
TSQ1644	YBR160W	CDC28	cdc28-5153	10.83	0.057	10.19	0.0992	10.48	0.0182	9.11	0.1979	10.74	0.0904	10.13	0.067	10.76	0.0476	8.91	0.042	10.69	0.0992	8.84	0.064	10.27	0.026	9.8	0.2425	10.56	0.0601	9.83	0.0118	10.7	0.0429	9.49	0.1293	10.57	0.0324	9.8	0.0465	10.83	0.0523	9.63	0.0513	11.11	0.0248	10.38	0.0346	10.65	0.0634
TSQ1645	YBR160W	CDC28	cdc28-5154	0	0.01	0	0.01	nan	nan	nan	nan	0	0.01	0	0.01	0	0.01	0	0.01	0	0.01	0	0.01	0	0.01	0	0.01	0	0.01	0	0.01	0	0.01	0	0.01	0	0.01	0	0.01	0	0.01	0	0.01	0	0.01	0	0.01	0	0.01
TSQ1646	YBR160W	CDC28	cdc28-5155	10.67	0.0795	9.18	0.028	10.82	0.0172	9.78	0.2629	10.75	0.0119	9.1	0.0858	10.72	0.0636	8.86	0.0764	10.53	0.0457	10.14	0.0129	10.22	0.0476	8.32	0.1005	10.63	0.0404	10.59	0.0572	10.78	0.073	8.93	0.054	10.68	0.0839	8.54	0.1002	10.93	0.0197	10.44	0.0577	11.14	0.0272	10.14	0.0898	10.59	0.1461
TSQ1647	YBR160W	CDC28	cdc28-5156	10.57	0.0148	8.72	0.0341	10.92	0.0687	8.84	0.2642	10.72	0.0526	8.58	0.0705	10.47	0.0915	8.33	0.2221	10.54	0.0753	8.06	0.7964	10.61	0.1928	9.13	0.2395	10.71	0.055	8.98	0.1135	10.86	0.159	9.12	0.6227	10.77	0.0597	8.14	0.3559	10.87	0.0846	7.85	0.3242	11.13	0.067	9.96	0.1092	10.66	0.0764
TSQ1648	YBR160W	CDC28	cdc28-5157	10.48	0.1271	9	0.1039	10.42	0.0322	8.69	0.0951	10.54	0.1757	8.96	0.1061	10.62	0.0256	8.59	0.0944	10.27	0.1208	8.18	0.0963	10.33	0.381	9.67	0.7782	10.26	0.135	8.61	0.0897	11.02	0.3229	9.09	0.2812	10.3	0.02	7.7	0.0388	10.42	0.149	7.68	0.2108	11.23	0.011	9.66	0.0818	nan	nan
TSQ1649	YBR160W	CDC28	cdc28-5161	10.41	0.1791	9.8	0.2454	10.35	0.0249	9.15	0.0409	10.67	0.0979	10.03	0.0669	10.63	0.0249	8.87	0.058	10.59	0.0603	9.25	0.0416	10.13	0.1323	10	0.0703	10.66	0.1964	10.07	0.0927	10.8	0.1496	9.36	0.0553	10.49	0.293	9.49	0.2416	10.41	0.0514	9.48	0.0556	10.87	0.0242	10.19	0.0139	10.65	0.0209
TSQ1650	YBR160W	CDC28	cdc28-5159	10.17	0.045	10.76	0.048	10	0.0151	10.49	0.205	10.35	0.1437	10.57	0.1447	10.09	0.0322	9.07	0.1773	10.29	0.0106	10.33	0.0869	10.57	0.0155	10.85	0.1492	10.47	0.115	10.6	0.0982	10.78	0.2596	9.84	0.4365	10.6	0.0686	10.49	0.2272	10.69	0.0999	10.82	0.0162	10.79	0.0205	10.87	0.0424	10.72	0.0691
TSQ1651	YBR160W	CDC28	cdc28-5160	10.58	0.0952	9.35	0.0923	10.58	0.0301	8.97	0.4005	10.59	0.0394	8.98	0.0883	10.55	0.0882	8.86	0.1098	10.25	0.0755	8.86	0.0954	10.52	0.319	10.05	0.1024	10.37	0.0867	9.37	0.1793	10.72	0.1258	8.96	0.1471	10.62	0.0694	8.44	0.0795	10.47	0.0695	8.41	0.0731	10.96	0.0526	9.71	0.0686	9.61	0.1763
TSQ175	YBR160W	CDC28	cdc28-13	11.01	0.0108	9.04	0.072	11.1	0.0904	8.9	0.1897	11.3	0.1894	9.11	0.0782	11.06	0.0103	9.07	0.0148	11.07	0.0975	8.69	0.35	10.39	0.1724	8.85	0.6658	10.68	0.0252	8.1	0.0331	11.24	0.1162	8.63	0.2388	11.01	0.1393	8.18	0.2041	10.59	0.4341	7.55	0.3411	11.39	0.0219	9.28	0.019	10.83	0.0837
TSQ2487	YBR160W	CDC28	0	11.18	0.0424	11.19	0.0978	10.81	0.058	10.78	0.0265	10.96	0.0955	10.83	0.0406	10.99	0.0179	10.2	0.0429	10.6	0.0541	10.76	0.0296	10.57	0.0378	10.87	0.0142	11.01	0.0542	10.87	0.0235	11.06	0.0549	10.68	0.0149	10.97	0.0905	11.17	0.1013	11.07	0.0302	10.96	0.0546	11.22	0.0156	11.28	0.0853	10.79	0.1093
TSQ2488	YBR160W	CDC28	cdc28-5162	10.56	0.0493	10.47	0.0488	10.46	0.0287	9.82	0.1839	10.51	0.0636	10.23	0.0622	10.51	0.0774	9.23	0.1795	10.32	0.0263	9	0.1278	9.96	0.0828	9.57	0.0702	10.42	0.0532	10.03	0.063	10.46	0.0426	9.15	0.0568	10.43	0.0288	9.13	0.0168	10.66	0.0405	9.82	0.0868	11	0.0605	10.38	0.1018	10.33	0.0434
TSQ2489	YBR160W	CDC28	cdc28-5001	10.72	0.03	9.25	0.0919	10.7	0.0896	9.44	0.1218	10.39	0.0184	9.01	0.1091	10.59	0.0688	8.92	0.0739	10.17	0.0137	8.93	0.1602	9.95	0.3673	9.84	0.6672	10.63	0.0786	9.64	0.0377	10.43	0.0571	8.54	0.084	10.73	0.0384	8.7	0.1242	10.38	0.102	8.86	0.437	11.01	0.0434	9.91	0.0246	10.57	0.1968
TSQ2490	YBR160W	CDC28	cdc28-5002	11.18	0.0256	10.8	0.0463	10.77	0.0257	10	0.0427	10.86	0.0728	9.68	0.0637	10.99	0.0419	9.63	0.0357	10.69	0.1084	10.17	0.2883	10.46	0.0498	10.36	0.1927	10.77	0.0367	10.13	0.0321	11.24	0.093	10.21	0.0423	10.93	0.0923	10.3	0.1226	10.95	0.1132	10.24	0.105	11.15	0.0169	10.65	0.0272	10.54	0.0803
TSQ65	YBR160W	CDC28	cdc28-td	10.71	0.0822	10.21	0.0847	10.85	0.0338	9.83	0.0669	11.08	0.0758	10.63	0.1049	11.18	0.1462	10.14	0.2497	10.63	0.0781	8.64	0.0981	10.49	0.3313	10.37	0.7589	10.74	0.1079	9.98	0.1807	10.91	0.0233	9.48	0.2383	10.88	0.1433	8.94	0.1438	10.68	0.0575	10.05	0.1524	11.1	0.0412	10.51	0.0566	nan	nan
TSQ1303	YBR167C	POP7	pop7-5001	10.83	0.0225	9.72	0.0372	10.7	0.1189	8.78	0.0818	10.66	0.0654	9.31	0.0945	10.72	0.0502	8.84	0.1688	10.61	0.0559	8.82	0.1354	10.17	0.017	7.6	0.0413	10.59	0.0142	8.75	0.0147	10.47	0.0566	9.03	0.0139	10.58	0.0412	8.86	0.0697	10.75	0.123	8.67	0.3437	10.88	0.0678	9.01	0.0764	10.47	0.2513
TSQ741	YBR193C	MED8	med8-51	10.57	0.0513	8.91	0.101	10.68	0.0693	8.77	0.1559	10.76	0.0914	8.71	0.1782	10.75	0.0488	9.05	0.0481	10.55	0.0621	8.42	0.0819	10.26	0.0458	9.87	0.5311	10.57	0.024	8.94	0.2104	11.06	0.086	9.41	0.1445	10.66	0.0134	8.14	0.0712	10.77	0.0821	8.55	0.163	10.8	0.0317	9.41	0.0883	10.73	0.1015
TSQ751	YBR193C	MED8	med8-39	11.14	0.074	9.92	0.0754	10.75	0.0297	9.67	0.0855	10.86	0.0529	8.73	0.1212	10.95	0.0496	9.24	0.0139	10.44	0.0837	9.41	0.1605	10.04	0.0172	8.92	0.4693	10.67	0.0572	9.7	0.2032	10.89	0.0817	9.36	0.135	10.5	0.0535	8.42	0.0661	10.57	0.0556	8.31	0.1194	10.77	0.0417	9.11	0.0767	10.55	0.0132
TSQ94	YBR196C	PGI1	pgi1-2	10.97	0.1022	10.89	0.1747	10.72	0.0104	10.31	0.1474	11.08	0.0998	10.81	0.0667	11.25	0.0977	10.41	0.1902	11	0.0136	10.61	0.0544	10.53	0.0825	10.28	0.1929	10.92	0.0142	10.67	0.1075	10.82	0.1042	10.36	0.1297	10.99	0.0253	10.89	0.0511	11.07	0.0117	10.5	0.0673	11.1	0.0102	10.88	0.0415	10.9	0.0953
TSQ509	YBR198C	TAF5	taf5-3	10.9	0.1241	10.92	0.0433	10.75	0.0512	11.02	0.1557	10.99	0.0391	10.79	0.01	10.93	0.0499	10.16	0.0875	10.69	0.0342	10.57	0.1283	10.89	0.0297	10.65	0.0891	10.88	0.0441	10.62	0.0464	10.98	0.0549	10.54	0.0222	10.99	0.1036	10.54	0.0488	10.88	0.0739	10.6	0.0523	11.14	0.0203	10.81	0.0314	10.95	0.019
TSQ512	YBR198C	TAF5	taf5-15	11.32	0.2186	11.59	0.0898	11.47	0.0768	11.59	0.045	11.41	0.1482	11.4	0.1602	11.39	0.1044	10.24	0.2329	10.13	0.1735	9.34	0.0306	8.71	0.4109	nan	nan	11.03	0.2883	11.03	0.355	10.42	0.144	9.49	0.0443	9.29	0.2453	nan	nan	11.63	0.0937	11.71	0.0633	10.81	0.1205	10.77	0.01	11.09	0.7334
TSQ513	YBR198C	TAF5	taf5-20	10.77	0.139	9.46	0.5194	10.78	0.0192	8.57	0.1587	10.44	0.0422	6.97	0.7042	10.67	0.0308	7.81	0.2703	10.49	0.0382	7.35	0.2277	10.18	0.0291	9.02	0.2727	10.49	0.0371	8.22	0.427	10.6	0.1199	7.59	0.9664	10.51	0.1126	6.15	0.4415	10.67	0.0443	7.43	0.2268	10.51	0.039	8.92	0.3147	10.44	0.3384
TSQ1080	YBR202W	CDC47	cdc47-ts	10.36	0.1137	9.2	0.081	10.26	0.1129	7.14	0.3743	10.35	0.0737	9.36	0.3365	10.42	0.0238	8.88	0.0958	10.27	0.0282	8.38	0.0531	9.68	0.0808	8.46	0.0807	10.24	0.1334	8.63	0.3123	10.3	0.1198	8.3	0.0881	10.07	0.0852	8.41	0.0966	10.18	0.0665	8.35	0.2255	10.97	0.0125	9.67	0.0724	10.18	0.0625
TSQ716	YBR211C	AME1	ame1-4	10.97	0.0587	9.38	0.0322	10.29	0.0323	8.65	0.1299	10.73	0.173	9.49	0.3517	nan	nan	9.13	0.0705	10.84	0.156	9.21	0.1339	10.15	0.0167	10.42	0.2822	10.75	0.05	9.16	0.1125	10.96	0.107	9	0.1193	10.82	0.235	8.99	0.2673	10.68	0.0375	8.57	0.2	10.89	0.0238	8.88	0.1445	10.78	0.0799
TSQ1299	YBR234C	ARC40	arc40-5001	11.03	0.0705	8.67	0.0202	10.85	0.0584	8.23	0.0446	10.87	0.1759	8.74	0.1946	10.98	0.1147	8.83	0.105	11.04	0.0418	8.36	0.0408	10.57	0.1641	9.34	0.4998	10.62	0.1163	8.23	0.0175	11.05	0.0299	8.39	0.0631	10.99	0.1821	8.07	0.0212	10.81	0.042	7.37	0.2002	11.13	0.0242	8.83	0.0887	10.83	0.0967
TSQ357	YBR236C	ABD1	abd1-8	11.28	0.1239	9.7	0.2193	11	0.0833	9.54	0.1859	10.87	0.0559	9.23	0.0847	11.21	0.0938	9.46	0.123	10.75	0.0421	9.62	0.0473	10.83	0.1044	9.68	0.3283	11	0.0103	9.81	0.0485	11.13	0.0508	9.47	0.0364	10.82	0.0133	9.4	0.0741	10.97	0.0175	9.2	0.1498	11.12	0.0156	9.96	0.017	10.75	0.0321
TSQ78	YBR236C	ABD1	abd1-5	10.35	0.2904	8.02	0.4241	8.49	0.6626	nan	nan	9.54	0.1114	6.9	0.0553	9.71	0.1134	8.03	0.3125	9.31	0.2149	6.65	0.2245	9.73	0.4828	nan	nan	9.64	0.2482	8.35	0.052	9.39	0.2928	7.43	0.9574	9.62	0.08	7.95	0.2171	9.73	0.0281	nan	nan	10.15	0.1176	8.29	0.1349	8.57	0.1111
TSQ117	YBR237W	PRP5	prp5-1	10.47	0.0259	8.28	0.1613	10.34	0.0376	7.61	0.3081	10.61	0.1122	8.17	0.049	10.45	0.0209	8.32	0.0546	10.33	0.0765	7.71	0.0892	9.98	0.0665	9.51	0.2992	10.34	0.0138	8.48	0.2195	10.2	0.1891	7.68	0.1509	10.53	0.0272	7.92	0.1031	10.52	0.0145	7.44	0.0421	11.22	0.0451	9.41	0.2011	9.98	0.0727
TSQ542	YBR247C	ENP1	enp1-1	10.86	0.0567	9.23	0.1647	10.75	0.0443	8.86	0.1076	10.84	0.0414	8.96	0.0104	10.7	0.108	9.34	0.0812	10.57	0.0676	8.86	0.0267	10.49	0.112	9.69	0.1068	10.65	0.0845	9.03	0.0471	11.03	0.0332	9.04	0.0114	10.95	0.0662	8.91	0.3021	10.92	0.0304	8.51	0.0128	11.06	0.0201	9.84	0.0221	10.47	0.06
TSQ1398	YBR254C	TRS20	trs20-5001	10.4	0.0747	9.83	0.1552	10.28	0.0407	9.29	0.0676	10.41	0.021	9.79	0.1069	10.6	0.0506	8.7	0.0847	10.1	0.0725	8.41	0.4017	9.98	0.029	9.94	0.211	10.37	0.1095	9.82	0.0576	10.68	0.0397	9.34	0.0964	10.52	0.1939	9.48	0.2033	10.12	0.109	9.03	0.1284	10.85	0.0206	10.15	0.0599	9.85	0.1294
TSQ1403	YBR257W	POP4	pop4-5001	9.49	0.1933	8.96	0.4679	11.07	0.6622	11.02	0.6952	10.06	0.2957	8.06	0.478	9.76	0.2717	8.65	0.4118	9.88	0.066	8.58	0.1705	9.2	0.224	8.09	0.2304	9.34	0.2955	8.09	0.0188	8.61	0.0973	7.7	0.1908	9.49	0.0261	7.79	0.0627	9.69	0.2479	7.38	0.2982	10.37	0.0588	8.83	0.0916	9.32	0.08
TSQ543	YBR265W	TSC10	tsc10-1	10.99	0.3889	10.5	0.2232	11.3	0.098	11.81	0.112	11.23	0.2433	11.27	0.2678	11.2	0.0328	10.76	0.275	10.65	0.0825	10.06	0.1032	10.68	0.3486	9.33	0.1746	11.08	0.1131	11.15	0.1631	10.4	0.0355	9.75	0.4909	10.81	0.3058	10.53	0.5023	11.61	0.0387	11.53	0.2202	10.72	0.1224	10.19	0.3138	11.24	0.0859
TSQ1298	YCL052C	PBN1	pbn1-5001	10.82	0.086	10.08	0.2359	10.28	0.0814	8.97	0.2182	10.85	0.0442	10.56	0.2514	10.64	0.0298	8.8	0.19	10.52	0.0548	9.71	0.4763	10.29	0.0466	9.13	0.6148	10.63	0.061	9.63	0.263	10.73	0.0717	8.5	0.1328	10.53	0.0718	9.63	0.1201	10.58	0.1	9.71	0.3285	11.04	0.0599	9.89	0.2064	10.67	0.0263
TSQ1104	YCL059C	KRR1	krr1-17	10.69	0.0265	9.19	0.12	10.53	0.0539	9.02	0.0639	10.89	0.1042	9.09	0.1714	11	0.0894	9.5	0.0944	10.96	0.1977	9.15	0.1791	10.74	0.1275	8.92	0.1004	10.92	0.058	9.14	0.0916	10.89	0.017	9.07	0.0931	10.65	0.1	8.48	0.0353	10.94	0.0983	8.65	0.0431	11.1	0.0129	10.21	0.0153	10.7	0.0365
TSQ326	YCL059C	KRR1	krr1-18	10.58	0.0102	9.76	0.2906	10.43	0.0195	8.95	0.1601	10.72	0.0368	9.28	0.2057	10.75	0.0243	9.31	0.0143	10.69	0.0146	9.33	0.1959	10.28	0.0962	8.49	0.1412	10.5	0.0226	9.13	0.1682	10.82	0.0557	9.12	0.1143	10.48	0.0778	8.63	0.2635	10.66	0.0186	9.88	0.1151	11.1	0.0276	10.12	0.0484	10.49	0.1555
TSQ1072	YCR002C	CDC10	cdc10-2	10.68	0.0325	9.93	0.0673	10.63	0.1059	8.4	0.2836	10.71	0.0954	9.73	0.0764	10.94	0.0952	9.69	0.393	10.72	0.095	10.1	0.4258	10.23	0.1074	8.97	0.0501	10.46	0.093	9.59	0.0551	10.67	0.109	9.18	0.3541	10.76	0.0311	9.66	0.3566	10.88	0.097	9.33	0.3111	10.89	0.0731	9.58	0.1163	10.94	0.1163
TSQ1277	YCR002C	CDC10	cdc10-5	nan	nan	nan	nan	11.88	0.0569	11.7	0.6533	nan	nan	nan	nan	nan	nan	nan	nan	nan	nan	nan	nan	0	0.01	0	0.01	0	0.01	0	0.01	0	0.01	0	0.01	0	0.01	0	0.01	nan	nan	nan	nan	nan	nan	nan	nan	10.48	0.8425
TSQ81	YCR002C	CDC10	cdc10-1	10.66	0.0843	8.8	0.056	10.73	0.0741	8.25	0.113	10.99	0.0168	8.66	0.0416	11.18	0.074	9.03	0.1257	10.96	0.0612	8.78	0.0178	10.48	0.0741	8.47	0.0584	10.8	0.0228	8.83	0.0122	10.99	0.2665	8.48	0.2359	10.89	0.0207	8.27	0.0772	10.94	0.077	8.47	0.0554	11.24	0.0142	9.71	0.0109	nan	nan
TSQ84	YCR002C	CDC10	cdc10-4	11.37	0.0922	9.05	0.107	10.59	0.0294	8.62	0.1473	10.7	0.1015	8.79	0.1267	11.07	0.0992	9.26	0.112	10.39	0.0731	9.18	0.0145	10.57	0.1484	8.7	0.2661	10.87	0.061	9.23	0.0335	10.9	0.0323	8.95	0.0869	10.49	0.2092	8.48	0.0157	10.96	0.0921	8.65	0.087	11.03	0.0592	9.94	0.1532	10.89	0.0317
TSQ1720	YCR035C	RRP43	rrp43-5001	8.93	0.0231	7.94	0.187	8.26	0.3217	6.5	0.4528	9.66	0.2755	8.69	0.1647	8.86	0.0983	8.06	0.0725	8.89	0.4544	7.87	0.3029	8.54	0.107	7.49	0.281	9.54	0.2398	8.1	0.0113	8.71	0.0185	7.78	0.0374	9.13	0.0625	7.92	0.3397	9.15	0.0536	7.41	0.2095	10.13	0.0993	9.36	0.3697	nan	nan
TSQ1721	YCR035C	RRP43	rrp43-5002	0	0.01	0	0.01	nan	nan	nan	nan	0	0.01	0	0.01	0	0.01	0	0.01	0	0.01	0	0.01	0	0.01	0	0.01	0	0.01	0	0.01	0	0.01	0	0.01	0	0.01	0	0.01	0	0.01	0	0.01	0	0.01	0	0.01	0	0.01
TSQ1722	YCR035C	RRP43	rrp43-5003	8.63	0.1803	7.83	0.1563	8.28	0.6724	7.98	0.2724	9.15	0.3252	8.14	0.1179	9.06	0.1069	8.18	0.0999	8.55	0.3374	7.93	0.0285	8.35	0.084	7.95	0.2512	8.71	0.045	7.84	0.0105	8.67	0.0569	8.08	0.0284	8.61	0.2374	7.83	0.1856	9.05	0.3234	8.89	0.3138	9.96	0.0676	8.92	0.2033	8.6	0.1004
TSQ1723	YCR035C	RRP43	rrp43-5004	8.06	0.0629	7.4	0.086	9.03	0.172	7.3	0.4677	8.96	0.1375	7.92	0.0723	8.6	0.5276	7.94	0.0733	8.4	0.1739	7.67	0.1017	8.35	0.3939	7.75	0.061	8.3	0.2379	8.02	0.1925	8.6	0.2788	7.63	0.0434	8.37	0.2429	7.55	0.0126	8.16	0.199	6.78	0.1027	9.76	0.0184	8.09	0.0251	8.43	0.0107
TSQ1433	YCR052W	RSC6	rsc6-5001	11.02	0.0781	9.43	0.0989	10.49	0.0405	7.88	0.2775	10.86	0.0617	10.32	0.1936	10.88	0.095	8.72	0.0489	10.86	0.1215	9.35	0.3796	10.38	0.0594	9.49	0.3661	10.56	0.0176	8.6	0.2452	10.61	0.0502	8.45	0.1428	10.74	0.1537	8.42	0.5001	10.39	0.0184	8.18	0.4104	10.75	0.0547	10.1	0.016	10.6	0.0652
TSQ1414	YCR054C	CTR86	ctr86-5001	10.66	0.1089	8.37	0.3036	10.4	0.046	7.73	0.2079	10.52	0.1548	8.17	0.4254	10.64	0.0836	8.92	0.1024	10.31	0.0787	8.57	0.1575	9.65	0.1459	8.68	0.422	10.4	0.0379	8.83	0.1343	10.5	0.098	8.52	0.0345	10.71	0.0154	8.31	0.1261	10.73	0.0735	8.03	0.4427	10.8	0.0747	9.6	0.1307	10.2	0.2419
TSQ96	YCR093W	CDC39	cdc39-1	11.15	0.0605	10.75	0.0498	10.61	0.0523	9.79	0.0146	11.18	0.0241	10.61	0.0386	11.2	0.0419	9.72	0.0343	11.09	0.0666	10.54	0.0704	10.79	0.0376	10.62	0.0915	11.05	0.0216	10.43	0.1037	11.18	0.0342	10.04	0.0989	11.05	0.0215	10.2	0.0659	11.02	0.066	10.11	0.0801	11.3	0.0205	10.62	0.1145	11.06	0.0299
TSQ62	YDL003W	MCD1	mcd1-73	10.92	0.0946	9.27	0.0298	10.96	0.0132	9.94	0.164	11.02	0.0777	9	0.0627	10.85	0.0198	9.31	0.0327	10.68	0.0206	8.87	0.0614	10.63	0.048	9.2	0.0168	10.8	0.0458	9.25	0.0724	10.87	0.1242	9.22	0.1378	11.06	0.0736	8.97	0.0837	11.01	0.0397	8.79	0.0887	11.13	0.0126	10.23	0.0261	10.67	0.0131
TSQ1211	YDL007W	RPT2	rpt2-rf	9.86	0.0284	8.23	0.0242	9.9	0.0148	8.77	0.1035	10.21	0.0262	8.69	0.0773	9.99	0.106	8.24	0.0591	9.81	0.0615	7.79	0.0646	9.87	0.1975	8.26	0.1259	9.94	0.0357	8.3	0.0824	10.52	0.0288	8.69	0.2192	9.61	0.1049	7.79	0.0788	nan	nan	nan	nan	10.73	0.0454	9.72	0.1275	10.04	0.0138
TSQ1179	YDL014W	NOP1	nop1-2	10.73	0.0604	9.24	0.0835	10.88	0.0191	9.7	0.1621	10.82	0.1252	9.01	0.1226	10.58	0.0582	9.29	0.0315	10.61	0.058	8.82	0.0932	10.5	0.0192	9.21	0.2415	10.52	0.0175	9.08	0.0643	10.9	0.0503	9.21	0.0548	10.92	0.0319	9.03	0.0548	10.84	0.0237	8.86	0.2405	11.05	0.025	10.01	0.0237	10.89	0.1186
TSQ1387	YDL015C	TSC13	tsc13-5001	10.25	0.0972	8.49	0.3052	11.04	0.4479	11.17	0.7083	10.6	0.109	8.56	0.0961	10.64	0.1227	9.02	0.121	10.43	0.0213	7.3	0.2755	10.05	0.0685	7.47	0.5407	10.42	0.0111	8.25	0.0236	10.63	0.0102	7.61	0.3641	10.46	0.0262	7.24	0.1009	10.41	0.0839	nan	nan	10.59	0.0316	8.41	0.1389	9.98	0.1988
TSQ131	YDL017W	CDC7	cdc7-4	10.9	0.1056	8.87	0.1242	10.82	0.059	8.89	0.1144	10.78	0.0835	8.73	0.1876	10.78	0.0214	8.91	0.1428	10.35	0.0502	8.55	0.2204	10.34	0.0309	8.1	0.137	10.67	0.1005	9.02	0.1078	10.91	0.0703	9.09	0.2201	10.87	0.0566	8.7	0.0961	10.66	0.0285	7.83	0.0432	10.88	0.0208	9.61	0.1494	10.98	0.1617
TSQ880	YDL017W	CDC7	cdc7-1	11.05	0.0665	9.28	0.1136	11.12	0.0607	9.18	0.129	11.16	0.0179	8.75	0.0897	11.23	0.0959	8.95	0.125	10.84	0.0888	8.27	0.1231	10.84	0.0496	8.5	0.0797	11.18	0.0817	8.89	0.1375	10.91	0.1306	8.03	0.0594	nan	nan	8.53	0.0403	11.2	0.1247	8.19	0.0481	11.27	0.0177	9.73	0.0682	10.91	0.1823
TSQ167	YDL028C	MPS1	mps1-3796	10.27	0.1041	7.71	0.9174	10.68	0.0177	7.3	0.8643	10.73	0.1089	8.76	0.0998	10.88	0.0746	8.46	0.0583	10.85	0.134	8.36	0.0796	10.42	0.0504	8.08	0.0953	10.63	0.0406	8.46	0.0752	10.61	0.1245	7.88	0.0452	10.68	0.1126	8.36	0.1793	10.75	0.123	7.84	0.1687	10.96	0.01	9.02	0.0673	10.48	0.2535
TSQ169	YDL028C	MPS1	mps1-417	11.2	0.0744	9.6	0.0104	10.73	0.0305	9.25	0.2474	11.26	0.0618	9.52	0.1106	11.06	0.0978	9.18	0.2175	10.98	0.0914	8.69	0.2364	10.8	0.0795	8.72	0.0834	10.82	0.0658	8.85	0.3615	10.81	0.1291	8.73	0.0835	11.01	0.023	8.6	0.1687	11.06	0.0115	8.29	0.011	11.15	0.034	9.25	0.0778	10.98	0.0288
TSQ886	YDL029W	ARP2	arp2-14	10.95	0.0183	9.48	0.0436	11.04	0.0568	9.46	0.0555	10.86	0.1046	9.47	0.073	11.21	0.0938	9.01	0.0432	10.67	0.0558	9.24	0.0296	10.59	0.0849	9.68	0.1456	10.93	0.1058	9.8	0.01	11.15	0.0834	8.97	0.0225	11.05	0.0659	9.52	0.2078	10.82	0.058	9.82	0.0717	11.1	0.0399	9.75	0.1116	11.02	0.0973
TSQ1108	YDL030W	PRP9	prp9-ts	10.58	0.0312	10.31	0.1395	10.7	0.0961	9.57	0.1194	10.9	0.0713	10.46	0.0483	10.93	0.179	9.39	0.1886	10.68	0.0602	9.9	0.101	10.42	0.1001	8.22	0.2574	10.68	0.1356	10.03	0.244	10.89	0.0405	9.9	0.187	11.2	0.0772	9.48	0.0848	10.84	0.0623	9.76	0.2837	10.81	0.0504	9.1	0.033	10.54	0.1125
TSQ1724	YDL031W	DBP10	dbp10-5001	10.55	0.0186	10.81	0.01	10.75	0.072	10.69	0.1339	11.02	0.0396	10.85	0.0623	10.97	0.1908	9.9	0.215	10.73	0.066	10.57	0.082	10.53	0.0467	10.53	0.1341	10.72	0.0674	10.57	0.0759	11.12	0.1117	10.61	0.0845	10.8	0.018	10.6	0.013	10.91	0.0203	10.66	0.0646	11.16	0.0102	10.89	0.0832	10.64	0.0376
TSQ1725	YDL031W	DBP10	dbp10-5002	nan	nan	nan	nan	11	0.3005	10.82	0.3301	6.77	0.8417	6.19	0.4488	8.67	0.979	nan	nan	nan	nan	nan	nan	nan	nan	0	0.01	0	0.01	0	0.01	nan	nan	0	0.01	8.54	0.29	nan	nan	nan	nan	nan	nan	7.59	0.9519	nan	nan	6.6	0.6689
TSQ1726	YDL031W	DBP10	dbp10-5003	10.76	0.0793	10.77	0.0132	10.55	0.0129	9.94	0.0745	11.04	0.0865	10.6	0.0419	10.8	0.1164	10.17	0.1844	10.67	0.05	10.54	0.1069	10.37	0.0565	10.24	0.0937	10.77	0.0713	10.29	0.0355	11.03	0.0562	10.37	0.1153	10.79	0.0576	10.03	0.1467	11.04	0.0881	10.64	0.1269	10.87	0.0624	10.65	0.0658	10.99	0.0123
TSQ1727	YDL031W	DBP10	dbp10-5004	10.13	0.0525	10.17	0.3672	9.94	0.1253	9.12	0.1774	10.14	0.0281	8.9	0.2266	10.22	0.0481	8.8	0.1226	10.02	0.0688	8.48	0.1039	9.62	0.077	8.78	0.1538	10.07	0.0803	8.64	0.0376	10.53	0.1057	9.18	0.0594	10.2	0.046	8.3	0.0357	9.99	0.0361	8.01	0.2061	10.48	0.0548	9.62	0.0609	9.72	0.0886
TSQ1728	YDL031W	DBP10	dbp10-5005	10.8	0.1356	9.76	0.1501	10.95	0.0291	9.14	0.0472	10.83	0.1337	9.42	0.1594	10.97	0.0696	9.45	0.0541	10.38	0.0411	9.18	0.0884	10.57	0.0854	9.04	0.1955	11.01	0.1517	9.37	0.0786	11.01	0.056	9.14	0.1194	10.78	0.1451	9.06	0.0104	10.69	0.0492	8.57	0.2116	10.94	0.0225	9.76	0.1269	10.55	0.081
TSQ1729	YDL031W	DBP10	dbp10-5006	11.07	0.1294	11.21	0.1158	10.94	0.0137	10.72	0.0937	11.09	0.1073	11.24	0.0749	11.13	0.1277	10.19	0.1549	11.04	0.0151	10.94	0.0412	10.65	0.1439	10.87	0.0373	10.98	0.1473	10.82	0.1163	11.29	0.0103	10.83	0.1458	10.96	0.0145	10.89	0.0796	11.17	0.1287	11.11	0.0787	11.19	0.0178	11.32	0.0225	10.92	0.0714
TSQ1730	YDL031W	DBP10	dbp10-5007	10.84	0.0875	10.4	0.112	10.74	0.0183	9.54	0.089	11.24	0.0366	10.39	0.137	11.03	0.2331	9.93	0.0426	10.84	0.016	9.99	0.0628	10.58	0.0925	10.05	0.1153	10.89	0.0967	10.11	0.0717	10.71	0.1999	10.18	0.2464	10.76	0.0685	9.85	0.0366	10.96	0.0498	9.48	0.0919	11.02	0.0492	10.18	0.0868	10.76	0.0345
TSQ1731	YDL031W	DBP10	dbp10-5008	10.83	0.0287	10.1	0.0761	10.72	0.0437	9.31	0.0969	10.94	0.049	9.78	0.1607	10.89	0.0969	9.71	0.0545	10.87	0.0329	9.17	0.0293	10.27	0.0644	9.15	0.1088	10.78	0.0537	9.46	0.0939	10.84	0.1148	9.59	0.2214	11.01	0.0337	9.64	0.1744	10.69	0.0401	8.95	0.0179	10.92	0.0486	9.57	0.1031	10.83	0.0514
TSQ1732	YDL031W	DBP10	dbp10-5009	9.76	0.0539	9.42	0.2822	9.57	0.0847	8.69	0.1074	9.66	0.051	8.55	0.126	9.64	0.0958	8.52	0.0164	9.53	0.1729	8.07	0.1436	8.44	0.0548	7.94	0.1004	9.23	0.0106	8.15	0.0788	9.32	0.3915	7.61	0.6638	9.36	0.0784	8.08	0.0495	9.46	0.1127	7.71	0.1077	9.94	0.0418	8.81	0.0189	9.11	0.2216
TSQ1111	YDL043C	PRP11	prp11-ts	10.18	0.0115	8.13	0.2391	10.19	0.0233	9.02	0.2799	10.48	0.01	8.69	0.2975	10.76	0.0465	8.39	0.0604	10.08	0.019	7.82	0.0205	10.58	0.1627	8.28	0.1035	10.34	0.0959	8.04	0.1459	10.32	0.2184	7.85	0.2342	10.67	0.0891	8.19	0.3075	10.36	0.0503	8.75	0.2725	10.95	0.0323	9.49	0.2122	10.22	0.0491
TSQ1734	YDL055C	PSA1	psa1-5003	0	0.01	0	0.01	11.39	0.2802	11.14	0.2242	nan	nan	nan	nan	0	0.01	0	0.01	0	0.01	0	0.01	nan	nan	0	0.01	0	0.01	0	0.01	0	0.01	0	0.01	0	0.01	0	0.01	nan	nan	nan	nan	0	0.01	0	0.01	nan	nan
TSQ441	YDL058W	USO1	uso1-1	11.25	0.057	9.84	0.0636	10.68	0.0427	9.2	0.1202	11.07	0.0112	8.59	0.0325	11.24	0.0671	8.71	0.0847	10.69	0.0864	8.49	0.3281	10.56	0.1178	9.59	0.1492	10.83	0.0579	9.27	0.0192	11.03	0.0363	8.98	0.1671	10.94	0.0481	9.6	0.0863	11.02	0.0159	8.96	0.0563	11.17	0.0724	9.49	0.0335	10.62	0.1124
TSQ1736	YDL060W	TSR1	tsr1-5002	0	0.01	0	0.01	11.33	0.267	11.49	0.3844	0	0.01	0	0.01	nan	nan	0	0.01	0	0.01	nan	nan	0	0.01	0	0.01	0	0.01	0	0.01	0	0.01	0	0.01	0	0.01	0	0.01	0	0.01	0	0.01	2	0.3686	0	0.01	6.12	0.1566
TSQ1737	YDL060W	TSR1	tsr1-5003	10.47	0.0221	9.51	0.051	10.11	0.0162	8.94	0.2565	10.39	0.0896	9.13	0.1835	10.32	0.0205	8.85	0.0118	9.76	0.1257	8.99	0.1438	9.16	0.1999	8.24	0.2218	10.33	0.0101	9.12	0.0352	10.46	0.0123	9.34	0.085	10.3	0.1029	8.82	0.0566	10.05	0.149	8.55	0.0512	10.53	0.0343	9.73	0.1332	10.21	0.1178
TSQ1738	YDL060W	TSR1	tsr1-5004	10.73	0.1191	9.15	0.1252	10.64	0.0569	9.11	0.2585	10.84	0.0305	8.96	0.0342	10.48	0.1014	9.08	0.1239	10.56	0.0857	8.68	0.2164	10.45	0.084	8.89	0.1305	10.66	0.0832	9.17	0.0376	10.98	0.0312	9.02	0.0858	10.73	0.0798	8.38	0.0771	10.8	0.0273	8.07	0.1697	11.1	0.0601	9.98	0.1349	10.68	0.1793
TSQ978	YDL084W	SUB2	sub2-1	10.56	0.0684	9.09	0.1396	10.6	0.0194	8.36	0.2389	10.93	0.0412	9.54	0.1404	10.92	0.0536	8.8	0.0493	10.63	0.0205	8.6	0.0696	10.56	0.0559	9.39	0.0451	10.69	0.0156	9.24	0.165	11.09	0.0307	8.95	0.1174	10.77	0.0155	9.12	0.2353	10.7	0.0733	8.58	0.0519	10.99	0.0128	10.04	0.0259	10.64	0.0476
TSQ1155	YDL087C	LUC7	luc7-1	10.65	0.0124	9.74	0.0655	10.79	0.0568	9.7	0.1152	10.77	0.0121	9.38	0.2104	10.7	0.0495	9.13	0.0135	10.62	0.039	8.43	0.0916	10.66	0.0813	9.78	0.0769	10.75	0.0281	9.26	0.0662	10.88	0.0807	9.62	0.1884	10.77	0.0694	9.04	0.1399	11.04	0.0327	8.92	0.2439	11.06	0.01	10.29	0.0185	10.95	0.0758
TSQ1037	YDL097C	RPN6	rpn6-1	10.68	0.1187	10.35	0.2095	10.4	0.0102	9.34	0.0382	10.8	0.0131	10.13	0.0679	10.89	0.0415	9.37	0.0965	10.69	0.138	9.01	0.1361	10.17	0.0366	9.82	0.1028	10.63	0.0674	9.74	0.1009	10.75	0.0729	9.56	0.1758	10.79	0.0845	9.03	0.0334	10.55	0.0573	9.21	0.2455	10.95	0.0165	10.04	0.0731	10.75	0.0757
TSQ1364	YDL097C	RPN6	rpn6-5001	10.08	0.025	9.25	0.4675	9.94	0.1115	8.3	0.7335	10.18	0.0713	8.64	0.4256	9.91	0.0377	8.43	0.0309	9.65	0.0673	7.66	0.3852	nan	nan	nan	nan	9.89	0.0194	8.33	0.5016	10.15	0.124	8.41	0.0752	9.8	0.0854	8.09	0.0235	10	0.0534	7.89	0.1043	10.62	0.0375	9.46	0.071	10.1	0.0758
TSQ1308	YDL098C	SNU23	snu23-5001	10.96	0.0523	9.11	0.1847	10.77	0.0182	8.85	0.0601	10.99	0.0594	9.07	0.1549	10.89	0.0363	9.26	0.0289	10.74	0.0336	8.7	0.0734	10.53	0.0135	8.76	0.1383	10.94	0.0638	9.14	0.3229	11.04	0.1166	8.93	0.3803	10.99	0.0818	8.72	0.0389	10.94	0.0329	8.6	0.1834	11.15	0.0106	10.05	0.0239	10.8	0.0788
TSQ135	YDL102W	CDC2	cdc2-2	10.93	0.0716	8.96	0.0226	10.8	0.0628	9.36	0.0282	10.94	0.0269	8.97	0.0757	10.97	0.0831	9.24	0.0529	10.63	0.1021	9.28	0.075	10.37	0.0435	8.83	0.1774	10.88	0.0279	9.23	0.0714	11.05	0.0352	9.07	0.1084	11.09	0.0323	8.97	0.0567	10.72	0.0683	8.7	0.2847	11.04	0.0231	9.9	0.0254	10.66	0.0376
TSQ17	YDL102W	CDC2	cdc2-7	10.45	0.1041	8.25	0.0858	9.74	0.1677	9.06	0.2388	10.3	0.0892	8.62	0.1782	10.32	0.0136	8.79	0.0349	9.8	0.1023	9.19	0.505	9.56	0.0415	8.51	0.8146	10.07	0.0259	8.46	0.1189	10.39	0.0906	8.23	0.0938	10.35	0.0679	8.02	0.1738	9.91	0.1238	7.91	0.2481	10.64	0.0131	8.85	0.0512	8.83	0.175
TSQ406	YDL102W	CDC2	cdc2-1	10.25	0.0368	8.6	0.1197	9.93	0.0478	8.72	0.0689	10.58	0.1248	9	0.2153	10.34	0.0906	8.83	0.0417	10.08	0.1048	8.07	0.1251	9.76	0.1003	8.35	0.0402	10.24	0.0222	8.59	0.0246	10.23	0.1547	8.11	0.2554	10.35	0.2261	8.46	0.1477	10.08	0.0102	7.69	0.0173	10.88	0.0397	9.33	0.107	9.77	0.0935
TSQ1322	YDL103C	QRI1	qri1-5001	10.98	0.0422	10.6	0.0768	10.81	0.0117	9.38	0.1651	11.16	0.0143	10.33	0.0563	11.19	0.0765	9.8	0.0633	10.85	0.0963	10.19	0.0109	10.94	0.1667	10.34	0.0729	11	0.0579	10.42	0.0461	11.35	0.0771	10.34	0.0394	11.05	0.0101	9.55	0.1516	10.9	0.0194	9.83	0.0213	11.15	0.0381	10.23	0.0397	11.18	0.0674
TSQ859	YDL103C	QRI1	qri1-ts1	10.86	0.0639	8.52	0.0222	10.81	0.047	8.73	0.1662	10.92	0.0414	8.5	0.0227	11.09	0.0241	8.79	0.0396	10.64	0.08	8.19	0.0741	10.76	0.014	8.73	0.0653	10.71	0.1339	8.32	0.1328	11.03	0.0809	8.4	0.0873	10.93	0.0816	8.13	0.0994	11.07	0.3052	nan	nan	11.05	0.0286	9.61	0.0212	10.77	0.1334
TSQ860	YDL103C	QRI1	qri1-ts6	10.87	0.0587	9.82	0.0727	10.65	0.03	9.68	0.2291	10.98	0.0318	9.6	0.2952	10.97	0.0422	8.89	0.0963	10.59	0.0148	8.76	0.4395	10.76	0.044	8.58	0.1347	10.71	0.03	8.54	0.0484	10.98	0.0626	9.03	0.2692	11.14	0.0472	8.56	0.065	10.89	0.0283	8.36	0.0969	10.96	0.0172	9.2	0.0276	10.76	0.0723
TSQ1015	YDL105W	NSE4	nse4-ts2	10.13	0.0591	9.54	0.0774	9.83	0.0636	9.8	0.0514	10.07	0.1612	9.85	0.2894	10.05	0.0629	8.57	0.0642	9.72	0.0291	8.47	0.1629	10.08	0.1313	9.51	0.4117	10	0.0736	9.03	0.1365	10.18	0.0708	9.29	0.1421	10.21	0.1271	9.35	0.1821	9.76	0.1894	9.2	0.3739	10.23	0.0836	9.3	0.1137	10.13	0.0619
TSQ1422	YDL105W	NSE4	nse4-5001	10.49	0.0585	9.39	0.1633	10.74	0.0893	10.07	0.115	10.76	0.0435	9.8	0.079	10.82	0.0678	9.04	0.0628	10.57	0.0449	8.91	0.2165	10.5	0.0522	9.89	0.1444	10.43	0.1124	9	0.181	10.51	0.1614	8.75	0.2306	10.72	0.0495	8.57	0.2422	10.53	0.0403	8.15	0.2158	11.01	0.041	10.22	0.1146	10.73	0.0806
TSQ993	YDL105W	NSE4	nse4-ts1	10.15	0.0122	8.97	0.1491	9.86	0.085	8.91	0.0807	9.92	0.0553	8.67	0.1993	10.14	0.0695	8.48	0.0602	9.71	0.0599	8.16	0.161	9.72	0.0822	8.35	0.1809	10.04	0.1037	8.7	0.1376	9.92	0.0905	8.05	0.0216	10.42	0.0326	8.26	0.0873	nan	nan	nan	nan	10.38	0.0156	9.57	0.1805	9.49	0.7488
TSQ995	YDL105W	NSE4	nse4-ts4	10.16	0.0244	8.76	0.1291	10.06	0.1287	6.69	0.6149	10.7	0.0846	9.62	0.1487	10.46	0.376	8.47	0.0853	10.49	0.0888	8.47	0.1221	10.29	0.0757	9.64	0.1979	10.13	0.122	8.27	0.0275	9.89	0.0301	7.83	0.3871	10.31	0.0127	8.28	0.0691	10.07	0.0459	7.9	0.0376	10.59	0.0597	9.04	0.1142	9.96	0.0194
TSQ1074	YDL108W	KIN28	kin28-ts	10.93	0.1262	9.14	0.0459	10.38	0.0981	8.1	0.0744	10.91	0.0174	9.15	0.3626	10.82	0.1276	8.99	0.1071	10.35	0.0562	8.99	0.0965	10.21	0.1314	8.2	0.1411	10.55	0.0977	9.01	0.1741	10.81	0.0322	8.78	0.0595	10.63	0.051	8.28	0.0122	10.45	0.0884	8.69	0.0651	10.95	0.0394	9.26	0.1259	9.76	0.0623
TSQ1320	YDL111C	RRP42	rrp42-5001	10.67	0.013	9.8	0.0212	10.42	0.1174	9.71	0.0822	10.53	0.0473	9.71	0.0117	10.55	0.0504	9.29	0.0964	10.39	0.037	9.98	0.1385	10.37	0.1058	9.53	0.0429	10.6	0.026	9.89	0.0563	10.62	0.0396	9.51	0.1634	10.59	0.0331	9.39	0.0691	10.56	0.0562	9.63	0.1817	10.77	0.0119	10.17	0.0133	10.26	0.0861
TSQ1186	YDL126C	CDC48	cdc48-1	10.03	0.1467	9.52	0.034	10.5	0.2822	10.81	0.4945	10.38	0.1174	9.86	0.5094	10.25	0.0158	8.56	0.0488	10.22	0.2982	8.34	0.0632	10.22	0.2426	9.19	0.0222	9.96	0.1266	8.96	0.3412	10.22	0.4473	7.39	0.7092	9.95	0.0625	7.92	0.0486	10.28	0.6249	7.6	0.8125	10.35	0.0922	9.18	0.1744	9.92	0.0885
TSQ208	YDL126C	CDC48	cdc48-3	10.7	0.1206	9.56	0.1581	10.15	0.0712	9.45	0.1278	10.76	0.0572	9.73	0.0872	10.54	0.1083	8.93	0.0144	10.3	0.0409	8.46	0.1624	9.87	0.0828	9.12	0.131	10.58	0.1206	9.15	0.1562	10.85	0.0689	9.04	0.2296	10.47	0.0782	8.9	0.1857	10.23	0.0395	9.03	0.272	10.88	0.0126	9.76	0.1401	10.85	0.2096
TSQ209	YDL126C	CDC48	cdc48-2	9.87	0.0412	8.27	0.2219	10.1	0.0307	9	0.1472	10.43	0.0831	8.63	0.1176	10.37	0.0534	8.54	0.0929	10.15	0.042	8.12	0.1456	10.33	0.1325	9.65	0.085	10.07	0.064	9.03	0.4032	10.3	0.2825	8.13	0.3337	10.13	0.0352	7.99	0.0344	10.47	0.0156	8.52	0.0776	10.66	0.0329	9.38	0.0645	9.95	0.2175
TSQ976	YDL132W	CDC53	cdc53-1	10.36	0.0287	10.16	0.0691	9.89	0.2159	8.49	0.0656	10.46	0.0223	9.85	0.0533	10.57	0.1843	8.91	0.0117	10.2	0.1819	8.34	0.2268	10.1	0.1577	9.59	0.2389	10.14	0.2031	9.51	0.2622	10.64	0.1252	9.13	0.2713	10	0.1472	9.18	0.0851	10.13	0.3069	9.09	0.4019	10.56	0.0588	9.45	0.1802	10.33	0.0473
TSQ804	YDL140C	RPO21	rpo21-1	10.45	0.0297	8.24	0.0156	9.95	0.0834	9.14	0.2484	10.3	0.014	8.43	0.1369	10.26	0.1005	8.51	0.0796	9.97	0.0455	8.43	0.0616	9.47	0.1017	7.82	0.3207	10.39	0.0628	8.54	0.1554	10.3	0.1786	8.52	0.1515	10.26	0.0332	8.16	0.0161	9.96	0.0843	8.33	0.1895	10.33	0.0301	8.73	0.0106	9.7	0.3036
TSQ1739	YDL141W	BPL1	bpl1-5001	10.52	0.0487	10.79	0.0681	10.14	0.0269	10.3	0.1312	10.88	0.0515	10.74	0.0248	10.99	0.0873	9.86	0.0722	10.66	0.0402	10.7	0.0367	10.59	0.0971	10.5	0.0112	10.56	0.0327	10.48	0.0786	11.23	0.0835	10.66	0.1153	11.04	0.143	10.57	0.141	10.8	0.0546	10.68	0.0754	10.71	0.0267	10.59	0.0333	10.63	0.0606
TSQ1740	YDL141W	BPL1	bpl1-5002	0	0.01	0	0.01	11.07	0.2803	9.14	0.5533	nan	nan	0	0.01	nan	nan	0	0.01	0	0.01	0	0.01	0	0.01	0	0.01	0	0.01	0	0.01	nan	nan	0	0.01	0	0.8617	0	0.01	0	0.01	0	0.01	0	0.01	0	0.01	0	0.01
TSQ729	YDL143W	CCT4	cct4-1	10.83	0.0885	nan	nan	10.35	0.0201	9.53	0.3282	10.71	0.0111	9.21	0.0806	10.62	0.0701	9.16	0.127	10.48	0.0842	9.15	0.0417	10.56	0.0291	8.81	0.1222	10.8	0.0877	9.59	0.0951	10.68	0.0911	9.34	0.1218	10.7	0.0697	9.58	0.0489	10.55	0.1037	9.23	0.0629	10.52	0.0548	9.2	0.0531	10.3	0.2469
TSQ704	YDL145C	COP1	cop1-1	10.75	0.0481	10.29	0.3399	10.78	0.0382	9.46	0.1541	10.69	0.0705	10.14	0.2918	10.75	0.0385	8.22	0.0556	10.6	0.0733	8.92	0.1419	10.53	0.0986	9.82	0.2075	10.73	0.0101	9.63	0.1901	11.06	0.0852	8.64	0.1716	10.95	0.0106	9.36	0.0968	10.86	0.1103	9.82	0.0949	11.01	0.0313	9.74	0.0469	11.03	0.0987
TSQ1235	YDL147W	RPN5	rpn5-1	11.03	0.0389	8.73	0.3424	10.53	0.0106	9.07	0.1462	10.64	0.0481	8.42	0.0977	10.94	0.0464	9.29	0.0554	10.6	0.092	8.98	0.2147	10.49	0.2168	9.24	0.41	10.79	0.0102	9.61	0.0529	11.01	0.1275	9.06	0.1246	10.74	0.1591	8.76	0.2881	10.73	0.0574	8.64	0.0515	11.16	0.0333	10	0.1077	10.8	0.0491
TSQ1309	YDL147W	RPN5	rpn5-5001	9.51	0.6577	nan	nan	11.24	0.0224	11.46	0.1217	10.96	0.0841	nan	nan	11.39	0.0841	9.42	0.0621	9.52	0.8122	nan	nan	nan	nan	0	0.01	9.43	0.3529	nan	nan	9.12	0.3562	nan	nan	nan	nan	0	0.01	nan	nan	nan	nan	10.27	0.6694	nan	nan	11.22	0.2779
TSQ1741	YDL150W	RPC53	rpc53-5001	10.44	0.048	9.17	0.0681	10.34	0.1256	9.11	0.1065	10.19	0.0786	9.13	0.1657	10.2	0.1226	9.46	0.0219	10.31	0.2208	9.1	0.0369	10.28	0.0381	9.96	0.0665	10.38	0.0152	9.6	0.2232	10.55	0.1425	9.27	0.2588	10.41	0.074	8.85	0.0163	10.3	0.0891	8.8	0.0941	10.73	0.0679	9.45	0.0118	10.42	0.0377
TSQ1742	YDL153C	SAS10	sas10-5001	10.77	0.0802	10.52	0.2594	10.94	0.0316	10.73	0.0221	10.91	0.0902	10.77	0.0281	10.84	0.0265	9.89	0.0315	10.49	0.1232	10.66	0.127	10.74	0.1294	10.65	0.1545	10.86	0.0568	10.69	0.0668	11.12	0.0499	10.49	0.0539	10.87	0.0776	10.5	0.1831	10.98	0.0535	10.77	0.085	11.06	0.0181	10.86	0.028	11.08	0.0327
TSQ1743	YDL153C	SAS10	sas10-5002	10.6	0.0289	10.7	0.0227	10.62	0.0723	10.6	0.0638	10.82	0.0889	10.85	0.073	10.6	0.0616	10.08	0.0968	10.68	0.0342	10.7	0.1314	10.54	0.1353	10.45	0.1202	11.08	0.0189	10.89	0.074	10.94	0.1058	10.18	0.1282	10.94	0.1187	10.44	0.0994	10.98	0.1015	10.62	0.0809	10.88	0.0258	11.02	0.0501	10.8	0.0444
TSQ314	YDL165W	CDC36	cdc36-16	10.73	0.0515	9.67	0.2488	10.66	0.0945	10.08	0.3993	10.97	0.0519	9.26	0.027	11.07	0.1682	9.39	0.2443	10.56	0.0118	8.91	0.1469	11.04	0.2215	10.72	0.014	10.74	0.029	9.25	0.2231	11.04	0.035	9.39	0.2755	10.8	0.0182	9.3	0.0507	11.18	0.1691	9.97	0.2292	11.17	0.0788	10.1	0.0403	11	0.065
TSQ1405	YDL193W	NUS1	nus1-5001	10.45	0.013	8.73	0.2522	9.94	0.22	9.17	0.5418	10.44	0.041	8.55	0.0759	10.57	0.1583	8.48	0.0363	10.01	0.0731	8.35	0.039	9.75	0.1987	8.09	0.3651	10.26	0.0239	8.88	0.0803	10.61	0.0427	8.32	0.1225	10.56	0.0995	8.37	0.2556	10.17	0.0792	8.33	0.108	10.85	0.0255	9.19	0.0818	nan	nan
TSQ922	YDL207W	GLE1	gle1-2	10.47	0.015	8.45	0.0285	9.9	0.0622	9.08	0.2512	10.41	0.0113	8.6	0.2243	10.6	0.0526	8.94	0.1127	9.65	0.1354	8.13	0.1476	9.62	0.1148	8.47	0.1631	10.32	0.0998	8.77	0.0112	9.98	0.2463	8.16	0.0327	10.3	0.0143	8.47	0.1124	10.67	0.1317	8.52	0.1463	10.64	0.0476	9.32	0.2229	nan	nan
TSQ923	YDL207W	GLE1	gle1-4	10.23	0.027	9.67	0.185	10.37	0.0187	9.15	0.0193	10.44	0.0607	8.18	0.0728	10.5	0.0667	8.48	0.0157	10.28	0.0688	8.32	0.1602	10.2	0.058	8.65	0.4821	10.28	0.0464	8.49	0.3655	10.41	0.1106	8.15	0.3034	10.33	0.0586	8.23	0.3958	10.7	0.0874	9.61	0.1626	10.75	0.0251	10.04	0.2374	nan	nan
TSQ1406	YDL208W	NHP2	nhp2-5001	10.64	0.0443	9.38	0.0797	10.6	0.1404	9.35	0.1739	10.57	0.0595	9.26	0.0114	10.54	0.0726	9.54	0.0801	10.46	0.1004	9.95	0.0531	10.07	0.056	8.91	0.2145	10.57	0.0837	9.53	0.1062	10.61	0.0809	9.15	0.2481	10.43	0.1304	8.82	0.1429	10.28	0.1028	8.7	0.0992	10.78	0.0238	10.1	0.0241	nan	nan
TSQ881	YDL220C	CDC13	cdc13-1	10.51	0.1014	9.62	0.4049	10.57	0.1069	9.42	0.4071	10.68	0.0689	9.97	0.0735	10.6	0.0215	9.29	0.1531	10.16	0.0427	9.28	0.1898	9.89	0.0157	8.39	0.2726	10.53	0.1147	9.15	0.1327	10.52	0.0465	8.8	0.0882	10.47	0.0423	8.86	0.3162	10.46	0.0826	9.71	0.152	10.82	0.03	9.82	0.0817	nan	nan
TSQ582	YDR002W	YRB1	yrb1-51	11.3	0.0322	8.69	0.0329	10.99	0.0188	9.09	0.1222	10.98	0.081	8.25	0.0669	11	0.0865	9.14	0.0421	10.46	0.0386	8.38	0.0384	10.61	0.0505	8.2	0.2149	10.92	0.0495	8.97	0.0194	11.21	0.0785	8.91	0.2022	10.74	0.1034	8.14	0.1728	10.77	0.0502	7.88	0.064	11.15	0.0307	9.79	0.0372	10.6	0.0551
TSQ583	YDR013W	PSF1	psf1-1	10.99	0.0763	9.31	0.0341	10.98	0.0123	9.14	0.3134	11.2	0.0625	9.46	0.0776	11.07	0.0152	9.22	0.0951	10.79	0.094	8.56	0.048	10.78	0.1264	8.97	0.182	10.82	0.0702	9.25	0.0295	10.95	0.0257	8.72	0.156	11.03	0.0226	8.67	0.0857	10.94	0.0409	8.23	0.1571	11.19	0.0405	9.91	0.0753	10.65	0.1008
TSQ1306	YDR016C	DAD1	dad1-5005	10.98	0.0985	10.12	0.0593	10.93	0.0309	10.22	0.0929	10.99	0.0532	10.01	0.0144	10.88	0.0417	9.54	0.1413	10.73	0.1074	10.1	0.1505	10.55	0.064	9.98	0.1561	10.8	0.0299	10.23	0.0181	11.13	0.0585	10.38	0.0314	11.06	0.0374	9.93	0.0861	10.89	0.0572	10.21	0.0297	11.05	0.0124	10.69	0.0623	11.17	0.0868
TSQ1162	YDR021W	FAL1	fal1-1	10.67	0.071	9.59	0.0529	10.03	0.0126	8.31	0.1898	10.37	0.0505	9.49	0.0895	10.3	0.2489	9.02	0.0521	10.46	0.0709	9.08	0.0671	9.47	0.0754	8.14	0.1482	10.3	0.0773	9.18	0.1347	10.35	0.0101	8.85	0.0679	10.18	0.037	8.63	0.0868	10.1	0.0801	8.43	0.0593	10.65	0.0182	9.11	0.3493	10.36	0.0745
TSQ1744	YDR023W	SES1	ses1-5001	0	0.01	0	0.01	10.32	0.0942	10.1	0.0445	8.99	0.0303	6.21	0.1925	7.17	0.2011	nan	nan	5.49	0.5827	0	0.01	0	0.01	0	0.01	nan	nan	0	0.01	nan	nan	0	0.01	nan	nan	0	0.01	0	0.01	0	0.01	0	0.01	0	0.01	5.81	0.1555
TSQ1746	YDR037W	KRS1	krs1-5001	10.73	0.0778	10.73	0.0129	10.85	0.1053	10.58	0.0169	10.72	0.0343	10.94	0.1114	11.15	0.0138	10.17	0.0142	10.67	0.113	10.49	0.0525	10.42	0.013	10.53	0.1034	10.79	0.0603	10.52	0.0962	10.96	0.0652	10.44	0.0418	10.87	0.0552	10.43	0.0261	10.77	0.0691	10.74	0.1937	11.05	0.0107	10.9	0.0104	10.55	0.1284
TSQ1747	YDR037W	KRS1	krs1-5002	10.89	0.0283	11.18	0.0207	11	0.0303	10.87	0.0532	10.96	0.0682	11.02	0.0239	10.96	0.0434	10.19	0.0647	10.9	0.0133	10.62	0.0181	10.64	0.0549	10.86	0.1438	10.97	0.0408	10.97	0.0289	11.01	0.0865	10.58	0.123	11.17	0.1027	10.82	0.0511	11.1	0.0526	10.87	0.0332	11.19	0.0306	11.22	0.0864	11.03	0.1218
TSQ1748	YDR037W	KRS1	krs1-5004	11.29	0.017	11.05	0.0441	10.72	0.0757	10.51	0.1298	10.9	0.0735	10.51	0.1182	11.13	0.0517	9.71	0.1203	10.59	0.0167	10.52	0.0883	10.25	0.0426	10.33	0.2006	11.18	0.079	10.73	0.0302	10.95	0.1311	10.14	0.1998	10.72	0.0285	10.57	0.0459	10.97	0.0335	10.53	0.015	11.18	0.0458	10.96	0.01	10.71	0.1138
TSQ1749	YDR037W	KRS1	krs1-5005	nan	nan	0	0.01	10.23	0.2817	9.65	0.2826	7.38	0.093	0	0.01	0	0.01	0	0.01	0	0.01	0	0.01	0	0.01	0	0.01	0	0.01	0	0.01	0	0.01	0	0.01	0	0.01	0	0.01	0	0.01	0	0.01	0	0.5284	0	0.01	nan	nan
TSQ1750	YDR037W	KRS1	krs1-5006	10.79	0.0512	10.93	0.0233	10.96	0.0149	10.65	0.1347	10.97	0.0193	10.8	0.1073	10.72	0.0664	9.99	0.0388	10.7	0.0638	10.37	0.0187	10.57	0.049	10.5	0.0527	10.82	0.0457	10.88	0.018	10.79	0.1271	10.17	0.0928	10.97	0.0514	10.55	0.0413	11.04	0.0575	10.69	0.0579	11.16	0.0173	10.79	0.0153	10.58	0.0675
TSQ1751	YDR037W	KRS1	krs1-5007	10.84	0.0234	10.83	0.0395	10.91	0.0876	10.74	0.2257	11.21	0.0894	10.82	0.0111	10.81	0.0649	9.58	0.0189	10.52	0.186	10.01	0.0304	10.48	0.2324	10.58	0.2173	10.83	0.0653	10.66	0.0374	10.94	0.0997	10.35	0.1278	10.84	0.0248	10.43	0.0396	10.95	0.0884	10.68	0.0474	11.03	0.0665	10.7	0.0989	10.55	0.146
TSQ1752	YDR037W	KRS1	krs1-5008	9.65	0.1972	nan	nan	10.01	0.1289	8.68	0.4479	10.27	0.0316	7.69	0.0773	9.03	0.1289	nan	nan	8.83	0.1396	0	0.01	nan	nan	0	0.01	9.34	0.0589	0	0.01	nan	nan	0	0.01	9.34	0.1674	0	0.01	9.24	0.1563	0	0.01	4.58	0.5055	0	0.01	5.91	0.3178
TSQ1753	YDR037W	KRS1	krs1-5009	10.82	0.113	11.2	0.1083	10.72	0.032	10.78	0.1081	11.09	0.0934	10.98	0.0321	11.14	0.0421	10.23	0.0853	10.72	0.0184	10.69	0.0205	10.55	0.0546	10.8	0.2547	10.89	0.1407	10.9	0.0149	11.18	0.1115	10.96	0.0835	10.98	0.0938	10.78	0.0811	11.06	0.0856	10.95	0.0263	11.24	0.0197	11.29	0.022	10.68	0.0746
TSQ1754	YDR037W	KRS1	krs1-5010	10.34	0.0423	10.28	0.1938	10.1	0.0198	8.9	0.0837	10.66	0.1167	9.38	0.2763	10.62	0.0337	8.9	0.0905	10.17	0.0329	9.2	0.4541	10.09	0.0124	8.25	0.0532	10.36	0.1124	nan	nan	10.5	0.0545	8.76	0.3993	10.22	0.0694	8.15	0.5753	10.52	0.0601	8.34	0.5363	10.74	0.0271	9.9	0.2373	10.04	0.1
TSQ1755	YDR037W	KRS1	krs1-5011	10.73	0.0908	11.02	0.068	10.81	0.0444	10.51	0.0585	11.08	0.044	11.22	0.0181	11.29	0.1181	10.27	0.1019	10.71	0.015	10.9	0.1103	10.61	0.0752	10.87	0.0313	10.92	0.1048	10.87	0.018	11.18	0.0736	10.61	0.0453	10.97	0.093	10.58	0.0255	10.78	0.0403	11.03	0.0756	11.05	0.0217	11.33	0.0416	10.8	0.0844
TSQ1756	YDR037W	KRS1	krs1-5003	10.84	0.0965	11.2	0.1114	11.05	0.0228	11.3	0.017	11.31	0.1023	11.27	0.017	11.29	0.0609	10.43	0.0747	10.77	0.0479	11.05	0.0483	10.82	0.0495	11	0.0105	10.91	0.0356	11.09	0.0219	11.24	0.1457	11.12	0.0119	11.17	0.0266	11.12	0.0279	11.24	0.0501	11.21	0.0622	11.24	0.0135	11.36	0.035	11.11	0.0307
TSQ1305	YDR044W	HEM13	hem13-5001	nan	nan	nan	nan	11.15	0.0185	10.94	0.2561	10.53	0.2128	10.32	0.2518	10.85	0.0392	8.94	0.2915	nan	nan	0	0.01	nan	nan	nan	nan	9.76	0.363	8.51	0.8453	nan	nan	0	0.01	9.98	0.9731	nan	nan	10.94	0.3033	10.49	0.341	10.67	0.0369	nan	nan	9.68	0.3238
TSQ1307	YDR045C	RPC11	rpc11-5001	10.96	0.2117	10.35	0.3727	10.71	0.1367	10.17	0.1654	10.8	0.0154	10.41	0.0466	10.82	0.2923	9.86	0.1182	10.81	0.1049	10.15	0.0365	10.33	0.2614	10.22	0.1754	10.74	0.065	10.54	0.0578	11.07	0.039	10.37	0.1151	10.82	0.0594	10.48	0.0243	10.77	0.0606	9.84	0.0896	10.84	0.0697	9.49	0.2051	10.69	0.1339
TSQ990	YDR050C	TPI1	tpi1-1670	10.97	0.044	10.99	0.0339	10.82	0.028	10.74	0.1267	11.08	0.0821	10.82	0.0481	11.01	0.0218	9.95	0.0133	10.66	0.0191	10.7	0.0147	10.58	0.0254	10.6	0.0915	10.88	0.1454	10.66	0.1095	11.16	0.0273	10.64	0.1136	11.11	0.1093	10.74	0.074	10.84	0.1248	10.62	0.1052	11.1	0.0126	11.02	0.0141	10.9	0.0983
TSQ161	YDR052C	DBF4	dbf4-1	10.66	0.1168	8.93	0.0618	10.66	0.064	9.27	0.3432	10.92	0.0436	9.35	0.124	10.7	0.076	8.52	0.2985	10.64	0.0211	8.34	0.1863	10.03	0.1148	8.2	0.6713	10.82	0.0103	8.73	0.0867	10.99	0.0367	8.61	0.0189	10.63	0.0747	8.03	0.1557	10.66	0.0111	8.17	0.3362	10.95	0.032	9.11	0.0196	10.39	0.0952
TSQ162	YDR052C	DBF4	dbf4-2	10.64	0.0491	8.87	0.4148	10.53	0.0313	8.9	0.3575	11.01	0.1529	8.89	0.3024	10.79	0.0796	8.68	0.0282	10.66	0.0126	8.31	0.1639	10.67	0.1956	8.7	0.1901	10.82	0.1024	9.26	0.2326	10.98	0.115	8.61	0.0735	10.73	0.0857	9.16	0.2148	10.86	0.0525	8.3	0.4536	11.13	0.0203	9.52	0.0425	10.37	0.0532
TSQ163	YDR052C	DBF4	dbf4-3	10.87	0.0299	9.62	0.1337	10.94	0.0671	9.97	0.0185	10.98	0.0289	9.4	0.0189	11.22	0.0126	9.63	0.0653	10.77	0.0266	9.98	0.0459	10.69	0.1872	9.51	0.266	10.95	0.0171	9.95	0.0464	11.08	0.0328	9.78	0.0527	11.07	0.0569	9.48	0.1181	11.08	0.0217	9.61	0.0757	11.07	0.04	10.66	0.0463	10.95	0.0463
TSQ164	YDR052C	DBF4	dbf4-4	10.92	0.0232	10.09	0.0713	10.81	0.1329	9.27	0.2056	11.26	0.0118	9.2	0.049	11.17	0.0879	9.27	0.0721	10.7	0.0414	8.49	0.0172	10.35	0.2687	8.23	0.3631	11	0.0591	9.62	0.1681	10.97	0.0733	8.86	0.0745	11.13	0.0667	8.66	0.0884	10.86	0.011	8.6	0.0195	11.03	0.0245	9.8	0.0626	10.77	0.1046
TSQ87	YDR052C	DBF4	dbf4-ts	10.66	0.1483	8.88	0.0349	10.72	0.0269	8.87	0.3722	10.56	0.1503	8.61	0.1168	10.84	0.1114	8.92	0.1517	10.83	0.0267	9.04	0.309	10.13	0.1372	7.98	0.2767	10.82	0.1843	8.58	0.0704	10.91	0.0219	8.64	0.2307	10.56	0.0712	7.99	0.2024	10.64	0.0112	9.28	0.3814	11.11	0.0127	9.1	0.0972	10.75	0.1627
TSQ308	YDR054C	CDC34	cdc34-2	10.6	0.0442	10.55	0.0502	10.53	0.0115	9.96	0.027	11.03	0.0168	10.51	0.1131	11.15	0.0758	9.82	0.1901	10.52	0.0178	9.89	0.058	10.56	0.0851	9.89	0.1464	10.77	0.0563	10.23	0.2161	10.99	0.1017	10.15	0.1374	10.77	0.1061	10.36	0.1709	10.8	0.1557	10.55	0.1379	11.08	0.0214	10.76	0.1115	10.63	0.0917
TSQ249	YDR060W	MAK21	mak21-1	10.99	0.0115	9.73	0.042	10.63	0.1303	9.47	0.1743	10.53	0.0223	8.94	0.0228	10.67	0.0394	9.18	0.0882	10.1	0.0355	9.05	0.1957	10.22	0.0626	9.54	0.1066	10.36	0.0659	9.19	0.2955	10.7	0.1421	8.37	0.4211	10.34	0.048	8.7	0.01	10.48	0.1394	8.72	0.0785	10.71	0.0367	9.34	0.0973	10.27	0.0383
TSQ1375	YDR064W	RPS13	rps13-5001	11.15	0.0496	10.19	0.1349	10.56	0.071	9.54	0.1268	10.73	0.0979	9.37	0.1022	10.88	0.0637	9.9	0.086	10.18	0.0976	9.03	0.0425	10.24	0.0978	9.46	0.2132	10.81	0.0317	9.76	0.0347	10.05	0.1935	8.41	0.2345	10.2	0.0622	9.08	0.0165	10.48	0.0103	9.1	0.1418	10.98	0.1551	10.09	0.0487	10.6	0.0336
TSQ599	YDR082W	STN1	stn1-13	10.64	0.1288	9.87	0.0103	10.78	0.177	10.5	0.208	11.07	0.0182	9.98	0.01	10.73	0.0642	9.43	0.0262	10.31	0.0418	8.89	0.0491	10.59	0.0585	9.87	0.0538	10.68	0.0959	9.82	0.0346	10.98	0.1892	9.53	0.2343	10.94	0.012	9.46	0.1418	10.97	0.0184	9.93	0.05	10.99	0.0191	10.15	0.0169	10.18	0.255
TSQ1381	YDR086C	SSS1	sss1-5001	11.09	0.0255	11.3	0.0287	11.07	0.0755	10.78	0.1319	11.08	0.0154	11.08	0.0645	11.04	0.4048	9.53	0.1697	11.35	0.0401	10.32	0.0677	10.73	0.1009	10.95	0.0853	11.07	0.0213	11.05	0.0904	11.23	0.0785	10.34	0.1763	11.22	0.0737	11.26	0.05	11.41	0.0742	11.27	0.0645	11.39	0.0127	11.32	0.0423	11.08	0.0929
TSQ181	YDR087C	RRP1	rrp1-1	9.64	0.0358	7.99	0.0855	9.66	0.1525	9.16	0.3473	9.74	0.194	7.83	0.5195	9.87	0.0828	8.26	0.0801	9.4	0.0207	8	0.0852	8.71	0.193	8.52	0.3835	9.74	0.0997	8.34	0.4881	9.43	0.1916	7.66	0.1284	9.53	0.0865	7.7	0.5896	9.91	0.0911	8.04	0.4236	10.51	0.0171	8.77	0.0279	8.89	0.0456
TSQ656	YDR088C	SLU7	slu7-ts1	10.87	0.1334	9.29	0.2741	11.4	0.0616	11.1	0.0885	10.82	0.1176	9.39	0.0591	10.69	0.1369	8.96	0.1837	10.8	0.068	9.66	0.3321	10.78	0.141	9.48	0.0823	10.68	0.0532	9.73	0.2067	10.56	0.1177	8.59	0.3932	10.86	0.0641	8.69	0.145	10.72	0.1143	9.22	0.1295	10.83	0.0299	9.8	0.2078	10.59	0.1227
TSQ657	YDR088C	SLU7	slu7-ts2	10.75	0.0438	9.83	0.3403	10.7	0.0667	9.72	0.1647	10.92	0.0279	8.59	0.1107	10.8	0.0388	8.71	0.085	10.56	0.078	8.64	0.1962	10.5	0.076	8.63	0.1365	10.55	0.0523	8.61	0.1819	10.48	0.1138	8	0.1009	10.69	0.0278	8.17	0.0657	10.64	0.0849	8.23	0.0799	10.83	0.0447	9.58	0.0236	10.42	0.1623
TSQ862	YDR113C	PDS1	pds1-128	11.13	0.0957	10.9	0.0835	10.61	0.0709	10.55	0.1025	11.1	0.03	10.94	0.0294	11.02	0.1179	9.78	0.1582	10.77	0.0518	10.43	0.0523	10.6	0.0478	10.83	0.1544	10.71	0.0203	10.57	0.0614	11	0.2143	10.29	0.3145	11.01	0.0404	10.6	0.0843	10.95	0.0345	10.49	0.0821	11.03	0.0318	11	0.0694	10.63	0.0286
TSQ854	YDR141C	DOP1	dop1-1	11.02	0.0442	9.63	0.0135	10.6	0.0385	9.21	0.0446	11.06	0.0257	9.22	0.1204	10.89	0.0783	8.97	0.014	11.04	0.0476	9.94	0.1638	10.54	0.115	8.95	0.0702	10.78	0.0577	9.04	0.1069	10.8	0.029	8.97	0.0759	10.96	0.0544	9.22	0.0952	10.88	0.0914	8.89	0.1777	11.04	0.0227	9.41	0.068	11.09	0.0388
TSQ1180	YDR145W	TAF12	taf12-l446a	10.5	0.0698	10.01	0.0901	10.29	0.1041	9.61	0.2159	10.43	0.0322	9.82	0.0677	10.44	0.103	8.9	0.1104	10.41	0.0667	10.09	0.1553	10.32	0.2577	9.3	0.2913	10.2	0.0874	9.41	0.1246	10.65	0.0985	9.36	0.2127	10.37	0.04	9.03	0.228	10.46	0.0507	9.87	0.0892	10.33	0.0101	9.27	0.2512	10.54	0.1206
TSQ1273	YDR145W	TAF12	taf12-l464a	10.6	0.0984	10.77	0.0556	10.44	0.0822	10.45	0.0736	10.85	0.0397	10.82	0.1363	10.77	0.0677	9.47	0.1029	10.56	0.0518	10.7	0.1923	10.7	0.126	10.42	0.1471	10.61	0.0127	10.54	0.0707	10.73	0.1673	10.65	0.2917	10.75	0.0827	10.44	0.1609	10.67	0.1021	10.52	0.1086	11.03	0.0561	10.52	0.065	10.58	0.0535
TSQ514	YDR145W	TAF12	taf12-9	10.46	0.0365	8.36	0.1095	10.58	0.1078	10.35	0.504	10.33	0.0419	8.18	0.0999	10.56	0.054	8.52	0.0776	10.44	0.028	8.16	0.0546	10.1	0.127	7.96	0.0317	10.37	0.0299	8.01	0.138	10.71	0.0389	8.36	0.0867	10.64	0.021	7.74	0.0106	10.53	0.0505	7.61	0.1579	10.48	0.0422	8.89	0.0467	10.39	0.2734
TSQ515	YDR145W	TAF12	taf12-w486stop	10.6	0.0326	8.63	0.1569	10.38	0.159	9.53	0.1845	10.56	0.0347	8.3	0.0626	10.88	0.1311	8.56	0.1477	10.63	0.0333	8.18	0.0837	10.05	0.1135	7.79	0.0443	10.24	0.07	7.99	0.0252	10.47	0.112	8.25	0.1169	10.49	0.0734	7.78	0.1106	10.31	0.0455	7.55	0.0386	10.45	0.0405	8.28	0.0211	10.06	0.0967
TSQ518	YDR145W	TAF12	taf12-ts23	10.59	0.0131	8.73	0.2202	10.38	0.01	9.03	0.2114	10.95	0.0705	8.64	0.1862	10.7	0.0509	8.84	0.0326	10.45	0.0466	8.27	0.1324	10.33	0.1395	8.28	0.1882	10.57	0.0676	8.34	0.1082	11.01	0.0268	8.78	0.1397	10.71	0.0937	8.16	0.1609	10.77	0.0127	8.02	0.0918	10.7	0.0457	9.29	0.1923	10.43	0.0843
TSQ28	YDR164C	SEC1	sec1-1	11.11	0.0594	9.25	0.1647	10.84	0.033	9.14	0.0811	11.21	0.01	8.9	0.0362	nan	nan	8.55	0.0351	11.09	0.0776	8.63	0.0114	10.58	0.0563	8.49	0.0675	11.07	0.0547	8.76	0.0954	11.15	0.0525	8.89	0.0825	11.12	0.0101	8.29	0.0721	10.98	0.0591	7.83	0.0624	11	0.0281	8.47	0.1878	11.13	0.0276
TSQ54	YDR166C	SEC5	sec5-24	10.92	0.0995	9.62	0.3215	11.16	0.1052	10.81	0.2779	11.14	0.0462	9.68	0.0389	11.14	0.0247	8.84	0.059	10.76	0.057	9.11	0.038	10.76	0.0664	8.41	0.4187	11.04	0.0468	9.24	0.2032	11.18	0.0336	9.6	0.264	11.08	0.095	9.19	0.2846	11.15	0.096	8.75	0.2988	11.19	0.0335	9.82	0.0692	10.8	0.0622
TSQ315	YDR168W	CDC37	cdc37-ts	10.43	0.0134	9.71	0.1164	9.92	0.0269	8.21	0.6478	10.39	0.0618	9.82	0.1101	10.5	0.0249	8.57	0.2385	10.3	0.0807	9.61	0.1377	10.13	0.1408	8.69	0.3964	10.49	0.016	9.49	0.1301	10.55	0.0656	9.21	0.0403	10.41	0.0335	7.69	0.0727	10.2	0.0539	8.48	0.1773	10.94	0.0226	10.27	0.0859	10.26	0.1423
TSQ317	YDR168W	CDC37	cdc37-1	10.84	0.0348	10.57	0.0887	10.31	0.1358	8.54	0.2685	10.58	0.0199	10.09	0.0359	10.6	0.0617	8.43	0.2287	10.22	0.1138	9.5	0.0631	10.26	0.4298	10.28	0.6534	10.61	0.0436	10.38	0.1925	10.7	0.0954	9.48	0.0892	10.33	0.0256	9.73	0.0894	10.69	0.1408	10.16	0.1817	11.14	0.0261	10.6	0.0692	10.5	0.073
TSQ47	YDR170C	SEC7	sec7-1-supp1	10.84	0.0534	8.74	0.0802	10.81	0.0569	9.36	0.4779	11.04	0.0831	9.13	0.1752	10.97	0.036	8.85	0.0696	10.88	0.0436	8.53	0.127	10.69	0.1171	8.76	0.3729	10.91	0.1077	8.72	0.2257	11.1	0.0364	8.55	0.0552	10.98	0.0947	8.54	0.1132	11.04	0.0981	7.95	0.0489	11.12	0.0172	8.7	0.1218	10.99	0.0466
TSQ31	YDR172W	SUP35	sup35-td	10.87	0.0985	10.56	0.1286	10.75	0.0216	9.87	0.0397	11.02	0.0261	10.46	0.0348	11.06	0.1662	8.99	0.1245	10.74	0.0123	8.95	0.2447	10.36	0.1371	10.21	0.1047	10.87	0.0186	10.1	0.0744	10.89	0.0729	9.08	0.2708	10.83	0.017	10.06	0.0646	10.83	0.068	9.4	0.3452	10.88	0.0144	10.18	0.0757	10.49	0.0762
TSQ69	YDR180W	SCC2	scc2-4	10.64	0.0116	8.89	0.1202	10.63	0.0402	9.33	0.0694	10.51	0.053	8.85	0.0825	10.72	0.1909	8.74	0.0131	10.77	0.0768	8.6	0.015	10.36	0.0275	9.11	0.2117	10.51	0.041	8.65	0.0371	10.65	0.0656	8.71	0.2104	10.71	0.0355	8.46	0.0483	10.77	0.0871	7.81	0.2434	11.03	0.0102	9.24	0.0873	10.39	0.0449
TSQ1062	YDR182W	CDC1	cdc1-1	10.47	0.0468	7.84	0.2004	10.17	0.0613	8.46	0.4098	10.47	0.078	7.94	0.1543	10.32	0.016	8.54	0.1276	9.75	0.0444	8.06	0.0524	9.08	0.1086	7.41	0.2232	10.21	0.0623	7.95	0.1099	10.5	0.1049	8.17	0.0739	10.35	0.1644	7.75	0.1165	10.4	0.1517	7.64	0.1218	10.5	0.0243	8.51	0.0781	nan	nan
TSQ1181	YDR182W	CDC1	cdc1-4	10.21	0.2252	8.54	0.3595	10.11	0.1084	8.86	0.0461	10.48	0.1188	8.67	0.1649	10.12	0.3541	8.48	0.0138	10.45	0.1382	8.63	0.149	9.19	0.0581	7.8	0.6388	10.23	0.1271	8.53	0.0981	10.56	0.0111	8.91	0.0604	10.66	0.1038	9.09	0.3682	10.06	0.0334	7.8	0.0339	10.43	0.0739	8.48	0.094	9.98	0.1959
TSQ413	YDR182W	CDC1	cdc1-2	10.8	0.1001	9.5	0.1598	10.76	0.0691	9.96	0.0307	10.84	0.0637	9.33	0.1025	11.14	0.0827	9.84	0.115	10.71	0.0498	9.43	0.0304	10.62	0.0217	9.49	0.2236	10.67	0.0479	9.4	0.0713	10.97	0.0677	9.83	0.0187	11.09	0.0784	9.19	0.0349	10.95	0.0295	9.3	0.01	11.02	0.0287	9.64	0.0983	10.75	0.0263
TSQ414	YDR182W	CDC1	cdc1-6	10.36	0.0137	9.24	0.0195	10.23	0.0587	8.96	0.0801	10.3	0.0775	9.24	0.1062	10.27	0.0631	8.68	0.1113	9.91	0.0412	9.52	0.0116	9.44	0.401	8.78	0.7367	10.31	0.0628	9.22	0.0728	10.67	0.0548	9.44	0.0688	10.64	0.079	9.27	0.0172	10.15	0.0299	9.15	0.165	10.69	0.0297	9.63	0.0273	9.97	0.0353
TSQ251	YDR189W	SLY1	sly1-ts	10.89	0.0638	10.26	0.2211	10.68	0.1198	9.91	0.242	11.23	0.1055	10.07	0.033	11.2	0.0953	9.07	0.12	11	0.1529	9.37	0.0322	10.78	0.1532	9.28	0.1262	11.02	0.1236	9.74	0.4457	11	0.0998	9.4	0.2527	11	0.0604	9.67	0.2877	11.06	0.0804	9.53	0.1929	11.11	0.0316	10.25	0.0949	10.9	0.0688
TSQ1757	YDR190C	RVB1	rvb1-5001	10.75	0.0116	11.03	0.1326	10.83	0.0513	10.6	0.0672	10.83	0.0269	10.87	0.0416	10.89	0.1175	10.12	0.1041	10.74	0.0535	10.59	0.1079	10.52	0.1116	10.82	0.1359	10.69	0.0209	10.73	0.0208	10.93	0.0447	10.8	0.1723	10.85	0.0288	10.42	0.0804	11.11	0.0498	11.07	0.0186	11.13	0.0131	11.22	0.0372	10.96	0.0398
TSQ1758	YDR190C	RVB1	rvb1-5002	9.82	0.4447	9.19	0.8102	10.71	0.1295	10.06	0.2397	10.55	0.1268	9.73	0.153	10.83	0.0426	9.08	0.2588	10.38	0.1622	9.93	0.027	9.82	0.1204	8.86	0.0967	10.3	0.1954	9.27	0.2567	10.45	0.08	9.99	0.0959	10.51	0.0922	9.71	0.1676	10.28	0.548	nan	nan	10.8	0.098	10.26	0.2373	10.3	0.1568
TSQ1759	YDR190C	RVB1	rvb1-5003	10.86	0.0784	10.77	0.109	10.89	0.0174	10.41	0.0463	10.99	0.1017	10.79	0.1301	11.25	0.0484	10.15	0.0339	10.82	0.0872	10.53	0.117	10.61	0.0281	10.36	0.0729	10.72	0.0693	10.27	0.0784	11.32	0.0261	10.6	0.0916	11	0.0563	10.1	0.1674	11.04	0.0162	10.48	0.034	11.23	0.0156	10.95	0.0318	10.83	0.0621
TSQ1761	YDR190C	RVB1	rvb1-5005	10.56	0.0668	10.28	0.2118	10.67	0.0153	10.02	0.1381	10.87	0.0367	10.69	0.0405	10.79	0.1592	9.12	0.0247	10.7	0.0435	9.36	0.1073	10.26	0.2015	9.57	0.1373	10.55	0.0902	9.75	0.1357	10.84	0.0843	9.57	0.0532	10.48	0.0487	9.31	0.0711	10.41	0.067	8.72	0.2438	10.99	0.0139	10.1	0.0742	10.74	0.02
TSQ1762	YDR190C	RVB1	rvb1-5006	11.11	0.022	11.31	0.0765	10.71	0.0403	10.8	0.0573	10.86	0.0446	10.79	0.0766	10.88	0.1731	9.85	0.2457	10.48	0.063	10.77	0.0414	10.42	0.1029	10.62	0.2044	10.99	0.0942	11.08	0.0552	11.16	0.1452	10.6	0.1396	10.56	0.194	10.76	0.1623	10.86	0.0476	10.95	0.205	11.04	0.0234	10.98	0.0422	10.83	0.0175
TSQ1763	YDR190C	RVB1	rvb1-5007	11.04	0.1119	10.33	0.0426	10.56	0.0422	9.98	0.11	10.74	0.0916	10.08	0.0129	10.88	0.1133	9.47	0.0593	10.33	0.1181	9.4	0.1919	10.37	0.1809	9.98	0.3418	10.63	0.1579	9.69	0.0265	11.01	0.2543	9.79	0.5812	10.42	0.0454	9.22	0.0157	10.42	0.0664	9.04	0.432	10.98	0.1222	10.08	0.1738	10.37	0.0324
TSQ1199	YDR196C	CAB5	cab5-1	10.68	0.0413	8.56	0.1635	10.8	0.016	8.18	0.3799	10.76	0.0101	8.24	0.058	10.82	0.0652	8.57	0.1427	10.47	0.0426	7.75	0.1075	10.35	0.1318	7.87	0.1675	10.52	0.0816	8.16	0.0571	11.18	0.0323	8.72	0.1164	10.75	0.0947	7.84	0.0987	10.74	0.0139	7.62	0.077	10.57	0.0232	8.52	0.1383	10.4	0.0836
TSQ1400	YDR196C	CAB5	cab5-5001	10.84	0.1595	10.98	0.1051	10.76	0.0289	10.38	0.116	11.05	0.0778	10.86	0.1147	10.92	0.3653	9.84	0.1585	10.87	0.073	10.81	0.1097	10.73	0.17	10.65	0.2097	11.11	0.047	10.91	0.0215	11.1	0.0919	10.79	0.1352	11.16	0.0642	11.07	0.0592	10.97	0.1028	10.57	0.0426	11.03	0.01	9.94	0.0301	10.98	0.0531
TSQ1343	YDR201W	SPC19	spc19-5001	11.29	0.0801	10.02	0.3144	10.81	0.0413	9.99	0.0932	11.02	0.0477	9.14	0.0521	11.1	0.0138	9.38	0.0705	10.56	0.0409	9.38	0.0743	10.32	0.0159	9.61	0.0716	10.88	0.0917	9.58	0.1239	11.25	0.1221	10.02	0.1192	10.72	0.0152	9.51	0.06	10.83	0.0455	8.51	0.1057	11.09	0.0304	10.5	0.0603	10.87	0.064
TSQ129	YDR208W	MSS4	mss4-103	11.04	0.0613	10.42	0.0435	11.04	0.0204	9.76	0.0201	11.24	0.01	10.68	0.0543	10.86	0.1458	9.37	0.1921	10.92	0.1096	10.26	0.113	10.84	0.132	10.75	0.2042	10.94	0.089	10.06	0.1022	11.11	0.0279	10.09	0.0124	11.35	0.1348	10.19	0.1846	11.1	0.0427	9.99	0.0715	11.18	0.0196	10.08	0.02	11.02	0.062
TSQ2492	YDR211W	GCD6	gcd6-5002	10.88	0.0193	10.92	0.0305	10.86	0.0522	10.72	0.0934	10.91	0.067	10.75	0.0225	11.05	0.1205	10.12	0.0712	10.58	0.0559	10.59	0.0898	10.5	0.1641	10.68	0.3851	10.77	0.0693	10.76	0.1013	10.99	0.168	10.7	0.2026	11.14	0.1565	10.62	0.098	10.88	0.0393	10.73	0.0826	11.03	0.0301	10.93	0.0489	10.75	0.1466
TSQ2493	YDR211W	GCD6	gcd6-5003	10.98	0.0374	10.89	0.0123	10.88	0.0954	10.67	0.1434	10.97	0.0833	10.84	0.0575	10.83	0.129	9.82	0.0816	10.54	0.112	10.68	0.1524	10.31	0.2924	9.98	0.0728	10.91	0.0824	10.69	0.0488	11.25	0.0252	10.9	0.068	11.16	0.0136	10.72	0.0232	10.89	0.0121	10.7	0.0314	11.12	0.0103	11.05	0.0373	10.95	0.1244
TSQ448	YDR212W	TCP1	tcp1-2	10.78	0.0648	10.29	0.0661	10.21	0.0522	9.26	0.3202	10.83	0.0591	10.11	0.0724	10.96	0.0185	9.72	0.0333	10.72	0.0365	9.72	0.041	10.17	0.0478	9.51	0.2316	10.71	0.0838	10.26	0.0496	10.64	0.0578	10.06	0.1174	10.75	0.0128	10.35	0.0518	10.65	0.0196	10	0.0955	10.85	0.055	10.04	0.0671	10.55	0.0925
TSQ685	YDR228C	PCF11	pcf11-2	10.36	0.0574	8.57	0.0375	10.34	0.0214	9.07	0.0237	10.32	0.0609	8.69	0.0752	10.42	0.1812	8.31	0.0595	10.3	0.0887	8.29	0.0231	9.82	0.0667	8.3	0.3511	10.33	0.0788	9.11	0.3186	10.59	0.0287	8.45	0.042	10.42	0.0571	8.42	0.0821	10.04	0.1298	7.62	0.2185	10.56	0.0113	8.26	0.1742	10.07	0.0982
TSQ686	YDR228C	PCF11	pcf11-ts2	10.19	0.0132	9.97	0.5042	10.42	0.1507	9.57	0.0319	10.65	0.0432	8.59	0.0824	10.47	0.0301	8.42	0.0321	10.19	0.0436	8.19	0.1871	9.91	0.1105	7.88	0.1454	10.2	0.0401	9.72	0.5912	10.79	0.0794	9.05	0.1369	10.31	0.0532	7.58	0.0838	10.27	0.0137	7.84	0.0701	10.58	0.0264	9.04	0.0773	10.02	0.134
TSQ1764	YDR232W	HEM1	hem1-5001	10.91	0.0366	10.99	0.0415	10.89	0.0261	10.66	0.0966	10.91	0.0435	10.93	0.0371	10.92	0.1009	9.89	0.2138	10.61	0.0545	10.98	0.0499	10.78	0.0308	10.79	0.1016	10.86	0.0188	10.81	0.0377	11.06	0.1628	11.1	0.156	10.98	0.022	10.87	0.0315	10.97	0.0206	11.18	0.1029	11.09	0.0101	10.96	0.025	10.91	0.0143
TSQ1765	YDR232W	HEM1	hem1-5002	10.8	0.0552	10.58	0.1403	10.65	0.1159	9.91	0.0778	10.99	0.0678	10.67	0.0659	11	0.0138	9.47	0.0174	10.85	0.0774	10.38	0.1377	10.69	0.236	10.09	0.2617	10.78	0.1112	10.23	0.0812	11.3	0.1894	10.43	0.1688	10.73	0.0267	10.1	0.0726	10.63	0.0245	9.99	0.1922	10.95	0.0299	10.4	0.072	nan	nan
TSQ1766	YDR232W	HEM1	hem1-5003	10.72	0.045	10.97	0.0101	10.62	0.0137	10.93	0.0999	10.96	0.1055	10.79	0.051	10.9	0.0593	9.96	0.0974	10.78	0.0339	10.66	0.0224	10.74	0.1586	10.43	0.2189	10.71	0.0554	10.67	0.0231	11.04	0.0286	10.67	0.0511	11.04	0.0372	10.64	0.0194	10.93	0.0122	10.91	0.029	10.95	0.0301	10.71	0.0767	10.72	0.0977
TSQ1767	YDR232W	HEM1	hem1-5004	10.82	0.0517	10.88	0.0251	10.99	0.0247	10.84	0.0156	11	0.0156	10.78	0.0756	10.7	0.0537	9.85	0.1028	10.68	0.0842	10.41	0.073	10.62	0.12	10.56	0.0872	10.9	0.0597	10.77	0.0478	11.2	0.025	10.72	0.0322	10.92	0.0459	10.42	0.1033	10.97	0.014	10.65	0.0308	11.05	0.0498	10.91	0.0101	11.03	0.074
TSQ1314	YDR235W	PRP42	prp42-5001	10.87	0.0933	10.86	0.0554	10.91	0.02	10.68	0.274	11.08	0.0122	10.82	0.0555	10.95	0.0336	9.71	0.0113	10.95	0.0874	10.43	0.0464	10.4	0.0449	10.25	0.1967	10.8	0.0606	10.62	0.085	11.24	0.0555	10.2	0.0369	11.07	0.05	10.43	0.0591	11.02	0.0176	10.53	0.062	11.24	0.0206	10.84	0.1055	10.66	0.058
TSQ721	YDR238C	SEC26	sec26-f856aw860a	10.9	0.1078	10.35	0.1435	10.63	0.0354	9.99	0.3805	11.14	0.1273	9.97	0.1884	11.03	0.026	8.87	0.0427	10.64	0.1137	8.92	0.2785	10.44	0.1665	10.06	0.2208	10.88	0.0619	10.2	0.3069	11.19	0.0709	9.33	0.0341	10.95	0.0404	9.88	0.0765	10.82	0.0797	10.26	0.2767	11.11	0.0368	9.57	0.0422	10.92	0.0987
TSQ722	YDR238C	SEC26	sec26-11d26	10.89	0.0585	9.96	0.1701	10.79	0.0576	9	0.2853	11.17	0.1046	9.62	0.1972	10.92	0.3837	8.43	0.0535	10.96	0.0513	8.67	0.0606	10.71	0.0604	10.19	0.1541	10.86	0.0293	10.03	0.1024	11.14	0.0348	9.1	0.0331	11.1	0.1079	10.62	0.1422	10.81	0.0587	9.54	0.2318	11.14	0.0491	9.56	0.3141	10.86	0.0845
TSQ574	YDR243C	PRP28	prp28-101	10.8	0.0571	9.85	0.0553	10.78	0.0288	10.1	0.0655	10.85	0.0766	10.32	0.0962	10.87	0.0479	9.41	0.0468	10.49	0.0495	9.93	0.1234	10.65	0.0311	10.49	0.1011	10.73	0.0577	9.63	0.0396	10.85	0.0601	10.03	0.1673	10.86	0.0587	9.73	0.0352	10.73	0.0536	9.8	0.0989	11.03	0.0141	10.62	0.0193	10.83	0.0266
TSQ1432	YDR246W	TRS23	trs23-5001	10.13	0.099	9.65	0.0931	10.26	0.0726	9.06	0.1518	10.46	0.0746	9.86	0.274	10.49	0.0269	8.28	0.0558	10.34	0.1634	8.69	0.3671	9.74	0.0936	8.84	0.033	10.36	0.0266	9.73	0.0352	10.78	0.0457	9.12	0.1174	10.34	0.0744	9.51	0.1554	10.53	0.1544	9.69	0.3068	10.75	0.0168	10.02	0.1906	9.93	0.035
TSQ1315	YDR280W	RRP45	rrp45-5001	11.11	0.0827	10.57	0.0916	10.96	0.0533	10.41	0.0853	11.17	0.015	10.43	0.0503	10.84	0.0451	9.61	0.0603	10.72	0.1115	9.64	0.1582	10.71	0.2438	9.88	0.1648	10.75	0.0603	10.09	0.0371	11.23	0.0694	10.53	0.0486	11.1	0.1589	10.24	0.1675	11.02	0.0282	10.01	0.0688	11.16	0.0482	10.64	0.0607	10.57	0.0892
TSQ997	YDR288W	NSE3	nse3-ts4	10.21	0.1556	9.16	0.2724	10.84	0.0387	10.84	0.1337	10.56	0.1017	9.16	0.2211	10.54	0.0752	8.93	0.1536	10.34	0.0519	8.94	0.0215	10.04	0.0187	9.87	0.2695	10.35	0.0837	9.19	0.0408	10.96	0.1889	8.9	0.1627	10.74	0.0581	8.77	0.1972	10.15	0.0617	8.26	0.3543	10.89	0.0516	10	0.1272	10.27	0.0564
TSQ1164	YDR292C	SRP101	srp101-47	10.68	0.0679	8.6	0.0626	10.32	0.0643	7.92	0.3706	10.84	0.0544	8.53	0.0931	10.65	0.1362	8.6	0.0136	10.49	0.0603	7.83	0.0857	10.4	0.0286	8.04	0.2904	10.29	0.021	8.06	0.043	10.94	0.1852	8.72	0.2175	10.77	0.0302	7.88	0.1439	10.62	0.0305	7.26	0.2738	11.08	0.0332	9.45	0.066	10.32	0.0818
TSQ1421	YDR299W	BFR2	bfr2-5001	10.66	0.071	9.56	0.012	10.49	0.012	9.08	0.1414	10.71	0.0552	9.21	0.0988	10.82	0.0146	9.37	0.0283	10.54	0.0369	9.48	0.2162	10.09	0.1146	8.62	0.3969	10.54	0.0314	9.08	0.1968	10.97	0.01	9.29	0.1112	10.59	0.025	8.61	0.0607	10.35	0.0689	8.21	0.1691	10.97	0.0445	9.83	0.056	10.49	0.0114
TSQ1768	YDR301W	CFT1	cft1-5005	11.06	0.1371	10.39	0.1886	10.83	0.0538	9.35	0.1702	11.11	0.0289	10.45	0.155	11.02	0.2759	9.77	0.0464	11.14	0.153	10.26	0.1453	10.56	0.0142	9.97	0.0112	10.99	0.1224	10.29	0.1072	11.06	0.1477	10.16	0.1265	11.06	0.0692	10.74	0.1405	10.92	0.0125	9.99	0.1628	11.21	0.0357	10.3	0.0576	11.04	0.0267
TSQ1769	YDR301W	CFT1	cft1-5001	10.63	0.0484	10.82	0.0235	10.56	0.0129	10.58	0.0551	10.75	0.0865	10.88	0.0531	10.73	0.045	9.68	0.1025	10.76	0.0564	10.54	0.0103	10.31	0.1371	10.35	0.3123	10.65	0.0812	10.59	0.0327	10.68	0.0218	9.85	0.2233	10.83	0.0293	10.75	0.0713	10.58	0.057	10.43	0.0712	10.89	0.0184	11.07	0.061	10.63	0.0987
TSQ1770	YDR301W	CFT1	cft1-5002	10.75	0.0407	9.32	0.1191	10.84	0.061	9.52	0.2042	10.8	0.074	9.68	0.1	10.61	0.0307	9.38	0.0969	10.27	0.0532	9.53	0.0448	10.51	0.0868	9.29	0.036	10.59	0.0374	9.62	0.0124	10.94	0.0764	9.74	0.0603	10.91	0.0374	9.41	0.1434	10.68	0.0562	9.37	0.1989	10.73	0.0371	10.04	0.0682	10.76	0.0686
TSQ1771	YDR301W	CFT1	cft1-5003	10.74	0.0913	9.02	0.0129	10.67	0.0109	8.46	0.2364	10.87	0.0941	9.34	0.224	10.93	0.0853	9.16	0.0846	10.71	0.0564	8.81	0.2704	10.53	0.0228	8.89	0.1523	10.65	0.0168	9.21	0.2439	10.95	0.1019	9.14	0.0194	10.87	0.0745	8.73	0.0489	10.68	0.0363	8.57	0.5776	10.97	0.0173	10.03	0.021	10.89	0.0777
TSQ1772	YDR301W	CFT1	cft1-5004	10.68	0.0378	9.89	0.1208	10.8	0.0496	9.24	0.4534	11.06	0.1013	9.78	0.0999	11.11	0.1328	9.69	0.0822	10.78	0.0216	9.73	0.061	10.67	0.0766	9.78	0.1473	10.86	0.0304	9.48	0.0272	11.27	0.0672	9.76	0.086	11.17	0.1095	9.55	0.1765	10.86	0.0311	9.55	0.1471	11.09	0.041	10.11	0.0937	10.83	0.1883
TSQ503	YDR303C	RSC3	rsc3-1	11.2	0.0307	10.81	0.0526	11.23	0.0173	10.79	0.0132	11.14	0.077	10.68	0.1351	11.14	0.0662	10.15	0.0457	10.8	0.0365	10.12	0.0435	10.86	0.0929	10.82	0.1291	11.05	0.0248	10.92	0.0725	11.25	0.013	11	0.0264	11.19	0.013	10.6	0.0606	11.22	0.0384	10.95	0.1107	11.18	0.0115	10.55	0.0319	11.41	0.1114
TSQ1774	YDR324C	UTP4	utp4-5002	10.65	0.0335	10.83	0.0571	10.45	0.0975	10.24	0.0413	10.85	0.0588	10.83	0.0996	11.09	0.0994	10.04	0.1223	10.71	0.081	10.37	0.1244	10.27	0.0891	10.3	0.3447	10.48	0.1435	10.5	0.1788	10.85	0.0292	9.87	0.0726	10.89	0.0512	10.49	0.0689	10.53	0.0319	10.29	0.1106	11.07	0.073	10.88	0.0906	nan	nan
TSQ1775	YDR324C	UTP4	utp4-5003	11.25	0.1102	10.88	0.0952	10.6	0.0772	9.94	0.2647	10.94	0.1131	10.61	0.1099	10.89	0.0927	9.94	0.2493	10.68	0.0169	10.56	0.0938	11.19	0.1432	10.89	0.0999	10.97	0.0348	10.55	0.0273	11.26	0.0967	10.48	0.0814	11.17	0.0615	10.71	0.1334	10.76	0.0788	10.31	0.0527	11.11	0.0198	11.02	0.0601	10.99	0.0315
TSQ1776	YDR324C	UTP4	utp4-5004	10.37	0.0879	10.73	0.105	10.37	0.1549	10.34	0.2871	10.86	0.0842	10.62	0.1219	10.75	0.0665	9.63	0.0625	10.55	0.0762	10.26	0.0541	10.38	0.1286	9.98	0.1412	10.3	0.0152	10.34	0.117	10.64	0.1989	9.94	0.1895	10.64	0.0134	10.26	0.0657	10.48	0.0859	10.1	0.0841	10.91	0.0599	10.58	0.1642	10.61	0.1896
TSQ1778	YDR324C	UTP4	utp4-5006	10.97	0.1737	10.59	0.0567	10.95	0.0759	10.58	0.0988	10.66	0.084	10.39	0.0606	10.75	0.0217	9.77	0.0511	10.47	0.0752	10.44	0.0648	10.76	0.6762	10.41	0.7169	10.85	0.0713	10.48	0.0419	11.12	0.0607	10.5	0.105	10.95	0.0303	10.49	0.0122	10.79	0.0563	10.3	0.1861	11.07	0.0231	10.77	0.0102	nan	nan
TSQ1779	YDR324C	UTP4	utp4-5007	10.92	0.0848	11.13	0.0521	10.79	0.0403	10.6	0.0506	10.89	0.1093	10.76	0.0364	11.26	0.1003	9.89	0.1387	10.92	0.0708	10.83	0.0602	10.59	0.011	10.77	0.0636	10.89	0.0453	10.87	0.0624	10.71	0.1158	10.55	0.0692	11.08	0.1121	11.16	0.1048	10.96	0.0225	10.75	0.046	11.22	0.0273	11.42	0.0643	11	0.0622
TSQ578	YDR325W	YCG1	ycg1-2	9.95	0.0342	8.15	0.1031	9.85	0.0909	8.21	0.0968	10.02	0.1087	8.41	0.0963	10.16	0.0125	8.56	0.0347	9.75	0.0253	8.04	0.034	10.13	0.1021	8.28	0.0607	9.54	0.0759	8.16	0.0497	10.31	0.1198	8.27	0.0824	10.1	0.1	7.92	0.1112	9.22	0.0376	7.71	0.5883	10.56	0.0278	9.12	0.0902	9.29	0.0626
TSQ371	YDR331W	GPI8	gpi8-ts	10.74	0.0431	9.15	0.449	10.44	0.0101	9.4	0.0448	10.37	0.0317	8.41	0.1627	10.57	0.0135	8.41	0.0508	10.12	0.0186	8.12	0.0326	9.99	0.0297	8.98	0.0451	10.25	0.1462	8.7	0.0546	10.47	0.0816	8.33	0.0651	10.15	0.0487	9.48	0.4728	10.14	0.0286	8.97	0.1612	10.66	0.019	9.67	0.0699	10.31	0.0128
TSQ1418	YDR339C	FCF1	fcf1-5001	10.6	0.0614	10.07	0.2114	10.34	0.0374	9.09	0.1473	10.56	0.1402	9.22	0.0969	10.66	0.0684	9.53	0.0786	10.03	0.0718	9.43	0.1093	9.86	0.0477	9.2	0.1412	10.27	0.0901	9	0.1504	10.54	0.0239	9.17	0.0662	10.26	0.0893	9.44	0.0547	10.22	0.0212	8.76	0.0315	10.78	0.0178	9.8	0.0763	10.25	0.1311
TSQ1376	YDR341C	YDR341C	ydr341c-5001	10.77	0.0373	9.85	0.1134	10.84	0.0174	9.93	0.0909	10.8	0.0458	9.98	0.0687	10.79	0.0117	9.7	0.0103	10.55	0.0935	9.78	0.0218	10.42	0.1038	9.79	0.0213	10.71	0.0815	10.01	0.0964	11.05	0.0933	10.25	0.0527	11.14	0.0381	10.3	0.1956	10.78	0.069	9.82	0.1069	11.08	0.0366	10.82	0.01	10.52	0.2462
TSQ784	YDR362C	TFC6	tfc6-m1	11.01	0.0168	10.4	0.0363	10.72	0.0343	9.82	0.1049	10.99	0.0813	9.89	0.0648	11.16	0.1294	9.98	0.1042	10.84	0.0235	9.97	0.0328	10.54	0.0236	10.1	0.0389	10.97	0.0347	10.01	0.0648	10.82	0.0282	9.5	0.093	11.09	0.0307	10.03	0.0111	11.01	0.0241	9.5	0.1006	10.91	0.0191	10.41	0.0565	11.01	0.0862
TSQ1061	YDR364C	CDC40	cdc40-ts	10.38	0.0173	8.51	0.1435	10.27	0.0253	8.62	0.1053	10.8	0.1215	8.73	0.0274	9.97	0.1493	8.37	0.0807	9.95	0.0287	7.93	0.1009	9.82	0.0244	8.22	0.1122	9.89	0.243	7.9	0.7294	9.67	0.1563	7.88	0.1414	9.91	0.0319	7.5	0.0825	9.81	0.1448	7.58	0.4384	10.4	0.0321	8.7	0.2587	10.24	0.0201
TSQ1780	YDR365C	ESF1	esf1-5001	9.76	0.1052	7.94	0.331	9.66	0.0932	8.14	0.5755	9.85	0.0284	8.1	0.0731	9.9	0.0637	7.7	0.189	9.64	0.0571	7.33	0.2598	9.75	0.2578	7.45	0.7863	9.46	0.1722	7.64	0.0828	9.85	0.3858	7.72	0.2919	9.75	0.1513	7.21	0.1667	9.13	0.1763	nan	nan	10.38	0.0376	8.68	0.1019	8.95	0.1006
TSQ1781	YDR365C	ESF1	esf1-5002	10.85	0.0887	11.22	0.0637	10.64	0.0521	10.91	0.0518	11.09	0.1794	11.24	0.1019	11.07	0.0804	10.22	0.0254	10.79	0.0219	11.08	0.01	10.49	0.0617	10.97	0.0425	10.79	0.081	10.93	0.0887	10.93	0.0543	10.58	0.1109	10.9	0.1079	11.14	0.1127	10.69	0.0815	11.1	0.0789	10.99	0.0151	11.57	0.0233	11.08	0.0186
TSQ1782	YDR365C	ESF1	esf1-5003	11.01	0.0686	10.68	0.0331	10.78	0.1008	10.43	0.1628	10.8	0.0798	10.53	0.1084	11.1	0.0786	10.09	0.1639	10.41	0.1397	10.22	0.1713	10.74	0.0666	10.4	0.0535	10.81	0.1321	10.51	0.103	10.48	0.1425	10.2	0.2642	10.95	0.1092	10.61	0.1287	10.43	0.0485	10.5	0.0183	11.08	0.0292	10.8	0.0241	11.13	0.143
TSQ1783	YDR365C	ESF1	esf1-5004	10.68	0.0375	10.97	0.0639	10.71	0.0163	10.88	0.0585	10.99	0.0316	10.97	0.0303	11.06	0.1171	10.31	0.0509	10.6	0.0742	10.87	0.0631	10.75	0.0817	10.68	0.1629	10.72	0.1064	10.71	0.0879	11.15	0.1129	10.83	0.0511	11.05	0.0449	10.9	0.1011	10.7	0.0685	10.75	0.102	11.02	0.0101	11.06	0.0603	10.81	0.0442
TSQ1784	YDR365C	ESF1	esf1-5005	10.88	0.0384	10.42	0.0972	10.86	0.0278	10.68	0.0318	10.69	0.0996	10.29	0.1066	10.98	0.0601	9.71	0.138	10.44	0.0734	10.22	0.0974	10.58	0.0925	10.25	0.1392	10.93	0.1002	10.41	0.0627	10.95	0.0165	10.16	0.1408	10.93	0.0962	10.26	0.1114	10.79	0.1743	10.21	0.1427	11	0.0101	10.8	0.048	10.32	0.1084
TSQ1785	YDR365C	ESF1	esf1-5006	10.53	0.0447	9.54	0.1042	10.38	0.1038	9.21	0.1286	10.22	0.0547	8.89	0.0555	10.43	0.0131	8.92	0.0833	10.07	0.0738	9.08	0.1223	9.8	0.2388	8.45	0.2422	10.21	0.0625	8.96	0.1359	10.2	0.1856	9.03	0.235	10.25	0.0479	9.14	0.1482	9.85	0.1781	8.34	0.1388	10.82	0.0328	10.1	0.0314	10.26	0.0645
TSQ1786	YDR365C	ESF1	esf1-5007	10.88	0.0489	11.11	0.101	11.08	0.0665	10.84	0.0634	11.12	0.0317	11.17	0.012	11.3	0.0829	10.44	0.0367	10.92	0.0198	10.75	0.1098	10.68	0.0102	11	0.0379	10.98	0.1356	10.91	0.0757	11.27	0.115	10.65	0.0888	11.12	0.0998	10.85	0.1082	10.96	0.0732	10.84	0.0682	11.27	0.0383	11.37	0.0714	11.04	0.0775
TSQ1787	YDR365C	ESF1	esf1-5008	10.93	0.147	11.08	0.0183	10.84	0.0368	10.89	0.1116	11.12	0.1358	11.14	0.1574	11.2	0.0375	10.09	0.0358	10.75	0.036	10.84	0.0784	11.03	0.1569	11	0.1579	10.97	0.093	10.99	0.1017	11.22	0.1253	10.84	0.0756	11.23	0.0985	10.98	0.0792	10.82	0.0557	10.76	0.0108	11.2	0.0377	11.17	0.0366	10.89	0.165
TSQ1788	YDR365C	ESF1	esf1-5009	10.51	0.0606	9.6	0.1616	10.63	0.0354	9.34	0.0461	10.59	0.0694	9.2	0.0665	10.61	0.0465	9.18	0.0953	10.37	0.0975	8.67	0.1459	10.57	0.1229	9.1	0.1757	10.45	0.0478	9.05	0.0837	10.52	0.0114	8.88	0.0641	10.67	0.0104	8.95	0.1354	10.52	0.0575	8.4	0.0948	11.02	0.0904	10.3	0.0974	10.56	0.0935
TSQ1789	YDR365C	ESF1	esf1-5010	10.29	0.0402	8.76	0.0809	10.46	0.0178	9.25	0.2484	10.51	0.0131	8.86	0.0413	10.66	0.0268	9.07	0.0825	10.23	0.0492	8.18	0.126	10.3	0.1421	8.73	0.1977	10.47	0.0522	8.6	0.0158	10.49	0.1334	8.61	0.161	10.47	0.0224	8.36	0.0511	10.38	0.0588	8.38	0.086	11.02	0.0564	9.78	0.0197	10.36	0.0456
TSQ1791	YDR365C	ESF1	esf1-5012	10.95	0.1281	10.35	0.0415	10.46	0.0457	10.19	0.2753	10.67	0.1467	9.36	0.0725	10.76	0.0574	9.16	0.0471	10.06	0.1417	9.31	0.2002	10.42	0.1682	9.89	0.0743	10.45	0.1612	9.85	0.2887	10.55	0.145	9.34	0.1332	10.21	0.012	9.52	0.0476	10.24	0.1635	9.17	0.0269	10.87	0.0385	10.41	0.0394	10.48	0.0417
TSQ1792	YDR365C	ESF1	esf1-5013	10.91	0.0644	11.09	0.0936	10.97	0.1093	10.74	0.0282	10.88	0.1321	10.8	0.0405	10.97	0.0348	10.15	0.0496	10.33	0.0442	10.47	0.0548	10.78	0.1925	10.82	0.0227	10.85	0.075	10.75	0.0418	11	0.0541	10.65	0.0866	11.02	0.0931	10.69	0.0492	10.9	0.1165	10.91	0.1506	11.06	0.0514	11.03	0.0634	11.06	0.0783
TSQ1794	YDR365C	ESF1	esf1-5015	9.51	0.227	7.96	0.7509	11.54	0.099	11.51	0.0984	9.87	0.2872	7.79	0.3035	10.93	0.4539	9.06	0.7307	9.44	0.3965	7.92	0.5384	0	0.01	0	0.01	9.47	0.1351	7.64	0.3904	7.44	0.1251	0	0.01	10.02	0.4052	nan	nan	11.63	0.0202	11.48	0.0144	11.11	0.1692	10.51	0.3209	nan	nan
TSQ1795	YDR365C	ESF1	esf1-5016	10.52	0.0124	9.27	0.1599	10.7	0.0179	9.03	0.0776	10.72	0.0996	9.12	0.2082	10.57	0.0166	9.27	0.0154	10.48	0.0112	8.93	0.121	10.59	0.0467	9.13	0.1034	10.62	0.0699	9.27	0.0181	10.97	0.0429	9.04	0.1845	10.78	0.0306	8.72	0.1017	10.77	0.0145	8.18	0.1605	11.05	0.0165	10.17	0.0486	10.4	0.0135
TSQ1796	YDR365C	ESF1	esf1-5017	10.77	0.0636	10.71	0.0309	10.83	0.0752	10.06	0.0269	11.02	0.0166	10.61	0.1235	11.02	0.0771	10.1	0.0704	10.71	0.0448	10.17	0.0464	10.57	0.1049	10.33	0.1116	10.63	0.1216	10.05	0.1416	11.27	0.1457	10.18	0.0721	10.91	0.0812	9.84	0.1218	10.91	0.1914	10.34	0.202	11.06	0.0111	10.88	0.0966	10.79	0.0191
TSQ1797	YDR365C	ESF1	esf1-5018	10.97	0.0584	10.57	0.0805	10.92	0.0302	10.65	0.0146	10.83	0.0198	10.32	0.0316	10.94	0.0811	9.68	0.0453	10.58	0.0854	10.45	0.1355	10.15	0.1028	9.51	0.4258	10.79	0.0405	10.25	0.0269	11	0.0365	10.32	0.0899	10.87	0.0551	10.2	0.0684	10.64	0.0678	10.16	0.0214	11.04	0.0375	10.73	0.0512	10.9	0.1207
TSQ1798	YDR365C	ESF1	esf1-5019	10.3	0.0844	9.54	0.0942	9.95	0.1334	8.63	0.1362	10.23	0.1167	9.22	0.1126	10.34	0.0455	8.96	0.0528	9.73	0.1055	8.79	0.1295	9.54	0.4222	8.06	0.4467	10.09	0.1353	9.14	0.0346	10.44	0.0462	9.23	0.0653	10.06	0.0706	9.16	0.0247	9.98	0.089	8.75	0.0846	10.58	0.053	9.94	0.0622	9.72	0.0573
TSQ1799	YDR365C	ESF1	esf1-5020	10.29	0.0379	8.76	0.1834	9.33	0.1276	8.27	0.05	9.98	0.142	8.54	0.243	10.27	0.0558	8.47	0.0893	9.31	0.1637	8.39	0.0359	9.79	0.1518	8.15	0.1195	9.79	0.033	8.32	0.0678	9.79	0.1626	7.78	0.1176	9.84	0.1074	8.26	0.046	9.47	0.0782	7.41	0.0569	10.62	0.0371	9.34	0.2396	9.81	0.1463
TSQ1800	YDR365C	ESF1	esf1-5021	10.92	0.048	10.77	0.0721	11.21	0.0916	11.02	0.0758	10.97	0.0232	10.83	0.0333	11.04	0.0934	9.87	0.1485	10.76	0.1073	10.8	0.0782	10.88	0.1584	10.69	0.0638	10.99	0.0224	10.69	0.0328	11.15	0.1798	10.57	0.1365	11.17	0.0383	10.72	0.0857	10.85	0.0458	10.83	0.0371	11.2	0.0299	11.07	0.0665	11.21	0.0414
TSQ399	YDR373W	FRQ1	frq1-1	9.94	0.1684	8.83	0.3723	10.21	0.0353	8.91	0.0813	10.19	0.0415	9.15	0.0369	10.16	0.1524	8.3	0.0646	9.92	0.1603	8.41	0.1961	10.1	0.1066	9.57	0.1431	9.8	0.0864	8.63	0.115	10.42	0.0177	8.78	0.0583	nan	nan	8.08	0.1075	9.82	0.1823	8.71	0.183	10.49	0.0185	9.57	0.105	9.13	0.1426
TSQ1801	YDR376W	ARH1	arh1-5001	10.68	0.1085	9.32	0.1008	10.97	0.0252	9.26	0.1732	10.9	0.0122	9.62	0.1156	10.82	0.038	9.35	0.0392	10.5	0.0657	9.32	0.0876	10.46	0.0561	9.93	0.0953	10.72	0.0126	9.52	0.0964	10.97	0.0734	9.57	0.0568	10.99	0.0903	8.92	0.1767	10.86	0.0757	8.85	0.0241	11.19	0.0402	9.94	0.0653	10.7	0.0276
TSQ785	YDR394W	RPT3	rpt3-1	11.01	0.0914	9.6	0.0944	10.65	0.0943	9.16	0.1231	10.73	0.0597	9.01	0.0479	10.78	0.0156	8.67	0.2195	10.15	0.0547	8.17	0.379	10.13	0.0509	8.8	0.3561	10.33	0.1575	9.1	0.0344	10.46	0.1373	8.44	0.0194	10.51	0.0946	8.89	0.0878	10.41	0.0334	8.57	0.2392	11.11	0.0297	9.72	0.027	10.48	0.107
TSQ1803	YDR427W	RPN9	rpn9-5001	11.12	0.0699	11.14	0.0317	10.93	0.0271	10.92	0.0132	11.13	0.1305	10.73	0.057	11.05	0.0529	10.15	0.0484	10.5	0.1	10.8	0.0211	10.64	0.0343	10.69	0.2054	10.88	0.0549	10.79	0.0773	11.1	0.0818	10.66	0.1284	10.73	0.0458	10.76	0.0653	10.85	0.01	10.57	0.0989	11.09	0.0163	10.92	0.0101	10.95	0.0278
TSQ1804	YDR429C	TIF35	tif35-5001	0	0.01	0	0.01	nan	nan	nan	nan	0	0.01	0	0.01	0	0.01	0	0.01	0	0.01	0	0.01	0	0.01	0	0.01	0	0.01	0	0.01	0	0.01	0	0.01	0	0.01	0	0.01	0	0.01	0	0.01	0	0.01	0	0.01	0	0.01
TSQ1806	YDR429C	TIF35	tif35-5003	10.23	0.4039	8.2	0.6929	10.98	0.3366	10.11	0.5538	10.08	0.4708	nan	nan	9.95	0.309	8.33	0.1501	8.49	0.3861	7.6	0.6057	8.7	0.5197	7.58	0.248	9.31	0.4666	8.42	0.6513	8.31	0.3205	8.01	0.757	9.35	0.2727	7.72	0.2573	8.68	0.4263	nan	nan	9.89	0.1166	8.69	0.2447	0	0.01
TSQ1807	YDR429C	TIF35	tif35-5004	9.79	0.6205	nan	nan	10.83	0.1065	10.27	0.1119	9.56	0.4051	8.19	0.0482	10.33	0.4267	8.5	0.2309	8.54	0.0289	7.61	0.1897	8.43	0.1162	7.47	0.1286	nan	nan	7.6	0.2404	9.81	0.1301	8.04	0.0763	9.21	0.1395	7.85	0.1306	nan	nan	nan	nan	10.18	0.1466	8.41	0.0754	10.25	0.28
TSQ1417	YDR434W	GPI17	gpi17-5001	11.27	0.0882	11.14	0.0412	10.82	0.0377	10.61	0.046	10.94	0.1167	10.22	0.0932	10.88	0.0638	9.18	0.0569	10.61	0.038	10.2	0.1056	10.78	0.0174	10.84	0.0181	10.83	0.0326	10.7	0.0829	10.98	0.2535	10.34	0.5334	10.53	0.0476	10.77	0.0424	10.77	0.0141	10.62	0.0631	11.31	0.0517	10.32	0.0892	10.67	0.0852
TSQ1229	YDR437W	GPI19	gpi19-2xh	11.1	0.099	8.42	0.272	11.03	0.0102	9.05	0.2895	10.99	0.0332	8.7	0.0135	10.98	0.0577	8.68	0.0714	10.55	0.0807	8.48	0.0708	10.55	0.0527	9.18	0.2473	10.97	0.0878	8.82	0.1305	11.05	0.0101	8.85	0.0745	11.08	0.0325	8.52	0.19	10.78	0.0195	8.35	0.0203	11.08	0.0372	9.83	0.1146	10.71	0.0117
TSQ1424	YDR437W	GPI19	gpi19-5001	10.31	0.0108	7.89	0.5205	10.36	0.0665	9.33	0.2873	10.7	0.0747	7.93	0.0369	10.69	0.0566	8.18	0.0109	10.56	0.0177	7.89	0.1805	9.53	0.1609	7.79	0.033	10.33	0.1044	8.04	0.0861	10.44	0.0291	7.92	0.1079	10.44	0.0767	7.77	0.034	10.39	0.021	7.64	0.0148	10.99	0.0168	9.12	0.1366	10.25	0.047
TSQ1441	YDR454C	GUK1	guk1-5001	10.44	0.0351	8.14	0.1925	10.7	0.0563	9.02	0.3362	10.88	0.1111	8.4	0.1789	10.91	0.1263	8.37	0.1309	10.55	0.0522	7.84	0.1266	10.65	0.0377	8.36	0.0629	10.55	0.0783	7.99	0.0348	11.13	0.0697	8.2	0.0554	10.65	0.0799	7.14	0.1336	10.71	0.0782	7.12	0.1287	11.14	0.017	9.03	0.023	10.89	0.1096
TSQ1222	YDR460W	TFB3	tfb3-ts	0	0.01	0	0.01	9.18	0.2193	8.82	0.291	8.74	0.1571	8.43	0.176	9.5	0.125	8.42	0.0769	8	0.0808	7.97	0.3066	8.46	0.1467	7.93	0.1249	0	0.01	0	0.01	9.29	0.0757	8.35	0.1956	9.13	0.042	9.11	0.1701	0	0.01	0	0.01	9.78	0.0527	8.86	0.0493	0	0.01
TSQ1808	YDR472W	TRS31	trs31-5001	10.78	0.0424	11	0.0353	10.69	0.05	10.52	0.2154	10.99	0.126	10.87	0.0641	10.93	0.0757	10.06	0.0859	10.7	0.016	10.54	0.0849	10.62	0.2259	10.8	0.0532	10.79	0.0516	10.79	0.0188	11.23	0.1853	10.77	0.1913	10.97	0.079	10.81	0.0407	10.94	0.0144	10.88	0.0247	11.15	0.049	11.12	0.0571	10.78	0.091
TSQ1809	YDR472W	TRS31	trs31-5002	11.2	0.0599	11.29	0.0928	10.76	0.0519	10.83	0.05	10.85	0.014	10.83	0.068	11.11	0.1331	10.01	0.1278	10.53	0.0713	11.03	0.1396	10.45	0.0596	10.72	0.1252	11.09	0.1473	10.9	0.1722	10.87	0.2311	10.24	0.1255	10.69	0.0674	10.92	0.1105	10.8	0.0934	11.14	0.1734	11	0.0104	11.01	0.0713	10.82	0.0706
TSQ1810	YDR472W	TRS31	trs31-5003	10.96	0.1317	11.16	0.1189	10.83	0.0355	10.93	0.1884	10.9	0.063	11.03	0.0518	10.82	0.0767	10	0.1156	10.51	0.0334	10.59	0.0624	10.64	0.1679	10.76	0.0213	10.73	0.0894	11	0.0806	10.85	0.06	10.43	0.0835	10.98	0.0893	10.91	0.1034	10.96	0.1235	10.94	0.1275	11.12	0.0468	11.19	0.0671	10.82	0.0705
TSQ1811	YDR472W	TRS31	trs31-5004	10.79	0.0409	11.06	0.0499	10.95	0.0535	11.09	0.0512	11.12	0.0723	11.11	0.1111	10.75	0.1346	10.22	0.1848	10.72	0.0543	10.88	0.0614	10.69	0.1121	10.86	0.1731	10.87	0.0473	11.09	0.0987	11.18	0.0804	10.74	0.0311	11.25	0.014	11.03	0.0684	10.92	0.1841	10.78	0.2195	11.11	0.0226	11.15	0.0504	11.25	0.0779
TSQ50	YDR473C	PRP3	prp3-1	10.7	0.1114	8.23	0.049	10.73	0.0109	nan	nan	11	0.1172	8.57	0.385	10.77	0.0741	8.24	0.0423	10.98	0.0247	8.13	0.1925	10.88	0.172	8.72	0.3538	11.03	0.0841	8.54	0.1145	11.36	0.2559	8.27	0.231	10.83	0.0976	7.28	0.0865	11.23	0.086	7.48	0.491	11.18	0.0127	9.42	0.0584	10.66	0.1323
TSQ1447	YDR478W	SNM1	snm1-5001	10.28	0.0132	9.22	0.139	10.31	0.0611	9.33	0.4147	10.6	0.0163	9.25	0.1499	10.58	0.0616	9.4	0.115	10.58	0.0396	9.01	0.226	10.22	0.0844	9.09	0.5915	10.66	0.1282	9.56	0.2389	10.46	0.0464	8.99	0.1624	10.45	0.0227	8.98	0.1531	10.77	0.0138	9.19	0.253	11.1	0.0376	10.27	0.0726	10.51	0.01
TSQ712	YDR478W	SNM1	snm1-172	10.3	0.1213	9.2	0.3668	9.72	0.2324	8.67	0.4292	10.42	0.04	8.85	0.0496	10.64	0.045	9.16	0.1146	10.42	0.084	8.94	0.2585	9.78	0.0907	8.51	0.0858	9.94	0.133	8.27	0.1393	10.22	0.0858	8.55	0.0653	10.08	0.1191	7.95	0.0302	9.96	0.1746	9.05	0.2658	10.58	0.0211	8.97	0.0475	10.25	0.1153
TSQ1287	YDR489W	SLD5	sld5-5001	10.45	0.0179	10.82	0.0724	10.62	0.0479	10.86	0.11	10.93	0.1116	11.04	0.1246	11.03	0.0745	10.16	0.1492	10.63	0.0236	10.77	0.0636	10.47	0.0625	10.73	0.0898	10.62	0.0458	10.8	0.03	11.02	0.1586	10.73	0.0197	10.91	0.0101	10.93	0.1307	10.64	0.0715	10.78	0.044	11.01	0.0449	10.96	0.0488	10.76	0.0318
TSQ1066	YDR498C	SEC20	sec20-1	9.86	0.0329	7.73	0.2493	9.56	0.1463	9.06	0.4379	9.62	0.0962	8.1	0.1308	9.67	0.1664	8.26	0.1239	9.11	0.0348	7.77	0.0898	9.3	0.0851	7.45	0.0484	9.53	0.0841	7.95	0.0104	9.29	0.0403	7.7	0.3843	9.42	0.2098	7.67	0.1523	9.03	0.1621	7.32	0.127	10.55	0.0189	8.79	0.193	8.32	0.7498
TSQ963	YDR510W	SMT3	smt3aiir	10.02	0.0355	9.84	0.0728	10.05	0.0148	9.73	0.0103	10.27	0.0736	9.75	0.0455	10.53	0.1841	9.02	0.1546	10.06	0.051	9.66	0.0449	9.7	0.0263	9.63	0.0583	9.77	0.0495	9.37	0.0693	10.27	0.106	8.79	0.2338	10.19	0.0395	9.32	0.011	10.01	0.0829	9.09	0.1056	10.41	0.0446	9.75	0.0827	10.33	0.113
TSQ1401	YDR527W	RBA50	rba50-5001	10.59	0.0209	9.76	0.0932	10.68	0.0308	9.35	0.0813	10.77	0.0478	9.55	0.0508	10.62	0.0899	9.69	0.0188	10.52	0.0446	9.13	0.0163	10.49	0.0266	9.38	0.1196	10.59	0.0334	9.76	0.1176	10.89	0.1118	9.59	0.1414	10.68	0.0309	9.05	0.066	10.84	0.1156	9.34	0.3609	10.96	0.0479	10.2	0.056	10.66	0.0799
TSQ1415	YDR531W	CAB1	cab1-5001	10.88	0.0909	9.72	0.06	10.83	0.0292	9.31	0.0884	10.83	0.0656	9.66	0.0227	10.81	0.028	9.15	0.154	10.57	0.0357	9.62	0.078	10.63	0.0608	10.15	0.0193	10.84	0.1392	10.14	0.1248	11.25	0.0963	9.89	0.1117	10.79	0.0115	10.02	0.0232	10.73	0.0564	10.4	0.0101	10.99	0.0584	10.07	0.0741	11.07	0.236
TSQ1824	YER082C	UTP7	utp7-5001	10.4	0.0258	10.27	0.0165	10.32	0.0513	10.03	0.1394	10.31	0.0461	10.03	0.0976	10.31	0.0357	9.39	0.0125	10.33	0.031	10.05	0.0548	10.18	0.046	9.72	0.068	10.36	0.0538	10.29	0.0917	10.41	0.0795	10	0.0898	10.36	0.0845	9.79	0.0868	10.61	0.0239	10.27	0.104	11.03	0.0178	10.68	0.0698	10.67	0.0465
TSQ1825	YER082C	UTP7	utp7-5002	5.61	0.1701	0	0.01	9.6	0.036	9.03	0.1039	7.8	0.3205	7.11	0.474	nan	nan	0	0.01	4.09	0.6265	0	0.01	0	0.01	0	0.01	5.93	0.7333	0	0.01	0	0.01	0	0.01	0	0.01	0	0.01	0	0.01	0	0.01	nan	nan	0	0.01	0	0.01
TSQ1826	YER082C	UTP7	utp7-5003	10.75	0.1076	10.27	0.0342	10.49	0.1079	9.21	0.1194	10.89	0.0633	9.71	0.1851	10.86	0.1359	9.61	0.0838	10.6	0.0153	9.51	0.0594	10.61	0.0209	9.78	0.0724	10.42	0.1202	9.68	0.097	11.11	0.0796	10.07	0.1617	10.61	0.0343	9.37	0.03	10.84	0.0903	9.97	0.084	11.08	0.0157	10.54	0.013	10.48	0.0895
TSQ1827	YER082C	UTP7	utp7-5004	10.58	0.0491	10.92	0.4474	10.19	0.142	10.24	0.2202	10.28	0.1288	9.17	0.3014	10.19	0.049	8.82	0.0457	9.97	0.0906	9.69	0.3248	9.79	0.0622	8.92	0.3182	10.3	0.0274	10.09	0.2853	10.32	0.2097	9.06	0.5099	10.24	0.1103	10.23	0.7336	10.14	0.0248	9.47	0.2981	10.87	0.0305	10.08	0.0734	10.19	0.1722
TSQ1828	YER082C	UTP7	utp7-5005	5.49	0.01	0	0.01	9.73	0.0622	8.48	0.2285	7.48	0.31	nan	nan	nan	nan	0	0.01	0	0.01	0	0.01	0	0.01	0	0.01	nan	nan	0	0.01	0	0.01	0	0.01	0	0.01	0	0.01	0	0.01	0	0.01	0	0.01	0	0.01	0	0.01
TSQ658	YER093C	TSC11	tsc11-1	10.69	0.2014	8.85	0.0786	9.83	0.1339	7.43	0.9147	10.11	0.1024	8.32	0.3302	10.48	0.0511	8.39	0.0401	10.49	0.0364	9.71	0.2195	10.05	0.1156	8.31	0.6456	10.42	0.0156	9.29	0.1303	10.47	0.0729	8.07	0.1844	10.22	0.1142	8.81	0.0539	10.39	0.0404	8.35	0.0876	10.98	0.0403	9.25	0.1728	10.53	0.0861
TSQ659	YER093C	TSC11	tsc11-7	10.97	0.0168	9.14	0.3617	11	0.0409	10.26	0.667	11.07	0.0165	9.26	0.3446	10.79	0.0269	8.59	0.0221	10.85	0.0621	9.1	0.1329	10.81	0.0872	9.45	0.3657	10.81	0.0193	9.76	0.364	10.97	0.0647	8.48	0.0362	11.13	0.0359	8.47	0.2322	11.23	0.0592	10.18	0.8065	11.08	0.0288	8.84	0.0161	10.84	0.1126
TSQ811	YER093C	TSC11	tsc11-5	10.61	0.0255	9.37	0.1358	10.16	0.0223	8.54	0.1864	10.64	0.0141	9.24	0.3128	10.43	0.163	8.5	0.0984	10.76	0.0593	9.29	0.0564	9.95	0.0295	9.06	0.2394	10.13	0.0285	9.17	0.4219	10.35	0.0498	8.19	0.0179	10.74	0.1258	8.58	0.0181	10.41	0.0933	8.26	0.1804	10.56	0.0163	9.34	0.4521	10.05	0.0674
TSQ1349	YER094C	PUP3	pup3-5001	10.23	0.019	9.88	0.0763	9.81	0.0477	9.77	0.0639	10.46	0.1387	10.04	0.1286	10.34	0.0533	8.48	0.1146	10.09	0.0725	8.52	0.1038	9.8	0.0368	9.11	0.2757	10.25	0.1627	9.58	0.1647	10.37	0.0884	8.46	0.1038	10.47	0.1724	9.12	0.0617	10.34	0.1072	9.19	0.3564	10.48	0.0522	9.87	0.1614	10.2	0.0357
TSQ182	YER125W	RSP5	rsp5-1	10.9	0.0805	9.89	0.0859	10.79	0.0336	10.09	0.024	10.68	0.1114	9.75	0.1303	10.76	0.0395	9.68	0.019	10.52	0.0107	10.15	0.038	10.51	0.0222	10.1	0.1907	10.71	0.0297	10.12	0.0941	11.02	0.0646	10.3	0.1303	10.93	0.0735	10.01	0.04	10.73	0.0105	9.96	0.1013	11.01	0.01	10.63	0.0151	10.71	0.0341
TSQ464	YER125W	RSP5	rsp5-sm1	10.54	0.071	9.21	0.0814	10.46	0.053	9.17	0.1004	10.89	0.0453	9.56	0.1654	10.59	0.0594	8.49	0.0372	10.41	0.0675	8.7	0.1698	10.1	0.0331	9.27	0.1243	10.3	0.0291	8.51	0.0846	10.86	0.0764	9.22	0.0802	10.41	0.0245	7.96	0.0504	10.32	0.0121	8.29	0.4903	10.62	0.0225	9.25	0.0421	10.71	0.1119
TSQ465	YER125W	RSP5	rsp5-3	11.08	0.1044	10.67	0.0956	10.87	0.0112	10.33	0.2088	11.18	0.01	10.46	0.1218	11.15	0.112	9.54	0.1752	10.88	0.1018	9.72	0.1755	10.59	0.0415	10.44	0.1215	10.89	0.0189	10.15	0.0282	11.27	0.0116	10.13	0.1554	11.05	0.0425	9.98	0.0504	10.88	0.0542	9.78	0.1378	11.11	0.0286	10.11	0.0629	10.91	0.0663
TSQ1829	YER126C	NSA2	nsa2-5001	2	0.3686	0	0.01	10.04	0.1757	9.55	0.1141	7.86	0.1314	nan	nan	0	0.01	0	0.01	0	0.01	0	0.01	0	0.01	0	0.01	0	0.01	0	0.01	0	0.01	0	0.01	nan	nan	0	0.01	nan	nan	0	0.01	0	0.01	0	0.01	0	0.01
TSQ1830	YER127W	LCP5	lcp5-5001	10.38	0.1017	8.55	0.0168	10.38	0.1275	6.22	0.2247	10.69	0.1187	8.69	0.0581	10.39	0.1881	8.5	0.1061	10.89	0.1976	8.65	0.1091	10.09	0.2655	8.05	0.0607	10.44	0.0506	8.6	0.0262	10.58	0.0455	8.51	0.01	10.32	0.1141	7.85	0.0571	10.62	0.0201	8.01	0.0593	10.92	0.0251	9.16	0.0427	10.28	0.0744
TSQ1831	YER127W	LCP5	lcp5-5002	10.01	0.0149	8.75	0.247	9.63	0.1371	nan	nan	9.92	0.0574	8.1	0.2228	9.96	0.0551	8.25	0.2377	9.82	0.0389	7.86	0.2443	8.93	0.0742	7.97	0.0729	9.84	0.0308	8.18	0.1224	10.15	0.1723	8.03	0.4168	10.18	0.1198	8.83	0.5503	9.83	0.0969	7.58	0.1541	10.63	0.0544	9.31	0.034	9.14	0.2759
TSQ1832	YER127W	LCP5	lcp5-5003	10.04	0.1723	8.85	0.0817	9.23	0.0765	5.91	0.4204	9.95	0.0758	8.57	0.0492	9.66	0.1255	8.22	0.1154	9.77	0.1092	7.9	0.3074	9.04	0.1751	7.88	0.2836	9.67	0.0943	8.39	0.0492	10.11	0.0175	8.28	0.0937	9.88	0.0744	8.06	0.1536	9.78	0.0514	7.6	0.1017	10.53	0.0291	9.43	0.0232	9.58	0.2092
TSQ1833	YER127W	LCP5	lcp5-5004	10.27	0.1002	8.91	0.0742	9.91	0.042	8.09	0.1709	9.82	0.0797	8.46	0.0753	10.05	0.0218	8.4	0.0678	9.86	0.0133	8.52	0.0387	9.78	0.1104	8.37	0.1653	9.87	0.0733	8.55	0.1405	10.46	0.0607	9.03	0.0432	10.14	0.1059	8.28	0.0696	10.1	0.0284	8.2	0.4386	10.45	0.0299	9.94	0.0493	9.99	0.0904
TSQ1834	YER127W	LCP5	lcp5-5005	10.2	0.0288	9.51	0.0332	10	0.0372	nan	nan	10.49	0.0837	9.28	0.0668	10.36	0.0402	8.96	0.088	10.33	0.0966	8.87	0.1462	9.62	0.0766	8.83	0.0516	9.91	0.1281	8.7	0.2652	10.53	0.1333	9.11	0.1581	10.28	0.0923	8.44	0.0108	10.1	0.0293	8.48	0.0281	10.7	0.0495	9.59	0.028	10.06	0.0239
TSQ1835	YER127W	LCP5	lcp5-5006	10.14	0.0591	9.12	0.0701	9.74	0.1451	nan	nan	10.19	0.046	8.86	0.0172	10.06	0.307	8.14	0.0112	10.18	0.0155	8.29	0.2164	9.31	0.1634	nan	nan	9.93	0.0389	8.27	0.0825	9.86	0.2389	8.07	0.3032	9.89	0.0666	8.48	0.1205	10.05	0.0106	7.6	0.215	10.56	0.0161	9.08	0.0101	10.12	0.011
TSQ1836	YER127W	LCP5	lcp5-5007	9.84	0.0402	8.87	0.0903	9.57	0.025	nan	nan	9.7	0.0594	8.71	0.1324	10.04	0.0738	8.45	0.219	10.04	0.0564	8.3	0.0542	9.22	0.0951	7.75	0.5151	9.51	0.0391	8.12	0.0427	9.94	0.1094	8.52	0.0501	9.72	0.0441	7.41	0.3354	9.57	0.0252	6.15	0.4539	10.5	0.0261	9.29	0.0475	9.36	0.0582
TSQ1837	YER127W	LCP5	lcp5-5008	10.77	0.0324	11	0.0231	10.83	0.0515	10.64	0.076	10.93	0.0703	10.85	0.1161	10.73	0.0405	10	0.0643	10.67	0.0188	10.16	0.099	10.47	0.018	10.39	0.041	10.72	0.0586	10.65	0.0266	11.2	0.0754	10.51	0.1381	11.04	0.109	10.4	0.212	11.14	0.0645	10.78	0.0422	11.06	0.0277	11.01	0.0282	10.7	0.0363
TSQ1068	YER136W	GDI1	gdi1-1	10.69	0.0439	10.16	0.1843	10.71	0.0429	8.64	0.0341	10.68	0.0387	9.67	0.2213	10.85	0.1293	8.49	0.0189	10.57	0.0869	8.58	0.3773	10.21	0.1105	7.28	0.4962	10.68	0.0821	9.25	0.0676	10.9	0.1239	8.95	0.5549	10.85	0.0321	8.31	0.1453	10.74	0.0506	9.93	0.8489	10.99	0.0284	9.76	0.2095	10.32	0.0608
TSQ1283	YER147C	SCC4	scc4-4	10.97	0.0206	9.98	0.2156	10.62	0.057	9.27	0.1171	10.59	0.0315	8.84	0.1461	10.69	0.0127	8.95	0.097	10.35	0.1022	9.18	0.1523	10.18	0.0989	8.22	0.2484	10.5	0.0636	9.36	0.1643	10.82	0.047	8.65	0.1457	10.42	0.0832	9.5	0.3351	10.72	0.1059	9.54	0.5687	11.16	0.0299	10.14	0.0103	10.36	0.1639
TSQ1243	YER148W	SPT15	spt15-i143n	10.91	0.0641	10.09	0.0279	10.82	0.03	9.39	0.0141	10.9	0.0892	9.98	0.1136	11.05	0.0244	9.68	0.099	10.97	0.0435	9.58	0.099	10.53	0.0511	8.8	0.3288	10.83	0.0398	9.46	0.1579	11.16	0.0876	10.07	0.1124	10.85	0.0553	9.33	0.0922	11.13	0.0456	9.63	0.011	11.12	0.0206	10.48	0.0463	11.1	0.0374
TSQ1064	YER157W	COG3	cog3-2	10.57	0.1772	10.6	0.0902	10.44	0.1775	9.84	0.4484	10.63	0.0361	10.5	0.0763	10.8	0.081	9.41	0.0234	10.53	0.0697	10.08	0.1866	9.74	0.2147	9.99	0.0826	10.46	0.0371	10.33	0.0645	10.82	0.1821	9.13	0.0646	10.65	0.0323	10.17	0.1324	10.44	0.1349	10.24	0.0108	10.68	0.0529	10.39	0.048	10.38	0.0901
TSQ44	YER157W	COG3	cog3-1	10.32	0.032	10.34	0.1929	10.25	0.0368	9.57	0.1125	10.34	0.1397	10.12	0.1472	10.88	0.0396	8.94	0.0379	10.3	0.0745	9.95	0.1541	9.39	0.034	8	0.1902	10.3	0.0248	9.81	0.0813	10.49	0.0178	8.76	0.3098	10.81	0.0527	9.94	0.2993	10.27	0.0831	9.19	0.3342	10.59	0.059	10.02	0.0658	10.6	0.0786
TSQ1838	YER165W	PAB1	pab1-5001	9.99	0.0852	8.45	0.0732	9.89	0.09	7.43	0.417	9.93	0.1464	8.12	0.4406	10.19	0.0566	8.21	0.0622	9.94	0.0923	7.77	0.0472	8.51	0.2567	7.31	0.0983	10.1	0.1256	8.15	0.1003	9.95	0.1687	7.8	0.0944	10	0.0403	8	0.1129	10.02	0.0397	7.79	0.2604	10.27	0.0227	9.12	0.0707	9.99	0.2269
TSQ1839	YER165W	PAB1	pab1-5002	10.03	0.0229	8.39	0.0666	9.89	0.137	7.31	0.4728	10.37	0.1844	8.49	0.0394	10.16	0.1723	8.32	0.0481	9.99	0.1978	8.18	0.2822	8.65	0.1119	7.42	0.3385	10.45	0.0147	8.25	0.0858	10.07	0.06	8.36	0.0471	10.46	0.3083	7.97	0.113	10.02	0.0102	7.75	0.1119	10.15	0.0473	9.01	0.1209	10	0.0692
TSQ1841	YER165W	PAB1	pab1-5004	10.68	0.0416	9.96	0.0569	10.49	0.0521	9.84	0.1552	10.5	0.0119	8.72	0.062	10.61	0.1271	8.78	0.0447	10.1	0.0176	8.47	0.1319	9.58	0.0213	8.11	0.1822	10.61	0.0656	9.45	0.1004	10.45	0.0815	9.11	0.1102	10.12	0.0478	9.1	0.0921	10.4	0.0641	8.92	0.0167	10.69	0.0188	9.71	0.0426	10.51	0.1263
TSQ1842	YER165W	PAB1	pab1-5005	0	0.01	0	0.01	7.61	0.1225	nan	nan	9.09	0.2245	8.11	0.1571	nan	nan	nan	nan	0	0.01	0	0.01	7.52	0.4054	7.13	0.2183	0	0.01	0	0.01	8.44	0.2473	7.67	0.2952	7.74	0.0982	7.38	0.5213	0	0.01	0	0.01	9.76	0.1282	7.98	0.0809	0	0.01
TSQ1843	YER165W	PAB1	pab1-5006	11	0.1363	10.95	0.1249	10.49	0.0608	10.67	0.1508	11.22	0.0811	10.85	0.1444	10.86	0.0706	9.93	0.181	10.99	0.097	10.49	0.011	11.06	0.066	10.8	0.1142	10.87	0.0704	10.42	0.2337	10.84	0.2054	10.26	0.1698	10.95	0.0571	10.61	0.0251	10.91	0.1252	10.56	0.2098	11.13	0.0175	10.76	0.103	10.72	0.0797
TSQ1845	YER165W	PAB1	pab1-5008	0	0.01	0	0.01	nan	nan	0.58	0.5001	nan	nan	0	0.01	nan	nan	nan	nan	0	0.01	0	0.01	0	0.01	0	0.01	0	0.01	0	0.01	nan	nan	0	0.01	0	0.01	0	0.01	0	0.01	0	0.01	0	0.01	0	0.01	7.1	0.1892
TSQ1342	YER168C	CCA1	cca1-5001	10.73	0.1689	10.11	0.0951	10.84	0.0398	9.34	0.0436	10.97	0.0397	10.09	0.1345	10.88	0.132	9.45	0.0439	10.94	0.0457	9.97	0.129	10.64	0.0707	10.14	0.0226	10.8	0.0166	9.75	0.012	10.92	0.0454	9.75	0.0574	10.97	0.0585	9.87	0.0402	10.92	0.0457	9.63	0.0866	11.08	0.0274	10.6	0.0669	10.77	0.0652
TSQ588	YER171W	RAD3	rad3-ts14	10.72	0.0569	10.56	0.3804	11.16	0.0417	11.06	0.0972	10.93	0.0474	10.72	0.1706	11.02	0.9452	8.89	0.5361	9.93	0.4417	9.58	0.6084	9.53	0.2246	8.53	0.9276	11.29	0.247	10.91	0.2107	10.17	0.2246	8.68	0.4063	9.73	0.2576	8.6	0.1061	11.23	0.1865	10.65	0.0343	10.94	0.4424	nan	nan	10.86	0.2615
TSQ321	YFL008W	SMC1	smc1-2	10.74	0.1329	9.26	0.2406	10.63	0.0836	8.97	0.0815	10.52	0.133	8.89	0.2159	10.64	0.023	8.84	0.0407	10.35	0.126	9.21	0.0861	10.51	0.0487	9.46	0.1639	10.72	0.112	9.45	0.1088	10.74	0.1256	9.47	0.3305	10.84	0.0678	9.65	0.1445	10.68	0.0404	8.73	0.1245	10.85	0.0745	9.97	0.0916	10.23	0.0789
TSQ71	YFL008W	SMC1	smc1-259	11.42	0.0508	9.79	0.2396	10.94	0.0253	8.88	0.0966	11.11	0.1331	8.95	0.3978	11.18	0.064	9.5	0.1376	10.35	0.0823	8.67	0.2786	10.61	0.0888	9.02	0.1873	10.82	0.0188	9.44	0.0739	10.59	0.0944	8.56	0.2223	10.88	0.0861	9.53	0.0495	10.99	0.0318	8.75	0.1238	11.14	0.0466	9.86	0.0334	10.32	0.0602
TSQ334	YFL009W	CDC4	cdc4-3	11.14	0.0275	9.98	0.2363	10.71	0.0472	8.92	0.2971	10.71	0.0131	9.23	0.1318	10.89	0.0904	8.93	0.0818	10.46	0.0632	8.93	0.1233	10.3	0.033	8.78	0.0778	10.7	0.0473	9.63	0.1538	10.82	0.1269	8.65	0.2618	10.54	0.097	8.67	0.0368	10.56	0.04	8.36	0.4466	10.97	0.0276	9.74	0.0313	0	0.01
TSQ415	YFL009W	CDC4	cdc4-2	10.81	0.0182	9.42	0.0538	10.61	0.0484	9.39	0.1304	10.98	0.0595	9.64	0.1932	10.95	0.0195	9.38	0.087	10.52	0.0525	8.62	0.0327	10.68	0.0142	9.85	0.1873	10.76	0.1573	9.33	0.1652	10.94	0.0415	9.25	0.0301	11.02	0.0796	9.14	0.1143	10.71	0.0441	8.7	0.0122	11.01	0.0367	10.21	0.067	10.68	0.0806
TSQ878	YFL009W	CDC4	cdc4-1	10.74	0.0213	9.7	0.2685	10.75	0.0207	8.63	0.1262	10.82	0.0611	9.17	0.0512	10.93	0.103	9.13	0.0135	10.83	0.0321	9.01	0.0545	10.34	0.1391	9.15	0.1688	10.64	0.1536	8.86	0.0137	11.18	0.0843	9.1	0.1047	10.95	0.0132	8.89	0.0666	10.85	0.0969	8.54	0.0235	11.19	0.0318	9.78	0.0401	10.86	0.1211
TSQ1050	YFL017C	GNA1	gna1-ts	10.49	0.0653	10.7	0.1648	10.71	0.2117	10.06	0.553	10.54	0.0891	10.58	0.1178	10.74	0.1359	9.5	0.1642	10.28	0.0113	10.5	0.149	10.14	0.0172	10.11	0.1231	10.52	0.0673	10.41	0.0716	10.76	0.059	10.37	0.1086	10.54	0.0582	10.4	0.0987	10.53	0.1461	10.43	0.4992	10.74	0.0224	10.75	0.051	10.62	0.0565
TSQ1312	YFL022C	FRS2	frs2-5001	10.69	0.0186	10.06	0.1744	10.9	0.0523	10.1	0.1899	10.75	0.0596	9.86	0.1748	10.8	0.0426	8.6	0.0359	10.6	0.0103	10.11	0.4488	10.86	0.1186	8.95	0.0758	10.82	0.0237	9.47	0.1774	11.04	0.0414	8.45	0.1324	10.77	0.0676	9.49	0.2355	11.09	0.1108	8.83	0.0943	11.14	0.0489	10.07	0.1834	10.67	0.0542
TSQ2886x	YFL024C	EPL1	#N/A	10.41	0.0987	10.26	0.0341	10.07	0.0802	9.46	0.0192	10.55	0.1363	10.23	0.1633	9.66	0.0469	8.58	0.0278	9.69	0.1217	9.08	0.1	9.43	0.0777	9.55	0.0556	9.93	0.0688	9.71	0.1376	10.27	0.0997	9.86	0.1523	10.29	0.07	10.02	0.188	10.15	0.1822	10.02	0.2532	10.19	0.0307	9.74	0.0791	9.97	0.1223
TSQ2887x	YFL024C	EPL1	#N/A	9.69	0.4313	nan	nan	11.58	0.07	11.31	0.0289	nan	nan	nan	nan	10.97	0.9061	nan	nan	nan	nan	nan	nan	nan	nan	nan	nan	9	0.8204	nan	nan	nan	nan	0	0.01	7.73	0.4976	nan	nan	nan	nan	0	0.01	11.19	0.0867	10.64	0.0943	11.33	0.0449
TSQ1133	YFL034C-B	MOB2	mob2-22	10.82	0.1185	11.04	0.0589	10.98	0.0145	10.79	0.0975	11.14	0.102	11.12	0.0716	10.84	0.0726	10.2	0.2118	10.65	0.0635	10.62	0.1399	10.77	0.0933	10.59	0.0818	10.74	0.0836	10.84	0.0415	11.05	0.0722	10.62	0.0378	11.1	0.1439	10.61	0.0886	11.26	0.0576	11	0.0219	11.07	0.0114	10.93	0.0286	11.01	0.0166
TSQ1134	YFL034C-B	MOB2	mob2-34	7.59	0.1579	nan	nan	11.31	0.2402	11.07	0.184	9.22	0.0612	8.4	0.4486	10.32	0.9032	nan	nan	7.29	0.7771	0	0.01	0	0.01	0	0.01	7.72	0.1304	0	0.01	0	0.01	0	0.01	0	0.01	0	0.01	nan	nan	nan	nan	8.6	0.4738	7.85	0.7076	8.05	0.3006
TSQ1216	YFL034C-B	MOB2	mob2-20	10.68	0.1605	10.35	0.1257	10.71	0.0401	9.43	0.1012	10.81	0.0131	10.17	0.0443	10.88	0.0392	9.35	0.0549	10.68	0.109	9.71	0.1639	10.23	0.3519	9.48	0.3822	10.64	0.0998	9.77	0.0237	10.89	0.0266	9.77	0.0843	10.56	0.0759	9.47	0.0288	10.71	0.0896	9.99	0.1403	11.07	0.0206	10.22	0.0256	nan	nan
TSQ1240	YFL034C-B	MOB2	mob2-40	10.79	0.3478	9.78	0.6653	11.43	0.0363	11.51	0.1293	11.15	0.5464	10.53	0.6998	10.14	0.0216	8.16	0.5229	10.32	0.4092	nan	nan	11.37	0.4157	10.93	0.5203	10.58	0.3895	9.35	0.2821	7.88	0.2825	0	0.01	11.04	0.0726	10.18	0.2118	11.56	0.1214	11.32	0.3223	11.2	0.0907	10.95	0.012	11.05	0.0596
TSQ1492	YFL037W	TUB2	tub2-430	10.63	0.0304	10.4	0.1097	10.63	0.0549	10.06	0.0359	10.95	0.0102	9.97	0.0979	10.7	0.0551	9.26	0.0424	10.43	0.1318	9.17	0.279	9.82	0.0351	8.75	0.2849	10.62	0.0853	9.64	0.0706	10.67	0.0218	9.32	0.1689	10.79	0.1022	9.83	0.1896	10.58	0.0107	9.11	0.3808	11.08	0.1002	10.48	0.1125	10.28	0.085
TSQ591	YFL038C	YPT1	ypt1-3	nan	nan	10.91	0.0193	10.9	0.0454	10.31	0.1129	10.77	0.0652	10.09	0.1116	11.03	0.1091	8.98	0.0984	10.53	0.0468	9.3	0.1871	10.51	0.0553	10.09	0.1409	10.91	0.1071	10.07	0.1681	10.97	0.1114	9.82	0.0286	10.67	0.0496	10.35	0.1114	10.93	0.0779	10	0.1191	11.01	0.0608	10.14	0.097	10.83	0.0158
TSQ1081	YFL039C	ACT1	act1-3	10.58	0.0679	10.2	0.1168	10.49	0.0156	8.93	0.2637	10.57	0.056	9.61	0.2242	10.56	0.1988	8.42	0.153	10.83	0.0823	9.43	0.0242	10.45	0.0587	10.45	0.0434	10.42	0.0657	9.86	0.0833	10.12	0.0843	8.73	0.2834	10.49	0.0898	9.73	0.0503	10.57	0.092	9.86	0.0998	10.55	0.0585	9.56	0.132	10.15	0.0811
TSQ1082	YFL039C	ACT1	act1-4	10.83	0.1589	9.96	0.3524	10.61	0.0581	8.05	0.2948	10.7	0.055	8.39	0.0656	10.68	0.1662	8.43	0.1913	10.44	0.0413	8.2	0.2028	10.43	0.0645	8.3	0.1604	10.57	0.0318	8.87	0.2279	10.77	0.1348	8.19	0.2061	10.81	0.0943	7.77	0.012	nan	nan	nan	nan	10.95	0.0566	9.51	0.2393	10.3	0.1286
TSQ1093	YFL039C	ACT1	act1-119	11.16	0.0695	10.89	0.0933	10.6	0.0991	10.36	0.0934	10.83	0.0969	10.26	0.1624	10.88	0.0226	9.21	0.1137	10.52	0.0554	10.4	0.1654	10.41	0.0677	10.41	0.0522	10.59	0.014	10.13	0.0776	11	0.0104	10.21	0.1263	10.73	0.1044	10.43	0.1441	10.74	0.0402	10.35	0.0445	11.19	0.0308	10.54	0.0634	10.57	0.0732
TSQ1094	YFL039C	ACT1	act1-132	10.75	0.0224	10.29	0.1352	10.29	0.0883	9.56	0.1093	10.67	0.1487	9.53	0.2892	10.69	0.0893	8.93	0.1051	10.14	0.0185	10.23	0.1289	10.06	0.0876	9.86	0.1132	10.65	0.0912	9.78	0.1486	10.5	0.0164	10.06	0.1359	10.19	0.0642	9.94	0.0588	10.31	0.0118	9.41	0.0314	10.87	0.0634	10.3	0.0644	10.03	0.0692
TSQ1206	YFL039C	ACT1	act1-108	10.71	0.0237	8.37	0.0878	10.52	0.0836	8.5	0.8767	10.74	0.0121	7.89	0.1159	10.59	0.1393	8.41	0.0622	10.61	0.0133	7.62	0.0972	10.27	0.0964	7.64	0.0444	10.58	0.1301	8.73	0.5279	10.86	0.182	7.95	0.2035	10.72	0.0486	7.29	0.1402	10.93	0.0574	8.21	0.337	10.79	0.0768	8.66	0.1122	10.47	0.1316
TSQ1257	YFL039C	ACT1	act1-155	10.94	0.0625	10.8	0.119	10.47	0.0178	9.29	0.4713	10.69	0.1267	9.81	0.2997	10.74	0.073	8.71	0.056	10.34	0.062	9.85	0.2232	10.12	0.0982	10.24	0.153	10.52	0.0851	9.97	0.0907	10.61	0.0397	9.13	0.1847	10.37	0.1203	9.76	0.0535	10.72	0.015	9.7	0.2737	10.94	0.0271	10.12	0.0699	10.62	0.0138
TSQ136	YFL039C	ACT1	act1-101	10.92	0.0685	10.58	0.0528	10.84	0.076	10.33	0.1037	10.89	0.0724	10.44	0.0704	10.94	0.069	9.8	0.1444	10.8	0.0635	10.65	0.0513	10.42	0.0145	10.24	0.1204	10.94	0.0419	10.57	0.0495	11.05	0.1539	10.2	0.2251	10.96	0.0672	10.56	0.1175	10.73	0.018	10.7	0.0402	10.95	0.0388	10.41	0.0246	10.76	0.0382
TSQ140	YFL039C	ACT1	act1-125	10.41	0.0124	10.15	0.0632	10.32	0.0479	9.42	0.035	10.51	0.0874	9.78	0.0318	10.49	0.2911	8.52	0.0412	10.51	0.103	9.64	0.0298	9.63	0.2276	9.97	0.0557	10.5	0.1033	9.73	0.0179	10.35	0.0123	9.59	0.1936	10.2	0.0747	9.34	0.1475	10.24	0.0143	9.58	0.0179	10.56	0.0581	9.13	0.0542	10.46	0.0574
TSQ141	YFL039C	ACT1	act1-133	10.57	0.2039	9.96	0.0955	11.44	0.0174	10.89	0.5905	11.2	0.1935	11.06	0.5701	11.13	0.2134	9.68	0.3198	10.2	0.1656	8.66	0.1283	10.37	0.1507	9.99	0.1689	10.2	0.4168	9.4	0.6675	10.63	0.5973	9.24	0.3908	10.61	0.1918	9.65	0.2476	10.93	0.6034	9.31	0.3342	10.7	0.107	10.38	0.0963	nan	nan
TSQ142	YFL039C	ACT1	act1-136	10.99	0.0103	10.18	0.8097	11.01	0.0124	8.22	0.2454	10.94	0.0151	8.29	0.3815	11	0.0107	8.5	0.0128	10.77	0.0404	8.48	0.0837	10.68	0.0453	8.45	0.2233	10.83	0.1375	8.73	0.0652	10.91	0.0189	8.28	0.0826	11.33	0.1389	8.48	0.4369	11.07	0.0147	nan	nan	11.02	0.0258	9.07	0.207	10.55	0.1534
TSQ218	YFL039C	ACT1	act1-112	9.91	0.4844	7.96	0.0307	9.17	0.7279	8.07	0.1562	9.65	0.4399	8.35	0.0203	9.66	0.0387	8.18	0.0858	9.66	0.1859	7.95	0.073	9.53	0.2693	7.81	0.0337	nan	nan	8.35	0.1648	9.57	0.213	8.03	0.0688	9.94	0.0116	7.53	0.1196	9.69	0.0851	7.94	0.0487	10.51	0.0458	9.13	0.105	7.63	0.5682
TSQ223	YFL039C	ACT1	act1-129	10.6	0.046	10.52	0.0335	10.21	0.0788	9.52	0.3104	10.54	0.0834	10.12	0.0863	10.59	0.0279	8.83	0.0932	9.94	0.0324	8.8	0.0354	10.12	0.1169	10.26	0.1301	10.57	0.1306	10.06	0.0458	10.41	0.0243	9.21	0.1221	10.36	0.0288	9.45	0.0641	10.52	0.0203	9.88	0.0808	10.47	0.0489	9.7	0.037	10.74	0.0917
TSQ64	YFL039C	ACT1	act1-124	10.58	0.0845	10.39	0.0547	10.13	0.0652	9.49	0.2843	10.49	0.0333	10.14	0.0399	10.37	0.0791	8.69	0.0932	10.34	0.0101	9.45	0.2431	10.27	0.0575	10.12	0.0195	10.51	0.0845	10.12	0.0982	10.57	0.0277	10.2	0.3821	10.53	0.0429	9.6	0.0873	10.82	0.049	10.58	0.1945	10.97	0.0539	10.54	0.037	10.41	0.0292
TSQ77	YFL039C	ACT1	act1-120	10.19	0.0707	9.93	0.096	9.99	0.0765	8.88	0.1068	10.4	0.1088	9.52	0.1667	10.29	0.0666	8.41	0.1351	10.15	0.0592	9.29	0.1083	9.97	0.051	9.37	0.0406	10.19	0.0761	9.46	0.1746	10.09	0.1191	8.34	0.1884	10.04	0.1087	8.8	0.2286	10.23	0.0636	9.29	0.0682	10.51	0.0468	9.12	0.0551	10.38	0.1008
TSQ902	YFL039C	ACT1	act1-159	10.84	0.0257	11.22	0.0141	10.48	0.0528	10.39	0.0301	10.81	0.0529	10.79	0.0408	10.88	0.125	9.95	0.1101	10.89	0.0945	10.66	0.0427	10.47	0.0699	10.65	0.1809	10.59	0.0122	10.73	0.0144	10.84	0.0514	10.17	0.0873	10.69	0.0704	10.95	0.012	10.84	0.0601	10.64	0.0996	11.03	0.0235	11.31	0.026	10.71	0.1538
TSQ903	YFL039C	ACT1	act1-121	11.01	0.0292	11	0.0261	11.01	0.0358	10.83	0.0181	10.66	0.0375	10.64	0.0759	11.02	0.0644	9.59	0.0104	10.67	0.0897	10.65	0.0844	10.82	0.0973	11.14	0.1305	10.95	0.0441	10.85	0.0827	10.87	0.0107	10.52	0.0696	11.09	0.0124	10.83	0.1384	10.91	0.0384	11.08	0.105	10.92	0.0241	10.85	0.0107	10.94	0.0246
TSQ40	YFL045C	SEC53	sec53-6	11.16	0.0809	7.97	0.1014	10.83	0.1436	7.34	0.3071	10.71	0.2046	8	0.0711	10.93	0.0458	8.02	0.1872	10.45	0.1566	7.98	0.2142	10.63	0.051	7.9	0.1061	10.64	0.031	8.89	0.4567	10.85	0.1336	7.71	0.0309	10.5	0.114	7.47	0.1956	10.73	0.0928	7.34	0.0245	11.04	0.0743	8.56	0.0199	10.31	0.0101
TSQ521	YFR004W	RPN11	rpn11-8	nan	nan	nan	nan	11.31	0.061	11.65	0.0906	10.06	0.1328	9.17	0.0364	10.66	0.248	8.88	0.1465	9.51	0.258	7.81	0.1628	10.23	0.2464	9.53	0.3897	10.17	0.0463	8.95	0.1721	9.31	0.6917	nan	nan	10.71	0.1164	nan	nan	nan	nan	nan	nan	10.68	0.0125	9.35	0.3191	6.21	0.1372
TSQ534	YFR004W	RPN11	rpn11-14	10.54	0.1654	9.08	0.2101	10.34	0.155	9.37	0.3001	10.08	0.1805	8.41	0.0354	10.26	0.056	8.45	0.039	10.09	0.0942	8.98	0.1819	10.26	0.129	9.44	0.0447	10.09	0.0688	8.7	0.0144	9.93	0.0897	8.18	0.1244	10.34	0.1023	8.12	0.0815	10.04	0.2155	7.76	0.2667	10.85	0.0456	9.53	0.0389	10.59	0.0751
TSQ145	YFR028C	CDC14	cdc14-1	10.96	0.0359	9.3	0.4004	10.87	0.1428	8.44	0.5968	11.21	0.018	9.52	0.1684	11.22	0.0709	9.08	0.0778	10.85	0.0405	8.99	0.2609	10.83	0.0563	9.83	0.2615	10.79	0.0756	9.37	0.3146	11.15	0.0797	9.11	0.1359	11.09	0.0273	9.58	0.339	11.03	0.0583	9.04	0.3688	11.1	0.0138	10.07	0.1126	10.92	0.0465
TSQ416	YFR028C	CDC14	cdc14-2	10.68	0.0248	9.76	0.2389	10.67	0.0251	9.06	0.0966	10.63	0.0749	8.65	0.1779	10.91	0.0376	8.86	0.0216	10.59	0.0375	8.63	0.1957	10.32	0.1102	8.54	0.0737	10.78	0.1511	8.75	0.1778	10.65	0.1279	8.51	0.09	10.67	0.0478	8.37	0.2593	10.45	0.0444	8.6	0.2614	10.76	0.0335	8.99	0.0845	10.75	0.0467
TSQ522	YFR031C	SMC2	smc2-8	10.01	0.2906	8.59	0.2056	11.64	0.0663	11.43	0.0104	9.97	0.6423	nan	nan	11.38	0.2877	10.01	0.2713	9.69	0.035	7.22	0.2087	nan	nan	nan	nan	9.34	0.825	nan	nan	10.6	0.6414	nan	nan	nan	nan	0	0.01	nan	nan	nan	nan	10.53	0.7748	nan	nan	nan	nan
TSQ91	YFR036W	CDC26	cdc26-1	11.7	0.042	11.53	0.119	11.62	0.0714	11.78	0.2187	11.52	0.0909	11.53	0.118	11.12	0.0216	10.25	0.5004	11.63	0.7149	nan	nan	9.87	0.9248	nan	nan	11.62	0.2445	11.01	0.2927	10.63	0.5205	8.32	0.928	9.76	0.4624	nan	nan	11.49	0.0286	10.56	0.2876	11.03	0.1588	11.6	0.0103	11.64	0.5761
TSQ1000	YFR037C	RSC8	rsc8-ts16	10.99	0.0718	10.29	0.1027	10.73	0.0155	9.88	0.1074	10.95	0.0141	9.75	0.0824	10.88	0.0233	9.59	0.1089	10.68	0.0543	9.46	0.3135	10.48	0.021	9.88	0.1147	10.64	0.0569	9.52	0.0344	10.93	0.0868	9.55	0.072	10.82	0.0901	9.11	0.1768	10.9	0.0493	9.41	0.1588	10.98	0.0161	10.17	0.0452	10.79	0.0158
TSQ1001	YFR037C	RSC8	rsc8-ts21	11.06	0.0477	10.47	0.0779	10.6	0.016	10.05	0.2846	10.77	0.0303	9.33	0.2131	10.72	0.067	8.89	0.0985	10.31	0.0378	9.04	0.0773	10.33	0.223	9.9	0.3287	10.68	0.0694	9.68	0.1161	10.79	0.1429	8.7	0.0896	10.34	0.0297	9.46	0.0218	10.4	0.047	8.46	0.5237	10.74	0.0467	9.35	0.2399	10.56	0.0382
TSQ1355	YFR050C	PRE4	pre4-5001	10.63	0.1781	8.66	0.3881	10.39	0.0249	9.08	0.0224	10.48	0.0571	8.87	0.0939	10.28	0.0196	8.67	0.0384	10.13	0.0875	8.89	0.1881	9.93	0.1177	8.22	0.0827	10.27	0.1019	8.84	0.0407	10.38	0.0248	8.6	0.1491	10.37	0.0527	8.37	0.1313	10.46	0.1144	8.39	0.1531	10.74	0.0268	9.7	0.0328	10.61	0.2405
TSQ823	YFR051C	RET2	ret2-1	11.02	0.0425	11.1	0.0351	10.97	0.0181	10.97	0.0234	10.82	0.0469	10.82	0.029	11.04	0.0417	9.27	0.0391	10.51	0.1189	10.12	0.1614	10.7	0.0593	10.92	0.1427	10.8	0.0151	10.41	0.1527	10.98	0.0651	10.46	0.0857	11.04	0.051	10.88	0.0632	10.77	0.0197	10.88	0.0906	11.02	0.0239	10.41	0.0605	11.01	0.0396
TSQ405	YFR052W	RPN12	rpn12-1	9.92	0.0456	8.53	0.1998	9.74	0.2155	7.52	0.3798	9.95	0.0316	9.27	0.315	9.94	0.0605	8.34	0.0694	9.68	0.0898	7.91	0.0606	8.9	0.4141	7.6	0.1887	9.95	0.0432	8.52	0.1584	9.84	0.0346	8.16	0.137	9.62	0.2129	7.61	0.1225	9.8	0.1659	7.57	0.058	10.6	0.0381	8.85	0.188	9.85	0.0771
TSQ742	YGL001C	ERG26	erg26-1	10.51	0.0457	9.17	0.0737	10.41	0.0373	8.74	0.8943	10.72	0.0498	9.16	0.0602	10.61	0.1432	8.59	0.0774	10.58	0.0219	8.61	0.0449	10.27	0.056	9.56	0.0571	10.49	0.0374	9.12	0.0107	10.67	0.1409	8.64	0.1256	10.54	0.0148	8.87	0.0549	10.28	0.0397	8.73	0.0258	11.07	0.013	10.04	0.0751	10.4	0.0927
TSQ1816	YGL006W	PMC1	pmc1-5002	11.06	0.1037	11.27	0.0492	10.91	0.0177	10.12	0.1825	11.15	0.0585	11.26	0.0339	11.48	0.0798	10.42	0.0581	11.05	0.032	10.93	0.0448	10.79	0.017	11.23	0.103	11.28	0.1064	11.02	0.0188	11.64	0.2357	10.87	0.0982	11.18	0.0393	10.83	0.0339	11.06	0.1084	10.81	0.1249	11.33	0.0114	11.24	0.02	11.13	0.1259
TSQ1817	YGL006W	PMC1	pmc1-5003	10.79	0.2183	11.15	0.0487	10.6	0.0314	10.72	0.1216	10.8	0.1345	10.8	0.0727	11	0.0755	9.74	0.0511	10.62	0.0348	10.66	0.0572	10.5	0.0133	10.38	0.1148	10.61	0.0487	10.67	0.0915	11.02	0.01	9.98	0.2392	10.83	0.049	10.33	0.0508	10.88	0.1275	10.77	0.1397	11.12	0.0184	10.86	0.0584	10.77	0.1014
TSQ1818	YGL006W	PMC1	pmc1-5004	10.72	0.0835	9.58	0.1695	10.78	0.0122	7.8	0.2967	10.86	0.1138	9.16	0.073	11.08	0.0441	9.12	0.0403	10.64	0.0511	8.93	0.1714	10.2	0.1053	8.89	0.2805	10.54	0.1115	8.8	0.0219	11.1	0.0932	8.79	0.0191	10.78	0.0475	8.15	0.1228	10.66	0.1192	7.99	0.2452	11.03	0.0616	9	0.1289	10.74	0.195
TSQ1819	YGL006W	PMC1	pmc1-5005	nan	nan	0	0.01	0	0.01	0	0.01	0	0.01	0	0.01	nan	nan	0	0.01	0	0.01	0	0.01	0	0.01	0	0.01	0	0.01	0	0.01	0	0.01	0	0.01	0	0.01	0	0.01	nan	nan	0	0.01	0	0.01	0	0.01	nan	nan
TSQ1885	YGL008C	PMA1	pma1-5001	10.83	0.0423	11	0.0367	10.85	0.0537	10.8	0.0623	10.82	0.1347	10.81	0.0831	10.81	0.0681	10.03	0.0756	10.79	0.1204	10.55	0.147	10.53	0.0527	10.45	0.0731	10.72	0.0895	10.81	0.0289	11.08	0.0718	10.68	0.0494	10.93	0.1717	10.57	0.1372	11.03	0.1113	10.68	0.131	11.2	0.0108	11.02	0.0708	10.94	0.0723
TSQ1313	YGL011C	SCL1	scl1-5001	10.12	0.0499	9.3	0.0863	10.29	0.0289	8.74	0.2767	10.48	0.0314	9.15	0.1336	10.63	0.0781	8.77	0.0696	10.31	0.098	8.06	0.2348	10	0.0759	8.99	0.2816	10.35	0.0764	9.19	0.0267	10.5	0.0175	8.63	0.053	10.22	0.1292	8.32	0.0459	10.54	0.0222	8.56	0.0936	10.79	0.0133	9.75	0.0379	10.49	0.0224
TSQ1127	YGL022W	STT3	stt3-2	10.79	0.1076	10.34	0.3262	10.35	0.1746	10.24	0.138	10.31	0.0135	8.86	0.5108	10.78	0.6209	8.54	0.9824	9.86	0.0635	9.02	0.4924	9.3	0.1842	7.85	0.1404	10.46	0.1118	9.74	0.0225	10.03	0.0254	9.11	0.4492	10.21	0.0734	9.44	0.0826	nan	nan	nan	nan	10.75	0.0378	9.45	0.2994	10.66	0.0232
TSQ544	YGL022W	STT3	stt3-7	10.41	0.0215	nan	nan	9.77	0.0977	8.52	0.4558	10.21	0.0282	9.39	0.3218	10.25	0.0798	8.6	0.0957	10.2	0.036	9.33	0.1829	9.7	0.2117	7.68	0.1945	10.44	0.0181	8.92	0.2716	10.34	0.0395	8.92	0.2386	10.47	0.0756	8.69	0.1762	10.41	0.0148	8.32	0.1417	10.74	0.0232	9.54	0.0959	9.44	0.2442
TSQ790	YGL022W	STT3	stt3-1	nan	nan	nan	nan	9.99	0.1984	8.15	0.2144	10.18	0.2175	8.25	0.7841	nan	nan	8.82	0.1448	9.54	0.1056	9.06	0.0438	9.59	0.0457	8.17	0.0982	nan	nan	nan	nan	9.45	0.1919	7.16	0.2318	9.8	0.1018	9.22	0.4741	10.07	0.1956	nan	nan	10.37	0.0196	9.45	0.1498	10.28	0.0459
TSQ652	YGL044C	RNA15	rna15-58	11.01	0.1578	9.36	0.2933	10.65	0.103	7.85	0.1851	10.96	0.1033	8.8	0.0119	10.89	0.1243	8.54	0.1857	11.14	0.132	8.61	0.2589	10.4	0.0805	9.65	0.7071	10.79	0.0811	8.97	0.1749	10.88	0.0325	8.63	0.0513	10.92	0.0479	8.33	0.2302	11.16	0.1241	8.17	0.2755	10.98	0.0427	8.74	0.1891	10.86	0.0708
TSQ1419	YGL047W	ALG13	alg13-5001	10.99	0.085	10.89	0.176	10.92	0.0666	9.83	0.137	11.05	0.0512	10.39	0.0829	nan	nan	9.19	0.0723	11.13	0.0418	10.39	0.2005	10.7	0.0213	10.32	0.0667	11.05	0.0306	10.99	0.1144	11.11	0.1025	10.55	0.0483	10.99	0.0432	11.07	0.1482	11.06	0.0595	10.52	0.0183	11.25	0.0365	10.59	0.0691	11.1	0.1101
TSQ1207	YGL048C	RPT6	rpt6-1	10.58	0.1052	9.66	0.0283	10.45	0.0721	8.89	0.3792	10.87	0.1258	10.21	0.0706	10.73	0.0444	9.23	0.1415	10.6	0.0349	9.07	0.2318	10.41	0.0214	9.8	0.2137	10.76	0.1411	9.81	0.0819	10.81	0.0139	8.97	0.0538	10.48	0.0332	8.93	0.145	10.63	0.0427	9.12	0.0863	11.06	0.0274	10.12	0.0264	10.7	0.0897
TSQ910	YGL048C	RPT6	rpt6-20	10.96	0.082	10.5	0.0404	10.56	0.0318	9.51	0.3529	10.77	0.0586	10.13	0.0674	10.88	0.0315	9.02	0.1995	10.54	0.0575	8.44	0.1482	10.11	0.0393	9.71	0.2064	10.68	0.0655	9.99	0.1611	10.9	0.0564	9.79	0.218	10.57	0.0309	10.15	0.0755	10.63	0.0103	9.47	0.0105	11.04	0.0101	10.03	0.0404	10.71	0.2214
TSQ506	YGL055W	OLE1	ole1-m2	10.94	0.0751	10.84	0.0187	10.64	0.0268	10.34	0.0391	10.66	0.084	10.56	0.0171	10.79	0.0571	9.28	0.0595	10.6	0.0183	10.38	0.0346	10.13	0.0426	9.82	0.0751	10.95	0.0599	10.61	0.0377	10.91	0.0424	10.48	0.0373	10.93	0.0465	10.34	0.0667	10.92	0.154	10.66	0.1764	11	0.0371	10.76	0.073	10.61	0.0478
TSQ239	YGL061C	DUO1	duo1-2	10.83	0.081	9.01	0.2356	10.51	0.037	9.07	0.1937	10.54	0.0438	8.73	0.2836	10.77	0.0493	9.13	0.0134	10.35	0.067	8.99	0.1593	9.94	0.1362	8.46	0.1665	10.74	0.0745	9.51	0.15	10.3	0.1337	9.16	0.1166	10.73	0.1269	8.95	0.1698	10.72	0.0731	8.65	0.246	10.6	0.0308	9.77	0.1199	10.48	0.0177
TSQ461	YGL065C	ALG2	alg2-1	10.91	0.01	8.13	0.0206	10.62	0.0763	8.48	0.4378	10.72	0.095	8.69	0.0569	10.55	0.0101	8.43	0.1335	10.44	0.0522	9.26	0.4035	10.42	0.1185	8.9	0.2629	10.88	0.0766	9.18	0.0789	10.86	0.0542	8.58	0.1371	10.89	0.0291	8.16	0.0662	10.74	0.0396	8.43	0.078	10.97	0.0346	9.88	0.1025	10.65	0.0179
TSQ1116	YGL073W	HSF1	hsf1-848	10.3	0.1873	9.34	0.1883	10.26	0.0159	9.43	0.3952	10.11	0.09	8.82	0.0568	10.23	0.0897	8.56	0.1136	10.05	0.0453	8.21	0.0968	nan	nan	nan	nan	10.09	0.0204	9.07	0.048	10.45	0.1499	8.56	0.2208	10.14	0.0337	9.29	0.3515	10.2	0.1106	8.69	0.1539	10.72	0.042	9.87	0.1384	9.62	0.0991
TSQ1388	YGL091C	NBP35	nbp35-5001	10.88	0.0476	10.63	0.0718	10.59	0.0201	9.61	0.0858	10.85	0.0416	10.19	0.0717	10.74	0.045	9.45	0.0176	10.73	0.1602	9.42	0.162	10.22	0.0778	9.63	0.0784	10.99	0.0325	10.25	0.0752	10.86	0.0576	10.18	0.0106	11.19	0.099	9.92	0.1047	10.65	0.141	9.59	0.0212	10.83	0.0275	10.22	0.0798	10.52	0.0738
TSQ979	YGL092W	NUP145	nup145-r4	10.59	0.0756	10.23	0.0282	10.57	0.0419	9.45	0.0622	10.78	0.0115	10.32	0.0308	11.02	0.0739	9.8	0.0248	10.67	0.0146	10.3	0.0487	10.45	0.0515	10.17	0.1975	10.61	0.0636	9.96	0.0286	11.19	0.1234	10.07	0.2519	10.69	0.0412	10.05	0.0246	10.7	0.038	9.96	0.0138	11.15	0.0475	10.62	0.078	10.43	0.028
TSQ446	YGL093W	SPC105	spc105-15	11.22	0.0227	9.66	0.0402	10.71	0.0182	9.74	0.125	10.96	0.0301	9.35	0.0713	11.08	0.1276	9.49	0.0433	10.58	0.0631	9.51	0.0411	10.51	0.0433	9.6	0.1161	10.86	0.0651	9.68	0.0541	11.04	0.0181	9.5	0.1186	10.77	0.0956	9.79	0.1032	10.88	0.0559	9.11	0.067	11.18	0.0361	10.67	0.0173	10.79	0.0306
TSQ824	YGL093W	SPC105	spc105-4	10.57	0.0123	8.98	0.0384	10.56	0.1379	9.03	0.0352	10.38	0.0393	8.55	0.0322	10.24	0.0739	8.57	0.1045	10.32	0.0885	8.82	0.1961	10.37	0.0757	9.06	0.1887	10.43	0.0704	9.07	0.0519	10.32	0.0691	8.39	0.0591	10.5	0.0559	9.13	0.078	10.16	0.0646	8.23	0.1422	11.06	0.0166	10.29	0.0543	9.92	0.0299
TSQ1099	YGL097W	SRM1	srm1-g282s	9.76	0.0664	8.2	0.0861	9.52	0.0434	6.81	0.2907	9.83	0.057	8.67	0.1271	9.84	0.0787	8.3	0.0603	9.92	0.0122	8.12	0.0113	9.66	0.1596	7.96	0.0487	9.67	0.0416	8.03	0.0374	9.91	0.0926	7.96	0.1492	9.71	0.0123	7.64	0.0272	9.65	0.0541	7.45	0.0547	10.36	0.0169	8.95	0.1	9.32	0.1389
TSQ958	YGL097W	SRM1	srm1-ts	10.39	0.0168	10.15	0.0609	10.5	0.0399	10.24	0.1024	10.69	0.091	10.36	0.0857	10.8	0.0237	8.84	0.0359	10.57	0.0762	8.36	0.3444	10.16	0.1187	9.08	0.2508	10.34	0.0434	9.83	0.1512	10.41	0.0681	8.47	0.285	10.5	0.039	9.23	0.0729	10.35	0.1068	9.72	0.1158	10.46	0.1448	9.3	0.0304	10.16	0.2543
TSQ592	YGL098W	USE1	use1-ts	11	0.1085	10.57	0.0693	10.77	0.0211	9.41	0.2553	11.01	0.0562	10.56	0.0885	11.03	0.1277	8.94	0.1281	10.91	0.1047	9.69	0.0719	10.56	0.012	9.93	0.1819	10.86	0.0455	10.24	0.0184	11.04	0.0452	9.89	0.0637	11.14	0.0719	10.62	0.1515	10.84	0.0654	10.31	0.0844	11.17	0.0154	10.26	0.0257	11.07	0.0415
TSQ1887	YGL099W	LSG1	lsg1-5001	10.38	0.0483	10.1	0.0374	10.28	0.0137	9.5	0.0855	10.51	0.0649	9.83	0.0707	10.73	0.0646	8.98	0.0371	10.33	0.0567	9.61	0.0292	10.37	0.0176	9.86	0.0376	10.43	0.0491	9.73	0.0851	10.84	0.0107	9.92	0.194	10.26	0.0274	9.26	0.1818	10.53	0.0641	9.52	0.0257	11.03	0.0536	10.7	0.0246	10.33	0.086
TSQ1888	YGL099W	LSG1	lsg1-5002	nan	nan	nan	nan	11.25	0.8473	11.45	0.0707	nan	nan	nan	nan	nan	nan	nan	nan	8.19	0.7531	nan	nan	nan	nan	0	0.01	0	0.01	0	0.01	8.61	0.6941	nan	nan	nan	nan	nan	nan	0	0.01	0	0.01	nan	nan	nan	nan	7.16	0.07
TSQ1889	YGL099W	LSG1	lsg1-5003	nan	nan	nan	nan	10.75	0.8754	nan	nan	nan	nan	nan	nan	nan	nan	0	0.01	0	0.01	0	0.01	nan	nan	0	0.01	0	0.01	0	0.01	0	0.01	0	0.01	nan	nan	0	0.01	0	0.01	0	0.01	nan	nan	0	0.01	5.82	0.0162
TSQ1890	YGL099W	LSG1	lsg1-5004	0	0.01	0	0.01	11.2	0.0399	11.22	0.1577	0	0.01	0	0.01	0	0.01	0	0.01	0	0.01	0	0.01	0	0.01	0	0.01	nan	nan	nan	nan	nan	nan	nan	nan	nan	nan	0	0.01	0	0.01	0	0.01	0	0.01	0	0.01	7.86	0.0628
TSQ1891	YGL099W	LSG1	lsg1-5005	9.94	0.036	9.72	0.0703	9.06	0.087	8.31	0.5001	10.15	0.0838	9.48	0.0467	10.21	0.1275	8.82	0.0497	9.5	0.0214	nan	nan	9.85	0.3933	9.06	0.2219	9.91	0.06	9.32	0.2097	10.01	0.0439	9.3	0.2746	9.85	0.0219	8.77	0.1208	10.1	0.0571	8.79	0.1087	10.3	0.1075	9.89	0.0946	9.45	0.1369
TSQ1892	YGL099W	LSG1	lsg1-5006	0	0.01	0	0.01	10.65	0.3282	10.6	0.6383	nan	nan	nan	nan	0	0.01	0	0.01	nan	nan	0	0.01	0	0.01	0	0.01	0	0.01	0	0.01	0	0.01	0	0.01	0	0.01	0	0.01	0	0.01	0	0.01	nan	nan	nan	nan	nan	nan
TSQ1893	YGL099W	LSG1	lsg1-5007	10.77	0.0773	11.17	0.0558	10.92	0.0102	10.81	0.0344	11.19	0.0719	11.29	0.0159	11.05	0.0605	10.23	0.071	10.88	0.0651	11.01	0.1301	10.66	0.0626	11.04	0.0668	10.82	0.0119	11.01	0.0413	10.92	0.0933	10.49	0.0717	10.99	0.0859	10.79	0.0665	10.92	0.0748	11.02	0.0233	11.17	0.0317	11.35	0.0431	10.92	0.071
TSQ1894	YGL099W	LSG1	lsg1-5008	10.12	0.0401	9.84	0.0761	10.55	0.0532	10.42	0.1429	10.29	0.1085	9.81	0.0344	10.31	0.0698	9.34	0.0394	10.26	0.1467	9.45	0.3188	9.81	0.0472	9.57	0.0224	10.18	0.0306	9.69	0.0881	10.3	0.0294	9.54	0.0111	10.31	0.0422	9.29	0.0491	10.42	0.0685	9.61	0.178	10.72	0.018	10.35	0.0257	10.05	0.1998
TSQ1895	YGL099W	LSG1	lsg1-5009	10.55	0.1018	10.51	0.1007	10.34	0.062	9.83	0.1699	10.71	0.0359	10.44	0.0236	10.78	0.1349	9.86	0.1795	10.63	0.0645	10.45	0.04	10.38	0.1337	10.3	0.0492	10.53	0.0173	10.19	0.0233	10.83	0.1335	10.18	0.133	10.69	0.0349	9.88	0.1165	10.62	0.0375	10.16	0.0852	10.86	0.0519	10.87	0.04	10.63	0.0593
TSQ1896	YGL099W	LSG1	lsg1-5010	9.88	0.1012	9.77	0.1452	9.67	0.2934	9.89	0.4763	9.89	0.0709	9.34	0.0792	9.96	0.0804	8.52	0.0127	9.76	0.0891	8.79	0.0436	9.59	0.0316	9.25	0.0357	9.8	0.1104	9.06	0.1552	9.89	0.0757	8.69	0.1033	9.82	0.0779	8.8	0.1119	10.02	0.0455	8.98	0.2213	10.31	0.102	9.94	0.0832	9.49	0.1442
TSQ1897	YGL099W	LSG1	lsg1-5011	nan	nan	nan	nan	nan	nan	nan	nan	0	0.01	0	0.01	0	0.01	0	0.01	0	0.01	0	0.01	0	0.01	0	0.01	0	0.01	0	0.01	0	0.01	0	0.01	0	0.01	0	0.01	0	0.01	0	0.01	nan	nan	0	0.01	7.02	0.3025
TSQ1898	YGL099W	LSG1	lsg1-5012	nan	nan	nan	nan	10.54	0.2983	10.06	0.6852	nan	nan	nan	nan	0	0.01	0	0.01	0	0.01	0	0.01	nan	nan	nan	nan	nan	nan	0	0.01	nan	nan	0	0.01	nan	nan	nan	nan	0	0.01	0	0.01	0	0.01	0	0.01	7.07	0.2398
TSQ1899	YGL099W	LSG1	lsg1-5013	0	0.01	0	0.01	nan	nan	nan	nan	nan	nan	0	0.01	nan	nan	0	0.01	0	0.01	0	0.01	0	0.01	0	0.01	0	0.01	0	0.01	0	0.01	0	0.01	0	0.01	0	0.01	nan	nan	nan	nan	0	0.01	0	0.01	nan	nan
TSQ1900	YGL099W	LSG1	lsg1-5014	10.6	0.069	10.15	0.0707	10.43	0.0831	9.21	0.095	10.6	0.0679	9.92	0.1114	10.86	0.0838	9.74	0.054	10.68	0.0266	9.76	0.0662	10.54	0.049	9.88	0.1235	10.58	0.1282	9.65	0.1323	10.82	0.2405	9.98	0.2002	10.64	0.0474	9.47	0.065	10.39	0.0968	9.55	0.0226	11.09	0.0637	10.79	0.0928	10.19	0.0524
TSQ1901	YGL099W	LSG1	lsg1-5015	10.89	0.0666	11.09	0.0771	10.85	0.0563	10.6	0.0628	10.88	0.0351	10.97	0.0117	10.95	0.0887	10.02	0.2186	11.07	0.1174	10.65	0.1336	10.56	0.0523	10.91	0.142	10.63	0.0933	10.64	0.0964	10.84	0.0431	10.25	0.0427	10.8	0.0656	10.82	0.0697	10.73	0.0341	10.65	0.1581	11.05	0.0354	11.22	0.0366	10.84	0.1008
TSQ1902	YGL099W	LSG1	lsg1-5016	9.32	0.6731	nan	nan	11.07	0.037	11.03	0.1418	9.44	0.4993	8.34	0.7918	10.23	0.0316	8.75	0.1946	9.41	0.1149	8.28	0.1848	9.29	0.011	8.52	0.0924	9.67	0.18	9.25	0.5422	9.45	0.223	8.01	0.0104	9.41	0.1302	8.2	0.2214	11.12	0.2285	10.82	0.3341	10.61	0.2037	10.42	0.3521	8.88	0.1572
TSQ1903	YGL099W	LSG1	lsg1-5017	9.35	0.0274	9.05	0.0108	8.47	0.1739	7.6	0.035	9.2	0.0506	8.77	0.044	9.63	0.0445	8.57	0.0644	9.37	0.0729	9.28	0.3793	nan	nan	nan	nan	9.15	0.0266	8.51	0.0455	9.35	0.1553	8.19	0.0266	9.31	0.0633	8.5	0.0566	9.35	0.0827	7.89	0.0957	10.24	0.0138	9.57	0.072	9.35	0.3331
TSQ1904	YGL099W	LSG1	lsg1-5018	9.99	0.1381	9.38	0.1109	9.68	0.1795	8.86	0.01	10.13	0.1957	9.09	0.0397	10.19	0.0427	9.06	0.076	9.63	0.0177	8.53	0.1509	9.89	0.0907	9.21	0.3364	10.25	0.1293	9.35	0.1461	9.95	0.0481	9.08	0.0663	10.05	0.0337	9.1	0.1222	9.96	0.1539	9.1	0.1252	10.66	0.0328	9.89	0.1088	9.31	0.2003
TSQ1905	YGL099W	LSG1	lsg1-5019	10.11	0.1577	9.83	0.1527	10.24	0.2519	9.1	0.3224	10.18	0.044	9.45	0.0522	10.2	0.0545	8.8	0.078	9.82	0.155	8.99	0.1849	9.96	0.0822	9.25	0.0111	9.98	0.0764	9.16	0.0328	10.24	0.0338	9.08	0.1461	10.28	0.0747	8.84	0.068	10.68	0.0495	10.62	0.5761	10.43	0.0543	10.2	0.1129	9.45	0.1825
TSQ1906	YGL111W	NSA1	nsa1-5001	10.87	0.0468	10.26	0.0224	10.76	0.0402	9.94	0.1139	10.88	0.0158	10.32	0.0633	10.89	0.0401	9.98	0.0815	10.68	0.0514	9.96	0.014	10.61	0.0471	10.03	0.0673	10.71	0.0924	9.95	0.0644	11.02	0.1581	10.33	0.0241	10.79	0.0647	9.57	0.0502	10.66	0.0416	9.81	0.0522	11.07	0.0154	10.5	0.0384	10.76	0.1364
TSQ1907	YGL111W	NSA1	nsa1-5002	10.84	0.2121	10.69	0.0988	10.65	0.0183	10.37	0.0306	11.02	0.1098	10.83	0.0836	10.98	0.0266	10.04	0.1107	10.57	0.1059	10.32	0.1964	10.55	0.2904	10.68	0.3228	10.49	0.0186	10.33	0.0145	10.21	0.1979	10.16	0.2033	10.68	0.0499	10.36	0.0359	10.75	0.131	10.62	0.0518	10.98	0.0372	10.88	0.047	10.67	0.1557
TSQ1909	YGL111W	NSA1	nsa1-5004	10.29	0.095	10.34	0.1225	10.47	0.0146	9.99	0.0932	10.02	0.0315	9.84	0.1739	10.52	0.0637	9.23	0.1655	10.02	0.1122	10.11	0.3413	10.17	0.1175	9.98	0.079	10.39	0.0423	10	0.0298	10.35	0.012	9.86	0.0287	10.39	0.0629	10.02	0.1294	10.15	0.022	9.72	0.0143	10.68	0.0248	10.49	0.032	10.62	0.1497
TSQ608	YGL112C	TAF6	taf6-ts	11.09	0.0737	9.96	0.0142	10.66	0.0357	9.7	0.0916	10.81	0.0741	8.9	0.1129	10.99	0.0916	9.17	0.0715	10.57	0.0791	9.61	0.136	10.37	0.2117	8.76	0.4391	10.71	0.1067	9.32	0.1215	10.22	0.1033	8.19	0.2081	10.57	0.0877	9.23	0.3811	10.61	0.0101	8.87	0.1446	10.58	0.0134	9.36	0.0884	10.33	0.0536
TSQ1382	YGL113W	SLD3	sld3-5001	10.85	0.0241	9.98	0.0163	10.94	0.0549	10.67	0.125	10.99	0.0915	9.71	0.0608	10.81	0.0589	10.14	0.0624	10.62	0.0802	9.41	0.1245	10.45	0.0136	9.62	0.1805	10.91	0.0759	10.06	0.1471	11.04	0.0111	10.18	0.0705	11.12	0.0867	9.55	0.1199	11.2	0.0232	9.93	0.0583	11.09	0.059	10.39	0.0776	10.99	0.052
TSQ1114	YGL116W	CDC20	cdc20-2	10.52	0.104	9.23	0.1713	10.58	0.0576	9.47	0.0679	10.68	0.063	8.77	0.1461	10.67	0.0702	8.68	0.0785	10.26	0.0521	8.1	0.0187	10.19	0.027	8.44	0.0567	10.77	0.1115	8.99	0.2833	10.87	0.055	8.41	0.0396	10.65	0.0691	8.24	0.1834	10.4	0.072	7.74	0.077	11.02	0.0972	9.08	0.1383	10.7	0.0957
TSQ1197	YGL116W	CDC20	cdc20-1	10.94	0.0898	9.02	0.1402	10.85	0.2051	9.36	0.1778	10.73	0.0491	9.03	0.1971	10.91	0.0913	8.97	0.1304	10.48	0.0299	9.18	0.0727	10.21	0.0832	8.34	0.0824	10.8	0.1268	8.85	0.0879	11.03	0.0603	9.05	0.111	10.88	0.1541	8.5	0.264	10.71	0.0732	8.67	0.1578	10.96	0.0377	9.75	0.1312	10.55	0.073
TSQ368	YGL116W	CDC20	cdc20-3	10.94	0.0792	9	0.3518	10.91	0.0303	9.21	0.0511	10.86	0.0163	8.69	0.0676	10.9	0.1152	8.9	0.1314	10.43	0.0162	8.91	0.1114	10.16	0.0323	8.42	0.1377	10.81	0.0797	8.84	0.1499	10.78	0.1191	8.68	0.0847	10.79	0.0505	7.84	0.0668	10.67	0.0373	8.01	0.3764	10.99	0.048	9.61	0.1164	10.66	0.0245
TSQ607	YGL120C	PRP43	prp43-ts2	10.52	0.017	9.29	0.0952	9.15	0.0404	nan	nan	10.36	0.1833	8.75	0.0218	10.33	0.05	8.42	0.1469	9.95	0.0177	8.7	0.2148	9.86	0.1027	8.65	0.0637	10.11	0.0256	8.71	0.0706	10.36	0.0848	8.35	0.2287	9.97	0.0613	8.51	0.0487	10.13	0.087	8.2	0.014	10.82	0.0185	9.76	0.0975	9.96	0.0252
TSQ1911	YGL123W	RPS2	rps2-5002	0	0.01	0	0.01	nan	nan	0	0.01	nan	nan	0	0.01	0	0.01	0	0.01	0	0.01	0	0.01	0	0.01	0	0.01	0	0.01	0	0.01	0	0.01	0	0.01	0	0.01	0	0.01	0	0.01	0	0.01	0	0.01	0	0.01	0	0.01
TSQ1073	YGL130W	CEG1	ceg1-3	10.87	0.0211	8.99	0.3873	10.67	0.0415	8.29	0.3423	11.03	0.0549	8.41	0.0782	10.84	0.2207	8.52	0.0598	10.77	0.0285	7.94	0.0135	10.66	0.0736	8.27	0.1153	10.94	0.0729	8.12	0.0787	11.2	0.1091	8.29	0.149	10.89	0.0225	7.83	0.0365	10.82	0.0591	7.79	0.2966	10.68	0.0669	8.22	0.052	10.67	0.0184
TSQ1079	YGL130W	CEG1	ceg1-c354	11.41	0.5163	nan	nan	11.43	0.0285	11.13	0.0651	10.86	0.1702	10.51	0.1039	11.74	0.1247	10.26	0.0983	nan	nan	nan	nan	0	0.01	0	0.01	9.14	0.8348	nan	nan	nan	nan	0	0.01	9.2	0.3208	nan	nan	9.59	0.3063	6.91	0.0666	10.85	0.0696	10.42	0.1179	9.28	0.5046
TSQ355	YGL130W	CEG1	ceg1-ts	10.53	0.0306	8.61	0.1004	10.91	0.1003	8.12	0.2207	10.57	0.0389	8.58	0.0694	10.82	0.0838	8.98	0.1155	10.52	0.0495	8.26	0.0872	10.25	0.028	8.6	0.1252	10.46	0.1076	8.36	0.0262	10.95	0.1513	8.76	0.3018	10.56	0.0413	7.72	0.1915	10.71	0.0697	7.81	0.0516	10.78	0.0196	8.87	0.0229	10.29	0.0598
TSQ358	YGL130W	CEG1	ceg1-34	0	0.01	0	0.01	0	0.01	0	0.01	0	0.01	0	0.01	0	0.01	0	0.01	0	0.01	0	0.01	0	0.01	0	0.01	0	0.01	0	0.01	0	0.01	0	0.01	0	0.01	0	0.01	0	0.01	0	0.01	nan	nan	nan	nan	0	0.01
TSQ546	YGL137W	SEC27	sec27-1	10.5	0.0661	9.53	0.3519	10.85	0.0271	8.55	0.2394	10.76	0.1095	8.17	0.1021	10.54	0.0904	8.43	0.0667	10.19	0.0865	7.87	0.0452	10.13	0.085	7.77	0.1229	10.33	0.04	7.96	0.0229	10.64	0.1217	8.15	0.0363	10.73	0.0334	7.62	0.0806	10.78	0.0263	7.77	0.0767	10.95	0.0283	9.35	0.0624	10.66	0.0237
TSQ1370	YGL142C	GPI10	gpi10-5001	11.03	0.0633	11	0.0934	10.67	0.0156	10.56	0.0126	10.81	0.0675	9.9	0.098	10.79	0.01	8.8	0.106	10.62	0.0714	10.21	0.0533	10.29	0.0278	10.19	0.1542	10.84	0.0609	10.56	0.01	11.01	0.0779	9.7	0.1261	10.42	0.0568	10.17	0.0506	10.78	0.0413	10.52	0.1146	11.14	0.0286	10	0.0341	10.94	0.0137
TSQ271	YGL145W	TIP20	tip20-5	11.48	0.0522	11.48	0.0542	11.85	0.0704	11.63	0.0226	9.93	0.2908	8.64	0.4095	11.19	0.4208	9.98	0.3309	10.44	0.3142	nan	nan	nan	nan	0	0.01	11.25	0.0199	9.85	0.6006	9.67	0.3239	7.27	0.6594	7.75	0.4751	0	0.01	11.63	0.6166	nan	nan	10.82	0.3807	10.9	0.1042	10.81	0.4177
TSQ333	YGL155W	CDC43	cdc43-2	10.8	0.0343	9.28	0.0101	11	0.0814	8.65	0.328	11.04	0.1101	9.57	0.1503	10.91	0.0747	9.49	0.0797	10.74	0.0568	9.25	0.2387	10.65	0.1805	9.53	0.09	10.85	0.0259	9.52	0.1488	11.25	0.0276	9.64	0.1376	11.02	0.1238	9.03	0.0612	11.1	0.0686	9.09	0.1014	11.26	0.0335	10.47	0.0382	10.59	0.0539
TSQ1912	YGL169W	SUA5	sua5-5001	0	0.01	0	0.01	0	0.01	0	0.01	0	0.01	0	0.01	0	0.01	0	0.01	0.58	0.5001	0	0.01	0	0.01	0	0.01	0	0.01	0	0.01	0	0.01	0	0.01	0	0.01	0	0.01	0	0.01	0	0.01	0	0.01	0	0.01	0	0.01
TSQ1913	YGL169W	SUA5	sua5-5002	10.91	0.1453	10.71	0.0727	10.89	0.0215	10.62	0.0264	10.91	0.1393	10.56	0.2119	10.92	0.0906	9.94	0.0634	10.5	0.0255	10.55	0.1278	10.72	0.0217	10.75	0.0393	10.66	0.1777	10.53	0.1411	11.12	0.0527	10.6	0.1475	10.98	0.1246	10.39	0.0122	10.92	0.0637	10.74	0.0797	10.99	0.0323	10.76	0.0951	10.98	0.0937
TSQ1914	YGL169W	SUA5	sua5-5003	11.38	0.0328	11.46	0.0403	10.95	0.0444	11.07	0.0701	10.93	0.1134	11.06	0.0841	11.14	0.0332	10.29	0.0104	10.64	0.0236	11.18	0.0511	10.71	0.1254	10.98	0.0101	11.05	0.0208	11.07	0.0261	11.06	0.0127	10.84	0.0902	10.85	0.1306	11.27	0.0222	10.92	0.0359	11.05	0.1194	11.19	0.0259	11.2	0.0774	10.85	0.1064
TSQ1915	YGL169W	SUA5	sua5-5004	0	0.01	0	0.01	nan	nan	nan	nan	nan	nan	nan	nan	0	0.01	0	0.01	0	0.01	0	0.01	0	0.01	0	0.01	0	0.01	0	0.01	nan	nan	0	0.01	0	0.01	0	0.01	nan	nan	nan	nan	0	0.01	0	0.01	6.65	0.0123
TSQ1916	YGL169W	SUA5	sua5-5005	10.63	0.0942	11.03	0.0501	10.58	0.0995	10.42	0.1485	10.91	0.0952	11.04	0.018	10.94	0.0407	10.03	0.1043	10.8	0.0338	11.12	0.083	10.51	0.0913	10.57	0.1312	10.95	0.0774	10.9	0.058	10.9	0.0508	10.43	0.0726	10.91	0.1662	10.71	0.0107	10.64	0.0151	10.66	0.0951	11.03	0.0235	11.16	0.0102	10.63	0.0476
TSQ1917	YGL169W	SUA5	sua5-5006	0	0.01	0	0.01	8.22	0.8538	nan	nan	0	0.01	0	0.01	0	0.01	0	0.01	0	0.01	0	0.01	0	0.01	0	0.01	0	0.01	0	0.01	0	0.01	0	0.01	0	0.01	0	0.01	0	0.01	0	0.01	0	0.01	0	0.01	0	0.01
TSQ1920	YGL171W	ROK1	rok1-5003	9.74	0.0815	9.39	0.2341	9.33	0.2039	8.92	0.0715	9.87	0.0331	8.92	0.0443	9.95	0.0693	8.66	0.0903	9.68	0.0128	8.41	0.0303	9.14	0.114	8.21	0.1449	9.36	0.068	8.33	0.0709	9.92	0.042	9.14	0.1415	9.58	0.1222	7.88	0.1217	9.44	0.0387	7.95	0.0565	10.16	0.0332	9.16	0.1233	9.69	0.0644
TSQ1921	YGL201C	MCM6	mcm6-5001	10.48	0.0329	8.32	0.1973	10.74	0.0744	8.2	0.1489	10.58	0.1406	8.69	0.105	10.36	0.0276	8.64	0.0923	10.19	0.0762	8.02	0.1252	9.95	0.1825	8.34	0.3338	10.35	0.0153	8.31	0.1028	10.74	0.0897	8.8	0.1617	10.69	0.0365	8.23	0.0834	10.45	0.0376	8.1	0.1006	10.77	0.0141	9.26	0.1172	9.64	0.0447
TSQ1922	YGL201C	MCM6	mcm6-5002	10.55	0.1242	9.65	0.5175	10.65	0.0499	8.21	0.1385	10.73	0.0819	8.72	0.1047	10.76	0.0871	8.82	0.3236	10.44	0.0954	8.79	0.1551	10.19	0.0492	8.61	0.3204	10.76	0.1087	9.07	0.3549	10.8	0.0636	8.55	0.1667	10.72	0.1046	8.6	0.2742	10.43	0.0412	8.58	0.1168	10.77	0.0509	9.47	0.2156	9.33	0.1193
TSQ1923	YGL201C	MCM6	mcm6-5003	10.21	0.1319	8.73	0.362	10.55	0.0629	7.98	0.2518	10.02	0.045	8.25	0.0341	10.38	0.1153	8.35	0.1511	9.85	0.0318	8.48	0.2058	9.94	0.1867	8.01	0.1175	10.27	0.0936	8.46	0.0881	10.23	0.0655	8.29	0.1336	10.69	0.0256	8.23	0.0271	10.32	0.1053	7.86	0.0118	10.41	0.0648	8.92	0.1006	9.48	0.0949
TSQ1106	YGL207W	SPT16	spt16-ts	10.91	0.0192	8.92	0.397	10.9	0.0117	10.02	0.4094	10.96	0.0901	9.24	0.0782	11.08	0.1265	8.7	0.1244	10.86	0.0389	8.63	0.2846	10.72	0.0759	9.01	0.1041	10.89	0.0445	9.07	0.196	11.21	0.0688	8.82	0.038	11.06	0.0869	8.12	0.0865	10.84	0.0886	8.87	0.1555	11	0.0258	9.7	0.0436	10.98	0.0507
TSQ1925	YGL225W	VRG4	vrg4-5002	nan	nan	nan	nan	11.28	0.9726	nan	nan	nan	nan	0	0.01	0	0.01	0	0.01	nan	nan	nan	nan	nan	nan	nan	nan	0	0.01	0	0.01	0	0.01	0	0.01	0	0.01	0	0.01	nan	nan	nan	nan	0	0.01	0	0.01	0	0.01
TSQ43	YGL233W	SEC15	sec15-1	10.73	0.0758	10.72	0.1201	10.7	0.028	9.88	0.2148	10.94	0.0194	10.82	0.1281	10.72	0.0783	9.84	0.0531	10.51	0.1083	10.29	0.0874	10.49	0.0278	10.38	0.0425	10.82	0.0847	10.62	0.1048	10.98	0.0753	9.93	0.0506	10.93	0.0632	10.6	0.0951	10.82	0.1396	10.3	0.2139	11.02	0.0461	10.98	0.01	10.58	0.1229
TSQ1927	YGL238W	CSE1	cse1-5002	10.84	0.0104	9.23	0.1635	10.81	0.0769	8.64	0.1626	10.8	0.0419	8.55	0.1885	10.88	0.0834	8.7	0.1012	10.32	0.13	8.49	0.1144	10.44	0.0155	8.25	0.0849	10.65	0.0148	8.35	0.1807	10.7	0.0744	8.09	0.031	10.92	0.0301	8.25	0.1597	10.55	0.0107	7.71	0.2723	10.88	0.0163	9.06	0.1529	10.18	0.0112
TSQ1928	YGL238W	CSE1	cse1-5003	10.56	0.5037	8.61	0.6973	10.07	0.572	nan	nan	7.69	0.8521	nan	nan	nan	nan	nan	nan	8.52	0.4513	nan	nan	6.64	0.5055	0	0.01	0	0.01	0	0.01	6.75	0.2601	nan	nan	0	0.01	0	0.01	nan	nan	nan	nan	nan	nan	nan	nan	0	0.01
TSQ1448	YGL245W	GUS1	gus1-5001	10.59	0.0156	9.72	0.1349	10.3	0.0303	9.36	0.8248	10.41	0.0345	8.62	0.3103	10.24	0.013	8.15	0.1718	10.03	0.1043	9.91	0.4806	9.54	0.0564	7.47	0.2016	10.06	0.0781	9.08	0.2612	10.56	0.2614	7.93	0.2745	9.96	0.1298	8.2	0.468	10.32	0.077	8.63	0.0361	10.7	0.0117	8.49	0.4801	9.65	0.1617
TSQ1455	YGL247W	BRR6	brr6-5001	10.56	0.0657	8.69	0.5681	10.66	0.0786	8.19	0.1242	10.56	0.0214	8.62	0.0208	10.43	0.0292	8.7	0.039	10.45	0.0432	8.47	0.344	10.34	0.0371	8.87	0.0184	10.45	0.0414	8.67	0.0952	10.59	0.1032	8.62	0.1366	10.67	0.0558	8.26	0.0849	10.7	0.0502	8.23	0.0609	10.99	0.0287	9.84	0.0577	10.32	0.4029
TSQ1204	YGR002C	SWC4	swc4-4	10.67	0.1439	9.65	0.0244	10.63	0.0533	9.63	0.1015	10.89	0.0887	9.58	0.1344	10.71	0.0484	9.06	0.101	10.53	0.1647	8.57	0.1687	10.61	0.1736	9.36	0.1741	10.73	0.0248	9.51	0.034	10.88	0.0874	9.08	0.0757	10.72	0.0558	8.84	0.0723	10.83	0.0938	8.93	0.0982	11	0.062	9.86	0.0565	10.35	0.0199
TSQ1345	YGR005C	TFG2	tfg2-5001	10.76	0.0141	9.73	0.2192	10.62	0.0267	8.96	0.093	10.94	0.0684	9.43	0.1094	11.02	0.0205	9.36	0.0765	10.8	0.0254	9.35	0.1776	10.37	0.0817	9.25	0.1119	10.85	0.0233	9.54	0.0907	11.08	0.0818	9.32	0.0844	10.89	0.0994	9.15	0.1427	10.91	0.0716	9.38	0.0751	10.78	0.0233	9.38	0.0849	10.9	0.0339
TSQ430	YGR006W	PRP18	prp18-1202	10.55	0.0223	8.84	0.0776	10.1	0.1255	8.43	0.4598	10.46	0.0496	8.77	0.034	10.41	0.0431	8.73	0.0172	10.42	0.0102	8.46	0.1045	9.68	0.1294	8.08	0.1145	10.22	0.06	8.32	0.1534	9.91	0.13	8.21	0.0124	10.33	0.0475	8.2	0.0158	10.2	0.0382	8.01	0.0643	10.27	0.0285	8.62	0.0506	10.38	0.0117
TSQ434	YGR006W	PRP18	prp18-ts	10.43	0.0246	8.57	0.1897	10.01	0.0593	8.11	0.0127	10.59	0.0867	8.51	0.0132	10.39	0.0777	8.6	0.0316	10.3	0.1445	8.29	0.2406	9.33	0.0904	7.87	0.207	10.1	0.0431	8.15	0.0958	10.35	0.1478	8.16	0.2766	10.47	0.1376	8.13	0.1233	10.3	0.0609	8.1	0.0511	10.48	0.0126	8.94	0.0334	10.27	0.0308
TSQ60	YGR009C	SEC9	sec9-4	10.64	0.0848	9.52	0.0892	10.75	0.0366	9.7	0.0293	10.6	0.0784	8.89	0.327	10.38	0.0212	8.64	0.143	10.68	0.0207	9.28	0.122	10.22	0.063	8.31	0.2705	10.55	0.0401	9.31	0.0711	10.61	0.1018	9.27	0.1266	10.84	0.0864	8.97	0.1366	10.95	0.0228	8.8	0.0308	11.04	0.0301	9.08	0.1242	10.49	0.0164
TSQ1336	YGR013W	SNU71	snu71-5001	10.91	0.0912	10.48	0.0355	10.96	0.1104	10.63	0.118	10.78	0.0677	10.42	0.0134	10.94	0.0479	9.93	0.0312	10.72	0.0639	10.69	0.0371	10.73	0.0661	10.51	0.0261	10.83	0.0531	10.41	0.015	11.19	0.0337	10.44	0.1806	10.95	0.0599	10.46	0.0171	10.7	0.1069	10.36	0.0366	11.04	0.0238	10.72	0.0251	11.12	0.2299
TSQ1394	YGR046W	TAM41	tam41-5001	10.7	0.0436	11.13	0.0384	10.49	0.1558	10.72	0.1954	10.86	0.0906	10.83	0.0762	11.02	0.0586	9.95	0.0183	10.69	0.1133	10.78	0.038	10.75	0.0957	10.66	0.0633	10.72	0.0845	10.98	0.104	11.19	0.1819	10.54	0.1989	10.96	0.1136	10.74	0.1613	11.29	0.1343	11.07	0.1013	11.17	0.0402	11.12	0.0346	10.51	0.0629
TSQ677	YGR048W	UFD1	ufd1-2	10.62	0.1065	10.09	0.0193	10.58	0.082	9.78	0.0629	10.67	0.0441	10.48	0.094	10.61	0.1325	9.14	0.1598	10.93	0.038	9.53	0.1476	10.33	0.1307	10.64	0.0162	10.47	0.035	9.96	0.0176	10.71	0.1547	9.33	0.0186	10.8	0.0424	10.33	0.1161	10.75	0.1034	10.32	0.1603	10.86	0.0434	10.36	0.0601	10.86	0.0266
TSQ1929	YGR060W	ERG25	erg25-5001	10.53	0.202	9.39	0.171	10.53	0.0169	9.07	0.2164	11.04	0.0436	9.9	0.1011	10.97	0.0744	9.28	0.1172	10.59	0.166	9.16	0.1357	10.57	0.2567	9.78	0.1415	10.88	0.038	9.55	0.1021	10.83	0.1009	9.16	0.1165	10.67	0.01	9.03	0.1314	10.81	0.0981	8.97	0.1584	10.95	0.0123	10.04	0.0445	10.77	0.0578
TSQ1930	YGR065C	VHT1	vht1-5001	10.69	0.0106	10.89	0.0599	10.8	0.0826	10.77	0.2186	10.85	0.0211	11	0.0665	11.09	0.0239	10.21	0.0387	10.82	0.0373	10.88	0.0302	10.47	0.0344	10.75	0.0356	10.71	0.0372	10.63	0.0866	11.15	0.1156	10.37	0.0665	10.8	0.0553	10.45	0.1095	10.77	0.0131	10.8	0.045	11.11	0.0298	11.21	0.0339	10.69	0.0922
TSQ1931	YGR065C	VHT1	vht1-5002	9.97	0.0322	9.54	0.4783	10.29	0.1042	8.8	0.0608	9.83	0.0592	8.64	0.0617	9.98	0.2863	8.12	0.0262	10.23	0.151	8.29	0.3772	10.27	0.0658	9.89	0.043	9.85	0.1372	8.61	0.2275	9.7	0.2136	8.1	0.1596	9.79	0.0482	7.79	0.3008	10.03	0.0498	8	0.4316	10.39	0.074	9.36	0.1559	8.89	0.2576
TSQ1932	YGR065C	VHT1	vht1-5003	10.23	0.0184	9.73	0.0274	10.26	0.1101	9.13	0.1315	10.38	0.1134	10.03	0.1865	10.32	0.0607	8.68	0.0889	10.28	0.0384	9.18	0.0145	10.27	0.1128	9.79	0.0482	10.23	0.0736	9.48	0.0328	10.26	0.1289	8.89	0.0688	10.23	0.1049	9.29	0.2734	10.18	0.0601	9.25	0.0509	10.83	0.0333	10.42	0.0323	9.81	0.0845
TSQ1933	YGR065C	VHT1	vht1-5004	10.87	0.127	11.19	0.0664	11.01	0.0205	11.17	0.0772	11.08	0.0126	11.23	0.0151	10.91	0.0698	10.12	0.0392	10.83	0.1335	10.77	0.1645	10.62	0.07	11.01	0.1869	10.79	0.0115	11.04	0.0272	10.9	0.1458	10.65	0.01	11.19	0.052	11.02	0.1039	11	0.0789	10.98	0.0933	11.04	0.0352	11.18	0.0792	10.79	0.1036
TSQ1934	YGR065C	VHT1	vht1-5005	9.04	0.3099	9.36	0.2261	9.53	0.7229	8.85	0.6206	9.38	0.2163	9.17	0.3612	9.05	0.2567	8.53	0.0505	7.82	0.0803	7.76	0.0284	9.67	0.0483	9.79	0.0709	8.74	0.3945	8.4	0.5126	9.18	0.1225	8.18	0.0902	9.06	0.3187	7.86	0.0137	8.52	0.0481	7.82	0.1448	9.97	0.1659	9.52	0.3458	7.95	0.0591
TSQ1935	YGR065C	VHT1	vht1-5006	10.47	0.0219	10.77	0.0677	10.59	0.0434	10.59	0.0161	10.71	0.015	10.73	0.0618	10.63	0.2086	9.49	0.0474	10.64	0.0447	10.49	0.1179	10.16	0.0753	10.15	0.2743	10.64	0.0635	10.47	0.0592	10.74	0.053	10.01	0.1274	10.46	0.0424	10.55	0.0248	10.62	0.126	10.52	0.0354	10.82	0.0145	11.01	0.0374	10.75	0.0247
TSQ480	YGR075C	PRP38	prp38-1	11.45	0.0442	10.18	0.2682	11.02	0.0646	10.46	0.6132	11.11	0.014	8.88	0.171	11.3	0.0466	9.39	0.1386	10.91	0.0377	9.65	0.249	10.87	0.0135	9.74	0.0315	11.06	0.0326	9.79	0.0852	11.2	0.0728	9.29	0.0456	10.99	0.0377	9.1	0.2307	11.14	0.0107	8.81	0.0139	11.21	0.0212	10.41	0.0324	11.06	0.0307
TSQ1936	YGR083C	GCD2	gcd2-5001	nan	nan	nan	nan	nan	nan	nan	nan	nan	nan	0	0.01	0	0.01	0	0.01	0	0.01	0	0.01	nan	nan	nan	nan	0	0.01	0	0.01	0	0.01	0	0.01	nan	nan	0	0.01	nan	nan	0	0.01	0	0.01	0	0.01	0	0.01
TSQ1937	YGR083C	GCD2	gcd2-5002	10.3	0.0918	9.29	0.1269	9.78	0.0248	8.08	0.044	10.28	0.0374	8.43	0.1052	10.21	0.2197	8.47	0.2259	9.58	0.0335	8.39	0.0237	9.75	0.149	8.12	0.0401	10.2	0.0629	8.46	0.2884	10.24	0.1515	8.25	0.1093	9.96	0.0941	8.09	0.1539	10.19	0.0584	7.93	0.091	10.07	0.0541	8.65	0.2779	9.8	0.0942
TSQ1938	YGR083C	GCD2	gcd2-5003	9.97	0.0902	8.32	0.1372	10.41	0.1526	9.13	0.2008	10.06	0.0417	8.47	0.2479	10.02	0.1161	8.24	0.0543	9.67	0.1249	8.38	0.0367	10.05	0.082	9.28	0.3012	10.15	0.1116	8.81	0.1808	9.95	0.0668	8.15	0.175	9.87	0.193	8.01	0.2028	9.9	0.0769	8.06	0.1	10.61	0.0466	9.86	0.1068	9.92	0.1715
TSQ1940	YGR083C	GCD2	gcd2-5005	10.88	0.032	11.27	0.013	10.99	0.0556	10.7	0.0931	10.92	0.1002	11.24	0.0357	11.28	0.0428	10.55	0.0441	11.01	0.0156	11.15	0.0101	10.74	0.0587	11.16	0.1686	10.92	0.04	11.07	0.0732	11.26	0.0229	10.73	0.0472	11	0.0456	10.85	0.0328	11.24	0.072	11.14	0.0401	11.18	0.069	11.39	0.0377	11.15	0.0555
TSQ1941	YGR083C	GCD2	gcd2-5006	11.22	0.1104	11.35	0.1063	10.75	0.0101	10.83	0.05	10.89	0.0716	10.61	0.1029	11.07	0.056	10.16	0.0209	10.54	0.0442	10.82	0.0465	10.34	0.2419	10.26	0.4023	10.72	0.0284	10.77	0.0512	11.08	0.0708	10.32	0.0159	10.68	0.0282	10.95	0.0463	10.9	0.0615	10.92	0.1074	11.12	0.0465	10.84	0.0398	10.83	0.0255
TSQ1942	YGR083C	GCD2	gcd2-5007	10.13	0.1428	9.59	0.3647	8.3	0.0136	7.93	0.275	9.1	0.1355	8.05	0.0569	9.53	0.063	8.07	0.1581	9.08	0.096	7.95	0.0747	7.92	0.1604	6.38	0.4899	9.51	0.1115	7.89	0.2992	9.28	0.1158	7.79	0.0663	9.53	0.1217	7.79	0.0441	9.3	0.1988	7.1	0.1193	9.82	0.1003	7.95	0.0319	8.71	0.0703
TSQ1943	YGR083C	GCD2	gcd2-5008	nan	nan	0	0.01	9.69	0.0415	8.59	0.2601	8.04	0.1283	nan	nan	0	0.01	0	0.01	0	0.01	0	0.01	0	0.01	0	0.01	0	0.01	0	0.01	0	0.01	0	0.01	0	0.01	0	0.01	0	0.01	0	0.01	0	0.01	0	0.01	0	0.01
TSQ1944	YGR083C	GCD2	gcd2-5009	0	0.01	0	0.01	nan	nan	nan	nan	0	0.01	0	0.01	0	0.01	0	0.01	0	0.01	0	0.01	0	0.01	0	0.01	nan	nan	0	0.01	0	0.01	0	0.01	nan	nan	0	0.01	nan	nan	nan	nan	0	0.01	0	0.01	6.41	0.01
TSQ1945	YGR083C	GCD2	gcd2-5010	10.06	0.0664	8.77	0.0504	9.37	0.0844	8.29	0.203	10.28	0.0373	9.02	0.1235	10.38	0.0759	8.97	0.0287	10.04	0.0412	8.1	0.0539	9.51	0.0877	8.3	0.1789	10.11	0.0113	8.29	0.1568	10.36	0.0611	8.53	0.0535	10.23	0.0176	8.35	0.0367	10.41	0.0981	8.01	0.0664	10.43	0.0401	8.95	0.284	9.74	0.1808
TSQ1946	YGR083C	GCD2	gcd2-5011	10.32	0.0359	8.12	0.1537	10.25	0.0312	8.12	0.6403	10.37	0.0662	8.59	0.1472	10.51	0.1273	8.91	0.075	10.14	0.0245	8.37	0.0664	9.23	0.1105	7.95	0.0551	10.1	0.0712	8.79	0.0746	10.86	0.0293	8.64	0.0444	10.03	0.0723	8.09	0.0518	10.51	0.0137	8.28	0.0525	10.79	0.034	9.69	0.0702	10.19	0.0322
TSQ400	YGR091W	PRP31	prp31-ts	10.77	0.0152	10.2	0.2065	10.74	0.059	9.21	0.189	11.06	0.0712	9.73	0.3203	11.21	0.0706	9.45	0.0434	10.8	0.0291	9.49	0.269	10.86	0.1197	9.15	0.0489	10.79	0.0599	9.32	0.1458	10.85	0.0775	8.69	0.0927	10.97	0.0306	9.14	0.2084	11.17	0.0659	9.34	0.1019	11.15	0.01	10.32	0.0836	10.87	0.0218
TSQ472	YGR091W	PRP31	prp31-1	11.14	0.0645	9.87	0.2371	10.82	0.0442	9	0.2121	11.06	0.1028	9.44	0.1766	10.97	0.064	9.31	0.0668	10.69	0.0308	9.45	0.234	11.01	0.1678	9.56	0.3445	10.97	0.0278	9.97	0.2111	11.2	0.0616	9.07	0.3179	11.11	0.0546	8.92	0.0753	11.05	0.0649	8.81	0.0968	11.04	0.0296	9.93	0.0223	10.98	0.1173
TSQ158	YGR092W	DBF2	dbf2-1	11.31	0.0626	10.76	0.0106	10.9	0.045	9.88	0.1264	10.98	0.0603	9.05	0.1646	11.11	0.0141	9.75	0.0774	10.76	0.0237	10.46	0.0111	10.89	0.0292	10.49	0.0588	11.06	0.0196	10.25	0.0285	11.16	0.0645	9.95	0.1136	10.84	0.0925	9.99	0.2518	11.01	0.0832	9.66	0.1239	11.2	0.0174	10.34	0.0458	11.21	0.0474
TSQ159	YGR092W	DBF2	dbf2-2	10.88	0.0674	9.31	0.0323	10.95	0.0529	8.99	0.491	11.04	0.0697	9.1	0.0397	11.08	0.298	8.87	0.1109	11.14	0.0323	9.23	0.1181	10.68	0.0116	9.11	0.0774	10.91	0.0305	8.96	0.1785	10.95	0.1546	8.68	0.2139	11.06	0.0738	nan	nan	10.91	0.0463	8.49	0.0584	11.15	0.0188	8.83	0.0187	nan	nan
TSQ160	YGR092W	DBF2	dbf2-3	10.8	0.0895	9.38	0.0209	10.77	0.0163	7.52	0.4303	10.96	0.0842	9.3	0.1702	10.85	0.0925	9.12	0.0323	10.97	0.0736	8.88	0.3751	10.44	0.0333	9.11	0.1972	10.96	0.0255	9.14	0.3544	10.99	0.1003	8.78	0.0957	10.93	0.0656	8.49	0.1068	10.85	0.0103	9.58	0.5972	11.06	0.0248	9.53	0.0994	10.81	0.0893
TSQ604	YGR099W	TEL2	tel2-7	11.11	0.064	10.24	0.0151	10.74	0.0424	9.73	0.0398	11.13	0.1214	9.92	0.0856	10.96	0.0706	9.28	0.0386	10.54	0.1832	9.72	0.2767	10.64	0.1749	9.96	0.3308	10.84	0.0456	10.03	0.0636	11	0.0956	10.16	0.0705	10.57	0.078	9.82	0.0119	10.76	0.068	9.96	0.091	11.11	0.0237	10.53	0.0328	10.77	0.1041
TSQ941	YGR099W	TEL2	tel2-15	10.84	0.0579	10.18	0.016	10.97	0.0739	9.67	0.0106	10.9	0.0834	10.01	0.0515	10.76	0.063	9.76	0.0575	10.7	0.067	9.66	0.1267	10.7	0.1185	9.9	0.1958	10.85	0.0132	9.98	0.0894	10.99	0.0833	9.85	0.132	11.07	0.0798	9.58	0.012	11.06	0.0114	9.51	0.0116	11.1	0.0192	10.12	0.0329	10.95	0.0332
TSQ447	YGR103W	NOP7	nop7-1	10.16	0.0564	8.37	0.1993	9.93	0.1198	8.26	0.2009	9.97	0.0506	8.33	0.0416	10.14	0.0532	8.64	0.1055	9.72	0.0316	8.46	0.1446	9.67	0.148	7.99	0.3034	9.94	0.0684	8.43	0.1215	9.9	0.0539	8	0.1054	10.03	0.0478	7.85	0.01	10.13	0.0535	8.92	0.4368	10.51	0.0124	9.01	0.0825	9.7	0.1069
TSQ1097	YGR113W	DAM1	dam1-1	10.65	0.0585	9.36	0.1285	10.46	0.0338	8.87	0.0238	10.55	0.056	9.51	0.1132	10.78	0.047	8.81	0.0866	10.74	0.0801	9.2	0.0428	10.17	0.0358	9.48	0.2983	10.61	0.1299	9.22	0.0969	10.48	0.1051	9.42	0.0237	10.64	0.0329	8.92	0.0272	10.69	0.0224	8.35	0.1932	10.77	0.0149	9.58	0.1378	10.81	0.0569
TSQ240	YGR113W	DAM1	dam1-11	10.52	0.051	8.61	0.2809	10.47	0.1988	8.58	0.1505	10.69	0.1145	8.62	0.092	10.56	0.1129	8.78	0.0663	10.41	0.0293	8.39	0.0339	10.64	0.0916	8.87	0.0147	10.49	0.1116	8.87	0.1145	10.88	0.0125	8.9	0.2652	10.79	0.1813	8.38	0.1125	10.43	0.1568	9.37	0.5028	10.94	0.0186	9.34	0.1885	10.18	0.0284
TSQ243	YGR113W	DAM1	dam1-9	11.02	0.0454	9.65	0.2066	10.86	0.1132	9.66	0.1795	11.01	0.01	9.46	0.1093	11.1	0.0103	9.38	0.0208	10.75	0.0834	9.81	0.0937	10.84	0.0337	10.53	0.0843	10.96	0.0438	9.71	0.0176	11.17	0.0534	10.02	0.0865	11.04	0.0492	9.21	0.1331	10.98	0.0523	8.87	0.1082	11.11	0.0531	10.79	0.0672	10.94	0.0118
TSQ1353	YGR119C	NUP57	nup57-5001	10.67	0.0265	9.49	0.1953	10.84	0.0761	9.9	0.1116	10.84	0.0232	9.34	0.0544	10.98	0.0686	8.87	0.0294	10.62	0.0741	7.95	0.2583	10.63	0.0405	8.3	0.1242	10.76	0.0585	8.97	0.0131	10.99	0.1131	9.41	0.2671	10.9	0.0358	8.25	0.1647	10.68	0.1494	7.84	0.3212	11.16	0.0633	9.75	0.0437	10.86	0.0718
TSQ957	YGR119C	NUP57	nup57-e17	10.84	0.1556	10.57	0.0926	10.93	0.0476	10.34	0.3529	11.05	0.0177	10.69	0.1119	10.95	0.2363	9.15	0.3121	10.98	0.2591	10.44	0.5125	10.35	0.4065	10.39	0.5742	10.98	0.0743	10.61	0.1021	11.07	0.0554	10.26	0.1306	10.7	0.0404	10.4	0.0788	10.85	0.0834	9.83	0.3633	10.98	0.0468	10.63	0.1656	11.12	0.041
TSQ187	YGR120C	COG2	cog2-1	11	0.1565	8.87	0.4772	10.75	0.0275	7.96	0.1196	11.12	0.1259	9.11	0.3794	11.01	0.1226	8.43	0.0635	10.89	0.0103	8.46	0.0634	10.64	0.0478	8.62	0.1291	10.58	0.1577	8.58	0.3551	10.68	0.08	8.68	0.3315	10.84	0.1034	8.22	0.1298	10.75	0.0601	7.72	0.3137	11.1	0.0143	8.98	0.0451	10.8	0.0272
TSQ133	YGR140W	CBF2	cbf2-1	10.83	0.0298	8.5	0.0701	10.98	0.0536	9.12	0.3642	10.93	0.042	8.82	0.0489	10.94	0.0807	9.14	0.0222	10.57	0.0579	8.88	0.0419	10.33	0.1116	8.5	0.3682	10.82	0.0618	9.03	0.0148	10.82	0.1152	8.56	0.0646	10.99	0.0588	8.61	0.0334	10.91	0.0314	8.48	0.0173	11.09	0.0197	9.77	0.0869	10.31	0.217
TSQ221	YGR140W	CBF2	cbf2-2	11.23	0.0774	9.49	0.079	10.94	0.055	9.7	0.1626	11.03	0.0684	8.95	0.0295	11.14	0.0279	9.76	0.0882	10.61	0.0179	9.46	0.0322	10.53	0.0763	9.34	0.1485	11.02	0.0332	9.58	0.1193	10.98	0.1972	9.25	0.2518	10.68	0.0763	9.11	0.2095	10.96	0.0451	8.91	0.0233	11.15	0.0451	10.23	0.0611	10.73	0.0933
TSQ1947	YGR145W	ENP2	enp2-5001	11.06	0.0412	11.41	0.0358	10.73	0.0126	11.01	0.0319	10.91	0.0318	11	0.0113	10.93	0.071	10.05	0.0143	10.48	0.0244	11.06	0.1309	10.44	0.0712	11.03	0.1269	10.74	0.0627	10.92	0.0475	11.07	0.0602	10.55	0.0411	10.61	0.0431	11.11	0.0133	10.85	0.0649	11.05	0.0341	11.06	0.0111	11.12	0.033	10.78	0.0449
TSQ477	YGR156W	PTI1	pti1-ts7	10.99	0.2991	9.97	0.2468	10.67	0.1213	10.14	0.0822	10.54	0.0156	9.64	0.2003	10.61	0.048	8.75	0.1849	10.23	0.1208	9.63	0.0643	10.01	0.1026	8.87	0.6209	10.49	0.0674	9.66	0.1393	10.39	0.0683	8.87	0.1046	10.3	0.0831	9.33	0.0647	10.67	0.081	10.03	0.0477	10.9	0.0614	10.15	0.067	10.37	0.0479
TSQ835	YGR156W	PTI1	pti1-ts1	10.39	0.0557	9.75	0.1404	10.64	0.0277	9.42	0.0831	10.52	0.0211	9.38	0.2022	10.62	0.1499	8.85	0.1712	10.58	0.0111	9.54	0.267	10.01	0.0155	8.98	0.1204	10.45	0.0511	9.52	0.0685	10.45	0.2457	8.2	0.8375	10.46	0.0883	9.39	0.2445	10.38	0.0764	8.45	0.1759	10.81	0.0396	9.2	0.0523	10.26	0.0908
TSQ1135	YGR158C	MTR3	mtr3-ts	10.28	0.0463	8.37	0.1168	10	0.0283	8.28	0.0709	10.47	0.0432	8.74	0.1295	10.09	0.1087	8.44	0.0502	9.78	0.0206	8.54	0.0728	9.46	0.1218	8.26	0.2721	9.66	0.0749	8.35	0.0846	10.26	0.0583	8.44	0.1138	9.85	0.0329	7.87	0.0776	9.44	0.076	7.74	0.0295	10.42	0.0556	9.03	0.048	10.01	0.015
TSQ1369	YGR172C	YIP1	yip1-5001	10.92	0.1208	11	0.0905	10.46	0.0307	10.07	0.0343	10.87	0.0505	10.61	0.0124	10.73	0.1305	9.8	0.0898	10.58	0.108	10.87	0.036	10.09	0.0199	10.36	0.192	10.87	0.1117	10.66	0.0542	10.8	0.1885	10.13	0.2143	10.99	0.2327	10.96	0.1481	10.86	0.0919	10.45	0.1167	10.99	0.041	10.87	0.0471	10.56	0.0486
TSQ982	YGR172C	YIP1	yip1-4	10.51	0.1229	9.63	0.0564	10.06	0.0598	7.9	0.3665	10.39	0.1008	9.47	0.0722	10.73	0.1162	9.5	0.0577	9.89	0.0928	9.72	0.0455	10.04	0.2257	9.01	0.0819	10.08	0.1793	8.71	0.3004	10.8	0.1598	8.95	0.0241	10.79	0.1581	9.15	0.3034	10.06	0.052	8.19	0.0159	10.79	0.0345	10.08	0.0172	10.3	0.1359
TSQ227	YGR179C	OKP1	okp1-5	10.9	0.1403	9.22	0.2862	10.78	0.064	9.58	0.2537	10.83	0.0812	9.64	0.0533	10.84	0.0557	9.11	0.0553	10.44	0.1989	9.12	0.1658	10.31	0.1174	8.63	0.1022	10.78	0.1258	9.45	0.1595	11.06	0.0571	9.05	0.0424	11.13	0.0203	9.18	0.0618	10.63	0.0124	9.45	0.3585	10.96	0.0128	9.83	0.0538	10.57	0.2393
TSQ290	YGR185C	TYS1	tys1-1	10.9	0.0566	9.72	0.1967	10.54	0.0136	9.17	0.1679	10.9	0.0311	9.57	0.0657	10.73	0.0351	9.31	0.0106	10.38	0.0749	8.76	0.0943	10.47	0.0871	9.32	0.1386	10.66	0.0161	9.21	0.0215	10.95	0.0908	9.89	0.1253	10.72	0.0658	9.34	0.1047	10.74	0.0374	9.01	0.0846	11.1	0.0342	10.53	0.0867	10.45	0.0775
TSQ1949	YGR186W	TFG1	tfg1-5001	10.12	0.1031	10.37	0.0336	9.27	0.0616	9.7	0.2122	10.13	0.1039	9.72	0.0903	10.12	0.039	8.58	0.0382	9.84	0.079	8.74	0.2762	9.76	0.1782	9.66	0.1832	10.08	0.0206	9.97	0.0709	10.25	0.0951	9.52	0.3098	10.07	0.1329	9.33	0.2211	10.28	0.1061	9.79	0.0111	10.27	0.0173	9.82	0.0108	9.55	0.2322
TSQ1951	YGR186W	TFG1	tfg1-5003	10.81	0.0179	9.87	0.1325	10.72	0.1568	9.79	0.114	10.37	0.0387	9.48	0.0319	10.55	0.0128	9.19	0.0391	10.53	0.0189	10.09	0.1842	10.06	0.1321	8.03	0.3373	10.59	0.086	10.08	0.0627	10.31	0.1304	9.13	0.0713	10.8	0.0285	9.71	0.0799	10.51	0.0494	9.37	0.0766	10.74	0.0121	9.55	0.043	10.75	0.0461
TSQ1953	YGR186W	TFG1	tfg1-5005	10.82	0.0226	10.72	0.0124	10.62	0.0431	10.14	0.1087	10.71	0.0367	10.3	0.017	10.91	0.1007	9.68	0.0299	10.89	0.0214	10.73	0.0258	10.29	0.0388	9.65	0.0414	10.68	0.0885	10.45	0.0789	10.76	0.0883	9.93	0.1187	10.85	0.0615	10.6	0.1529	10.85	0.0455	10.26	0.062	10.97	0.0478	10.38	0.0169	10.76	0.0816
TSQ1954	YGR186W	TFG1	tfg1-5006	nan	nan	nan	nan	10.6	0.1066	9.63	0.2723	10.67	0.0892	9.95	0.0882	10.6	0.0973	9.2	0.0639	10.44	0.1069	10.03	0.1457	10.41	0.1259	9.71	0.2978	10.63	0.0241	10.21	0.0314	10.66	0.1588	10.05	0.3098	10.8	0.0788	9.89	0.0881	10.49	0.029	9.76	0.2524	10.86	0.0763	10.25	0.1024	10.7	0.026
TSQ2884x	YGR186W	TFG1	#N/A	10.86	0.1257	10.45	0.0524	10.38	0.0775	9.74	0.0658	10.46	0.0483	9.54	0.1015	10.52	0.0655	9.23	0.0715	9.95	0.0614	9.35	0.2102	9.8	0.0497	8.88	0.0567	10.25	0.0936	9.84	0.1305	10.78	0.0941	9.67	0.028	10.18	0.0379	9.94	0.0903	10.34	0.0421	9.66	0.1799	10.45	0.019	9.26	0.0333	10.45	0.0657
TSQ1955	YGR191W	HIP1	hip1-5001	9.75	0.0932	8.49	0.0907	9.83	0.0489	8.58	0.3448	9.55	0.0167	8.24	0.0706	9.61	0.0606	8.43	0.1264	9.16	0.0907	7.95	0.0199	8.55	0.5806	nan	nan	9.49	0.0605	8.15	0.0637	9.94	0.1691	8.34	0.1469	9.48	0.0426	7.91	0.0988	9.42	0.081	7.7	0.0767	10.31	0.0229	8.93	0.1269	8.9	0.1746
TSQ1374	YGR195W	SKI6	ski6-5001	10.21	0.0378	9.28	0.063	10.03	0.1174	7.83	0.7699	10.33	0.0508	9.42	0.1245	10.15	0.0435	8.34	0.2129	10.49	0.0649	9.15	0.0702	9.97	0.0509	8.64	0.2504	10.1	0.0527	8.98	0.3169	10.24	0.0964	8.7	0.1297	9.99	0.0184	8.71	0.1233	10.19	0.0109	8.45	0.212	10.08	0.0763	9.35	0.07	10.19	0.0752
TSQ1956	YGR198W	YPP1	ypp1-5001	10.87	0.0317	11.14	0.0467	10.85	0.0118	10.59	0.0695	10.98	0.0154	10.76	0.0213	11.18	0.011	10.27	0.0898	10.96	0.0713	10.98	0.1573	10.3	0.1085	10.79	0.2173	10.8	0.1751	10.65	0.1571	10.89	0.1654	10.28	0.1501	10.97	0.0235	10.98	0.024	10.81	0.0291	10.76	0.0133	11.1	0.0298	11.17	0.0425	10.95	0.0386
TSQ1957	YGR198W	YPP1	ypp1-5002	9.71	0.0417	7.92	0.1464	9.51	0.0342	7.76	0.0347	10.1	0.0674	8.38	0.053	9.71	0.047	8.39	0.0488	9.71	0.0171	8.12	0.0691	8.86	0.0921	7.85	0.2231	9.26	0.0329	7.95	0.1737	10.34	0.0465	8.02	0.079	8.71	0.0588	7.87	0.0992	8.4	0.4723	nan	nan	9.73	0.0487	8.31	0.0484	8.44	0.0368
TSQ1958	YGR198W	YPP1	ypp1-5003	10.82	0.0587	10.9	0.0822	10.79	0.045	10.56	0.0867	11.31	0.1268	10.95	0.0793	11.14	0.0836	10.24	0.0703	10.84	0.1107	10.79	0.0281	10.59	0.0381	10.85	0.0953	10.57	0.1041	10.67	0.0746	10.89	0.0787	9.73	0.2189	10.85	0.0102	10.27	0.0695	10.99	0.1457	10.57	0.0561	11.01	0.0157	11.03	0.067	10.86	0.0789
TSQ1959	YGR198W	YPP1	ypp1-5004	10.93	0.0809	11.12	0.0766	11.03	0.0423	10.86	0.0134	11.13	0.0192	10.96	0.0238	10.9	0.0275	10.31	0.0488	10.79	0.055	10.49	0.1335	10.7	0.0687	10.68	0.0782	10.91	0.0219	10.84	0.0257	11.11	0.0699	10.64	0.0306	11.27	0.1267	10.63	0.0176	11.03	0.1173	10.72	0.0111	11.19	0.0435	11.13	0.0594	10.88	0.0358
TSQ1960	YGR198W	YPP1	ypp1-5005	nan	nan	nan	nan	10.23	0.0345	8.28	0.199	10.26	0.0636	9.47	0.3243	10.29	0.051	8.88	0.1232	10.38	0.0295	8.56	0.0764	10.51	0.1972	8.83	0.0852	9.74	0.0962	8.84	0.3079	10.63	0.021	8.45	0.046	10.06	0.0324	8.4	0.2035	10.2	0.0986	8.17	0.0316	10.76	0.0118	9.21	0.0101	9.43	0.1174
TSQ1961	YGR198W	YPP1	ypp1-5006	10.76	0.0358	11.21	0.0394	10.87	0.0433	10.96	0.0629	11.05	0.0464	11.24	0.0127	10.93	0.1607	10.23	0.206	10.89	0.0405	10.86	0.028	10.7	0.0666	10.83	0.0123	10.73	0.0512	10.79	0.0992	11.16	0.1416	10.76	0.0569	11.1	0.1151	11.21	0.0869	10.96	0.0704	10.97	0.0552	11.06	0.0136	11.48	0.0236	10.78	0.1044
TSQ1962	YGR198W	YPP1	ypp1-5007	10.69	0.0367	9.42	0.0284	10.77	0.0181	9.76	0.0902	10.97	0.0101	9.43	0.045	10.91	0.0595	9.36	0.0721	10.66	0.1161	9.16	0.0101	10.71	0.0958	9.52	0.2873	10.79	0.0961	9.34	0.0105	11.15	0.1129	9.34	0.0669	10.78	0.011	8.75	0.0915	10.85	0.0555	8.71	0.1833	11.14	0.0227	9.76	0.0681	10.49	0.0824
TSQ1963	YGR198W	YPP1	ypp1-5008	10.97	0.0766	10.66	0.1326	10.97	0.0115	10.76	0.1202	11.07	0.1458	10.66	0.1288	10.98	0.1376	9.97	0.125	10.7	0.0604	10.46	0.0126	10.78	0.0685	10.77	0.0511	10.79	0.1024	10.42	0.0549	11.2	0.0418	10.54	0.1663	11.19	0.034	10.36	0.0745	11.05	0.059	10.37	0.1062	11.19	0.0179	10.95	0.0417	11.04	0.0412
TSQ1964	YGR198W	YPP1	ypp1-5009	10.86	0.1015	10.91	0.0507	10.99	0.0613	11.02	0.0643	11.15	0.1044	10.83	0.0754	11.13	0.0983	10.04	0.1105	10.78	0.0562	10.64	0.048	10.58	0.0687	10.62	0.011	10.99	0.1154	10.68	0.0518	11.34	0.0377	10.78	0.0951	11.17	0.1454	10.75	0.1466	11.03	0.0442	10.76	0.0579	11.16	0.0234	11.05	0.0576	10.7	0.119
TSQ1965	YGR198W	YPP1	ypp1-5010	10.76	0.099	11.13	0.0893	10.81	0.031	11.16	0.0735	11.07	0.0152	11.18	0.0388	11.06	0.0751	10.29	0.1298	10.52	0.0376	11	0.0555	10.64	0.1079	10.77	0.1191	10.99	0.0676	11.18	0.0207	11.17	0.0762	10.92	0.0639	10.98	0.1291	10.79	0.121	10.81	0.0163	11.11	0.0441	11.15	0.0213	11.25	0.0211	10.89	0.1295
TSQ1966	YGR198W	YPP1	ypp1-5011	11.01	0.0652	11.08	0.1046	10.97	0.0392	10.74	0.2429	10.94	0.0401	10.91	0.0642	11.03	0.0106	10.22	0.0217	10.73	0.058	10.96	0.116	10.75	0.1039	10.87	0.2252	10.87	0.0344	10.8	0.0585	11.16	0.025	10.87	0.0439	10.93	0.0581	10.71	0.0756	11.1	0.0262	11.21	0.1038	11.25	0.0334	11.21	0.0622	10.94	0.1183
TSQ1967	YGR198W	YPP1	ypp1-5012	10.99	0.0315	10.1	0.1102	10.89	0.0119	9.97	0.4166	11.02	0.1182	10.16	0.0894	10.98	0.0392	9.52	0.1343	10.88	0.0196	9.6	0.0963	10.63	0.029	9.49	0.1547	10.81	0.0165	9.77	0.0729	11.13	0.0905	9.41	0.1063	10.91	0.0489	9.6	0.1132	11.15	0.0647	9.19	0.0833	11.25	0.0798	10.27	0.023	11.23	0.1232
TSQ1968	YGR198W	YPP1	ypp1-5013	10.98	0.0661	9.56	0.016	10.68	0.0411	9.71	0.1925	11.23	0.0286	9.88	0.0939	11.2	0.0432	9.58	0.0885	10.73	0.1356	9.23	0.2889	11.07	0.068	9.69	0.0321	10.73	0.0325	9.45	0.0984	11.12	0.0635	9.42	0.1536	10.86	0.1362	8.99	0.1062	11.03	0.0252	nan	nan	11.11	0.0192	10.45	0.0143	10.84	0.0643
TSQ547	YGR211W	ZPR1	zpr1-1	10.51	0.0615	9.89	0.0683	10.02	0.0102	9.1	0.2331	10.67	0.0377	10.06	0.0711	10.72	0.0563	9.93	0.0161	10.26	0.01	9.8	0.0624	10.07	0.0722	10.11	0.1824	10.43	0.0339	9.91	0.0378	10.73	0.0817	9.95	0.0554	10.51	0.0222	9.71	0.0598	10.65	0.0224	9.88	0.0266	10.52	0.038	9.71	0.0371	10.38	0.0218
TSQ523	YGR245C	SDA1	sda1-2	10.12	0.0797	7.12	0.2948	10.08	0.1259	nan	nan	9.98	0.0476	8.23	0.8528	9.93	0.0514	7.3	0.0695	10.05	0.0485	7.65	0.3833	10.17	0.0603	nan	nan	10.02	0.0909	7.85	0.3694	10.12	0.1202	7.27	0.5913	10.19	0.0418	7.38	0.1791	10.56	0.0164	7.88	0.1848	10.07	0.0455	9.42	0.1286	9.75	0.0713
TSQ1371	YGR253C	PUP2	pup2-5001	10.33	0.0738	9.42	0.0215	9.88	0.0741	8.29	0.1644	10.07	0.0963	8.54	0.2215	10.01	0.1658	8.07	0.1142	9.45	0.0441	7.79	0.0265	9.37	0.0933	8.26	0.0575	9.97	0.0611	8.97	0.2023	10.34	0.0578	8.25	0.0868	9.61	0.1229	8.03	0.1161	9.98	0.0588	7.15	0.4736	10.59	0.0307	9.65	0.0667	9.68	0.2059
TSQ524	YGR274C	TAF1	taf1-1	10.65	0.0803	8.47	0.2791	10.79	0.0111	8.15	0.3084	10.71	0.0277	8.82	0.0995	10.74	0.0858	8.55	0.0644	10.46	0.0304	8.83	0.0167	10.56	0.1485	8.39	0.3521	10.61	0.0459	8.84	0.1048	11.08	0.1537	8.87	0.2246	10.74	0.0514	8.57	0.1101	10.76	0.0758	8.9	0.1156	10.94	0.0232	9.82	0.0613	10.79	0.0881
TSQ525	YGR274C	TAF1	taf1-2	10.73	0.1065	8.04	0.1798	10.44	0.0439	8.05	0.4594	10.42	0.0666	7.97	0.0385	10.6	0.0187	8.51	0.0713	10.29	0.025	8.06	0.0431	10.15	0.0935	7.86	0.0761	10.52	0.0946	8.26	0.0374	10.74	0.1358	8.15	0.0161	10.32	0.0108	7.66	0.0782	10.62	0.0257	7.89	0.0329	11.01	0.01	9.08	0.0765	9.9	0.0434
TSQ1408	YGR277C	CAB4	cab4-5001	11.01	0.0473	10.65	0.0283	10.97	0.0297	10.21	0.0471	10.92	0.0587	10.22	0.0271	11.01	0.0658	9.26	0.121	10.83	0.0693	9.86	0.2121	10.6	0.0544	9.53	0.2268	10.79	0.0101	10.15	0.0428	11.2	0.0562	10.36	0.1309	11	0.0325	9.69	0.1841	11.21	0.024	9.72	0.0727	11.27	0.0501	10.11	0.0417	10.83	0.0325
TSQ1321	YGR278W	CWC22	cwc22-5001	11.09	0.0534	8.42	0.0896	11.08	0.0839	8.55	0.0367	11.02	0.016	8.71	0.3106	10.81	0.0283	8.37	0.072	10.76	0.0223	8.97	0.1014	10.52	0.2011	8.1	0.0825	10.67	0.0921	8.62	0.0858	10.52	0.2391	8.06	0.0959	10.94	0.1902	8.52	0.1225	10.79	0.0896	8.54	0.0201	11.1	0.0434	9.5	0.2136	10.62	0.031
TSQ14	YHR007C	ERG11	erg11-td	10.68	0.0482	9.59	0.0509	10.76	0.0984	9.26	0.1362	10.91	0.0219	10.14	0.0727	11.17	0.1231	9.14	0.2082	10.54	0.0267	8.29	0.0998	10.89	0.1234	10.53	0.1481	10.69	0.0889	9.29	0.0734	11.05	0.2018	8.66	0.4126	10.83	0.0344	9.3	0.1101	10.71	0.0237	9.56	0.3236	11.25	0.0617	10.53	0.0111	10.54	0.0855
TSQ1377	YHR019C	DED81	ded81-5001	10.63	0.0261	9.95	0.1779	10.62	0.1316	9.73	0.2283	10.77	0.0983	9.87	0.0748	10.48	0.0281	8.98	0.0484	10.36	0.0639	8.65	0.2238	10.36	0.0611	9.94	0.1823	10.62	0.047	9.49	0.0755	10.75	0.0237	9.26	0.2257	10.83	0.13	9.71	0.3457	10.77	0.0699	9.12	0.294	11.02	0.0377	10.19	0.0362	10.56	0.0672
TSQ1453	YHR020W	YHR020W	yhr020w-5001	10.93	0.0376	9.27	0.082	10.89	0.017	8.8	0.1163	10.9	0.0856	9.29	0.2487	10.95	0.1226	9.39	0.2789	10.7	0.0293	8.89	0.1676	10.55	0.1549	9.43	0.041	10.78	0.0149	9.02	0.0823	10.95	0.131	9.38	0.1877	10.93	0.051	8.89	0.0249	10.96	0.0121	8.68	0.2143	11.24	0.0471	9.78	0.0553	10.62	0.0397
TSQ526	YHR024C	MAS2	mas2-10	11.16	0.0441	9.45	0.1589	10.63	0.0625	8.71	0.4127	11.01	0.0789	9.03	0.3097	10.83	0.072	8.62	0.0505	10.46	0.1045	9.09	0.1965	10.5	0.0986	10.52	0.0748	10.81	0.0757	9.18	0.0379	10.92	0.1226	8.61	0.1076	10.93	0.1173	8.55	0.0252	10.66	0.0567	9.26	0.347	11.03	0.0841	9.56	0.1574	9.55	0.1171
TSQ255	YHR027C	RPN1	rpn1-821	9.99	0.1451	8.51	0.2158	10.22	0.0955	8.68	0.6078	10.26	0.062	9.29	0.2233	10.44	0.0982	8.51	0.0367	10.29	0.1877	9.13	0.0325	10.44	0.0934	10.42	0.0658	10.01	0.05	8.43	0.0887	10.55	0.1776	8.26	0.1116	9.74	0.0891	8.08	0.1913	9.87	0.1746	7.89	0.2151	10.59	0.0373	8.88	0.1711	9.76	0.0973
TSQ1040	YHR036W	BRL1	brl1-2221	10.74	0.117	10.93	0.078	10.76	0.0663	10.62	0.017	10.85	0.0952	10.86	0.0331	10.89	0.0306	10	0.0527	10.94	0.0639	10.47	0.0295	10.54	0.0138	10.51	0.0874	10.73	0.0885	10.58	0.0495	11.03	0.0819	10.41	0.0179	10.81	0.0856	10.64	0.1056	10.82	0.0226	10.57	0.0538	11.02	0.0124	11	0.0273	10.92	0.0642
TSQ1041	YHR036W	BRL1	brl1-3231	10.72	0.0763	11.08	0.0783	10.93	0.0323	10.8	0.0111	11.06	0.0605	10.87	0.0499	10.81	0.0378	9.97	0.0582	10.89	0.0654	10.69	0.1014	10.66	0.0267	10.64	0.0447	10.78	0.0193	10.76	0.0206	10.94	0.0699	10.59	0.1545	11.05	0.0951	10.57	0.0645	10.97	0.0118	10.82	0.0462	11.01	0.05	10.97	0.0414	nan	nan
TSQ1043	YHR036W	BRL1	brl1-c371r	11.07	0.0348	11.15	0.041	11.01	0.0382	10.83	0.0446	10.83	0.0265	10.93	0.0192	11.09	0.098	9.97	0.0278	10.74	0.0158	10.85	0.0332	10.67	0.0192	10.69	0.0786	10.97	0.0431	10.86	0.0289	11.03	0.0539	10.53	0.01	11.05	0.1337	10.75	0.061	11.09	0.0403	11.05	0.0895	10.98	0.0316	10.91	0.0364	11.02	0.0429
TSQ1045	YHR036W	BRL1	brl1-k405i	10.81	0.056	10.86	0.0549	10.72	0.0936	10.04	0.1754	10.92	0.0737	10.9	0.037	11.23	0.1387	10.39	0.1403	10.71	0.1141	10.35	0.2522	10.68	0.0452	10.72	0.0469	10.68	0.0407	10.55	0.0731	11.06	0.2151	10.22	0.2236	11.14	0.1341	10.56	0.1273	11.03	0.1131	10.67	0.1387	10.95	0.0316	10.86	0.02	10.76	0.0646
TSQ1296	YHR040W	BCD1	bcd1-5001	10.48	0.1206	9.5	0.1436	10.14	0.1272	8.8	0.2491	10.4	0.1046	9.07	0.0253	10.29	0.3822	8.94	0.0847	10.14	0.1253	8.89	0.1736	10.32	0.0686	10.54	0.1619	10.32	0.1704	8.79	0.1964	10.06	0.093	8.48	0.0582	10.46	0.0705	9.32	0.3621	10.17	0.0152	8.28	0.1451	10.9	0.0452	9.84	0.1069	9.81	0.2358
TSQ1971	YHR042W	NCP1	ncp1-5001	10.96	0.1119	10.93	0.1138	10.89	0.0343	10.62	0.0742	10.95	0.0922	10.85	0.0351	11	0.0531	9.3	0.1389	10.49	0.0635	9.88	0.1229	10.63	0.2671	10.43	0.2433	11	0.1035	10.66	0.0802	10.78	0.1143	9.97	0.142	11.03	0.1148	10.62	0.0193	10.77	0.112	10.83	0.0345	10.98	0.0491	10.39	0.0472	10.92	0.1255
TSQ1055	YHR058C	MED6	med6-ts	10.33	0.0115	8.82	0.0415	10.37	0.3105	7.87	0.3352	10.47	0.0135	8.4	0.0646	10.34	0.0371	8.41	0.0313	10.1	0.1588	7.95	0.1681	10.57	0.1462	10.52	0.303	10.17	0.1178	8.4	0.4093	10.49	0.1328	8.76	0.0112	10.61	0.1704	8.24	0.2867	10.4	0.0393	7.71	0.2837	10.31	0.0354	8.57	0.0395	9.8	0.0909
TSQ1323	YHR058C	MED6	med6-5001	10.84	0.0604	10.51	0.0608	10.84	0.0428	10.3	0.0171	10.83	0.0504	10.51	0.0983	10.81	0.1299	9.59	0.1601	10.59	0.1204	10.06	0.0787	10.62	0.1416	10.57	0.0493	10.73	0.1154	10.44	0.0484	10.89	0.0834	9.94	0.1548	10.84	0.0307	9.86	0.1698	10.95	0.0383	10.23	0.0168	10.91	0.0441	10.48	0.0237	10.69	0.0224
TSQ1972	YHR062C	RPP1	rpp1-5005	10.72	0.0281	10.78	0.0885	10.89	0.0222	10.97	0.0905	11.14	0.0238	10.86	0.0727	11.17	0.0885	10.01	0.0856	10.73	0.0172	10.57	0.0979	10.42	0.0632	10.27	0.0394	10.84	0.048	10.6	0.0541	11.07	0.0707	10.42	0.0141	10.83	0.0672	10.45	0.0869	11.09	0.1561	10.81	0.079	11.11	0.0655	11.04	0.1262	10.77	0.1449
TSQ1975	YHR062C	RPP1	rpp1-5003	10.43	0.048	9.49	0.1644	10.24	0.0598	9.42	0.1681	10.22	0.0131	9.58	0.1376	10.19	0.0362	9.49	0.1338	10.15	0.0791	9.4	0.1159	10.76	0.0163	10.41	0.1317	10.17	0.044	9.43	0.3323	10.31	0.1344	8.9	0.124	10.4	0.0381	8.98	0.0288	10.37	0.0336	8.75	0.1072	10.76	0.0354	10.05	0.1053	10.29	0.0291
TSQ1976	YHR062C	RPP1	rpp1-5004	10.89	0.0562	11.19	0.0833	10.85	0.0682	10.94	0.0564	10.93	0.0849	11.18	0.1231	11.08	0.0328	10.36	0.0792	10.6	0.0624	11.13	0.0917	10.72	0.0548	11.07	0.0107	10.9	0.0446	11.02	0.0101	11.16	0.1553	11	0.1956	11.01	0.0393	10.99	0.0351	10.83	0.037	11.25	0.0468	10.98	0.0149	11.22	0.0199	11	0.0975
TSQ1978	YHR068W	DYS1	dys1-5002	10.71	0.0968	10.64	0.0103	10.69	0.0352	9.94	0.122	10.78	0.0452	10.71	0.0762	11.01	0.0503	10.19	0.1227	10.8	0.0806	10.31	0.0815	10.45	0.0288	10.27	0.0639	10.67	0.0653	10.42	0.0719	11.26	0.0462	10.57	0.1403	10.68	0.0885	10.21	0.1074	10.69	0.0293	10.42	0.0227	11.22	0.02	11.13	0.0473	10.96	0.0379
TSQ1160	YHR069C	RRP4	rrp4-1	10.25	0.0313	8.34	0.1123	9.7	0.0867	8.15	0.036	10.12	0.0384	8.22	0.0958	10.03	0.1033	8.36	0.0472	9.76	0.1004	8.51	0.0981	10.13	0.0533	10.4	0.0334	9.62	0.1289	8.71	0.177	9.86	0.1238	7.92	0.0359	9.67	0.0317	7.77	0.0283	9.51	0.0983	7.53	0.2729	10.5	0.0995	8.9	0.1442	9.52	0.0593
TSQ1979	YHR072W	ERG7	erg7-5002	10.91	0.0183	11.09	0.0304	10.71	0.0487	10.52	0.2119	11	0.0336	10.97	0.0449	11.01	0.0946	10.18	0.1289	10.81	0.0927	10.7	0.122	10.46	0.0242	10.6	0.0914	10.83	0.0503	10.68	0.0795	10.93	0.0144	10.56	0.163	10.85	0.0395	10.81	0.0758	10.88	0.0526	10.67	0.0252	11.07	0.0346	11.36	0.0555	10.84	0.0862
TSQ1980	YHR072W	ERG7	erg7-5003	10.82	0.1177	9.7	0.1997	10.56	0.0371	9.22	0.1573	11.04	0.0503	9.34	0.0764	11	0.0375	8.76	0.0109	10.29	0.1687	8.42	0.2454	10.59	0.1075	10.45	0.4101	10.59	0.1305	9.08	0.0938	11.05	0.0175	8.59	0.1761	10.97	0.1114	8.69	0.0826	10.72	0.0303	9	0.0173	10.94	0.0521	9.02	0.0725	10.56	0.0804
TSQ1981	YHR072W	ERG7	erg7-5004	10.64	0.057	10.41	0.115	10.76	0.0138	10.57	0.1153	11.02	0.0653	10.49	0.0568	11.06	0.0188	9.28	0.0103	10.76	0.1193	10.12	0.3625	10.47	0.0907	10.29	0.1273	10.54	0.01	10.37	0.0575	11.2	0.1004	9.99	0.0702	10.74	0.0369	9.61	0.1836	10.94	0.1049	10.47	0.024	11.01	0.0384	9.79	0.2597	10.73	0.0945
TSQ1982	YHR072W	ERG7	erg7-5005	10.92	0.0968	10.58	0.1117	10.83	0.1005	10.44	0.1655	10.77	0.0981	10.22	0.1224	10.68	0.0141	9.08	0.0417	10.48	0.0673	8.93	0.1438	10.45	0.0389	10.38	0.1311	10.6	0.0693	10.59	0.0679	10.94	0.0678	9.37	0.048	10.99	0.076	9.7	0.0926	10.87	0.1109	10.22	0.1167	11.03	0.0296	9.55	0.038	10.73	0.1139
TSQ1989	YHR072W	ERG7	erg7-5001	10.86	0.0389	10.32	0.0885	10.95	0.0288	10.14	0.0729	11.09	0.0497	10.37	0.0125	10.99	0.0161	9.23	0.0693	10.87	0.0407	8.98	0.2438	10.64	0.0598	10.56	0.1419	10.89	0.0115	10	0.1582	11.12	0.0476	9.32	0.0279	11.2	0.1061	9.6	0.102	11.09	0.0636	10.02	0.2653	11.03	0.0467	9.89	0.1952	10.99	0.08
TSQ1984	YHR074W	QNS1	qns1-5002	10.61	0.1358	10.53	0.0853	10.79	0.0289	10.4	0.1331	10.63	0.0162	10.68	0.0791	10.69	0.0119	9.53	0.2272	10.49	0.0336	10.26	0.0437	10.95	0.3362	10.84	0.4485	10.88	0.0188	10.54	0.0651	10.93	0.1048	10.53	0.1654	10.7	0.0738	10.3	0.0897	10.68	0.0165	10.63	0.0595	10.88	0.0374	10.91	0.0639	10.68	0.2247
TSQ1985	YHR074W	QNS1	qns1-5003	10.43	0.0375	11.07	0.1328	10.53	0.1206	10.93	0.0316	11.1	0.0826	11.16	0.0109	10.8	0.0222	9.92	0.1159	10.56	0.0285	10.64	0.0285	10.67	0.1193	10.66	0.1065	10.49	0.01	10.87	0.0504	10.94	0.0684	10.69	0.1208	10.76	0.1083	10.76	0.0849	10.55	0.0753	10.52	0.2035	10.84	0.0576	11	0.0632	10.55	0.1029
TSQ1986	YHR074W	QNS1	qns1-5004	0	0.01	0	0.01	11.24	0.0872	nan	nan	0	0.01	0	0.01	0	0.01	0	0.01	0	0.01	0	0.01	0	0.01	0	0.01	nan	nan	nan	nan	nan	nan	0	0.01	0	0.01	0	0.01	nan	nan	nan	nan	0	0.01	0	0.01	nan	nan
TSQ1987	YHR074W	QNS1	qns1-5005	8.92	0.9405	nan	nan	9.75	0.492	9.62	0.8849	nan	nan	nan	nan	9.21	0.2923	7.08	0.5704	7.48	0.6817	nan	nan	0	0.01	0	0.01	nan	nan	nan	nan	nan	nan	0	0.01	0	0.01	0	0.01	nan	nan	0	0.01	7.54	0.4645	5.13	0.1172	nan	nan
TSQ493	YHR083W	SAM35	sam35-2	10.67	0.0372	10.96	0.0181	10.78	0.0499	10.68	0.0696	11.07	0.0763	10.5	0.0184	10.97	0.106	10.3	0.1038	10.56	0.0737	10.36	0.1289	10.6	0.0611	10.63	0.1089	10.74	0.0282	10.53	0.0696	11.11	0.08	10.24	0.1497	10.96	0.0347	10.48	0.1125	10.97	0.1103	10.51	0.0494	11.09	0.0117	10.93	0.0212	10.88	0.0667
TSQ1410	YHR085W	IPI1	ipi1-5001	10.02	0.0143	8.83	0.1449	10.5	0.3312	10.95	0.6164	10.6	0.2164	9.86	0.1679	10.33	0.0261	8.88	0.0556	10.23	0.0381	9.24	0.1963	10.48	0.028	10.63	0.0564	10.14	0.0579	8.86	0.1203	10.61	0.0325	9.25	0.0306	10.03	0.034	8.14	0.0496	10.39	0.0475	8.69	0.184	10.8	0.022	9.78	0.1111	10.11	0.2504
TSQ1227	YHR088W	RPF1	rpf1-1	11	0.0531	10.92	0.0179	10.77	0.0655	10.63	0.0765	11.21	0.0108	10.69	0.1456	11.11	0.1512	10.12	0.1498	10.6	0.0195	10.5	0.1349	10.66	0.2257	10.8	0.1415	10.76	0.0916	10.46	0.0477	11.1	0.1272	10.2	0.1545	10.97	0.0474	10.44	0.0683	11.02	0.1141	10.61	0.1084	11.11	0.0379	10.68	0.1033	10.83	0.0919
TSQ1324	YHR088W	RPF1	rpf1-5001	11.12	0.0372	9.41	0.0272	10.59	0.0305	8.82	0.0929	10.87	0.0416	9.11	0.1058	10.78	0.0145	9.18	0.0497	10.53	0.0475	9.4	0.1117	10.57	0.1012	8.55	0.1076	10.7	0.0752	9.15	0.075	10.67	0.0846	8.83	0.1607	10.66	0.0481	8.94	0.0205	10.6	0.0452	8.48	0.0327	10.93	0.0118	9.87	0.0701	10.23	0.221
TSQ1344	YHR101C	BIG1	big1-5001	10.78	0.0667	10.68	0.0593	10.73	0.0159	9.7	0.0138	10.87	0.041	10.55	0.0917	11.13	0.0525	9.28	0.1477	10.99	0.0921	9.73	0.2502	10.57	0.0236	10.44	0.1591	11.03	0.046	10.58	0.0884	11	0.0671	9.46	0.0129	11.01	0.0506	10.6	0.0727	10.95	0.0171	10.17	0.042	11.05	0.0119	10.1	0.0269	10.95	0.1756
TSQ33	YHR107C	CDC12	cdc12-1	10.82	0.0485	9.84	0.0161	10.86	0.0132	9.78	0.0222	11.07	0.0476	9.87	0.1162	10.99	0.0666	9.92	0.1017	10.7	0.0209	9.48	0.2101	10.45	0.0346	10.11	0.0743	10.86	0.0702	10.08	0.2465	11.09	0.0112	9.53	0.0245	11.03	0.0534	9.22	0.1761	11.1	0.0114	9.06	0.2092	11.07	0.0393	10.37	0.0584	11.02	0.0108
TSQ53	YHR107C	CDC12	cdc12-td	11.13	0.131	10.94	0.1356	11.06	0.0627	10.66	0.1584	10.89	0.0773	10.71	0.0482	10.95	0.0454	10.05	0.1213	10.52	0.1176	10.55	0.242	10.52	0.0498	10.7	0.1982	10.76	0.0866	10.67	0.169	11.01	0.0975	9.89	0.2155	11.13	0.0796	10.84	0.0544	10.81	0.0367	10.61	0.1685	11.14	0.0457	10.8	0.0461	10.75	0.0383
TSQ1456	YHR118C	ORC6	orc6-5001	10.81	0.1034	8.72	0.1469	9.92	0.3052	nan	nan	10.36	0.1256	8.36	0.0666	10.47	0.0499	8.56	0.0999	10.12	0.1458	8.54	0.403	10.36	0.0815	10.32	0.1461	10.4	0.061	8.91	0.1207	10.51	0.098	7.93	0.0736	10.25	0.0865	8.44	0.1277	10.39	0.0533	8.05	0.1864	10.92	0.0216	9.5	0.0476	10.48	0.0407
TSQ1444	YHR122W	YHR122W	cia2-5001	11.13	0.1841	10.82	0.0636	11.1	0.0969	10.41	0.0272	11.09	0.0326	10.78	0.0539	11.23	0.14	10	0.0156	10.93	0.0306	10.44	0.0545	10.91	0.0576	10.41	0.0691	11.2	0.0707	10.71	0.0389	11.25	0.0249	10.42	0.0517	11.08	0.1414	10.05	0.0904	11.05	0.0405	10.42	0.0191	11.01	0.0375	10.29	0.0902	11.21	0.0153
TSQ352	YHR164C	DNA2	dna2-2	10.44	0.0129	8.91	0.0933	10.82	0.0389	9.47	0.3004	10.53	0.0867	8.81	0.147	10.62	0.0382	9.34	0.012	10.6	0.0626	9.33	0.2118	10.33	0.0115	9.71	0.2106	10.59	0.0826	9.05	0.085	10.57	0.0317	8.43	0.1522	10.6	0.0212	9.02	0.7054	10.49	0.046	8.12	0.0529	10.69	0.0584	9.25	0.1042	10.39	0.0104
TSQ89	YHR166C	CDC23	cdc23-1	10.79	0.0369	9.64	0.1786	10.72	0.0677	9.41	0.9858	11.05	0.0336	9.49	0.2502	10.93	0.0769	9.09	0.122	10.83	0.0773	8.6	0.2152	10.53	0.0246	10.66	0.0639	10.77	0.1224	9.12	0.1685	10.64	0.1053	8.39	0.0355	10.83	0.1358	8.52	0.2557	10.52	0.0106	7.88	0.1217	10.93	0.0828	9.04	0.1367	10.8	0.0402
TSQ90	YHR166C	CDC23	cdc23-4	11.13	0.068	9.95	0.1112	10.76	0.0194	9.67	0.0317	10.79	0.0376	9.29	0.0631	10.75	0.0802	9.61	0.0936	10.52	0.0208	10.09	0.0643	10.46	0.029	10.28	0.084	10.88	0.0233	9.82	0.0202	11.06	0.0724	9.74	0.0196	10.67	0.044	9.37	0.0126	10.92	0.1926	9.54	0.0993	11.02	0.0502	10.18	0.1368	10.93	0.0122
TSQ1131	YHR170W	NMD3	nmd3-4	10.63	0.0203	8.89	0.1105	10.27	0.1033	8.56	0.104	10.55	0.1187	8.95	0.3797	10.5	0.0591	8.67	0.0969	10.04	0.0532	8.62	0.1769	10.26	0.1161	10.12	0.2577	10.43	0.0818	9.31	0.2142	10.18	0.114	8.21	0.0193	10.09	0.102	8.06	0.097	10.19	0.0718	8.12	0.0502	10.79	0.0794	9.96	0.285	10.09	0.0912
TSQ291	YHR186C	KOG1	kog1-1	11.21	0.0589	10.22	0.0104	10.98	0.0726	9.81	0.1437	11.19	0.0733	10.09	0.2108	11.22	0.0844	9.79	0.0257	11.13	0.0407	9.93	0.0584	10.72	0.0587	10.65	0.0577	11.08	0.0646	9.81	0.0406	11.26	0.0767	9.86	0.0741	11.09	0.0639	9.35	0.0451	11.1	0.0665	9.5	0.2156	11.15	0.0928	10.17	0.2166	nan	nan
TSQ1411	YHR188C	GPI16	gpi16-5001	11.13	0.0742	11.24	0.0465	10.9	0.0407	11.03	0.0444	10.98	0.0179	10.51	0.0601	11.08	0.0241	9.24	0.1401	10.47	0.0215	10.11	0.1735	10.46	0.0392	10.43	0.063	10.83	0.0899	10.95	0.0982	10.99	0.0353	9.88	0.0591	10.63	0.0636	10.77	0.052	10.77	0.0376	10.71	0.0527	11.16	0.0108	10.2	0.062	10.9	0.1083
TSQ1337	YHR190W	ERG9	erg9-5001	10.55	0.0113	10.4	0.0831	10.31	0.0242	9.91	0.0703	10.6	0.0125	10.4	0.1481	10.45	0.0258	8.48	0.032	10.39	0.0365	9.12	0.0135	10.34	0.0591	10.55	0.1322	10.38	0.0725	10.06	0.0254	10.55	0.1053	9.23	0.303	10.43	0.0387	9.73	0.1082	10.39	0.0457	9.96	0.027	10.77	0.0141	10.49	0.0138	10.72	0.0254
TSQ1378	YHR196W	UTP9	utp9-5001	10.77	0.0321	9.94	0.0183	10.29	0.1352	9.25	0.1984	10.47	0.0771	9.48	0.0691	10.4	0.0417	9.13	0.1039	10.03	0.0175	9.45	0.0646	10.42	0.0751	10.4	0.1371	10.23	0.0654	9.29	0.0471	10.29	0.0954	8.51	0.1298	9.94	0.0694	8.68	0.1538	10.27	0.01	8.94	0.1124	10.87	0.011	9.93	0.0205	10.22	0.0903
TSQ1341	YHR197W	RIX1	rix1-5001	10.29	0.051	8.94	0.1198	9.94	0.0747	8.99	0.8331	10.45	0.1153	8.93	0.1411	10.27	0.0267	8.58	0.1634	10.04	0.0566	9.23	0.0147	10.48	0.0142	9.98	0.0423	10.22	0.0264	9.09	0.0803	10.4	0.0342	8.69	0.048	10.23	0.0356	8.14	0.0947	10.25	0.0271	7.52	0.54	10.78	0.0273	9.54	0.0102	10.08	0.06
TSQ1990	YIL003W	CFD1	cfd1-5001	10.69	0.0947	10.77	0.0556	10.85	0.0423	10.72	0.0534	10.91	0.0633	10.89	0.0884	10.74	0.0364	9.42	0.0955	10.44	0.0465	9.99	0.1014	10.31	0.1532	10.58	0.0893	10.57	0.01	10.56	0.017	10.88	0.1311	9.85	0.1269	10.74	0.0172	10.41	0.0461	10.86	0.0953	10.35	0.1295	11.05	0.0267	10.94	0.0287	10.59	0.0207
TSQ1991	YIL003W	CFD1	cfd1-5002	10.72	0.0516	11.08	0.0322	10.74	0.0304	10.63	0.1561	10.91	0.0317	10.98	0.0795	10.63	0.047	9.52	0.0274	10.35	0.0648	10.19	0.2197	10.41	0.0761	10.63	0.0126	10.68	0.0885	10.73	0.0149	10.97	0.0967	10.78	0.0181	11.05	0.031	10.68	0.0957	10.98	0.1069	10.82	0.0907	10.96	0.0447	11.09	0.0118	10.69	0.0811
TSQ1992	YIL003W	CFD1	cfd1-5003	10.97	0.0531	11.32	0.0965	10.67	0.0444	10.86	0.1187	11.06	0.0557	11.17	0.0912	10.76	0.0919	9.6	0.1607	10.58	0.2096	10.49	0.2057	10.32	0.0441	11.12	0.202	10.9	0.0404	10.99	0.119	10.96	0.0499	10.39	0.1281	11	0.0485	11.2	0.1283	10.91	0.0338	11.2	0.1822	10.74	0.0238	11.29	0.0454	10.6	0.174
TSQ1171	YIL004C	BET1	bet1-1	10.89	0.0483	9.01	0.0131	11	0.017	8.61	0.2827	10.98	0.024	9.24	0.235	10.68	0.1101	8.32	0.1369	10.7	0.0809	7.87	0.0282	10.55	0.1649	9.3	0.1877	10.83	0.0994	8.76	0.2076	10.87	0.1168	8.99	0.0109	10.94	0.1762	8.7	0.2217	10.91	0.0563	8.37	0.0858	11.05	0.0713	9.57	0.024	10.4	0.0236
TSQ1993	YIL019W	FAF1	faf1-5001	11.07	0.0661	11.47	0.0352	10.93	0.0164	10.87	0.0181	11	0.0794	11.16	0.0696	11.13	0.0357	10.23	0.0678	10.76	0.1151	11.02	0.0222	11.07	0.0124	11.09	0.2087	11.08	0.0597	11.15	0.0573	11.17	0.0763	10.97	0.1765	11.15	0.0867	11.06	0.046	10.98	0.12	11.3	0.0676	11.09	0.0422	11.22	0.0445	11.13	0.2208
TSQ1069	YIL026C	IRR1	irr1-1	10.87	0.0205	11	0.0122	10.65	0.0176	10.75	0.0337	10.98	0.0384	10.97	0.0576	10.72	0.0875	9.21	0.0268	10.65	0.0181	10.41	0.2844	10.27	0.0801	10.68	0.0929	10.69	0.0107	10.52	0.0467	10.75	0.0355	9.64	0.0877	10.86	0.14	10.92	0.1638	10.99	0.0176	10.89	0.0149	10.93	0.0311	11.18	0.0653	10.55	0.0213
TSQ2002	YIL031W	ULP2	ulp2-5013	10.88	0.0781	11.05	0.056	10.87	0.0752	10.55	0.1985	11.13	0.0778	11.08	0.0631	11.33	0.0405	10.46	0.1063	10.98	0.0554	10.8	0.0608	10.76	0.1113	10.68	0.0516	10.84	0.1712	10.61	0.12	11.46	0.04	10.43	0.0627	11.03	0.2134	10.47	0.1097	10.8	0.0285	10.7	0.0636	11.16	0.0241	11.27	0.016	11.02	0.0244
TSQ2011	YIL031W	ULP2	ulp2-5002	11.11	0.087	11.31	0.0672	11.01	0.0319	11.04	0.1207	11.12	0.114	11.1	0.0646	11	0.0855	10.09	0.104	10.8	0.0639	10.38	0.1106	10.7	0.1476	10.87	0.1371	10.97	0.0298	10.93	0.1041	11.37	0.0832	10.8	0.1363	11.06	0.138	10.59	0.0104	11.18	0.1043	11.18	0.2304	11.23	0.057	11.06	0.0582	10.91	0.1158
TSQ2012	YIL031W	ULP2	ulp2-5003	10.75	0.1027	10.91	0.0113	10.98	0.0454	10.67	0.0136	11.13	0.0321	11.17	0.0306	11.1	0.0156	10.15	0.0416	10.82	0.0175	10.89	0.1133	10.6	0.0682	10.72	0.1173	11.01	0.0662	10.9	0.0115	11.11	0.1986	10.68	0.2009	11.04	0.0789	10.7	0.0269	11.02	0.1492	10.88	0.1472	11.24	0.0263	11.22	0.0349	11.16	0.035
TSQ939	YIL046W	MET30	met30-9	10.78	0.1171	10.07	0.1948	10.92	0.0448	10.37	0.1505	10.86	0.0623	10.25	0.1651	10.87	0.0537	9.42	0.0413	10.76	0.122	9.63	0.0626	10.73	0.2371	10.26	0.116	10.78	0.0767	10.08	0.079	10.92	0.1245	9.95	0.0506	10.98	0.1995	9.88	0.051	10.66	0.043	9.91	0.113	10.94	0.0146	10.34	0.0757	10.71	0.124
TSQ188	YIL048W	NEO1	neo1-2	10.94	0.0263	10.31	0.2045	10.76	0.0354	9.91	0.0801	10.94	0.0114	10.16	0.0395	11.07	0.0355	9.22	0.1371	10.84	0.0308	10.69	0.1116	10.11	0.0105	10.08	0.308	10.67	0.0624	10.08	0.0266	10.93	0.099	9.99	0.1156	10.69	0.0649	9.99	0.1365	10.82	0.0392	10.28	0.102	10.86	0.083	9.66	0.22	nan	nan
TSQ888	YIL062C	ARC15	arc15-10	10.1	0.1715	7.56	0.2795	9.76	0.242	6.67	0.4345	9.89	0.1758	8.03	0.0709	10.17	0.1725	8.17	0.1715	9.54	0.0683	7.93	0.06	9.23	0.3688	7.47	0.2084	9.93	0.1259	7.9	0.0849	10.51	0.1148	8.06	0.1007	9.86	0.1388	7.77	0.0141	9.13	0.5157	nan	nan	10.49	0.0228	8.46	0.0229	nan	nan
TSQ41	YIL068C	SEC6	sec6-4	10.97	0.0459	9.47	0.3062	10.98	0.1033	9.08	0.0466	11.08	0.1089	8.87	0.149	11.14	0.1084	9	0.219	10.7	0.034	8.63	0.0587	10.67	0.0377	9.34	0.1771	10.87	0.0841	8.77	0.0166	11.07	0.0424	8.95	0.0197	11.18	0.074	8.52	0.354	10.95	0.0491	8.11	0.1129	11.22	0.0387	9.38	0.036	11.07	0.0241
TSQ2015	YIL091C	UTP25	utp25-5001	10.82	0.1349	11.14	0.0677	10.93	0.0279	10.62	0.1109	11.12	0.085	11.02	0.0849	11.19	0.0204	10.51	0.0842	nan	nan	nan	nan	10.7	0.1016	10.93	0.1312	11.03	0.0111	10.99	0.0821	11.25	0.052	10.62	0.1419	11.11	0.0722	11.22	0.0491	11.07	0.093	10.96	0.0716	11.16	0.0117	11.39	0.051	10.84	0.093
TSQ2016	YIL091C	UTP25	utp25-5002	10.06	0.0186	9.95	0.3089	10.29	0.047	8.96	0.6574	10.51	0.0579	10.32	0.0103	10.18	0.0965	8.62	0.073	10.02	0.0828	8.04	0.1024	10.4	0.276	7.89	0.2122	9.99	0.0471	8.23	0.4151	10.47	0.263	9.19	0.669	9.91	0.0394	9.66	0.6249	10.09	0.044	8.52	0.3262	10.75	0.0619	9.34	0.5571	10.04	0.0363
TSQ2017	YIL091C	UTP25	utp25-5004	10.68	0.0883	10.47	0.176	10.68	0.0457	10.57	0.078	10.99	0.0549	10.21	0.0566	10.97	0.06	9.72	0.103	10.64	0.0399	9.98	0.027	10.56	0.3338	10.23	0.2859	10.69	0.0871	10.09	0.0205	11.09	0.034	10.07	0.2383	10.74	0.0928	9.66	0.2658	10.92	0.063	9.87	0.136	11.15	0.0196	10.78	0.0185	10.8	0.1336
TSQ2018	YIL091C	UTP25	utp25-5005	10.66	0.0317	10.64	0.0125	10.73	0.0625	10.52	0.0701	10.95	0.0561	10.71	0.1223	10.75	0.0745	9.8	0.0697	10.52	0.0151	10.04	0.13	10.99	0.1354	10.68	0.2058	10.73	0.1004	10.42	0.0702	11.01	0.0555	10.55	0.133	10.93	0.0193	10.35	0.0259	11.11	0.017	10.58	0.0981	11.12	0.0162	10.9	0.0458	10.86	0.0174
TSQ2019	YIL091C	UTP25	utp25-5006	10.4	0.0116	10.07	0.0413	10.57	0.0654	10.03	0.0262	10.82	0.0466	9.7	0.0681	10.7	0.0642	9.2	0.0858	10.38	0.0283	9.35	0.0441	10.46	0.176	9.74	0.1959	10.45	0.0567	9.6	0.1599	10.46	0.2018	9.28	0.1099	10.49	0.0977	9.22	0.2031	10.6	0.0724	9.86	0.3369	10.99	0.0133	10.65	0.0649	10.2	0.0615
TSQ2020	YIL091C	UTP25	utp25-5007	10.19	0.0672	9.86	0.1113	10.19	0.0273	9.35	0.1788	10.48	0.0112	9.61	0.049	10.41	0.0101	9.08	0.1116	10.08	0.1028	9.42	0.3775	10.02	0.0137	9.65	0.0262	10.12	0.0365	9.32	0.073	10.39	0.0711	9.06	0.1071	10.1	0.0896	8.67	0.0824	10.1	0.011	9	0.0462	10.61	0.0214	10.19	0.0625	9.82	0.2187
TSQ2021	YIL091C	UTP25	utp25-5003	10.5	0.0434	10.93	0.0562	10.53	0.0202	11.1	0.0451	10.97	0.0137	11.16	0.1045	10.74	0.0482	9.22	0.0853	10.41	0.0315	10.57	0.1271	10.71	0.1752	10.79	0.2452	10.66	0.0508	10.84	0.0321	10.85	0.0671	10.33	0.0932	10.7	0.1158	10.47	0.1221	10.88	0.0915	10.87	0.1843	10.99	0.0259	11.17	0.0463	10.71	0.2423
TSQ1329	YIL104C	SHQ1	shq1-5001	10.87	0.0499	10.38	0.1272	10.94	0.0175	10.54	0.0697	10.97	0.0105	10.11	0.1132	10.71	0.0754	10.37	0.0233	10.6	0.0941	10.04	0.0533	10.71	0.141	10.53	0.1503	10.76	0.0105	10.3	0.0418	11.11	0.06	10.12	0.2128	10.96	0.0787	10.14	0.0575	11.15	0.0481	10.28	0.0181	11.2	0.0278	10.94	0.0242	11.05	0.0173
TSQ1089	YIL109C	SEC24	sec24-2	10.92	0.0646	10.53	0.0828	11.22	0.0211	10.39	0.0542	10.83	0.1216	10.41	0.1538	10.97	0.0534	9.6	0.0978	10.55	0.0409	10.05	0.0659	10.47	0.1318	10.12	0.0218	10.81	0.0594	10.46	0.1556	11.04	0.0416	9.43	0.21	11	0.045	10.31	0.1332	10.78	0.0124	10.53	0.1482	11.02	0.0224	10.29	0.0289	10.69	0.1225
TSQ654	YIL118W	RHO3	rho3-1	10.59	0.0962	8.35	0.1509	10.66	0.0382	7.31	0.617	10.94	0.0146	8.64	0.0388	11.12	0.0834	9	0.1898	10.52	0.0699	7.89	0.0773	10.85	0.1513	8.08	0.1309	10.68	0.0822	8.34	0.0597	11.19	0.0579	8.91	0.1597	10.88	0.0701	8.19	0.0178	11	0.0414	8.15	0.0148	11.17	0.0203	9.71	0.0132	10.54	0.0102
TSQ2024	YIL129C	TAO3	tao3-5003	10.32	0.2345	10.09	0.0983	9.36	0.1174	7.48	0.4556	10.51	0.1065	10.24	0.2143	10.32	0.0794	6.51	0.4419	10.15	0.0122	8.88	0.2913	10	0.0348	9.71	0.2969	10.35	0.1402	10.13	0.337	10.55	0.1757	10.03	0.042	10.24	0.0151	9.86	0.0931	10.23	0.1602	nan	nan	10.08	0.1257	10.58	0.1023	10.23	0.1136
TSQ2025	YIL129C	TAO3	tao3-5004	10.66	0.0105	9.7	0.2681	10.56	0.0316	8.94	0.295	10.96	0.0343	9.28	0.0486	11.05	0.1111	9.2	0.0609	10.83	0.1318	9.03	0.0333	10.12	0.0786	9.02	0.0283	10.95	0.1192	9.32	0.1395	10.96	0.0201	8.84	0.2721	10.52	0.0899	8.25	0.0463	nan	nan	nan	nan	10.87	0.0321	9.45	0.0941	10.39	0.2005
TSQ2026	YIL129C	TAO3	tao3-5005	10.73	0.0277	10.15	0.2028	10.85	0.0208	9.34	0.167	10.98	0.0176	10.13	0.0945	10.88	0.0524	9.43	0.082	10.7	0.0596	10.13	0.093	11.03	0.0351	10.41	0.0368	10.71	0.0917	9.85	0.1533	11.26	0.1249	10.37	0.0378	10.84	0.0788	9.74	0.3203	11.08	0.0888	9.82	0.232	11.23	0.0201	10.49	0.0177	10.88	0.019
TSQ2027	YIL129C	TAO3	tao3-5006	10.84	0.0678	10.45	0.395	10.71	0.0325	9.4	0.197	10.95	0.0972	10.04	0.1893	11.02	0.0869	9.35	0.0884	10.99	0.0195	9.51	0.0701	10.41	0.0443	9.48	0.3011	10.8	0.0358	10.09	0.1163	10.77	0.0804	9.02	0.2084	10.99	0.1075	10.27	0.2942	10.94	0.0215	9.1	0.3499	10.84	0.1002	10.03	0.1139	10.84	0.064
TSQ2029	YIL129C	TAO3	tao3-5008	10.6	0.1575	10.24	0.4992	9.63	0.0933	9.72	0.4448	10.25	0.125	10.43	0.2152	10.23	0.0537	nan	nan	10.05	0.0781	8.11	0.108	9.63	0.1655	nan	nan	10.2	0.0448	10.34	0.1704	10.73	0.0978	10.18	0.2775	9.96	0.123	10.26	0.0948	9.98	0.0608	9.68	0.5171	10.24	0.0851	10.62	0.2118	10.37	0.0613
TSQ2030	YIL129C	TAO3	tao3-5009	10.28	0.0793	10.12	0.2554	10.27	0.1994	8.68	0.3992	10.28	0.0502	10.69	0.0737	10.29	0.0577	8.11	0.0675	10.23	0.0761	9.89	0.3093	10.07	0.4021	nan	nan	10.2	0.1095	9.93	0.4124	10.61	0.0918	10.04	0.2268	10.45	0.0184	10.19	0.2594	10.43	0.1218	10.63	0.7141	10.36	0.0718	10.67	0.0323	10.3	0.1798
TSQ2031	YIL129C	TAO3	tao3-5010	nan	nan	nan	nan	9.56	0.2023	6.94	0.6467	10.56	0.144	10.37	0.2685	9.96	0.1163	7.18	0.6284	10.22	0.0604	8.61	0.7336	9.69	0.181	nan	nan	10.21	0.0913	10.26	0.2849	10.33	0.1858	9.29	0.4766	10.37	0.1869	9.71	0.0269	10.5	0.0273	nan	nan	10.47	0.064	10.56	0.0859	10.16	0.0791
TSQ2033	YIL129C	TAO3	tao3-5012	10.21	0.0623	10.28	0.1273	8.85	0.7076	7.95	0.7917	10.4	0.0349	10.25	0.241	10.01	0.2948	7.38	0.7037	10.12	0.0597	8.27	0.5061	9.77	0.105	9.15	0.8237	9.71	0.117	8.78	0.3385	10.47	0.0912	10.21	0.3193	10.26	0.0574	9.81	0.2812	10.39	0.0747	9.46	0.4435	10.15	0.073	10.33	0.01	10.13	0.0782
TSQ2034	YIL129C	TAO3	tao3-5013	nan	nan	nan	nan	9.32	0.016	nan	nan	10.1	0.1122	8.19	0.3204	10.12	0.0971	8.16	0.0998	9.83	0.0751	7.9	0.2989	9.03	0.9732	7.76	0.077	10.27	0.0939	8.12	0.1589	10.16	0.2664	7.86	0.1176	nan	nan	nan	nan	9.92	0.0174	nan	nan	10.5	0.0205	8.5	0.0315	0	0.01
TSQ2035	YIL129C	TAO3	tao3-5014	10.32	0.1069	9.78	0.1724	10.25	0.0644	9.26	0.0885	10.65	0.0486	9.89	0.0503	10.45	0.1086	9.08	0.1212	10.21	0.1031	9.51	0.2855	10.27	0.0119	9.47	0.1182	10.46	0.1206	9.72	0.0176	10.84	0.0916	9.66	0.2228	10.31	0.119	9.19	0.2543	10.48	0.0199	9.06	0.1679	10.78	0.0232	9.71	0.0424	10.23	0.0541
TSQ2036	YIL129C	TAO3	tao3-5015	10.99	0.1969	8.77	0.0598	10.86	0.01	8.96	0.0419	10.83	0.1227	8.85	0.106	11.02	0.0333	9.13	0.0989	10.63	0.0316	9.22	0.0801	10.72	0.087	8.48	0.1372	10.94	0.078	9.26	0.043	10.92	0.0453	8.93	0.023	10.9	0.1684	8.87	0.1084	11	0.0433	9.07	0.1855	10.98	0.0211	10.39	0.0949	11.02	0.0591
TSQ2037	YIL142W	CCT2	cct2-5001	10.84	0.0752	10.89	0.2854	10.73	0.0781	10.36	0.1075	10.78	0.0738	10.57	0.1185	10.8	0.0361	9.26	0.0491	10.35	0.0479	9.87	0.402	10.13	0.1162	9.45	0.2852	10.5	0.1755	nan	nan	10.69	0.0819	9.82	0.2718	10.3	0.0326	10.43	0.0736	nan	nan	nan	nan	10.99	0.0152	10.75	0.0143	10.24	0.0476
TSQ2038	YIL142W	CCT2	cct2-5002	11.12	0.1198	10.98	0.0171	10.63	0.1124	10.58	0.132	11.01	0.0556	10.51	0.071	11	0.0759	9.52	0.0681	10.62	0.225	9.94	0.2093	10.35	0.0673	10.18	0.0905	11.18	0.1137	10.73	0.0967	10.86	0.0604	10.31	0.1788	10.59	0.1944	10.6	0.1445	10.91	0.1436	10.45	0.0586	10.9	0.0241	10.51	0.092	10.77	0.0572
TSQ2039	YIL142W	CCT2	cct2-5003	11.22	0.0887	10.69	0.1061	10.64	0.0121	10.07	0.0692	10.89	0.0149	9.85	0.0193	10.87	0.094	9.39	0.0709	10.4	0.1327	9.29	0.3743	10.05	0.1743	9.01	0.2304	10.78	0.0298	9.98	0.0628	10.91	0.0544	10.1	0.0661	10.41	0.1171	9.85	0.0933	10.65	0.0467	9.76	0.0387	11.17	0.0163	10.46	0.0665	10.84	0.0378
TSQ2040	YIL142W	CCT2	cct2-5004	10.43	0.03	9.98	0.2459	10.25	0.2021	8.8	0.1862	10.52	0.0451	9.84	0.257	10.67	0.0277	8.74	0.0472	10.49	0.1422	8.94	0.0587	9.81	0.0803	8.46	0.1734	10.39	0.1022	9.76	0.4884	10.41	0.0925	8.27	0.3084	10.48	0.0104	8.81	0.2959	10.58	0.1297	9.97	0.1693	10.91	0.0367	9.64	0.1279	10.42	0.0378
TSQ1144	YIL143C	SSL2	ssl2-ts	10.85	0.0425	10.87	0.0396	10.77	0.0299	10.43	0.1119	10.9	0.0955	10.73	0.0169	11.05	0.1215	9.98	0.1232	10.81	0.1541	10.13	0.2048	10.36	0.0927	10.32	0.2062	10.94	0.0328	10.58	0.0521	11.07	0.1771	9.83	0.148	10.87	0.0229	10.59	0.0123	10.8	0.0864	10.55	0.0526	11.14	0.0279	10.93	0.0114	10.84	0.0209
TSQ1260	YIL144W	TID3	tid3-1	11.23	0.0323	11.08	0.0984	10.87	0.0688	10.66	0.0293	11	0.0491	10.68	0.0368	11.11	0.0528	9.96	0.1399	10.81	0.0504	10.58	0.0722	10.8	0.0211	10.75	0.0604	10.94	0.0238	10.6	0.027	11.13	0.0212	10.51	0.0175	11.11	0.118	10.97	0.1459	11.22	0.0168	10.92	0.0826	11.32	0.0206	11.03	0.048	10.96	0.0502
TSQ1003	YIL147C	SLN1	sln1-ts4	11.03	0.1313	8.63	0.0593	10.96	0.1147	7.91	0.1656	11.02	0.0517	9.27	0.0255	11.15	0.1268	9.26	0.1354	10.93	0.1505	8.89	0.2784	10.59	0.0534	10.09	0.4336	11.04	0.0608	9.67	0.0675	11.2	0.1295	8.73	0.1582	11.05	0.1816	8.23	0.1649	11.14	0.0956	8.94	0.1775	11.02	0.0286	9.48	0.0358	10.88	0.107
TSQ110	YIL150C	MCM10	mcm10-1	0	0.01	0	0.01	11.42	0.1934	11.66	0.222	nan	nan	nan	nan	nan	nan	nan	nan	nan	nan	nan	nan	0	0.01	0	0.01	nan	nan	nan	nan	nan	nan	0	0.01	nan	nan	0	0.01	10.13	0.5193	0	0.01	nan	nan	nan	nan	10.99	0.1243
TSQ353	YIR006C	PAN1	pan1-4	11.23	0.0221	9.91	0.2963	10.3	0.1163	9.57	0.4571	10.7	0.1204	8.95	0.4137	10.76	0.0572	8.43	0.0872	10.2	0.0199	8.92	0.2259	10.2	0.1017	9.25	0.2115	10.71	0.0187	8.75	0.0462	10.97	0.1577	8.42	0.0455	10.48	0.2044	8.52	0.2251	10.43	0.2277	nan	nan	10.96	0.1068	9.2	0.1431	10.48	0.0661
TSQ435	YIR010W	DSN1	dsn1-7	10.98	0.072	9.76	0.192	10.81	0.0283	9.75	0.0556	11.14	0.1434	9.34	0.0967	11.07	0.0875	9.39	0.0739	10.78	0.0615	9.73	0.0438	10.72	0.0745	9.85	0.2286	10.99	0.0187	9.46	0.0411	11.21	0.0649	9.87	0.1351	11.11	0.0848	8.96	0.1348	10.81	0.0337	9.12	0.3387	11.11	0.032	10.21	0.0346	11.06	0.0415
TSQ436	YIR010W	DSN1	dsn1-8	10.9	0.135	9.68	0.2924	10.91	0.0658	9.2	0.0859	10.98	0.0812	9.3	0.01	11.13	0.1024	9.49	0.0984	11.01	0.1088	9.19	0.077	10.44	0.2038	9.03	0.1439	11.13	0.0948	9.17	0.0806	11.31	0.1151	9.43	0.0105	11.02	0.1384	8.93	0.0616	11.31	0.1823	9.25	0.1867	11.04	0.0242	9.75	0.0429	10.83	0.0583
TSQ1334	YIR011C	STS1	sts1-5001	11.02	0.0349	10.44	0.1101	10.88	0.0715	9.75	0.0792	10.98	0.0103	9.94	0.0938	11.01	0.0467	9.48	0.1114	10.64	0.0691	10.01	0.232	10.86	0.2026	10.45	0.2107	10.88	0.037	10.06	0.1236	10.77	0.1183	9.94	0.1505	10.62	0.0314	9.84	0.0622	10.97	0.136	9.93	0.0455	11.26	0.0715	10.58	0.0784	10.98	0.0224
TSQ1137	YIR012W	SQT1	sqt1-201	9.58	0.0748	8.52	0.2314	9.68	0.0363	9.04	0.1974	9.96	0.0389	9.56	0.1354	9.91	0.0816	8.5	0.0442	9.74	0.0218	8.43	0.4639	9.29	0.1873	9.64	0.4656	9.64	0.1161	8.31	0.0226	9.96	0.2905	8.2	0.3114	9.72	0.0966	8	0.0356	9.91	0.072	8.34	0.114	10.49	0.0456	9.42	0.3361	9.59	0.2813
TSQ318	YIR022W	SEC11	sec11-2	10.85	0.0656	8.75	0.3462	10.69	0.1235	9.25	0.6525	10.91	0.0625	9.44	0.0892	11.01	0.1514	8.41	0.0568	10.85	0.0723	8.98	0.4303	10.34	0.0359	9.84	0.2651	10.67	0.0557	8.27	0.052	10.93	0.017	8.37	0.01	10.83	0.1377	9.08	0.6791	10.83	0.0155	9.18	0.3371	10.97	0.0279	9.59	0.4769	10.43	0.0242
TSQ735	YJL002C	OST1	ost1-6	10.74	0.0611	10.76	0.0974	10.81	0.1036	10.75	0.0476	10.79	0.081	10.42	0.1168	10.83	0.0433	9.39	0.01	10.42	0.0165	9.59	0.1662	10.37	0.0435	10.31	0.0535	10.56	0.0513	10.53	0.0988	11.03	0.1373	10.17	0.182	10.84	0.0528	10.41	0.1242	10.65	0.0557	10.32	0.0152	10.97	0.0394	10.74	0.0392	10.57	0.041
TSQ354	YJL005W	CYR1	cdc35-1	11.38	0.0671	10.34	0.0559	11.09	0.0168	9.9	0.0139	10.82	0.0748	9.42	0.0437	11.14	0.0454	9.84	0.0111	10.49	0.091	9.95	0.022	10.57	0.1634	9.78	0.192	10.86	0.038	9.81	0.0197	10.79	0.0108	9.48	0.1451	10.85	0.1147	9.74	0.0707	10.65	0.0727	9.12	0.0515	11.2	0.0578	10.32	0.1094	10.65	0.019
TSQ2041	YJL010C	NOP9	nop9-5001	10.75	0.0512	10.75	0.1591	10.44	0.0127	9.82	0.3074	10.58	0.0406	10.1	0.0211	10.58	0.0745	9.13	0.0441	10.18	0.0353	10.2	0.0592	10.18	0.0232	9.87	0.0288	10.16	0.0464	9.56	0.3792	10.4	0.1913	9.43	0.4146	10.6	0.0976	10.23	0.0166	10.47	0.0801	10.12	0.139	10.55	0.0626	9.92	0.1113	10.55	0.1439
TSQ2043	YJL010C	NOP9	nop9-5003	10.69	0.0272	10.85	0.0864	10.69	0.0611	10.01	0.084	10.67	0.0116	10.49	0.161	10.9	0.0971	9.09	0.0108	10.83	0.0586	10.56	0.0855	10.34	0.0168	10.51	0.2075	10.6	0.0483	10.28	0.0475	10.77	0.1393	10.22	0.0262	10.84	0.1061	10.62	0.3452	10.69	0.0581	10.34	0.1156	11.01	0.0471	10.89	0.0717	10.96	0.0963
TSQ2044	YJL010C	NOP9	nop9-5004	10.97	0.0355	9.65	0.0928	11.05	0.0589	9.6	0.1227	11.1	0.0823	9.95	0.1788	10.98	0.0438	9.63	0.0531	10.56	0.026	9.61	0.043	10.68	0.2101	9.86	0.037	11.02	0.0728	9.85	0.0205	11.08	0.0797	9.9	0.1244	11.08	0.0918	9.59	0.0992	10.78	0.0101	9.04	0.1205	11.14	0.0276	10.6	0.0661	10.86	0.1033
TSQ2045	YJL014W	CCT3	cct3-5001	10.87	0.0386	10.64	0.0193	10.51	0.0424	10.28	0.029	10.66	0.0847	9.9	0.0645	10.74	0.0378	9.36	0.0749	10.15	0.0103	10.18	0.1032	10.26	0.0885	9.65	0.1068	10.59	0.0403	10.11	0.0333	10.41	0.2075	9.32	0.2031	10.44	0.0695	10.14	0.0422	10.76	0.1941	10.24	0.2539	10.65	0.0444	9.85	0.0671	10.34	0.0313
TSQ2046	YJL014W	CCT3	cct3-5002	nan	nan	nan	nan	0	0.01	0	0.01	0	0.01	0	0.01	0	0.01	0	0.01	0	0.01	0	0.01	nan	nan	nan	nan	0	0.01	0	0.01	0	0.01	0	0.01	0	0.01	0	0.01	nan	nan	nan	nan	0	0.01	0	0.01	0	0.01
TSQ1457	YJL025W	RRN7	rrn7-5001	10.32	0.0246	10.59	0.1557	10.43	0.1664	10.44	0.0564	10.09	0.0271	9.85	0.1385	10.23	0.1046	8.69	0.1502	10.07	0.0392	9.57	0.2578	9.89	0.0588	10.15	0.0488	10.37	0.0641	10.66	0.0391	10.18	0.065	8.41	0.2028	10.33	0.031	9.01	0.3427	10.28	0.1758	9.52	0.5015	10.86	0.026	10.58	0.0554	10.19	0.01
TSQ2047	YJL033W	HCA4	hca4-5001	10.81	0.1353	11.31	0.0952	10.9	0.0213	11.11	0.0274	11.12	0.0118	11.45	0.0807	11.03	0.0752	10.25	0.0969	11.07	0.124	11.16	0.0486	10.43	0.1005	10.75	0.0448	10.98	0.0478	10.98	0.0103	11.06	0.0404	10.61	0.1011	11.02	0.0354	11.15	0.0208	10.9	0.0889	11.04	0.1162	10.97	0.0259	11.52	0.0441	11.06	0.0356
TSQ2048	YJL033W	HCA4	hca4-5002	10.32	0.0752	10.48	0.0717	10.42	0.0763	10.68	0.0831	10.52	0.0241	10.22	0.1001	10.6	0.0284	9.18	0.0395	10.34	0.036	10.4	0.0436	9.82	0.1532	9.77	0.0662	10.4	0.0736	10.37	0.0717	10.29	0.0895	9.99	0.1117	10.46	0.063	10.13	0.0672	10.55	0.085	10.3	0.1674	10.61	0.0502	10.32	0.0497	10.24	0.0265
TSQ2049	YJL033W	HCA4	hca4-5003	10.29	0.0746	8.65	0.444	10.04	0.0273	8.22	0.5738	10.22	0.1201	8.96	0.2965	10.25	0.3647	8.39	0.0476	9.96	0.0703	8.1	0.0931	9.94	0.1558	8.58	0.2486	9.91	0.0416	8	0.0957	9.88	0.1237	8.08	0.3263	9.78	0.0605	7.77	0.0462	9.56	0.0325	7.91	0.2323	10.66	0.0515	8.6	0.0732	9.21	0.2684
TSQ2051	YJL033W	HCA4	hca4-5005	10.64	0.0476	10.73	0.0766	10.57	0.0949	10.52	0.1609	10.92	0.0103	10.72	0.0493	10.93	0.0128	9.66	0.1161	10.7	0.0377	10.65	0.087	10.66	0.1451	10.25	0.1357	10.73	0.0249	10.54	0.0618	10.96	0.1658	10.33	0.1678	10.82	0.01	10.05	0.126	10.86	0.0628	10.51	0.0779	11.14	0.02	11.07	0.0118	10.64	0.0378
TSQ2052	YJL033W	HCA4	hca4-5006	11.04	0.0271	11.11	0.0628	11	0.0348	10.98	0.1098	11.18	0.0706	11.23	0.0367	11.46	0.0477	10.5	0.0664	11.09	0.0356	10.92	0.0876	10.93	0.0784	11.21	0.0106	11.04	0.0781	11.01	0.0425	11.34	0.0181	10.8	0.0378	11.08	0.0289	10.87	0.0329	11.2	0.039	11.01	0.0889	11.32	0.042	11.44	0.037	11.17	0.0144
TSQ2053	YJL033W	HCA4	hca4-5007	9.95	0.0665	8.97	0.0255	10.01	0.3049	7.71	0.7904	9.95	0.1459	8.28	0.0761	9.96	0.0462	8.34	0.067	9.38	0.0728	8.7	0.21	9.71	0.2066	nan	nan	9.85	0.0841	8.83	0.3526	9.92	0.0139	7.67	0.3762	9.62	0.1421	7.69	0.0534	9.87	0.2189	8.8	0.4816	10.47	0.0468	9.76	0.5124	nan	nan
TSQ2054	YJL033W	HCA4	hca4-5008	10.91	0.0766	10.99	0.0413	10.4	0.015	10.18	0.1359	10.41	0.0615	10.13	0.1129	10.38	0.0801	9.15	0.1319	10.03	0.0858	10.04	0.1033	9.93	0.0354	10.15	0.0998	10.33	0.0138	10.34	0.1077	10.47	0.1133	9.86	0.1987	10.34	0.079	10.5	0.0188	10.61	0.0238	10.51	0.0648	10.6	0.0116	10.38	0.0626	10.39	0.0633
TSQ2055	YJL033W	HCA4	hca4-5009	11.07	0.0936	11.25	0.0915	11.06	0.0428	11.15	0.0594	11.19	0.0516	11.31	0.0572	10.94	0.1117	10.28	0.127	10.82	0.0421	10.76	0.0808	10.66	0.1485	10.85	0.1301	10.94	0.0627	11.19	0.0554	11.25	0.1721	10.85	0.0933	11.21	0.0841	10.99	0.0684	11.34	0.1148	10.98	0.022	11.21	0.0647	11.33	0.0475	11.09	0.0271
TSQ1092	YJL034W	KAR2	kar2-159	10.86	0.0407	8.31	0.1547	10.73	0.0265	8.25	0.1601	11.01	0.0463	8.8	0.0608	11.06	0.0962	8.57	0.0696	10.8	0.012	8.3	0.0742	10.41	0.0353	8.14	0.1776	10.91	0.0194	8.21	0.0208	11.16	0.1397	8.37	0.3713	10.84	0.0576	9.15	0.1614	10.63	0.1454	7.8	0.1729	11.07	0.0352	9.1	0.098	10.76	0.0199
TSQ1328	YJL035C	TAD2	tad2-5001	10.93	0.1092	9.68	0.0265	10.5	0.0134	9.3	0.7241	10.58	0.1155	8.74	0.0987	10.91	0.0286	8.97	0.0277	10.39	0.1075	8.83	0.2297	10.3	0.1046	8.35	0.1623	10.63	0.0573	9.21	0.0986	10.9	0.0678	8.8	0.1213	10.98	0.1196	8.77	0.162	10.68	0.0289	8.32	0.01	11.06	0.0423	9.78	0.0486	9.97	0.1817
TSQ431	YJL050W	MTR4	mtr4-1	10.75	0.0623	9.7	0.0471	10.4	0.0681	9.04	0.4199	10.8	0.0578	9.8	0.0378	10.81	0.084	9.37	0.0437	10.42	0.0471	9.08	0.1277	10.2	0.0186	9.26	0.0762	10.38	0.032	9.05	0.2091	10.59	0.0743	9.23	0.0753	10.56	0.0828	8.87	0.0959	10.2	0.1081	8.53	0.0763	10.91	0.0113	10.46	0.0214	10.51	0.0171
TSQ2056	YJL054W	TIM54	tim54-5001	10.79	0.1192	10.93	0.0467	10.85	0.038	10.72	0.0711	10.77	0.1262	10.95	0.0358	10.86	0.0909	9.73	0.0586	10.39	0.0705	10.38	0.0131	10.72	0.0864	10.68	0.0558	10.64	0.0143	10.73	0.0826	10.86	0.1229	10.45	0.1909	10.75	0.2612	10.7	0.2571	10.54	0.0253	10.61	0.0779	10.98	0.018	10.77	0.039	10.88	0.2348
TSQ2057	YJL054W	TIM54	tim54-5002	10.6	0.1297	10.16	0.0436	10.79	0.0191	10.05	0.0339	11.05	0.03	9.94	0.0803	11.13	0.1119	9.64	0.0168	10.64	0.1646	9.47	0.1411	10.63	0.0766	9.75	0.11	10.65	0.0974	9.79	0.1742	11.06	0.0928	10.05	0.1628	11.06	0.0101	9.86	0.1316	10.8	0.0686	9.47	0.1534	10.54	0.0505	9.2	0.1584	10.74	0.0483
TSQ2058	YJL061W	NUP82	nup82-5001	10.94	0.1259	8.52	0.2124	10.88	0.0393	8.99	0.2186	11.03	0.1276	8.87	0.0923	11.29	0.0746	9.19	0.135	10.86	0.1724	8.41	0.105	10.62	0.0704	8.49	0.0441	11.02	0.133	8.42	0.087	11.25	0.0999	8.76	0.1781	10.98	0.0992	8.36	0.0861	11.18	0.1126	8.54	0.2913	11.25	0.0474	9.83	0.1107	10.89	0.0977
TSQ2059	YJL061W	NUP82	nup82-5002	10.14	0.0945	8.56	0.335	10.61	0.0472	8.1	0.3981	10.57	0.0359	8.38	0.0219	10.47	0.0904	8.59	0.0624	9.87	0.0485	7.89	0.0264	9.7	0.1531	7.81	0.4452	10.19	0.0435	8.16	0.0485	10.84	0.0581	8.48	0.0953	10.42	0.0686	7.97	0.0388	10.32	0.0399	8.36	0.0581	10.96	0.0302	9.38	0.0334	10.07	0.0328
TSQ2060	YJL061W	NUP82	nup82-5003	10.04	0.0704	8.61	0.0278	10.51	0.0626	8.05	0.1895	10.16	0.0863	8.5	0.0602	10.13	0.1956	8.61	0.1345	9.5	0.1879	8.24	0.1309	9.75	0.2316	8.23	0.0914	9.84	0.0416	8.32	0.0291	10.36	0.0398	8.5	0.0722	9.96	0.0227	7.98	0.1547	9.75	0.0495	7.79	0.0756	10.92	0.0401	9.18	0.0536	9.21	0.1246
TSQ2061	YJL061W	NUP82	nup82-5005	10.7	0.0389	11.08	0.0262	10.66	0.0222	10.96	0.1381	10.94	0.0876	11	0.1	10.87	0.2793	9.76	0.0513	10.75	0.0276	10.8	0.0837	10.54	0.0348	10.7	0.0436	10.74	0.0559	10.88	0.0555	10.82	0.0704	10.01	0.3145	10.93	0.0738	11	0.0893	10.74	0.0508	10.91	0.0579	10.9	0.0446	11.29	0.0503	11.08	0.1371
TSQ2062	YJL061W	NUP82	nup82-5004	10.53	0.154	9.06	0.3035	10.35	0.0508	8.02	0.6495	10.64	0.064	8.51	0.0816	10.54	0.1856	8.64	0.0741	10.42	0.0635	8.14	0.0941	10.02	0.0714	8.22	0.133	10.59	0.1008	8.54	0.1163	10.5	0.0395	8.3	0.0539	10.48	0.0655	8.25	0.0708	10.38	0.0335	7.29	0.2974	10.97	0.0427	8.57	0.0428	10.41	0.1467
TSQ2063	YJL069C	UTP18	utp18-5001	10.95	0.132	11.12	0.0149	10.82	0.0359	10.58	0.0424	10.96	0.0365	10.82	0.0496	11.07	0.0328	9.95	0.1495	10.49	0.018	10.65	0.1068	10.37	0.0359	10.46	0.0366	10.78	0.0132	10.8	0.1116	10.69	0.1478	10.31	0.2186	10.8	0.1264	11.09	0.0615	10.63	0.0387	10.53	0.0988	11.18	0.0427	11.01	0.0422	10.82	0.1897
TSQ2064	YJL069C	UTP18	utp18-5002	11.01	0.0356	11.28	0.0761	10.97	0.0184	10.96	0.0334	10.97	0.0381	11.05	0.0303	11.13	0.2748	10.24	0.0265	11.22	0.0809	11.03	0.1075	10.8	0.0564	11.04	0.036	10.84	0.0185	10.9	0.0667	11.26	0.1253	10.6	0.0815	11.01	0.0706	11.05	0.0287	11.14	0.0104	10.99	0.0164	11.26	0.039	11.69	0.0773	11.09	0.036
TSQ2065	YJL069C	UTP18	utp18-5003	10.66	0.0843	10.54	0.1884	10.59	0.1576	9.98	0.0391	10.84	0.0925	10.1	0.0525	10.69	0.0158	9.77	0.1601	10.48	0.1019	9.74	0.0345	10.42	0.0287	10.22	0.2085	10.64	0.0808	10.22	0.2384	10.68	0.1149	10.03	0.0541	10.56	0.1332	9.17	0.3022	10.58	0.1296	10.24	0.3534	10.84	0.0462	10.21	0.0469	10.7	0.0375
TSQ2066	YJL069C	UTP18	utp18-5004	9.95	0.0547	8.98	0.0718	9.79	0.0585	8.09	0.2266	10.23	0.2146	8.63	0.1662	9.91	0.1461	8.71	0.0434	9.56	0.0431	8.09	0.1298	9.07	0.1958	7.96	0.1388	9.62	0.0741	9.15	0.1147	9.88	0.0871	8.59	0.2148	9.78	0.0466	8.46	0.0978	9.86	0.0559	8.61	0.3058	10.46	0.0868	9.53	0.0111	9.75	0.1581
TSQ259	YJL074C	SMC3	smc3-1	10.59	0.0649	9.16	0.2105	10.9	0.0589	8.89	0.1347	10.36	0.0105	8.53	0.0614	10.4	0.0628	8.69	0.1685	10.5	0.1133	8.57	0.1796	10.32	0.1355	8.66	0.0113	10.5	0.047	9.39	0.2211	10.5	0.1779	8.62	0.2009	10.62	0.0405	8.51	0.0806	10.74	0.0926	8.87	0.0488	11.1	0.0357	10.5	0.03	10.41	0.2428
TSQ63	YJL074C	SMC3	smc3-42	10.56	0.0296	9.12	0.3795	10.61	0.0379	8.6	0.4142	10.36	0.0701	9.28	0.0554	10.76	0.1985	8.53	0.2697	10.7	0.0668	8.48	0.1248	10.24	0.0426	8.38	0.3738	10.53	0.1145	8.56	0.0138	10.77	0.2087	9.81	0.0805	10.56	0.0378	8.57	0.2472	10.52	0.0118	8.15	0.1566	11.06	0.0325	9.5	0.1119	10.06	0.1985
TSQ1138	YJL081C	ARP4	arp4-g161d	11.88	0.3966	11.65	0.4363	11.65	0.0481	11.56	0.0869	9.85	0.6486	9.18	0.9189	10.75	0.2739	nan	nan	10.35	0.6843	9.15	0.8364	nan	nan	nan	nan	11.21	0.4863	10.95	0.7345	10.86	0.5943	nan	nan	9.54	0.6255	nan	nan	11.5	0.0637	11.44	0.0594	10.73	0.2602	10.66	0.2551	9.82	0.459
TSQ1245	YJL085W	EXO70	exo70-38	10.81	0.1054	10.84	0.0712	10.78	0.0245	10.49	0.0698	10.97	0.1045	10.73	0.0505	11.04	0.0887	9.86	0.076	10.98	0.0561	10.01	0.01	10.54	0.0939	10.71	0.089	10.73	0.038	10.5	0.0585	10.79	0.0884	9.88	0.124	10.89	0.1564	10.38	0.1785	10.91	0.0793	10.67	0.0452	11.14	0.0316	10.87	0.1112	10.97	0.089
TSQ1276	YJL085W	EXO70	exo70-29/37	10.66	0.0518	9.94	0.066	10.65	0.0342	9.37	0.1221	10.83	0.0144	10.15	0.0333	11	0.0372	9.2	0.1005	10.67	0.0827	9.96	0.2688	10.73	0.0348	10.16	0.1268	10.85	0.0709	10.38	0.0513	11.07	0.08	9.95	0.2662	10.93	0.1087	9.54	0.1465	10.67	0.058	9.71	0.2033	11	0.0357	10.39	0.0519	10.52	0.017
TSQ655	YJL091C	GWT1	gwt1-20	nan	nan	nan	nan	10.25	0.1678	9.21	0.3377	10.66	0.1035	9.42	0.0744	10.55	0.2018	8.45	0.0706	10.18	0.0338	8.67	0.104	10.3	0.2681	9.99	0.4016	0	0.01	0	0.01	10.29	0.1637	8.34	0.2203	10.1	0.2598	9.35	0.5097	nan	nan	nan	nan	10.87	0.0527	9.47	0.1563	10.14	0.1706
TSQ1205	YJL097W	PHS1	phs1-1	10.1	0.7403	nan	nan	11.66	0.1339	11.46	0.1602	11.73	0.0328	11.73	0.0165	11.04	0.7722	nan	nan	8.62	0.1429	0	0.01	0	0.01	0	0.01	9.42	0.095	7.86	0.4032	nan	nan	nan	nan	9.47	0.5726	nan	nan	nan	nan	nan	nan	11.56	0.0108	11.65	0.0685	nan	nan
TSQ1440	YJL097W	PHS1	phs1-5001	10.84	0.0369	10.8	0.0773	10.62	0.0234	9.73	0.2844	10.97	0.0756	10.54	0.0373	10.88	0.0343	11.08	0.1737	10.88	0.0298	10.59	0.0463	10.43	0.0165	10.47	0.0917	10.56	0.0228	10.43	0.0309	11.11	0.1006	9.98	0.0157	10.85	0.048	9.96	0.067	10.7	0.0767	10.2	0.9647	10.87	0.0344	10.69	0.0694	10.65	0.1402
TSQ499	YJL104W	PAM16	pam16-3	10.7	0.05	8.69	0.0197	10.73	0.0701	8.73	0.0823	10.71	0.0877	8.6	0.1218	10.85	0.0755	8.88	0.0523	10.49	0.0891	8.15	0.0591	9.88	0.011	8.16	0.1554	10.57	0.0288	8.61	0.0724	10.81	0.1016	8.8	0.0151	10.79	0.0811	8.13	0.0549	10.74	0.0631	8.01	0.0734	10.75	0.0455	9.06	0.2093	10.67	0.1587
TSQ2068	YJL111W	CCT7	cct7-5001	10.57	0.0799	10.62	0.1905	10.32	0.0155	10.03	0.0449	10.44	0.0821	9.99	0.0733	10.48	0.012	9.12	0.1648	10.69	0.0158	9.9	0.1529	9.67	0.0837	8.99	0.2208	10.45	0.0859	10.12	0.0745	10.27	0.1324	9.52	0.0133	10.6	0.2038	10.37	0.1609	10.83	0.025	10.26	0.0875	10.58	0.0236	10.16	0.2092	10.52	0.0345
TSQ620	YJL125C	GCD14	gcd14-4	11.11	0.0994	8.66	0.1458	10.39	0.0147	8.51	0.0222	10.64	0.1496	8.41	0.1883	10.63	0.115	8.75	0.0406	10.31	0.0269	8.67	0.0146	10.39	0.1825	8.72	0.237	10.39	0.095	8.39	0.1028	10.6	0.0284	8.41	0.0422	10.48	0.1716	8.4	0.0882	10.73	0.0995	8.09	0.1798	10.77	0.0847	9.81	0.4562	10.4	0.1531
TSQ1994	YJL167W	ERG20	erg20-5001	10.3	0.0877	8.61	0.0353	9.86	0.0178	7.64	0.2299	10.31	0.2226	8.6	0.2632	10.04	0.4084	8.3	0.0275	10.06	0.1329	7.97	0.0153	9.49	0.1165	7.58	0.2513	10.09	0.1138	8.62	0.0124	10.13	0.0345	7.89	0.0453	10.14	0.0194	8.29	0.372	9.91	0.0775	7.5	0.2991	10.35	0.0746	8.24	0.1069	10.07	0.3531
TSQ1145	YJL173C	RFA3	rfa3-313	nan	nan	nan	nan	10.82	0.5292	10.73	0.7553	10.29	0.8553	10.47	0.545	nan	nan	nan	nan	9.6	0.4183	nan	nan	0	0.01	0	0.01	nan	nan	nan	nan	nan	nan	0	0.01	7.69	0.7854	nan	nan	9.69	0.0508	nan	nan	9.8	0.2958	7.75	0.6293	8.74	0.1643
TSQ35	YJL194W	CDC6	cdc6-1	10.72	0.0931	10.63	0.2577	10.42	0.0331	8.58	0.0673	10.67	0.0473	9.79	0.067	10.72	0.0957	9.04	0.1141	10.36	0.1036	9.66	0.3245	10.55	0.119	8.83	0.5727	10.72	0.0101	9.72	0.2841	10.6	0.0194	8.59	0.0133	10.59	0.0383	9.18	0.3006	10.69	0.0695	10.35	0.155	10.81	0.0526	9.7	0.0494	9.75	0.1443
TSQ401	YJL203W	PRP21	prp21-ts	10.62	0.03	8.18	0.6583	10.57	0.0324	8.52	0.3497	10.63	0.0646	8.26	0.5005	10.96	0.1084	8.44	0.1103	10.58	0.0308	8.37	0.271	10.22	0.1864	8.31	0.3619	10.68	0.0958	8.29	0.0481	10.75	0.0585	7.88	0.2028	10.72	0.0974	7.91	0.1152	10.74	0.0966	8.61	0.5192	11.24	0.0395	9.74	0.2037	10.14	0.1822
TSQ2069	YJR002W	MPP10	mpp10-5001	9.83	0.0862	8.86	0.1465	9.81	0.0512	8.28	0.116	9.81	0.0319	8.86	0.104	10.05	0.0173	9.06	0.022	9.63	0.0308	8.61	0.1381	9.08	0.0756	8.48	0.0209	9.41	0.0604	8.46	0.0841	9.56	0.0717	8.36	0.0777	9.38	0.0682	8.16	0.1012	9.1	0.0909	7.64	0.1226	10.29	0.0277	9.9	0.1756	9.24	0.0712
TSQ1172	YJR006W	HYS2	hys2-ts	0	0.01	0	0.01	11.53	0.0737	11.49	0.0475	nan	nan	nan	nan	9.26	0.2575	5.09	0.8863	8.4	0.3326	nan	nan	0	0.01	0	0.01	0	0.01	0	0.01	8.55	0.7774	nan	nan	nan	nan	nan	nan	11.61	0.085	11.72	0.0875	nan	nan	nan	nan	0	0.01
TSQ1396	YJR006W	HYS2	pol31-5001	0	0.01	0	0.01	10.91	0.0341	9.96	0.1161	10.87	0.1118	9.79	0.0983	11.07	0.0869	9.92	0.0791	10.53	0.0588	9.2	0.202	10.38	0.376	9.36	0.7413	0	0.01	0	0.01	11.04	0.0678	9.7	0.0995	0	0.01	0	0.01	nan	nan	nan	nan	11.13	0.0189	10.02	0.1061	nan	nan
TSQ1275	YJR046W	TAH11	tah11-ts	11.4	0.04	11.11	0.0643	10.98	0.1394	10.35	0.2245	11.02	0.0894	10.08	0.1331	11.16	0.0481	9.97	0.1113	11.01	0.0944	10.69	0.1424	10.75	0.1333	10.48	0.14	10.97	0.0234	10.7	0.0259	11.3	0.0775	10.47	0.0886	10.97	0.037	10.74	0.1412	11.1	0.0471	10.66	0.0347	11.29	0.0234	10.91	0.0386	10.98	0.0999
TSQ22	YJR057W	CDC8	cdc8-2	0	0.01	0	0.01	0	0.01	0	0.01	0	0.01	0	0.01	0	0.01	0	0.01	0	0.01	0	0.01	0	0.01	0	0.01	0	0.01	0	0.01	0	0.01	0	0.01	0	0.01	0	0.01	0	0.01	0	0.01	0	0.01	0	0.01	0	0.01
TSQ407	YJR057W	CDC8	cdc8-1	10.37	0.1969	9.43	0.2877	9.41	0.1531	7.65	0.3012	9.76	0.1114	8.15	0.1029	9.74	0.4873	8.34	0.0204	9.83	0.0858	8.01	0.0758	9.58	0.1762	8.64	0.4554	9.88	0.1428	8.08	0.0154	9.95	0.2019	8.2	0.7182	9.85	0.225	7.85	0.1959	9.33	0.1001	7.51	0.2472	10.52	0.0528	8.54	0.0902	10.19	0.1378
TSQ1203	YJR065C	ARP3	arp3-31	10.38	0.3747	9.49	0.7279	11.42	0.0439	11.26	0.054	11.17	0.1475	10.82	0.0119	10.88	0.5483	9.01	0.9591	9.39	0.6156	7.46	0.0947	0	0.01	0	0.01	nan	nan	nan	nan	5.88	0.7314	nan	nan	8.79	0.0798	6.69	0.7216	11.12	0.1301	10.55	0.155	9.69	0.4575	8.2	0.9438	8.82	0.8791
TSQ296	YJR065C	ARP3	arp3-g302y	10.79	0.2271	10.8	0.1389	11.21	0.1777	11.12	0.2128	nan	nan	nan	nan	11.03	0.0447	8.63	0.0344	nan	nan	0	0.01	0	0.01	0	0.01	nan	nan	0.58	0.5001	nan	nan	0	0.01	nan	nan	nan	nan	11.49	0.3143	10.94	0.3877	10.91	0.1502	10.71	0.1217	nan	nan
TSQ1070	YJR076C	CDC11	cdc11-3	11.21	0.0172	10.17	0.117	10.88	0.0226	9.6	0.2153	10.98	0.1975	9.63	0.1342	11.12	0.1122	10.06	0.0627	10.39	0.2309	9.21	0.0332	10.69	0.0669	10.27	0.3558	11.19	0.1202	9.88	0.1409	10.98	0.0685	9.37	0.0793	10.43	0.0784	9.01	0.3278	10.91	0.2122	9.06	0.1898	11.08	0.0404	10.39	0.1083	10.95	0.0137
TSQ126	YJR076C	CDC11	cdc11-4	10.9	0.044	9.5	0.2665	11.05	0.0432	9.66	0.3309	10.89	0.0831	9.08	0.3116	10.88	0.0296	9.23	0.0521	10.02	0.2409	8.3	0.3137	10.94	0.1018	9.24	0.4665	10.89	0.0117	9.37	0.2181	11.1	0.0116	8.97	0.0685	11	0.1246	8.82	0.4451	11.01	0.0518	7.67	0.2156	11.19	0.0185	9.81	0.1571	10.96	0.0581
TSQ356	YJR076C	CDC11	cdc11-1	11.11	0.0167	9.85	0.065	10.82	0.1051	9.49	0.25	10.98	0.0494	9.37	0.0501	10.84	0.1214	9.67	0.0672	10.39	0.0379	8.69	0.1863	10.96	0.0952	9.69	0.2812	10.91	0.1041	9.86	0.1669	10.84	0.1186	9.04	0.0423	10.73	0.03	8.66	0.306	10.79	0.0526	8.81	0.1838	10.87	0.0366	10.14	0.1462	10.54	0.0328
TSQ74	YJR076C	CDC11	cdc11-2	10.92	0.0292	10.26	0.1282	10.86	0.0343	10.03	0.0853	11.11	0.0472	9.84	0.2299	11.17	0.01	9.9	0.0799	10.81	0.0401	8.95	0.2251	10.73	0.0355	9.95	0.0106	10.98	0.0295	9.85	0.1161	11.09	0.0753	9.86	0.2114	10.98	0.0424	9.11	0.3938	11.12	0.0369	10.02	0.1994	11.16	0.0314	10.67	0.0917	11.07	0.1153
TSQ76	YJR076C	CDC11	cdc11-5	10.51	0.0887	9.37	0.1574	10.81	0.1049	9.17	0.1006	10.5	0.1161	9.1	0.1822	10.48	0.0329	9.23	0.1153	9.8	0.1195	8.19	0.1945	10.42	0.0915	8.35	0.3441	10.28	0.0746	8.4	0.2585	10.77	0.0399	8.95	0.1101	10.28	0.0514	8.38	0.4217	10.44	0.0431	7.2	0.2467	10.83	0.0467	9.63	0.1804	9.29	0.3505
TSQ1187	YJR093C	FIP1	fip1-433	10.62	0.0555	9.83	0.0188	10.69	0.0471	9.02	0.1457	11.02	0.1634	9.58	0.1374	10.85	0.1232	9.56	0.1438	10.85	0.0887	9.09	0.0166	10.26	0.1594	9.16	0.17	10.74	0.0841	9.72	0.1424	11.22	0.0904	9.99	0.1032	10.62	0.0425	9.75	0.0555	10.79	0.0333	9.42	0.1119	11.03	0.0313	9.68	0.0886	10.77	0.1256
TSQ1325	YJR093C	FIP1	fip1-5001	10.38	0.0847	8.27	0.0962	10.16	0.041	8.03	0.0405	10.29	0.105	8.01	0.1929	10.25	0.0533	8.24	0.0515	10.19	0.0296	7.82	0.0272	10.04	0.0101	8.86	0.4395	10.25	0.1238	8.67	0.0284	10.38	0.0917	7.99	0.0396	10.3	0.0979	7.43	0.1407	10.61	0.0772	7.55	0.1384	10.45	0.0207	8.75	0.1151	10.24	0.1295
TSQ1120	YJR112W	NNF1	nnf1-48	11.23	0.0629	10.91	0.0176	10.83	0.029	10.4	0.0529	11.09	0.1059	9.44	0.0528	11.05	0.022	9.75	0.0684	10.62	0.109	10.62	0.0893	10.55	0.0332	10.19	0.0621	10.91	0.0574	10.49	0.0565	10.93	0.1467	9.9	0.2202	10.62	0.0114	10.25	0.0717	10.78	0.0341	10.09	0.1336	11.19	0.04	10.42	0.0996	10.98	0.0603
TSQ440	YJR112W	NNF1	nnf1-77	10.86	0.0393	9.93	0.1603	10.81	0.0267	9.48	0.1314	11.21	0.0418	9.79	0.1981	11.03	0.2881	8.97	0.1068	10.95	0.0723	9.13	0.2698	10.57	0.0488	9.58	0.2401	10.97	0.036	9.42	0.0734	11.02	0.0588	9.28	0.1516	11.08	0.0661	8.95	0.4548	10.92	0.0763	8.99	0.2752	11.2	0.0372	10.04	0.0418	11.07	0.0484
TSQ1048	YKL021C	MAK11	mak11-2	10.81	0.0992	9.77	0.139	10.5	0.0343	8.84	0.0236	10.8	0.0853	9.38	0.0591	10.87	0.0738	9.32	0.047	10.7	0.0761	9.21	0.0927	10.33	0.0383	9.91	0.0113	10.6	0.0128	9.1	0.0525	10.62	0.1661	8.75	0.0195	10.67	0.0299	9.1	0.1695	10.54	0.117	8.47	0.1095	10.98	0.0153	10	0.1727	10.97	0.1444
TSQ883	YKL022C	CDC16	cdc16-1	10.96	0.0317	8.87	0.278	10.9	0.0746	8.93	0.0691	11	0.0755	9.05	0.0876	10.95	0.0424	9.24	0.0961	10.55	0.1121	9.29	0.1149	10.25	0.0575	8.43	0.3409	10.81	0.0327	9.02	0.0589	11.05	0.0284	8.76	0.1101	10.97	0.0414	8.59	0.0732	10.87	0.0192	8.53	0.1294	10.86	0.0575	9.58	0.2318	10.8	0.0471
TSQ1247	YKL024C	URA6	ura6-5	10.6	0.0244	9.41	0.135	10.68	0.0352	9.56	0.3085	10.65	0.0772	9.25	0.1029	10.71	0.0268	9.24	0.0194	10.42	0.0825	8.92	0.0825	10.47	0.017	10.17	0.1102	10.72	0.0206	9.45	0.0318	11.02	0.1159	9.19	0.1088	10.7	0.0227	8.64	0.0239	10.96	0.1309	9	0.0705	11.08	0.0147	10.3	0.0863	10.64	0.1083
TSQ1248	YKL024C	URA6	ura6-6	11.15	0.0124	9.5	0.1411	10.76	0.1024	8.62	0.1767	10.9	0.1224	9.37	0.2937	10.78	0.092	9.06	0.1152	10.82	0.1036	8.65	0.1918	10.62	0.0982	9.49	0.0838	10.97	0.0289	8.93	0.0619	10.88	0.08	8.83	0.0622	10.88	0.0669	9.01	0.1049	10.82	0.0108	8.79	0.1318	11.18	0.0327	10.23	0.2305	10.66	0.0459
TSQ1372	YKL035W	UGP1	ugp1-5001	10.78	0.1272	9.6	0.1808	10.79	0.0182	9.11	0.33	11	0.0764	9.92	0.0518	11.03	0.0886	9.54	0.0678	10.75	0.1273	9.44	0.0439	11	0.2728	9.75	0.4282	10.98	0.067	9.87	0.1673	11.36	0.2196	9.31	0.2039	11.16	0.062	9.69	0.2435	10.91	0.0482	9.04	0.1426	11.08	0.0167	10.2	0.1046	10.67	0.061
TSQ1121	YKL042W	SPC42	spc42-11	10.96	0.0863	11.01	0.0183	10.82	0.1097	10.54	0.1036	11.14	0.0513	11.01	0.0768	11.11	0.0212	9.94	0.0671	10.86	0.0664	10.49	0.0567	10.57	0.163	10.62	0.1576	10.75	0.0708	10.55	0.0215	11.15	0.1761	10.52	0.0976	10.75	0.0713	10.21	0.1082	10.64	0.0206	10.52	0.0918	11.08	0.0701	10.88	0.0108	11.06	0.0165
TSQ19	YKL045W	PRI2	pri2-1	10.79	0.0443	10.66	0.0429	10.81	0.0421	10.3	0.0418	10.92	0.1182	10.36	0.0298	10.84	0.0755	9.78	0.0641	10.79	0.0256	10.22	0.0581	10.51	0.0815	10.35	0.1142	10.77	0.0206	10.48	0.0595	11.06	0.115	10.29	0.065	11.03	0.0981	10.41	0.0737	10.86	0.0556	10.34	0.071	11.02	0.0738	10.48	0.0829	10.44	0.0774
TSQ1004	YKL052C	ASK1	ask1-3	11.12	0.0459	11.08	0.0515	11.03	0.0142	11.23	0.0634	11.25	0.0892	10.69	0.0228	11.3	0.0717	10.03	0.0313	10.95	0.1025	10.7	0.0897	10.79	0.2852	10.39	0.1739	10.92	0.0783	10.63	0.0566	11.22	0.048	10.61	0.1838	11.12	0.1549	10.57	0.1419	11.23	0.0557	10.71	0.0467	11.22	0.0317	11	0.0856	11	0.0623
TSQ1005	YKL052C	ASK1	ask1-2	11.12	0.0141	10.82	0.0448	11.11	0.0166	10.95	0.0468	11.12	0.0668	10.58	0.01	10.9	0.0865	9.83	0.0423	10.93	0.0743	10.28	0.0842	11.02	0.0573	10.49	0.1175	10.91	0.0229	10.53	0.0206	11.31	0.0121	10.64	0.1233	11.22	0.0115	10.22	0.0836	11.14	0.0631	10.42	0.1068	11.32	0.0103	10.79	0.1277	10.81	0.0344
TSQ1439	YKL078W	DHR2	dhr2-5001	10.31	0.2485	10.68	0.3032	10.3	0.0658	10.42	0.1815	10.6	0.0598	10.4	0.0536	9.89	0.1636	8.35	0.1483	10.17	0.1299	9.99	0.2084	9.7	0.3005	9.57	0.4089	10.17	0.1231	10.08	0.0223	11.17	0.0146	10.59	0.0225	10.83	0.115	10.57	0.2254	10.23	0.2528	9.89	0.2036	10.82	0.0241	10.49	0.0265	10.43	0.1561
TSQ2070	YKL082C	RRP14	rrp14-5001	10.39	0.0436	9.26	0.2089	10.26	0.1068	9.01	0.2103	10.16	0.0394	8.43	0.0194	10.27	0.0291	8.78	0.0876	10.05	0.1305	8.93	0.0472	9.66	0.0875	9.03	0.1812	10.2	0.0641	8.92	0.0403	9.86	0.0408	8.02	0.0154	9.91	0.0221	8.17	0.0842	9.89	0.065	8.15	0.1833	10.65	0.0374	9.64	0.1033	9.68	0.1434
TSQ2071	YKL082C	RRP14	rrp14-5002	9.95	0.0154	8.66	0.4776	10.44	0.0608	10.35	0.3002	10.28	0.132	9.57	0.1835	9.97	0.0593	8.97	0.0706	10.18	0.0737	8.9	0.2886	9.69	0.2319	8.98	0.0497	10.4	0.1301	9.94	0.2418	10.46	0.078	9.15	0.1247	10.18	0.1267	9.05	0.4384	10.06	0.0818	8.9	0.1741	10.75	0.0414	10.22	0.1342	10.13	0.178
TSQ2072	YKL082C	RRP14	rrp14-5003	10.82	0.1061	10.69	0.0904	10.71	0.0169	10.61	0.0917	10.95	0.0947	10.79	0.1053	10.92	0.1812	9.89	0.1736	10.67	0.0467	10.35	0.0632	10.17	0.0568	9.8	0.2068	10.67	0.0648	10.4	0.0154	11.03	0.0132	10.48	0.0377	10.81	0.1009	10.57	0.1088	10.78	0.0535	10.11	0.1565	11.06	0.0204	10.93	0.0184	10.79	0.0276
TSQ2073	YKL082C	RRP14	rrp14-5004	9.54	0.2499	8.37	0.3145	8.77	0.4497	7.63	0.9166	9.42	0.0399	7.78	0.165	9.66	0.2117	8.31	0.0466	9.03	0.0599	7.73	0.2799	8.45	0.2799	7.52	0.8693	9.52	0.2191	8.2	0.1503	8.72	0.0246	7.58	0.0612	9.29	0.2271	7.34	0.2613	8.9	0.1783	7.16	0.16	10.03	0.0428	8.96	0.2246	8.33	0.428
TSQ2074	YKL082C	RRP14	rrp14-5005	11.13	0.0239	10.97	0.1204	10.87	0.1034	11.05	0.1466	10.98	0.0243	10.52	0.1014	11.02	0.0398	9.96	0.0104	10.74	0.1288	10.88	0.0608	10.51	0.0948	10.38	0.1167	10.85	0.0335	10.51	0.0268	11.3	0.1906	10.55	0.1354	10.68	0.0731	10.7	0.0874	10.7	0.0746	10.34	0.0751	11.02	0.0569	10.86	0.0977	10.68	0.075
TSQ2076	YKL082C	RRP14	rrp14-5007	nan	nan	nan	nan	nan	nan	nan	nan	nan	nan	0	0.01	0	0.01	0	0.01	nan	nan	nan	nan	0	0.01	0	0.01	nan	nan	nan	nan	nan	nan	nan	nan	nan	nan	0	0.01	0	0.01	0	0.01	nan	nan	0	0.01	nan	nan
TSQ2077	YKL082C	RRP14	rrp14-5008	11.06	0.2728	10.4	0.4327	10.3	0.0581	9.74	0.2654	10.53	0.2226	9.94	0.4675	10.6	0.0746	9.21	0.0474	10.24	0.1107	9.79	0.1504	9.97	0.2341	9.41	0.1348	10.94	0.0609	10.18	0.0728	11.1	0.182	10.21	0.0528	10.3	0.1656	9.78	0.2162	10.58	0.0342	9.74	0.0942	10.88	0.0143	10.24	0.0189	10.31	0.0601
TSQ2078	YKL082C	RRP14	rrp14-5009	nan	nan	0	0.01	9.71	0.4749	8.17	0.4427	9.42	0.287	8.22	0.4549	9.57	0.3023	8.31	0.1308	10.31	0.0867	9.19	0.183	8.62	0.7528	6.82	0.9944	nan	nan	nan	nan	nan	nan	nan	nan	9.94	0.0495	8.4	0.0798	9.69	0.1573	nan	nan	10.68	0.1193	9.83	0.1911	9.61	0.2195
TSQ2079	YKL082C	RRP14	rrp14-5010	10.06	0.1995	9.69	0.4411	10.09	0.0765	9.93	0.2025	10.33	0.2696	9.17	0.1635	10.06	0.0882	8.97	0.0972	10.3	0.029	8.99	0.1441	9.76	0.0373	9.34	0.3471	10.4	0.1628	10.16	0.0109	10.78	0.1215	9.74	0.3318	10.28	0.1111	9.03	0.2379	10.07	0.0808	9.2	0.2584	10.68	0.0225	10.13	0.0892	9.94	0.0849
TSQ2080	YKL082C	RRP14	rrp14-5011	10.5	0.0608	9.92	0.1332	10.49	0.0621	9.15	0.155	10.62	0.0916	9.72	0.1255	10.5	0.2567	9.32	0.096	10.66	0.0628	9.44	0.2096	10.26	0.0682	9.27	0.1645	10.41	0.1158	9.45	0.0702	10.61	0.1937	9.49	0.2848	10.66	0.0686	9.37	0.0969	10.4	0.01	9.25	0.2562	10.95	0.039	10.06	0.0167	10.3	0.0735
TSQ113	YKL089W	MIF2	mif2-3	10.86	0.0664	10.37	0.059	10.65	0.0154	10.21	0.1213	10.96	0.0816	10.56	0.1517	11.02	0.1019	9.55	0.1434	10.77	0.0982	9.52	0.0311	10.8	0.1191	10.57	0.042	10.85	0.1222	10.14	0.1523	10.99	0.0645	9.75	0.109	11.01	0.1079	9.6	0.0508	10.71	0.0362	9.82	0.1411	10.9	0.0697	10.6	0.1161	10.59	0.0154
TSQ1470	YKL095W	YJU2	yju2-5001	11.04	0.0646	11.31	0.0806	10.85	0.0329	10.98	0.0555	10.92	0.0189	10.94	0.0911	10.83	0.1062	9.85	0.1143	10.62	0.0423	10.33	0.0649	10.48	0.0397	10.45	0.1747	10.74	0.0202	10.8	0.0837	11.11	0.0339	10.58	0.0655	11.03	0.0293	10.54	0.084	10.8	0.0358	10.68	0.0895	11.07	0.0447	10.88	0.0346	11.06	0.0104
TSQ991	YKL104C	GFA1	gfa1-97	10.81	0.0718	10.5	0.2113	10.78	0.0661	10.82	0.0925	10.94	0.0762	10.17	0.0273	11.05	0.0687	9.79	0.1272	10.52	0.088	9.86	0.1918	10.56	0.2175	9.7	0.205	10.79	0.0272	10.27	0.0313	10.99	0.1001	10.21	0.12	10.84	0.044	9.88	0.0722	10.9	0.0588	9.92	0.3678	11.16	0.0193	10.25	0.0746	10.86	0.121
TSQ527	YKL125W	RRN3	rrn3-s213p	10.83	0.0102	9.82	0.1072	10.65	0.0245	9.43	0.2254	10.93	0.0441	9.68	0.0196	10.82	0.0307	9.42	0.0711	10.95	0.034	9.37	0.1719	10.43	0.016	9.74	0.0763	10.74	0.0446	9.39	0.0965	10.74	0.0319	8.83	0.2186	10.93	0.1141	9.31	0.0785	10.86	0.0134	9.27	0.1064	11.03	0.0462	10.25	0.116	10.64	0.0442
TSQ1362	YKL144C	RPC25	rpc25-5001	10.61	0.1315	9.5	0.0214	10.29	0.1615	8.89	0.0947	10.56	0.0705	9.7	0.1624	10.58	0.1592	9.62	0.3607	10.45	0.0813	9.13	0.1514	10.38	0.1456	10.27	0.0845	10.45	0.0831	9.38	0.0694	10.03	0.0182	8.73	0.1312	10.43	0.2276	8.47	0.0398	10.63	0.0679	9.36	0.1011	10.54	0.0252	9.51	0.1516	10.25	0.09
TSQ1090	YKL145W	RPT1	rpt1-1	10.23	0.2068	9.35	0.433	10.16	0.0399	9.53	0.2311	10.2	0.085	9.03	0.0488	10.14	0.2689	8.09	0.0426	9.97	0.0142	8.85	0.3638	9.78	0.1268	9.96	0.0885	9.99	0.0974	8.85	0.2038	9.93	0.0831	8.03	0.1088	9.84	0.1411	8.43	0.0112	9.79	0.0106	8.02	0.1104	10.59	0.0616	9.42	0.1253	10.01	0.0578
TSQ1163	YKL154W	SRP102	srp102-510	10.98	0.0301	10.23	0.2771	10.56	0.2092	10.66	0.3208	10.44	0.0168	9.86	0.1945	10.68	0.1829	9.04	0.2429	10.44	0.1177	9.76	0.3105	9.97	0.0671	9.6	0.0633	10.32	0.054	10.32	0.4796	10.95	0.0449	9.15	0.1997	10.2	0.0259	9.41	0.0804	10.42	0.099	9.01	0.0872	10.96	0.0258	10.42	0.134	10.3	0.0809
TSQ529	YKL172W	EBP2	ebp2-1	11.1	0.0708	11.39	0.0824	10.89	0.0189	11.09	0.0216	11.12	0.0413	11.14	0.0704	11.01	0.2928	10.19	0.1653	11.11	0.0382	11.01	0.1576	10.36	0.1361	10.74	0.1767	10.93	0.0494	10.91	0.049	11.14	0.0902	10.51	0.0861	11.03	0.1261	11.09	0.0895	11.01	0.0584	11.04	0.0452	11.04	0.0119	11.51	0.0847	11	0.0466
TSQ621	YKL173W	SNU114	snu114-60	10.49	0.061	10.15	0.0285	10.2	0.0623	9.81	0.2445	10.61	0.1221	9.9	0.1393	10.53	0.0157	8.84	0.0776	10.5	0.0219	9.59	0.3132	10.13	0.034	10.15	0.0279	10.28	0.0284	9.49	0.1349	10.36	0.109	9.11	0.1253	10.35	0.0389	9.38	0.0788	10.26	0.0499	8.81	0.1038	10.79	0.0762	10.32	0.0953	10.31	0.1122
TSQ622	YKL173W	SNU114	snu114-40	10.3	0.0997	8.48	0.019	10.33	0.2607	9.98	0.7432	10.37	0.0424	8.34	0.0185	10.46	0.0223	8.33	0.0682	10.21	0.0796	8.17	0.0785	10.23	0.0832	9.71	0.1364	10.26	0.0665	8.4	0.046	10.25	0.1163	8.28	0.1247	10.38	0.0753	7.88	0.123	10.44	0.0595	8.26	0.4399	10.73	0.0854	9.7	0.1585	10.28	0.1585
TSQ572	YKL193C	SDS22	sds22-5	10.98	0.1047	10.43	0.1066	10.55	0.0163	9.64	0.1279	10.79	0.0514	9.74	0.0332	10.86	0.0853	9.68	0.108	10.35	0.0426	10.06	0.0422	10.36	0.0241	10.06	0.1277	10.67	0.0733	10.15	0.0281	10.95	0.043	10.04	0.1813	10.39	0.0629	9.87	0.1049	10.6	0.0864	9.47	0.073	11.03	0.0286	10.51	0.031	10.79	0.0629
TSQ1318	YKL196C	YKT6	ykt6-5001	10.97	0.041	9.1	0.0962	10.57	0.0799	8.88	0.4233	10.79	0.0104	8.5	0.0904	10.51	0.1219	8.38	0.1576	10.19	0.0959	8.57	0.3135	9.86	0.036	8.82	0.2325	10.88	0.1355	8.92	0.0536	10.63	0.1738	8.95	0.376	10.34	0.0396	8.81	0.0769	10.35	0.0433	8.17	0.1287	10.88	0.0266	9.84	0.1467	10.6	0.0656
TSQ398	YKL203C	TOR2	tor2-21	11.09	0.0487	9.43	0.0686	10.83	0.0235	8.9	0.0104	11.25	0.0457	9.61	0.0219	11.15	0.0354	8.99	0.0413	10.97	0.0596	8.83	0.2663	10.7	0.0858	9.85	0.1417	10.77	0.0147	9.58	0.2842	10.91	0.1249	8.65	0.0981	11.04	0.0639	8.72	0.0601	10.86	0.0398	8.76	0.2885	11.19	0.011	9.68	0.2223	10.4	0.2603
TSQ838	YKL203C	TOR2	tor2-29	11	0.0567	10.74	0.1878	10.73	0.046	10.29	0.1345	11.09	0.0173	10.56	0.1617	10.93	0.0574	9.44	0.0312	10.98	0.0449	9.83	0.172	10.54	0.019	10.17	0.1274	10.74	0.0518	9.85	0.2046	10.76	0.104	9.21	0.2122	10.76	0.0551	9.78	0.0124	10.8	0.115	9.71	0.2375	11.19	0.0329	10.44	0.1067	10.95	0.1081
TSQ191	YKL210W	UBA1	uba1-1	10.84	0.0986	11.15	0.094	10.86	0.0649	10.98	0.0237	11.08	0.0166	10.89	0.0309	10.94	0.0346	9.47	0.0123	10.71	0.1007	10.67	0.2035	10.41	0.0722	10.53	0.0685	10.86	0.0785	10.87	0.0982	11.08	0.1436	10.35	0.1269	11.03	0.0964	10.76	0.2149	11.14	0.1191	10.82	0.0713	11.14	0.0259	11.08	0.0328	10.78	0.0798
TSQ1389	YKR025W	RPC37	rpc37-5001	10.6	0.0271	10.85	0.0288	10.84	0.0292	10.94	0.0114	11.12	0.0765	10.79	0.0783	10.93	0.0193	10.01	0.2295	10.6	0.0476	10.47	0.0595	10.55	0.0725	10.52	0.0564	10.71	0.0609	10.71	0.0347	11.1	0.1382	10.73	0.1442	10.91	0.0989	10.65	0.0122	10.9	0.0248	10.89	0.0109	11.16	0.0232	10.97	0.0343	10.73	0.1023
TSQ2081	YKR038C	KAE1	kae1-5001	10.9	0.0108	11.08	0.0654	10.7	0.0278	10.73	0.093	10.92	0.0689	10.72	0.0109	10.85	0.1509	9.9	0.0441	11	0.1331	10.52	0.0521	10.39	0.1623	10.38	0.1916	10.99	0.174	10.48	0.0381	10.82	0.1297	10.32	0.0941	10.65	0.0184	10.55	0.1252	10.74	0.1548	10.07	0.2137	10.95	0.0404	10.96	0.0283	10.55	0.137
TSQ2082	YKR038C	KAE1	kae1-5002	10.65	0.0685	10.17	0.1126	10.26	0.1941	9.89	0.3654	10.34	0.057	9.74	0.0608	10.52	0.1382	9.09	0.1286	10.06	0.0391	9.82	0.1026	9.88	0.0693	9.85	0.2341	10.51	0.1046	10.02	0.0239	10.43	0.1903	9.46	0.198	10.29	0.0101	10.07	0.0562	10.33	0.0784	9.68	0.1314	10.89	0.0242	10.44	0.0747	9.89	0.1468
TSQ2083	YKR038C	KAE1	kae1-5003	10.72	0.0308	10.89	0.045	10.82	0.01	11.2	0.022	10.98	0.0621	10.88	0.0413	10.97	0.148	9.81	0.058	10.66	0.0643	10.52	0.0827	10.65	0.0973	10.81	0.0606	10.75	0.035	10.81	0.0157	11.1	0.0709	10.67	0.1376	11.08	0.0346	10.56	0.0568	10.95	0.0507	10.9	0.1145	11.12	0.0382	11.02	0.0311	11.09	0.0246
TSQ2084	YKR038C	KAE1	kae1-5004	10.17	0.073	9.68	0.1281	9.21	0.2091	9.22	0.5064	10.11	0.0135	9.21	0.0642	10.38	0.2263	8.65	0.0687	10.3	0.0622	9.24	0.0397	9.18	0.3789	8.4	0.512	9.88	0.1149	9.02	0.3541	10.04	0.1044	8.24	0.0398	10.19	0.0141	9.39	0.0147	10.18	0.0431	9.14	0.0788	10.78	0.0357	10.14	0.1085	10.35	0.2208
TSQ2085	YKR038C	KAE1	kae1-5005	10.83	0.0476	10.49	0.1311	10.68	0.04	9.85	0.2628	10.81	0.0784	10.24	0.0292	11.04	0.0376	9.98	0.029	10.58	0.0288	10.57	0.0969	10.56	0.4343	9.84	0.3328	10.78	0.0203	10.41	0.0477	10.96	0.0272	10.08	0.0474	10.98	0.0673	10.41	0.096	10.91	0.0917	10.46	0.1114	10.95	0.0174	10.67	0.0185	10.12	0.0197
TSQ2086	YKR038C	KAE1	kae1-5006	10.56	0.0422	10.2	0.0491	10.35	0.0716	9.58	0.1413	10.48	0.0945	10.13	0.0301	10.6	0.2424	9.57	0.2208	10.64	0.0517	10.11	0.1071	9.51	0.128	9.17	0.3209	10.44	0.0426	10.03	0.0788	10.56	0.0375	9.74	0.0471	10.56	0.0466	10.12	0.0551	10.54	0.0192	9.85	0.0424	10.77	0.0193	10.35	0.0123	10.4	0.0163
TSQ692	YKR062W	TFA2	tfa2-45	10.43	0.0788	7.83	0.0863	10.3	0.0297	8.54	0.3817	10.59	0.0533	8.72	0.3596	10.68	0.0651	8.5	0.0306	10.25	0.0169	7.95	0.1025	10.1	0.2793	10.36	0.0538	10.31	0.0866	8.02	0.0525	10.64	0.1531	7.88	0.021	10.18	0.032	7.88	0.1208	10.33	0.052	7.72	0.0259	10.7	0.0348	9.87	0.1888	10.14	0.0318
TSQ2087	YKR063C	LAS1	las1-5001	10.89	0.0522	10.94	0.0102	10.56	0.0199	10.75	0.1615	10.88	0.1302	10.64	0.0915	10.87	0.3297	9.87	0.2054	10.84	0.0558	10.29	0.023	10.6	0.1924	10.7	0.1033	10.82	0.0791	10.64	0.1546	10.61	0.1088	10.16	0.1104	10.51	0.0192	10.62	0.2248	10.63	0.117	10.62	0.1489	10.85	0.0145	11.08	0.0258	10.9	0.1461
TSQ2088	YKR063C	LAS1	las1-5003	10.75	0.0623	11.02	0.0618	10.68	0.0496	10.81	0.0439	11.08	0.0562	11.04	0.1129	10.95	0.0601	10.05	0.1166	10.64	0.0841	10.64	0.2429	10.11	0.0335	10.54	0.104	10.79	0.0581	10.66	0.0682	10.73	0.1533	10.26	0.0102	10.62	0.037	10.3	0.0503	10.71	0.0563	10.55	0.0442	10.94	0.0103	11.04	0.0101	11.02	0.0351
TSQ2090	YKR063C	LAS1	las1-5005	nan	nan	nan	nan	10.57	0.021	10.47	0.0983	10.38	0.021	10.31	0.2509	10.53	0.0911	9.16	0.1358	10.36	0.0488	10.67	0.2358	10.54	0.1807	10.18	0.1626	10.79	0.0195	10.42	0.1139	10.57	0.2885	9.82	0.4035	10.78	0.1335	10.28	0.1458	10.66	0.0422	10.59	0.0303	10.82	0.0108	10.42	0.0857	10.36	0.1387
TSQ2091	YKR063C	LAS1	las1-5006	11.22	0.1659	11.12	0.0547	10.86	0.0102	10.96	0.013	10.86	0.0672	10.68	0.1265	11.03	0.0674	9.87	0.0325	10.74	0.0899	10.37	0.1106	10.62	0.211	10.45	0.011	11.04	0.0675	10.68	0.0714	11.22	0.1573	10.44	0.1148	11.11	0.1245	10.42	0.0107	10.99	0.0232	10.49	0.027	11.02	0.0459	10.87	0.0542	10.93	0.0853
TSQ2092	YKR063C	LAS1	las1-5002	11.08	0.0904	11.22	0.0716	10.97	0.0605	11.37	0.0433	11.24	0.0564	11.11	0.0248	11.04	0.107	10.01	0.155	11.03	0.0646	10.87	0.062	11.14	0.1036	10.91	0.0461	11.07	0.0319	11.08	0.0352	10.93	0.1072	10.6	0.1392	11.01	0.0868	10.74	0.0435	11.11	0.1036	11.04	0.094	11.21	0.0657	11.13	0.0702	11.1	0.0368
TSQ1319	YKR068C	BET3	bet3-5001	11.15	0.1413	10.14	0.0397	10.64	0.0237	8.51	0.2834	10.72	0.0523	8.61	0.0114	10.82	0.0876	8.61	0.0941	10.25	0.0787	8.52	0.1701	10.24	0.043	9.67	0.1425	10.74	0.1275	9.77	0.2623	10.61	0.2389	8.38	0.1572	10.52	0.0951	9.45	0.2062	10.66	0.0708	8.8	0.3292	10.83	0.0193	9.28	0.261	10.68	0.0496
TSQ1327	YKR081C	RPF2	rpf2-5001	10.21	0.05	9.14	0.0869	10.08	0.0939	7.79	0.1147	10.5	0.0507	9.44	0.1267	10.44	0.1478	8.69	0.1335	10.34	0.0543	8.66	0.0319	10.22	0.1551	9.81	0.1089	10.48	0.0731	9.57	0.1204	10.6	0.0105	8.94	0.027	10.28	0.0538	8.07	0.0947	10.56	0.1108	9.27	0.2541	10.94	0.0585	10.18	0.0457	10.25	0.1216
TSQ1118	YKR083C	DAD2	dad2-9	11.41	0.0699	11.23	0.121	11.15	0.0158	11.01	0.0488	11.13	0.03	10.8	0.01	11.23	0.012	10.09	0.0132	10.8	0.0409	10.77	0.0833	10.7	0.0724	10.63	0.1052	11.16	0.0553	10.86	0.0157	11.19	0.0112	11	0.0589	11.19	0.0103	10.55	0.1231	11.2	0.0165	10.84	0.1471	11.05	0.0465	11.06	0.072	11.39	0.0896
TSQ644	YKR086W	PRP16	prp16-ts	11.17	0.0404	11.24	0.0361	10.89	0.0927	10.92	0.0323	10.98	0.024	11.2	0.0156	11.13	0.0319	10.08	0.1208	11.03	0.0106	10.88	0.082	10.46	0.0675	10.8	0.0815	11.02	0.0323	10.76	0.0655	11.17	0.0466	10.5	0.0218	10.96	0.0485	10.5	0.0131	10.91	0.0837	10.99	0.1295	11.05	0.0142	11.16	0.0222	11.12	0.0206
TSQ475	YLL003W	SFI1	sfi1-3	10.85	0.0699	9.52	0.3225	10.97	0.1243	10.34	0.0617	10.78	0.0152	9.23	0.0101	10.85	0.0729	9.28	0.08	10.35	0.1198	10.05	0.1055	10.51	0.1188	10.13	0.1448	10.75	0.01	10.06	0.0585	11.26	0.1185	9.99	0.0927	10.83	0.0289	9.63	0.0603	10.89	0.0476	9.11	0.1943	11.04	0.016	10.41	0.0276	10.9	0.0587
TSQ351	YLL004W	ORC3	orc3-70	10.64	0.0285	9.09	0.1814	10.85	0.078	9.5	0.1236	10.67	0.0339	9.12	0.1126	10.57	0.0101	9.24	0.0116	10.46	0.0563	8.54	0.2977	10.65	0.2726	9.09	0.2487	10.72	0.0649	9.64	0.032	11	0.3646	8.71	0.4527	10.85	0.0213	8.91	0.0869	10.66	0.047	8.33	0.1018	11.03	0.0716	10.14	0.1769	10.47	0.0149
TSQ2093	YLL008W	DRS1	drs1-5001	10.89	0.1445	8.7	0.1613	10.54	0.0271	8.85	0.0298	10.85	0.1089	8.95	0.2109	10.76	0.0883	9.11	0.0856	10.44	0.0166	8.93	0.0124	10.07	0.0172	8.42	0.2739	10.76	0.0838	8.96	0.1468	10.7	0.103	9	0.1245	10.66	0.1052	8.6	0.1844	10.35	0.0567	8.34	0.1537	10.85	0.0243	9.75	0.0307	10.31	0.0542
TSQ2094	YLL008W	DRS1	drs1-5002	10.53	0.0564	10.11	0.0228	10.11	0.0273	9.36	0.817	10.12	0.0484	9.14	0.4309	10.18	0.0102	8.89	0.0518	9.77	0.1078	8.49	0.1393	9.7	0.1157	8.51	0.1193	10.28	0.099	9.06	0.0606	10.04	0.0712	8.67	0.2283	10.25	0.0111	9.03	0.5631	10.25	0.0314	nan	nan	10.8	0.0145	9.61	0.1081	10.09	0.1318
TSQ1330	YLL011W	SOF1	sof1-5001	10.33	0.0177	8.77	0.0312	10.44	0.0113	8.92	0.3622	10.59	0.0377	8.97	0.2591	10.27	0.0955	8.7	0.2188	10.21	0.0457	8.63	0.0544	10.27	0.1398	8.6	0.1599	10.39	0.0239	8.66	0.1349	10.56	0.01	8.82	0.0633	10.54	0.1122	8.54	0.2611	10.43	0.0699	8.05	0.0223	10.96	0.0197	9.87	0.0297	10.5	0.0104
TSQ1220	YLL031C	GPI13	gpi13-4	10.77	0.1339	10.49	0.0629	10.76	0.0803	10.84	0.078	11.01	0.178	10.32	0.0639	10.95	0.102	9.26	0.0338	10.68	0.0529	10.1	0.2039	10.58	0.0972	10.62	0.0457	10.7	0.0635	10.52	0.09	11.22	0.0257	9.98	0.1274	10.91	0.0317	10.02	0.1067	11.03	0.0519	10.67	0.0557	11.17	0.0179	10.22	0.0517	10.8	0.1031
TSQ1253	YLL031C	GPI13	gpi13-5	10.69	0.1449	9.21	0.1534	10.57	0.0769	9.93	0.125	10.91	0.0108	9.31	0.0473	10.86	0.1476	8.64	0.0955	10.75	0.0353	8.44	0.1046	10.42	0.0187	8.94	0.4302	10.86	0.0276	8.73	0.2211	11.03	0.1408	8.5	0.0666	10.85	0.0226	8.78	0.0963	10.86	0.0738	8.6	0.0532	11.05	0.0572	8.77	0.0703	10.16	0.0473
TSQ1261	YLL050C	COF1	cof1-8	10.99	0.0719	8.99	0.4274	10.97	0.0298	9.09	0.3749	11.07	0.0638	9.45	0.18	10.96	0.0517	8.8	0.0308	10.55	0.0445	8.9	0.0797	10.63	0.0457	8.72	0.0228	10.9	0.0474	9.03	0.0908	11.22	0.0429	9.02	0.0387	11	0.0102	8.63	0.0736	11.08	0.0649	8.6	0.177	11.12	0.0364	10.02	0.1084	10.92	0.1394
TSQ234	YLL050C	COF1	cof1-5	10.91	0.0185	11.12	0.0563	10.83	0.0223	10.77	0.0712	11.11	0.0669	11.15	0.0149	11.18	0.0571	10.23	0.0731	10.91	0.0344	10.93	0.0193	10.7	0.141	11.18	0.0239	11.02	0.0222	10.95	0.0247	11.14	0.0673	10.72	0.0258	10.92	0.0766	10.73	0.0357	10.96	0.0537	10.84	0.0716	11.19	0.0101	11.35	0.0282	10.97	0.0655
TSQ1397	YLR002C	NOC3	noc3-5001	10.64	0.0862	9.77	0.044	10.67	0.0302	9.74	0.3506	10.88	0.1048	9.79	0.0747	10.77	0.1474	9.6	0.0826	10.25	0.0469	8.64	0.1629	10.4	0.1406	9.67	0.0921	10.63	0.0846	9.55	0.0892	10.89	0.0446	9.68	0.023	10.77	0.0633	9.31	0.2027	10.93	0.1734	8.91	0.0275	11.06	0.034	10.07	0.0276	10.77	0.0101
TSQ1363	YLR005W	SSL1	ssl1-5001	10.44	0.031	10.01	0.1499	10.13	0.0399	8.37	0.6773	10.77	0.1785	9.92	0.132	10.42	0.2163	9	0.2863	10.26	0.0285	9.06	0.1563	10.05	0.0653	9.72	0.1159	10.43	0.0619	9.92	0.1307	10.61	0.1324	9.79	0.1374	10.35	0.0826	9.57	0.1294	10.38	0.0559	9.28	0.0253	10.77	0.0274	9.65	0.08	10.42	0.0485
TSQ752	YLR005W	SSL1	ssl1-t242i	10.13	0.0543	9.26	0.0731	10.06	0.0169	8.66	0.1085	10.5	0.0703	9.32	0.0802	10.27	0.095	8.67	0.051	9.98	0.0344	8.43	0.0846	9.83	0.0356	8.48	0.2512	10.23	0.0569	8.74	0.0466	10.17	0.208	8.72	0.2446	10.31	0.0123	8.92	0.1291	9.92	0.0873	8.1	0.1692	10.58	0.0175	9.5	0.035	10.09	0.0934
TSQ1046	YLR007W	NSE1	nse1-16	10.27	0.1649	9.84	0.3066	10.34	0.1509	10.09	0.1368	10.49	0.0574	10.03	0.1045	10.23	0.0186	8.5	0.0173	9.76	0.1603	8.29	0.3941	10.18	0.1698	9.72	0.4581	9.81	0.1056	9.5	0.3457	10.17	0.1508	9.38	0.3902	10.33	0.0574	8.71	0.0876	9.45	0.1766	7.88	0.4192	10.43	0.0252	9.85	0.0255	9.6	0.2266
TSQ1390	YLR007W	NSE1	nse1-5001	10.45	0.1613	9.43	0.0649	10.79	0.2094	10.63	0.2853	10.56	0.0789	8.97	0.1377	10.65	0.1032	9.01	0.1236	10.11	0.0918	9.49	0.2053	10.27	0.0405	9.41	0.1371	10.46	0.0634	9.5	0.1325	10.43	0.175	8.52	0.2237	10.26	0.0461	9.11	0.077	10.13	0.0397	8.38	0.1499	10.91	0.0336	9.63	0.027	10.37	0.0926
TSQ1028	YLR022C	SDO1	sdo1-vma1-ts	10.7	0.0114	10.82	0.0888	10.72	0.0529	9.95	0.0914	10.74	0.0631	10.39	0.195	10.81	0.1334	9.63	0.2501	10.74	0.0504	9.56	0.0409	10.21	0.0429	9.11	0.1919	10.78	0.0684	10.02	0.1454	10.87	0.0144	10.2	0.01	10.77	0.05	9.91	0.2538	10.7	0.0495	10.68	0.1069	11.01	0.0259	10.61	0.1867	10.79	0.0919
TSQ198	YLR026C	SED5	sed5-1	10.78	0.0126	10.04	0.4478	10.31	0.1104	8.58	0.2863	10.49	0.1098	8.02	0.6201	10.55	0.0105	8.24	0.1587	9.36	0.1531	8	0.1375	9.28	0.2763	7.99	0.3892	10.09	0.166	9.66	0.2418	10.33	0.2642	8.13	0.1272	10	0.1309	7.84	0.6369	9.73	0.1006	7.52	0.1793	10.19	0.156	8.54	0.1191	10.21	0.1561
TSQ1460	YLR033W	RSC58	rsc58-5001	11.05	0.0365	9.57	0.0189	10.77	0.0286	8.88	0.2154	11.05	0.0115	9.47	0.0422	11.01	0.1574	9.5	0.2172	10.78	0.0582	9.08	0.3841	10.91	0.0996	9.63	0.0851	10.88	0.0886	9.25	0.0885	11.25	0.0339	9.65	0.1539	nan	nan	nan	nan	11.09	0.0674	8.65	0.1299	11.05	0.0169	9.87	0.0913	11.05	0.0241
TSQ1126	YLR045C	STU2	stu2-10	10.61	0.0339	9.26	0.2059	10.47	0.0118	9.36	0.1595	10.78	0.0335	9.56	0.1427	10.49	0.0653	9.04	0.0636	10.4	0.0792	8.84	0.1816	10.3	0.0589	9.3	0.0789	10.44	0.0636	9.31	0.1486	10.96	0.1063	9.12	0.1338	10.96	0.0784	9.18	0.0433	10.63	0.0254	8.48	0.2886	11.06	0.0123	10.31	0.0826	10.56	0.0156
TSQ545	YLR045C	STU2	stu2-11	10.87	0.0499	8.89	0.095	10.73	0.0801	9.71	0.4483	10.71	0.0774	9.24	0.2373	10.76	0.0585	9.09	0.016	10.39	0.0198	8.98	0.1244	10.69	0.2169	9.1	0.2345	10.62	0.1811	9.45	0.2334	10.95	0.0361	9.05	0.0893	10.63	0.0537	8.85	0.0329	10.5	0.0272	8.91	0.1324	11.09	0.045	9.92	0.0491	9.98	0.2248
TSQ550	YLR045C	STU2	stu2-12	11.26	0.0307	9.37	0.0353	10.74	0.1381	9.38	0.02	10.86	0.0224	8.95	0.1071	10.94	0.0585	9.34	0.0917	10.56	0.0233	9.35	0.0386	10.5	0.0442	9.83	0.1108	10.81	0.0352	9.44	0.052	10.83	0.0978	9.09	0.0829	10.63	0.0286	9.01	0.0444	10.8	0.0129	8.79	0.0325	11.03	0.0427	10.11	0.0426	10.89	0.0604
TSQ555	YLR045C	STU2	stu2-13	11.04	0.0474	9.47	0.0302	10.64	0.0131	9.29	0.1584	10.84	0.0706	9.46	0.1412	11.01	0.0691	9.11	0.0966	10.84	0.0393	9.12	0.1053	10.41	0.06	9.93	0.0144	10.81	0.0109	9.38	0.1024	10.64	0.0738	9.17	0.1053	10.88	0.0455	9.52	0.1047	10.68	0.062	8.65	0.3723	11.01	0.0167	9.79	0.0395	10.77	0.031
TSQ623	YLR066W	SPC3	spc3-4	10.82	0.013	10.74	0.0685	10.83	0.0177	9.64	0.1574	10.86	0.0895	10.6	0.0578	11.17	0.0929	9.09	0.0812	10.86	0.0601	10.14	0.0162	10.49	0.0365	10.31	0.1049	11.03	0.1439	10.42	0.1788	11.18	0.0997	10.37	0.1834	11.01	0.0218	10.08	0.0901	10.82	0.1036	10.41	0.0933	11.2	0.0442	9.92	0.0815	10.98	0.1062
TSQ1208	YLR071C	RGR1	rgr1-100	nan	nan	nan	nan	8.4	0.2525	8.57	0.2089	10.11	0.0946	9.25	0.2712	9.85	0.252	7.91	0.2196	9.68	0.1036	7.53	0.5863	nan	nan	nan	nan	9.58	0.1724	8.7	0.0557	9.59	0.0451	7.76	0.0704	9.68	0.1641	8.76	0.2241	0	0.01	0	0.01	10.23	0.0102	9.46	0.0643	8.7	0.1496
TSQ199	YLR078C	BOS1	bos1-1	10.77	0.0795	9.03	0.5082	10.23	0.1421	7.8	0.2675	10.32	0.0731	9.32	0.5526	10.54	0.116	8.2	0.0892	9.86	0.0372	7.53	0.1794	9.7	0.1583	8.06	0.0626	10.49	0.0794	8.75	0.2242	10.65	0.0425	7.88	0.0146	9.99	0.0735	7.94	0.1412	10.42	0.0862	7.39	0.0911	10.63	0.0158	8.92	0.0602	10.35	0.01
TSQ264	YLR086W	SMC4	smc4-1	9.76	0.0108	8.99	0.0141	9.73	0.0886	8.2	0.2451	9.91	0.146	9.2	0.4443	9.72	0.0421	8.42	0.0668	9.49	0.0337	8.02	0.2574	9.7	0.1643	7.9	0.0446	9.61	0.0785	8.03	0.1274	10.06	0.0309	8.35	0.1715	10.21	0.0333	8.17	0.1714	9.59	0.254	8.41	0.6352	10.36	0.0148	8.92	0.0838	9.28	0.2566
TSQ694	YLR103C	CDC45	cdc45-27	10.93	0.0897	10.28	0.2661	11.18	0.0133	11.55	0.0863	11.42	0.0855	10.4	0.1768	11.41	0.123	10.02	0.1061	10.66	0.186	9.11	0.0209	10.87	0.2096	9.36	0.5133	11.24	0.083	9.93	0.049	11.25	0.2475	9.56	0.4174	11.26	0.074	10.04	0.3662	11.3	0.097	10.86	0.3675	11.18	0.0331	10.31	0.2937	10.87	0.051
TSQ676	YLR105C	SEN2	sen2-1	10.79	0.0675	10.03	0.0775	10.73	0.0318	9.31	0.0268	10.76	0.0213	9.8	0.0108	10.97	0.1225	9.73	0.1338	10.8	0.1184	9.61	0.1135	10.43	0.1008	9.61	0.1821	10.83	0.0123	9.71	0.0273	11.09	0.01	9.79	0.0158	10.89	0.0903	9.37	0.0995	10.89	0.0476	9.38	0.0413	11.1	0.0431	10.64	0.0199	10.69	0.1182
TSQ1458	YLR115W	CFT2	cft2-5001	11.07	0.0172	10.81	0.1188	10.57	0.0454	10.21	0.0905	10.92	0.0236	10.44	0.0226	10.91	0.0403	9.74	0.0648	10.68	0.0811	10.58	0.175	10.56	0.026	10.46	0.1309	10.88	0.046	10.56	0.0525	10.58	0.0778	9.83	0.0582	10.83	0.1524	10.31	0.1306	11.05	0.0564	10.61	0.0533	10.99	0.0229	10.4	0.0511	10.8	0.0692
TSQ1338	YLR116W	MSL5	msl5-5001	10.64	0.0344	8.24	0.1351	10.33	0.0304	7.48	0.019	10.86	0.0153	9.38	0.4087	10.92	0.049	8.64	0.087	10.37	0.042	7.94	0.01	10.52	0.0561	8.09	0.0833	10.57	0.0408	9.01	0.4125	10.67	0.06	8.12	0.0257	10.84	0.018	7.95	0.0794	10.59	0.0315	8.04	0.1646	10.95	0.0412	9.5	0.1802	10.77	0.0523
TSQ1262	YLR127C	APC2	apc2-8	10.45	0.0194	9	0.1839	10.2	0.0357	9.18	0.513	10.73	0.1212	8.79	0.2162	10.63	0.028	9.03	0.0926	10.4	0.0167	8.6	0.035	9.94	0.1552	9.52	0.154	10.5	0.0486	8.69	0.2919	10.86	0.2389	8.75	0.1084	10.32	0.2406	8.69	0.1922	10.48	0.1331	8.11	0.0165	10.74	0.0214	9.34	0.0461	10.31	0.1256
TSQ1346	YLR129W	DIP2	dip2-5001	10.08	0.0278	9.04	0.2509	9.88	0.1419	8.21	0.3948	10.36	0.0113	8.62	0.0344	10.28	0.1287	8.86	0.1259	9.91	0.0139	8.41	0.0235	9.89	0.0984	8.36	0.146	10.08	0.0141	8.82	0.0629	10.2	0.0818	8.43	0.2047	10.34	0.0803	8.47	0.2332	10.45	0.055	8.34	0.1352	10.65	0.0262	9.7	0.1131	10.02	0.0485
TSQ2095	YLR141W	RRN5	rrn5-5001	11.32	0.0887	11.24	0.0716	10.78	0.0551	10.77	0.0197	11.01	0.0522	10.25	0.0828	11.04	0.0542	10.19	0.1093	10.57	0.0152	10.84	0.2375	10.83	0.0217	10.61	0.0344	11.16	0.0351	10.88	0.016	11.22	0.1438	10.42	0.0296	10.79	0.0318	10.7	0.0497	11.12	0.06	10.43	0.1302	11.24	0.0298	11.19	0.0353	11.05	0.0951
TSQ2096	YLR141W	RRN5	rrn5-5002	10.73	0.0158	10.89	0.0157	10.79	0.1265	10.56	0.052	10.54	0.0893	10.71	0.0302	10.7	0.018	9.91	0.0594	10.35	0.0735	10.58	0.0847	10.29	0.0451	10.36	0.0925	10.66	0.0585	10.62	0.0656	10.89	0.1015	10.58	0.1127	10.74	0.0272	10.5	0.0596	10.74	0.0337	10.83	0.0104	10.97	0.0435	10.81	0.0462	10.73	0.0561
TSQ2097	YLR141W	RRN5	rrn5-5003	10.26	0.0937	9.17	0.1096	10.48	0.017	9.76	0.0674	10.38	0.0789	9	0.1115	10.51	0.1368	9.17	0.0937	10.01	0.0841	8.8	0.0817	10.13	0.1591	8.97	0.1699	10.34	0.1229	8.87	0.0171	10.82	0.0789	9.59	0.1289	10.4	0.1288	8.57	0.368	10.11	0.0524	8.15	0.1254	10.96	0.0419	10.31	0.03	10.43	0.122
TSQ1174	YLR145W	RMP1	rmp1-ts	9.69	0.0582	8.89	0.0315	9.07	0.3997	6.98	0.2095	9.52	0.0321	8.49	0.0125	9.77	0.1192	8.14	0.0449	9.51	0.0113	8.44	0.1068	9.06	0.0531	7.99	0.0301	9.47	0.0362	8.47	0.0322	9.67	0.1222	8.28	0.1258	9.44	0.0184	8.03	0.1213	9.32	0.1126	7.83	0.1253	10.44	0.0228	9.29	0.0264	8.85	0.072
TSQ2098	YLR153C	ACS2	acs2-5001	10.75	0.1254	10.85	0.1191	10.42	0.1379	10.48	0.1851	10.89	0.0235	10.72	0.0921	10.8	0.0962	9.47	0.1318	10.48	0.0398	10.31	0.0349	10.24	0.0493	10.25	0.1208	10.7	0.0646	10.59	0.0817	11.06	0.0316	10.2	0.0634	10.84	0.0772	10.35	0.113	10.65	0.0418	10.39	0.0688	10.99	0.022	10.84	0.0271	10.77	0.0442
TSQ2099	YLR153C	ACS2	acs2-5002	10.75	0.0244	10.18	0.3729	10.86	0.0546	9.15	0.1579	11.02	0.0253	9.87	0.1085	11.29	0.0566	9.55	0.0104	10.97	0.1188	9.74	0.1596	10.75	0.1031	9.77	0.1412	11	0.0243	9.56	0.0159	11.3	0.0261	9.46	0.0704	10.95	0.0808	8.85	0.2646	11.18	0.0974	9.41	0.2594	11.29	0.0524	10.08	0.1066	10.96	0.1333
TSQ2100	YLR153C	ACS2	acs2-5003	10.73	0.1338	11.05	0.2279	10.32	0.0719	10.47	0.1396	10.51	0.0221	10.38	0.0649	10.3	0.0509	8.66	0.0744	10.09	0.125	10.2	0.218	9.77	0.0951	9.97	0.0582	10.24	0.0762	10.06	0.0213	10.23	0.0668	9.35	0.0508	10.27	0.0303	10.42	0.0138	10.31	0.1618	10.15	0.1597	10.33	0.0698	10.32	0.0944	10.38	0.117
TSQ1124	YLR163C	MAS1	mas1-1	10.93	0.0965	10.87	0.1187	10.75	0.0239	10.87	0.0537	11.18	0.0508	10.76	0.0643	11.23	0.0445	10.34	0.0891	10.83	0.084	10.38	0.01	10.97	0.0201	10.75	0.0536	10.94	0.0471	10.45	0.044	11.17	0.0197	10.65	0.0642	11.15	0.038	10.41	0.082	11.19	0.0256	10.64	0.0195	11.28	0.0215	10.9	0.0272	11.03	0.0978
TSQ66	YLR166C	SEC10	sec10-2	10.69	0.0479	10.16	0.0267	10.55	0.0706	8.45	0.5805	10.86	0.0322	10.13	0.0852	10.98	0.0235	9.49	0.0333	10.69	0.0502	9.84	0.0795	10.45	0.0849	9.67	0.0985	10.53	0.0355	9.41	0.036	11.02	0.04	9.6	0.0605	10.75	0.074	9.03	0.1595	10.68	0.0622	9.43	0.1676	11.06	0.0176	10.07	0.0196	10.78	0.0388
TSQ2101	YLR175W	CBF5	cbf5-5001	nan	nan	nan	nan	11.05	0.0696	10.34	0.0617	11.38	0.0662	10.3	0.1491	10.58	0.3725	7.78	0.6952	8.64	0.6743	nan	nan	9.59	0.3943	8.38	0.6999	10.73	0.4044	9.83	0.9113	8.68	0.4983	0	0.01	7.41	0.1895	0	0.01	10.09	0.144	8.34	0.6332	11.39	0.0679	10.33	0.047	11.32	0.0595
TSQ2102	YLR175W	CBF5	cbf5-5002	0	0.01	0	0.01	nan	nan	nan	nan	0	0.01	0.58	0.5001	nan	nan	nan	nan	0	0.01	0	0.01	0	0.01	0	0.01	0	0.01	0	0.01	nan	nan	0	0.01	nan	nan	nan	nan	nan	nan	0	0.01	0	0.01	0	0.01	nan	nan
TSQ2103	YLR175W	CBF5	cbf5-5003	9.67	0.0937	8.55	0.5102	11.18	0.0878	10.38	0.1052	nan	nan	nan	nan	9.32	0.961	nan	nan	8.23	0.7602	nan	nan	0	0.01	0	0.01	nan	nan	0	0.01	2.58	0.7925	0	0.01	5.98	0.6046	0	0.01	8.22	0.5035	nan	nan	11.16	0.1577	10.49	0.1005	10.96	0.9844
TSQ1058	YLR186W	EMG1	emg1-1	9.28	0.0351	8.14	0.0439	9.09	0.0693	7.83	0.1955	9.75	0.1299	8.21	0.0963	9.53	0.0124	8.38	0.0561	9.6	0.0876	8.15	0.0545	8.55	0.2654	7.7	0.0899	9.23	0.1873	8.05	0.0367	9.02	0.135	7.86	0.1816	9	0.03	7.91	0.0594	9.02	0.1046	7.86	0.032	9.87	0.0675	8.57	0.0515	9.1	0.1891
TSQ1384	YLR186W	EMG1	emg1-5001	10.95	0.0638	10.5	0.0655	10.75	0.0559	9.72	0.1185	11.04	0.0378	10.29	0.1013	11.32	0.0455	10.38	0.0122	11.03	0.1044	10.09	0.158	10.63	0.0768	9.99	0.1016	10.83	0.0189	10.09	0.1717	11.11	0.1491	10.1	0.2281	10.86	0.0452	9.61	0.0958	11.04	0.0491	9.93	0.1278	11.22	0.0235	10.74	0.0661	11.12	0.1035
TSQ690	YLR195C	NMT1	nmt1-181	10.82	0.0562	8.36	0.0684	10.7	0.1022	8.34	0.3779	10.76	0.0688	8.37	0.0659	10.79	0.0379	8.69	0.0264	10.46	0.0281	8.5	0.0292	10.34	0.0508	8.39	0.0147	10.79	0.0724	8.84	0.1237	10.71	0.1941	8.41	0.1111	10.47	0.1016	8.06	0.0256	10.58	0.044	8.41	0.2504	10.78	0.0273	9.02	0.0268	10.43	0.0186
TSQ1391	YLR196W	PWP1	pwp1-5001	10.84	0.0127	9.78	0.3095	10.79	0.1157	9.68	0.125	10.72	0.2247	9.68	0.2717	10.59	0.1245	9.09	0.2113	10.51	0.0686	9.48	0.107	9.93	0.2668	9.13	0.427	10.17	0.2072	9.04	0.5642	11.18	0.2434	9.4	0.2967	10.5	0.071	8.86	0.2166	10.77	0.2532	8.89	0.4661	10.95	0.0493	9.86	0.0716	10.05	0.313
TSQ1459	YLR197W	SIK1	nop56-5001	10.26	0.0723	10.07	0.0691	10.71	0.2364	10.69	0.3097	10.69	0.1153	9.84	0.1371	10.38	0.0563	9.39	0.039	10.37	0.1222	9.47	0.2536	10.19	0.1382	9.75	0.1893	10.44	0.0104	10.41	0.2218	10.78	0.0389	9.57	0.3629	10.55	0.0265	8.91	0.1347	10.91	0.1586	9.71	0.298	10.77	0.0644	10.25	0.3109	10.3	0.157
TSQ55	YLR208W	SEC13	sec13-1	10.45	0.0266	8.96	0.0349	10.21	0.1709	7.86	0.9917	10.38	0.0757	8.46	0.0333	10.39	0.0361	8.38	0.0298	10.44	0.0365	7.75	0.0576	10.14	0.0686	7.91	0.2693	10.16	0.0811	8.02	0.0674	10.39	0.1083	8.07	0.0338	10.41	0.0846	7.75	0.084	10.37	0.0505	7.57	0.077	10.61	0.0218	9.36	0.0662	10.3	0.0761
TSQ1158	YLR212C	TUB4	tub4-y445d	10.72	0.1024	10.16	0.0867	10.81	0.0303	10.23	0.4258	10.63	0.0715	10.29	0.154	10.56	0.1175	8.8	0.096	10.22	0.0999	9.67	0.0619	9.8	0.0978	9.29	0.197	10.41	0.1462	9.85	0.1426	10.34	0.1679	9.27	0.0746	10.73	0.052	10.06	0.021	10.34	0.0331	9.87	0.0172	10.48	0.0602	9.95	0.163	10.29	0.0916
TSQ1281	YLR215C	CDC123	cdc123-4	10.33	0.0293	9.14	0.0336	10.22	0.0553	7.97	0.113	10.55	0.1127	9.48	0.2481	10.61	0.0259	9.48	0.1248	10.35	0.0268	8.89	0.0423	9.88	0.0101	8.79	0.0498	10.21	0.1317	9.26	0.1496	10.73	0.0474	8.74	0.0337	10.23	0.0671	8.21	0.4828	10.4	0.1005	9.65	0.0884	10.94	0.0227	9.62	0.0372	10.09	0.0685
TSQ2104	YLR223C	IFH1	ifh1-5001	0	0.01	0	0.01	0	0.01	0	0.01	0	0.01	0	0.01	0	0.01	0	0.01	0	0.01	0	0.01	0	0.01	0	0.01	0	0.01	0	0.01	0	0.01	0	0.01	0	0.01	0	0.01	0	0.01	0	0.01	0	0.01	0	0.01	0	0.01
TSQ29	YLR229C	CDC42	cdc42-1	10.58	0.0528	10.25	0.1551	10.46	0.0681	9.94	0.1051	10.59	0.0954	9.83	0.1373	10.67	0.0638	9.02	0.0768	10.54	0.1322	9.97	0.3948	10.33	0.018	10.06	0.1397	10.4	0.0271	9.82	0.0407	10.19	0.1375	8.56	0.0183	10.79	0.0126	9.41	0.0445	10.41	0.0745	9.05	0.1136	10.98	0.04	10.59	0.0602	10.74	0.0833
TSQ2105	YLR243W	YLR243W	gpn3-5001	10.74	0.0298	11.16	0.0383	10.79	0.0714	11.26	0.1451	10.97	0.0469	11.14	0.0391	10.96	0.0346	10	0.0256	10.79	0.0149	10.88	0.0497	10.56	0.0846	10.37	0.2387	10.76	0.0425	10.94	0.07	11.27	0.1103	10.55	0.1801	10.97	0.0605	10.87	0.0638	10.86	0.0599	11.06	0.0291	11.17	0.0245	11.45	0.0322	10.9	0.0406
TSQ2106	YLR259C	HSP60	hsp60-5001	10.73	0.0518	10.93	0.024	10.75	0.0516	10.84	0.1862	10.94	0.0425	10.79	0.0369	10.93	0.0723	9.77	0.0747	10.54	0.0811	10.49	0.0461	10.7	0.0574	10.18	0.0455	10.76	0.0438	10.7	0.1531	10.96	0.0592	10.33	0.1321	10.77	0.0279	10.39	0.0222	10.8	0.0142	10.75	0.1481	11.19	0.025	11.04	0.0399	10.74	0.0777
TSQ2107	YLR259C	HSP60	hsp60-5002	10.77	0.02	10.11	0.1161	10.58	0.0465	9.27	0.1192	10.91	0.1177	10.1	0.1218	11.01	0.2848	9.53	0.0272	10.92	0.0516	9.95	0.01	10.36	0.1601	9.28	0.2524	10.66	0.0676	9.9	0.0376	11	0.1229	10.23	0.1298	10.97	0.1161	10.19	0.0948	10.87	0.0582	9.99	0.0477	11	0.0106	10.06	0.0583	10.74	0.0118
TSQ2108	YLR259C	HSP60	hsp60-5003	8.77	0.1534	7.71	0.065	8.37	0.0974	7.82	0.0994	8.93	0.0274	8.08	0.0371	9.03	0.0108	8.28	0.0136	8.5	0.0615	8.06	0.0466	8.87	0.3234	7.58	0.1012	8.44	0.0118	8.07	0.0128	8.94	0.1171	7.97	0.1828	8.55	0.0107	7.67	0.03	8.48	0.1788	6.81	0.2069	10.37	0.0126	9.13	0.054	8.38	0.0278
TSQ2109	YLR259C	HSP60	hsp60-5004	10.76	0.1373	10.38	0.1021	9.93	0.2196	9.35	0.2849	10.43	0.1085	9.82	0.1549	10.37	0.0659	8.81	0.114	9.8	0.014	9.03	0.312	9.65	0.0827	8.95	0.1055	9.9	0.0428	9.44	0.1844	10.03	0.1344	8.88	0.213	9.72	0.02	9.43	0.0243	9.63	0.0737	9.52	0.0442	10.79	0.0585	10.4	0.0425	9.84	0.0525
TSQ2110	YLR259C	HSP60	hsp60-5005	10.38	0.0219	9.89	0.0992	10.44	0.0418	9.66	0.1159	10.67	0.1772	9.86	0.1163	10.79	0.1566	9.62	0.131	10.71	0.0129	9.78	0.1496	10	0.0136	9.65	0.3562	10.3	0.2122	9.18	0.0924	10.38	0.0932	8.98	0.0179	10.32	0.1842	9.08	0.1256	10.64	0.1078	9.55	0.1526	10.94	0.016	10.25	0.0101	9.99	0.0976
TSQ2111	YLR259C	HSP60	hsp60-5006	10.91	0.0229	10.72	0.0343	10.96	0.0642	10.42	0.1307	10.74	0.1174	10.57	0.0426	10.94	0.0652	9.94	0.05	10.76	0.0872	10.65	0.0423	10.67	0.0174	10.54	0.0946	10.76	0.0663	10.46	0.0251	11.06	0.0713	10.56	0.1973	11	0.0886	10.45	0.0732	10.81	0.0212	10.72	0.0312	11.02	0.0221	10.94	0.0139	10.85	0.1627
TSQ121	YLR268W	SEC22	sec22-3	10.44	0.0254	9.03	0.0101	10.17	0.1226	9.39	0.471	10.37	0.0127	8.38	0.1082	10.37	0.0251	8.38	0.096	10.23	0.0599	8.03	0.4192	9.64	0.0176	7.81	0.1613	9.9	0.0962	8.18	0.2339	10.36	0.0193	8.12	0.108	10.26	0.0467	8.17	0.4726	10.09	0.1553	9.68	0.8477	10.81	0.0215	9.08	0.0536	nan	nan
TSQ313	YLR268W	SEC22	sec22-1	10.72	0.0152	10.28	0.4718	10.48	0.0258	9.18	0.2899	10.63	0.0934	9.41	0.4106	10.66	0.1127	8.37	0.0823	10.3	0.1341	8.22	0.2639	10.1	0.0656	9.73	0.3156	10.51	0.0975	8.86	0.3461	10.54	0.0154	8.07	0.1537	10.33	0.1158	9.51	0.5369	10.47	0.0396	9.84	0.4043	10.81	0.0797	9.32	0.1402	10.23	0.0785
TSQ432	YLR272C	YCS4	ycs4-1	9.75	0.0941	7.98	0.2834	10.22	0.1727	10.45	0.7349	9.84	0.0953	8.4	0.0724	10.12	0.0383	8.42	0.0131	9.88	0.0673	7.99	0.0197	10.29	0.2169	8.75	0.3611	9.93	0.0348	8.09	0.0586	9.94	0.1624	8.07	0.1473	10.25	0.0736	7.92	0.1504	9.88	0.0851	7.6	0.1948	10.69	0.0371	9.13	0.0804	9.85	0.077
TSQ403	YLR274W	CDC46	cdc46-1	10.35	0.062	8.54	0.0107	10.66	0.0232	8.52	0.0636	10.84	0.1068	9.75	0.2894	10.52	0.0205	9.08	0.0889	10.47	0.0814	8.44	0.1242	10	0.0652	9.08	0.0712	10.25	0.0747	8.92	0.1834	10.52	0.0515	8.58	0.1049	10.82	0.1305	9.4	0.2582	nan	nan	nan	nan	10.93	0.0713	9.97	0.0257	10.22	0.0791
TSQ1461	YLR276C	DBP9	dbp9-5001	9.92	0.0685	8.85	0.0387	10.05	0.0407	8.56	0.5491	10.23	0.0553	9.08	0.1258	10.23	0.1581	8.78	0.2074	10.17	0.0395	8.4	0.1732	9.93	0.1652	9.26	0.1328	9.93	0.1047	8.78	0.2515	10.17	0.1398	8.35	0.0701	10.07	0.2079	8.43	0.6085	9.9	0.1312	8.03	0.6955	10.98	0.0102	10.08	0.1113	10.03	0.0918
TSQ2112	YLR277C	YSH1	ysh1-5001	10.14	0.1131	9.97	0.0163	9.91	0.0893	9.77	0.0141	10.25	0.0602	10.06	0.1088	10.12	0.0933	8.78	0.1296	10.13	0.0258	8.73	0.2799	9.27	0.0496	9.38	0.1358	10.07	0.1295	9.59	0.0378	10.17	0.0576	8.24	0.2238	10.33	0.1966	9.48	0.2083	9.95	0.0382	9.21	0.0282	10.18	0.0353	9.73	0.057	10.04	0.1032
TSQ2113	YLR277C	YSH1	ysh1-5002	0	0.01	0	0.01	8.85	0.21	7.11	0.2236	8.43	0.3406	0	0.01	nan	nan	0	0.01	0	0.01	0	0.01	0	0.01	0	0.01	0	0.01	0	0.01	0	0.01	0	0.01	0	0.01	0	0.01	0	0.01	0	0.01	0	0.01	0	0.01	nan	nan
TSQ1385	YLR291C	GCD7	gcd7-5001	10.7	0.0239	9.75	0.0414	10.45	0.2478	9.26	0.3115	10.31	0.0777	9.63	0.1422	10.44	0.1532	9.85	0.168	10.01	0.0456	9.87	0.057	10.16	0.0687	9.21	0.241	10.44	0.0458	10.06	0.0828	10.72	0.1328	9.81	0.0798	10.48	0.0382	9.53	0.2059	10.37	0.096	9.51	0.1018	10.77	0.0794	10.12	0.0554	nan	nan
TSQ1140	YLR298C	YHC1	yhc1-2	10.38	0.01	9.64	0.049	10.59	0.0137	9.72	0.0906	10.66	0.0349	9.37	0.0513	10.64	0.0314	9.2	0.1472	10.43	0.0701	9.09	0.1996	10.33	0.1903	8.8	0.0449	10.37	0.0326	8.89	0.0425	10.41	0.3414	8.16	0.4134	10.39	0.0829	8.19	0.2495	10.57	0.16	8.92	0.2474	11	0.0172	9.5	0.0343	10.31	0.089
TSQ632	YLR298C	YHC1	yhc1-1	10.73	0.0826	10.04	0.0991	10.54	0.0736	9.87	0.2487	10.38	0.0537	8.22	0.2927	10.5	0.0508	8.03	0.1673	10.18	0.0523	9.27	0.1827	10.32	0.0717	9.11	0.4347	10.39	0.0251	8.92	0.0916	10.56	0.1137	8.05	0.4725	10.24	0.0608	7.61	0.1703	10.67	0.0672	8.65	0.1976	10.5	0.0102	9.16	0.08	10.54	0.1175
TSQ840	YLR298C	YHC1	yhc1-3	9.9	0.2293	8.6	0.3301	9.77	0.0464	9.17	0.424	9.82	0.206	8.66	0.3195	9.89	0.0498	8.37	0.1814	9.46	0.1257	7.81	0.0119	9.11	0.0922	7.98	0.1761	9.42	0.2458	7.91	0.0908	9.2	0.1061	8	0.0325	9.43	0.2107	7.94	0.2292	9.52	0.0799	8.46	0.3985	10.19	0.0243	8.29	0.0152	9.26	0.3038
TSQ842	YLR298C	YHC1	yhc1-6	9.71	0.0434	8.52	0.2412	9.8	0.0778	9.09	0.1714	9.8	0.0854	8.97	0.1301	9.96	0.0102	8.16	0.0516	9.39	0.0132	7.82	0.1428	9.2	0.1251	8.46	0.3305	9.55	0.0575	8.75	0.2224	9.04	0.1294	7.72	0.1574	9.56	0.0799	8.36	0.3022	9.63	0.1293	nan	nan	10.45	0.0248	8.83	0.1069	9.02	0.392
TSQ844	YLR298C	YHC1	yhc1-8	10.66	0.0765	9.11	0.2875	10.76	0.0533	9.56	0.0697	10.91	0.0346	9.26	0.0743	11.01	0.0739	8.99	0.0162	10.57	0.0283	8.51	0.0409	10.43	0.1152	8.72	0.4843	10.38	0.0638	8.61	0.0994	10.45	0.0555	8.01	0.0323	10.65	0.0833	9.09	0.1648	10.57	0.013	7.89	0.2497	11.12	0.0249	9.63	0.0326	nan	nan
TSQ1078	YLR305C	STT4	stt4-4	10.37	0.0386	8.01	0.0821	10.68	0.0106	7.82	0.373	10.68	0.0342	8.27	0.099	10.81	0.0671	8.65	0.0588	10.63	0.0199	8.2	0.4793	10.37	0.0236	8.19	0.0427	10.7	0.0689	8.38	0.2013	11	0.0721	8.34	0.0348	10.81	0.0418	8.03	0.045	10.88	0.0156	7.71	0.3622	11.05	0.038	9.44	0.0411	10.54	0.0284
TSQ130	YLR314C	CDC3	cdc3-3	10.65	0.0838	9.28	0.1587	10.72	0.0502	9.32	0.4929	10.92	0.0628	8.86	0.0297	11.1	0.0623	9.48	0.0392	10.78	0.0519	9.21	0.0391	10.81	0.0304	8.95	0.1177	10.89	0.0665	9.23	0.1068	11.22	0.1196	9.03	0.2018	11.07	0.0233	8.63	0.0106	11.06	0.0455	8.63	0.1131	11.09	0.0385	9.88	0.0245	10.83	0.0485
TSQ885	YLR314C	CDC3	cdc3-1	10.94	0.0348	9.59	0.3269	10.74	0.0145	8.98	0.3124	10.91	0.0333	9	0.0722	11.1	0.0129	9.41	0.1246	11.03	0.0416	9.11	0.0396	10.57	0.0538	8.96	0.2826	10.82	0.0208	8.98	0.0558	11.13	0.0558	8.84	0.0214	10.94	0.0698	8.49	0.117	10.96	0.0302	8.52	0.037	11.1	0.012	9.82	0.0592	10.72	0.1138
TSQ1392	YLR316C	TAD3	tad3-5001	10.76	0.1198	10.42	0.2805	10.77	0.0818	8.68	0.1062	10.2	0.01	10.17	0.0664	10.83	0.7656	9.06	0.0441	9.73	0.1961	9.17	0.0793	10.44	0.1078	9.08	0.3136	10.85	0.1101	9.46	0.1473	10.61	0.1254	9.34	0.1057	10.82	0.1457	9.58	0.5574	9.64	0.1279	9.15	0.2112	10.84	0.0715	8.69	0.4413	0	0.01
TSQ1395	YLR317W	YLR317W	ylr317w-5001	10.7	0.0611	10.33	0.0569	10.72	0.0409	10.28	0.186	10.67	0.0525	8.54	0.203	10.89	0.0418	9.84	0.1258	10.48	0.056	8.34	0.0702	10.45	0.0427	10.31	0.0581	10.69	0.1819	10.6	0.0244	11.09	0.0331	10.31	0.0527	10.97	0.0742	10.23	0.052	10.6	0.0566	7.96	0.1366	11.01	0.0414	9.97	0.043	10.56	0.0341
TSQ955	YLR321C	SFH1	sfh1-1	10.69	0.0993	10.84	0.1313	10.79	0.0839	11.11	0.2245	10.66	0.078	10.65	0.177	10.89	0.0399	9.43	0.0987	10.57	0.1685	10.74	0.156	10.5	0.1877	10.41	0.3306	10.5	0.0835	10.57	0.0291	10.95	0.1256	10.14	0.2631	10.63	0.1295	10.51	0.1467	10.68	0.1595	10.58	0.2579	10.96	0.111	10.98	0.1399	10.57	0.0554
TSQ2114	YLR323C	CWC24	cwc24-5001	10.57	0.0419	10.08	0.0212	10.6	0.0508	10.11	0.1705	10.68	0.1465	10.11	0.1119	nan	nan	9.66	0.109	10.75	0.0347	10.03	0.0253	10.28	0.0605	9.67	0.1139	10.32	0.0526	9.7	0.0266	10.73	0.095	9.7	0.1286	10.57	0.0107	9.96	0.1007	10.42	0.1405	9.4	0.2606	10.9	0.0122	10.38	0.0758	10.3	0.0499
TSQ2115	YLR323C	CWC24	cwc24-5002	11.22	0.1089	10.43	0.1413	10.45	0.0731	9.7	0.1334	10.77	0.1015	9.68	0.0628	11.04	0.0528	9.73	0.1053	10.52	0.0302	9.98	0.2165	10.29	0.0427	9.92	0.0479	10.51	0.0413	9.76	0.1921	10.55	0.2188	9.42	0.2069	10.85	0.0654	10.25	0.015	10.73	0.0376	9.54	0.0551	11.15	0.0119	10.61	0.0673	10.7	0.0718
TSQ2116	YLR323C	CWC24	cwc24-5004	10.76	0.0957	8.9	0.719	10.23	0.0375	8.21	0.1175	10.41	0.1007	9.08	0.2193	10.73	0.0853	8.81	0.0672	10.12	0.0308	8.94	0.0705	9.75	0.0745	8.3	0.0535	10.27	0.0425	8.43	0.034	10.27	0.0343	8.1	0.0232	10.22	0.143	8.24	0.1201	10.18	0.1493	7.88	0.0136	10.85	0.0426	9.6	0.0444	10.02	0.0455
TSQ2117	YLR323C	CWC24	cwc24-5005	10.26	0.1069	8.36	0.0202	9.9	0.0508	8.22	0.125	10.4	0.0105	8.41	0.1224	10.31	0.1405	8.41	0.1253	10.01	0.0619	8.04	0.0425	9.6	0.064	7.78	0.0599	10.02	0.1115	8.09	0.0513	10.19	0.1669	7.99	0.2029	10.01	0.1942	7.73	0.1097	10.05	0.2178	7.21	0.1696	10.81	0.0707	8.69	0.0598	9.55	0.0462
TSQ2118	YLR323C	CWC24	cwc24-5006	1.58	0.01	0	0.01	9.77	0.0252	7.81	0.5215	7.83	0.1802	nan	nan	1	0.7925	0	0.01	0	0.01	0	0.01	0	0.01	0	0.01	0	0.01	0	0.01	0	0.01	0	0.01	0	0.01	0	0.01	0	0.01	0	0.01	0	0.01	0	0.01	nan	nan
TSQ2119	YLR323C	CWC24	cwc24-5007	10.2	0.0288	9.22	0.0992	10.37	0.0156	9.15	0.0943	10.63	0.0135	9.42	0.0211	10.57	0.1881	9.02	0.0753	10.47	0.0825	9.1	0.14	10.19	0.1448	8.9	0.0491	10.39	0.0101	9.03	0.0673	10.45	0.0412	8.52	0.1743	10.49	0.0302	8.76	0.0564	10.52	0.0367	8.48	0.3639	11.06	0.0345	10.16	0.0314	10.48	0.0581
TSQ2120	YLR323C	CWC24	cwc24-5008	10.8	0.0539	10.23	0.0749	10.67	0.0168	9.69	0.0569	10.73	0.0701	10.01	0.0901	11	0.1868	9.43	0.027	10.83	0.0563	9.49	0.0966	10.27	0.0704	9.55	0.1308	10.45	0.0727	9.46	0.0588	10.43	0.224	9.26	0.326	10.68	0.1248	9.63	0.1707	10.7	0.0944	9.69	0.0828	11.12	0.0363	10.23	0.0498	10.54	0.0883
TSQ2121	YLR323C	CWC24	cwc24-5009	10.72	0.0331	10.74	0.0104	10.45	0.045	10.41	0.0672	10.86	0.0571	10.73	0.112	10.96	0.0352	10.02	0.0968	10.61	0.0781	10.65	0.1396	10.58	0.0444	10.51	0.1388	10.67	0.0752	10.45	0.0702	10.83	0.1018	10.56	0.0602	10.74	0.1145	10.47	0.0435	10.68	0.0319	10.43	0.0275	11.03	0.0395	11	0.0871	11	0.0466
TSQ2122	YLR323C	CWC24	cwc24-5010	10.02	0.0614	8.76	0.147	10.27	0.0992	8.74	0.0671	10.24	0.138	8.62	0.145	10.17	0.0464	8.56	0.0462	10.27	0.0113	8.27	0.1483	9.85	0.2516	8.57	0.54	10.2	0.0703	8.56	0.1284	10.18	0.1844	8.36	0.1515	10.43	0.1056	8.42	0.0912	10.57	0.0133	8.25	0.0103	10.73	0.0104	9.2	0.0311	10.07	0.1164
TSQ2123	YLR323C	CWC24	cwc24-5012	8.25	0.319	7.61	0.1225	8.38	0.02	7.79	0.028	9.03	0.1584	7.85	0.0449	9.34	0.1247	7.99	0.0542	8.8	0.0996	8.04	0.1766	8.19	0.6809	7.47	0.7047	8.46	0.1484	7.76	0.0673	8.1	0.355	6.99	0.3918	9.09	0.1262	7.69	0.0842	8.12	0.1196	7.14	0.2939	9.95	0.1129	8.28	0.0261	8.75	0.1511
TSQ2124	YLR323C	CWC24	cwc24-5014	10.46	0.0116	10.6	0.1562	10.57	0.0375	10.57	0.1585	10.82	0.1186	10.72	0.0982	10.92	0.1173	9.78	0.0129	10.88	0.0794	10.77	0.0624	10.18	0.2023	10.47	0.2171	10.51	0.1242	10.48	0.1423	10.46	0.1074	9.65	0.1099	10.69	0.0522	10.89	0.09	10.6	0.0613	10.47	0.038	10.86	0.0247	11.13	0.0447	10.5	0.179
TSQ2125	YLR323C	CWC24	cwc24-5015	10.9	0.0785	10.71	0.0438	10.58	0.0326	10.05	0.1134	10.74	0.1067	10.49	0.0573	10.92	0.0189	9.71	0.1818	10.68	0.0236	10.5	0.01	10.56	0.1788	10.18	0.1382	10.78	0.0535	10.3	0.0263	11	0.0507	10.43	0.2067	10.95	0.0102	10.42	0.0492	10.74	0.0897	10.52	0.1207	11	0.0349	10.82	0.0938	10.92	0.011
TSQ2126	YLR323C	CWC24	cwc24-5016	10.55	0.0794	9.23	0.1017	10.28	0.0537	9.1	0.2064	10.5	0.0586	9.48	0.0104	10.7	0.0675	9.18	0.0803	10.19	0.0164	9.39	0.1425	10.02	0.034	9.24	0.1339	10.15	0.0766	9.21	0.2099	10.69	0.1804	9.57	0.3007	10.39	0.0441	9.22	0.1237	10.25	0.0377	9.57	0.0543	10.91	0.0125	10.02	0.0817	9.89	0.1361
TSQ2127	YLR323C	CWC24	cwc24-5017	10.48	0.1138	9.83	0.1265	10.29	0.1265	9.72	0.1106	10.74	0.1449	9.63	0.0129	10.61	0.0114	9.24	0.0646	10.5	0.0277	9.49	0.087	10.18	0.1348	9.54	0.1712	10.35	0.0994	9.55	0.0304	10.52	0.0726	9.47	0.1712	10.41	0.1488	9.31	0.1374	10.4	0.0175	9.21	0.1016	10.88	0.0428	10.51	0.0733	10.07	0.0807
TSQ2128	YLR323C	CWC24	cwc24-5020	10.61	0.0816	10.58	0.0301	10.36	0.0139	10.03	0.0637	10.58	0.0102	10.57	0.0387	10.74	0.0535	9.75	0.0684	10.76	0.0259	10.57	0.0483	10.29	0.03	10.35	0.1518	10.66	0.0783	10.29	0.1532	10.35	0.2074	10.1	0.1509	10.42	0.1039	10.14	0.1591	10.61	0.0637	10.29	0.0163	10.94	0.0398	10.59	0.0516	10.54	0.1264
TSQ2129	YLR323C	CWC24	cwc24-5003	10.13	0.0434	9.76	0.013	10.27	0.0149	9.47	0.0218	10.49	0.0385	9.7	0.0729	10.42	0.1193	9.16	0.1528	10.33	0.0134	8.96	0.1473	10.5	0.1257	9.98	0.172	10.17	0.0806	9.26	0.116	10.58	0.1016	9.12	0.2794	10.43	0.0631	9.07	0.1035	10.4	0.0563	9.17	0.1719	10.81	0.0166	10.32	0.0607	9.68	0.1127
TSQ2130	YLR323C	CWC24	cwc24-5018	9.81	0.0103	8.26	0.1449	10.11	0.0291	8.19	0.5599	10.38	0.045	8.36	0.0303	10.49	0.0175	8.76	0.0224	10.22	0.0589	8.45	0.3484	9.82	0.0851	8.67	0.3521	10.07	0.0785	8.13	0.047	10.02	0.0114	8.29	0.027	10.15	0.0175	8.17	0.087	10.12	0.1159	8.7	0.4843	10.66	0.0607	9.15	0.0571	9.9	0.0999
TSQ2131	YLR323C	CWC24	cwc24-5019	10.39	0.0681	8.14	0.1244	10.21	0.0315	8.44	0.1171	10.63	0.0571	8.86	0.0736	10.63	0.0501	8.53	0.0129	10.49	0.0178	9.49	0.0704	10.37	0.4551	8.82	0.797	10.43	0.0228	8.73	0.1445	10.4	0.1051	7.98	0.1373	10.58	0.0762	8.6	0.1727	10.37	0.01	8.68	0.1987	11.01	0.0119	9.85	0.0391	10.14	0.0168
TSQ2132	YLR323C	CWC24	cwc24-5011	10.62	0.0787	10.33	0.0495	10.41	0.0373	9.7	0.1028	10.68	0.0741	10.23	0.1337	10.68	0.3095	9.07	0.0165	10.82	0.0164	10.11	0.053	10.37	0.0682	9.9	0.087	10.57	0.1151	10.18	0.0202	10.52	0.0782	9.12	0.2418	10.79	0.1123	10.4	0.0101	10.51	0.0134	9.77	0.0564	10.9	0.0166	10.66	0.0598	10.39	0.1009
TSQ2133	YLR323C	CWC24	cwc24-5013	9.67	0.0508	7.95	0.1197	9.66	0.038	7.2	0.9351	10.01	0.0723	8.36	0.3247	10	0.3123	8.34	0.0466	9.73	0.01	7.95	0.045	9.57	0.2135	7.93	0.4689	9.92	0.216	8.34	0.0224	9.38	0.2259	7.81	0.1723	9.71	0.0737	8.05	0.1754	9.34	0.0689	7.5	0.106	10.51	0.0159	8.58	0.116	9.05	0.1423
TSQ1339	YLR340W	RPP0	rpp0-5001	10.44	0.1536	9.87	0.2864	10.04	0.0793	9.32	0.1588	10.29	0.0925	9.22	0.0131	10.4	0.0162	9.27	0.0625	10.18	0.0275	9.23	0.0778	10.11	0.1324	9.67	0.0838	9.92	0.0293	9.4	0.2428	10.39	0.083	9.5	0.1511	10.09	0.0344	9.24	0.1603	10.13	0.0787	8.83	0.1543	10.67	0.01	9.98	0.0813	10.22	0.0595
TSQ228	YLR347C	KAP95	kap95-e126k	10.89	0.0478	9.85	0.0765	10.59	0.0723	9.72	0.4014	10.99	0.0584	9.78	0.1291	11.05	0.0255	9.3	0.0103	10.86	0.0857	9.12	0.1712	10.51	0.0206	10.08	0.2818	10.73	0.0567	9.86	0.0166	10.94	0.184	9.51	0.1537	10.97	0.0409	9.5	0.1583	10.78	0.0438	9.7	0.4414	11.02	0.0116	9.99	0.1067	10.93	0.0503
TSQ2134	YLR355C	ILV5	ilv5-5001	10.8	0.0807	10.83	0.1472	10.74	0.0114	10.62	0.014	10.71	0.1391	10.75	0.0718	10.84	0.0413	9.92	0.0752	10.42	0.0908	10.5	0.0695	10.77	0.0608	10.63	0.053	10.84	0.1054	10.62	0.1324	10.89	0.095	10.51	0.1575	11.06	0.0412	10.77	0.0741	10.64	0.0191	10.74	0.0401	10.94	0.0487	10.93	0.0714	10.97	0.2207
TSQ2135	YLR355C	ILV5	ilv5-5002	10.72	0.0615	10.93	0.0356	10.83	0.0125	10.59	0.0784	10.83	0.0539	10.97	0.0108	11.19	0.0381	10.4	0.0119	10.99	0.1086	11.04	0.1357	10.62	0.1225	10.63	0.2425	10.7	0.0621	10.65	0.0605	11.08	0.0172	10.35	0.1011	10.84	0.0256	10.4	0.066	10.9	0.0123	10.83	0.0679	11.13	0.02	11.26	0.044	10.67	0.0933
TSQ2136	YLR355C	ILV5	ilv5-5003	10.92	0.0396	10.76	0.0526	11.07	0.0254	10.65	0.1017	10.98	0.0738	10.71	0.0288	10.97	0.0362	9.78	0.0422	10.79	0.0107	10.69	0.0791	10.79	0.1408	10.52	0.162	10.95	0.0199	10.57	0.0525	11.14	0.0212	10.76	0.061	10.92	0.0517	10.54	0.0122	10.91	0.0297	10.67	0.0101	11.16	0.0102	11.05	0.0131	10.84	0.0342
TSQ2137	YLR355C	ILV5	ilv5-5004	10.86	0.0855	10.84	0.0143	10.69	0.0599	10.4	0.1265	11.01	0.0794	11.02	0.1119	11.23	0.0137	10.25	0.081	10.89	0.0698	10.88	0.0319	10.48	0.0552	10.86	0.0464	10.67	0.0696	10.59	0.0175	11.03	0.0553	10.39	0.0457	10.9	0.0544	10.59	0.0307	10.81	0.0822	10.67	0.0504	11.05	0.0116	11.18	0.0438	10.91	0.0895
TSQ213	YLR378C	SEC61	sec61-2	11.16	0.0379	10.95	0.0249	10.74	0.0513	10.6	0.0265	10.89	0.0415	10.37	0.1024	10.83	0.1375	8.93	0.0666	10.57	0.0945	9.89	0.1137	10.16	0.0599	10.7	0.0346	10.52	0.05	10.39	0.0958	10.69	0.105	9.67	0.2245	10.26	0.0518	10.33	0.1255	10.36	0.1509	10.32	0.0985	10.76	0.0415	10.29	0.0798	10.79	0.0418
TSQ747	YLR383W	SMC6	smc6-9	10.91	0.1065	10.26	0.0507	10.71	0.015	9.64	0.0123	11.04	0.0854	10.1	0.0283	11.11	0.0982	9.62	0.1062	11	0.0197	9.86	0.0298	10.59	0.0192	10.17	0.013	10.85	0.0672	9.81	0.1145	11.01	0.0214	9.79	0.1719	10.9	0.0774	9.57	0.1751	10.93	0.0606	9.94	0.1506	11.22	0.0184	10.51	0.0758	10.5	0.1088
TSQ1870	YLR384C	IKI3	iki3-5001	10.64	0.0386	9.93	0.0709	10.73	0.0568	9.78	0.3085	10.66	0.074	10.08	0.0581	10.64	0.1045	9.09	0.098	10.68	0.0314	9.37	0.1457	10.2	0.1045	9.2	0.2061	10.56	0.025	9.58	0.1007	10.81	0.061	9.72	0.1487	10.8	0.0124	10.09	0.0171	10.62	0.0741	9.72	0.111	11.06	0.01	9.85	0.0383	10.52	0.0711
TSQ1872	YLR384C	IKI3	iki3-5003	10.97	0.0194	9.07	0.1657	10.83	0.0961	9.24	0.1719	10.77	0.049	9.34	0.1105	10.97	0.052	9.26	0.0329	10.36	0.0169	9.3	0.1236	10.56	0.0398	8.68	0.1051	10.78	0.1196	9.38	0.0919	10.82	0.0184	9.71	0.1675	10.83	0.0588	9.1	0.3162	10.7	0.0417	8.89	0.1255	10.87	0.0188	9.62	0.1796	10.72	0.0876
TSQ1874	YLR384C	IKI3	iki3-5005	10.91	0.0654	10.47	0.0389	10.88	0.0375	9.56	0.2074	10.92	0.1181	10.45	0.0721	11.26	0.0319	9.85	0.0122	10.93	0.025	10.2	0.1985	10.53	0.1367	9.88	0.1668	10.96	0.0876	9.94	0.0116	11.28	0.0686	10.24	0.0549	10.94	0.0456	10.09	0.0359	10.91	0.065	10.18	0.1159	11.24	0.0442	10.47	0.0411	10.8	0.1127
TSQ1875	YLR384C	IKI3	iki3-5006	5.32	0.1089	0	0.01	9.61	0.1003	8.2	0.0642	7.36	0.0811	0	0.3335	5.52	0.3083	5.95	0.2651	2.46	0.1319	0	0.01	0	0.01	0	0.01	5.17	0.01	0	0.01	0	0.01	0	0.01	0	0.01	0	0.01	0	0.01	0	0.01	nan	nan	nan	nan	0	0.01
TSQ1876	YLR384C	IKI3	iki3-5007	10.97	0.0502	10.31	0.0668	10.96	0.0561	10.45	0.0398	11.37	0.1664	10.26	0.1527	11.19	0.085	9.55	0.0513	11.03	0.0108	9.71	0.1022	10.72	0.0743	9.59	0.2018	10.81	0.1168	9.89	0.0913	11	0.1504	10.17	0.3083	11.07	0.0651	9.69	0.2339	10.81	0.0648	9.62	0.1613	11.17	0.0289	10.15	0.0656	10.92	0.0218
TSQ1880	YLR384C	IKI3	iki3-5011	0	0.01	0	0.01	10.27	0.01	9.37	0.1116	7.44	0.4882	6	0.796	0	0.01	nan	nan	0	0.01	0	0.01	0	0.01	0	0.01	nan	nan	0	0.01	0	0.01	0	0.01	0	0.01	0	0.01	nan	nan	0	0.01	0	0.01	0	0.01	nan	nan
TSQ1881	YLR384C	IKI3	iki3-5012	0	0.01	0	0.01	11.26	0.817	9.06	0.3977	nan	nan	0	0.01	nan	nan	nan	nan	0	0.01	0	0.01	nan	nan	0	0.01	0	0.01	0	0.01	nan	nan	0	0.01	0	0.01	0	0.01	0	0.01	0	0.01	nan	nan	nan	nan	nan	nan
TSQ1882	YLR384C	IKI3	iki3-5013	11.01	0.021	10.93	0.047	11.07	0.0497	10.87	0.0161	10.89	0.0306	10.62	0.0606	11.04	0.0784	10.17	0.0974	10.6	0.0324	10.71	0.0201	10.67	0.0848	10.54	0.267	10.89	0.0803	10.73	0.0809	11.2	0.062	10.57	0.092	11.15	0.0361	10.67	0.0726	10.91	0.0537	10.95	0.0414	10.97	0.0158	10.88	0.0192	11.06	0.0903
TSQ1884	YLR384C	IKI3	iki3-5015	10.82	0.0464	10.87	0.0222	10.99	0.0156	10.52	0.0534	11.06	0.0622	10.9	0.0332	10.79	0.1222	9.82	0.0681	10.83	0.1008	10.6	0.0895	10.57	0.017	10.53	0.0106	10.86	0.0764	10.77	0.0166	11.28	0.0205	10.7	0.1343	11.01	0.0464	10.47	0.0377	10.96	0.0735	10.61	0.0127	11.06	0.0732	10.96	0.0463	11.01	0.0104
TSQ266	YLR397C	AFG2	afg2-18	10.14	0.059	8.89	0.0423	10.02	0.0424	8.06	0.3546	10.11	0.042	8.46	0.0604	10.29	0.0546	8.72	0.0325	10.45	0.0528	8.33	0.0612	9.61	0.0487	8.22	0.2736	9.98	0.0112	8.25	0.0169	10.09	0.105	8.34	0.1449	10.02	0.0778	7.91	0.0317	10.38	0.0302	8.81	0.4341	10.72	0.0151	9.49	0.1829	9.97	0.0492
TSQ2138	YLR409C	UTP21	utp21-5001	9.92	0.1548	8.71	0.541	9.5	0.0348	8.13	0.091	9.91	0.0863	8.51	0.1778	10.06	0.0883	8.37	0.0348	9.93	0.0471	8.24	0.17	9.57	0.1083	8.07	0.0534	9.27	0.1425	8.72	0.1825	10.08	0.2063	8.17	0.0719	9.69	0.0912	9.36	0.5503	9.5	0.0387	7.62	0.1917	10.66	0.1108	9.08	0.1818	9.71	0.0327
TSQ2139	YLR409C	UTP21	utp21-5002	9.77	0.048	9.56	0.4938	9.46	0.1298	7.75	0.1688	10.05	0.014	8.08	0.1505	10.01	0.0425	8.13	0.0103	9.96	0.1634	9.35	0.4437	9.84	0.2326	7.95	0.1287	9.89	0.0258	9.16	0.251	10.06	0.0701	7.83	0.0975	9.48	0.1126	8.87	0.0763	9.76	0.0979	9.19	0.0347	10.52	0.0412	8.89	0.138	9.09	0.2661
TSQ2140	YLR409C	UTP21	utp21-5003	10.52	0.0147	8.93	0.1513	10.36	0.0505	8.31	0.3398	10.44	0.1352	9.38	0.1694	10.68	0.0572	8.94	0.1028	10.5	0.0805	8.43	0.1214	10.21	0.0656	8.91	0.1398	10.05	0.0986	8.73	0.1538	10.27	0.0933	8.06	0.2355	10.44	0.0194	8.03	0.0345	10.4	0.0752	7.84	0.1204	10.85	0.0304	9.8	0.0613	10.22	0.0135
TSQ2141	YLR409C	UTP21	utp21-5004	10.26	0.1222	9.36	0.4637	10.31	0.0445	8.82	0.2189	10.39	0.1119	9.19	0.1697	10.2	0.0968	8.61	0.0489	10.09	0.137	8.85	0.3912	10.43	0.3586	8.41	0.2102	10.15	0.1862	8.91	0.2687	10.3	0.2537	8.3	0.3993	9.76	0.1396	8.35	0.2078	10.31	0.1839	9.39	0.1972	10.59	0.0523	8.89	0.1252	nan	nan
TSQ2142	YLR409C	UTP21	utp21-5005	10.44	0.1189	9.86	0.072	9.64	0.1586	9.53	0.4607	10.07	0.1731	9.52	0.3615	10.43	0.0549	8.52	0.0107	nan	nan	nan	nan	9.43	0.3641	8.82	0.0381	9.91	0.0589	9.53	0.0154	9.08	0.1144	6.79	0.2097	10.04	0.0204	10.17	0.1713	8.87	0.6641	8.94	0.5089	10.51	0.0336	9.92	0.1504	10.19	0.0325
TSQ2143	YLR409C	UTP21	utp21-5006	9.58	0.0682	9.29	0.2594	7.77	0.1732	nan	nan	9.86	0.2061	8.83	0.05	9.62	0.1846	8.16	0.0848	9	0.0766	8.19	0.2231	8.55	0.1753	7.85	0.4463	8.91	0.0889	8.18	0.1529	8.99	0.5158	7.71	0.3055	9.15	0.0672	8.88	0.5466	9.01	0.4095	8.75	0.8028	9.88	0.043	8.8	0.1944	8.83	0.1892
TSQ2144	YLR409C	UTP21	utp21-5008	8.49	0.2594	6.95	0.2702	8.54	0.976	nan	nan	nan	nan	nan	nan	7.39	0.7571	5.52	0.206	5.39	0.9762	0	0.01	0	0.01	0	0.01	nan	nan	nan	nan	nan	nan	0	0.01	nan	nan	0	0.01	5.79	0.652	0	0.01	nan	nan	nan	nan	7.93	0.1833
TSQ2146	YLR409C	UTP21	utp21-5010	10.1	0.2602	9.34	0.531	9.24	0.0705	8.51	0.1846	9.69	0.0113	8.45	0.0564	9.54	0.0965	8.48	0.0325	8.94	0.0314	8.11	0.1354	8.48	0.1002	7.88	0.09	9.22	0.1581	8.19	0.1605	9.39	0.109	8.4	0.2116	9.48	0.0324	8.09	0.1559	9.42	0.14	8.54	0.2837	10.15	0.0418	8.88	0.0105	9.44	0.0526
TSQ2147	YLR409C	UTP21	utp21-5011	10.88	0.0335	11.2	0.0463	10.86	0.0797	10.89	0.1134	11.11	0.0173	11.18	0.0129	10.99	0.0438	10.15	0.1335	10.82	0.0784	10.88	0.0914	10.86	0.0318	10.93	0.0114	10.77	0.0518	10.99	0.0402	11.06	0.0451	10.52	0.0521	10.95	0.0971	10.74	0.111	11.03	0.0281	10.79	0.1465	11.13	0.0207	11.32	0.0349	11.09	0.0315
TSQ2148	YLR409C	UTP21	utp21-5007	10.01	0.085	9.59	0.3495	9.92	0.0151	8.41	0.2594	10.07	0.1064	8.65	0.3134	10.12	0.0441	8.4	0.048	10.03	0.0364	8.13	0.331	10.13	0.1089	8.9	0.3334	9.61	0.0788	8.43	0.2234	10.31	0.1887	8.4	0.3769	9.6	0.0689	7.92	0.3636	9.66	0.0517	7.97	0.1451	10.54	0.025	9.53	0.0994	9.86	0.067
TSQ2149	YLR424W	SPP382	spp382-5001	10.98	0.0553	9.59	0.1563	10.84	0.02	9.93	0.254	10.93	0.0826	9.54	0.164	10.83	0.0956	9.15	0.1147	10.67	0.0242	8.69	0.1127	10.8	0.1778	9.56	0.0216	10.84	0.0621	9.46	0.1788	11	0.0112	9.19	0.1359	11.13	0.0256	8.66	0.2161	11.05	0.0462	8.52	0.0686	11.18	0.0547	9.74	0.0136	10.74	0.116
TSQ2150	YLR424W	SPP382	spp382-5002	10.8	0.0137	10.87	0.1073	10.67	0.0347	10.38	0.0754	10.63	0.0112	10.7	0.0821	10.91	0.0254	9.76	0.0166	10.74	0.051	10.49	0.1012	10.41	0.0613	10.62	0.1629	10.7	0.0598	10.39	0.0556	10.81	0.0454	10.43	0.0566	10.82	0.0266	10.64	0.0316	10.78	0.0559	10.62	0.1461	11.04	0.0193	11.02	0.0214	10.74	0.1259
TSQ1025	YLR430W	SEN1	sen1-1	10.85	0.1243	9.27	0.0835	10.58	0.041	8.16	0.0271	10.78	0.0778	9.07	0.0668	10.5	0.0102	8.96	0.1229	10.3	0.0307	8.8	0.0151	10.35	0.1916	8.85	0.5718	10.59	0.0136	9.12	0.0719	10.92	0.1507	8.74	0.1958	10.45	0.0517	8.9	0.4189	10.64	0.0297	8.95	0.3313	11.01	0.0211	9.87	0.0257	10.22	0.0622
TSQ1161	YLR440C	SEC39	sec39-1	9.75	0.0599	7.71	0.0694	10.48	0.2361	7.61	0.262	10.19	0.0902	7.91	0.1123	10.2	0.0178	8.07	0.0673	9.42	0.0474	7.52	0.0368	9.46	0.1046	7.44	0.1056	9.48	0.1055	7.77	0.1977	10.54	0.116	7.82	0.0425	9.56	0.1187	7.43	0.1136	8.43	0.1556	7	0.0701	10.3	0.0442	8.42	0.0145	nan	nan
TSQ1445	YLR440C	SEC39	sec39-5001	11.28	0.0316	8.99	0.1637	10.96	0.0424	8.73	0.2768	11.03	0.0638	8.11	0.0723	11.05	0.0342	8.43	0.0494	10.76	0.0999	9.21	0.2399	10.83	0.3038	8.25	0.4178	10.96	0.0445	8.45	0.237	10.89	0.1309	8.39	0.0939	10.68	0.0862	8.35	0.3492	11.03	0.1195	7.93	0.3829	11.33	0.0366	8.95	0.1525	10.69	0.0474
TSQ726	YLR440C	SEC39	sec39-2	10.8	0.253	9.46	0.0285	11.37	0.0443	11.65	0.0436	10.13	0.399	8.93	0.9945	nan	nan	8.2	0.6193	10.76	0.1231	6.39	0.5855	nan	nan	nan	nan	10.31	0.0579	7.85	0.5615	10.19	0.2574	7.16	0.3225	9.95	0.3002	7.42	0.2213	11.29	0.6677	11.02	0.1126	10.79	0.2415	10.08	0.3975	nan	nan
TSQ1254	YLR459W	GAB1	gab1-2	10.94	0.0932	11.14	0.0317	10.98	0.0583	11.09	0.1693	11.04	0.14	10.87	0.1191	10.92	0.0909	9.48	0.2004	10.95	0.0718	10.17	0.066	10.72	0.1856	10.42	0.2435	10.99	0.0828	10.85	0.0269	11.05	0.048	9.82	0.1728	11.19	0.083	10.6	0.0338	11.14	0.0256	10.79	0.0439	11.11	0.0931	9.74	0.1943	10.68	0.0122
TSQ200	YLR459W	GAB1	gab1-1	10.87	0.0307	10.89	0.0117	10.66	0.0105	10.88	0.0796	10.95	0.011	10.52	0.0169	10.96	0.0264	9.21	0.0649	10.73	0.085	10.21	0.1422	10.32	0.1531	9.7	0.3426	10.64	0.0126	10.68	0.2209	10.85	0.2201	9.75	0.0181	10.64	0.0759	10.34	0.1225	10.61	0.1184	10.29	0.1811	11.15	0.0259	9.76	0.0388	10.64	0.1693
TSQ202	YLR459W	GAB1	gab1-3	11.2	0.0438	11.42	0.0476	10.86	0.0684	10.85	0.0116	10.82	0.0789	10.82	0.1167	11.11	0.0107	9.31	0.0228	10.44	0.0156	10.2	0.1767	10.35	0.0986	10.37	0.1682	10.9	0.0523	11.04	0.0555	10.87	0.1052	10.09	0.4032	10.44	0.0824	10.68	0.0428	10.91	0.1078	10.91	0.1208	11.15	0.0392	10.67	0.0184	10.87	0.0301
TSQ1190	YML010W	SPT5	spt5-194	0	0.01	0	0.01	nan	nan	nan	nan	nan	nan	nan	nan	0	0.01	0	0.01	nan	nan	nan	nan	7.32	0.3307	nan	nan	0	0.01	0	0.01	0	0.01	0	0.01	0	0.01	0	0.01	0	0.01	0	0.01	8.19	0.1525	6.94	0.2198	0	0.01
TSQ1143	YML015C	TAF11	taf11-ts2	10.41	0.0302	9.61	0.0945	9.9	0.2555	9.49	0.5809	10.22	0.2156	9.12	0.1342	10.1	0.381	9.19	0.169	10.33	0.1331	9.29	0.1183	9.61	0.1215	8.29	0.1116	9.91	0.1462	9	0.1377	10.56	0.0539	9.52	0.0306	10.07	0.0854	8.89	0.3134	10.33	0.2242	9.07	0.2731	10.63	0.0905	9.63	0.3244	9.84	0.2506
TSQ1007	YML023C	NSE5	nse5-ts2	10.95	0.017	10.73	0.0694	10.66	0.0794	10.08	0.0651	10.99	0.08	10.63	0.0409	11.1	0.0901	9.94	0.1772	10.8	0.038	10.21	0.0961	10.69	0.1295	10.78	0.1384	10.75	0.0765	10.49	0.0925	10.99	0.1031	10.07	0.1438	10.96	0.0596	10.03	0.0539	10.88	0.0502	10.16	0.1216	11.03	0.0193	10.72	0.0348	10.98	0.1223
TSQ1008	YML023C	NSE5	nse5-ts3	10.32	0.1555	8.8	0.0463	10.57	0.2181	8.67	0.5397	10.36	0.1892	9.09	0.2987	10.39	0.094	8.35	0.1403	9.92	0.1391	8.47	0.0102	10.47	0.0642	8.98	0.0115	10.6	0.0588	9.57	0.0892	10.15	0.084	7.76	0.6339	10.14	0.3777	7.91	0.018	10.29	0.1076	7.55	0.1992	10.52	0.0346	9.26	0.0703	9.37	0.0381
TSQ1009	YML023C	NSE5	nse5-ts4	10.67	0.0298	9.97	0.1117	10.59	0.0295	9.95	0.012	10.56	0.0215	9.83	0.0532	10.63	0.0312	9.37	0.0708	10.35	0.0157	9.57	0.0758	10.41	0.1288	10.13	0.0883	10.44	0.1465	9.88	0.1773	10.94	0.1124	10.13	0.0801	10.79	0.0513	9.86	0.0238	10.72	0.0678	9.74	0.0224	10.73	0.0422	10.05	0.0734	10.24	0.2154
TSQ1086	YML031W	NDC1	ndc1-4	nan	nan	nan	nan	10.74	0.0902	10.35	0.171	10.64	0.0275	9.79	0.0892	10.96	0.1509	9.61	0.1483	10.2	0.0661	9.83	0.1644	9.98	0.054	9.5	0.183	10.84	0.085	10.5	0.1447	10.87	0.0932	10.26	0.1543	10.49	0.1161	10.28	0.2262	10.61	0.2103	10.17	0.1616	9.94	0.341	8.41	0.1346	10.76	0.2408
TSQ2152	YML043C	RRN11	rrn11-5001	10.78	0.0395	11.2	0.0618	10.98	0.0406	10.99	0.0419	10.78	0.0762	10.96	0.1105	10.86	0.0899	10.3	0.0787	10.72	0.0723	10.74	0.0288	10.81	0.1298	10.63	0.1875	10.79	0.0103	11.1	0.0761	11.35	0.0972	10.76	0.237	10.92	0.066	10.82	0.0101	11.01	0.0116	10.84	0.0238	11.08	0.0416	11.14	0.0704	10.78	0.02
TSQ2153	YML043C	RRN11	rrn11-5002	10.49	0.1286	9.08	0.1649	9.64	0.1881	8.1	0.5459	9.87	0.1028	8.28	0.1074	10.15	0.0761	8.1	0.0281	10.02	0.0766	8.28	0.3152	9.6	0.2538	7.72	0.2699	9.94	0.0235	8.77	0.1231	9.73	0.0143	7.91	0.0206	9.56	0.0655	7.61	0.0666	9.35	0.0631	7.21	0.1215	10.76	0.0304	9.51	0.101	9.73	0.2467
TSQ1123	YML046W	PRP39	prp39-1	10.99	0.0206	9.63	0.0105	10.85	0.0125	8.39	0.1823	10.84	0.01	9.41	0.1681	11.05	0.0681	9.54	0.0283	10.97	0.019	9.1	0.0347	10.76	0.1047	9.75	0.095	10.84	0.0737	9.42	0.1297	11.03	0.0766	9.11	0.2878	11.08	0.1414	9.24	0.21	10.9	0.0304	8.85	0.0266	11.29	0.0526	9.87	0.1759	10.83	0.0776
TSQ984	YML049C	RSE1	rse1-1	10.44	0.0221	10.03	0.1777	10.56	0.0142	9.07	0.383	11.07	0.0461	10.06	0.4203	10.93	0.0443	9.3	0.0434	10.43	0.0378	8.76	0.2589	10.9	0.089	10.04	0.3114	10.51	0.0623	9.47	0.077	10.8	0.0351	9.35	0.1256	10.62	0.1727	9.46	0.2161	10.85	0.0541	10.33	0.3974	11.04	0.0289	10.55	0.1711	10.64	0.0139
TSQ1095	YML064C	TEM1	tem1-3	10.84	0.0387	8.76	0.0575	11	0.0101	8.94	0.057	10.87	0.1188	8.86	0.0172	10.88	0.1475	8.38	0.209	10.8	0.1385	8.67	0.0386	10.57	0.0734	9.3	0.1193	10.53	0.131	8.38	0.0648	10.87	0.1013	8.46	0.1191	10.78	0.13	8.16	0.0561	10.96	0.1596	8.19	0.2395	11.01	0.0668	9.35	0.058	10.75	0.1804
TSQ629	YML069W	POB3	pob3-7	10.44	0.0203	8.91	0.2396	10.5	0.0286	8.57	0.1672	10.54	0.0489	9.25	0.3808	10.42	0.1046	8.69	0.0604	10.3	0.0103	7.93	0.0717	10.03	0.0371	8.49	0.297	10.41	0.0417	8.87	0.2389	10.59	0.0674	8.35	0.0579	10.5	0.0165	8.43	0.0782	10.68	0.0133	8.15	0.2729	10.84	0.018	9.84	0.1056	10.07	0.0993
TSQ846	YML069W	POB3	pob3-l78r	10.13	0.0218	8.45	0.3448	9.92	0.0798	7.66	0.9778	10.04	0.0594	8.35	0.0804	10.08	0.0671	8.43	0.063	9.82	0.1071	9.51	0.6496	9.53	0.0995	7.97	0.0597	10.05	0.0117	8.42	0.1722	9.89	0.0299	7.85	0.0692	9.61	0.1432	7.6	0.248	9.66	0.1026	7.42	0.0434	10.32	0.0777	8.26	0.0234	9.41	0.0773
TSQ1359	YML077W	BET5	bet5-5001	10.58	0.1079	10.35	0.1367	10.48	0.0205	9.71	0.0464	10.6	0.0638	9.85	0.0866	10.26	0.0819	8.6	0.0668	10.32	0.1042	8.66	0.1982	10.22	0.03	9.75	0.0425	10.47	0.0577	9.87	0.0987	10.64	0.0579	9.61	0.2778	10.74	0.0106	9.67	0.0966	10.79	0.0166	9.78	0.1413	10.91	0.0345	10.07	0.0869	10.66	0.1454
TSQ1354	YML092C	PRE8	pre8-5001	9.99	0.1785	8.56	0.0167	11.6	0.1906	11.73	0.0228	11.16	0.0718	10.69	0.1571	11.28	0.3065	9.63	0.6186	nan	nan	nan	nan	0	0.01	0	0.01	10.56	0.7412	nan	nan	0	0.01	0	0.01	10.44	0.05	10.02	0.4084	11.41	0.1131	10.65	0.1729	10.17	0.1339	9.71	0.3771	11.01	0.1421
TSQ1141	YML098W	TAF13	taf13-2	10.84	0.1323	8.77	0.2342	10.66	0.0798	8.47	0.1682	10.79	0.0491	8.58	0.2406	10.46	0.1288	8.68	0.21	10.4	0.0146	8.2	0.0103	10.26	0.0402	8.21	0.1274	10.59	0.0482	8.53	0.1121	10.95	0.0315	8.98	0.0824	10.82	0.0352	8.19	0.0597	10.81	0.0174	8.1	0.0963	10.73	0.0501	9.06	0.0287	10.63	0.0876
TSQ1175	YML098W	TAF13	taf13-1	10.74	0.6682	nan	nan	11.37	0.0115	11.6	0.1074	9.31	0.3677	nan	nan	11.59	0.2911	10.05	0.5675	9.17	0.8344	0	0.01	0	0.01	0	0.01	9.31	0.3212	7.58	0.7978	10.18	0.9305	nan	nan	nan	nan	1	0.7925	9.66	0.049	7.22	0.0173	8.18	0.7323	nan	nan	11.41	0.5954
TSQ1404	YML125C	PGA3	pga3-5001	10.91	0.0291	10	0.2293	10.85	0.0468	10.15	0.1875	11.07	0.0132	9.23	0.102	10.78	0.1181	9.2	0.1135	10.73	0.0447	9.17	0.1817	10.74	0.0459	9.43	0.14	10.71	0.0154	9.35	0.3135	11.29	0.0122	9.27	0.2516	11.11	0.132	9.11	0.1089	10.94	0.028	9.1	0.1306	11.19	0.0355	10.42	0.0111	10.77	0.033
TSQ1333	YML126C	ERG13	erg13-5001	10.54	0.0118	9.08	0.2377	10.59	0.0526	8.53	0.2191	10.57	0.0604	9.41	0.1478	10.75	0.0701	9.21	0.0471	10.4	0.1472	8.49	0.1683	10.04	0.2033	9.03	0.5374	10.87	0.1544	9.26	0.0199	10.75	0.0589	8.87	0.226	10.65	0.0616	8.79	0.0513	10.48	0.0904	8.64	0.0191	10.89	0.0233	9.46	0.0189	10.5	0.0644
TSQ1462	YML127W	RSC9	rsc9-5001	10.86	0.0233	9.97	0.1632	10.49	0.0397	9.19	0.0221	10.82	0.0573	9.9	0.01	10.95	0.0131	8.98	0.0769	10.69	0.1169	9.14	0.0485	10.21	0.0829	9.58	0.2918	10.79	0.0262	9.98	0.1329	10.97	0.1227	8.72	0.1296	10.76	0.0254	9.32	0.3071	10.7	0.0402	8.55	0.099	10.57	0.0178	8.88	0.0202	10.76	0.0684
TSQ203	YML130C	ERO1	ero1-1	11.03	0.0547	10.38	0.0367	10.86	0.1231	9.84	0.4043	11.18	0.01	10.16	0.1819	11.27	0.0358	9.39	0.0414	11.07	0.039	9.98	0.0165	10.73	0.0411	10.58	0.2631	11.14	0.0276	10.33	0.1224	11.42	0.0511	10.23	0.0351	11.16	0.0326	9.51	0.2213	10.79	0.0951	9.54	0.1649	11.18	0.0547	9.9	0.0784	10.7	0.0938
TSQ422	YMR013C	SEC59	sec59-ts	11.13	0.0973	9.92	0.1035	10.87	0.0279	9.72	0.059	10.98	0.0408	10.1	0.1779	11.06	0.0998	9.44	0.1235	10.83	0.0269	9.75	0.268	10.64	0.1229	10.32	0.2511	11.05	0.0842	9.95	0.0379	10.99	0.0186	10.01	0.052	11.04	0.0256	10.24	0.4389	11.05	0.0475	10.22	0.1379	10.97	0.0417	10.38	0.037	10.77	0.0622
TSQ697	YMR028W	TAP42	tap42-11	10.42	0.0374	9.5	0.1558	10.45	0.0515	9.06	0.0405	10.78	0.0418	9.5	0.0197	10.43	0.111	8.93	0.1248	10.3	0.0106	8.9	0.0563	10.14	0.0762	8.76	0.2589	10.39	0.0264	9.31	0.1706	10.38	0.1917	8.72	0.0198	10.61	0.0386	8.47	0.0524	10.54	0.0726	8.69	0.245	10.99	0.0149	9.93	0.0459	10.52	0.1178
TSQ495	YMR033W	ARP9	arp9-1	10.85	0.107	10.01	0.1515	10.82	0.0239	9.39	0.0337	11.1	0.0687	10.16	0.0875	nan	nan	9.44	0.0856	10.89	0.1558	9.06	0.0779	10.62	0.0455	9.61	0.0783	11.06	0.0634	10.01	0.0395	11.06	0.0369	9.33	0.2154	11.13	0.0573	9.73	0.1063	11.02	0.0238	9.57	0.1751	11.02	0.0466	10	0.0749	10.83	0.0846
TSQ1331	YMR049C	ERB1	erb1-5001	10.57	0.0103	10.36	0.2076	10.63	0.0505	9.45	0.2282	10.67	0.1016	9.61	0.0186	10.8	0.1284	9.48	0.0496	10.69	0.0648	9.53	0.0121	10.27	0.1021	9.8	0.5409	10.6	0.1119	9.87	0.138	10.72	0.0217	9.41	0.1154	10.67	0.0304	9.62	0.095	10.61	0.0295	9.32	0.1337	10.72	0.1428	10.12	0.1094	10.67	0.018
TSQ1335	YMR061W	RNA14	rna14-5001	10.71	0.0398	8.7	0.0798	10.85	0.0466	8.17	0.1722	10.91	0.0192	8.9	0.0894	11.07	0.0976	8.82	0.0171	10.86	0.0528	8.31	0.1034	10.51	0.0924	8.04	0.2046	10.77	0.1109	8.21	0.0702	11.15	0.0702	8.66	0.0354	10.96	0.0755	7.95	0.0909	11.01	0.0137	7.95	0.1058	10.93	0.015	9.08	0.015	10.81	0.0291
TSQ985	YMR076C	PDS5	pds5-1	10.68	0.0221	10.15	0.0209	10.27	0.0235	9.27	0.0701	10.6	0.0616	9.63	0.0505	10.52	0.0178	8.9	0.1753	10.82	0.0104	9.61	0.0603	10.26	0.1192	9.7	0.1377	10.45	0.0776	9.28	0.0738	10.77	0.0155	9.8	0.0124	10.54	0.0502	9.96	0.1185	10.52	0.0506	9.39	0.1113	10.64	0.0429	10	0.0684	10.16	0.1379
TSQ56	YMR079W	SEC14	sec14-3	10.75	0.0202	8.78	0.4849	10.88	0.0431	10.04	0.1704	10.79	0.0735	8.66	0.0384	10.57	0.0172	8.3	0.1665	10.61	0.1074	8.95	0.1148	10.76	0.067	9.54	0.2967	10.85	0.0892	8.57	0.0693	10.94	0.0469	8.5	0.0972	10.97	0.1167	8.63	0.1689	10.8	0.0442	8.2	0.1611	11.01	0.0648	10.07	0.0117	10.92	0.0394
TSQ51	YMR094W	CTF13	ctf13-30	11.11	0.0885	9.92	0.0534	10.77	0.0103	8.86	0.0784	11.07	0.0287	9.63	0.1209	nan	nan	9.48	0.0422	10.95	0.0582	9.24	0.0406	10.53	0.0324	9.19	0.3158	10.9	0.0757	9.31	0.1091	11.06	0.1342	9.15	0.1654	10.95	0.0588	9.25	0.1902	10.84	0.0311	8.66	0.0529	10.98	0.0573	9.59	0.3044	10.8	0.044
TSQ799	YMR112C	MED11	med11-ts	0	0.01	0	0.01	10.87	0.712	nan	nan	nan	nan	nan	nan	nan	nan	nan	nan	10.24	0.3874	nan	nan	nan	nan	nan	nan	0	0.01	0	0.01	0	0.01	0	0.01	nan	nan	nan	nan	nan	nan	nan	nan	nan	nan	nan	nan	11.09	0.8288
TSQ1267	YMR117C	SPC24	spc24-9	10.66	0.0293	9.52	0.1672	10.78	0.01	8.97	0.0298	10.88	0.0862	9.39	0.1953	10.87	0.1557	9.38	0.0125	10.87	0.0669	9.11	0.1903	10	0.0549	8.83	0.1068	10.81	0.0526	9.08	0.0359	11.09	0.0409	9.58	0.1777	10.89	0.0844	8.85	0.0137	10.79	0.0892	8.82	0.2702	11.13	0.0229	10.26	0.1621	10.88	0.0267
TSQ303	YMR117C	SPC24	spc24-10	10.87	0.039	9.33	0.1113	10.75	0.0112	8.67	0.0748	11.12	0.0582	8.8	0.0431	10.95	0.0343	8.5	0.0548	10.85	0.0585	9.07	0.1888	10.54	0.1605	7.85	0.1894	10.8	0.0276	8.79	0.053	10.88	0.1099	9.24	0.2418	10.99	0.073	8.82	0.0644	10.98	0.0266	8.57	0.1848	11.05	0.0206	9.75	0.0278	10.86	0.0678
TSQ2188	YMR131C	RRB1	rrb1-5002	10.84	0.0191	10.82	0.117	10.78	0.0372	10.42	0.0288	11.03	0.0406	11.01	0.025	11	0.0684	9.66	0.1066	10.88	0.0952	10.29	0.4565	10.35	0.0231	10.66	0.2103	10.74	0.1131	10.68	0.0226	10.94	0.0989	10.37	0.1367	10.88	0.0638	10.55	0.0778	10.91	0.0464	10.8	0.0324	11.19	0.0375	11.24	0.0954	10.86	0.0833
TSQ2189	YMR131C	RRB1	rrb1-5003	nan	nan	nan	nan	10.7	0.0242	10.5	0.0893	11.15	0.0888	11.14	0.0785	11.02	0.1388	9.68	0.205	11.05	0.015	10.72	0.3595	10.67	0.0989	10.5	0.0988	11.01	0.1691	10.68	0.0213	11.13	0.1129	10.5	0.1865	10.99	0.0339	11.01	0.0923	0	0.01	0	0.01	11	0.0278	10.98	0.0867	10.79	0.0608
TSQ2190	YMR131C	RRB1	rrb1-5004	0	0.01	0	0.01	nan	nan	0	0.01	0	0.01	0	0.01	0	0.01	0	0.01	0	0.01	0	0.01	0	0.01	0	0.01	0	0.01	0	0.01	0	0.01	0	0.01	0	0.01	0	0.01	0	0.01	0	0.01	0	0.01	0	0.01	0	0.01
TSQ1673	YMR146C	TIF34	tif34-5006	0	0.01	0	0.01	nan	nan	nan	nan	nan	nan	0	0.01	0	0.01	0	0.01	0	0.01	0	0.01	0	0.01	0	0.01	0	0.01	0	0.01	0	0.01	0	0.01	0	0.01	0	0.01	0	0.01	0	0.01	0	0.01	0	0.01	0	0.01
TSQ2192	YMR146C	TIF34	tif34-5001	10.53	0.0258	10.79	0.0293	10.13	0.0451	9.76	0.2561	10.73	0.0752	10.48	0.0154	10.27	0.1941	8.92	0.0953	10.73	0.0169	10.21	0.2451	10.13	0.078	10.05	0.0239	10.48	0.0307	10.32	0.0392	10.48	0.0273	9.33	0.056	10.5	0.0946	10.24	0.1194	10.22	0.0816	10.22	0.01	10.56	0.0258	10.76	0.168	nan	nan
TSQ2193	YMR146C	TIF34	tif34-5004	10.32	0.1299	9.85	0.0388	9.78	0.0826	8.99	0.1162	10.16	0.0203	9.95	0.051	10.54	0.3244	8.86	0.0311	10.38	0.0422	9.38	0.2195	9.96	0.0209	9.48	0.1039	10.23	0.0132	9.8	0.229	9.94	0.2626	8.71	0.1382	10.11	0.076	9.71	0.2004	10.34	0.179	9.38	0.1058	10.48	0.0126	10.33	0.0716	10.18	0.0838
TSQ2194	YMR146C	TIF34	tif34-5005	9.74	0.1706	8.39	0.4443	10.85	0.2443	10.86	0.2706	9.29	0.3022	7.89	0.0798	10.67	0.3752	8.62	0.1601	8.81	0.0683	7.82	0.2022	8.2	0.0583	7.38	0.0682	9.11	0.0866	8.26	0.0573	9.12	0.0161	7.77	0.0186	8.58	0.1705	7.51	0.3247	10.27	0.6661	9.95	0.8956	10.57	0.2527	10.17	0.5086	10.09	0.4873
TSQ2195	YMR146C	TIF34	tif34-5008	10.95	0.0443	10.05	0.2805	10.41	0.0623	9.1	0.1613	10.85	0.0114	9.18	0.0673	10.8	0.0386	9.07	0.0689	10.28	0.1441	9.67	0.2308	10.23	0.0534	8.78	0.2681	10.76	0.0854	9.33	0.0831	10.75	0.1656	9.31	0.0872	10.55	0.1399	9.34	0.2019	10.52	0.0795	9.04	0.1198	10.99	0.024	10.15	0.0726	10.02	0.1169
TSQ2196	YMR146C	TIF34	tif34-5007	9.96	0.1418	9.73	0.087	9.51	0.1902	9.43	0.239	9.98	0.0275	9.96	0.1887	10.16	0.0139	8.58	0.1101	9.92	0.0417	9.18	0.203	9.81	0.0732	9.39	0.0684	9.99	0.1427	9.73	0.1963	10.12	0.1141	9.38	0.0357	9.71	0.0927	9.34	0.131	10.12	0.0999	9.38	0.173	10.48	0.029	10.09	0.0404	9.68	0.012
TSQ2197	YMR146C	TIF34	tif34-5002	10.57	0.9288	nan	nan	11.42	0.1615	10.84	0.1417	10.78	0.5038	nan	nan	nan	nan	nan	nan	0	0.01	0	0.01	0	0.01	0	0.01	nan	nan	0	0.01	0	0.01	0	0.01	nan	nan	0	0.01	10	0.673	8.18	0.8757	nan	nan	nan	nan	8.73	0.9401
TSQ2198	YMR146C	TIF34	tif34-5003	10.22	0.0106	10.36	0.0571	10.26	0.0142	9.5	0.0859	10.34	0.0228	10.07	0.0462	10.02	0.1198	8.93	0.2804	9.93	0.0501	8.96	0.1599	10.02	0.0554	9.83	0.0694	10.19	0.0868	10.01	0.1308	10.22	0.0327	9.65	0.0607	10.15	0.0537	9.39	0.2169	10.64	0.157	10.08	0.2895	10.58	0.0377	10.43	0.0241	10.41	0.2002
TSQ2199	YMR149W	SWP1	swp1-5001	10.61	0.2671	9.82	0.1469	10	0.1318	10.04	0.5301	10.13	0.0888	10.2	0.1276	10.89	0.3423	8.51	0.1153	10.02	0.2467	8.96	0.3577	9.33	0.4653	9.06	0.6963	10.4	0.1618	10.45	0.257	9.5	0.1009	8.73	0.1544	10.05	0.2421	9.78	0.3916	9.72	0.537	nan	nan	10.28	0.0196	10.6	0.1715	9.98	0.0455
TSQ2200	YMR149W	SWP1	swp1-5003	10.21	0.0106	8.23	0.1536	9.92	0.1346	7.75	0.4952	10.34	0.02	8.13	0.0228	9.77	0.1198	8.24	0.1094	10.42	0.0959	8.09	0.1826	9.72	0.037	8.16	0.0734	10.09	0.1048	8	0.0935	10.36	0.2257	8.03	0.147	10.42	0.1016	8.03	0.0757	10.16	0.0271	7.48	0.0857	10.47	0.0185	8.82	0.0252	9.12	0.2516
TSQ2201	YMR149W	SWP1	swp1-5004	10.76	0.1158	8.73	0.4976	10.86	0.0867	8.35	0.0793	10.94	0.0286	9.04	0.2384	10.9	0.0721	8.52	0.0351	10.87	0.0501	8.32	0.0103	10.27	0.0672	8.62	0.2053	10.77	0.1399	8.42	0.1963	10.73	0.1462	8.36	0.0933	10.64	0.0628	7.95	0.0104	10.74	0.0259	7.98	0.0904	11.13	0.0222	9.2	0.1667	10.33	0.0345
TSQ2202	YMR149W	SWP1	swp1-5002	10.73	0.0491	11	0.0117	10.77	0.0176	10.77	0.2081	10.91	0.1326	11.11	0.0686	10.64	0.0479	9.92	0.0325	10.77	0.0282	10.5	0.1088	10.4	0.0694	10.75	0.1269	10.61	0.0452	10.53	0.0577	10.71	0.0675	10.46	0.0366	10.79	0.0611	10.74	0.076	10.87	0.0349	10.89	0.0945	10.99	0.0346	11.06	0.1145	10.69	0.0775
TSQ634	YMR197C	VTI1	vti1-2	10.77	0.0297	10.14	0.0103	10.7	0.0622	9.6	0.1394	10.68	0.061	10.04	0.0664	10.79	0.0636	8.62	0.1402	10.58	0.0518	8.72	0.0671	10.51	0.1657	10.54	0.2278	10.86	0.0393	10.18	0.0797	10.93	0.2486	9.1	0.2894	10.86	0.0163	10.01	0.0687	10.68	0.1178	9.98	0.0106	10.94	0.0189	10.59	0.0537	10.74	0.0455
TSQ635	YMR197C	VTI1	vti1-11	10.94	0.0608	10.33	0.1299	10.37	0.1378	9.15	0.2422	10.63	0.011	9.56	0.0779	10.54	0.0442	8.19	0.0103	10.26	0.0312	8.35	0.042	9.95	0.0667	9.04	0.1013	10.45	0.0127	9.37	0.1052	10.58	0.0689	8.4	0.1286	10.15	0.0364	9.49	0.2647	10.26	0.0316	9.15	0.212	10.89	0.0505	9.61	0.0464	10.38	0.0715
TSQ1332	YMR200W	ROT1	rot1-5001	11.05	0.1791	10.45	0.0386	10.67	0.0445	9.51	0.1809	10.77	0.1096	10.31	0.1329	10.82	0.7001	9.29	0.0316	10.83	0.0844	9.54	0.1238	10.48	0.108	10.29	0.1574	10.72	0.1058	10.12	0.0428	10.97	0.0787	9.85	0.0543	10.8	0.1195	10.23	0.0666	10.6	0.0893	9.7	0.2063	11	0.0162	9.54	0.0524	10.81	0.1291
TSQ2204	YMR208W	ERG12	erg12-5001	11.22	0.2078	10.91	0.1954	10.88	0.0495	10.32	0.0303	10.85	0.0816	10.19	0.1494	11	0.0402	9.4	0.0648	10.65	0.1145	9.34	0.2014	10.67	0.01	10.31	0.2353	10.99	0.0525	10.31	0.0798	11.11	0.1134	9.49	0.0969	10.61	0.0322	10.1	0.2476	10.9	0.0703	10.54	0.0676	10.89	0.0534	9.68	0.0789	10.64	0.0576
TSQ1454	YMR211W	DML1	dml1-5001	11.02	0.0627	9.56	0.0635	10.83	0.0293	8.92	0.2331	11.21	0.0922	9.5	0.057	11.14	0.0168	9.41	0.0952	10.99	0.0109	9.25	0.0896	10.61	0.0605	9.92	0.0815	10.86	0.0773	9.22	0.0474	11.03	0.0106	9.15	0.1334	11.11	0.0774	9.21	0.0718	11	0.0535	8.9	0.0104	11.13	0.0301	9.87	0.0655	11	0.2796
TSQ702	YMR213W	CEF1	cef1-13	10.47	0.1355	9.74	0.1004	9.27	0.1535	nan	nan	10.22	0.0386	9.59	0.3852	10.22	0.0636	7.81	0.0473	9.94	0.1533	9.79	0.2843	9.72	0.3188	9.05	0.3673	10.07	0.0169	8.9	0.3481	9.75	0.0382	7.67	0.1364	9.92	0.038	8.83	0.0733	10.13	0.0231	8.89	0.0762	10.7	0.0359	9.48	0.0423	9.96	0.0696
TSQ2207	YMR218C	TRS130	trs130-5003	11.19	0.068	11.04	0.0608	10.96	0.0167	10.67	0.097	10.96	0.079	10.54	0.0882	11.26	0.0765	9.71	0.0988	10.7	0.0237	10.77	0.0925	10.68	0.2147	10.9	0.0207	11.03	0.0719	10.95	0.0941	11.11	0.0401	10.47	0.0314	10.86	0.0542	10.89	0.0866	10.92	0.0314	10.53	0.0202	11.26	0.033	10.85	0.0553	11.21	0.0821
TSQ320	YMR220W	ERG8	erg8-1	10.86	0.0362	10.67	0.0566	10.86	0.0255	10.75	0.0937	11.06	0.0117	10.63	0.0219	11	0.0206	9.04	0.071	10.67	0.0659	9.37	0.0207	10.51	0.0218	10.29	0.0837	10.86	0.0769	10.5	0.1233	10.84	0.1182	9.31	0.1284	10.94	0.0978	10.06	0.0868	11.01	0.0403	10.41	0.1353	11.09	0.0296	9.99	0.11	nan	nan
TSQ638	YMR227C	TAF7	taf7-ts1	10.62	0.054	9.21	0.1046	10.69	0.0225	9.28	0.2862	10.84	0.0291	9.29	0.1048	10.92	0.023	9.04	0.0187	10.51	0.0185	8.79	0.022	10.45	0.0247	9.01	0.1294	10.72	0.0585	9.09	0.032	10.97	0.1091	8.95	0.1887	10.97	0.0643	8.44	0.0954	10.77	0.028	8.32	0.1634	11.03	0.0341	9.7	0.1136	10.79	0.01
TSQ1053	YMR229C	RRP5	rrp5-delta6	10.54	0.0291	8.63	0.0544	10.43	0.0848	8.55	0.0152	10.51	0.0266	8.8	0.0529	10.42	0.0137	8.65	0.0133	10.23	0.03	8.97	0.0602	10.13	0.1787	8.66	0.3442	10.48	0.0326	9.11	0.0819	10.6	0.1683	8.92	0.2009	10.55	0.0534	8.32	0.0755	10.23	0.1077	8.67	0.092	10.82	0.048	9.89	0.1372	10.47	0.0866
TSQ118	YMR235C	RNA1	rna1-1	10.34	0.0617	9.04	0.2593	10	0.0791	8.11	0.1237	10.79	0.0306	9.58	0.4073	10.46	0.0555	8.7	0.0359	9.99	0.0326	7.95	0.0535	10.49	0.166	8.39	0.1797	10.45	0.1642	8.67	0.3279	10.82	0.0866	8.43	0.1167	10.59	0.0431	8.09	0.0486	10.18	0.164	8.07	0.1095	10.64	0.024	9.34	0.0445	10.06	0.0191
TSQ172	YMR235C	RNA1	rna1-s116f	10.71	0.0829	9.35	0.3009	10.53	0.0753	8.58	0.2939	10.71	0.0978	9.19	0.0924	11.03	0.0194	9.47	0.0143	10.75	0.0812	9.03	0.0588	10.41	0.0181	8.64	0.1094	10.79	0.0951	8.83	0.0111	10.91	0.1671	9.32	0.0544	10.81	0.0384	8.85	0.1249	10.79	0.0787	8.36	0.143	10.9	0.0221	9.17	0.0725	10.52	0.0124
TSQ730	YMR236W	TAF9	taf9-ts2	nan	nan	nan	nan	11.77	0.0805	11.42	0.0855	11.16	0.2196	10.76	0.149	11.22	0.3286	9.22	0.6913	10.47	0.3885	8.71	0.7427	nan	nan	nan	nan	10.45	0.269	8.94	0.4153	nan	nan	nan	nan	0	0.01	0	0.01	10.28	0.8232	nan	nan	10.71	0.4088	nan	nan	10.88	0.0896
TSQ1146	YMR239C	RNT1	rnt1-ts	10.6	0.075	9.19	0.0669	10.42	0.0913	8.91	0.2232	10.84	0.0227	8.97	0.0931	11.01	0.0193	9.34	0.1028	10.66	0.0113	8.59	0.0976	10.45	0.2333	8.46	0.3041	10.73	0.0413	9.1	0.0544	11.14	0.0477	9.22	0.0579	10.51	0.0102	7.89	0.1236	10.92	0.0132	8.33	0.1727	10.95	0.0323	9.53	0.0102	10.45	0.051
TSQ674	YMR239C	RNT1	rnt1-47	10.63	0.08	9.57	0.1553	10.36	0.0425	9.03	0.262	10.65	0.0153	9.52	0.056	10.58	0.4537	9.23	0.0499	10.7	0.1504	9.21	0.0939	10.15	0.03	8.9	0.0291	10.24	0.1183	8.9	0.1125	10.51	0.0826	9.32	0.11	10.66	0.0673	9.04	0.0748	10.65	0.1641	8.78	0.019	10.79	0.0416	9.47	0.0304	10.19	0.1199
TSQ639	YMR240C	CUS1	cus1-3	10.93	0.0671	9.44	0.3754	10.81	0.0827	8.37	0.1554	11.11	0.0858	9.55	0.4741	11.24	0.0719	8.89	0.049	10.73	0.0104	8.82	0.2699	10.7	0.1173	8.61	0.017	10.96	0.1364	9.42	0.5273	11.17	0.1712	8.39	0.1084	11.08	0.0731	7.98	0.1383	10.76	0.0814	9.43	0.3041	11.11	0.0398	9.36	0.019	10.82	0.0226
TSQ1113	YMR268C	PRP24	prp24-ts	10.79	0.0442	8.78	0.1956	10.61	0.0477	7.97	0.1684	10.96	0.1202	8.7	0.1244	11.09	0.0961	9.16	0.0722	10.71	0.072	8.45	0.0792	10.3	0.1351	8.03	0.0269	10.98	0.0709	9.33	0.1849	11.09	0.1373	8.5	0.2612	10.91	0.0256	8.43	0.1007	10.9	0.0135	8.63	0.0592	11.23	0.0229	9.97	0.0589	10.73	0.0452
TSQ2208	YMR270C	RRN9	rrn9-5003	10.98	0.069	9.95	0.0575	10.91	0.0427	9.43	0.1025	10.97	0.0374	9.68	0.169	11.03	0.0124	9.55	0.0253	11.07	0.071	9.67	0.0203	10.34	0.0209	8.8	0.0962	11.02	0.1553	9.82	0.1301	11.18	0.0386	9.69	0.1339	11.09	0.0865	9.64	0.0168	10.9	0.0107	9.23	0.1173	11.17	0.0448	10.7	0.067	10.93	0.2033
TSQ2209	YMR270C	RRN9	rrn9-5004	9.92	0.0318	8.28	0.0358	9.8	0.0989	8.4	0.1033	10.14	0.0533	8.5	0.1619	10.2	0.0654	8.45	0.0237	9.93	0.0868	8.14	0.0487	9.63	0.15	8.5	0.4575	9.85	0.1214	8.4	0.0287	10.13	0.1081	8.19	0.0956	9.89	0.0915	7.88	0.14	9.88	0.0418	7.86	0.2426	10.84	0.0545	9.85	0.0626	9.42	0.1597
TSQ2210	YMR270C	RRN9	rrn9-5005	10.68	0.0366	9.89	0.0309	10.64	0.0602	9.27	0.1013	10.6	0.1353	9.34	0.1305	10.98	0.0746	9.5	0.1099	10.78	0.0791	9.9	0.0125	10.21	0.0568	8.66	0.2426	10.87	0.1349	9.73	0.1758	11.08	0.0244	9.8	0.0125	10.77	0.0653	8.92	0.1759	10.78	0.0471	9.49	0.0346	11.16	0.0201	10.63	0.0461	10.76	0.1593
TSQ2211	YMR270C	RRN9	rrn9-5006	0	0.01	0	0.01	8.85	0.0589	6.92	0.2473	5.09	0.7582	nan	nan	nan	nan	0	0.01	0	0.01	0	0.01	0	0.01	0	0.01	4.91	0.8136	0	0.01	0	0.01	0	0.01	0	0.01	0	0.01	nan	nan	0	0.01	0	0.01	0	0.01	6.32	0.7942
TSQ2212	YMR270C	RRN9	rrn9-5007	10.15	0.0394	8.97	0.1202	9.51	0.2553	8.18	0.3207	10.24	0.0991	8.77	0.0502	10.18	0.0744	8.61	0.0704	9.98	0.0792	8.29	0.2544	9.31	0.1185	8.08	0.0714	10.12	0.0398	8.66	0.0932	10.21	0.1152	8.56	0.1396	10.02	0.0337	8.26	0.0602	9.96	0.039	8.04	0.1357	11.04	0.038	10.02	0.0435	nan	nan
TSQ2213	YMR270C	RRN9	rrn9-5008	10.14	0.0732	9.24	0.1837	9.61	0.2287	8.17	0.7694	10.28	0.1172	8.56	0.0115	9.91	0.0316	8.64	0.1629	9.92	0.1142	8.31	0.1882	9.33	0.1038	7.93	0.0369	10.18	0.0274	8.74	0.0425	10.05	0.1064	8.24	0.1876	10.19	0.0557	8.26	0.0998	10.2	0.0287	7.74	0.0168	11.04	0.0659	10.04	0.1356	9.89	0.01
TSQ2214	YMR270C	RRN9	rrn9-5009	10.53	0.0196	9.81	0.0465	10.52	0.0469	9.53	0.0529	10.7	0.0637	9.81	0.0669	10.88	0.0504	9.4	0.0804	10.52	0.0636	9.48	0.029	10.46	0.0653	9.51	0.1937	10.64	0.0323	9.56	0.0799	10.8	0.1213	9.85	0.2345	10.78	0.0259	9.17	0.0191	10.86	0.0342	9.33	0.0429	11.21	0.0423	10.91	0.0518	10.36	0.088
TSQ2215	YMR270C	RRN9	rrn9-5010	11.3	0.0872	10.97	0.037	10.91	0.0166	10.33	0.0797	11.17	0.0366	10.49	0.0186	11.23	0.0552	10.03	0.0755	10.6	0.1031	10.67	0.1117	10.68	0.057	10.69	0.0862	11.01	0.028	10.65	0.0261	11.34	0.0449	10.52	0.018	10.84	0.0836	10.63	0.0151	11.08	0.0433	10.75	0.0166	11.29	0.0314	11.03	0.0243	10.72	0.0716
TSQ2217	YMR270C	RRN9	rrn9-5012	10.3	0.0565	8.78	0.0655	10.04	0.0479	8.15	0.1628	10.5	0.0748	8.67	0.0204	10.37	0.2547	8.54	0.0139	10.24	0.024	8.41	0.0198	9.47	0.0365	8.37	0.1303	10.1	0.0329	8.64	0.021	10.3	0.0783	8.24	0.1039	10.48	0.0952	8.53	0.1296	10.39	0.0361	8.12	0.0603	11.01	0.0228	10.2	0.0865	10.15	0.1596
TSQ2218	YMR270C	RRN9	rrn9-5013	10.56	0.035	9.67	0.0658	10.59	0.0541	8.74	0.0984	10.72	0.075	9.5	0.1225	10.76	0.1202	9.22	0.1215	10.37	0.0551	9.58	0.1278	10.27	0.0527	9	0.1422	10.67	0.0961	9.59	0.1213	10.9	0.1532	10.1	0.2298	10.88	0.0146	9.13	0.0252	10.57	0.0442	9.13	0.093	11.11	0.0108	10.6	0.0547	10.4	0.0449
TSQ2219	YMR270C	RRN9	rrn9-5011	10.96	0.0269	10.96	0.0492	11.04	0.0493	10.6	0.1119	11.22	0.071	10.97	0.0904	11	0.0676	10.09	0.0366	10.95	0.0712	10.56	0.1355	10.71	0.065	10.45	0.2069	10.87	0.0903	10.74	0.1178	11.41	0.0378	10.65	0.0395	11.19	0.0914	10.7	0.0369	11.26	0.0505	10.82	0.0766	11.21	0.0193	11.11	0.0415	10.96	0.1092
TSQ2221	YMR270C	RRN9	rrn9-5002	nan	nan	0	0.01	7.89	0.1565	7.04	0.1317	0	0.01	0	0.01	0	0.01	0	0.01	0	0.01	0	0.01	0	0.01	0	0.01	0	0.01	0	0.01	0	0.01	0	0.01	0	0.01	0	0.01	0	0.01	0	0.01	0	0.01	0	0.01	0	0.01
TSQ1380	YMR290C	HAS1	has1-5001	11.25	0.0315	11.3	0.0458	10.88	0.0933	10.69	0.0291	11.22	0.0543	11.02	0.1171	11.26	0.3784	10.5	0.0472	11.2	0.0255	10.75	0.0443	10.72	0.0385	10.79	0.1155	11.23	0.1219	10.99	0.0536	11.09	0.0477	10.44	0.0367	11.21	0.0502	10.89	0.0216	11.28	0.032	11.05	0.081	11.26	0.0528	11.24	0.1099	11.13	0.0106
TSQ1132	YMR296C	LCB1	lcb1-10	9.12	0.0242	9.55	0.1892	7.94	0.3059	7.24	0.0395	9.74	0.0771	9.61	0.5743	10	0.1635	8.02	0.1014	9.7	0.0552	8.53	0.3362	8.92	0.8376	7.5	0.6501	9.39	0.1921	9.36	0.4348	9.79	0.0569	7.57	0.1891	9.25	0.1289	6.82	0.6246	9.43	0.2405	nan	nan	10.62	0.0155	9.56	0.3361	9.64	0.2374
TSQ600	YMR296C	LCB1	lcb1-5	10.4	0.1346	10.13	0.0471	10.53	0.0237	10.03	0.0494	10.68	0.0493	10.07	0.0278	10.76	0.0216	9.01	0.0316	10.57	0.0577	9.95	0.0159	10.57	0.1861	9.92	0.0845	10.47	0.0254	9.85	0.1413	10.75	0.1122	9.55	0.1416	10.63	0.0466	9.79	0.144	10.62	0.0846	9.74	0.0739	10.96	0.0356	10.64	0.0777	10.32	0.0141
TSQ602	YMR296C	LCB1	lcb1-4	10.21	0.0198	8.93	0.1027	10.19	0.0278	9.41	0.3646	10.56	0.0881	9.52	0.1484	10.25	0.0138	8.52	0.058	10.33	0.0336	9.26	0.1964	10.22	0.0587	8.43	0.0959	10.21	0.058	8.32	0.3761	10.63	0.0443	8.63	0.0826	10.47	0.0339	9.23	0.4406	10.38	0.0512	7.93	0.0456	10.98	0.0207	9.28	0.0122	10.12	0.1158
TSQ1288	YMR298W	LIP1	lip1-5001	11.09	0.0166	11.06	0.1054	10.87	0.0259	10.49	0.0675	11.22	0.1159	11.06	0.0432	10.87	0.103	11.21	0.1738	10.71	0.0982	10.45	0.0498	10.61	0.1159	10.62	0.1854	10.98	0.1404	10.9	0.1457	10.94	0.0135	10.85	0.2673	11.02	0.0845	10.66	0.019	11.19	0.0604	10.55	0.0292	11.17	0.0289	10.63	0.0913	10.76	0.1066
TSQ2222	YMR301C	ATM1	atm1-5001	8.87	0.2201	8.08	0.3017	8.78	0.3625	nan	nan	9.2	0.3728	8.02	0.1116	9.44	0.0212	8.29	0.1994	9.01	0.0887	8.26	0.2939	9	0.1594	7.85	0.1517	8.52	0.3649	8.43	0.4209	9.41	0.2628	8.16	0.3432	9.01	0.2768	7.96	0.0201	8.12	0.3556	7.52	0.1588	9.97	0.0543	8.68	0.2211	nan	nan
TSQ2223	YMR301C	ATM1	atm1-5002	10.93	0.0308	10.8	0.1182	10.74	0.0165	10.52	0.0788	10.69	0.1717	10.13	0.1667	10.84	0.0766	9.66	0.1323	10.41	0.0772	10.58	0.0929	10.49	0.2403	10.2	0.0294	10.67	0.0507	10.41	0.0572	11.15	0.0516	10.39	0.1047	10.59	0.1134	10.42	0.1055	10.49	0.123	10.06	0.1299	11.14	0.0217	10.7	0.0496	10.45	0.0962
TSQ2224	YMR301C	ATM1	atm1-5003	9.14	0.2175	9.08	0.1042	9.1	0.1626	8.18	0.1453	9.33	0.1052	9.43	0.3663	9.54	0.1026	8.19	0.0341	8.89	0.0367	8.13	0.1651	9.1	0.2079	8.56	0.8611	9.24	0.151	9.52	0.5371	9.22	0.0147	8.08	0.1175	9.07	0.1864	7.77	0.0735	8.41	0.2793	7.92	0.2703	10.11	0.0147	9.49	0.1889	8.96	0.1353
TSQ683	YMR308C	PSE1	pse1-41	10.56	0.1166	10.05	0.1569	11.24	0.0311	11.07	0.2962	10.98	0.1428	9.74	0.3167	11.03	0.0212	8.89	0.094	10.7	0.0558	9.1	0.1122	10.72	0.081	10.14	0.0416	10.69	0.0452	9.62	0.0354	10.86	0.1158	9.46	0.3512	10.49	0.3829	9.11	0.3259	11.07	0.0313	10.3	0.1691	11.23	0.0568	10.24	0.1314	10.72	0.3141
TSQ2225	YMR309C	NIP1	nip1-5001	10.72	0.0305	8.08	0.0252	10.39	0.0318	7.87	0.1271	10.4	0.0579	8.04	0.0257	10.5	0.083	8.42	0.0473	10	0.0459	8.23	0.0956	9.76	0.0751	7.88	0.0227	10.24	0.1827	8.4	0.2245	10.67	0.1486	8.3	0.1386	9.96	0.0921	7.57	0.1467	10.09	0.0116	7.11	0.1825	10.85	0.0304	8.92	0.0178	9.87	0.154
TSQ2227	YMR309C	NIP1	nip1-5003	10.05	0.107	8.25	0.2211	9.94	0.0651	8.64	0.1904	10.16	0.071	8.42	0.0705	10.05	0.0431	8.37	0.0271	9.6	0.0175	8.02	0.0921	9.19	0.0232	7.91	0.1355	9.78	0.0479	8.17	0.0305	10.02	0.0338	8.07	0.0493	9.91	0.0321	7.73	0.1165	9.67	0.1029	7.59	0.1379	10.53	0.0187	9.16	0.0472	9.49	0.1385
TSQ2228	YMR309C	NIP1	nip1-5004	10.5	0.2134	8.44	0.209	9.95	0.042	8.32	0.1981	10.2	0.0242	8.29	0.0114	10.37	0.0706	8.67	0.1509	9.65	0.0986	8.32	0.3455	9.47	0.081	7.77	0.1697	9.94	0.0954	8.16	0.0219	10.19	0.1472	8.5	0.1169	9.88	0.0707	7.89	0.015	9.92	0.08	7.66	0.0519	10.74	0.0658	9.17	0.1379	9.91	0.0724
TSQ2229	YMR309C	NIP1	nip1-5005	9.52	0.1069	7.63	0.1478	9.83	0.0887	8.31	0.0678	9.81	0.114	8.37	0.0534	9.45	0.6208	7.26	0.2804	9.9	0.0228	7.71	0.0599	9.01	0.1042	7.61	0.0307	9.23	0.1843	7.83	0.141	9.3	0.1439	7.68	0.0942	9.5	0.0821	7.45	0.1024	9.11	0.1328	nan	nan	10.52	0.0496	9.13	0.1714	9.42	0.0741
TSQ2231	YMR309C	NIP1	nip1-5007	9.88	0.0488	8.29	0.0222	9.57	0.1284	7.89	0.083	10	0.0136	8.67	0.1104	10.32	0.0423	8.72	0.09	9.96	0.0436	8.15	0.0996	9.46	0.0377	7.44	0.1844	9.64	0.0787	8	0.0194	9.76	0.127	7.98	0.1049	9.91	0.0601	7.73	0.0547	9.63	0.0934	7.27	0.0172	10.59	0.0589	9.03	0.0926	9.32	0.0151
TSQ2232	YMR309C	NIP1	nip1-5008	10.61	0.1087	8.99	0.0776	10.07	0.0539	8.12	0.0968	10.35	0.0406	8.42	0.0842	10.4	0.1523	8.32	0.011	10.09	0.0843	8.34	0.0841	9.55	0.0828	7.94	0.031	10.11	0.0564	8.38	0.0259	10.05	0.2159	8.23	0.3505	10.01	0.0444	7.7	0.2052	9.92	0.0506	7.93	0.0385	10.88	0.0637	9.74	0.0194	9.57	0.0102
TSQ2233	YMR309C	NIP1	nip1-5009	10.27	0.0197	8.52	0.0886	10.16	0.0177	8.09	0.073	10.28	0.0635	8.62	0.0743	10.49	0.1908	8.5	0.0205	10.58	0.1128	8.5	0.09	9.76	0.03	8.12	0.0817	10.12	0.0212	8.38	0.0361	10.29	0.1667	8.26	0.2444	10.07	0.1217	8.17	0.0569	10.23	0.0108	7.97	0.036	10.86	0.0378	9.36	0.0822	9.92	0.1107
TSQ2234	YMR309C	NIP1	nip1-5010	10.66	0.1547	8.4	0.1963	9.93	0.0347	7.8	0.0164	10.45	0.0933	8.34	0.0492	10.33	0.0822	8.33	0.0844	9.84	0.0241	8.29	0.1611	9.92	0.0488	8.09	0.1037	10.23	0.0842	8.48	0.0275	10.11	0.1049	8.31	0.0316	10.08	0.0816	8.11	0.0972	9.95	0.1183	7.74	0.0841	10.87	0.0239	9.38	0.0519	10.2	0.0173
TSQ1366	YNL002C	RLP7	rlp7-5001	10.89	0.0495	9.95	0.0561	10.68	0.0377	9.11	0.1982	10.91	0.0627	9.71	0.0392	11.01	0.0127	9.95	0.1864	10.9	0.1001	9.56	0.1345	10.45	0.0515	9.6	0.0211	10.73	0.0425	9.52	0.0703	10.89	0.0338	9.72	0.0714	10.86	0.0921	9.38	0.0903	10.66	0.0453	9.03	0.0591	11.09	0.0104	10.16	0.093	10.66	0.0105
TSQ1122	YNL006W	LST8	lst8-6	10.95	0.0227	9.93	0.0475	10.57	0.0457	9.88	0.0942	10.64	0.026	9.46	0.0746	10.6	0.0724	8.59	0.0865	10.62	0.0786	10.07	0.0484	10.1	0.0197	9.61	0.0937	10.52	0.0103	9.68	0.1409	10.47	0.0497	8.66	0.0828	10.56	0.0738	9.77	0.0793	10.78	0.0633	9.37	0.1197	10.72	0.0525	9.64	0.0757	10.16	0.069
TSQ467	YNL006W	LST8	lst8-15	11	0.0795	11.4	0.0122	10.96	0.0372	11.06	0.1169	10.85	0.0517	11.22	0.0666	10.83	0.0427	9.94	0.0172	10.81	0.0599	11.05	0.0475	10.56	0.0367	10.98	0.0483	10.89	0.0508	11.08	0.0408	10.86	0.0546	10.95	0.0485	10.89	0.0166	11.01	0.0297	10.95	0.0874	11.13	0.0566	10.7	0.0168	11.08	0.0186	9.98	0.0664
TSQ1351	YNL038W	GPI15	gpi15-5001	10.88	0.0438	9.94	0.0314	10.87	0.0531	9.58	0.1066	10.95	0.0288	9.88	0.1769	11.05	0.0335	9.35	0.0913	10.95	0.0279	9.1	0.0294	10.31	0.1055	9.57	0.0775	10.88	0.1411	9.99	0.0123	11.1	0.0553	9.13	0.1376	10.96	0.0573	9.34	0.0504	10.9	0.1037	9.73	0.1654	11.09	0.0112	10.33	0.0106	10.79	0.0229
TSQ1139	YNL061W	NOP2	nop2-5	10.16	0.1043	8.35	0.2387	8.91	0.1942	nan	nan	10.07	0.1403	8.54	0.1628	9.83	0.0229	8.29	0.1665	9.7	0.0408	8.15	0.2132	9.43	0.1471	7.81	0.1839	9.92	0.2153	8.28	0.1002	9.67	0.0438	7.65	0.0764	9.49	0.2116	7.74	0.0168	9.75	0.0673	7.33	0.2079	10.58	0.0884	9.12	0.1367	9.34	0.026
TSQ1217	YNL061W	NOP2	nop2-10	10.23	0.0282	8.84	0.0575	9.29	0.1031	8.18	0.3912	9.82	0.0862	8.36	0.0755	10.1	0.0618	8.69	0.0479	9.49	0.0215	8.62	0.2708	9.1	0.0524	8.79	0.4212	10.01	0.1056	8.82	0.17	9.88	0.1758	8.28	0.115	9.48	0.1406	8.01	0.2266	10.02	0.2954	8.89	0.7621	10.41	0.0603	9.14	0.0447	9.59	0.1776
TSQ624	YNL061W	NOP2	nop2-3	10.27	0.0412	9.4	0.1925	10.09	0.0336	8.16	0.5891	10.21	0.0286	8.57	0.0126	10.32	0.1312	8.83	0.0496	10.51	0.1209	8.65	0.1136	9.71	0.0758	8.29	0.104	10.39	0.1291	8.92	0.1094	10.3	0.0266	8.56	0.0665	10.22	0.0373	8.37	0.0648	10.2	0.0191	8.07	0.1976	10.7	0.054	9.05	0.176	9.91	0.175
TSQ630	YNL061W	NOP2	nop2-9	10.18	0.0418	8.41	0.1079	9.41	0.0847	8.18	0.4575	9.79	0.0291	8.13	0.2388	10.08	0.0413	8.52	0.1407	9.68	0.2067	8.44	0.2724	9.16	0.1686	7.68	0.0143	9.88	0.0411	8.34	0.1252	9.82	0.102	8.05	0.0376	9.49	0.0405	7.64	0.2462	9.7	0.0754	7.43	0.013	10.66	0.0696	9.1	0.0756	9.8	0.0937
TSQ442	YNL062C	GCD10	gcd10-506	11.24	0.0922	10.23	0.0339	10.78	0.01	9.49	0.1567	10.89	0.0532	9.75	0.0408	11.07	0.0208	10.38	0.0771	10.48	0.0553	10.35	0.0207	10.45	0.0514	9.69	0.1485	10.82	0.0333	10.18	0.0107	10.94	0.1391	9.21	0.1764	10.7	0.0547	10.26	0.1041	11	0.1517	10.57	0.077	11.06	0.0334	10.06	0.0799	10.73	0.1336
TSQ343	YNL102W	POL1	pol1-ts	10.8	0.1016	9.36	0.0723	10.55	0.0272	9.14	0.2177	11.07	0.0785	9.22	0.0855	10.85	0.0978	9.03	0.1207	10.54	0.0513	8.59	0.0177	10.39	0.0344	9.14	0.1325	10.7	0.1166	8.92	0.0487	10.99	0.0344	9.11	0.0856	10.75	0.0568	8.64	0.0393	10.31	0.171	8.02	0.1903	11.02	0.0233	9.77	0.1618	10.46	0.011
TSQ344	YNL102W	POL1	pol1-2	10.99	0.1034	8.31	0.01	11	0.0289	9.54	0.0859	10.9	0.1517	8.45	0.086	11.02	0.0148	9.06	0.131	10.57	0.0388	8.35	0.1158	10.74	0.0284	8.33	0.0969	10.78	0.073	8.84	0.0286	11.22	0.0399	8.5	0.1111	10.9	0.1152	8.23	0.0371	10.77	0.0156	8.06	0.01	11.08	0.0428	9.79	0.0433	10.87	0.0623
TSQ345	YNL102W	POL1	pol1-17	11.05	0.0797	9.04	0.203	10.49	0.0119	8.05	0.2171	10.83	0.0176	9	0.1691	10.84	0.1074	8.82	0.0894	10.21	0.0554	8.49	0.089	10.26	0.0331	8.16	0.1763	10.59	0.1258	8.69	0.0887	11.05	0.1805	8.64	0.601	10.52	0.1062	8.59	0.2386	10.58	0.1254	7.94	0.3459	10.98	0.0446	9.38	0.0209	10.07	0.1783
TSQ346	YNL102W	POL1	pol1-13	10.59	0.0212	9.19	0.2089	10.73	0.062	9.03	0.1926	10.86	0.042	8.88	0.1079	10.86	0.0255	9.2	0.1061	10.35	0.0234	8.51	0.0102	10.57	0.2446	9.36	0.568	10.68	0.1184	8.72	0.4318	10.96	0.0467	8.87	0.1163	10.96	0.0937	8.38	0.1202	10.58	0.0534	8.29	0.1352	10.82	0.0416	9.98	0.1422	10.48	0.0903
TSQ362	YNL102W	POL1	pol1-1	11.17	0.0492	9.29	0.0745	10.83	0.0852	9.43	0.1153	10.79	0.0154	9.29	0.2636	10.88	0.1408	9.45	0.087	10.34	0.0896	9.13	0.1257	10.31	0.0444	9.02	0.1341	10.69	0.0719	9.37	0.0148	11.13	0.0704	9.41	0.1142	10.72	0.0106	9.12	0.0434	10.54	0.0214	8.55	0.0779	11.01	0.0129	9.82	0.0488	10.88	0.0188
TSQ900	YNL102W	POL1	pol1-12	10.82	0.0332	10.01	0.0618	11.02	0.0314	10.08	0.0423	11.22	0.033	10.15	0.0851	11.25	0.0693	10.13	0.1059	10.76	0.0867	9.63	0.0762	10.78	0.1126	9.86	0.1799	10.78	0.1029	9.72	0.0432	11.32	0.1157	9.99	0.0458	10.95	0.0573	9.26	0.1122	10.79	0.0507	9.46	0.1115	11.23	0.0412	10.6	0.0257	11.03	0.0667
TSQ2235	YNL112W	DBP2	dbp2-5001	10.77	0.0305	10.91	0.0145	10.95	0.0508	10.66	0.0306	10.77	0.0126	10.78	0.0595	11.19	0.0134	10.29	0.0757	10.94	0.0316	10.52	0.0983	10.52	0.0492	10.91	0.1552	10.67	0.1407	10.53	0.0325	11.04	0.082	10.42	0.0585	11.01	0.013	10.45	0.0278	10.74	0.0397	10.63	0.0139	11.05	0.0341	11.04	0.0486	10.9	0.0384
TSQ2236	YNL112W	DBP2	dbp2-5002	10.77	0.0369	11.13	0.0232	10.98	0.0997	11.19	0.0447	11.16	0.0481	11.16	0.0322	11.1	0.015	10.14	0.0728	10.74	0.0385	10.81	0.0964	10.75	0.0703	10.9	0.0368	10.78	0.0189	10.84	0.0342	10.84	0.1342	10.62	0.0945	10.76	0.0565	10.79	0.01	10.84	0.1041	10.78	0.0168	11.19	0.0297	11.24	0.0373	10.91	0.0988
TSQ2237	YNL112W	DBP2	dbp2-5003	10.87	0.0581	11.22	0.1117	10.98	0.0595	10.97	0.0263	10.9	0.0433	11.05	0.017	10.83	0.0966	9.81	0.202	10.67	0.0452	10.92	0.0715	10.74	0.0915	10.79	0.0994	11.01	0.0886	10.89	0.0327	11.25	0.1007	11.01	0.0514	10.98	0.0158	11.03	0.0567	10.91	0.0491	11.03	0.0573	11.11	0.0337	11.17	0.0398	11	0.1585
TSQ2238	YNL112W	DBP2	dbp2-5004	11.14	0.046	11.25	0.1135	10.78	0.0492	10.73	0.0756	10.93	0.0301	10.68	0.0234	10.88	0.0471	9.84	0.0326	10.52	0.0207	10.69	0.0441	10.68	0.1002	10.75	0.1018	10.77	0.0503	10.76	0.0749	10.91	0.1693	10.44	0.1762	10.6	0.045	10.75	0.0592	10.71	0.0673	10.82	0.0123	11.24	0.0455	11	0.0476	10.82	0.0984
TSQ2239	YNL112W	DBP2	dbp2-5005	10.94	0.0438	10.94	0.0166	10.97	0.064	10.9	0.0823	10.8	0.0457	10.78	0.0643	10.79	0.04	9.95	0.0386	10.52	0.133	10.94	0.1683	10.6	0.1115	10.57	0.1405	10.67	0.0381	10.59	0.0588	11.19	0.0768	10.63	0.0909	10.97	0.0135	10.67	0.0571	10.68	0.0905	10.73	0.0542	10.99	0.0223	11.03	0.03	10.82	0.1636
TSQ2240	YNL124W	NAF1	naf1-5001	10.23	0.1116	9.87	0.1472	10.16	0.1454	9.39	0.2306	10.43	0.0675	9.55	0.0171	10.14	0.0895	8.62	0.0265	10.1	0.0191	8.71	0.2896	9.99	0.1377	8.86	0.29	10.22	0.0102	9.16	0.036	10.77	0.1095	10.1	0.2078	10.37	0.0619	9.18	0.2237	nan	nan	9.58	0.0371	10.51	0.0175	9.91	0.0103	10.33	0.0945
TSQ1467	YNL126W	SPC98	spc98-5001	10.94	0.0441	10.37	0.0815	11.12	0.0307	10.74	0.0588	10.62	0.0217	10.42	0.0645	10.84	0.0107	9.81	0.0581	10.65	0.0469	10.37	0.0809	10.48	0.0381	10.35	0.1696	10.78	0.0216	10.58	0.0245	10.96	0.1985	10.26	0.0836	11.03	0.0162	10.52	0.0104	10.73	0.0164	10.7	0.0164	11.15	0.0317	10.72	0.0106	11.1	0.0524
TSQ1176	YNL138W	SRV2	srv2-2	9.75	0.0458	9.19	0.0992	9.58	0.0246	8.26	0.157	9.59	0.0259	8.79	0.1472	9.52	0.0561	8.12	0.1924	10	0.0174	8.67	0.0657	9.88	0.0509	9.5	0.2461	9.63	0.0428	9.19	0.24	10	0.1784	8.78	0.2781	9.88	0.1085	7.67	0.2808	10	0.0511	7.91	0.0845	10.44	0.0307	9.22	0.1432	9.59	0.1517
TSQ675	YNL138W	SRV2	srv2-ts	9.94	0.0538	10.51	0.0235	9.01	0.0591	9.14	0.1576	10.18	0.0892	10.32	0.0679	10.25	0.0511	8.97	0.0369	10.13	0.0578	10.57	0.0126	10.21	0.0402	10.4	0.0162	10.01	0.0391	10.25	0.0636	10.03	0.0956	8.97	0.2348	10.19	0.0429	10.06	0.1956	10.22	0.0563	10.31	0.0698	10.62	0.0123	10.44	0.0308	10.06	0.184
TSQ2241	YNL151C	RPC31	rpc31-5001	10.79	0.0956	11.02	0.0712	10.89	0.0371	10.84	0.0201	10.86	0.0293	10.96	0.0128	10.7	0.0719	9.85	0.0312	10.69	0.0442	10.52	0.0636	10.74	0.053	10.87	0.1709	10.78	0.0807	11.14	0.0861	11.1	0.0834	10.69	0.0833	11.09	0.0456	10.87	0.0779	10.98	0.0588	10.86	0.0659	11.09	0.029	11.12	0.0204	10.72	0.1191
TSQ1430	YNL158W	PGA1	pga1-5001	10.88	0.0924	11.36	0.0558	11.12	0.0734	11.23	0.0876	11.06	0.0462	11.18	0.0112	11.02	0.0334	10.34	0.0921	10.88	0.0555	10.99	0.069	10.77	0.0703	10.96	0.0333	10.86	0.0399	11.12	0.0737	11.11	0.0681	10.75	0.0659	11.25	0.0107	11.03	0.0118	11.38	0.0676	11.25	0.0724	11.2	0.0102	11.42	0.0671	11.04	0.089
TSQ2242	YNL161W	CBK1	cbk1-5001	0	0.01	0	0.01	10.75	0.5941	9.68	0.7337	7.35	0.1335	nan	nan	0	0.01	0	0.01	0	0.01	0	0.01	0	0.01	0	0.01	0	0.01	0	0.01	nan	nan	0	0.01	0	0.01	0	0.01	0	0.01	0	0.01	0	0.01	0	0.01	6.14	0.3442
TSQ2243	YNL161W	CBK1	cbk1-5002	10.14	0.0977	9.14	0.3181	10.07	0.0172	nan	nan	10.44	0.0254	8.74	0.0658	10.29	0.1372	8.42	0.0276	10.16	0.0192	8.2	0.0598	9.69	0.0498	8.33	0.1162	10.25	0.0155	8.54	0.1607	10.21	0.0561	8.29	0.0153	10.3	0.0976	9.2	0.3556	9.88	0.0367	8.67	0.4156	10.54	0.0238	8.5	0.0129	10.03	0.0359
TSQ1232	YNL163C	RIA1	ria1-ts	10.13	0.0309	9.85	0.1054	10.22	0.0466	9.62	0.0423	10.12	0.1247	9.2	0.0978	10.34	0.1524	9.38	0.1561	9.9	0.0682	9.26	0.1278	9.81	0.0123	9.03	0.1562	9.78	0.1153	9.61	0.1287	10.47	0.1691	9.05	0.2593	10.07	0.1193	8.63	0.05	9.87	0.0194	8.86	0.3324	10.75	0.046	10.24	0.065	10.16	0.0595
TSQ1677	YNL181W	YNL181W	pbr1-5002	10.3	0.0194	10.54	0.0102	10.4	0.1262	10.01	0.1994	10.58	0.1884	10.2	0.0977	10.35	0.0799	8.8	0.0601	10.18	0.0892	9.55	0.2305	10.26	0.1878	9.54	0.5084	10.26	0.1073	10.02	0.0149	10.7	0.0794	9.13	0.3076	10.5	0.038	9.97	0.1336	10.47	0.0993	9.84	0.0736	10.79	0.0156	10.34	0.055	10.5	0.0363
TSQ1678	YNL181W	YNL181W	pbr1-5005	10.38	0.016	9.76	0.0659	10.55	0.0129	9.55	0.1008	10.67	0.0473	9.88	0.0807	10.34	0.1075	8.56	0.1175	10.24	0.0884	8.63	0.1448	10.47	0.13	10.08	0.0869	10.05	0.02	9.31	0.0563	10.79	0.0463	9.79	0.1011	10.66	0.0696	8.89	0.1728	10.47	0.0374	9.58	0.1979	10.87	0.0106	10.26	0.0222	nan	nan
TSQ1679	YNL181W	YNL181W	pbr1-5006	10.08	0.17	8.68	0.1822	9.51	0.1559	6.15	0.4174	10.43	0.1098	9.37	0.3964	10.25	0.0138	8.51	0.0812	10.02	0.1139	8.13	0.1943	9.96	0.0791	8.66	0.1402	10.06	0.2026	8.36	0.1385	10.29	0.1525	9.03	0.2466	9.79	0.014	8.38	0.1816	9.79	0.0847	8.37	0.2508	10.76	0.0234	9.9	0.0954	9.28	0.0751
TSQ2245	YNL181W	YNL181W	pbr1-5001	10.57	0.0388	9.64	0.0614	10.45	0.0935	9.73	0.1841	10.47	0.0687	9.48	0.0363	10.46	0.0563	8.77	0.0523	9.87	0.0201	8.75	0.1168	10.01	0.0871	9.73	0.0273	10.17	0.0492	9.33	0.1642	10.65	0.0854	9.42	0.1648	10.1	0.1259	9.12	0.1501	10.4	0.1072	8.97	0.2092	10.8	0.0192	10.2	0.0491	10.32	0.0614
TSQ2248	YNL181W	YNL181W	pbr1-5004	10.97	0.0312	11.12	0.0965	11.06	0.0104	10.98	0.0308	11.12	0.0491	10.98	0.1414	11.09	0.1018	10.18	0.1266	10.75	0.0749	10.63	0.0249	10.73	0.0145	10.85	0.0477	10.77	0.0338	10.74	0.0119	11.17	0.0891	10.66	0.1584	11.02	0.0254	10.59	0.0376	11.06	0.0521	10.77	0.0839	11.26	0.0245	11.14	0.0592	10.57	0.0381
TSQ2249	YNL181W	YNL181W	pbr1-5012	10.45	0.1892	9.75	0.0428	10.73	0.0944	9.44	0.1345	10.73	0.0206	9.51	0.0505	10.48	0.0417	8.62	0.0789	10.21	0.0256	8.5	0.1251	10.35	0.1068	9.64	0.0939	10.27	0.102	8.85	0.0955	10.74	0.0603	9.39	0.1875	10.54	0.0272	8.5	0.2438	10.34	0.0738	9.23	0.0139	10.9	0.0463	10.26	0.1221	10.3	0.0247
TSQ2251	YNL181W	YNL181W	pbr1-5007	10.54	0.0592	9.89	0.0458	10.59	0.0131	10.05	0.0937	10.4	0.0839	9.79	0.0386	10.58	0.057	8.87	0.0512	10.21	0.1101	9.38	0.0575	10.3	0.1481	10.06	0.2161	10.16	0.0361	9.19	0.0802	10.88	0.0147	9.95	0.0257	10.62	0.0836	9.49	0.1019	10.32	0.0418	9.39	0.1234	10.75	0.0133	10.44	0.0454	10.56	0.1078
TSQ2252	YNL181W	YNL181W	pbr1-5008	11.14	0.0983	11.42	0.0967	10.88	0.0674	11.29	0.0807	11.17	0.1127	11.25	0.1525	11.2	0.0119	10.42	0.089	10.9	0.1524	10.9	0.0857	10.65	0.1476	10.95	0.1353	10.89	0.0508	11.06	0.0257	11.41	0.07	11.15	0.1201	11.1	0.0385	11.05	0.1214	11.03	0.037	10.98	0.03	11.14	0.0686	11.35	0.0493	11.11	0.0152
TSQ2254	YNL181W	YNL181W	pbr1-5010	10.32	0.1278	9.84	0.4658	10.19	0.1011	9.51	0.8421	10	0.0156	9.05	0.1349	10.31	0.0879	8.81	0.0975	9.96	0.0626	8.83	0.3615	9.81	0.084	8.64	0.1875	9.77	0.1844	8.46	0.0662	10.35	0.0874	8.55	0.179	9.77	0.0785	8.34	0.2992	9.9	0.2008	9.58	0.5632	10.58	0.0198	9.57	0.0257	9.77	0.0347
TSQ1442	YNL182C	IPI3	ipi3-5001	10.83	0.0774	10.36	0.1764	10.85	0.0371	9.86	0.1063	11.02	0.0596	10.18	0.0115	10.9	0.0894	10.08	0.1391	10.8	0.1566	10.32	0.0306	10.85	0.0262	11.09	0.0547	11.16	0.0773	10.39	0.0647	11.29	0.0529	10.85	0.1261	11.1	0.2095	10.29	0.0521	11.16	0.0328	10.36	0.0133	11.14	0.0204	10.91	0.0599	11.12	0.027
TSQ1438	YNL189W	SRP1	srp1-5001	10.61	0.0715	8.2	0.2804	10.58	0.0496	8.43	0.1428	10.95	0.0487	8.42	0.1281	10.97	0.0174	8.86	0.072	10.37	0.0359	7.87	0.0395	10.69	0.0111	9.83	0.4195	10.71	0.0847	8.24	0.0258	11.15	0.0434	8.93	0.2049	10.99	0.0948	8.09	0.0661	10.85	0.0938	7.83	0.0225	11.08	0.013	9.64	0.0538	10.5	0.0405
TSQ1100	YNL207W	RIO2	rio2-1	10.86	0.0606	9.73	0.1341	10.55	0.0254	9.05	0.0716	10.95	0.0817	9.53	0.1136	10.72	0.0815	9.57	0.0276	10.56	0.0836	9.22	0.0103	10.49	0.0728	10.33	0.2708	10.68	0.064	9.1	0.0287	10.91	0.0305	9.59	0.1858	10.52	0.0419	9.07	0.1219	10.32	0.0818	8.58	0.0371	11.12	0.0199	10.13	0.0421	10.31	0.0381
TSQ2269	YNL221C	POP1	pop1-5001	10.66	0.0587	10.86	0.0801	10.75	0.0993	10.21	0.1931	10.88	0.0834	11.04	0.0478	10.85	0.0363	9.71	0.0679	10.97	0.0685	10.93	0.0618	10.73	0.0872	10.86	0.0644	11.07	0.072	10.76	0.0755	11.09	0.0905	10.37	0.1301	10.85	0.0189	10.3	0.0457	10.97	0.0998	10.84	0.0558	11.15	0.0249	11.1	0.0756	10.74	0.0969
TSQ905	YNL222W	SSU72	ssu72-2	10.78	0.0511	10.08	0.0875	10.9	0.0332	9.63	0.148	10.96	0.0998	10.12	0.0302	11.17	0.1206	9.67	0.2074	10.85	0.0326	10.04	0.0814	10.67	0.0585	10.24	0.0304	11.05	0.05	9.92	0.0581	11.18	0.0221	9.69	0.0826	10.75	0.0618	9.02	0.1484	10.75	0.0348	9.15	0.0683	11.11	0.0449	10.57	0.031	10.72	0.0691
TSQ1379	YNL232W	CSL4	csl4-5001	10.12	0.0514	7.9	0.0104	9.42	0.1016	7.6	0.1707	10.51	0.1049	8.59	0.1215	9.8	0.0326	8.06	0.0672	9.62	0.057	8.28	0.0873	9.58	0.4828	7.83	0.3793	9.12	0.0219	7.86	0.0164	9.87	0.2557	7.71	0.1609	9.11	0.0586	7.36	0.0818	8.73	0.0684	7.34	0.1519	10.63	0.0212	9.34	0.0418	9.28	0.0796
TSQ2270	YNL240C	NAR1	nar1-5001	10.94	0.1047	10.64	0.0916	10.5	0.0385	10.21	0.0497	10.65	0.115	9.74	0.0562	10.53	0.0681	9.21	0.1637	10.48	0.1014	10.01	0.1025	9.59	0.2529	9.19	0.1574	10.66	0.0729	10.12	0.0466	10.84	0.1606	9.97	0.2202	10.32	0.1759	9.93	0.2019	10.7	0.0102	9.92	0.037	10.62	0.0298	9.55	0.0446	10.4	0.1342
TSQ1409	YNL247W	YNL247W	ynl247w-5001	10.96	0.0664	9.32	0.0855	10.86	0.0144	8.71	0.4951	11.21	0.0244	9.43	0.0936	11.03	0.0101	9.12	0.0117	10.86	0.0325	8.73	0.1105	10.65	0.026	9.38	0.0327	10.94	0.0332	8.88	0.0181	11.09	0.0504	9.29	0.2199	10.99	0.0824	8.54	0.0677	10.86	0.0122	8.38	0.0397	11.23	0.0149	9.9	0.033	11.2	0.0859
TSQ1413	YNL260C	YNL260C	lto1-5001	10.8	0.0366	9.74	0.0633	10.86	0.0351	9.62	0.0725	11.04	0.0449	9.88	0.0665	10.96	0.0621	9.7	0.0785	10.99	0.1373	9.6	0.0306	10.75	0.0151	9.44	0.1203	10.91	0.0484	9.81	0.049	11.31	0.0349	10.42	0.0574	11.24	0.023	9.67	0.0359	11.03	0.0967	9.59	0.0208	11.27	0.0256	10.34	0.0185	11.1	0.0395
TSQ1676	YNL260C	YNL260C	lto1-5002	7.55	0.8503	0	0.01	9.42	0.0282	7.6	0.2279	8.96	0.1554	nan	nan	6.15	0.026	nan	nan	nan	nan	0	0.01	0	0.01	0	0.01	nan	nan	0	0.01	nan	nan	0	0.01	nan	nan	0	0.01	0	0.01	0	0.01	0	0.01	0	0.01	0	0.01
TSQ2272	YNL260C	YNL260C	lto1-5004	0	0.01	0	0.01	8.5	0.297	6.38	0.0763	nan	nan	0	0.01	nan	nan	0	0.01	0	0.01	0	0.01	0	0.01	0	0.01	0	0.01	0	0.01	0	0.01	0	0.01	0	0.01	0	0.01	0	0.01	0	0.01	2.17	0.5001	0	0.01	0	0.01
TSQ1117	YNL261W	ORC5	orc5-70	10.98	0.0964	9.74	0.0276	10.99	0.01	9.95	0.0294	10.74	0.0495	9.44	0.0858	11	0.067	9.71	0.1104	10.58	0.0384	9.9	0.0157	10.51	0.1602	9.6	0.0721	10.92	0.0714	9.75	0.1386	11.08	0.1316	9.91	0.1788	11.07	0.0632	9.31	0.0594	10.82	0.0615	8.89	0.2598	11.12	0.039	10.51	0.0419	11.05	0.0533
TSQ20	YNL262W	POL2	pol2-12	10.59	0.1031	9.7	0.0962	10.6	0.0792	9.5	0.0374	10.81	0.0703	9.62	0.0698	10.88	0.0249	9.71	0.0249	10.61	0.0892	9.7	0.0364	10.23	0.0205	8.75	0.2286	10.71	0.1059	9.76	0.049	11.09	0.0627	9.55	0.0852	10.9	0.0328	9.66	0.0286	10.73	0.0765	9.35	0.0999	11.2	0.0137	10.48	0.0513	10.75	0.0555
TSQ1076	YNL267W	PIK1	pik1-104	10.98	0.0636	9.38	0.0862	11.13	0.0107	9.78	0.0456	11.05	0.0437	9.65	0.0451	11.07	0.1233	9.12	0.2034	10.78	0.0692	9.59	0.0137	10.95	0.0226	10.22	0.0664	11.08	0.0248	10.14	0.0624	11.24	0.0423	10.19	0.068	11.22	0.0222	9.93	0.0246	11.14	0.066	9.82	0.0991	11.28	0.0164	10.82	0.0305	11.22	0.127
TSQ1077	YNL267W	PIK1	pik1-139	10.79	0.0287	9.7	0.0312	10.75	0.0809	9.15	0.3181	10.94	0.1822	9.78	0.0543	10.9	0.1822	9.1	0.1068	10.68	0.0577	9.06	0.0101	10.99	0.1704	9.73	0.0112	11.02	0.0642	9.57	0.0444	11.15	0.0823	9.47	0.0372	10.92	0.0513	9.22	0.0664	10.99	0.0376	9.15	0.1883	11.23	0.0128	10.37	0.022	11	0.0543
TSQ1067	YNL272C	SEC2	sec2-41	10.35	0.1422	9.03	0.2476	10.44	0.0765	8.38	0.2838	10.75	0.1232	9	0.0474	10.97	0.0608	8.58	0.0279	10.3	0.1176	8.82	0.1738	10.53	0.0279	9.03	0.2032	10.67	0.0562	8.28	0.1066	10.95	0.2169	8.89	0.4445	10.88	0.0334	8.73	0.1495	10.62	0.1029	7.81	0.2124	10.86	0.0126	8.57	0.0425	10.62	0.067
TSQ1428	YNL282W	POP3	pop3-5001	9.96	0.0302	9.36	0.4059	9.91	0.0338	8.2	0.158	10.38	0.0482	9.39	0.0533	10.29	0.0596	9.25	0.0106	9.99	0.0536	9.13	0.1174	10.27	0.16	9.54	0.1099	9.98	0.1072	9.08	0.1323	10.32	0.0728	8.78	0.0534	9.87	0.1176	8.58	0.1689	9.94	0.0709	8.58	0.1854	11.01	0.0116	9.95	0.0631	10.25	0.0466
TSQ38	YNL287W	SEC21	sec21-1	11.11	0.0519	11.4	0.02	11.05	0.0414	11.13	0.1069	11.21	0.0567	11.16	0.058	11.08	0.0618	10.49	0.0831	10.97	0.0104	10.9	0.0564	11.03	0.1635	11.16	0.1323	11.14	0.1115	11.24	0.0878	11.25	0.0467	11.03	0.0536	11.38	0.0167	11.05	0.012	11.49	0.0656	11.19	0.0537	11.34	0.023	11.38	0.0263	11.16	0.0717
TSQ640	YNR003C	RPC34	rpc34-1	10.55	0.0548	9.31	0.1067	10.13	0.0566	8.85	0.1446	10.48	0.0149	8.99	0.1589	10.57	0.0158	9.21	0.1275	10.06	0.063	9.22	0.1405	10.19	0.0949	9.33	0.08	10.48	0.0123	9.31	0.0819	10.6	0.024	9	0.1207	10.21	0.0406	8.97	0.0561	10.27	0.0869	8.61	0.0163	10.7	0.0474	9.93	0.0987	10.19	0.016
TSQ338	YNR011C	PRP2	prp2-1	10.35	0.101	8.93	0.4927	10.26	0.0644	8.64	0.3237	10.66	0.0674	9.99	0.6396	10.54	0.1896	8.38	0.0948	10.5	0.1091	9.24	0.5336	9.61	0.0819	8.79	0.3106	10.05	0.0677	8.43	0.2778	10.3	0.0418	8.06	0.1418	10.39	0.0334	8.01	0.4014	10.14	0.1249	7.63	0.6677	10.89	0.0377	8.57	0.1186	9.96	0.1308
TSQ1423	YNR017W	MAS6	tim23-5001	11.06	0.1177	10.53	0.0282	11.02	0.0165	10.64	0.0385	10.72	0.0397	10.13	0.0702	10.84	0.014	9.47	0.1058	10.48	0.1043	10.37	0.0404	10.34	0.067	10.16	0.1093	10.62	0.0606	10.24	0.0697	10.84	0.0527	10.11	0.0794	10.92	0.0311	10.06	0.1152	10.75	0.0668	10.09	0.0695	10.41	0.0571	10.09	0.1322	10.89	0.0894
TSQ52	YNR026C	SEC12	sec12-4	10.64	0.0222	9.63	0.0807	10.46	0.0718	8.91	0.1902	10.84	0.0324	9.98	0.1014	10.68	0.3755	9.43	0.0558	10.73	0.0372	9.85	0.0952	10.35	0.0114	9.43	0.0421	10.6	0.0119	10.01	0.0704	11	0.1239	8.48	0.1667	10.84	0.0232	8.95	0.1192	10.56	0.0482	9.64	0.1621	11.02	0.0128	8.39	0.4611	10.57	0.0145
TSQ471	YNR035C	ARC35	arc35-6	10.88	0.0589	11	0.0524	10.7	0.0115	10.44	0.1341	10.85	0.0262	10.65	0.0654	10.96	0.0702	9.1	0.1683	10.93	0.01	10.35	0.1375	10.61	0.1421	11.19	0.1943	10.68	0.0612	10.6	0.0207	10.89	0.131	10.2	0.4305	11.01	0.0102	10.14	0.0454	10.74	0.087	10.66	0.0783	10.99	0.0752	10.61	0.0881	10.76	0.0904
TSQ1402	YNR038W	DBP6	dbp6-5001	10.87	0.4512	10.97	0.8666	11.39	0.0543	11.9	0.0125	11.44	0.2701	11.34	0.2333	11.39	0.0487	10.22	0.041	10.72	0.1447	9.32	0.1286	10.69	0.8843	nan	nan	10.06	0.4081	10.22	0.8716	nan	nan	nan	nan	10.35	0.4089	nan	nan	11.71	0.0635	11.4	0.0888	10.61	0.3173	10.45	0.353	9.95	0.0584
TSQ828	YNR043W	MVD1	mvd1-1296	10.12	0.0139	9.1	0.3352	10.11	0.0142	7.67	0.2893	10.16	0.0137	8.63	0.1403	10.47	0.0731	8.51	0.0409	10.11	0.0892	8.31	0.3006	9.36	0.1843	8	0.2238	9.88	0.1185	8.38	0.1988	9.95	0.1631	7.79	0.0532	9.99	0.0229	8.01	0.3539	10.05	0.0833	7.84	0.0138	10.71	0.0239	9.35	0.244	9.62	0.0561
TSQ479	YNR053C	NOG2	nog2-1	10.1	0.0755	9.16	0.1235	10.17	0.018	8.65	0.019	10.03	0.057	8.91	0.0156	10.15	0.0178	9.06	0.1018	9.94	0.0853	8.88	0.0953	9.9	0.0163	8.84	0.4439	10.1	0.0778	8.91	0.1981	10.03	0.0817	8.75	0.0108	10.27	0.1921	9	0.3177	10.31	0.0304	8.88	0.1044	10.47	0.0207	9.71	0.1563	9.91	0.0161
TSQ2281	YNR054C	ESF2	esf2-5001	0	0.01	0	0.01	0	0.01	0	0.01	0	0.01	0	0.01	0	0.01	0	0.01	0	0.01	0	0.01	0	0.01	0	0.01	0	0.01	0	0.01	0	0.01	0	0.01	0	0.01	0	0.01	0	0.01	0	0.01	0	0.01	0	0.01	0	0.01
TSQ2282	YNR054C	ESF2	esf2-5002	9.73	0.0107	8.44	0.3788	9.08	0.1819	7.98	0.1399	9.77	0.0379	8.33	0.1007	9.68	0.1458	8.46	0.0459	9.6	0.1374	7.68	0.3108	9.52	0.0863	8.35	0.5873	9.64	0.1184	7.97	0.1852	9.62	0.0962	7.99	0.0241	9.49	0.0827	7.35	0.1028	9.52	0.1336	7.37	0.8954	10.43	0.0253	9.17	0.0118	8.84	0.2868
TSQ2283	YNR054C	ESF2	esf2-5003	10.33	0.0997	9.58	0.3939	11.66	0.053	11.66	0.0721	11	0.7983	10.2	0.8707	9.66	0.4885	8.4	0.3276	8.14	0.373	nan	nan	0	0.01	0	0.01	9.66	0.3635	7.75	0.294	nan	nan	0	0.01	6.83	0.8932	0	0.01	8.76	0.1068	7.12	0.5353	nan	nan	nan	nan	9	0.8844
TSQ2284	YNR054C	ESF2	esf2-5004	10.47	0.1077	9.82	0.1284	10.34	0.1198	9.58	0.0913	10.37	0.1176	9.73	0.0963	10.52	0.0439	9	0.0272	9.94	0.1322	9.69	0.1749	9.79	0.0171	9.05	0.4603	10.09	0.0639	9.36	0.1865	10.48	0.1562	9.6	0.2159	10.23	0.0686	9.1	0.0418	10.02	0.0407	9.36	0.2687	10.66	0.0427	10.04	0.0504	10.31	0.0101
TSQ2285	YNR054C	ESF2	esf2-5005	11.41	0.0463	11.16	0.0355	10.91	0.0544	10.72	0.1567	10.97	0.0861	10.72	0.0387	11.25	0.0201	10.23	0.0385	10.62	0.0692	10.72	0.1167	10.85	0.0884	10.8	0.0537	11.06	0.1228	10.82	0.0723	11.17	0.0339	10.67	0.029	10.91	0.0492	11	0.084	10.89	0.0117	10.83	0.051	11.16	0.0237	11.02	0.0256	10.65	0.0187
TSQ2286	YNR054C	ESF2	esf2-5006	11.04	0.0837	11.4	0.0484	10.79	0.0467	10.74	0.0313	11.08	0.0406	11.09	0.1025	10.91	0.0807	10.24	0.071	11.01	0.0592	10.94	0.1025	10.56	0.1131	10.98	0.2019	10.93	0.0907	10.89	0.119	11.11	0.0852	10.64	0.0854	11.14	0.0266	11.12	0.0484	10.91	0.0267	10.96	0.122	11.08	0.0399	11.35	0.0269	10.76	0.0491
TSQ2287	YNR054C	ESF2	esf2-5007	nan	nan	nan	nan	7.64	0.5573	1	0.7925	nan	nan	0	0.01	0	0.01	0	0.01	0	0.01	0	0.01	0	0.01	0	0.01	0	0.01	0	0.01	0	0.01	0	0.01	0	0.01	0	0.01	0	0.01	0	0.01	0	0.01	0	0.01	0	0.01
TSQ2293	YOL010W	RCL1	rcl1-5004	10	0.0179	8.56	0.0314	9.43	0.0102	9.81	0.7029	10.04	0.0933	8.5	0.2255	10.15	0.0339	8.6	0.0327	9.95	0.0834	8.64	0.1296	9.6	0.0687	8.22	0.0912	10.06	0.1192	8.57	0.1276	10.13	0.0516	8.21	0.0703	9.91	0.0156	8.21	0.1466	10.24	0.1552	8.18	0.1747	10.25	0.0108	9.07	0.0345	9.62	0.0736
TSQ2295	YOL010W	RCL1	rcl1-5006	0	0.01	0	0.01	11.61	0.0783	11.55	0.0163	nan	nan	nan	nan	0	0.01	0	0.01	0	0.01	0	0.01	nan	nan	0	0.01	0	0.01	0	0.01	0	0.01	0	0.01	nan	nan	0	0.01	0	0.01	0	0.01	0	0.01	0	0.01	0	0.01
TSQ2297	YOL010W	RCL1	rcl1-5008	0	0.01	0	0.01	nan	nan	0	0.01	0	0.01	0	0.01	0	0.01	0	0.01	0	0.01	0	0.01	0	0.01	0	0.01	0	0.01	0	0.01	0	0.01	0	0.01	0	0.01	0	0.01	0	0.01	0	0.01	0	0.01	0	0.01	6.25	0.7652
TSQ1032	YOL021C	DIS3	dis3-1	10.96	0.072	10.06	0.1679	10.9	0.018	10.02	0.3869	10.97	0.0318	9.92	0.2473	11.17	0.7827	9.54	0.077	11.02	0.0566	9.82	0.1421	10.67	0.0663	9.61	0.0871	10.95	0.0312	9.73	0.0955	11.1	0.106	9.52	0.1404	10.9	0.1124	9.31	0.0269	11.12	0.0735	9.8	0.3273	11.21	0.0409	10.25	0.0146	10.99	0.043
TSQ1435	YOL022C	TSR4	tsr4-5001	11.34	0.1149	10.96	0.0752	11.02	0.0141	10.79	0.0136	11.21	0.0303	10.65	0.05	11.27	0.0298	10.1	0.0521	10.89	0.1255	10.42	0.0312	10.88	0.0983	10.34	0.1968	10.99	0.1432	10.54	0.1485	11.28	0.1731	10.54	0.3455	11.37	0.0142	10.28	0.1384	11.28	0.1098	10.5	0.0603	11.31	0.0143	10.86	0.0306	11.02	0.1187
TSQ727	YOL034W	SMC5	smc5-6	10.69	0.1757	10.54	0.1511	10.83	0.0552	9.92	0.1021	11.05	0.0608	10.45	0.0331	11.41	0.1023	9.81	0.2342	10.82	0.0355	9.87	0.0268	10.07	0.0525	9.76	0.0616	10.66	0.0739	10.1	0.0594	11.19	0.1349	10.6	0.2204	10.82	0.1377	10.26	0.1383	10.83	0.0282	9.95	0.0109	11.11	0.0469	10.44	0.1429	11.04	0.0742
TSQ1350	YOL038W	PRE6	pre6-5001	10.87	0.0664	9.73	0.047	10.63	0.0203	9.76	0.1628	10.72	0.0727	9.42	0.1541	10.67	0.0107	9.16	0.0312	10.45	0.0244	9.01	0.186	0	0.01	0	0.01	nan	nan	nan	nan	10.8	0.0926	8.93	0.083	10.36	0.029	9.07	0.1962	10.45	0.2218	9.12	0.1384	11.19	0.0205	10.23	0.0439	10.34	0.0912
TSQ1465	YOL066C	RIB2	rib2-5001	11.24	0.0469	10.37	0.0254	10.95	0.0328	9.96	0.0539	10.85	0.0257	9.41	0.0188	10.89	0.0775	9.23	0.0248	10.52	0.1558	9.66	0.1834	10.45	0.0598	9.96	0.0659	10.62	0.0342	9.63	0.0532	10.91	0.0408	9.16	0.0555	10.37	0.0413	9.37	0.0891	10.7	0.0445	9.29	0.0659	10.9	0.0282	10.02	0.0275	10.9	0.0778
TSQ1356	YOL069W	NUF2	nuf2-5001	10.99	0.0341	8.64	0.1433	10.77	0.0682	7.62	0.2744	11.02	0.0528	8.62	0.2524	11.28	0.0328	9.19	0.0346	11.01	0.0289	8.78	0.2513	10.62	0.2081	8.84	0.1628	10.9	0.0629	9.18	0.0868	11.15	0.086	8.26	0.0668	11.01	0.0552	8.46	0.1187	11	0.0671	9.24	0.4713	11.1	0.0218	9.16	0.0505	10.87	0.0851
TSQ755	YOL069W	NUF2	nuf2-61	10.97	0.0582	9.76	0.1636	10.89	0.0191	10.87	0.2192	10.92	0.076	9.42	0.2639	11.1	0.0828	9.19	0.0554	10.93	0.0385	8.96	0.0708	10.68	0.0349	9.13	0.0757	10.85	0.058	9.38	0.2222	11.03	0.0447	9.03	0.173	11.01	0.0101	8.72	0.0112	10.95	0.0191	8.92	0.2864	11.01	0.0215	9.34	0.0453	11.02	0.0733
TSQ1437	YOL077C	BRX1	brx1-5001	10.78	0.1659	9.09	0.1711	10.65	0.0521	8.14	0.0852	10.84	0.127	9.2	0.1745	11	0.1722	9.38	0.105	10.62	0.0311	8.7	0.2002	10.32	0.1927	8.67	0.1921	10.72	0.1461	8.84	0.3772	11	0.0776	8.67	0.301	10.5	0.1275	8.08	0.0862	10.46	0.1346	8.31	0.2288	10.95	0.027	9.18	0.136	10	0.042
TSQ171	YOL094C	RFC4	rfc4-20	10.83	0.0819	9.87	0.1504	10.63	0.1151	9.36	0.1843	10.78	0.0815	9.34	0.2127	11.03	0.1184	9.65	0.1671	10.49	0.0478	9.72	0.2779	10.48	0.0146	9.67	0.3215	10.91	0.074	10.24	0.0987	11.18	0.0564	10.11	0.0131	10.8	0.0636	9.8	0.1306	10.84	0.0942	10.27	0.1161	10.92	0.0199	10.05	0.0329	10.65	0.1629
TSQ2298	YOL097C	WRS1	wrs1-5001	10.97	0.0237	11.04	0.036	10.95	0.0539	10.76	0.0908	11.1	0.0131	11.06	0.027	11.34	0.0684	10.3	0.0484	10.94	0.0488	10.7	0.0682	10.68	0.2307	10.61	0.294	11.02	0.0434	10.7	0.0535	11.25	0.0452	10.71	0.0411	10.77	0.0981	10.56	0.0975	10.9	0.1062	10.67	0.0952	11.19	0.0199	10.99	0.0442	0	0.01
TSQ2300	YOL097C	WRS1	wrs1-5003	10.75	0.0108	10.59	0.1002	10.31	0.0746	10.16	0.0644	10.64	0.1439	10.16	0.1209	10.76	0.0958	9.28	0.0226	10.17	0.1525	10.42	0.0142	9.62	0.7658	nan	nan	10.6	0.0877	10.27	0.0635	10.69	0.0723	9.76	0.043	10.46	0.1875	10.49	0.0404	10.47	0.1933	10.06	0.1353	10.86	0.0266	10.37	0.0519	10.33	0.0172
TSQ2301	YOL097C	WRS1	wrs1-5004	10.75	0.1107	11.06	0.0865	10.85	0.0278	10.73	0.0367	11.07	0.0782	11.12	0.0149	10.97	0.0245	10.28	0.0165	10.76	0.0204	10.49	0.0981	10.63	0.0159	10.79	0.0255	10.81	0.0895	10.84	0.0617	11.15	0.0697	10.62	0.1275	11.14	0.0428	10.79	0.0124	11	0.1212	10.82	0.0989	11.12	0.04	11.07	0.0624	10.77	0.0905
TSQ2302	YOL097C	WRS1	wrs1-5005	nan	nan	nan	nan	10.81	0.3101	10.65	0.3437	7.43	0.9489	nan	nan	nan	nan	0	0.01	nan	nan	nan	nan	nan	nan	0	0.01	nan	nan	nan	nan	nan	nan	0	0.01	nan	nan	0	0.01	nan	nan	nan	nan	nan	nan	nan	nan	nan	nan
TSQ2303	YOL097C	WRS1	wrs1-5006	3.91	0.5122	0	0.01	9.09	0.4869	6.98	0.6601	6.51	0.1641	5.32	0.3686	4.81	0.5325	nan	nan	nan	nan	0	0.01	0	0.01	0	0.01	nan	nan	0	0.01	0	0.01	0	0.01	0	0.01	0	0.01	0	0.01	0	0.01	nan	nan	1	0.7526	0	0.01
TSQ1165	YOL135C	MED7	med7-141	11.18	0.0302	10.77	0.0568	10.87	0.0293	9.95	0.0548	10.96	0.0221	10.01	0.0478	11.02	0.0802	9.38	0.1321	10.7	0.1299	9.9	0.0604	10.03	0.1047	8.88	0.5168	10.87	0.0342	10.1	0.0254	11.14	0.0168	10.13	0.0549	10.78	0.0163	10.46	0.0112	10.94	0.0433	10.08	0.1632	10.93	0.0337	9.69	0.0519	10.66	0.1042
TSQ739	YOL135C	MED7	med7-163	10.54	0.0291	9.42	0.1036	10.7	0.014	8.93	0.2956	10.69	0.1093	9.5	0.1085	10.74	0.0687	8.95	0.1345	10.75	0.0786	9.14	0.1705	10.33	0.021	8.23	0.1976	10.59	0.0791	9.12	0.0847	10.79	0.234	8.57	0.1647	10.6	0.0575	8.45	0.0565	10.64	0.036	9.18	0.3284	11.03	0.0493	8.81	0.0128	10.7	0.0311
TSQ1360	YOL144W	NOP8	nop8-5001	10.53	0.0988	10.49	0.093	10.49	0.1469	9.62	0.3742	10.81	0.105	9.92	0.1244	10.79	0.0897	9.73	0.0969	10.46	0.1488	9.9	0.0523	10.28	0.0598	9.79	0.0543	10.43	0.1396	10.17	0.1981	10.81	0.0584	9.71	0.2174	10.74	0.1353	9.79	0.1084	10.92	0.0631	10.09	0.0622	11.02	0.064	10.38	0.1104	10.55	0.0277
TSQ1393	YOL146W	PSF3	psf3-5001	10.99	0.1104	10.94	0.15	10.94	0.0463	10.4	0.0843	11.13	0.0516	10.86	0.0291	11.12	0.0442	10.11	0.0999	10.73	0.0205	9.51	0.0371	10.85	0.2564	9.84	0.4352	10.91	0.0107	10.61	0.0883	11.28	0.0454	10.43	0.0547	11.2	0.0432	10.43	0.1168	11.18	0.0911	10.67	0.0602	11.2	0.055	10.96	0.0618	11.02	0.0152
TSQ1286	YOR004W	UTP23	utp23-5001	10.98	0.0291	10.9	0.0243	10.85	0.016	10.21	0.0241	11.05	0.1068	10.8	0.081	11.09	0.2036	10.3	0.221	11.02	0.0247	10.56	0.0257	10.67	0.0662	10.68	0.0463	10.91	0.0963	10.63	0.0927	11.15	0.0806	10.35	0.0744	10.94	0.0684	10.57	0.079	11.22	0.0272	10.55	0.0513	11.15	0.0308	10.72	0.0783	11.21	0.0662
TSQ1147	YOR020C	HSP10	hsp10-ts	10.83	0.0881	11.12	0.101	10.8	0.079	10.88	0.096	11.03	0.029	11.16	0.0869	11.16	0.2099	10.06	0.1259	11.02	0.0594	11.08	0.082	10.37	0.0129	10.55	0.0357	10.98	0.0492	10.95	0.0882	10.92	0.1204	10.55	0.1606	11.17	0.0542	11.12	0.0481	10.79	0.0137	11.02	0.0525	10.76	0.0725	11.11	0.0807	11.01	0.1623
TSQ1142	YOR046C	DBP5	dbp5-1	9.89	0.0462	7.93	0.0926	10.03	0.111	6.04	0.4151	10.17	0.0219	8.29	0.0822	nan	nan	8.26	0.1433	10.35	0.0771	9.14	0.7451	9.52	0.1624	7.65	0.0995	10.04	0.0962	8.01	0.0104	10.42	0.0614	8.18	0.0112	10.07	0.0825	7.61	0.5628	9.96	0.0846	7.23	0.616	10.7	0.0309	8.6	0.305	9.78	0.1998
TSQ1282	YOR046C	DBP5	dbp5-2	10	0.1015	8	0.598	10.4	0.2333	10.12	0.8753	10.13	0.0432	8.37	0.4307	10.04	0.094	8.27	0.2206	9.72	0.0377	7.61	0.1695	9.61	0.0376	7.55	0.0738	9.79	0.0234	7.77	0.0222	10.06	0.0959	7.95	0.1185	9.93	0.0924	7.54	0.1223	10.06	0.1418	7.48	0.041	10.51	0.0193	9.43	0.1106	9.25	0.5716
TSQ1365	YOR056C	NOB1	nob1-5001	10.97	0.9454	nan	nan	11.25	0.0134	11.32	0.0754	10.81	0.1264	10.15	0.2823	10.86	0.2481	9.07	0.2612	10.1	0.2588	7.96	0.4831	8.77	0.6745	nan	nan	9.89	0.098	8.41	0.2261	9.71	0.2922	7.83	0.5404	9.65	0.1043	7.94	0.1434	11.09	0.5078	10.48	0.5888	9.97	0.0457	8.33	0.0748	10.02	0.0707
TSQ1188	YOR057W	SGT1	sgt1-3	10.89	0.0901	10.85	0.0101	10.63	0.0163	10.1	0.1123	11.17	0.0131	10.71	0.0922	10.95	0.0605	9.85	0.0185	10.91	0.0735	10.76	0.01	10.49	0.0976	10.57	0.047	10.65	0.0459	10.51	0.0288	10.77	0.0504	10.28	0.0395	10.9	0.0355	10.68	0.094	10.7	0.0475	10.38	0.0805	11	0.0238	10.25	0.0414	10.87	0.0373
TSQ1271	YOR057W	SGT1	sgt1-5	11.22	0.0832	11.32	0.1336	10.87	0.0153	10.68	0.0158	10.56	0.1287	10.31	0.1393	10.75	0.0603	8.72	0.0864	10.23	0.0818	10.56	0.1456	10.4	0.0301	10.52	0.3726	10.72	0.0426	10.86	0.0355	10.69	0.089	9.72	0.2033	10.44	0.0516	10.87	0.1996	10.81	0.0823	10.6	0.0511	10.67	0.0564	10.95	0.0583	10.65	0.127
TSQ2306	YOR063W	RPL3	rpl3-5001	9.55	0.2522	8.71	0.2556	8.99	0.1412	7.86	0.1786	10.01	0.109	8.82	0.0677	9.58	0.0947	8.23	0.0374	8.89	0.0662	7.86	0.1212	9.15	0.2582	7.3	0.4426	9.31	0.2151	7.99	0.1639	9.69	0.2608	8.08	0.2043	9.35	0.0148	7.8	0.1078	9.32	0.1473	7.65	0.0406	10.08	0.0247	8.91	0.1132	8.97	0.1287
TSQ2307	YOR063W	RPL3	rpl3-5002	11.04	0.0191	11	0.0215	10.71	0.0466	10.3	0.0102	11.09	0.1375	10.92	0.0775	11.19	0.0686	9.92	0.0253	10.82	0.0926	10.7	0.0337	10.46	0.012	10.79	0.3043	11.01	0.0198	10.66	0.0553	11.1	0.0116	10.35	0.0425	11.05	0.077	10.39	0.0689	10.8	0.0138	10.54	0.0392	11.01	0.0597	10.96	0.0699	11.01	0.0883
TSQ2309	YOR063W	RPL3	rpl3-5004	10.53	0.037	10.41	0.0866	10.57	0.0305	10.3	0.0968	10.68	0.0623	10.24	0.0392	10.69	0.0565	9.55	0.1211	10.48	0.0207	9.8	0.2072	10.14	0.0912	9.37	0.1369	10.59	0.037	10.01	0.0262	10.43	0.0657	9.89	0.1957	10.54	0.0465	9.96	0.0926	10.86	0.019	10.08	0.0296	11.05	0.0624	10.84	0.0202	10.74	0.0785
TSQ212	YOR075W	UFE1	ufe1-1	11.12	0.0474	10.72	0.1032	11.03	0.0318	10.17	0.0118	11.23	0.0324	10.56	0.0558	11.02	0.039	8.96	0.0816	11.14	0.0286	10.01	0.2444	10.39	0.0344	8.8	0.0473	11.06	0.0439	10.4	0.0531	11.14	0.0235	9.47	0.033	11.14	0.0359	10.4	0.1237	10.99	0.0329	10.43	0.0356	10.9	0.0512	10.23	0.0201	11.13	0.0947
TSQ2310	YOR095C	RKI1	rki1-5001	8.79	0.0357	8.04	0.01	7.92	0.0972	7.77	0.3367	9.01	0.1261	8.2	0.1261	8.81	0.2319	8.43	0.1435	8.88	0.0682	8.21	0.1107	8.45	0.245	7.77	0.0283	9.03	0.1987	7.95	0.1128	9.47	0.1332	8.12	0.0733	9.65	0.4962	9.23	0.5979	8.41	0.0827	7.61	0.0895	9.96	0.0322	8.42	0.0824	0	0.01
TSQ2311	YOR095C	RKI1	rki1-5002	8.15	0.1046	7.83	0.094	8.01	0.1537	8.01	0.2668	9.28	0.3001	8.22	0.0613	8.52	0.1389	8.2	0.0499	7.97	0.0175	7.78	0.0306	nan	nan	nan	nan	8.8	0.4355	8.55	0.282	9.18	0.2676	7.82	0.0213	8.11	0.0487	7.75	0.0121	7.83	0.1151	7.52	0.2581	9.85	0.0262	8.44	0.0877	7.9	0.1069
TSQ2312	YOR095C	RKI1	rki1-5003	8.69	0.0722	8.01	0.073	8.27	0.0716	7.3	0.2885	9.27	0.1466	8.05	0.0739	9.77	0.3381	8.19	0.2471	8.51	0.1724	7.98	0.1679	8.26	0.1607	7.52	0.1031	9.01	0.1687	8.72	0.2965	9.03	0.2209	7.79	0.2494	8.74	0.2654	7.6	0.1088	8.73	0.0986	7.69	0.1441	9.71	0.1312	7.92	0.1314	8.34	0.0257
TSQ2313	YOR095C	RKI1	rki1-5004	9.66	0.1765	9.34	0.2514	8.82	0.2212	7.29	0.262	9.35	0.0101	8.31	0.0488	9.36	0.103	8.27	0.1643	9.04	0.18	8.06	0.0958	8.5	0.2344	7.9	0.274	9.1	0.1275	8.32	0.1746	9.43	0.216	8.35	0.1045	9.11	0.1385	7.7	0.1173	9.19	0.1121	7.75	0.062	9.98	0.0357	8.89	0.092	8.47	0.0891
TSQ2314	YOR095C	RKI1	rki1-5005	nan	nan	nan	nan	8.54	0.1382	7.44	0.4258	9.41	0.2002	8.47	0.166	0	0.01	0	0.01	0	0.01	0	0.01	8.28	0.2588	7.8	0.1697	0	0.01	0	0.01	9.12	0.2804	8.12	0.2291	nan	nan	nan	nan	0	0.01	0	0.01	9.84	0.0196	9.34	0.092	0	0.01
TSQ2315	YOR095C	RKI1	rki1-5006	10.91	0.0862	10.62	0.1318	10.72	0.0453	9.67	0.0385	11.11	0.0634	10.68	0.0607	11.21	0.0952	10.1	0.1038	10.85	0.0662	10.36	0.0524	10.65	0.2162	10.57	0.2966	10.87	0.0785	10.35	0.0787	11.12	0.0342	10.14	0.0855	11.04	0.1097	10.12	0.1684	10.86	0.0101	10.32	0.0291	10.97	0.0374	10.39	0.0796	10.83	0.0346
TSQ2316	YOR095C	RKI1	rki1-5007	9.61	0.15	7.72	0.21	9.1	0.0316	6.85	0.4167	9.24	0.0505	7.92	0.0937	9.69	0.0643	8.11	0.0468	9.22	0.0921	7.85	0.0413	9.4	0.1246	7.96	0.1646	9.83	0.0791	8.24	0.2403	9.79	0.0733	7.99	0.0934	9.79	0.0793	7.76	0.0347	9.68	0.118	7.53	0.0366	10.19	0.0132	8.39	0.0676	nan	nan
TSQ2317	YOR095C	RKI1	rki1-5008	10.25	0.0529	8.9	0.2808	9.99	0.0574	8.16	0.2825	10.55	0.0944	8.73	0.108	10.63	0.0671	8.86	0.0814	10.06	0.0282	7.99	0.0492	10.02	0.1822	8.16	0.3052	10.23	0.1401	8.43	0.1279	10.54	0.0567	8.63	0.0546	10.57	0.011	8.24	0.0788	10.25	0.0589	7.5	0.0847	10.69	0.0205	9.28	0.0353	10.2	0.12
TSQ2318	YOR095C	RKI1	rki1-5009	0	0.01	0	0.01	0	0.01	0	0.01	0	0.01	0	0.01	0	0.01	0	0.01	0	0.01	0	0.01	0	0.01	0	0.01	0	0.01	0	0.01	0	0.01	0	0.01	0	0.01	0	0.01	0	0.01	0	0.01	0	0.01	0	0.01	0	0.01
TSQ1357	YOR103C	OST2	ost2-5001	11.14	0.0864	8.7	0.0419	10.63	0.0274	8.8	0.324	10.83	0.0314	8.62	0.1466	10.69	0.1699	8.23	0.1568	10.42	0.0267	8.5	0.0803	10.63	0.0932	9.1	0.4245	10.71	0.0529	9	0.0946	10.53	0.0808	8.34	0.219	10.77	0.1046	8.33	0.2034	10.76	0.1488	8.06	0.5352	10.68	0.0833	9.38	0.0954	10.34	0.0597
TSQ831	YOR116C	RPO31	rpo31-698	10.86	0.0685	9.5	0.0393	10.65	0.0201	9.28	0.2193	11	0.0588	9.77	0.2051	11.03	0.0262	9.88	0.0681	10.86	0.0458	9.32	0.0691	10.59	0.0125	10	0.1061	10.81	0.0896	9.91	0.2412	10.81	0.0182	9.04	0.1262	10.94	0.034	9	0.0916	10.86	0.021	8.9	0.0473	10.94	0.0105	9.9	0.0406	10.91	0.0501
TSQ2320	YOR119C	RIO1	rio1-5001	10.75	0.0735	9.92	0.0694	10.39	0.0483	9.24	0.1154	10.91	0.1665	9.59	0.0748	10.63	0.0606	9.58	0.05	10.58	0.0122	9.48	0.1735	10.32	0.0533	9.33	0.0235	10.75	0.0782	9.62	0.0915	10.74	0.0339	9.38	0.211	10.55	0.0523	8.98	0.1001	10.54	0.1006	9.01	0.0818	10.82	0.0238	9.59	0.0624	10.54	0.0214
TSQ2321	YOR119C	RIO1	rio1-5002	9.99	0.1098	9.32	0.4713	9.56	0.5512	nan	nan	10.01	0.0771	9.2	0.185	9.75	0.2577	8.51	0.4871	9.73	0.0962	8.31	0.235	9.16	0.1096	8.12	0.0761	9.65	0.0483	8.37	0.1352	9.81	0.0115	8.22	0.111	9.66	0.0824	9.1	0.4947	9.41	0.1472	8.23	0.5309	10.17	0.0745	8.99	0.295	9.64	0.0135
TSQ233	YOR122C	PFY1	pfy1-13	10.42	0.0355	10.28	0.0279	10.09	0.1063	10.04	0.154	10.67	0.0428	10.27	0.0926	10.68	0.0156	9.29	0.0605	10.32	0.0506	10.41	0.1853	10.16	0.0138	10.06	0.1174	10.56	0.0832	10.27	0.1138	10.43	0.0502	9.71	0.1916	10.5	0.0416	9.91	0.2901	10.61	0.0629	9.92	0.0653	10.64	0.0403	10.23	0.1077	10.41	0.0455
TSQ1450	YOR143C	THI80	thi80-5001	11.1	0.0524	10.14	0.1252	10.84	0.0217	8.98	0.0469	11.11	0.1181	9.85	0.1246	10.79	0.0268	9.83	0.1763	10.92	0.0516	9.49	0.0393	10.65	0.0916	9.05	0.1369	10.83	0.0483	9.59	0.0137	11.05	0.0448	9.59	0.0552	11.2	0.0728	9.98	0.1384	10.92	0.0124	9.39	0.1237	10.86	0.0147	9.71	0.0722	10.92	0.1737
TSQ1665	YOR160W	MTR10	mtr10-5014	6.09	0.9532	0	0.01	9.1	0.224	7.48	0.1478	6.88	0.2167	0.58	0.5001	6.23	0.0249	6.07	0.9737	nan	nan	0	0.01	0	0.01	0	0.01	6.23	0.2906	0	0.01	3.7	0.9712	0	0.01	0	0.01	0	0.01	0	0.3335	0	0.01	4.17	0.4689	nan	nan	nan	nan
TSQ1668	YOR160W	MTR10	mtr10-5017	8.63	0.1613	8.01	0.0404	7.85	0.1739	7.92	0.0801	8.99	0.0342	8.27	0.1419	8.85	0.6171	8.31	0.0482	8.49	0.057	8	0.0455	8.01	0.4153	7.82	0.2871	8.52	0.0436	7.84	0.0197	8.89	0.2419	7.72	0.3263	8.75	0.0884	7.92	0.0231	8.32	0.0981	7.33	0.0665	9.9	0.0232	8.18	0.0851	8.68	0.1081
TSQ1426	YOR168W	GLN4	gln4-5001	10.71	0.0657	8.5	0.2003	10.82	0.1718	9.97	0.5316	10.85	0.0614	9.05	0.3696	10.91	0.0715	8.2	0.147	10.71	0.0635	8	0.0379	10.13	0.0913	8.25	0.0347	10.6	0.0616	8.08	0.0544	10.76	0.0776	8.03	0.019	10.7	0.0628	7.73	0.1237	10.34	0.0552	8.9	0.6703	10.73	0.0615	8.98	0.2891	10.67	0.0466
TSQ738	YOR174W	MED4	med4-6	9.82	0.2551	8.23	0.6505	9.73	0.2565	8.58	0.3645	9.72	0.0941	8.1	0.0923	9.9	0.0915	8.4	0.0376	9.73	0.0537	7.92	0.0523	8.46	0.0422	7.79	0.1057	9.63	0.0716	8.7	0.3122	9.89	0.0924	7.82	0.0985	9.5	0.1054	7.72	0.0404	9.11	0.0658	7.61	0.1895	9.78	0.1237	8.6	0.1533	9.67	0.4467
TSQ1210	YOR181W	LAS17	las17-13	9.53	0.2248	7.99	0.7095	11.3	0.1035	11.35	0.0889	nan	nan	7.25	0.6539	10.46	0.4781	8.76	0.9508	nan	nan	nan	nan	0	0.01	nan	nan	9.7	0.822	nan	nan	nan	nan	0	0.01	9.17	0.2376	nan	nan	nan	nan	nan	nan	10.88	0.2712	10.45	0.3464	10.58	0.188
TSQ230	YOR181W	LAS17	las17-14	10.65	0.0205	7.5	0.0741	10.21	0.0963	7.78	0.2636	10.11	0.0824	7.77	0.0193	10.37	0.0311	7.98	0.1023	9.85	0.0405	7.74	0.065	9.99	0.0372	7.41	0.038	10.02	0.0548	7.79	0.014	10.08	0.1747	7.87	0.1015	9.94	0.061	7.37	0.0479	10.21	0.1738	7.12	0.0277	10.18	0.0176	8.96	0.0405	9.96	0.0142
TSQ1464	YOR194C	TOA1	toa1-5001	nan	nan	nan	nan	nan	nan	nan	nan	nan	nan	nan	nan	nan	nan	nan	nan	nan	nan	nan	nan	nan	nan	nan	nan	nan	nan	nan	nan	nan	nan	nan	nan	nan	nan	nan	nan	nan	nan	nan	nan	nan	nan	nan	nan	10.17	0.1361
TSQ1214	YOR204W	DED1	ded1-f144c	nan	nan	nan	nan	nan	nan	nan	nan	nan	nan	nan	nan	nan	nan	nan	nan	nan	nan	nan	nan	nan	nan	nan	nan	nan	nan	nan	nan	nan	nan	nan	nan	nan	nan	nan	nan	nan	nan	nan	nan	nan	nan	nan	nan	7.77	0.2209
TSQ557	YOR204W	DED1	ded1-199	nan	nan	nan	nan	nan	nan	nan	nan	nan	nan	nan	nan	nan	nan	nan	nan	nan	nan	nan	nan	nan	nan	nan	nan	nan	nan	nan	nan	nan	nan	nan	nan	nan	nan	nan	nan	nan	nan	nan	nan	nan	nan	nan	nan	10.46	0.0384
TSQ561	YOR204W	DED1	ded1-95	nan	nan	nan	nan	nan	nan	nan	nan	nan	nan	nan	nan	nan	nan	nan	nan	nan	nan	nan	nan	nan	nan	nan	nan	nan	nan	nan	nan	nan	nan	nan	nan	nan	nan	nan	nan	nan	nan	nan	nan	nan	nan	nan	nan	9.79	0.0779
TSQ2340	YOR206W	NOC2	noc2-5001	nan	nan	nan	nan	nan	nan	nan	nan	nan	nan	nan	nan	nan	nan	nan	nan	nan	nan	nan	nan	nan	nan	nan	nan	nan	nan	nan	nan	nan	nan	nan	nan	nan	nan	nan	nan	nan	nan	nan	nan	nan	nan	nan	nan	10.06	0.0967
TSQ2342	YOR206W	NOC2	noc2-5003	nan	nan	nan	nan	nan	nan	nan	nan	nan	nan	nan	nan	nan	nan	nan	nan	nan	nan	nan	nan	nan	nan	nan	nan	nan	nan	nan	nan	nan	nan	nan	nan	nan	nan	nan	nan	nan	nan	nan	nan	nan	nan	nan	nan	10.85	0.3202
TSQ2344	YOR206W	NOC2	noc2-5005	nan	nan	nan	nan	nan	nan	nan	nan	nan	nan	nan	nan	nan	nan	nan	nan	nan	nan	nan	nan	nan	nan	nan	nan	nan	nan	nan	nan	nan	nan	nan	nan	nan	nan	nan	nan	nan	nan	nan	nan	nan	nan	nan	nan	11.02	0.0879
TSQ2345	YOR207C	RET1	ret1-5001	nan	nan	nan	nan	nan	nan	nan	nan	nan	nan	nan	nan	nan	nan	nan	nan	nan	nan	nan	nan	nan	nan	nan	nan	nan	nan	nan	nan	nan	nan	nan	nan	nan	nan	nan	nan	nan	nan	nan	nan	nan	nan	nan	nan	10.96	0.1767
TSQ1399	YOR224C	RPB8	rpb8-5001	nan	nan	nan	nan	nan	nan	nan	nan	nan	nan	nan	nan	nan	nan	nan	nan	nan	nan	nan	nan	nan	nan	nan	nan	nan	nan	nan	nan	nan	nan	nan	nan	nan	nan	nan	nan	nan	nan	nan	nan	nan	nan	nan	nan	10.79	0.0813
TSQ505	YOR232W	MGE1	mge1-100	10.69	0.0444	9.51	0.1717	10.67	0.0391	9.95	0.2304	10.75	0.173	9.59	0.1204	10.45	0.0314	9.26	0.0194	10.64	0.0689	9.28	0.0866	10.35	0.0202	9.35	0.0829	10.5	0.0232	9.63	0.1407	11.02	0.0497	9.66	0.0113	nan	nan	nan	nan	10.45	0.1003	8.73	0.017	10.71	0.0333	9.98	0.0519	10.44	0.094
TSQ1128	YOR244W	ESA1	esa1-1851	9.92	0.0617	8.95	0.0555	9.45	0.0655	8.07	0.0601	9.77	0.069	8.7	0.2337	9.8	0.2057	8.3	0.0685	9.68	0.1355	8.04	0.1631	9.11	0.2097	8.16	0.109	9.81	0.0491	8.55	0.01	9.9	0.1283	8.75	0.2593	10.02	0.1476	8.33	0.1246	9.86	0.2388	8.03	0.0972	9.71	0.0269	8.96	0.0554	9.79	0.0513
TSQ560	YOR244W	ESA1	esa1-l254p	10.83	0.0789	8.95	0.1072	10.71	0.1637	9.19	0.7524	10.97	0.0303	8.87	0.233	10.84	0.0441	8.92	0.0861	10.74	0.1023	8.42	0.1334	10.58	0.0736	9.52	0.2406	10.76	0.0937	9.01	0.0172	10.71	0.0132	9.03	0.2261	11.03	0.0609	8.65	0.0903	10.86	0.041	8.41	0.0921	10.9	0.0271	9.89	0.2551	10.51	0.2543
TSQ563	YOR244W	ESA1	esa1-d414	10.87	0.1057	10.64	0.2104	10.62	0.0424	9.89	0.0729	10.95	0.0835	10.43	0.0828	11	0.0372	9.8	0.0836	10.85	0.0657	10.37	0.1172	10.66	0.1558	10.83	0.202	10.78	0.0984	10.38	0.1575	11.17	0.0637	10.25	0.0822	11.06	0.0979	9.95	0.2526	10.97	0.0527	10.54	0.0918	10.81	0.0109	10.28	0.0979	10.98	0.0369
TSQ745	YOR249C	APC5	apc5-ca-paps	10.52	0.0974	8.79	0.1386	9.59	0.0948	8.17	0.1448	10.26	0.0714	8.25	0.1221	10.46	0.0431	8.76	0.1629	9.78	0.0738	8.43	0.0656	9.67	0.1553	7.95	0.045	10.22	0.0927	8.48	0.0756	10.69	0.2217	8.12	0.1879	9.75	0.0358	8.77	0.305	10.22	0.0674	8.42	0.2292	10.31	0.0226	8.81	0.0128	9.39	0.1138
TSQ746	YOR249C	APC5	apc5-ca	10.87	0.0543	9.85	0.1857	10.62	0.0205	9.45	0.1866	10.96	0.0262	9.97	0.0101	10.89	0.1209	9.59	0.0139	11.04	0.0806	9.93	0.0284	10.52	0.0203	9.67	0.379	10.81	0.0231	9.65	0.0456	11.26	0.2152	10.45	0.0678	10.81	0.0755	9.55	0.2061	11.05	0.0338	9.58	0.0844	10.94	0.0354	9.7	0.0178	10.94	0.0133
TSQ1466	YOR250C	CLP1	clp1-5001	11.03	0.0796	8.08	0.2964	10.35	0.0205	8.08	0.2666	10.76	0.0768	8.13	0.0184	10.66	0.0156	8.3	0.0728	10.26	0.0911	7.56	0.1798	10.09	0.0408	7.97	0.2785	10.77	0.0361	8.27	0.1018	10.68	0.1037	8.07	0.0376	10.25	0.0907	7.69	0.0432	10.42	0.071	7.45	0.1742	10.62	0.0308	9.04	0.1749	10.23	0.0273
TSQ231	YOR254C	SEC63	sec63-1	11.13	0.0669	9.57	0.1216	10.68	0.1159	8.82	0.2173	10.8	0.0237	8.76	0.0584	10.87	0.0567	8.55	0.1009	10.22	0.1137	8.27	0.0122	10.24	0.2042	9.09	0.071	10.79	0.1222	9.08	0.1814	10.57	0.0523	8.31	0.1126	10.41	0.1686	8.86	0.573	10.63	0.0245	8.47	0.0264	10.86	0.0564	9.5	0.1807	10.54	0.0204
[truncated: 189 more rows]
[truncated: 26 more columns]
