# Supplementary material for: Natural variants suppress mutations in hundreds of essential genes
Source: Mol Syst Biol. 2021 May 27;17(5):e10138. doi: 10.15252/msb.202010138 (PMC8156963; doi:10.15252/msb.202010138)
Supplement: Supplementary file 4 — Dataset EV2 [file MSB-17-e10138-s009.xls]

## Sheet: ReadMe
Dataset EV2. Suppression values
This file contains suppression scores, calculated as the normalized difference in growth between reference and segregant progeny of a TS mutant at the restrictive temperature.
Note that these data include strains that were not TS, or that carry a translocation or aneuploidy that may rescue the TS allele by providing a second copy of the query gene (see column E-G). Scores affected by the last two cases are labeled with a "*".
Column A-D	Strain ID, ORF, gene, and TS allele of the query strains.
Column E-G	Indicate whether a query mutant allele is temperature-insensitive, located on the arm of chrXVI affected by the chrVIII-chrXVI translocation, or located on one of the NCYC110 aneuploidies. 1 = yes, 0 = no.
Column H-AU	Mean suppression value across two biological replicates and the corresponding standard deviation for each of the wild strains. Values are given for both 26C and 34C. Note that only the 34C values are considered for suppression anlyses in this paper. Y142.. labels correspond to the various wild strains (see Dataset EV8).

## Sheet: DatasetEV2
#Strain	ORF	Gene	Allele	Non-TS?	chrXVI_translocation?	Y14278_aneuploid?	Y14273_26_Mean	Y14273_26_SD	Y14273_34_Mean	Y14273_34_SD	Y14274_26_Mean	Y14274_26_SD	Y14274_34_Mean	Y14274_34_SD	Y14275_26_Mean	Y14275_26_SD	Y14275_34_Mean	Y14275_34_SD	Y14276_26_Mean	Y14276_26_SD	Y14276_34_Mean	Y14276_34_SD	Y14277_26_Mean	Y14277_26_SD	Y14277_34_Mean	Y14277_34_SD	Y14278_26_Mean	Y14278_26_SD	Y14278_34_Mean	Y14278_34_SD	Y14279_26_Mean	Y14279_26_SD	Y14279_34_Mean	Y14279_34_SD	Y14280_26_Mean	Y14280_26_SD	Y14280_34_Mean	Y14280_34_SD	Y14281_26_Mean	Y14281_26_SD	Y14281_34_Mean	Y14281_34_SD	Y14282_26_Mean	Y14282_26_SD	Y14282_34_Mean	Y14282_34_SD
SN851	Control	Control	Control	0	0	0	0.6266	0.6443	1.4313	1.3474	0.5473	0.619	1.3736	1.3079	0.6033	0.6309	1.4346	1.337	0.5817	0.6403	1.3687	1.2451	0.605	0.6207	1.46	1.3619	0.6808	0.6693	1.531	1.3626	0.6985	0.6716	1.5127	1.3688	0.5768	0.6475	1.4583	1.3457	0.6348	0.6698	1.5048	1.3655	0.6112	0.6675	1.441	1.3614
TSQ508	YAL001C	TFC3	tfc3-g349e	0	0	0	nan	nan	1.3786	0.1644	1.1818	0.1046	1.2357	0.3284	1.0048	0.0644	1.22	0.1398	0.9804	0.1286	0.627	0.3291	0.6513	0.1666	-0.2196	0.168	0.6153	0.2108	-0.2356	0.2166	1.0758	0.0813	1.1315	0.2583	0.5591	0.3741	-0.4429	1.0381	0.4512	0.1061	-0.4681	0.2618	1.4171	0.0913	1.6457	0.1788
TSQ1295	YAL025C	MAK16	mak16-5001	0	0	0	-0.1282	0.1239	-0.0242	0.0814	0.1133	0.1183	0.5106	0.2322	-0.0421	0.1326	-0.049	0.196	-0.0026	0.1138	0.1855	0.173	0.0779	0.1178	0.4118	0.1174	0.1452	0.1306	0.3465	0.1123	0.1269	0.1319	0.4145	0.2618	-0.2595	0.1141	-0.7323	0.1331	0.072	0.1204	0.8026	0.0915	-0.2957	0.1241	-0.6182	0.1041
TSQ1259	YAL034W-A	MTW1	mtw1-ts	0	0	0	-0.0503	0.0416	0.0319	0.0658	0.0251	0.0365	0.2414	0.073	-0.1087	0.0356	0.1167	0.1073	-0.1968	0.0339	-0.3852	0.0966	-0.0338	0.0412	0.1209	0.0728	0.0633	0.0475	0.1104	0.1644	-0.0552	0.0388	0.2086	0.1097	-0.0428	0.0839	-0.047	0.0717	0.0503	0.0368	0.0361	0.0776	0.0739	0.0445	0.1707	0.083
TSQ26	YAL038W	CDC19	cdc19-1	0	0	0	0.0262	0.0968	0.2569	0.1919	0.0109	0.0808	0.2423	0.191	0.0965	0.0764	0.1628	0.1983	-0.0522	0.0826	0.2218	0.2127	0.0172	0.0899	-0.2375	0.183	0.0084	0.0858	0.4344	0.2463	0.0677	0.0819	0.0609	0.2028	0.0033	0.0852	0.1519	0.2062	0.0283	0.097	0.1275	0.1765	0.0774	0.0862	0.2126	0.2449
TSQ1065	YAL041W	CDC24	cdc24-h	0	0	0	0.0278	0.0386	0.317	0.0631	0.0265	0.0419	0.2551	0.1576	0.0676	0.0416	0.4622	0.0297	0.0792	0.0599	0.957	0.428	0.1506	0.0403	0.6448	0.2058	-0.0371	0.047	0.3184	0.0254	0.0017	0.0389	0.1765	0.0422	0.0755	0.0362	0.7896	0.208	0.0427	0.0407	0.1799	0.0248	0.0023	0.0404	-0.1749	0.0244
TSQ1250	YAL041W	CDC24	cdc24-4	0	0	0	0.0581	0.0271	-0.0234	0.0722	0.0024	0.0199	-0.1751	0.0795	0.0804	0.0163	0.0344	0.0626	0.0787	0.0159	0.6927	0.123	0.0475	0.0276	-0.4064	0.083	0.015	0.0185	0.0217	0.0807	0.0406	0.0482	-0.0339	0.1141	0.0625	0.0208	0.0643	0.0841	0.0457	0.044	-0.3639	0.1092	-0.0163	0.0175	0.1829	0.0882
TSQ148	YAL041W	CDC24	cdc24-11	0	0	0	nan	nan	nan	nan	-0.0054	0.1288	1.056	0.2107	-0.0654	0.1467	0.3836	0.0974	0.0043	0.1249	0.3687	0.182	-0.3753	0.4701	-0.1918	0.4427	0.2365	0.1602	0.6637	0.2612	nan	nan	nan	nan	0.1323	0.1393	0.7285	0.1229	0.0935	0.1478	0.0898	0.1537	-0.1119	0.1506	0.1761	0.1709
TSQ408	YAL041W	CDC24	cdc24-1	0	0	0	0.1718	0.1497	0.0232	0.2275	0.0815	0.1611	0.0284	0.1912	0.1738	0.1872	0.1472	0.2593	0.1103	0.1678	-0.4041	0.2085	0.21	0.1448	0.1386	0.247	0.228	0.1809	0.3605	0.3084	0.3659	0.1729	0.3038	0.2805	0.1607	0.1678	0.0524	0.1689	0.2367	0.1918	0.3361	0.2392	0.1774	0.1897	0.4118	0.2744
TSQ410	YAL041W	CDC24	cdc24-2	0	0	0	-0.0028	0.1259	0.4371	0.2034	-0.0259	0.1383	0.2705	0.2013	-0.032	0.1594	0.3659	0.2683	-0.0274	0.1406	1.1081	0.3024	-0.0058	0.157	0.0632	0.2367	0.0943	0.1676	0.5697	0.2442	0.0036	0.1559	0.4009	0.2991	-0.0346	0.1442	0.7258	0.2943	0.021	0.1454	0.0267	0.2577	0.1935	0.145	0.3389	0.2156
TSQ412	YAL041W	CDC24	cdc24-3	0	0	0	-0.0027	0.1416	0.0659	0.0939	0.0307	0.1364	0.3216	0.1942	0.022	0.1687	-0.0298	0.1142	0.0937	0.1284	0.8737	0.0991	0.1872	0.1668	0.2776	0.1071	0.0105	0.1628	0.3244	0.1259	0.036	0.1613	0.2641	0.1079	0.0247	0.1629	0.5093	0.0895	0.0519	0.1617	-0.3069	0.1054	0.0964	0.1646	0.0809	0.1057
TSQ1367	YAL043C	PTA1	pta1-5001	0	0	0	0.0174	0.0609	0.2105	0.1341	0.0574	0.0408	0.1189	0.1463	0.0929	0.037	0.2403	0.1121	0.089	0.0394	0.3013	0.1427	0.0175	0.0412	0.1041	0.1397	0.0163	0.0496	0.4165	0.2283	-0.0052	0.0445	0.2119	0.1893	0.098	0.0689	-0.2129	0.1284	0.156	0.0441	-0.0172	0.1449	-0.0537	0.0497	0.145	0.174
TSQ1185	YAR019C	CDC15	cdc15-1	0	0	0	-0.2219	0.1066	-0.9097	0.1108	-0.0832	0.1078	-0.386	0.1594	-0.1347	0.1277	-0.6781	0.1029	-0.1234	0.1003	-0.3369	0.1116	-0.0743	0.1088	-0.7622	0.1221	0.0411	0.1137	-0.4306	0.119	-0.0894	0.1176	-0.8726	0.1864	-0.0626	0.1156	-0.5756	0.0991	-0.0317	0.1201	-0.5352	0.1385	-0.1414	0.1215	-0.5504	0.1671
TSQ111	YBL023C	MCM2	mcm2-1	0	0	0	-0.0106	0.0794	0.0183	0.2798	0.0072	0.0753	0.1065	0.0777	0.0723	0.0837	0.1052	0.0581	-0.0062	0.0781	0.7106	0.0866	-0.0456	0.081	0.0868	0.0638	0.101	0.0989	0.3432	0.3147	-0.0204	0.0775	0.1156	0.0736	-0.0004	0.0836	0.1419	0.0772	0.1206	0.0989	0.0715	0.0661	0.1573	0.0797	0.1639	0.0704
TSQ1294	YBL026W	LSM2	lsm2-5001	0	0	0	-0.0509	0.0774	0.3061	0.0797	-0.0899	0.0776	0.0783	0.0816	-0.0605	0.0713	0.1934	0.0948	-0.0997	0.0719	0.0139	0.1477	-0.0752	0.0922	0.1025	0.0718	-0.1808	0.0825	-0.1909	0.0856	-0.159	0.0823	0.0885	0.0729	-0.1923	0.0875	-0.2125	0.0931	-0.1011	0.0792	-0.9619	0.0686	-0.1423	0.0995	-0.2536	0.1147
TSQ274	YBL034C	STU1	stu1-5	0	0	0	0.0533	0.0715	0.0846	0.0865	-0.0311	0.0699	-0.6886	0.1004	-0.0257	0.0659	-0.5361	0.1595	-0.0507	0.0672	-0.0498	0.1935	-0.0325	0.0769	-0.6419	0.1686	-0.1177	0.08	0.1783	0.2251	-0.0791	0.0717	-0.4517	0.1032	-0.0552	0.0668	-0.282	0.0909	-0.125	0.0793	-0.4212	0.0828	0.0916	0.075	-0.0766	0.0994
TSQ454	YBL034C	STU1	stu1-8	0	0	0	-0.1434	0.1028	-0.2445	0.1987	-0.1139	0.0901	0.1417	0.165	-0.261	0.0897	-0.267	0.1997	-0.2266	0.0931	-0.2687	0.1385	-0.2444	0.0792	-0.4429	0.1511	-0.1381	0.0938	-0.0995	0.1776	-0.1036	0.1013	0.0115	0.2193	-0.218	0.0862	-0.4612	0.1909	-0.3192	0.0992	-0.2598	0.1903	-0.1781	0.0912	-0.2255	0.1833
TSQ643	YBL034C	STU1	stu1-6	0	0	0	-0.3739	0.1506	-0.1193	0.1296	-0.3837	0.1254	-0.4814	0.4986	-0.4857	0.132	-0.4748	0.1664	-0.2821	0.1158	-1.0255	0.1614	-0.3477	0.2062	-0.64	0.1521	-0.1149	0.1382	-0.2965	0.2421	-0.2744	0.1607	-0.4679	0.1409	-0.2961	0.117	-0.6928	0.199	-0.2421	0.1361	-0.0907	0.1967	-0.2913	0.1498	-0.484	0.1509
TSQ822	YBL034C	STU1	stu1-12	0	0	0	0.1206	0.109	-0.1375	0.1178	-0.0117	0.1198	-0.1004	0.1088	-0.0523	0.1009	-0.6641	0.0869	-0.0074	0.1015	-0.5097	0.1087	0.0242	0.1091	-0.3381	0.1172	0.1166	0.1412	0.1645	0.1649	0.1016	0.1205	0.0162	0.1465	-0.0299	0.1187	-0.5198	0.1202	-0.0762	0.1238	0.0743	0.0983	-0.0846	0.1324	-0.2405	0.1812
TSQ953	YBL034C	STU1	stu1-7	0	0	0	-0.1769	0.254	0.5393	0.3963	-0.0238	0.2264	-0.2605	0.2823	-0.1114	0.2278	0.6869	0.3447	-0.1418	0.2769	-0.4415	0.3501	-0.0468	0.2226	0.5245	0.2832	0.0466	0.2694	0.8847	0.406	0.0994	0.265	0.4011	0.3296	-0.1289	0.2597	-0.1763	0.3102	0.0231	0.2532	0.411	0.3041	-0.0115	0.2713	0.6313	0.2959
TSQ365	YBL035C	POL12	pol12-ts	0	0	0	0.4614	0.2099	0.6964	0.4793	0.4318	0.2717	1.1689	0.5426	0.23	0.2092	0.2262	0.412	0.4153	0.234	1.0165	0.4439	0.282	0.258	0.8739	0.473	0.0468	0.2763	0.3561	0.3887	0.4964	0.2511	0.7921	0.5533	0.2971	0.2232	0.6967	0.474	0.4033	0.2559	1.0671	0.5467	0.2866	0.2566	0.3543	0.4478
TSQ1301	YBL040C	ERD2	erd2-5001	1	0	0	-0.2493	0.2852	-1.2078	1.3867	0.1813	0.1519	0.4263	0.0335	-0.1667	0.1144	-0.7932	0.9006	-0.201	0.1981	-0.4952	0.545	-0.5736	0.3789	nan	nan	nan	nan	nan	nan	-0.5943	0.2005	-2.0972	0.6387	-1.4954	0.2667	-4.3203	0.7831	-1.1531	0.3124	nan	nan	-0.1033	0.1802	0.174	0.5398
TSQ1293	YBL041W	PRE7	pre7-5001	0	0	0	-0.0596	0.0569	-0.2229	0.1743	-0.0101	0.115	-0.1294	0.1295	0.0135	0.0353	-0.1802	0.1391	0.0381	0.0306	-0.3634	0.278	0.0144	0.0704	-0.2246	0.1296	-0.0584	0.0349	0.2165	0.2151	-0.25	0.0614	-0.7441	0.1681	-0.1534	0.0652	-0.5978	0.1141	-0.1307	0.0365	-0.5699	0.1806	-0.1186	0.038	-0.5806	0.1666
TSQ48	YBL050W	SEC17	sec17-1	0	0	0	0.0474	0.1212	-0.6206	0.1083	0.0671	0.0944	-0.0803	0.3821	-0.0473	0.0928	-0.0072	0.0726	-0.2765	0.162	-0.6218	0.1072	-0.0347	0.08	0.0436	0.0923	0.034	0.0797	0.6449	0.2136	0.2033	0.0485	0.0167	0.1042	0.0014	0.1451	-0.1832	0.0801	0.1791	0.0264	-0.0793	0.0992	0.1154	0.0292	0.1308	0.0998
TSQ1352	YBL074C	AAR2	aar2-5001	0	0	0	-0.2714	0.0942	-0.5899	0.1684	-0.3154	0.1565	-0.9735	0.0307	-0.0636	0.0836	-0.3154	0.0252	-0.0633	0.0982	-0.554	0.1354	-0.1848	0.1809	-0.8843	0.3196	0.0017	0.0984	0.312	0.1355	-0.1686	0.1155	-0.6283	0.1182	-0.1373	0.0883	-0.8575	0.0688	-0.1252	0.1129	-0.7053	0.0416	-0.004	0.1188	0.2304	0.1972
TSQ275	YBL076C	ILS1	ils1-1	0	0	0	-0.0848	0.0978	-1.0862	0.3392	0.0386	0.0584	-0.2564	0.0862	-0.0156	0.0119	-0.5729	0.2473	-0.0368	0.0167	-0.5158	0.0956	-0.0152	0.028	-0.3888	0.0398	-0.0588	0.0539	-0.3029	0.1155	0.0504	0.0152	-0.3073	0.0697	-0.0269	0.0228	-0.0972	0.1059	0.021	0.0195	-0.4372	0.0931	-0.0922	0.0598	-0.4192	0.0474
TSQ92	YBL084C	CDC27	cdc27-1	0	0	0	0.3955	0.3186	0.1448	0.6971	0.2087	0.3718	0.0102	0.7759	0.1701	0.3506	0.0533	0.6739	0.2479	0.358	0.5955	0.7163	0.1726	0.3692	0.4517	0.7331	0.2756	0.3763	0.7941	0.8007	0.2956	0.3981	0.3162	0.8094	0.178	0.3805	0.2178	0.7241	0.1593	0.3911	0.5637	0.6965	0.3581	0.3892	0.6343	0.6819
TSQ93	YBL084C	CDC27	cdc27-2	0	0	0	0.0161	0.0912	0.1952	0.1727	0.0765	0.0917	-0.6213	0.2041	0.0734	0.0932	0.1164	0.1953	0.0582	0.0997	0.6706	0.216	0.0333	0.0898	-0.1589	0.2747	-0.1573	0.0969	0.6462	0.2001	0.1484	0.1103	0.0246	0.2254	-0.0205	0.0876	-0.171	0.1628	0.1186	0.0941	-0.2616	0.2955	0.0696	0.0951	-0.2606	0.2133
TSQ1231	YBL093C	ROX3	rox3-182	1	0	0	-0.373	0.277	-1.0497	0.6022	0.018	0.3644	-0.2025	0.9192	0.2498	0.302	-0.0254	0.2451	0.1612	0.2976	-0.2552	0.4538	nan	nan	nan	nan	nan	nan	nan	nan	-0.5122	0.4361	nan	nan	-0.2178	0.247	nan	nan	-0.2326	0.2794	-1.009	0.2662	nan	nan	nan	nan
TSQ510	YBL097W	BRN1	brn1-9	0	0	0	-0.3456	0.1042	-0.5658	0.0498	-0.5448	0.1073	-1.0113	0.2711	-0.377	0.0904	-0.3066	0.3048	-0.4393	0.084	-0.4856	0.0991	-0.4791	0.2159	-0.5751	0.103	-0.0799	0.1132	0.3042	0.1955	-0.2712	0.1186	-0.6908	0.0572	-0.263	0.122	-0.4666	0.0591	-0.1305	0.1071	-0.5061	0.0816	-0.515	0.0992	-0.639	0.0716
TSQ511	YBL097W	BRN1	brn1-16	1	0	0	-0.033	0.1154	-0.1653	0.099	0.3262	0.0783	0.6229	0.1047	0.2193	0.1214	0.4121	0.2029	0.323	0.0824	0.0518	0.4122	-0.1263	0.0824	-0.9957	0.3657	0.1504	0.0839	0.4713	0.3085	0.2012	0.0868	-0.2252	0.2825	-0.0197	0.0855	-1.7286	0.4935	0.0065	0.1409	-1.0558	0.1336	0.2814	0.083	0.2923	0.1414
TSQ535	YBL105C	PKC1	pkc1-ts	0	0	0	0.126	0.0968	0.0006	0.2209	-0.0107	0.1179	-0.0639	0.212	-0.1125	0.1107	-0.7194	0.2514	0.0035	0.0953	-0.0746	0.213	-0.0576	0.1176	-0.0419	0.2213	-0.0785	0.124	-0.1545	0.2943	0.1485	0.1099	-0.1304	0.2649	-0.0612	0.1077	-0.0737	0.1738	-0.0641	0.1258	-0.4376	0.2767	-0.002	0.1121	-0.3389	0.2603
TSQ537	YBL105C	PKC1	pkc1-1	0	0	0	-0.128	0.1379	0.181	0.2653	-0.1319	0.1365	-0.1314	0.3278	-0.2168	0.1452	-0.7449	0.1672	-0.1202	0.1252	-0.389	0.3315	-0.058	0.1231	-0.1436	0.2018	-0.0442	0.1301	0.1372	0.2085	-0.0826	0.1348	-0.4807	0.1946	-0.1374	0.1147	0.3111	0.1867	-0.1818	0.1457	-0.6977	0.3148	-0.1297	0.1518	0.1164	0.3069
TSQ538	YBL105C	PKC1	pkc1-2	0	0	0	-0.1979	0.0929	-0.1219	0.2323	-0.2001	0.0886	-0.5688	0.8962	-0.2661	0.0871	-0.638	0.1998	-0.2191	0.0507	-0.4082	0.182	-0.0561	0.1367	-0.3185	0.4037	-0.0143	0.036	0.8048	0.196	-0.1464	0.0497	-0.6851	0.1828	-0.1288	0.1154	0.1207	0.166	-0.4155	0.0782	-0.3777	0.2774	-0.1513	0.0293	0.6775	0.1823
TSQ539	YBL105C	PKC1	pkc1-4	0	0	0	0.0374	0.1118	0.3587	0.3084	-0.0842	0.1421	-0.3048	0.2716	-0.4191	0.1038	-0.9351	0.2503	-0.2443	0.1178	-0.4976	0.3592	-0.2058	0.1396	-0.435	0.3168	-0.1114	0.1366	0.8525	0.3655	-0.1616	0.1283	-0.5526	0.422	-0.2798	0.127	-0.0816	0.2245	-0.3521	0.1296	0.0304	0.2284	-0.2023	0.1158	-0.2183	0.3387
TSQ541	YBL105C	PKC1	pkc1-3	0	0	0	-0.0746	0.0445	0.0711	0.0786	-0.0869	0.0443	-0.0862	0.0738	-0.1866	0.047	-0.3388	0.0624	-0.1734	0.0438	-0.6707	0.1107	-0.0766	0.0453	-0.2165	0.0946	-0.1277	0.0515	-0.041	0.0716	-0.0524	0.0503	0.0504	0.0623	-0.2049	0.0524	-0.1574	0.0561	-0.0316	0.0548	-0.2591	0.0669	-0.03	0.0484	0.0419	0.0779
TSQ1291	YBR011C	IPP1	ipp1-5001	0	0	0	0.052	0.0648	-0.017	0.0995	0.0445	0.0368	-0.099	0.2519	0.0167	0.0438	-0.165	0.0993	0.0446	0.0322	-0.0097	0.1019	0.0656	0.1204	-0.2416	0.1095	0.0635	0.0353	0.742	0.1141	0.0016	0.0348	-0.6294	0.1672	-0.0686	0.0313	-0.178	0.1181	0.1324	0.0343	0.0243	0.1702	-0.0182	0.0348	-0.6724	0.1267
TSQ1292	YBR029C	CDS1	cds1-5001	0	0	0	0.0063	0.1453	0.432	0.3198	-0.1012	0.155	0.1356	0.3385	-0.1297	0.1572	0.0808	0.2227	-0.0496	0.1303	0.4491	0.311	-0.0451	0.1285	-0.1545	0.285	-0.026	0.1362	0.7713	0.4061	-0.0311	0.1441	0.4469	0.3805	-0.1032	0.1125	0.3059	0.397	-0.2782	0.1457	0.1112	0.4067	-0.0796	0.1528	0.5434	0.4299
TSQ1348	YBR049C	REB1	reb1-5001	1	0	0	0.0322	0.1478	-1.189	0.1734	0.2374	0.3082	0.0277	0.651	0.1131	0.0524	-0.9731	0.2275	0.2412	0.0921	-0.7623	0.2052	0.0844	0.149	-0.4214	0.4228	0.1713	0.1162	-1.1496	0.2564	0.3505	0.0527	-0.0778	0.2081	0.082	0.0518	-1.2249	0.1831	0.251	0.0551	-0.5221	0.1694	0.101	0.1291	0.296	0.1821
TSQ1110	YBR055C	PRP6	prp6-ts	0	0	0	-0.1248	0.0741	-0.2942	0.1889	0.0303	0.0698	-0.6915	0.142	0.0318	0.0684	0.1582	0.1288	0.0464	0.067	0.4226	0.2207	0.0124	0.0737	0.0128	0.1601	0.0855	0.0802	1.4428	0.148	0.0831	0.088	-0.1415	0.2263	0.0687	0.0708	0.3447	0.1958	0.0179	0.0935	-0.085	0.21	0.1766	0.0792	0.1214	0.2081
TSQ455	YBR055C	PRP6	prp6-1	0	0	0	-0.104	0.0497	-0.1844	0.1136	-0.0239	0.0522	-0.0423	0.039	-0.0852	0.0868	-0.0096	0.0425	-0.1193	0.0326	-0.3752	0.0796	-0.0436	0.0387	-0.1484	0.1159	-0.1149	0.0437	-0.0595	0.0413	-0.0369	0.0354	-0.2591	0.0355	-0.0987	0.0419	-0.0797	0.1012	-0.0242	0.0402	-0.6551	0.0417	0.0396	0.0372	-0.3446	0.0481
TSQ295	YBR060C	ORC2	orc2-1	0	0	0	-0.0683	0.1544	-0.7609	0.1877	-0.1946	0.193	-0.5948	0.2469	-0.0278	0.0708	-0.316	0.2749	0.0024	0.0831	-0.0431	0.2507	0.001	0.0767	0.0899	0.3136	0.0608	0.0805	0.4012	0.2292	0.0789	0.0753	-0.2197	0.2466	-0.0565	0.0768	-0.2066	0.2085	0.0807	0.087	-0.3278	0.2923	-0.018	0.0835	-0.1033	0.2986
TSQ309	YBR060C	ORC2	orc2-4	0	0	0	0.3292	0.329	0.1896	0.6333	0.1651	0.3653	0.2461	0.5945	0.1718	0.3345	-0.0737	0.4932	0.3058	0.3957	0.7099	0.6036	0.2742	0.3979	0.4699	0.6163	0.4075	0.3688	1.0991	0.6289	0.2807	0.4104	0.4786	0.6746	0.292	0.3755	0.4343	0.6176	0.3185	0.3945	0.6392	0.5927	0.2302	0.401	0.3492	0.6737
TSQ311	YBR060C	ORC2	orc2-2	0	0	0	-0.0932	0.0813	-0.4471	0.0746	-0.0327	0.0937	-0.2387	0.0801	-0.0184	0.0905	-0.3514	0.0678	-0.0248	0.0765	0.3619	0.1019	0.0124	0.0841	-0.3738	0.1136	-0.0061	0.0917	0.1204	0.1727	-0.0333	0.1067	-0.3049	0.0798	-0.091	0.0929	-0.5265	0.2692	-0.008	0.1056	-0.4475	0.1184	0.0564	0.0931	-0.2761	0.1141
TSQ331	YBR060C	ORC2	orc2-3	0	0	0	-0.0372	0.1169	-0.0374	0.057	-0.0605	0.1216	-0.1542	0.0725	0.0155	0.0996	-0.196	0.0535	0.0469	0.102	0.3861	0.1266	-0.0218	0.1086	-0.1452	0.0654	0.1479	0.124	0.1745	0.1177	0.0192	0.1187	0.0232	0.0587	-0.0181	0.1277	-0.0617	0.049	-0.0616	0.1224	-0.2855	0.0524	0.022	0.1407	0.1798	0.0588
TSQ1290	YBR070C	ALG14	alg14-5001	0	0	0	0.1317	0.0324	0.0542	0.094	0.026	0.03	-0.3812	0.0857	0.0132	0.0242	-0.3262	0.0208	0.0907	0.0275	-1.7978	0.4044	0.0646	0.0635	-1.5583	0.2205	0.0832	0.0613	-0.1497	0.3045	0.0038	0.026	-0.0188	0.0421	0.0908	0.0824	-1.3728	0.5528	0.0487	0.0246	-0.2172	0.0244	0.0051	0.0307	0.0075	0.0738
TSQ1289	YBR079C	RPG1	rpg1-5001	0	0	0	-0.0586	0.0622	-0.4162	0.098	0.0404	0.0738	-0.1964	0.349	-0.0072	0.0567	-0.0327	0.1329	0.0716	0.0574	0.3188	0.1188	-0.0016	0.0686	0.3133	0.0819	-0.0383	0.0662	-0.0325	0.1711	-0.0221	0.0681	-0.2374	0.1323	0.089	0.0706	0.6316	0.1026	0.0524	0.0701	0.0061	0.0971	-0.0096	0.065	-0.0989	0.0866
TSQ992	YBR079C	RPG1	rpg1-1	0	0	0	0.3036	0.095	0.6116	0.3736	0.0213	0.0944	-0.9049	0.2126	0.2776	0.1064	0.6029	0.1069	0.2749	0.099	0.7073	0.1293	0.3503	0.1093	1.0098	0.1195	0.1298	0.1143	1.804	0.1697	0.1922	0.0996	0.1725	0.1157	0.275	0.1029	0.4595	0.1198	0.2472	0.0971	0.6657	0.149	0.1174	0.1255	0.0982	0.1842
TSQ57	YBR080C	SEC18	sec18-1	0	0	0	0.5396	0.444	-0.7469	0.0802	0.4284	0.4568	-0.088	0.215	0.5377	0.4373	0.5533	0.167	0.3663	0.3977	-0.1502	0.4007	0.511	0.3797	-0.0107	0.1308	0.587	0.4379	0.9331	0.1613	0.54	0.4271	-0.3904	0.104	0.374	0.4109	-0.2756	0.0636	0.5304	0.4387	-0.1008	0.2233	0.3946	0.4448	-0.4406	0.1096
TSQ887	YBR087W	RFC5	rfc5-1	0	0	0	-0.1056	0.124	0.4563	0.4237	0.0709	0.1404	0.5353	0.3883	-0.164	0.1321	-0.1363	0.3871	-0.0355	0.1301	0.929	0.3074	0.0155	0.1235	0.5496	0.3559	-0.068	0.1339	0.2475	0.4349	-0.0192	0.1448	0.516	0.4318	-0.0246	0.1098	0.3261	0.3302	0.099	0.1368	0.5873	0.379	0.0776	0.1373	0.4359	0.4601
TSQ1472	YBR088C	POL30	pol30-k107r	1	0	0	-0.171	0.0854	-0.2232	0.1635	-0.1083	0.0863	0.0636	0.1584	-0.1649	0.0359	-0.1002	0.2341	-0.1927	0.0208	0.1961	0.2103	-0.0274	0.0356	0.0517	0.1991	-0.1417	0.0318	-0.3748	0.1811	-0.1439	0.0207	0.0635	0.2202	-0.162	0.037	-0.051	0.1877	-0.1219	0.0215	-0.219	0.2039	-0.0162	0.0212	0.026	0.2606
TSQ1474	YBR088C	POL30	pol30-k164r	1	0	0	0.0188	0.0484	0.0901	0.0912	0.0063	0.0513	-0.1109	0.0928	0.0646	0.0503	0.1913	0.1102	0.0808	0.0452	0.2227	0.0968	0.114	0.0587	0.1735	0.0977	-0.0436	0.0517	0.0017	0.0934	0.1057	0.0524	0.0781	0.11	0.0251	0.0514	0.0294	0.1216	-0.0565	0.0529	0.1815	0.1452	0.0269	0.0568	-0.0185	0.1487
TSQ1475	YBR088C	POL30	pol30-k164r	1	0	0	0.041	0.054	0.0706	0.0983	0.0097	0.0649	-0.0366	0.1152	0.0109	0.0527	0.0976	0.0735	0.0518	0.0604	0.0285	0.0885	0.1267	0.0632	0.0792	0.1006	-0.072	0.0584	0.0329	0.0944	0.0578	0.0557	-0.049	0.126	-0.026	0.0556	0.0498	0.1038	-0.0467	0.0609	0.166	0.1431	-0.0209	0.0663	-0.0151	0.1279
TSQ1476	YBR088C	POL30	pol30-k168r	1	0	0	-0.0351	0.1066	-0.1415	0.0804	0.0365	0.1321	0.0784	0.101	0.0174	0.1264	-0.0082	0.098	0.0669	0.1149	-0.05	0.1986	0.1517	0.1198	0.2173	0.1016	0.0649	0.1429	0.1352	0.1198	-0.02	0.1144	-0.16	0.1305	0.1472	0.1051	-0.016	0.089	0.0847	0.1188	-0.1325	0.1116	0.0804	0.1144	0.0245	0.1002
TSQ1477	YBR088C	POL30	pol30-k210r	1	0	0	0.0946	0.1132	0.1866	0.135	-0.0429	0.1112	0.0541	0.1168	0.0088	0.1363	0.1112	0.0281	0.0573	0.1262	0.2875	0.0883	-0.0055	0.1193	0.3385	0.03	-0.0753	0.1202	0.0759	0.0973	0.1709	0.1182	0.2568	0.0319	0.0394	0.1189	0.2427	0.0432	-0.0881	0.1158	0.3465	0.0278	0.0169	0.1434	0.1875	0.0408
TSQ1478	YBR088C	POL30	pol30-k210r	1	0	0	-0.0066	0.0733	0.0171	0.0447	0.1293	0.0691	0.1465	0.0458	0.0937	0.0663	0.2547	0.0346	0.0477	0.0711	0.2176	0.145	0.1188	0.0759	0.1728	0.0449	0.0581	0.0805	0.0655	0.0796	0.1079	0.0766	0.3474	0.0615	0.0852	0.0858	0.2614	0.0376	0.1378	0.089	0.1959	0.0518	0.0615	0.0909	0.1743	0.0506
TSQ1479	YBR088C	POL30	pol30-k217r	1	0	0	-0.0408	0.0651	-0.2352	0.087	-0.1438	0.1052	-0.2543	0.0952	-0.1141	0.0348	-0.2157	0.0971	-0.0995	0.0273	-0.0156	0.1242	-0.1387	0.0292	0.005	0.1313	-0.1355	0.0482	-0.7544	0.4896	0.0188	0.0297	0.0007	0.1241	-0.02	0.0855	-0.0291	0.0849	-0.0067	0.0422	0.0096	0.0971	-0.0115	0.0305	0.0199	0.1356
TSQ1480	YBR088C	POL30	pol30-k242r	1	0	0	0.0207	0.1104	0.0824	0.1894	-0.0956	0.0759	0.0186	0.0886	-0.0609	0.0665	0.0146	0.026	0.0128	0.0663	0.2077	0.1704	-0.0788	0.0826	0.257	0.0327	0.1031	0.0828	0.3206	0.0429	0.0035	0.0724	0.154	0.0521	-0.004	0.0675	0.1097	0.0212	-0.1662	0.0815	0.2743	0.0246	0.0385	0.0786	0.1973	0.0244
TSQ1481	YBR088C	POL30	pol30-k253r	1	0	0	-0.0622	0.0471	-0.1781	0.071	-0.0433	0.0471	-0.156	0.0707	-0.0339	0.0466	-0.0751	0.1012	-0.0788	0.0413	0.097	0.1785	0.037	0.0552	-0.1218	0.072	-0.0981	0.0571	0.0128	0.0958	-0.0339	0.0628	0.1406	0.0664	-0.0607	0.0418	-0.0337	0.0598	0.0034	0.046	-0.0555	0.0767	0.0237	0.0467	-0.1708	0.0738
TSQ1482	YBR088C	POL30	pol30-k253r	1	0	0	-0.0729	0.0246	-0.1532	0.0658	-0.089	0.0279	-0.1583	0.0917	-0.072	0.0642	-0.0903	0.0697	-0.0534	0.0815	0.2651	0.0791	-0.014	0.0309	-0.1867	0.0842	-0.1931	0.0379	-0.2911	0.1048	-0.074	0.0127	-0.2413	0.092	-0.1394	0.0925	-0.156	0.0922	-0.1242	0.0297	-0.0791	0.0857	-0.227	0.0127	-0.2622	0.1159
TSQ1483	YBR088C	POL30	pol30-k108r	1	0	0	0.0804	0.0487	0.0787	0.033	0.0266	0.0795	0.0639	0.1188	-0.0922	0.0403	0.0025	0.0198	-0.0035	0.042	0.0527	0.2674	0.0204	0.0514	0.3691	0.0808	0.0406	0.048	0.2232	0.034	0.0769	0.0542	0.102	0.0329	-0.0085	0.0462	0.277	0.0319	0.0495	0.0454	0.2023	0.0244	-0.0067	0.0472	0.2414	0.0243
TSQ1484	YBR088C	POL30	pol30-k127r	0	0	0	0.032	0.1165	0.0551	0.0405	-0.0484	0.1331	-0.1587	0.0752	-0.1036	0.1223	-0.209	0.1777	-0.0164	0.1413	0.3479	0.249	-0.0901	0.1396	0.1436	0.0438	0.035	0.1245	-0.1505	0.2034	0.0366	0.1484	0.2015	0.0622	-0.0023	0.1268	0.4509	0.1879	0.0381	0.1286	0.1272	0.0389	-0.0802	0.1248	0.0757	0.0591
TSQ1485	YBR088C	POL30	pol30-k183r	0	0	0	0.0195	0.0639	-0.1011	0.0673	0.0096	0.0677	0.0238	0.1478	-0.0901	0.0582	-0.0313	0.079	0.0686	0.0902	0.5225	0.1925	0.0821	0.0828	-0.3082	0.1221	0.1031	0.0702	-0.3492	0.0334	0.059	0.0642	-0.1501	0.038	0.0082	0.0655	0.2875	0.1539	0.0572	0.0644	0.0291	0.0452	-0.0191	0.0782	-0.0425	0.0623
TSQ1486	YBR088C	POL30	pol30-k146r	1	0	0	0.0513	0.0875	0.1245	0.1803	-0.0171	0.0708	0.0956	0.066	-0.064	0.0805	0.0048	0.0901	0.0165	0.0673	0.1249	0.1324	-0.0993	0.0726	0.1692	0.089	-0.0271	0.0828	0.2572	0.0408	0.0469	0.0761	0.1504	0.0197	-0.0132	0.0832	-0.0416	0.0161	-0.1109	0.0784	0.3092	0.0261	0.056	0.0805	0.0493	0.023
TSQ1487	YBR088C	POL30	pol30-k196r	1	0	0	-0.1034	0.0522	-0.041	0.0582	-0.0217	0.0479	0.0598	0.0617	-0.0804	0.0442	-0.0693	0.0749	-0.1506	0.0574	-0.2194	0.0644	-0.0672	0.0481	-0.0337	0.109	-0.0837	0.0511	-0.2477	0.085	-0.0672	0.0524	-0.1189	0.0584	-0.1099	0.0532	-0.1657	0.0528	0.0342	0.0493	-0.0346	0.0569	-0.03	0.0609	0.0529	0.0648
TSQ1488	YBR088C	POL30	pol30-k196r	1	0	0	0.0566	0.1064	0.096	0.0585	-0.0061	0.1052	0.0691	0.069	0.0053	0.1049	0.0894	0.0545	0.0537	0.1069	0.5068	0.074	0.0072	0.0963	0.0283	0.0631	-0.0684	0.098	0.0648	0.0603	0.154	0.0943	0.1684	0.0562	0.0524	0.0866	0.1055	0.1827	0.0877	0.0921	0.0289	0.0493	-0.0366	0.1131	0.0673	0.0726
TSQ1489	YBR088C	POL30	pol30-k117r	1	0	0	0.0184	0.0937	0.1195	0.2419	-0.0084	0.1111	-0.0548	0.2597	0.0453	0.1239	0.1157	0.2382	0.0201	0.0894	0.2803	0.2415	0.0869	0.0958	0.0017	0.1845	-0.0514	0.1054	0.0956	0.2609	-0.0088	0.0969	0.0007	0.2436	0.0272	0.1022	-0.0246	0.2135	-0.0861	0.0982	0.0627	0.2014	-0.0145	0.102	-0.0553	0.2719
TSQ24	YBR102C	EXO84	exo84-102	1	0	0	-0.1343	0.0449	-0.116	0.1369	-0.1128	0.047	-0.0867	0.0962	-0.1144	0.0502	-0.1629	0.0869	-0.0185	0.0421	-0.6358	0.103	0.037	0.0566	-0.4427	0.0962	-0.0146	0.0486	-0.0599	0.1449	-0.0929	0.0466	-0.2464	0.1062	-0.0296	0.0482	-0.1568	0.1143	-0.1086	0.0504	-0.0213	0.1096	-0.0749	0.0581	-0.068	0.1179
TSQ1085	YBR109C	CMD1	cmd1-3	0	0	0	-0.0152	0.1445	-0.0983	0.131	0.0244	0.0774	-0.567	0.2348	0.1116	0.0446	-0.0924	0.1492	-0.01	0.0378	-0.5827	0.0919	-0.0805	0.0858	-0.6515	0.2406	0.0132	0.0658	-0.5339	0.1866	0.0973	0.0468	-0.2064	0.0971	-0.1145	0.1271	-0.8513	0.2764	0.0494	0.013	-0.3174	0.0623	0.1302	0.0419	-0.0832	0.1496
TSQ154	YBR109C	CMD1	cmd1-1	0	0	0	-0.0833	0.0431	-0.1944	0.1442	-0.1064	0.2348	-0.4329	0.5667	-0.0843	0.0686	-0.294	0.1314	-0.5722	0.03	-0.5524	0.209	-0.34	0.2944	-0.8237	0.5329	-0.2255	0.2028	-0.2581	0.4039	-0.1239	0.0402	-0.3394	0.2609	-0.256	0.0613	-0.0177	0.1351	-0.0861	0.0576	-0.0364	0.1625	0.0224	0.0336	0.1253	0.1731
TSQ157	YBR109C	CMD1	cmd1-8	0	0	0	0.0585	0.2076	0.3033	0.255	0.0338	0.0658	0.4306	0.2283	0.059	0.0662	-0.1978	0.1667	0.0262	0.0597	-0.4285	0.238	0.0059	0.0595	-0.0643	0.1771	-0.0367	0.0649	0.8847	0.2453	0.1348	0.0609	0.5771	0.2292	-0.0158	0.0618	0.0512	0.1863	-0.0549	0.0764	0.4022	0.2263	0.0757	0.0748	0.5129	0.2116
TSQ1087	YBR110W	ALG1	alg1-1	1	0	0	0.043	0.1119	-0.2629	0.1528	0.1827	0.0685	0.2855	0.1903	-0.0709	0.0733	-0.0218	0.1162	-0.2042	0.1049	-1.4429	0.2071	0.0388	0.0185	-0.7493	0.1439	0.06	0.0874	0.0898	0.1557	0.1534	0.0291	0.2051	0.1803	0.0105	0.0377	-0.3931	0.132	0.0635	0.0339	0.2713	0.1389	0.0396	0.0208	0.3011	0.1595
TSQ1300	YBR121C	GRS1	grs1-5001	0	0	0	-0.0146	0.0769	0.4591	0.0906	0.1045	0.065	-0.168	0.1239	0.0548	0.0307	0.2051	0.059	0.1126	0.0392	0.3083	0.0613	0.0073	0.09	0.292	0.0896	0.0726	0.0279	1.1573	0.2859	0.3113	0.027	0.0208	0.0426	0.024	0.0244	0.1227	0.0351	0.2231	0.0865	0.1183	0.0457	-0.0478	0.0427	-0.0421	0.0594
TSQ568	YBR123C	TFC1	tfc1-e447k	0	0	0	0.0393	0.0681	-0.1889	0.1845	0.0446	0.0797	0.0291	0.1734	0.0719	0.072	-0.2428	0.1477	0.1078	0.0838	0.2952	0.183	0.0289	0.0788	-0.4633	0.1259	0.1771	0.0898	-0.2256	0.1355	0.1277	0.0707	-0.4323	0.1775	-0.0085	0.0724	-0.3118	0.1454	0.0656	0.083	-0.5363	0.2032	0.1136	0.0841	-0.0142	0.1292
TSQ1105	YBR135W	CKS1	cks1-38	0	0	0	-0.2912	0.0513	-0.119	0.0758	-0.1096	0.0675	0.1153	0.0846	-0.2765	0.0917	0.3665	0.0896	-0.1936	0.0494	-0.9436	0.4349	-0.1764	0.0774	-0.409	0.0876	-0.3366	0.2741	-0.3623	0.5971	-0.507	0.076	-0.9266	0.2263	-0.2774	0.0786	-0.6599	0.3218	-0.4675	0.1305	-0.8699	0.1198	-0.5484	0.0999	-0.5034	0.3644
TSQ1490	YBR136W	MEC1	mec1-4ts	0	0	0	-0.037	0.0846	-0.0895	0.3005	0.0582	0.0904	-0.1887	0.2954	0.0153	0.0761	-0.1476	0.2521	0.0685	0.0696	0.5027	0.312	-0.0037	0.0812	-0.4787	0.2276	0.0694	0.0826	0.5052	0.3218	0.0353	0.094	-0.1873	0.3284	0.0598	0.0742	0.0523	0.2501	0.2255	0.0784	0.09	0.3138	0.1286	0.0954	-0.0416	0.2594
TSQ1491	YBR136W	MEC1	mec1-4ts	0	0	0	0.0578	0.0668	-0.149	0.1852	-0.0765	0.0765	-0.3143	0.3004	-0.0366	0.0657	-0.4646	0.2538	-0.0037	0.0719	0.3764	0.2294	-0.1036	0.0671	0.0982	0.1919	-0.1448	0.0744	0.2734	0.2932	-0.0242	0.0696	-0.1298	0.316	-0.0478	0.07	-0.1691	0.2025	-0.2172	0.0754	-0.0791	0.2907	-0.0811	0.0837	-0.1721	0.2697
TSQ1361	YBR142W	MAK5	mak5-5001	0	0	0	0.1512	0.17	0.2766	0.2424	0.0368	0.1655	0.0824	0.1697	0.009	0.1509	0.6068	0.1343	-0.0514	0.1672	0.7828	0.1663	-0.0523	0.1676	-0.0413	0.1757	0.0094	0.1944	0.5497	0.227	-0.1029	0.2028	-0.0375	0.2754	-0.0888	0.1943	0.1644	0.1889	-0.0468	0.1789	0.1326	0.2393	-0.0141	0.194	0.255	0.1962
TSQ1215	YBR143C	SUP45	sup45-ts	0	0	0	-0.3443	0.1723	-0.7883	0.3156	-0.5695	0.1576	-1.0765	0.2389	-0.3261	0.1697	-0.9408	0.3704	-0.2988	0.1771	-0.9089	0.3086	-0.5369	0.1669	-0.5004	0.2476	-0.2731	0.2098	-0.275	0.341	-0.5041	0.1921	-0.5767	0.2892	-0.5645	0.1806	-0.8936	0.2818	-0.3287	0.1722	-0.1231	0.3317	-0.6418	0.176	-1.9389	0.3969
TSQ1304	YBR152W	SPP381	spp381-5001	1	0	0	-0.036	0.1092	-0.1717	0.0482	0.0027	0.0947	0.1668	0.065	-0.1432	0.0895	-0.1567	0.0595	-0.0521	0.0969	-0.0329	0.1226	-0.0786	0.1132	0.2064	0.0531	0.0787	0.1124	-0.1072	0.4196	0.1238	0.0971	-0.0077	0.0661	-0.1556	0.0965	0.0825	0.1319	0.1255	0.1011	-0.1369	0.0466	0.0253	0.1042	-0.1465	0.1632
TSQ1302	YBR153W	RIB7	rib7-5001	0	0	0	0.0244	0.1207	-0.0361	0.0816	0.0156	0.138	-0.3739	0.0894	0.0043	0.1291	0.0462	0.0878	0.0027	0.1267	0.4233	0.1214	0.0284	0.1198	-0.1084	0.0891	-0.1386	0.1393	0.1774	0.0947	0.1654	0.1304	0.0474	0.132	0.0546	0.1302	0.2795	0.0812	0.05	0.1437	-0.0586	0.1161	-0.0817	0.1386	-0.2508	0.095
TSQ1373	YBR154C	RPB5	rpb5-5001	0	0	0	-0.0318	0.0535	-0.5543	0.0819	0.0933	0.049	0.0526	0.1077	-0.0297	0.0614	-0.0079	0.2158	-0.098	0.0469	0.015	0.0834	0.0155	0.0558	0.3059	0.0718	0.0655	0.0606	0.101	0.0744	0.0668	0.0509	0.1774	0.1144	-0.0246	0.0465	0.0635	0.1152	0.0472	0.0622	-0.1923	0.1012	-0.0105	0.0531	-0.1311	0.1144
TSQ236	YBR156C	SLI15	sli15-3	0	0	0	0.2702	0.121	0.3239	0.2296	0.3052	0.141	-0.1395	0.2631	0.157	0.1183	0.5338	0.1726	0.1938	0.1497	0.7109	0.1981	0.2859	0.1238	0.7848	0.2584	0.1806	0.1473	0.3916	0.2216	0.2579	0.1227	0.3868	0.3163	0.199	0.1116	0.4886	0.1734	0.2713	0.1225	0.3462	0.2281	0.2157	0.1366	0.3832	0.3092
TSQ1493	YBR160W	CDC28	cdc28-5003	1	0	0	-0.0639	0.0554	-0.0396	0.0654	-0.0987	0.0485	-0.1113	0.0881	-0.0102	0.05	0.0716	0.1258	0.0299	0.0472	-0.1772	0.0738	-0.0795	0.0537	-0.1594	0.0999	-0.07	0.0603	0.0112	0.1023	-0.0846	0.0509	0.2168	0.0694	0.0691	0.0469	-0.0446	0.1076	-0.061	0.0627	0.0025	0.0659	-0.0917	0.0534	0.0893	0.0801
TSQ1494	YBR160W	CDC28	cdc28-5004	1	0	0	-0.2378	0.0483	-0.1272	0.1056	-0.0933	0.0548	0.0348	0.0947	-0.1564	0.0972	-0.0345	0.0661	-0.2621	0.0503	-0.1717	0.0769	-0.1613	0.0483	-0.0177	0.1815	-0.1555	0.0679	-0.0817	0.2063	-0.2034	0.0568	0.0864	0.0748	-0.1423	0.0449	-0.0321	0.0838	-0.103	0.0474	-0.1029	0.0794	0.0135	0.0482	0.0939	0.0938
TSQ1495	YBR160W	CDC28	cdc28-5014	0	0	0	-0.2442	0.0568	-0.308	0.0464	-0.1951	0.0617	-0.4696	0.1169	-0.1664	0.0535	-0.1661	0.0411	-0.1822	0.0544	-0.0706	0.0727	-0.2305	0.0563	-0.7328	0.0957	-0.002	0.0658	-0.0993	0.0542	-0.1999	0.068	-0.1764	0.0601	-0.1852	0.0529	-0.2519	0.0489	-0.0479	0.0582	-0.3255	0.0477	-0.0841	0.0656	-0.3563	0.0576
TSQ1496	YBR160W	CDC28	cdc28-5026	0	0	0	0.128	0.2203	0.2982	0.2112	0.1231	0.2344	0.1287	0.1894	0.1032	0.2388	0.2994	0.3155	0.1185	0.2434	-0.1892	0.4437	0.0981	0.1946	0.0877	0.2699	0.0632	0.2435	0.7117	0.2511	0.0616	0.2254	0.2557	0.2396	-0.054	0.1834	-0.3528	0.6047	0.1104	0.2264	0.1552	0.199	nan	nan	nan	nan
TSQ1497	YBR160W	CDC28	cdc28-5037	0	0	0	nan	nan	nan	nan	-0.0872	0.1034	-0.5417	0.4814	nan	nan	nan	nan	0.2339	0.0988	1.1295	0.1539	nan	nan	nan	nan	nan	nan	nan	nan	nan	nan	nan	nan	nan	nan	nan	nan	nan	nan	nan	nan	-0.1726	0.1307	nan	nan
TSQ1498	YBR160W	CDC28	cdc28-5056	0	0	0	nan	nan	nan	nan	0.0327	0.1448	-0.4203	0.1669	0.1287	0.0738	0.2659	0.1218	nan	nan	nan	nan	nan	nan	nan	nan	-0.1663	0.0884	0.4426	0.1613	nan	nan	nan	nan	0.0413	0.0839	0.0346	0.1363	-0.0866	0.0915	nan	nan	nan	nan	nan	nan
TSQ1499	YBR160W	CDC28	cdc28-5067	1	0	0	-0.1268	0.1292	-0.0926	0.0707	-0.1013	0.1155	-0.1447	0.0984	-0.0797	0.1128	-0.0202	0.0824	-0.1763	0.1239	-0.4374	0.073	-0.1798	0.1259	-0.3577	0.2598	-0.0975	0.1237	0.029	0.1077	-0.1752	0.1282	0.016	0.1043	-0.2041	0.1128	-0.2364	0.0667	-0.0613	0.1259	-0.1596	0.0726	-0.1024	0.1181	-0.1327	0.0761
TSQ150	YBR160W	CDC28	cdc28-4	0	0	0	-0.0994	0.1336	-0.1082	0.0436	-0.1165	0.1332	-0.2778	0.0726	-0.0631	0.1287	0.093	0.3826	-0.0304	0.1348	-0.1446	0.1435	-0.0946	0.138	-0.5276	0.063	-0.038	0.1303	0.6469	0.1192	-0.1025	0.1407	-0.4449	0.0675	-0.0943	0.1052	-0.0351	0.3832	-0.0127	0.1203	-0.3059	0.0692	-0.1538	0.1294	-0.4597	0.0492
TSQ1500	YBR160W	CDC28	cdc28-5079	1	0	0	-0.087	0.0778	-0.0463	0.0344	-0.0684	0.0528	-0.2198	0.157	-0.0742	0.0447	0.0106	0.0267	0.0348	0.0519	-0.1595	0.3661	-0.1044	0.0986	-0.0859	0.0867	-0.1247	0.0536	-0.0797	0.1945	-0.0524	0.0752	-0.0577	0.0617	-0.0946	0.0451	-0.1683	0.0854	0.0204	0.0489	0.2244	0.0416	-0.0974	0.0514	-0.0531	0.0351
TSQ1501	YBR160W	CDC28	cdc28-5089	0	0	0	0.0325	0.0802	0.2105	0.2864	-0.0809	0.0567	0.1675	0.3727	-0.0698	0.0165	0.4664	0.4249	-0.0075	0.0127	0.2919	0.4792	-0.1201	0.0197	-0.0182	0.2882	-0.0048	0.066	0.9782	0.3969	-0.0555	0.0231	0.394	0.4858	-0.1321	0.0826	0.1377	0.2701	0.0151	0.1081	0.5522	0.3644	-0.1664	0.0181	nan	nan
TSQ1502	YBR160W	CDC28	cdc28-5099	0	0	0	-0.2889	0.1163	-0.3701	0.3704	-0.3058	0.1327	-0.83	0.4106	-0.1704	0.1256	-0.2043	0.4186	-0.1263	0.1074	-0.0034	0.2725	-0.2921	0.1958	-0.425	0.273	-0.0952	0.1211	0.8448	0.2966	-0.313	0.1461	-0.6097	0.3013	-0.0258	0.1104	0.1288	0.2992	0.1862	0.115	0.1163	0.4323	-0.2865	0.131	-0.4617	0.4098
TSQ1503	YBR160W	CDC28	cdc28-5109	0	0	0	-0.0392	0.0496	0.1415	0.1968	-0.1132	0.034	-0.3202	0.2196	-0.0203	0.0572	0.4005	0.0378	0.1263	0.0303	0.4403	0.0466	0.0288	0.0732	0.1685	0.1077	-0.0914	0.0172	0.6277	0.0735	0.1454	0.0702	0.5573	0.0632	-0.028	0.0252	0.2895	0.071	-0.0225	0.0205	0.0634	0.0693	-0.0036	0.0346	0.0826	0.056
TSQ1504	YBR160W	CDC28	cdc28-5110	1	0	0	-0.0553	0.1042	0.1033	0.0739	-0.0794	0.0996	-0.0964	0.1858	-0.0836	0.0934	0.1118	0.0767	0.0237	0.1026	-0.0732	0.1644	0.0258	0.128	-0.0139	0.0825	-0.1594	0.122	-0.0503	0.1353	0.0077	0.1095	0.073	0.0806	-0.0734	0.1051	0.1665	0.1206	-0.1612	0.123	0.1339	0.086	-0.1321	0.1151	0.0117	0.1016
TSQ1505	YBR160W	CDC28	cdc28-5120	0	0	0	-0.1698	0.0539	-0.2947	0.0587	-0.0699	0.0507	-0.1755	0.0574	-0.0867	0.0599	0.157	0.2478	-0.1203	0.0435	0.1964	0.0575	-0.0214	0.0505	-0.2629	0.0868	0.0817	0.0947	0.1524	0.0594	-0.1305	0.0463	-0.4107	0.0529	-0.1362	0.0443	-0.1313	0.0613	-0.1385	0.075	-0.5153	0.3751	-0.1355	0.0491	-0.6511	0.0833
TSQ1506	YBR160W	CDC28	cdc28-5121	0	0	0	-0.0912	0.0973	0.2522	0.0528	-0.0431	0.0871	0.0131	0.2687	-0.0401	0.0848	0.09	0.0502	0.0609	0.0951	0.4118	0.057	0.0287	0.0997	0.2132	0.1093	-0.0214	0.0933	0.6762	0.0738	-0.0859	0.1064	0.2731	0.0598	-0.0462	0.0774	0.1967	0.1737	-0.1049	0.0942	0.0557	0.0636	-0.0811	0.0889	-0.0366	0.0605
TSQ1507	YBR160W	CDC28	cdc28-5122	0	0	0	0.0235	0.1328	0.1982	0.1194	-0.1283	0.0558	0.0144	0.0885	-0.0483	0.0583	-0.0294	0.1261	-0.0484	0.0482	-0.0629	0.1331	-0.154	0.0476	-0.1757	0.1695	-0.0619	0.0482	0.4906	0.1649	-0.0095	0.0472	0.0259	0.0776	-0.0181	0.0427	0.2271	0.0468	-0.113	0.0477	0.2206	0.0347	-0.0187	0.0519	0.1472	0.0618
TSQ1508	YBR160W	CDC28	cdc28-5123	1	0	0	-0.1784	0.0775	-0.1873	0.0492	-0.1573	0.0791	-0.2027	0.1591	-0.1162	0.0636	-0.0413	0.0575	-0.0653	0.0738	-0.1824	0.2309	-0.0052	0.0697	-0.3608	0.061	-0.0081	0.0749	0.298	0.133	-0.1303	0.0735	-0.1232	0.0871	-0.1469	0.0654	-0.0423	0.0728	-0.0483	0.0696	0.1375	0.0744	-0.0532	0.0772	-0.0493	0.0836
TSQ1509	YBR160W	CDC28	cdc28-5124	0	0	0	-0.1499	0.1159	-0.2588	0.3498	-0.0242	0.0706	0.2763	0.1533	-0.2291	0.0728	-0.171	0.1418	-0.1031	0.0621	-0.0874	0.4466	-0.1952	0.0263	-0.7937	0.1418	-0.3259	0.1237	-0.1463	0.4057	-0.203	0.0134	-0.6498	0.071	-0.1361	0.0372	-0.4499	0.2742	-0.045	0.0359	-0.8838	0.1369	-0.086	0.0147	-0.8262	0.0978
TSQ1510	YBR160W	CDC28	cdc28-5138	0	0	0	0.0294	0.1159	0.3969	0.2909	-0.0788	0.1135	-0.6313	0.4754	0.0575	0.1188	0.3164	0.1478	-0.018	0.1256	-0.1545	0.3836	-0.0231	0.1114	-0.3762	0.2512	0.0126	0.1295	0.8849	0.1953	-0.0603	0.1134	-0.2855	0.203	-0.0425	0.1407	-0.1655	0.0432	0.0109	0.1105	-0.0847	0.1024	-0.0366	0.1332	0.0325	0.0605
TSQ1511	YBR160W	CDC28	cdc28-5150	0	0	0	-0.2389	0.0696	-0.1646	0.1006	-0.3186	0.064	-0.0418	0.11	-0.1761	0.0608	0.0455	0.1114	-0.2072	0.0767	-0.1536	0.1105	-0.2912	0.0661	-0.4086	0.1167	0.2615	0.109	1.852	0.3562	-0.2733	0.0814	-0.2276	0.1327	-0.0655	0.0759	-0.0459	0.0978	-0.2661	0.0704	-0.2322	0.1879	-0.4198	0.0702	-0.3615	0.1644
TSQ1512	YBR160W	CDC28	cdc28-5158	0	0	0	-0.2263	0.0885	-0.4829	0.0674	-0.1776	0.108	-0.4336	0.0737	-0.1234	0.0958	-0.0667	0.0525	-0.0779	0.0936	-1.0161	0.2293	-0.1825	0.0905	-0.3416	0.1944	-0.1111	0.0961	0.5656	0.074	0.0187	0.0926	-0.2376	0.0646	-0.0643	0.0863	-0.1129	0.2912	-0.0259	0.1056	-0.3298	0.0581	-0.2059	0.1047	-0.0849	0.0715
TSQ1513	YBR160W	CDC28	cdc28-5005	0	0	0	-0.1081	0.119	-0.0207	0.1453	0.0103	0.099	0.3621	0.1878	-0.0944	0.1075	0.0015	0.3628	-0.0725	0.1059	-0.5029	0.2905	-0.1285	0.0999	-0.6192	0.2381	-0.2439	0.164	0.3307	0.343	-0.234	0.1266	-0.8107	0.0701	-0.1885	0.0962	0.0391	0.2152	-0.1805	0.1012	-0.6002	0.1146	-0.2139	0.1154	nan	nan
TSQ1514	YBR160W	CDC28	cdc28-5006	0	0	0	-0.1299	0.0488	-0.53	0.0595	-0.0022	0.0462	-0.0265	0.0721	-0.1035	0.0879	0.1538	0.3737	-0.0751	0.048	0.1457	0.0932	-0.0663	0.0954	0.2437	0.0953	-0.052	0.0616	0.612	0.1585	-0.0236	0.0498	0.3338	0.0469	-0.0436	0.0624	0.4054	0.1888	-0.119	0.051	0.0551	0.1173	-0.0539	0.0503	0.2195	0.034
TSQ1515	YBR160W	CDC28	cdc28-5007	1	0	0	0.0073	0.0804	0.0669	0.0312	-0.0191	0.0759	-0.0554	0.1436	-0.0405	0.0847	0.0923	0.1304	0.0165	0.0769	0.1207	0.1921	-0.0083	0.0977	0.1287	0.1531	-0.0907	0.0995	0.1053	0.0398	0.1655	0.0871	0.2043	0.0339	-0.0432	0.0926	-0.0593	0.0806	-0.0273	0.0993	-0.0641	0.036	0.0178	0.0916	0.0421	0.0488
TSQ1516	YBR160W	CDC28	cdc28-5008	0	0	0	-0.1273	0.0862	-0.2364	0.1168	0.014	0.0907	-0.1074	0.1294	-0.0897	0.0769	-0.119	0.1819	-0.0672	0.1041	0.1329	0.1265	-0.048	0.0817	-0.0839	0.1539	nan	nan	nan	nan	-0.0547	0.1034	-0.1811	0.1602	0.0166	0.0797	-0.0699	0.1457	0.0105	0.0979	-0.1511	0.1222	-0.0926	0.1023	-0.3802	0.1877
TSQ1517	YBR160W	CDC28	cdc28-5009	0	0	0	0.2005	0.1511	0.6538	0.1008	0.2784	0.1491	0.8263	0.3655	0.1528	0.1813	0.4801	0.1073	0.2415	0.1906	0.6724	0.156	0.2533	0.1644	0.5201	0.1199	0.1726	0.1888	0.9065	0.1996	0.2854	0.1535	0.4208	0.1236	0.1406	0.1675	0.3424	0.1407	0.2198	0.187	0.2336	0.1128	0.1956	0.1977	0.299	0.1694
TSQ1518	YBR160W	CDC28	cdc28-5010	0	0	0	-0.2294	0.0974	-0.0993	0.1354	-0.1184	0.1064	-0.2761	0.1473	-0.2019	0.1067	-0.0063	0.1245	-0.0514	0.0891	0.1382	0.0959	-0.117	0.0961	-0.4724	0.081	0.0232	0.1262	1.3005	0.1439	-0.1268	0.1042	-0.0824	0.1348	-0.0468	0.0966	0.0534	0.3028	-0.2233	0.1004	-0.4492	0.1954	-0.1885	0.1257	-0.4985	0.239
TSQ1519	YBR160W	CDC28	cdc28-5011	0	0	0	-0.2185	0.0547	-0.4617	0.0914	0.0071	0.053	-0.4309	0.1231	-0.1844	0.0483	-0.7741	0.0942	-0.1329	0.0566	-0.2524	0.1005	-0.0435	0.0532	-0.8285	0.1047	-0.2471	0.0578	-0.7241	0.241	-0.2934	0.0597	-0.9259	0.0979	-0.0354	0.0492	-0.5526	0.1989	-0.1293	0.0583	-0.7465	0.1696	-0.1697	0.0621	-0.6654	0.1084
TSQ1520	YBR160W	CDC28	cdc28-5012	0	0	0	0.0437	0.2059	-0.5595	0.4687	0.0063	0.0463	-0.0253	0.266	0.0184	0.0426	-0.0058	0.2324	0.0887	0.0403	0.3282	0.2643	0.009	0.0431	0.2434	0.2686	0.0886	0.0576	0.788	0.2037	-0.0378	0.0529	-0.0454	0.3059	0.0895	0.0434	0.101	0.3111	0.0976	0.0531	-0.0161	0.259	0.0504	0.0492	-0.1921	0.3143
TSQ1521	YBR160W	CDC28	cdc28-5013	0	0	0	-0.0082	0.1483	0.3507	0.4164	0.0412	0.1461	0.3978	0.3516	-0.0078	0.1328	0.1743	0.5054	-0.0755	0.1714	0.6573	0.3318	0.0505	0.1551	-0.0668	0.4409	0.1505	0.1516	0.9903	0.3818	-0.054	0.159	-0.0119	0.4254	-0.0079	0.1567	0.2697	0.3708	0.1812	0.1672	0.159	0.4967	nan	nan	0.4683	0.4275
TSQ1522	YBR160W	CDC28	cdc28-5015	1	0	0	-0.0272	0.0723	-0.0874	0.0776	0.0769	0.068	0.0999	0.3263	0.0246	0.0632	0.121	0.0334	0.0464	0.062	0.004	0.1062	0.1104	0.0944	-0.0407	0.1144	-0.0736	0.0852	0.0967	0.0527	0.1195	0.0742	0.0077	0.0343	0.0703	0.0732	0.0349	0.059	-0.0428	0.0785	0.1334	0.038	-0.0168	0.0715	0.0289	0.0366
TSQ1523	YBR160W	CDC28	cdc28-5016	0	0	0	-0.0728	0.0582	0.1999	0.1775	-0.0815	0.0545	-0.1857	0.0576	-0.0805	0.0608	-0.0875	0.1711	-0.1253	0.0524	0.1226	0.0552	-0.0824	0.0644	-0.3866	0.1579	0.0159	0.0605	0.5466	0.0654	-0.0905	0.0606	-0.2674	0.0538	-0.0235	0.053	-0.1168	0.0544	0.0684	0.0794	-0.1588	0.1202	-0.0028	0.0714	-0.6773	0.0666
TSQ1524	YBR160W	CDC28	cdc28-5017	0	0	0	-0.0475	0.104	0.042	0.3957	-0.0854	0.1046	-0.4982	0.1204	-0.0049	0.0885	-0.1122	0.1184	0.0929	0.0937	0.6336	0.3316	0.0044	0.1077	-0.4899	0.0407	-0.0628	0.0949	0.4586	0.1316	-0.0918	0.1031	-0.5189	0.0326	-0.0172	0.0831	-0.4223	0.2294	-0.13	0.0983	-0.7193	0.0256	0.005	0.1077	-0.4854	0.128
TSQ1525	YBR160W	CDC28	cdc28-5018	0	0	0	0.2854	0.0827	0.6474	0.1614	0.264	0.0761	-0.1837	0.5778	0.3092	0.07	0.7874	0.0884	0.419	0.1012	1.0606	0.3481	0.3929	0.0738	0.5122	0.1101	0.2453	0.0887	1.2054	0.1358	0.278	0.0786	0.5305	0.1097	0.2997	0.0842	0.744	0.098	0.1947	0.0771	0.2425	0.1017	0.2337	0.0763	0.3004	0.1182
TSQ1526	YBR160W	CDC28	cdc28-5019	0	0	0	0.0393	0.3674	-0.0667	0.2089	0.0972	0.3855	-0.6205	0.317	0.0524	0.2954	0.3405	0.7486	0.1127	0.3062	-0.1886	0.1711	-0.0656	0.2984	-0.2149	0.2388	0.4567	0.3425	1.8496	0.2929	-0.0447	0.3814	-0.5296	0.1887	-0.2225	0.3776	-0.248	0.2605	0.0382	0.394	-0.4654	0.2787	0.1	0.3424	0.1802	0.3611
TSQ1527	YBR160W	CDC28	cdc28-5020	0	0	0	-0.0437	0.2448	0.1201	0.3312	0.0718	0.2024	-0.7116	0.3039	0.1385	0.2421	-0.1503	0.206	-0.0295	0.263	-0.8307	0.2861	-0.0621	0.2083	-0.1215	0.5076	0.2077	0.2265	0.1803	0.3408	-0.0162	0.2708	0.2439	0.2428	0.0533	0.2602	-0.4298	0.3582	0.1299	0.2623	-0.2791	0.377	0.0857	0.2751	0.8245	0.3231
TSQ1528	YBR160W	CDC28	cdc28-5021	0	0	0	-0.2468	0.1065	-0.4393	0.2043	-0.1415	0.0869	-0.2858	0.2295	-0.1269	0.0833	-0.3438	0.1511	-0.177	0.0798	-0.3472	0.1933	-0.1824	0.0931	0.1255	0.2141	0.1052	0.0958	0.9702	0.1909	-0.0802	0.0898	-0.2964	0.2396	-0.1436	0.1107	-0.2388	0.1879	-0.0651	0.1016	-0.2663	0.2597	-0.181	0.0946	0.3744	0.1909
TSQ1529	YBR160W	CDC28	cdc28-5022	0	0	0	-0.1135	0.0564	-0.3882	0.2567	-0.0835	0.0509	-0.6505	0.1864	-0.0355	0.0583	-0.0133	0.1476	-0.1212	0.1003	0.1615	0.3047	-0.1448	0.0582	-0.8935	0.1138	0.0634	0.158	0.4042	0.2283	-0.1771	0.0529	-0.6483	0.0893	-0.0329	0.0564	-0.374	0.0762	-0.0586	0.0536	-0.7748	0.0967	-0.0657	0.0642	-0.2244	0.1193
TSQ1530	YBR160W	CDC28	cdc28-5023	1	0	0	-0.2598	0.0717	-0.1129	0.086	-0.1562	0.0639	-0.2176	0.1099	-0.1547	0.0118	0.0447	0.0848	-0.2799	0.0825	0.0598	0.094	-0.0983	0.0387	-0.8411	0.089	-0.1502	0.0205	-0.0736	0.0953	-0.1794	0.0809	-0.0213	0.0956	-0.1265	0.0519	-0.0604	0.0986	-0.2011	0.0137	-0.6765	0.092	0.0706	0.0647	-0.2779	0.0946
TSQ1531	YBR160W	CDC28	cdc28-5024	0	0	0	-0.1031	0.0523	-0.182	0.1435	-0.0945	0.0508	-0.7749	0.1614	0.0083	0.0483	-0.0261	0.1572	0.0241	0.052	0.3576	0.1751	0.095	0.061	-0.2945	0.079	0.0962	0.0815	0.5272	0.0321	-0.0648	0.067	-0.523	0.0309	0.0157	0.0546	-0.2932	0.2197	-0.0312	0.0552	-0.451	0.1148	-0.1231	0.055	-0.4595	0.1934
TSQ1532	YBR160W	CDC28	cdc28-5025	0	0	0	-0.0362	0.4692	0.0014	0.388	0.1513	0.46	-0.3124	0.355	-0.0023	0.409	-0.0613	0.3019	-0.0254	0.4404	-0.4018	0.3699	-0.3235	0.3845	-0.8414	0.3199	0.2105	0.4973	0.1157	0.3048	0.0908	0.4968	-0.2943	0.4069	-0.0488	0.3961	-0.3404	0.2933	-0.0447	0.4887	-0.0894	0.4338	0.1312	0.4823	-0.5219	0.3291
TSQ1533	YBR160W	CDC28	cdc28-5027	0	0	0	-0.2799	0.1706	-0.3466	0.2191	-0.1901	0.1715	-1.0147	0.8418	-0.0751	0.0345	-0.1575	0.1607	-0.1218	0.0161	-0.347	0.1527	-0.1575	0.1997	-0.7104	0.1601	-0.2577	0.0197	0.18	0.2074	-0.1139	0.0282	-0.5858	0.1651	0.0186	0.0236	-0.0704	0.2301	-0.1672	0.02	-0.3919	0.3346	-0.1714	0.0204	-0.817	0.1849
TSQ1534	YBR160W	CDC28	cdc28-5028	0	0	0	-0.0904	0.3826	-0.3141	0.2902	-0.0249	0.3367	0.4413	0.3573	-0.0073	0.4305	-0.3724	0.396	-0.02	0.4193	-0.1353	0.387	-0.1451	0.3368	-0.1957	0.2964	0.2362	0.4363	1.4731	0.4312	0.1917	0.385	0.3419	0.2767	0.0381	0.352	-0.0012	0.3723	0.1204	0.4091	-0.0051	0.2835	0.1944	0.4095	-0.1019	0.3843
TSQ1535	YBR160W	CDC28	cdc28-5029	0	0	0	0.2863	0.4251	-0.3514	0.9316	0.2682	0.3968	-0.3883	0.8512	0.3503	0.3611	0.102	0.7785	0.21	0.3975	0.3034	0.7535	0.4063	0.3449	0.0147	0.7435	0.5589	0.4391	nan	nan	nan	nan	nan	nan	0.1069	0.4095	0.1937	0.7737	0.5789	0.4068	nan	nan	nan	nan	nan	nan
TSQ1536	YBR160W	CDC28	cdc28-5030	1	0	0	-0.0309	0.1047	-0.0206	0.1015	0.197	0.0722	0.0552	0.13	0.1363	0.1706	0.1662	0.25	0.0118	0.1405	-0.831	0.1263	0.0601	0.0814	-0.1029	0.1138	0.5766	0.0858	0.3739	0.1776	0.2079	0.0747	0.3185	0.1618	-0.1409	0.0882	-0.6137	0.0989	0.1555	0.0779	0.1254	0.174	0.2463	0.0791	0.4427	0.1807
TSQ1538	YBR160W	CDC28	cdc28-5032	0	0	0	-0.1183	0.2692	-0.2373	0.3561	-0.0527	0.208	-0.5166	0.3594	0.0374	0.2367	0.1407	0.3842	-0.078	0.2492	0.1864	0.288	-0.2011	0.2161	-0.1729	0.3923	0.1481	0.2601	0.902	0.2751	-0.0307	0.2861	-0.2547	0.434	-0.0559	0.21	-0.0209	0.3017	-0.0112	0.2738	-0.0322	0.2928	-0.0105	0.2661	-0.1858	0.401
TSQ1539	YBR160W	CDC28	cdc28-5033	0	0	0	-0.1009	0.081	-0.0529	0.2025	-0.0561	0.0249	-0.3167	0.1556	-0.0585	0.0468	-0.2123	0.1717	0.0802	0.0721	-0.0967	0.2031	0.0759	0.1018	-0.1809	0.1694	-0.1975	0.0281	0.1651	0.2426	-0.0858	0.0814	-0.0291	0.2575	0.0095	0.0167	-0.1944	0.176	-0.0579	0.0631	-0.1188	0.2282	-0.022	0.0454	-0.3612	0.2064
TSQ1540	YBR160W	CDC28	cdc28-5034	0	0	0	-0.2866	0.2153	-0.7245	0.3585	0.0081	0.0417	-0.4586	0.1744	-0.1518	0.0682	-0.3733	0.2053	-0.1848	0.0411	-0.4094	0.1854	-0.1842	0.043	-0.0376	0.2034	-0.0252	0.0552	0.5051	0.3554	-0.0915	0.0422	-0.2647	0.2603	-0.0489	0.0458	-0.1164	0.247	-0.1299	0.0602	-0.3157	0.2646	-0.26	0.0517	-0.4795	0.2493
TSQ1541	YBR160W	CDC28	cdc28-5035	0	0	0	-0.1272	0.0415	-1.2693	0.0733	-0.0244	0.0412	-0.3119	0.052	-0.1788	0.0472	-0.6176	0.216	-0.0642	0.0414	-0.4231	0.171	-0.1532	0.0887	-0.4276	0.1127	-0.1716	0.0741	0.0138	0.3179	-0.0785	0.0453	-0.4539	0.0487	-0.2337	0.0401	-0.7533	0.1182	-0.1082	0.0529	-0.7405	0.0506	-0.0828	0.0556	-0.6645	0.1564
TSQ1543	YBR160W	CDC28	cdc28-5038	0	0	0	-0.0382	0.2288	-0.0026	0.0926	-0.0762	0.2175	-1.1158	0.2068	0.0105	0.2133	0.1384	0.4098	0.0189	0.1812	0.471	0.1024	-0.0292	0.2076	-0.1741	0.1094	-0.0357	0.1993	1.0598	0.2653	-0.1853	0.2172	-0.5164	0.1084	0.0406	0.1816	-0.1637	0.1211	-0.1191	0.2225	-0.5244	0.1351	-0.041	0.2098	-0.4106	0.1107
TSQ1545	YBR160W	CDC28	cdc28-5040	0	0	0	-0.1883	0.0761	0.0948	0.1114	-0.0914	0.0722	-0.0415	0.1399	-0.1511	0.0659	-0.1491	0.0979	-0.1119	0.063	0.5043	0.1286	-0.0984	0.0651	-0.0636	0.1359	-0.1271	0.071	0.8577	0.2759	-0.1939	0.0837	-0.2083	0.166	-0.3432	0.0694	-0.4355	0.1801	-0.1997	0.0737	-0.1909	0.1457	-0.2333	0.0684	-0.4048	0.1465
TSQ1546	YBR160W	CDC28	cdc28-5041	0	0	0	-0.062	0.0965	0.2615	0.1432	-0.0161	0.0824	-0.5209	0.2003	-0.0262	0.0917	-0.1144	0.0785	0.0554	0.0789	0.0349	0.2126	0.038	0.0894	-0.1979	0.1112	-0.1145	0.0883	0.4185	0.1071	-0.1013	0.088	0.0947	0.1066	-0.0301	0.0846	-0.0297	0.1211	-0.0619	0.0944	-0.3875	0.1126	-0.0215	0.0947	-0.3131	0.1044
TSQ1547	YBR160W	CDC28	cdc28-5042	0	0	0	-0.2936	0.1072	-0.5913	0.1675	-0.5047	0.3104	-0.6317	0.1735	-0.2388	0.103	-0.7529	0.112	-0.1041	0.0964	-0.241	0.1357	-0.4879	0.3941	-0.2997	0.2031	-0.2401	0.1318	0.8684	0.2621	-0.2234	0.1083	-0.7462	0.1617	-0.1383	0.1072	-0.2798	0.1609	-0.2797	0.129	-0.3944	0.1545	-0.2914	0.1315	-0.8779	0.1973
TSQ1548	YBR160W	CDC28	cdc28-5043	0	0	0	-0.0625	0.168	0.5343	0.2063	-0.173	0.244	0.3801	0.2469	0.0218	0.1699	0.3838	0.3992	0.0932	0.1466	-0.0612	0.3126	-0.2161	0.2614	0.0519	0.2646	0.2968	0.1802	1.568	0.3027	-0.0535	0.1741	-0.079	0.3806	-0.0803	0.2478	-0.0626	0.228	0.1813	0.1905	0.6864	0.2011	0.0607	0.1751	-0.2121	0.3579
TSQ1549	YBR160W	CDC28	cdc28-5044	0	0	0	-0.1838	0.0853	-0.0556	0.2017	-0.1471	0.0821	-0.1311	0.3901	-0.1189	0.0829	-0.0339	0.1077	-0.1308	0.0984	0.0524	0.1908	-0.1334	0.096	-0.5468	0.025	-0.167	0.0903	0.6906	0.3046	-0.1681	0.0851	-0.4753	0.1429	-0.0708	0.0813	0.2188	0.0159	-0.2614	0.0965	-0.7311	0.2545	-0.1268	0.0995	-0.1811	0.097
TSQ1550	YBR160W	CDC28	cdc28-5045	0	0	0	-0.0947	0.0287	0.5012	0.1807	-0.0906	0.0528	0.1599	0.3272	-0.0655	0.0271	0.4589	0.0787	-0.0484	0.0862	0.4618	0.1969	-0.093	0.0715	0.1887	0.1592	-0.1222	0.0182	1.6036	0.2011	-0.0545	0.0781	0.3446	0.0937	-0.0745	0.0515	0.2886	0.1491	-0.1893	0.0168	0.1321	0.1375	-0.3132	0.0264	-0.4409	0.1013
TSQ1551	YBR160W	CDC28	cdc28-5046	1	0	0	-0.134	0.0643	-0.306	0.0791	-0.0975	0.0789	-0.2975	0.0421	-0.0232	0.0512	-0.1502	0.0977	-0.099	0.0526	-0.1655	0.1939	0.0136	0.0857	-0.0422	0.0784	0.1258	0.0576	0.2044	0.0506	0.0025	0.0575	-0.1954	0.0295	-0.1837	0.052	-0.6579	0.1129	-0.0449	0.0565	0.1764	0.0431	-0.1294	0.0568	-0.0104	0.1842
TSQ1552	YBR160W	CDC28	cdc28-5047	0	0	0	-0.102	0.3028	-0.6145	0.5513	0.1401	0.3144	0.5974	0.4226	-0.0181	0.3169	0.1522	0.4584	0.0126	0.3444	-0.0052	0.4276	-0.1625	0.4827	-0.8458	0.3482	0.621	0.3489	1.7956	0.5037	0.0658	0.381	1.0271	0.3621	-0.0138	0.2972	-0.1807	0.5597	0.2819	0.3105	1.0711	0.5602	nan	nan	nan	nan
TSQ1553	YBR160W	CDC28	cdc28-5048	0	0	0	0.0532	0.3176	-0.2647	0.1629	0.3074	0.2944	0.2043	0.1207	0.2132	0.315	-0.1085	0.0762	0.1788	0.3788	0.0509	0.2556	0.021	0.2826	-0.1875	0.2959	0.1136	0.3114	nan	nan	0.1283	0.3791	-0.1879	0.0926	0.1631	0.3462	-0.6147	0.1642	0.139	0.3764	-0.1649	0.1164	0.1352	0.3603	-1.0499	0.099
TSQ1554	YBR160W	CDC28	cdc28-5049	0	0	0	-0.0608	0.1473	0.0219	0.1791	-0.0691	0.1013	0.0466	0.1021	-0.1735	0.0883	-0.4144	0.1691	-0.1183	0.0952	0.0612	0.2919	-0.1083	0.0968	-0.2658	0.0922	-0.3938	0.1011	-0.3279	0.1733	0.0503	0.0995	0.0696	0.0494	-0.0562	0.0945	0.0009	0.0551	-0.1181	0.1023	0.176	0.0936	-0.1908	0.1084	-0.121	0.0469
TSQ1555	YBR160W	CDC28	cdc28-5050	0	0	0	-0.0002	0.1339	-0.0103	0.1063	-0.0977	0.0847	-0.0427	0.1398	-0.1892	0.0372	-0.6123	0.0964	-0.1141	0.024	-0.0488	0.1157	-0.2752	0.0338	-0.5931	0.1323	-0.2056	0.0681	0.0416	0.1239	0.0202	0.0621	-0.0293	0.1225	-0.2193	0.0202	-0.2761	0.1204	-0.2129	0.0372	-0.3783	0.1948	-0.133	0.0297	-0.2743	0.2636
TSQ1556	YBR160W	CDC28	cdc28-5051	0	0	0	-0.0671	0.0565	-0.5284	0.117	-0.0336	0.0593	-0.2102	0.1294	-0.1276	0.0532	-0.4545	0.18	-0.008	0.0542	0.4695	0.1277	-0.0426	0.0644	0.0766	0.1289	0.1181	0.0748	0.3435	0.3393	0.005	0.0605	0.0128	0.1738	-0.0549	0.0557	-0.0403	0.1485	0.0504	0.0586	-0.3002	0.1206	-0.0534	0.0602	0.0686	0.2082
TSQ1557	YBR160W	CDC28	cdc28-5052	0	0	0	-0.0382	0.1282	0.1237	0.2516	-0.0069	0.1539	0.536	0.2657	-0.0361	0.1356	0.2327	0.3263	-0.047	0.1162	0.3609	0.2519	0.0744	0.1474	-0.2203	0.2561	0.0685	0.1279	0.4157	0.2833	0.0396	0.1441	0.3917	0.4351	0.0439	0.1189	0.5215	0.3202	0.0065	0.1448	-0.3066	0.3337	-0.0061	0.1408	-0.1191	0.4374
TSQ1558	YBR160W	CDC28	cdc28-5053	0	0	0	-0.1826	0.0859	-0.4198	0.1753	-0.1297	0.0928	-0.1438	0.1039	-0.0692	0.1012	0.0056	0.1937	-0.0807	0.0945	0.3805	0.1055	-0.1478	0.0864	-0.4581	0.2093	-0.1606	0.1051	0.6491	0.0823	-0.156	0.0943	-0.4849	0.0826	0.0312	0.0886	0.181	0.0819	-0.1352	0.0998	-0.5712	0.0979	-0.0206	0.0868	0.0324	0.1217
TSQ1559	YBR160W	CDC28	cdc28-5054	0	0	0	-0.1324	0.1357	0.0833	0.217	-0.0351	0.1361	-0.1816	0.2156	-0.107	0.1239	-0.0434	0.1681	-0.1643	0.1433	0.3618	0.2294	-0.1025	0.1176	-0.1193	0.2546	0.0223	0.1237	0.5347	0.2973	-0.1024	0.1335	0.1344	0.2607	-0.0138	0.154	0.0962	0.1907	-0.1428	0.14	-0.5248	0.228	-0.0436	0.1361	-0.2307	0.3439
TSQ1561	YBR160W	CDC28	cdc28-5057	0	0	0	-0.1812	0.1477	-0.5078	0.1841	-0.2196	0.1429	-0.5218	0.1942	-0.0944	0.1556	-0.3829	0.1403	-0.1846	0.1661	0.0516	0.2458	-0.2958	0.1871	-0.4401	0.168	-0.1985	0.1836	0.8149	0.3019	-0.0696	0.1784	-0.0929	0.233	-0.0832	0.1693	-0.2904	0.1778	-0.3201	0.1775	-0.7499	0.2515	-0.2094	0.1865	-0.5286	0.1787
TSQ1563	YBR160W	CDC28	cdc28-5059	1	0	0	-0.019	0.0466	0.0919	0.0656	-0.0596	0.0452	0.0085	0.1318	0.0338	0.0432	0.2385	0.0221	-0.028	0.0557	0.0189	0.1103	0.0306	0.0776	0.0651	0.0361	-0.0934	0.0525	0.1166	0.045	-0.0697	0.0492	0.0417	0.0273	-0.0565	0.0459	0.1816	0.0704	-0.1117	0.0475	0.1558	0.058	-0.0564	0.0586	0.037	0.0361
TSQ1564	YBR160W	CDC28	cdc28-5060	1	0	0	-0.047	0.0332	0.119	0.069	-0.1234	0.0347	-0.0955	0.0703	-0.1314	0.0325	-0.0835	0.0697	-0.1013	0.0459	-0.2975	0.1277	-0.189	0.0411	-0.2144	0.0808	-0.158	0.0347	-0.0963	0.0839	-0.0604	0.0328	0.1244	0.0725	-0.0019	0.0314	0.1497	0.0635	-0.3065	0.0328	0.0948	0.0885	-0.1026	0.0479	0.0972	0.0723
TSQ1565	YBR160W	CDC28	cdc28-5061	1	0	0	-0.0433	0.143	-0.0259	0.1054	-0.1692	0.1197	-0.1356	0.16	-0.1204	0.103	-0.0377	0.0948	-0.1388	0.1066	-0.0073	0.2027	-0.2386	0.1356	-0.4281	0.229	-0.1295	0.1334	0.2962	0.0774	-0.0923	0.1192	0.0166	0.0675	-0.0866	0.1119	0.042	0.0821	-0.2077	0.1239	0.1539	0.0706	-0.098	0.125	0.0276	0.0692
TSQ1566	YBR160W	CDC28	cdc28-5062	0	0	0	-0.0719	0.0523	-0.2104	0.0716	-0.0999	0.0635	-0.0049	0.075	-0.1082	0.0594	-0.0493	0.0716	-0.0869	0.0475	-0.2969	0.3638	-0.1529	0.0407	-0.0862	0.0766	-0.0624	0.047	-0.1196	0.1086	-0.002	0.046	0.2601	0.0826	-0.0377	0.0417	0.1206	0.0762	-0.0969	0.042	-0.2029	0.0708	-0.073	0.0413	-0.0097	0.0824
TSQ1568	YBR160W	CDC28	cdc28-5064	0	0	0	-0.0461	0.0726	0.2563	0.2936	-0.0766	0.0378	0.275	0.2063	-0.063	0.0349	0.0595	0.1765	-0.065	0.0537	0.4674	0.1989	0.1258	0.0459	0.4393	0.2658	0.0187	0.0443	0.8482	0.2704	-0.1213	0.0437	0.2374	0.212	-0.0054	0.0834	0.4781	0.1922	-0.2011	0.0745	-0.0504	0.2112	-0.0498	0.0382	0.2557	0.2938
TSQ1569	YBR160W	CDC28	cdc28-5065	0	0	0	-0.0613	0.0662	0.1807	0.2655	-0.0542	0.0542	0.1938	0.2928	-0.0558	0.048	0.0839	0.293	-0.1919	0.0387	-0.1389	0.3283	-0.093	0.1641	0.2783	0.2479	-0.0731	0.0482	-0.2713	0.3241	-0.0646	0.0382	0.3556	0.2224	-0.1578	0.0528	0.2261	0.2524	-0.157	0.0626	-0.1985	0.2744	-0.1567	0.0236	0.1999	0.2734
TSQ1571	YBR160W	CDC28	cdc28-5068	1	0	0	-0.0893	0.0851	-0.024	0.0989	-0.1847	0.0914	-0.1452	0.0839	-0.0726	0.0875	-0.0467	0.0672	-0.0772	0.0791	-0.1811	0.1394	-0.0419	0.0968	-0.1191	0.0821	-0.142	0.0838	-0.0217	0.0912	-0.1714	0.0804	-0.1532	0.0886	-0.1415	0.0753	-0.0819	0.0859	-0.2365	0.0848	0.1304	0.0782	-0.2459	0.0879	-0.1276	0.1299
TSQ1572	YBR160W	CDC28	cdc28-5069	0	0	0	-0.107	0.0449	-0.2399	0.1757	-0.125	0.0392	-0.4764	0.2126	-0.0768	0.0332	0.0153	0.2865	-0.042	0.0377	-0.0425	0.1954	-0.0357	0.0335	-0.4577	0.1849	-0.28	0.029	0.269	0.2449	-0.237	0.0662	-0.4196	0.2655	-0.0845	0.0622	0.1408	0.1662	-0.222	0.0219	-0.5253	0.2196	-0.1713	0.0305	-0.4746	0.2352
TSQ1573	YBR160W	CDC28	cdc28-5070	0	0	0	-0.082	0.0418	-0.1247	0.2044	-0.0436	0.0693	-0.1417	0.1173	-0.0512	0.053	-0.0292	0.1033	-0.115	0.0729	0.003	0.1714	-0.1753	0.1297	-0.8782	0.1475	-0.038	0.0528	0.678	0.1737	-0.0589	0.0281	-0.3113	0.1555	-0.0582	0.0368	0.1263	0.0922	-0.0236	0.0255	-0.4685	0.1056	0.0301	0.0286	-0.6619	0.1573
TSQ1574	YBR160W	CDC28	cdc28-5071	1	0	0	-0.086	0.0994	-0.0075	0.1782	0.0844	0.1191	-0.0522	0.1277	-0.1671	0.0978	-0.3224	0.1311	-0.1177	0.1137	-0.2133	0.1489	0.101	0.1229	0.1386	0.1185	0.528	0.1297	0.6519	0.1253	-0.1588	0.1177	-0.0985	0.1344	-0.1592	0.2217	0.01	0.1639	0.1493	0.1056	-0.0399	0.1161	0.0735	0.1024	0.099	0.1273
TSQ1575	YBR160W	CDC28	cdc28-5072	0	0	0	-0.0045	0.0953	0.192	0.0862	-0.0205	0.0688	0.2653	0.0849	-0.1393	0.0822	0.0436	0.068	-0.1505	0.0642	-0.3311	0.0659	-0.1199	0.0873	0.2004	0.1113	0.2063	0.074	0.3608	0.0742	0.0299	0.0726	0.025	0.0686	-0.415	0.1022	-0.8065	0.2985	-0.0522	0.0714	0.3426	0.1082	-0.0776	0.0714	0.1052	0.0702
TSQ1577	YBR160W	CDC28	cdc28-5074	1	0	0	-0.2929	0.0964	-0.5758	0.0523	-0.1022	0.0947	-0.3754	0.2491	-0.2697	0.0994	-0.4295	0.125	-0.2127	0.0911	-1.431	0.5698	0.0424	0.0942	-0.3347	0.3043	0.0839	0.1145	0.2361	0.051	-0.1538	0.1027	-0.2317	0.0469	-0.578	0.0892	-1.7862	0.5704	-0.2659	0.1234	0.1206	0.0995	-0.0706	0.0993	0.2239	0.2809
TSQ1578	YBR160W	CDC28	cdc28-5075	0	0	0	0.0045	0.0606	0.4122	0.0849	-0.0302	0.0566	-0.0199	0.1424	0.0006	0.0547	0.2962	0.1098	0.0322	0.0542	0.7149	0.2976	0.067	0.0595	0.2365	0.2207	-0.1615	0.071	0.531	0.0838	-0.0955	0.0655	0.3007	0.0792	-0.0326	0.062	0.3855	0.2114	0.0109	0.0596	0.5924	0.0928	-0.0275	0.0672	0.1541	0.0979
TSQ1579	YBR160W	CDC28	cdc28-5076	1	0	0	-0.0462	0.033	-0.0606	0.0755	-0.0209	0.0636	-0.1399	0.1098	-0.0428	0.0364	-0.0835	0.0888	-0.0122	0.0618	-0.0505	0.1074	-0.0556	0.1008	0.0153	0.2836	0.0426	0.0653	-0.0401	0.114	-0.0062	0.084	0.0467	0.0813	0.0842	0.0176	0.1906	0.0763	-0.014	0.035	-0.2004	0.0756	-0.0322	0.0233	0.2161	0.1382
TSQ1580	YBR160W	CDC28	cdc28-5077	0	0	0	-0.0819	0.0633	-0.4651	0.2941	-0.1537	0.0324	-1.3713	0.2978	-0.0846	0.0301	-0.4173	0.0712	-0.0067	0.0344	0.145	0.1811	-0.1571	0.2206	-0.8477	0.2941	-0.0773	0.0369	0.065	0.0517	-0.2032	0.0376	-0.9245	0.0395	-0.0112	0.0933	-0.4846	0.4568	-0.199	0.0335	-0.9969	0.0399	-0.0243	0.0347	-0.5479	0.0564
TSQ1581	YBR160W	CDC28	cdc28-5078	0	0	0	-0.0582	0.0797	0.0605	0.1258	-0.0509	0.0942	-0.4572	0.4334	-0.0267	0.0635	-0.1343	0.0448	-0.024	0.0652	-0.2595	0.1078	-0.0353	0.1026	-0.3921	0.1138	0.003	0.0269	0.5587	0.2758	-0.1408	0.0256	-0.2117	0.053	0.0581	0.0564	-0.48	0.268	-0.2101	0.0228	-0.2644	0.0943	-0.231	0.0343	-0.0144	0.1347
TSQ1582	YBR160W	CDC28	cdc28-5080	1	0	0	0.0029	0.0745	0.1486	0.0758	0.0301	0.0741	0.0585	0.0717	-0.0383	0.083	0.1568	0.0647	0.0258	0.0794	0.0413	0.0773	-0.0227	0.0792	0.2096	0.0323	0.0634	0.0802	0.152	0.0847	0.0754	0.0925	0.175	0.0364	-0.0176	0.085	0.1817	0.045	-0.0315	0.0811	0.1097	0.0337	-0.0982	0.0846	0.2541	0.042
TSQ1583	YBR160W	CDC28	cdc28-5081	0	0	0	0.0646	0.0123	0.5428	0.1359	0.077	0.0269	0.326	0.1046	0.0364	0.0984	0.5145	0.0899	0.1078	0.0874	-0.1027	0.102	-0.0204	0.1512	0.6445	0.1917	-0.0413	0.0271	0.3291	0.1281	-0.0689	0.0622	0.2939	0.1082	0.1607	0.0125	0.7343	0.0913	-0.0758	0.016	0.2422	0.0878	-0.0655	0.029	0.3527	0.1358
TSQ1585	YBR160W	CDC28	cdc28-5083	1	0	0	-0.0579	0.0739	0.0291	0.0743	-0.0571	0.0798	-0.3591	0.1174	-0.0774	0.0722	-0.1444	0.0339	-0.0405	0.0335	-0.2645	0.3489	0.0488	0.0293	-0.2059	0.0681	-0.0196	0.0319	0.0622	0.043	-0.0577	0.03	-0.0029	0.0436	0.0257	0.0295	0.2238	0.035	-0.0108	0.055	0.0767	0.0484	-0.116	0.0316	-0.2168	0.0367
TSQ1587	YBR160W	CDC28	cdc28-5085	0	0	0	-0.1171	0.0649	0.2425	0.1871	-0.2207	0.0727	0.049	0.2383	-0.2321	0.0487	0.0607	0.3211	-0.087	0.0725	0.059	0.2035	-0.06	0.0319	-0.0165	0.2241	-0.3104	0.0334	-0.5326	0.3142	-0.2488	0.0357	-0.1472	0.2816	-0.1562	0.0358	-0.0479	0.2193	-0.3392	0.0359	-0.3278	0.2546	-0.2216	0.042	-0.6829	0.214
TSQ1588	YBR160W	CDC28	cdc28-5086	1	0	0	-0.1146	0.1345	0.0411	0.0674	-0.0718	0.1257	0.2052	0.1008	-0.0072	0.1362	0.2293	0.0665	-0.0507	0.1356	0.2807	0.0751	-0.0513	0.1378	-0.1207	0.0789	-0.035	0.1361	0.1777	0.1962	-0.0748	0.1408	0.2285	0.1151	-0.1018	0.1271	0.0401	0.0674	0.0229	0.1273	0.1388	0.1194	0.0031	0.1447	0.194	0.0874
TSQ1590	YBR160W	CDC28	cdc28-5088	0	0	0	0.1095	0.3119	-0.1588	0.1552	0.0759	0.256	-0.2851	0.1366	0.1632	0.2758	-0.0042	0.1566	0.0215	0.2929	0.1604	0.3098	-0.0153	0.2628	-0.2074	0.1902	0.3861	0.2994	0.4055	0.1628	0.0363	0.2696	-0.0211	0.1747	0.1514	0.2562	-0.0086	0.1144	0.2808	0.3308	0.0316	0.1683	0.1859	0.2719	0.1727	0.3128
TSQ1591	YBR160W	CDC28	cdc28-5090	0	0	0	-0.1825	0.1768	-0.2852	0.0954	-0.2425	0.0677	0.0588	0.0645	-0.1719	0.0209	-0.193	0.2366	-0.2227	0.0283	-0.1235	0.4074	-0.3049	0.0582	-0.6129	0.5576	-0.4194	0.1032	-0.1945	0.5229	-0.2363	0.0507	-0.1401	0.0683	-0.274	0.0366	-0.1278	0.0366	-0.3342	0.0318	-0.1831	0.0484	-0.2111	0.0292	-0.2598	0.0371
TSQ1592	YBR160W	CDC28	cdc28-5091	1	0	0	-0.018	0.0373	-0.0706	0.0841	-0.0165	0.0501	-0.0443	0.0825	-0.1696	0.0338	-0.0528	0.0716	-0.0575	0.0353	-0.2048	0.091	-0.061	0.0359	0.0822	0.0672	-0.0611	0.0382	-0.1824	0.0957	0.0894	0.0404	0.1461	0.055	0.0458	0.0447	0.2425	0.049	0.0023	0.0392	0.0318	0.0908	-0.1164	0.0369	-0.0721	0.0686
TSQ1595	YBR160W	CDC28	cdc28-5094	1	0	0	-0.0851	0.041	-0.2684	0.1184	0.028	0.0263	0.0133	0.0871	-0.043	0.0596	-0.1626	0.1223	-0.1028	0.0212	-0.3733	0.0904	-0.0595	0.0228	-0.0367	0.0933	0.1325	0.0222	-0.2039	0.1276	-0.0308	0.0439	-0.1619	0.1111	-0.1816	0.0663	-0.2425	0.2564	-0.1144	0.0442	-0.1948	0.083	0.007	0.0604	-0.1251	0.1403
TSQ1596	YBR160W	CDC28	cdc28-5095	1	0	0	-0.0736	0.0869	-0.0135	0.0692	0.0284	0.0561	-0.0554	0.0584	-0.0144	0.038	0.0899	0.0555	-0.0756	0.083	-0.3279	0.5726	-0.0476	0.0687	-0.118	0.063	0.4259	0.0601	0.5632	0.0933	-0.2412	0.0854	-0.2646	0.0572	-0.1311	0.0896	-0.6561	0.3275	0.0587	0.0483	0.1801	0.0712	-0.0428	0.0793	0.0607	0.0937
TSQ1597	YBR160W	CDC28	cdc28-5096	0	0	0	-0.0418	0.0748	0.027	0.2036	-0.1016	0.0793	-0.3227	0.2214	-0.0854	0.0752	-0.1197	0.1734	-0.0847	0.0833	0.3276	0.2932	0.0219	0.071	-0.6026	0.3036	-0.1187	0.0791	0.5203	0.2362	-0.1236	0.089	-0.3153	0.2976	-0.0131	0.0727	0.1051	0.2513	-0.0878	0.0818	-0.72	0.215	0.0587	0.0737	-0.2969	0.3278
TSQ1598	YBR160W	CDC28	cdc28-5097	0	0	0	-0.0347	0.1377	-0.3992	0.2564	0.0031	0.1301	-0.6706	0.1971	0.0917	0.1107	-0.4003	0.1842	0.1313	0.1206	-0.5682	0.1928	0.0604	0.1198	-0.4658	0.3114	0.3754	0.1335	1.6067	0.3706	-0.0401	0.129	-0.675	0.2837	0.0044	0.1382	-0.5057	0.1889	-0.0436	0.1347	-0.3423	0.3225	-0.0854	0.1565	0.3099	0.2015
TSQ1599	YBR160W	CDC28	cdc28-5098	0	0	0	-0.0927	0.1337	-0.1598	0.2533	-0.2142	0.1324	-0.403	0.3433	-0.0945	0.1642	-0.3929	0.1707	0.0045	0.1359	-0.0262	0.1851	-0.1038	0.1568	-0.1258	0.3055	0.0465	0.1572	0.141	0.2033	-0.0908	0.1667	-0.2169	0.2674	-0.1148	0.1433	-0.2004	0.2106	-0.1616	0.1744	-0.0716	0.254	-0.0622	0.1626	-0.1195	0.2863
TSQ1600	YBR160W	CDC28	cdc28-5100	0	0	0	-0.1186	0.0957	-1.0206	0.16	0.0787	0.0596	-0.3217	0.126	-0.0261	0.0786	-0.3168	0.1122	-0.0032	0.1097	0.12	0.3902	-0.0366	0.0439	-0.1462	0.1713	0.0055	0.0382	0.7136	0.1699	-0.0437	0.039	-0.3926	0.1556	-0.0228	0.0356	-0.1141	0.1074	-0.0667	0.0357	-0.6067	0.123	-0.0508	0.036	-0.658	0.1639
TSQ1601	YBR160W	CDC28	cdc28-5101	0	0	0	-0.023	0.1891	-0.0578	0.3057	0.0558	0.1869	-0.1454	0.3596	0.0113	0.1707	0.0115	0.3149	-0.0322	0.1933	0.5397	0.4175	-0.0872	0.1569	-0.428	0.339	0.0739	0.205	1.4471	0.3205	-0.0628	0.1978	-0.1939	0.4353	0.0026	0.1585	0.3435	0.3304	0.0558	0.203	0.0327	0.4331	0.0281	0.2016	-0.2332	0.425
TSQ1602	YBR160W	CDC28	cdc28-5102	1	0	0	-0.224	0.0414	-0.584	0.1193	-0.1914	0.1626	-0.5218	0.1967	-0.3718	0.1109	-0.61	0.2419	-0.2441	0.0648	-0.4338	0.3167	0.0563	0.0417	0.0629	0.1313	0.1833	0.0444	0.0849	0.1866	-0.2405	0.0448	-0.3843	0.1533	-0.3644	0.0404	-0.898	0.1124	-0.0532	0.0478	-0.0799	0.1226	0.0272	0.0474	-0.0367	0.2024
TSQ1603	YBR160W	CDC28	cdc28-5103	0	0	0	-0.2563	0.1022	-0.9636	0.1463	-0.0721	0.0945	0.0485	0.1741	-0.1938	0.0327	-0.1562	0.11	-0.095	0.0224	0.1859	0.1492	-0.1706	0.0241	0.1295	0.2084	-0.1783	0.0347	-0.2602	0.1637	-0.1443	0.0237	-0.0402	0.15	-0.1264	0.0289	-0.1101	0.1375	-0.055	0.0259	-0.1296	0.1167	-0.1816	0.0295	-1.9355	0.3847
TSQ1604	YBR160W	CDC28	cdc28-5104	1	0	0	-0.0724	0.066	0.0335	0.0409	-0.1437	0.066	-0.4581	0.0951	-0.0103	0.0655	0.0504	0.0407	0.0711	0.0721	0.1324	0.0629	0.0409	0.0688	0.0044	0.095	-0.1736	0.0868	-0.2103	0.1473	-0.0206	0.0678	0.0228	0.0392	-0.021	0.0632	-0.0385	0.1001	-0.0611	0.0717	0.2343	0.0422	-0.1429	0.0803	-0.2333	0.0549
TSQ1605	YBR160W	CDC28	cdc28-5105	0	0	0	-0.165	0.0791	-0.7959	0.1403	-0.1011	0.089	0.0774	0.1788	-0.1521	0.0852	-0.0039	0.1702	-0.1001	0.0794	-0.0679	0.191	-0.1145	0.0739	-0.0262	0.1524	0.1279	0.1208	0.4372	0.2295	-0.0986	0.0919	0.0973	0.2306	-0.0604	0.0688	0.1281	0.1308	-0.0269	0.0782	-0.0972	0.1387	-0.1962	0.0772	-0.5158	0.1479
TSQ1606	YBR160W	CDC28	cdc28-5106	0	0	0	-0.019	0.0741	-0.0793	0.3446	-0.0995	0.1861	0.0063	0.2507	-0.0591	0.0434	0.1355	0.2436	-0.0209	0.0556	0.3911	0.214	-0.0935	0.048	0.1689	0.139	0.018	0.0593	0.5345	0.1346	-0.0706	0.0582	0.0801	0.1886	-0.0381	0.0523	0.2099	0.1046	-0.022	0.0492	-0.2935	0.1229	-0.082	0.0516	-0.5443	0.1441
TSQ1607	YBR160W	CDC28	cdc28-5107	0	0	0	-0.2669	0.1084	-0.3906	0.2638	-0.3831	0.2285	-0.2447	0.2245	-0.1252	0.0999	-0.3387	0.1806	-0.179	0.1043	-0.2114	0.3074	-0.4567	0.3981	-0.2539	0.2376	0.0516	0.1228	1.612	0.3872	-0.0554	0.108	-0.3347	0.2858	-0.0296	0.1002	-0.0187	0.3195	-0.2	0.1172	-0.3974	0.3342	-0.1066	0.1191	-0.172	0.2494
TSQ1608	YBR160W	CDC28	cdc28-5108	0	0	0	-0.1621	0.0761	-0.3504	0.0537	-0.0384	0.0628	0.0629	0.0524	-0.1654	0.0609	-0.3143	0.1037	-0.1963	0.0794	0.0358	0.2717	-0.1636	0.0762	-0.6025	0.0633	0.1458	0.0671	0.2132	0.0706	-0.1131	0.0803	-0.3817	0.0964	-0.1265	0.0719	-0.0843	0.0862	-0.0638	0.0772	-0.5003	0.0718	-0.0191	0.0765	-0.6901	0.0717
TSQ1610	YBR160W	CDC28	cdc28-5112	0	0	0	-0.189	0.0568	-0.3418	0.0947	-0.3129	0.1354	-0.251	0.1433	-0.1222	0.0145	0.0785	0.0837	-0.1467	0.0266	-0.3701	0.1039	-0.167	0.056	-0.2238	0.112	-0.4708	0.0325	-0.4058	0.204	-0.4212	0.0329	-0.3363	0.1094	-0.3316	0.0574	-0.5357	0.3161	-0.5694	0.0176	-0.8317	0.1167	-0.4309	0.1807	-0.704	0.2446
TSQ1612	YBR160W	CDC28	cdc28-5114	0	0	0	-0.0548	0.0491	0.2617	0.158	0.0459	0.0368	0.1122	0.192	-0.0157	0.0417	0.1988	0.2678	0.05	0.0446	0.3968	0.1793	0.1038	0.0376	-0.0432	0.1905	-0.0913	0.0415	0.4607	0.2836	0.0179	0.079	0.0233	0.2289	0.0221	0.0457	0.1867	0.2264	-0.1149	0.0645	0.1154	0.1695	-0.1022	0.0401	-0.1834	0.2586
TSQ1613	YBR160W	CDC28	cdc28-5115	0	0	0	-0.1531	0.1107	-0.2807	0.0875	-0.2055	0.0548	-0.0527	0.1169	-0.2002	0.0263	-0.3971	0.2333	-0.1953	0.096	-0.419	0.2272	-0.212	0.0352	-0.6765	0.3096	-0.2041	0.0375	0.141	0.137	-0.1817	0.0229	-0.265	0.106	-0.1191	0.0517	-0.1572	0.0997	-0.2604	0.0354	-0.2486	0.0464	-0.2709	0.0224	-0.4463	0.0486
TSQ1614	YBR160W	CDC28	cdc28-5116	0	0	0	-0.0531	0.0523	-0.0492	0.1217	0.0126	0.1558	0.0597	0.1528	-0.1144	0.0884	0.1492	0.0589	-0.0139	0.0247	-0.5085	0.0731	-0.1277	0.0094	-0.1475	0.132	-0.177	0.1965	-0.8659	0.514	-0.0948	0.097	-0.0215	0.0862	-0.0746	0.064	-0.0822	0.1111	-0.1733	0.0261	-0.0921	0.0636	-0.1607	0.1147	0.1239	0.0818
TSQ1615	YBR160W	CDC28	cdc28-5117	0	0	0	-0.1234	0.0446	0.0523	0.0504	-0.0292	0.0316	-0.1927	0.0698	0.0513	0.0568	0.1492	0.055	-0.072	0.0305	0.3721	0.1808	-0.0498	0.0304	-0.4058	0.0647	0.0944	0.0606	0.2032	0.0593	-0.0615	0.0312	-0.3133	0.0841	0.0515	0.0311	0.2443	0.0626	-0.0113	0.0324	-0.3262	0.0508	0.1232	0.0348	0.1908	0.0909
TSQ1616	YBR160W	CDC28	cdc28-5118	0	0	0	-0.289	0.1526	-0.7463	0.1329	-0.0478	0.0771	-0.2333	0.1337	-0.066	0.0584	-0.3126	0.129	-0.1465	0.0564	-0.348	0.1973	-0.1677	0.0635	-0.2659	0.1947	-0.0203	0.0817	nan	nan	-0.1235	0.0703	-0.1221	0.2204	-0.1225	0.1154	-0.2324	0.1286	-0.0656	0.0612	-0.4598	0.185	-0.2517	0.0635	nan	nan
TSQ1617	YBR160W	CDC28	cdc28-5119	0	0	0	-0.1658	0.2377	-0.5842	0.2982	-0.3335	0.2807	-0.531	0.1994	0.0915	0.2219	0.4462	0.502	-0.1238	0.1903	-0.3148	0.1957	-0.048	0.2011	0.3337	0.213	0.1635	0.2298	1.2144	0.2411	-0.0248	0.2404	-0.4597	0.2406	0.0722	0.1908	-0.1627	0.1966	-0.1154	0.2496	-0.5313	0.3035	-0.0942	0.2323	-0.2577	0.3213
TSQ1618	YBR160W	CDC28	cdc28-5125	0	0	0	0.0348	0.1221	0.3742	0.3166	-0.0141	0.1112	0.0746	0.2112	-0.0636	0.1087	-0.3845	0.2497	-0.0783	0.1062	-0.0772	0.2409	-0.0276	0.1093	0.0481	0.3306	-0.0813	0.1096	0.1398	0.2284	0.0289	0.1092	-0.0795	0.2757	0.0783	0.1033	0.2127	0.2521	-0.2082	0.1219	-0.3322	0.294	-0.1101	0.1229	-0.5475	0.3515
TSQ1619	YBR160W	CDC28	cdc28-5126	0	0	0	-0.0383	0.0482	0.2264	0.048	-0.0952	0.0229	-0.1889	0.0698	-0.0617	0.0751	0.1651	0.0389	0.022	0.0453	-0.2015	0.0724	0.0512	0.0238	-0.1312	0.0405	-0.0962	0.1117	0.0331	0.5565	-0.155	0.0395	0.1737	0.0434	0.019	0.0226	0.1854	0.0659	-0.1848	0.0284	0.2876	0.2418	-0.0149	0.0276	-0.0006	0.0696
TSQ1620	YBR160W	CDC28	cdc28-5127	0	0	0	-0.2072	0.0594	-0.145	0.0247	-0.1214	0.0605	0.0937	0.1647	-0.1217	0.0609	-0.0647	0.0271	-0.0377	0.0706	-0.0462	0.2687	-0.0155	0.0602	-0.1267	0.3095	-0.0198	0.0634	0.3575	0.0677	-0.2114	0.0632	-0.0523	0.0304	-0.0868	0.058	-0.1691	0.1423	-0.1632	0.0631	-0.4809	0.023	-0.1021	0.0661	-0.0223	0.0248
TSQ1621	YBR160W	CDC28	cdc28-5128	0	0	0	0.0765	0.1959	0.1661	0.2354	0.193	0.1892	0.3287	0.2228	0.1986	0.2066	0.1579	0.3115	0.0364	0.1669	-0.3188	0.2275	0.1849	0.2105	0.3185	0.2049	0.5323	0.2048	0.3125	0.2184	0.2086	0.2161	0.2707	0.2499	-0.1402	0.1659	-0.4503	0.1704	0.1817	0.1938	0.2042	0.2845	0.2807	0.2133	0.4439	0.2311
TSQ1622	YBR160W	CDC28	cdc28-5129	0	0	0	-0.2979	0.1144	-0.7193	0.0641	-0.2173	0.0472	-0.6013	0.1871	-0.3183	0.0402	-0.8934	0.0957	-0.2802	0.0364	-0.5904	0.0593	-0.324	0.0383	-0.5253	0.0837	-0.3099	0.1522	-0.2204	0.711	-0.2483	0.0381	-0.5518	0.0813	-0.2564	0.0348	-0.3568	0.0546	-0.4742	0.046	-0.9931	0.0695	-0.3219	0.0384	-0.5797	0.0638
TSQ1623	YBR160W	CDC28	cdc28-5130	0	0	0	-0.2969	0.058	-0.4322	0.1716	-0.0122	0.0535	0.0721	0.155	-0.1818	0.0491	-0.6353	0.1244	-0.1082	0.0508	-0.2022	0.15	-0.0606	0.0578	-0.3018	0.184	-0.1409	0.0552	-0.1582	0.4117	-0.1813	0.0617	-0.5597	0.174	-0.093	0.0573	-0.5773	0.15	-0.0121	0.0651	-0.6176	0.1574	-0.0517	0.0562	-0.9023	0.1772
TSQ1624	YBR160W	CDC28	cdc28-5131	0	0	0	-0.2396	0.0617	-1.0022	0.5019	-0.1447	0.0946	-0.3913	0.3011	-0.2358	0.0806	-0.522	0.5567	-0.2094	0.054	-0.5366	0.1656	-0.1815	0.0592	-0.3764	0.1121	-0.2575	0.2284	0.3104	0.2509	-0.1554	0.0654	-0.3638	0.0954	-0.1102	0.0561	-0.323	0.0846	-0.3351	0.0697	-0.9809	0.1736	-0.2746	0.0624	-0.9445	0.2271
TSQ1625	YBR160W	CDC28	cdc28-5132	0	0	0	-0.2042	0.0281	-0.1188	0.0668	-0.1265	0.0574	0.0181	0.1005	-0.1548	0.0271	0.0117	0.0726	-0.0992	0.0096	-0.1376	0.0962	-0.0227	0.045	-0.2035	0.098	-0.5212	0.2052	-1.1109	0.4615	-0.083	0.0822	0.0622	0.0782	-0.2261	0.0164	-0.4965	0.3429	-0.2692	0.0217	-0.5371	0.0774	-0.3619	0.0371	-0.4004	0.123
TSQ1626	YBR160W	CDC28	cdc28-5133	0	0	0	-0.1141	0.0812	-0.9798	0.2613	-0.0602	0.0785	-0.391	0.4301	-0.0841	0.0839	-0.1361	0.424	-0.0104	0.1011	0.3472	0.3838	-0.0335	0.0959	0.1303	0.4052	0.0553	0.0903	0.447	0.3541	0.0744	0.0823	0.2021	0.3716	-0.0843	0.0803	-0.0597	0.3736	-0.0287	0.0915	-0.198	0.3968	0.0849	0.0837	-0.138	0.4987
TSQ1627	YBR160W	CDC28	cdc28-5134	0	0	0	0.1628	0.4178	-0.2804	0.3877	0.0116	0.4048	-0.6344	0.3355	0.0344	0.3898	-0.6137	0.2203	0.164	0.4306	-0.4217	0.3251	0.176	0.4532	0.0907	0.2772	0.2998	0.4772	0.6038	0.2925	0.3252	0.4896	-0.1082	0.4369	0.2608	0.4004	-0.1507	0.2677	0.1625	0.5276	-0.1296	0.4575	0.1103	0.5278	-0.2267	0.4029
TSQ1628	YBR160W	CDC28	cdc28-5135	0	0	0	-0.2268	0.0991	-0.3998	0.215	-0.1541	0.0934	-0.9027	0.4784	-0.0693	0.0925	-0.1967	0.254	-0.1887	0.1177	-0.393	0.2148	-0.1378	0.1049	-0.6895	0.214	-0.1867	0.1069	0.313	0.2173	-0.2183	0.1255	-0.5135	0.2151	-0.0517	0.1049	-0.2758	0.1549	-0.009	0.1171	-0.3744	0.2703	-0.1176	0.117	-0.4829	0.2724
TSQ1629	YBR160W	CDC28	cdc28-5136	0	0	0	0.0365	0.2559	0.3869	0.2557	0.0785	0.2498	0.1407	0.1693	0.1901	0.2346	0.4099	0.1256	0.1388	0.2117	0.3163	0.4943	0.1655	0.2071	0.6531	0.1186	0.166	0.2182	0.8289	0.0429	0.0278	0.22	0.2272	0.0469	0.2862	0.2323	0.4683	0.1412	0.1155	0.2231	0.1149	0.0986	0.0033	0.24	-0.0523	0.0506
TSQ1630	YBR160W	CDC28	cdc28-5137	0	0	0	-0.2849	0.1584	-0.9257	0.0915	-0.0287	0.0354	-0.2403	0.2302	-0.067	0.0686	-0.2615	0.1224	-0.1611	0.0254	-0.2908	0.2548	-0.0936	0.0259	-0.168	0.0685	0.0265	0.0521	0.1035	0.1142	-0.1464	0.0401	-0.5595	0.0717	-0.0276	0.0429	-0.4151	0.1379	-0.0131	0.0267	0.5478	0.4137	-0.1367	0.0273	-0.582	0.0655
TSQ1631	YBR160W	CDC28	cdc28-5139	0	0	0	-0.0238	0.0437	-0.3446	0.1385	-0.3068	0.2243	-0.5543	0.118	0.029	0.0522	-0.2214	0.1287	0.0568	0.0418	-0.4468	0.104	-0.1249	0.2203	-0.4	0.1213	0.1087	0.0536	0.1294	0.1396	-0.0349	0.0437	-0.5589	0.1648	-0.0293	0.0408	-0.4149	0.0921	0.0256	0.0488	-0.2836	0.1674	0.0636	0.0455	-0.1499	0.1266
TSQ1632	YBR160W	CDC28	cdc28-5140	0	0	0	-0.0789	0.0673	-0.0361	0.0244	-0.2732	0.2003	-0.4532	0.235	-0.0682	0.049	0.2487	0.448	-0.0565	0.0409	-0.305	0.4156	-0.1569	0.055	-0.4011	0.2352	-0.3133	0.1758	-0.3189	0.49	-0.1843	0.0466	-0.3254	0.1431	-0.0457	0.047	-0.0154	0.1816	-0.2879	0.0456	-0.3148	0.0962	-0.1451	0.0458	-0.2222	0.0139
TSQ1633	YBR160W	CDC28	cdc28-5141	0	0	0	0.2184	0.3128	-0.115	0.0938	0.1843	0.2389	-2.572	0.4575	0.2604	0.3231	-0.1968	0.1505	0.2459	0.3176	-0.1199	0.1196	0.2453	0.2623	0.0264	0.1034	0.4861	0.2821	1.5433	0.4307	0.3422	0.2772	-0.2634	0.135	0.1367	0.2505	-0.6073	0.4878	0.1749	0.3014	-0.1057	0.1616	0.2721	0.3	-0.4856	0.1947
TSQ1635	YBR160W	CDC28	cdc28-5143	0	0	0	-0.2326	0.0709	-0.8336	0.0281	-0.1507	0.0707	-0.7355	0.1919	-0.2239	0.0698	-1.1982	0.3439	-0.2117	0.0699	-1.1187	0.4481	-0.2355	0.0727	-1.2219	0.2448	-0.069	0.1177	-0.0619	0.2862	-0.176	0.0758	-0.9529	0.1772	-0.166	0.0679	-0.6698	0.0434	-0.1526	0.0848	-1.2784	0.0285	-0.1396	0.0739	-1.1553	0.0446
TSQ1636	YBR160W	CDC28	cdc28-5144	0	0	0	-0.2454	0.0722	-0.5154	0.2999	-0.1612	0.0452	-0.5533	0.1048	-0.1495	0.0399	-0.3763	0.0836	-0.0692	0.0412	-0.3447	0.1508	-0.2075	0.0412	-0.8485	0.1091	-0.1883	0.049	-0.123	0.1584	-0.2369	0.0519	-0.8863	0.1215	-0.07	0.0423	-0.3437	0.1181	-0.2932	0.0435	-1.5777	0.1212	-0.1705	0.0513	nan	nan
TSQ1637	YBR160W	CDC28	cdc28-5145	0	0	0	-0.1811	0.058	-0.1206	0.0724	-0.2052	0.0532	-0.3866	0.0699	-0.2055	0.052	0.0519	0.0597	-0.3054	0.0696	-0.7139	0.0397	-0.1932	0.0615	-0.6312	0.0362	-0.1715	0.069	-0.0007	0.0383	-0.2879	0.0564	-0.2994	0.0601	-0.0951	0.0515	0.1268	0.1008	-0.1787	0.0662	-0.911	0.0397	-0.1914	0.0589	-0.2811	0.1013
TSQ1638	YBR160W	CDC28	cdc28-5146	0	0	0	-0.0581	0.0969	-0.7315	0.134	0.0246	0.0157	0.2871	0.1698	-0.0356	0.0306	0.0692	0.1524	-0.0814	0.0209	0.161	0.2245	0.0768	0.0627	0.3633	0.2262	-0.0266	0.0175	1.0799	0.1772	-0.1089	0.0568	0.1121	0.1542	0.053	0.1252	0.21	0.1321	0.0859	0.0485	-0.058	0.247	0.0101	0.054	-0.0561	0.1873
TSQ1639	YBR160W	CDC28	cdc28-5147	0	0	0	-0.1316	0.096	-0.4914	0.1055	-0.0778	0.0755	-0.8974	0.3513	-0.0271	0.0794	-0.249	0.0869	-0.0081	0.0813	0.3513	0.1197	-0.0107	0.0809	-0.5421	0.1111	-0.0359	0.0911	0.5008	0.2311	-0.0777	0.0876	-0.5621	0.1547	-0.0337	0.0727	-0.2708	0.1039	-0.1249	0.079	-0.2968	0.1276	-0.0848	0.0986	-0.1962	0.1581
TSQ1640	YBR160W	CDC28	cdc28-5148	0	0	0	-0.152	0.0392	-0.0306	0.0662	-0.1482	0.0473	-0.268	0.0789	-0.103	0.0384	-0.0674	0.0677	-0.0736	0.0389	0.1342	0.0717	-0.1486	0.0461	-0.4407	0.2097	-0.1985	0.0448	0.176	0.0808	-0.1649	0.0436	0.1456	0.0702	-0.0368	0.0437	-0.1811	0.1544	-0.2166	0.0412	-0.829	0.0744	-0.2218	0.05	-0.2757	0.0789
TSQ1641	YBR160W	CDC28	cdc28-5149	0	0	0	-0.0556	0.085	0.2678	0.0591	-0.0198	0.099	0.0127	0.1791	-0.0827	0.0996	-0.0663	0.0902	0.0495	0.0787	0.4244	0.2696	0.1085	0.0854	0.0943	0.1999	-0.0812	0.1055	0.3113	0.0241	-0.039	0.096	0.1252	0.0231	-0.054	0.096	0.1002	0.1169	-0.0396	0.0992	0.3413	0.0204	-0.0468	0.1045	0.2001	0.0209
TSQ1643	YBR160W	CDC28	cdc28-5152	0	0	0	-0.0796	0.1642	-0.0385	0.0355	-0.1677	0.1699	-0.7499	0.8735	-0.0394	0.1248	0.3355	0.0848	-0.2366	0.0686	-0.0543	0.4575	-0.1911	0.1421	0.4277	0.0305	nan	nan	nan	nan	nan	nan	nan	nan	-0.2235	0.2095	0.2505	0.1988	nan	nan	nan	nan	nan	nan	nan	nan
TSQ1644	YBR160W	CDC28	cdc28-5153	0	0	0	-0.0792	0.055	-0.088	0.0817	-0.1914	0.052	-0.6121	0.2545	-0.0498	0.0634	-0.0627	0.087	-0.0812	0.0565	-0.6455	0.1758	-0.0501	0.0565	-0.7159	0.1253	-0.1828	0.0638	-0.2089	0.1358	-0.1671	0.0545	-0.2777	0.1254	-0.0928	0.0652	-0.1437	0.129	-0.2009	0.0615	-0.1072	0.1045	-0.0556	0.0572	-0.2577	0.1059
TSQ1646	YBR160W	CDC28	cdc28-5155	0	0	0	-0.1951	0.0405	-0.604	0.0282	-0.111	0.0627	-0.1824	0.4468	-0.2246	0.0371	-0.6145	0.0401	-0.246	0.0375	-0.6566	0.0659	-0.1666	0.0447	0.6221	0.0339	-0.2556	0.0435	-1.0571	0.0572	-0.1684	0.0423	0.8594	0.0306	-0.1317	0.0403	-0.2485	0.1663	-0.1866	0.0422	-0.6542	0.0445	-0.045	0.0483	0.7669	0.0307
TSQ1647	YBR160W	CDC28	cdc28-5156	0	0	0	-0.1158	0.1022	-0.3212	0.1556	0.0365	0.1024	-0.1506	0.2714	-0.1014	0.1195	-0.4158	0.1425	-0.1561	0.0948	-0.2581	0.3862	-0.0931	0.1024	-1.0354	0.2255	0.0496	0.1081	0.0558	0.1794	-0.0252	0.116	-0.2065	0.215	0.0038	0.1019	0.2535	0.1517	-0.045	0.1172	-0.5444	0.1571	0.014	0.1113	-0.6766	0.1716
TSQ1648	YBR160W	CDC28	cdc28-5157	0	0	0	-0.3042	0.1256	-0.3239	0.0485	-0.3681	0.1194	-1.0435	0.8126	-0.3096	0.143	-0.347	0.0816	-0.3278	0.1249	-0.5577	0.0423	-0.2863	0.1474	-0.7056	0.1045	-0.1751	0.1672	0.555	0.6357	-0.3811	0.1272	-0.5136	0.0466	-0.1915	0.1254	-0.084	0.1976	-0.3725	0.1598	-0.8476	0.0513	-0.3105	0.1292	-0.7662	0.1042
TSQ1649	YBR160W	CDC28	cdc28-5161	0	0	0	-0.0678	0.0945	-0.1059	0.1523	-0.1986	0.0416	-0.7413	0.1421	-0.0263	0.0412	0.1398	0.1076	-0.0315	0.0523	-0.3191	0.3959	0.0118	0.0419	-0.3632	0.1326	-0.1388	0.0577	0.0601	0.1864	0.0162	0.0974	0.0371	0.1672	0.0053	0.0473	-0.0592	0.1891	-0.1242	0.1307	-0.2572	0.1212	-0.171	0.0433	-0.273	0.2006
TSQ1650	YBR160W	CDC28	cdc28-5159	1	0	0	0.0631	0.1612	0.1631	0.0672	-0.1333	0.0735	-0.1344	0.2565	0.0814	0.0977	0.1422	0.0589	-0.117	0.0765	-0.7594	0.1438	0.0813	0.0765	0.0722	0.1108	0.3124	0.0807	0.4153	0.0834	0.1079	0.0662	0.1331	0.073	-0.1011	0.2354	-0.5535	0.2357	0.1472	0.0671	0.136	0.098	0.1976	0.0653	0.3097	0.1197
TSQ1651	YBR160W	CDC28	cdc28-5160	0	0	0	-0.2664	0.175	-0.8819	0.8084	-0.0305	0.0524	-0.1136	0.1144	-0.0858	0.0612	-0.0411	0.102	-0.0494	0.0518	0.1463	0.1111	-0.0949	0.054	-0.0694	0.1193	0.1077	0.1418	0.9766	0.1369	-0.1325	0.0552	0.2657	0.1094	0.0045	0.0507	0.1327	0.1112	-0.0194	0.0559	-0.1994	0.1477	-0.1032	0.0564	-0.1677	0.1574
TSQ175	YBR160W	CDC28	cdc28-13	0	0	0	-0.1563	0.1368	0.101	0.0569	-0.1213	0.1168	-0.1261	0.6408	-0.1377	0.11	0.1711	0.0503	-0.2065	0.1265	0.582	0.0404	-0.1096	0.1249	0.1873	0.1304	-0.3096	0.1237	0.2379	0.545	-0.2834	0.1485	-0.5736	0.0407	-0.1198	0.1294	0.2741	0.0991	-0.1535	0.1223	-0.0894	0.1144	-0.3824	0.1872	-0.4589	0.2044
TSQ2487	YBR160W	CDC28	0	1	0	0	0.045	0.1197	0.0501	0.1134	-0.0445	0.1557	0.1074	0.1665	-0.0385	0.146	-0.0322	0.1871	-0.0411	0.1558	0.1924	0.1223	-0.0662	0.14	0.0934	0.1668	-0.0496	0.1517	0.1549	0.2023	0.087	0.1434	0.1057	0.1943	-0.0111	0.1546	0.1435	0.2032	-0.0135	0.1362	0.3971	0.1492	0.049	0.1534	0.1342	0.181
TSQ2488	YBR160W	CDC28	cdc28-5162	0	0	0	-0.1534	0.0461	0.0611	0.0767	-0.115	0.0466	-0.1623	0.0897	-0.1595	0.0431	0.0858	0.0689	-0.1407	0.0489	-0.3403	0.0462	-0.1185	0.0442	-0.5856	0.0883	-0.2552	0.0474	-0.3249	0.0491	-0.1593	0.0452	-0.0078	0.0458	-0.1692	0.0416	-0.4525	0.1711	-0.1809	0.0509	-0.5464	0.0703	-0.055	0.0483	-0.0342	0.0473
TSQ2489	YBR160W	CDC28	cdc28-5001	0	0	0	-0.0365	0.049	-0.3448	0.1252	-0.1131	0.1135	-0.4543	0.5975	-0.1498	0.0921	-0.0724	0.1165	-0.1326	0.0418	-0.0251	0.1248	-0.1338	0.072	0.1212	0.1277	-0.2651	0.1709	0.5949	0.438	-0.0312	0.0465	0.3162	0.1949	-0.1585	0.062	-0.278	0.1136	-0.0223	0.0495	-0.1965	0.1479	-0.2164	0.0498	-0.0443	0.1918
TSQ2490	YBR160W	CDC28	cdc28-5002	0	0	0	-0.0568	0.1295	0.0971	0.1734	-0.1104	0.0394	-0.0057	0.0542	-0.0978	0.0385	-0.1426	0.3418	-0.104	0.0382	0.0579	0.0534	-0.1291	0.0434	-0.1889	0.19	-0.1426	0.0431	0.22	0.1124	-0.0977	0.0428	-0.0645	0.0702	-0.023	0.0513	0.2173	0.0695	-0.0683	0.0434	0.2233	0.0519	-0.0515	0.0505	0.1227	0.0542
TSQ65	YBR160W	CDC28	cdc28-td	0	0	0	-0.1757	0.0388	-0.2423	0.0812	-0.0705	0.0342	-0.5071	0.1511	-0.0271	0.0358	0.0153	0.1353	0.0099	0.049	0.6781	0.1277	-0.2016	0.1224	-1.281	0.1763	-0.1047	0.1661	0.1818	0.5738	-0.0951	0.0542	-0.25	0.0934	-0.0839	0.024	-0.7502	0.1756	-0.074	0.0635	-0.8902	0.0711	-0.1815	0.0259	-0.0629	0.0793
TSQ1303	YBR167C	POP7	pop7-5001	0	0	0	0.0236	0.0624	0.5826	0.2981	-0.1196	0.1391	-0.4768	0.3707	-0.0943	0.0277	0.1909	0.2176	-0.0188	0.0282	0.5571	0.2386	0.0064	0.0398	0.2661	0.2689	-0.1211	0.0331	-0.9472	0.2995	-0.0321	0.0329	-0.1154	0.3167	-0.1332	0.0516	0.3636	0.2856	-0.0794	0.0287	0.308	0.282	0.0155	0.0535	0.2007	0.191
TSQ741	YBR193C	MED8	med8-51	0	0	0	0.1408	0.0642	0.3541	0.1843	0.2503	0.0436	0.5496	0.1497	0.1982	0.0411	0.1884	0.1147	0.2194	0.0603	0.6789	0.1802	0.1772	0.0451	0.0881	0.195	0.0966	0.0489	1.1883	0.3129	0.1241	0.0518	0.2431	0.1382	0.2909	0.042	0.7031	0.1241	0.1329	0.056	-0.0585	0.2033	0.1956	0.0467	0.3015	0.167
TSQ751	YBR193C	MED8	med8-39	0	0	0	0.2647	0.1406	0.983	0.0552	0.2218	0.0088	1.2472	0.1528	0.1569	0.0465	0.297	0.2314	0.208	0.0267	0.9823	0.0369	0.1526	0.0387	0.8094	0.1488	-0.0335	0.0077	0.4625	0.3762	0.1767	0.0317	1.0411	0.1476	0.2215	0.0298	1.0421	0.0561	0.0354	0.0248	0.2579	0.0292	0.0728	0.027	0.2342	0.054
TSQ94	YBR196C	PGI1	pgi1-2	1	0	0	0.035	0.048	0.0678	0.0332	0.0057	0.0506	-0.0004	0.1312	0.0688	0.0497	0.0611	0.0539	0.0877	0.0473	0.4767	0.3719	0.1182	0.0573	0.111	0.0261	-0.0376	0.0514	-0.1943	0.1398	0.064	0.0601	0.0919	0.0687	-0.0285	0.0623	0.1878	0.1315	0.0313	0.0575	0.3467	0.0229	0.0829	0.0617	-0.0309	0.029
TSQ509	YBR198C	TAF5	taf5-3	0	0	0	0.0449	0.081	0.2754	0.021	0.0966	0.1	0.6697	0.0896	0.0161	0.0885	0.2489	0.0251	0.0106	0.0742	0.7167	0.1282	0.0339	0.0819	0.2538	0.0812	0.1589	0.0959	0.2699	0.0567	0.0386	0.0891	0.1831	0.0242	-0.0159	0.0824	0.3689	0.0195	0.0312	0.0799	0.207	0.0203	-0.024	0.0844	0.1799	0.0225
TSQ512	YBR198C	TAF5	taf5-15	1	0	0	0.4705	0.1102	0.825	0.1716	0.5834	0.0902	1.0971	0.0523	0.4128	0.0784	0.6934	0.0572	0.4971	0.0976	0.5797	0.0884	-0.1113	0.0895	-0.7709	0.071	-0.7876	0.1783	nan	nan	0.3661	0.1376	0.5855	0.2618	-0.0997	0.0795	-2.0758	1.5126	-0.6565	0.1042	nan	nan	0.6307	0.0903	1.0166	0.059
TSQ513	YBR198C	TAF5	taf5-20	0	0	0	0.2568	0.1027	0.4321	0.3189	0.237	0.1038	-0.5173	0.9852	0.0928	0.1122	-0.3706	0.5927	0.1954	0.1167	0.1097	0.6658	0.2567	0.1303	-0.6566	0.1696	0.1512	0.132	0.8387	0.1505	0.1718	0.127	-0.0131	0.2809	0.0515	0.0979	-0.4548	0.0822	0.1495	0.1107	-1.0961	0.2321	0.2376	0.1266	-0.087	0.1001
TSQ1080	YBR202W	CDC47	cdc47-ts	0	0	0	-0.2385	0.0298	-0.3768	0.0539	-0.2107	0.0371	-1.6303	0.2444	-0.2417	0.0347	-0.3096	0.1777	-0.2025	0.0512	-0.1823	0.1509	-0.2284	0.075	-0.3421	0.1729	-0.3973	0.037	-0.6432	0.0612	-0.2631	0.0654	-0.6447	0.2158	-0.329	0.0506	-0.7682	0.0507	-0.3665	0.0365	-0.4596	0.0531	-0.3142	0.0331	-0.4474	0.103
TSQ716	YBR211C	AME1	ame1-4	0	0	0	0.3505	0.181	0.8296	0.1016	0.1249	0.1601	0.5186	0.181	0.208	0.1955	0.723	0.0873	0.3399	0.1751	1.3908	0.3499	0.2779	0.1545	0.8855	0.057	0.1008	0.2014	1.9311	0.183	0.3018	0.1874	0.7022	0.059	0.2993	0.1744	0.9075	0.1075	0.284	0.1554	0.8537	0.1395	0.209	0.1939	0.5744	0.0886
TSQ1299	YBR234C	ARC40	arc40-5001	0	0	0	0.132	0.1697	0.0463	0.1422	0.0564	0.1512	0.2426	0.0563	0.0264	0.1761	0.3073	0.0386	-0.016	0.1454	0.4234	0.2222	0.1112	0.1599	0.4216	0.0572	0.0786	0.1597	1.122	0.3825	-0.0313	0.1607	0.0009	0.0703	0.0018	0.1418	0.3849	0.0434	0.1256	0.1534	0.2859	0.0694	0.0311	0.1855	-0.1227	0.0936
TSQ357	YBR236C	ABD1	abd1-8	0	0	0	0.0676	0.1067	0.2652	0.1012	0.0764	0.0499	0.388	0.1885	-0.0395	0.0472	-0.0934	0.1007	-0.0001	0.0798	0.3945	0.2367	-0.0015	0.0524	0.064	0.2494	0.1098	0.056	0.332	0.2123	0.0982	0.0655	0.35	0.0817	0.0118	0.0509	0.2736	0.0613	-0.0777	0.0651	0.225	0.0719	0.0103	0.0637	0.0774	0.0692
TSQ78	YBR236C	ABD1	abd1-5	0	0	0	0.1331	0.3731	-0.2949	0.2448	-0.3883	0.3358	nan	nan	0.0652	0.06	-0.4554	0.379	0.1258	0.0445	-0.0725	0.2849	0.0648	0.0717	-0.5097	0.3067	0.4394	0.2314	nan	nan	0.17	0.1254	0.13	0.4337	0.0619	0.0439	0.0488	0.2352	0.2001	0.0477	0.2171	0.3375	0.2444	0.0546	nan	nan
TSQ117	YBR237W	PRP5	prp5-1	0	0	0	-0.0931	0.3981	-0.1974	0.3448	-0.1595	0.36	-0.3546	0.2558	-0.0803	0.3693	-0.0826	0.1929	-0.1108	0.409	-0.1577	0.3151	-0.1841	0.338	-0.4027	0.332	-0.0715	0.4283	1.0565	0.263	-0.0368	0.4445	0.0108	0.2742	-0.2221	0.4087	-0.2795	0.2757	0.0463	0.4406	-0.0412	0.3534	0.0394	0.4451	-0.289	0.3963
TSQ542	YBR247C	ENP1	enp1-1	0	0	0	0.0099	0.1161	0.1946	0.2138	-0.0093	0.1124	0.033	0.2997	-0.0624	0.1052	-0.0637	0.2688	-0.1112	0.1168	0.6391	0.2753	-0.0035	0.126	-0.1909	0.2143	0.0632	0.1264	0.6854	0.302	0.0159	0.1264	-0.02	0.3366	0.0039	0.1073	0.179	0.3219	0.132	0.1343	0.188	0.2084	0.1211	0.145	-0.0719	0.3648
TSQ1398	YBR254C	TRS20	trs20-5001	0	0	0	-0.1754	0.0742	-0.2569	0.1551	-0.0541	0.0463	-0.1226	0.0649	-0.0919	0.0366	-0.2221	0.2235	-0.0097	0.0379	-0.6965	0.125	-0.3567	0.1999	-1.0267	0.2774	-0.1	0.0458	0.3492	0.119	-0.0465	0.0528	0.1484	0.0751	0.0229	0.0373	-0.1812	0.0709	0.0123	0.0814	0.0768	0.0882	-0.213	0.0491	-0.2558	0.0662
TSQ1403	YBR257W	POP4	pop4-5001	0	0	0	-0.1761	0.0689	-0.0919	0.4272	0.0989	0.5956	0.4502	1.2422	0.0689	0.1349	-0.6619	0.2639	0.1625	0.3286	0.0144	0.3152	-0.0993	0.1909	-0.1451	0.3666	-0.1203	0.0974	-0.4057	0.419	-0.2911	0.1445	-0.576	0.5497	-0.5285	0.102	-0.7023	0.5088	-0.1437	0.0841	-0.3773	0.5221	-0.0517	0.1069	-0.5682	0.4056
TSQ543	YBR265W	TSC10	tsc10-1	0	0	0	0.298	0.1374	0.3416	0.2596	0.2063	0.1759	0.6937	0.4196	0.2818	0.128	0.7773	0.2996	0.2359	0.1742	1.5223	0.2785	0.087	0.1584	-0.1175	0.4302	0.1584	0.1642	-0.8017	0.3852	0.2793	0.1504	0.7635	0.38	-0.2969	0.1307	-0.5262	0.2504	0.0474	0.1476	0.2871	0.2602	0.501	0.1749	0.9506	0.3775
TSQ1298	YCL052C	PBN1	pbn1-5001	0	0	0	0.077	0.1501	0.2685	0.1406	-0.2096	0.125	-0.4805	0.1211	0.025	0.1166	0.4005	0.1447	-0.1031	0.1344	-0.3767	0.2377	-0.0791	0.1246	0.0952	0.1183	-0.0101	0.1485	-0.3862	0.4023	0.0389	0.1405	-0.054	0.1358	0.001	0.1278	-0.8821	0.1107	-0.0608	0.1403	0.1669	0.1355	-0.0341	0.1337	0.2081	0.1414
TSQ1104	YCL059C	KRR1	krr1-17	0	0	0	-0.0515	0.0991	-0.3686	0.2569	-0.0709	0.0934	-0.4687	0.0657	0.005	0.1006	-0.4149	0.187	-0.0294	0.0833	0.1503	0.0621	0.0874	0.1008	-0.2856	0.0805	0.1318	0.0952	-0.645	0.0662	0.1187	0.1013	-0.5795	0.0609	-0.0164	0.1131	-0.201	0.1478	-0.0991	0.095	-0.8036	0.087	0.0645	0.0958	-0.6321	0.086
TSQ326	YCL059C	KRR1	krr1-18	0	0	0	-0.1017	0.1574	-0.1983	0.1631	-0.102	0.1631	-0.1005	0.1914	-0.0892	0.1421	-0.276	0.1803	-0.1004	0.1367	0.1228	0.203	-0.0253	0.1288	-0.3366	0.2058	-0.0658	0.146	-0.781	0.2121	-0.0934	0.1641	-0.3544	0.1884	-0.0888	0.1242	-0.4094	0.1489	-0.1383	0.1485	-0.454	0.1616	-0.0395	0.1666	0.4892	0.2346
TSQ1072	YCR002C	CDC10	cdc10-2	0	0	0	0.0743	0.0842	0.7401	0.222	0.058	0.0536	-0.186	0.3706	0.0261	0.0461	0.5121	0.1115	0.0282	0.0636	0.4176	0.5871	0.0505	0.0893	0.6564	0.1425	-0.0729	0.0464	-0.0944	0.1118	-0.0985	0.0444	0.3399	0.1051	-0.06	0.0485	0.3862	0.2681	0.0341	0.0336	0.6211	0.1785	0.1041	0.0424	0.3635	0.1403
TSQ81	YCR002C	CDC10	cdc10-1	0	0	0	-0.2134	0.1275	-0.5671	0.0354	-0.1819	0.1145	-1.3972	0.8891	-0.0525	0.1385	-0.4811	0.1369	-0.0245	0.113	0.09	0.0542	0.0591	0.1205	-0.1906	0.1116	-0.1163	0.1365	-0.5538	0.0385	-0.0633	0.1491	-0.383	0.0116	0.0002	0.1168	-0.3352	0.1391	-0.0746	0.1511	-0.4858	0.0464	-0.0416	0.1343	-0.2816	0.0277
TSQ84	YCR002C	CDC10	cdc10-4	0	0	0	0.3946	0.1792	0.4167	0.3149	0.1224	0.2249	0.2057	0.3865	0.1106	0.2057	-0.2344	0.4691	0.2497	0.2086	0.7303	0.4826	0.1432	0.1944	0.4805	0.5363	0.2258	0.2013	-0.0184	0.4262	0.2739	0.2184	0.3191	0.565	0.1986	0.2158	0.2892	0.5432	0.0008	0.1872	0.0128	0.5802	0.2626	0.2122	0.1844	0.5399
TSQ1720	YCR035C	RRP43	rrp43-5001	0	0	0	-0.3475	0.0467	-0.4947	0.3188	-0.1755	0.3658	-0.2288	0.7848	0.038	0.0666	0.5405	0.21	-0.2455	0.0998	-0.4806	0.3793	-0.0018	0.164	0.1037	0.3441	-0.212	0.0496	-0.5641	0.2932	0.0941	0.1231	-0.2246	0.4426	-0.2933	0.0549	-0.2955	0.3813	-0.0763	0.0418	0.0629	0.261	-0.0904	0.0428	-0.2053	0.3375
TSQ1722	YCR035C	RRP43	rrp43-5003	0	0	0	-0.1871	0.1279	-0.1772	0.1705	-0.0635	0.2149	-0.3156	0.3548	-0.0934	0.0293	0.1616	0.1378	-0.0859	0.034	-0.0539	0.2301	-0.0591	0.1062	0.1722	0.2175	-0.1237	0.0388	0.0776	0.1805	-0.2322	0.0325	-0.1956	0.2906	-0.0559	0.1002	0.2279	0.2616	-0.1641	0.1067	0.254	0.1886	0.0432	0.1585	1.0906	0.1739
TSQ1723	YCR035C	RRP43	rrp43-5004	0	0	0	-0.2619	0.2411	-0.161	0.2024	0.2068	0.0359	0.0527	0.2019	0.1651	0.1392	0.1888	0.175	0.1311	0.2769	0.1717	0.2282	0.0672	0.1707	0.3229	0.231	0.032	0.1896	0.0464	0.3066	-0.3274	0.1241	0.0995	0.2215	0.1518	0.1669	0.1782	0.2153	-0.1349	0.107	0.1816	0.3397	-0.2862	0.0888	-0.2297	0.2899
TSQ1433	YCR052W	RSC6	rsc6-5001	0	0	0	0.2956	0.077	-0.5695	0.1336	0.1677	0.0268	-0.6013	0.722	0.1852	0.0541	-0.0709	0.5421	0.1437	0.0877	-0.7853	0.0523	0.2717	0.1931	-0.598	0.4503	0.2068	0.0306	-0.0595	0.2855	0.1627	0.0311	-0.9797	0.1872	0.0842	0.026	-0.8322	0.0545	0.2213	0.0659	-0.7598	0.3552	0.0274	0.0317	-0.8751	0.2616
TSQ1414	YCR054C	CTR86	ctr86-5001	0	0	0	0.1163	0.0879	-0.2141	0.327	0.0505	0.0842	-0.3552	0.3494	0.0595	0.1045	-0.2116	0.2998	0.0739	0.0789	0.1804	0.283	0.0526	0.0869	0.1067	0.3616	-0.1737	0.0898	0.1915	0.2825	0.0776	0.1004	0.1821	0.3706	0.0328	0.0859	0.1106	0.4346	0.2208	0.1094	0.1098	0.3864	0.2338	0.0933	-0.0265	0.2777
TSQ96	YCR093W	CDC39	cdc39-1	0	0	0	0.0625	0.1877	0.4306	0.1608	-0.0725	0.1477	0.1677	0.1834	0.0225	0.168	0.1593	0.1276	0.0154	0.1676	0.4057	0.1064	0.1397	0.1806	0.4983	0.1395	0.0403	0.19	0.575	0.1347	0.0822	0.1934	0.3386	0.1219	0.0134	0.1895	0.0772	0.1039	0	0.1947	0.2698	0.1481	-0.0093	0.1803	0.1534	0.1464
TSQ62	YDL003W	MCD1	mcd1-73	0	0	0	-0.0737	0.0555	-0.3106	0.1093	-0.0087	0.0578	0.2556	0.1113	-0.0611	0.0558	-0.5151	0.0795	-0.1082	0.0684	0.1696	0.1076	-0.0618	0.0573	-0.4473	0.1381	-0.002	0.0633	-0.2794	0.1629	-0.0309	0.0611	-0.3564	0.1239	-0.1126	0.0671	-0.1197	0.1533	0.0504	0.0582	-0.3026	0.1225	0.0301	0.0641	-0.4095	0.1271
TSQ1211	YDL007W	RPT2	rpt2-rf	0	0	0	-0.2027	0.1057	-0.675	0.2301	-0.1745	0.027	0.1863	0.2346	-0.1254	0.0252	-0.243	0.2625	-0.2487	0.0395	-0.6482	0.1984	-0.1168	0.0676	-0.5583	0.2425	-0.0614	0.0902	-0.4399	0.2453	-0.2186	0.028	-0.5673	0.2645	0.0655	0.0297	0.0647	0.2624	-0.3819	0.0432	-0.5556	0.2736	nan	nan	nan	nan
TSQ1179	YDL014W	NOP1	nop1-2	0	0	0	0.0848	0.1113	0.2797	0.2143	0.0722	0.1077	0.4505	0.2872	0.0566	0.1404	0.0056	0.2383	-0.0513	0.1123	0.6617	0.2942	0.0446	0.1184	-0.0897	0.3308	0.081	0.1441	0.1745	0.276	-0.0538	0.1434	-0.0663	0.3668	0.0469	0.1362	0.4648	0.269	0.128	0.1396	0.1893	0.3788	0.0885	0.1422	0.0859	0.2898
TSQ1387	YDL015C	TSC13	tsc13-5001	0	0	0	-0.0454	0.0662	0.3934	0.2079	0.0224	0.4189	2.9611	0.498	0.0028	0.1031	0.3118	0.181	-0.0007	0.1209	0.5025	0.625	0.2102	0.0668	0.1114	0.279	0.0821	0.0731	-0.2164	0.3804	0.1292	0.086	0.2731	0.1216	0.0742	0.08	0.1459	0.0891	0.1239	0.0818	-0.0769	0.0821	0.0934	0.0699	nan	nan
TSQ131	YDL017W	CDC7	cdc7-4	0	0	0	0.1791	0.0617	-0.0767	0.2626	0.0708	0.074	0.4219	0.2633	0.0547	0.0377	0.2095	0.1686	0.0645	0.041	0.4687	0.2759	-0.0212	0.0328	0.2114	0.2632	0.0105	0.0133	-0.408	0.2825	0.0575	0.0572	0.2503	0.2915	0.0219	0.0532	0.1561	0.1942	0.1175	0.0251	0.3049	0.3073	0.0041	0.0123	-0.2702	0.3448
TSQ880	YDL017W	CDC7	cdc7-1	0	0	0	0.0143	0.1521	0.2067	0.3564	-0.0973	0.1514	0.5083	0.2829	-0.054	0.1228	-0.1065	0.3339	-0.0315	0.1248	0.2283	0.3201	-0.0598	0.1334	-0.3034	0.3614	0.0707	0.1646	-0.1733	0.3674	0.1675	0.1509	0.0263	0.3221	-0.1622	0.1496	-0.2028	0.2153	nan	nan	0.0681	0.3944	0.095	0.1449	-0.1245	0.3932
TSQ167	YDL028C	MPS1	mps1-3796	0	0	0	-0.1667	0.0967	-0.0021	0.6586	-0.1224	0.194	-0.1677	0.5741	0.0651	0.0552	0.3702	0.0661	0.1656	0.0688	0.623	0.528	0.1698	0.0624	0.3209	0.0857	0.0517	0.0679	-0.1436	0.0918	0.03	0.0674	0.025	0.0937	0.0018	0.0591	0.0049	0.1672	0.0118	0.0618	0.3249	0.0777	0.0523	0.0644	0.0181	0.084
TSQ169	YDL028C	MPS1	mps1-417	0	0	0	0.0898	0.0631	0.1001	0.1855	-0.1454	0.0645	0.6957	0.1588	0.1006	0.0589	0.3017	0.0781	0.055	0.0624	0.5087	0.1164	0.0375	0.0776	0.1881	0.096	0.0791	0.0685	-0.0666	0.1185	-0.03	0.0668	-0.0922	0.2184	-0.089	0.0599	-0.0041	0.1256	0.0115	0.079	0.0398	0.0885	0.0466	0.0828	-0.1363	0.1626
TSQ886	YDL029W	ARP2	arp2-14	0	0	0	0.0077	0.033	0.2333	0.2181	0.0051	0.0648	0.4574	0.1708	0.0092	0.0892	0.326	0.2203	-0.0777	0.1462	-0.3249	0.2806	-0.0363	0.0292	0.1215	0.0585	-0.0459	0.0373	0.4334	0.0843	0.0292	0.0509	0.4422	0.0646	-0.0047	0.0335	0.0283	0.1191	0.0229	0.0303	0.4204	0.1111	-0.0987	0.0298	0.6278	0.0423
TSQ1108	YDL030W	PRP9	prp9-ts	0	0	0	0.0659	0.0295	1.6988	0.2282	0.1978	0.0411	1.4552	0.1738	0.1938	0.023	1.4727	0.1941	0.2866	0.0372	1.8095	0.2275	0.1192	0.15	1.5549	0.2258	0.1628	0.043	0.0712	0.1788	0.1726	0.0689	1.5545	0.1647	0.1865	0.023	1.6441	0.1693	0.4061	0.0322	1.2892	0.2414	0.2139	0.0289	1.4844	0.1752
TSQ1724	YDL031W	DBP10	dbp10-5001	1	0	0	-0.2327	0.0502	-0.1712	0.1443	-0.1055	0.0422	-0.1746	0.121	-0.0624	0.0423	0.0247	0.1217	-0.0406	0.0458	-0.005	0.1067	-0.0344	0.044	-0.0341	0.1335	-0.1038	0.0474	-0.1259	0.1185	-0.1287	0.0443	-0.153	0.1361	-0.043	0.0419	0.1543	0.1404	-0.1384	0.053	-0.0353	0.1808	-0.0733	0.0523	-0.0659	0.1533
TSQ1726	YDL031W	DBP10	dbp10-5003	0	0	0	0.1622	0.0841	0.2794	0.0339	0.0107	0.012	0.011	0.1321	0.217	0.0157	0.2032	0.0235	0.1093	0.0603	0.6272	0.2199	0.137	0.0298	0.2335	0.1671	0.0391	0.0246	0.0892	0.0555	0.133	0.0371	0.0584	0.0241	0.17	0.0139	0.4172	0.0448	0.0862	0.0244	-0.0149	0.0834	0.2299	0.0416	0.3903	0.0637
TSQ1727	YDL031W	DBP10	dbp10-5004	0	0	0	0.0363	0.0467	0.674	0.2711	-0.0174	0.0649	0.7593	0.3283	-0.0584	0.1123	0.0349	0.3144	0.0211	0.068	0.1487	0.394	0.0579	0.0913	0.1075	0.4376	0.0362	0.05	0.234	0.4001	0.096	0.0487	-0.0334	0.472	0.2907	0.046	0.7525	0.3186	0.1699	0.051	0.0585	0.4769	0.0457	0.0531	-0.0841	0.3872
TSQ1728	YDL031W	DBP10	dbp10-5005	0	0	0	0.0081	0.0404	-0.1283	0.3945	0.0748	0.1071	0.5305	0.1668	0.0018	0.0363	0.4885	0.1386	0.0332	0.0574	0.6836	0.1508	-0.0389	0.0302	0.2801	0.1607	0.1164	0.0381	0.1055	0.1378	0.2531	0.0763	0.2773	0.1718	0.0828	0.0317	0.3292	0.144	0.0491	0.0611	0.2913	0.2213	0.0016	0.0305	-0.0424	0.1359
TSQ1729	YDL031W	DBP10	dbp10-5006	1	0	0	0.0145	0.086	-0.0334	0.0679	0.023	0.1042	-0.0333	0.0719	0.0166	0.0873	0.1655	0.0622	0.0032	0.09	0.0725	0.0795	0.1332	0.0851	0.1048	0.0966	-0.0165	0.0867	0.0491	0.0974	0.0575	0.0852	-0.0466	0.0676	0.0795	0.0936	0.2113	0.0601	-0.0294	0.1055	0.0691	0.0752	0.0947	0.0843	0.1386	0.0818
TSQ1730	YDL031W	DBP10	dbp10-5007	0	0	0	0.0359	0.0457	0.242	0.1199	0.0682	0.0491	-0.0572	0.0851	0.2125	0.0383	0.3121	0.0872	0.1969	0.0578	1.0389	0.2217	0.1091	0.0447	0.2008	0.1028	0.064	0.0466	0.2123	0.0797	0.1193	0.0486	0.1823	0.0847	0.0598	0.1235	0.7074	0.1317	-0.0197	0.0423	0.1336	0.1083	0.0953	0.0438	-0.1648	0.0864
TSQ1731	YDL031W	DBP10	dbp10-5008	0	0	0	0.1132	0.0282	0.5039	0.2124	0.1037	0.0286	0.3411	0.1562	0.1561	0.0261	0.3838	0.1614	0.1609	0.0625	1.1072	0.1566	0.1757	0.061	0.1684	0.1507	-0.0357	0.032	-0.101	0.1918	0.119	0.03	0.0578	0.1929	0.1098	0.0485	0.6357	0.1283	0.1857	0.0295	0.4426	0.1586	0.0129	0.0293	-0.0729	0.2495
TSQ1732	YDL031W	DBP10	dbp10-5009	0	0	0	0.1829	0.0886	0.5619	0.3479	0.4493	0.1318	1.0316	0.4428	0.1227	0.0993	0.103	0.0573	0.1656	0.0852	0.3409	0.0953	0.1409	0.0958	0.1495	0.0982	-0.1959	0.1047	-0.1288	0.0691	-0.0302	0.1165	-0.1194	0.0526	-0.0521	0.0842	0.1963	0.5025	0.1159	0.0979	0.2445	0.0213	0.15	0.0932	0.0609	0.0589
TSQ1111	YDL043C	PRP11	prp11-ts	0	0	0	-0.2509	0.0546	-0.8742	0.1425	-0.2997	0.0637	0.2363	0.1551	-0.1624	0.0501	-0.6093	0.1239	-0.0963	0.0659	-0.7823	0.2371	-0.2323	0.0494	-0.793	0.2124	0.132	0.0698	-0.6227	0.2036	-0.1599	0.0489	-0.9986	0.1729	-0.2371	0.0574	-0.9572	0.1536	-0.0006	0.0446	-0.4535	0.1412	-0.1733	0.045	0.011	0.1576
TSQ441	YDL058W	USO1	uso1-1	0	0	0	-0.014	0.1308	0.6527	0.1277	-0.1507	0.0463	0.7032	0.1247	-0.045	0.0401	0.0504	0.1546	-0.0116	0.0599	-0.0775	0.1364	-0.1262	0.0508	-0.196	0.1214	-0.0891	0.0539	0.8234	0.1341	-0.0609	0.0444	0.4245	0.199	-0.0988	0.0411	0.1749	0.1093	-0.0639	0.0463	0.9519	0.1589	-0.0132	0.0539	0.4749	0.1814
TSQ1737	YDL060W	TSR1	tsr1-5003	0	0	0	0.2499	0.0268	0.3676	0.3059	0.1596	0.0266	0.623	0.224	0.1382	0.0273	-0.1045	0.1834	0.1328	0.0283	0.118	0.3171	0.0576	0.0937	0.1352	0.2216	-0.2404	0.0917	-0.4256	0.2318	0.2308	0.0327	0.2051	0.3298	0.2285	0.0322	0.6872	0.2807	0.1953	0.0423	0.2613	0.319	0.0503	0.0667	0.0996	0.3267
TSQ1738	YDL060W	TSR1	tsr1-5004	0	0	0	-0.0211	0.1104	0.4747	0.4552	-0.0785	0.1105	0.5311	0.6579	-0.0304	0.1153	0.1219	0.6599	-0.1374	0.0981	0.7347	0.5237	-0.1156	0.112	-0.1899	0.4115	-0.0003	0.1202	0.2284	0.6126	-0.0194	0.1155	0.3473	0.6724	-0.0037	0.1051	0.5113	0.6015	-0.0294	0.1192	0.0192	0.6496	0.012	0.1341	-0.1426	0.6037
TSQ978	YDL084W	SUB2	sub2-1	0	0	0	-0.0763	0.0493	-0.2557	0.1057	-0.2362	0.173	-0.4655	0.2069	0.0318	0.0303	-0.0635	0.0978	-0.0093	0.0424	-0.4609	0.106	-0.0674	0.1356	-0.9266	0.3351	0.0605	0.0318	0.089	0.1587	0.0003	0.0343	-0.1626	0.1042	0.1086	0.0299	-0.2268	0.1225	-0.0068	0.0351	0.017	0.1019	-0.0433	0.0343	-0.3563	0.1593
TSQ1155	YDL087C	LUC7	luc7-1	0	0	0	-0.0218	0.0868	-0.005	0.1098	-0.0117	0.0461	0.1893	0.1188	-0.07	0.0444	-0.2381	0.0985	-0.0717	0.0501	-0.2157	0.153	-0.0164	0.0486	-0.8061	0.1184	0.068	0.048	0.1611	0.1591	-0.0088	0.0509	-0.4133	0.1604	-0.0365	0.0439	-0.0232	0.1155	-0.0538	0.0458	-0.3143	0.127	0.1007	0.051	-0.3825	0.1215
TSQ1037	YDL097C	RPN6	rpn6-1	0	0	0	0.0635	0.052	0.5391	0.1166	-0.0114	0.057	0.5513	0.2808	0.0445	0.0595	0.3571	0.1139	0.1062	0.0459	0.5819	0.1248	0.17	0.0509	-0.1806	0.1424	-0.0861	0.0545	0.502	0.1579	0.0282	0.0485	0.3328	0.1515	0.0178	0.047	0.0228	0.2576	0.0699	0.0487	-0.0163	0.1988	-0.0616	0.0503	0.1319	0.1284
TSQ1364	YDL097C	RPN6	rpn6-5001	0	0	0	0.0424	0.0867	0.3315	0.2938	-0.0088	0.1101	0.4532	0.2512	0.0562	0.0858	0.0202	0.2883	-0.0462	0.0852	-0.2309	0.2745	-0.0621	0.0886	-0.3206	0.2308	nan	nan	nan	nan	-0.0848	0.1114	-0.2555	0.263	-0.003	0.0964	0.0418	0.2947	-0.1143	0.095	-0.0447	0.3307	-0.0166	0.1023	-0.1112	0.2874
TSQ1308	YDL098C	SNU23	snu23-5001	0	0	0	0.0757	0.161	0.0403	0.3913	0.0384	0.1753	0.3795	0.3298	0.0282	0.1481	-0.0044	0.4517	0.015	0.1704	0.5041	0.5025	0.0277	0.1399	-0.4851	0.338	0.0297	0.178	-0.1647	0.4799	0.1439	0.1586	0.039	0.3612	0.0223	0.1503	0.2236	0.3912	0.0985	0.1566	-0.0003	0.5463	0.077	0.1711	-0.0492	0.4689
TSQ135	YDL102W	CDC2	cdc2-2	0	0	0	-0.0368	0.0448	-0.2797	0.2114	-0.0345	0.0313	0.5951	0.1694	-0.0488	0.04	-0.2143	0.2409	0.0616	0.058	0.6844	0.1655	-0.0042	0.0294	0.3709	0.2382	-0.1144	0.0187	-0.1502	0.1948	0.049	0.014	0.0753	0.2432	0.0159	0.0119	0.1859	0.233	0.0961	0.014	0.1474	0.2585	-0.1034	0.0308	-0.0238	0.1747
TSQ17	YDL102W	CDC2	cdc2-7	0	0	0	-0.1451	0.3002	-0.5357	0.2884	-0.04	0.0932	0.8861	0.1472	-0.0779	0.1394	-0.1099	0.2762	-0.1984	0.2305	-0.0274	0.5458	-0.2364	0.1532	0.2549	0.702	-0.0488	0.1136	0.3121	0.6891	0.0433	0.1163	0.1147	0.0763	-0.0906	0.203	0.0169	0.1118	0.1986	0.1056	0.156	0.1014	-0.0516	0.0971	0.1564	0.1472
TSQ406	YDL102W	CDC2	cdc2-1	0	0	0	0.1645	0.4458	0.0614	0.3626	0.0462	0.4252	0.5685	0.3504	0.2318	0.3841	0.2023	0.2205	0.13	0.4135	0.2149	0.2407	-0.2946	0.4364	0.0551	0.349	0.1878	0.4584	0.1285	0.4015	0.2788	0.4817	0.1848	0.4105	0.097	0.4019	-0.0725	0.384	0.3271	0.4193	0.4443	0.3343	0.1717	0.4873	-0.0428	0.4192
TSQ1322	YDL103C	QRI1	qri1-5001	0	0	0	0.0835	0.0653	0.5576	0.0664	-0.0673	0.0653	-0.1277	0.1238	0.0986	0.0823	0.2606	0.0947	0.0851	0.0708	0.8077	0.2068	0.0166	0.0657	0.3996	0.0529	0.1606	0.0778	0.517	0.0421	0.0888	0.0694	0.5185	0.0238	0.0919	0.0627	0.6504	0.0414	0.0383	0.0846	-0.0526	0.0922	-0.0384	0.0815	0.1386	0.0252
TSQ859	YDL103C	QRI1	qri1-ts1	0	0	0	0.0287	0.0688	-0.4164	0.272	-0.0163	0.0781	0.1117	0.2306	0.0353	0.0709	-0.3426	0.2706	0.0103	0.0791	-0.0322	0.1757	-0.0386	0.0662	-0.255	0.2273	0.1513	0.0835	0.0598	0.2702	-0.0054	0.0712	-0.452	0.2215	-0.0213	0.0622	-0.1398	0.2706	0.062	0.0674	-0.2019	0.25	0.1462	0.1338	nan	nan
TSQ860	YDL103C	QRI1	qri1-ts6	0	0	0	0.0886	0.0358	0.6638	0.1764	-0.0138	0.0385	1.0704	0.076	0.1316	0.0362	0.7794	0.2105	0.0449	0.0432	0.3564	0.0433	0.0752	0.038	0.3819	0.1175	0.2097	0.0383	0.0773	0.0759	0.053	0.0385	-0.1082	0.0431	0.0775	0.0389	0.3602	0.1272	0.2348	0.0369	0.2732	0.0394	0.1035	0.04	0.1774	0.0441
TSQ1015	YDL105W	NSE4	nse4-ts2	0	0	0	0.3413	0.0597	0.2608	0.2022	0.3011	0.0672	0.8305	0.2084	0.2812	0.0726	0.4674	0.141	0.2491	0.0561	-0.4637	0.1931	0.2482	0.0623	-0.1176	0.1608	0.4878	0.0657	0.5234	0.2241	0.2542	0.0595	-0.0245	0.1659	0.302	0.055	0.2289	0.133	0.3776	0.0619	0.5261	0.1526	0.1197	0.0823	0.4176	0.1637
TSQ1422	YDL105W	NSE4	nse4-5001	0	0	0	-0.0326	0.0857	-0.117	0.1347	0.0753	0.0965	0.5664	0.1362	0.03	0.0786	0.0276	0.1103	0.0443	0.0786	-0.0217	0.1505	0.0536	0.0885	-0.4433	0.104	0.0754	0.0894	0.3487	0.1112	-0.1162	0.0782	-0.5595	0.1021	-0.0965	0.0732	-0.6896	0.0904	0.0136	0.0889	-0.5869	0.1022	-0.0911	0.0914	-0.8384	0.1066
TSQ993	YDL105W	NSE4	nse4-ts1	0	0	0	0.1379	0.1284	-0.0778	0.1583	0.2332	0.1149	0.6186	0.2072	-0.024	0.0394	-0.2418	0.16	0.1217	0.0241	-0.2466	0.21	-0.1959	0.2492	-0.2593	0.1834	0.1674	0.0366	-0.2568	0.1773	0.1542	0.0554	-0.1012	0.1838	-0.1042	0.1688	-0.4356	0.2104	0.3664	0.0151	-0.0939	0.2204	nan	nan	nan	nan
TSQ995	YDL105W	NSE4	nse4-ts4	0	0	0	0.1135	0.1242	0.5108	0.1385	0.0672	0.0962	-0.9917	0.3414	0.3936	0.1089	1.0657	0.2022	0.2103	0.101	0.3772	0.1542	0.3095	0.119	0.5352	0.172	0.4081	0.113	1.3606	0.1665	0.142	0.1011	0.0131	0.2479	-0.0371	0.1295	0.0914	0.1334	0.2379	0.1298	0.4221	0.2237	0.0987	0.1192	0.218	0.2469
TSQ1074	YDL108W	KIN28	kin28-ts	0	0	0	-0.1029	0.2316	-0.5439	0.6148	-0.176	0.0754	-0.1125	0.2392	0	0.1001	0.2414	0.2635	0.0673	0.064	0.4094	0.0971	-0.2274	0.1552	0.1178	0.2335	-0.0367	0.0736	-0.3785	0.0777	0.0053	0.0693	0.186	0.1041	-0.0258	0.0758	0.1327	0.1136	0.0104	0.0771	-0.0727	0.0753	-0.0901	0.0713	0.2804	0.0524
TSQ1320	YDL111C	RRP42	rrp42-5001	0	0	0	0.078	0.0545	-0.1628	0.0669	-0.0177	0.068	0.1119	0.0698	0.0244	0.0296	0.0111	0.0539	-0.0026	0.029	-0.0349	0.0803	0.147	0.0311	0.3475	0.0704	0.1732	0.0456	0.0041	0.0882	0.1597	0.0326	0.227	0.0774	0.073	0.0302	0.1834	0.0795	0.1115	0.0321	0.0205	0.0743	0.0944	0.0317	0.1917	0.0783
TSQ1186	YDL126C	CDC48	cdc48-1	0	0	0	0.0993	0.0516	0.303	0.2897	0.1312	0.2543	0.6396	0.755	0.2315	0.0486	0.7692	0.185	0.1475	0.0543	-0.4602	0.2559	0.1035	0.164	-1.0663	0.6129	0.3934	0.1054	0.2987	0.3839	0.0586	0.0619	-0.0339	0.2207	0.0971	0.0731	-0.6813	0.2057	0.0663	0.0513	-0.5201	0.3669	0.2394	0.3145	-0.6585	0.3601
TSQ208	YDL126C	CDC48	cdc48-3	0	0	0	0.0825	0.0832	0.4055	0.2724	-0.186	0.0306	0.5127	0.1515	0.0568	0.0208	0.2131	0.0579	-0.0655	0.0342	-0.0016	0.0666	-0.0795	0.018	-0.475	0.0758	-0.239	0.0358	-0.0245	0.0704	0.0067	0.0634	-0.1232	0.085	0.0407	0.023	-0.2482	0.2119	-0.0941	0.0324	-0.0324	0.0835	-0.2308	0.0197	0.0871	0.1354
TSQ209	YDL126C	CDC48	cdc48-2	0	0	0	-0.2111	0.0991	-0.4348	0.0897	-0.0917	0.0592	0.5736	0.0985	0.0589	0.0177	0.1065	0.1819	-0.0134	0.0206	-0.3444	0.1536	0.0157	0.0372	-0.256	0.133	0.2236	0.061	0.9433	0.1194	-0.1019	0.0307	0.2729	0.2533	0.0411	0.0461	-0.1035	0.0936	-0.0659	0.0181	-0.2242	0.148	0.1162	0.0191	0.228	0.1285
TSQ976	YDL132W	CDC53	cdc53-1	0	0	0	0.2998	0.1094	0.8197	0.0807	0.0042	0.1007	0.0284	0.2252	0.2895	0.1267	0.6142	0.0575	0.318	0.0959	0.0947	0.0746	0.1912	0.1065	-0.3815	0.1079	0.3355	0.1065	0.6151	0.1364	0.179	0.1093	0.436	0.1577	0.2817	0.0947	0.1578	0.1358	0.1007	0.1029	0.4151	0.0748	0.1629	0.1345	0.36	0.209
TSQ804	YDL140C	RPO21	rpo21-1	0	0	0	0.2153	0.1217	-0.2127	0.1833	0.1114	0.0613	0.9549	0.1398	0.2521	0.055	0.3915	0.2554	0.1531	0.0549	0.2251	0.0964	0.2501	0.0621	0.6285	0.1342	0.01	0.0629	-0.161	0.2643	0.3522	0.0616	0.2981	0.1232	0.2009	0.0573	0.4187	0.0688	0.2572	0.0697	0.3736	0.0182	0.0837	0.0614	0.5625	0.1185
TSQ1739	YDL141W	BPL1	bpl1-5001	1	0	0	0.0995	0.0557	-0.0177	0.1957	-0.1054	0.0364	-0.3309	0.1552	0.1734	0.0402	0.0984	0.2095	0.2069	0.0455	-0.0992	0.1538	0.2078	0.0373	0.2352	0.2457	0.2725	0.0433	0.0747	0.2627	0.1138	0.0351	-0.0094	0.2131	0.2673	0.0847	0.3178	0.1998	0.3358	0.0592	0.168	0.1839	0.2084	0.0345	0.1757	0.2275
TSQ1740	YDL141W	BPL1	bpl1-5002	0	0	0	nan	nan	nan	nan	0.8138	0.9767	1.2237	1.078	-0.2305	0.3938	-1.075	0.5138	-0.1536	0.0812	-1.0355	0.3809	0.265	0.0631	0.5269	0.1034	nan	nan	nan	nan	nan	nan	nan	nan	nan	nan	nan	nan	nan	nan	nan	nan	nan	nan	nan	nan
TSQ729	YDL143W	CCT4	cct4-1	0	0	0	0.4315	0.0965	-0.3943	0.1979	0.2309	0.058	0.9427	0.0464	0.413	0.0521	0.274	0.1024	0.4012	0.0445	0.5418	0.1462	0.4822	0.0492	0.6246	0.0466	0.5539	0.0561	0.2304	0.0673	0.5632	0.0501	0.803	0.0492	0.4057	0.0459	0.6543	0.0955	0.4484	0.0488	1.0214	0.0439	0.3659	0.0521	0.7544	0.0438
TSQ704	YDL145C	COP1	cop1-1	0	0	0	0.0643	0.0837	0.7211	0.1037	0.0195	0.0337	0.6535	0.1127	-0.0773	0.031	1.0698	0.0958	-0.0871	0.0323	-0.7345	0.1393	0.0314	0.0348	-0.0266	0.1177	0.0315	0.0439	0.751	0.1209	0.013	0.0419	0.4806	0.1085	-0.0307	0.0896	-0.224	0.1035	0.0786	0.0422	0.49	0.1347	0.0339	0.0479	0.8227	0.1434
TSQ1235	YDL147W	RPN5	rpn5-1	0	0	0	0.0945	0.164	-0.0534	0.2508	-0.0498	0.1629	0.5145	0.2505	-0.0872	0.1579	-0.317	0.1936	0.0095	0.1718	0.482	0.3162	-0.038	0.1685	-0.0823	0.2799	0.0071	0.1505	0.1859	0.2408	0.0483	0.1889	0.4041	0.3489	0.0042	0.1667	0.0846	0.3001	-0.0384	0.1504	-0.0347	0.2267	-0.0417	0.1739	-0.086	0.3588
TSQ1309	YDL147W	RPN5	rpn5-5001	1	0	0	-0.0009	0.4236	0.5499	0.6399	-0.1754	0.5626	0.1079	0.6901	0.3549	0.3322	0.1867	0.1145	0.4445	0.2932	-0.702	0.0735	-0.4339	0.3715	nan	nan	nan	nan	nan	nan	-0.5934	0.2916	nan	nan	-0.7454	0.2811	nan	nan	nan	nan	nan	nan	nan	nan	nan	nan
TSQ1741	YDL150W	RPC53	rpc53-5001	0	0	0	0.2009	0.1232	0.5125	0.3412	0.0674	0.108	0.5716	0.3565	0.0132	0.1235	0.549	0.3788	0.0382	0.1098	1.0373	0.2743	0.1456	0.111	0.7435	0.4284	0.2819	0.1386	1.3873	0.4124	0.1787	0.1445	0.9665	0.3063	0.1455	0.1096	0.9033	0.3238	0.1714	0.1276	0.6065	0.4471	0.1065	0.1242	0.5998	0.4036
TSQ1742	YDL153C	SAS10	sas10-5001	1	0	0	0.053	0.086	-0.071	0.152	0.0609	0.0396	-0.0035	0.1069	0.0484	0.0375	0.0965	0.0891	-0.0601	0.0424	-0.04	0.1399	-0.042	0.0514	0.225	0.1273	0.1066	0.0565	0.0327	0.106	0.0556	0.0411	0.0109	0.1284	0.0238	0.0442	-0.004	0.1139	-0.0045	0.0417	-0.0619	0.0916	0.0619	0.0422	0.0672	0.1299
TSQ1743	YDL153C	SAS10	sas10-5002	1	0	0	-0.0605	0.0807	-0.0606	0.1703	-0.1235	0.0791	-0.338	0.1723	-0.0661	0.0872	-0.1176	0.054	-0.0299	0.1131	0.4055	0.1913	0.045	0.0946	0.1326	0.1011	0.0161	0.0847	-0.244	0.0718	0.2134	0.1008	0.0965	0.0704	0.0262	0.0861	-0.084	0.1594	0.0522	0.0815	-0.2095	0.0642	0.0805	0.0835	-0.1428	0.0766
TSQ314	YDL165W	CDC36	cdc36-16	0	0	0	-0.0236	0.0925	0.4565	0.2986	-0.2041	0.0903	0.7667	0.3456	0.0331	0.0992	0.125	0.2709	0.0565	0.0959	0.4391	0.31	-0.0923	0.1109	-0.054	0.404	0.2326	0.1065	1.4287	0.4767	-0.0582	0.1132	0.017	0.3329	0.0048	0.1039	0.3768	0.3911	-0.0806	0.1183	0.3279	0.4525	0.1364	0.0961	0.8166	0.3623
TSQ1405	YDL193W	NUS1	nus1-5001	0	0	0	-0.1121	0.0207	-0.1331	0.1628	-0.3133	0.1089	0.5899	0.3992	-0.148	0.0187	-0.206	0.0373	-0.0761	0.0796	-0.2113	0.0482	-0.2343	0.0335	-0.0135	0.0581	-0.2791	0.0955	-0.3821	0.265	-0.1701	0.0191	0.1574	0.0456	-0.0478	0.0182	-0.1058	0.0584	-0.0203	0.0423	0.0856	0.1411	-0.2394	0.0343	0.1143	0.0493
TSQ922	YDL207W	GLE1	gle1-2	0	0	0	0.1087	0.0416	-0.503	0.2013	-0.1276	0.0341	0.3881	0.1308	0.0413	0.0426	-0.2885	0.1018	0.1502	0.0326	0.3021	0.1264	-0.2442	0.062	-0.3143	0.1404	-0.1412	0.0499	-0.1857	0.1381	0.0759	0.0479	-0.0692	0.2142	-0.1772	0.1044	-0.374	0.1971	0.0467	0.0428	0.0353	0.1535	0.2488	0.0568	0.122	0.1488
TSQ923	YDL207W	GLE1	gle1-4	0	0	0	-0.1516	0.0182	-0.1406	0.1276	0.0274	0.0192	-0.2606	0.224	-0.0488	0.0263	-1.3669	0.1801	-0.0191	0.0281	-1.0451	0.219	0.0291	0.0314	-0.8711	0.1485	0.0643	0.0254	-0.7382	0.2798	-0.0583	0.0228	-1.0288	0.1948	-0.056	0.0452	-1.0897	0.1386	-0.046	0.0244	-0.8551	0.168	0.1566	0.0383	0.1985	0.156
TSQ1406	YDL208W	NHP2	nhp2-5001	0	0	0	0.0773	0.021	-0.4561	0.0527	0.1272	0.0655	-0.1527	0.1298	0.0033	0.0259	-0.4629	0.0155	-0.0248	0.0313	0.38	0.0964	0.1089	0.049	0.3858	0.0278	-0.0361	0.0244	-0.5732	0.1727	0.0947	0.0416	-0.1421	0.0805	0.0216	0.0313	-0.2563	0.2092	-0.0215	0.0586	-0.461	0.0945	-0.1085	0.0465	-0.5159	0.0555
TSQ881	YDL220C	CDC13	cdc13-1	0	0	0	-0.0445	0.0491	0.0318	0.2981	0.0707	0.0453	0.1818	0.2851	0.0329	0.0296	0.4567	0.0375	-0.0283	0.0223	0.3031	0.1596	-0.1134	0.0229	0.116	0.1015	-0.1734	0.0255	-0.7443	0.1846	0.0298	0.0577	-0.2141	0.072	-0.0664	0.021	-0.2953	0.0416	-0.0394	0.0227	-0.1542	0.188	-0.0474	0.0356	0.4877	0.066
TSQ582	YDR002W	YRB1	yrb1-51	0	0	0	-0.0468	0.1725	-0.4059	0.1364	-0.0676	0.0473	0.2644	0.1588	-0.0956	0.0115	-0.8399	0.177	-0.15	0.0378	0.2885	0.1961	-0.2922	0.0419	-0.4787	0.2098	-0.1027	0.0218	-0.7211	0.1602	-0.0448	0.0243	-0.193	0.2491	-0.0823	0.0586	-0.1263	0.155	-0.2136	0.048	-0.5218	0.1628	-0.1944	0.0219	-0.6332	0.2272
TSQ583	YDR013W	PSF1	psf1-1	0	0	0	0.1382	0.2685	0.3921	0.5375	0.007	0.2277	0.7941	0.4487	0.1672	0.2242	0.544	0.5822	0.0902	0.2459	0.6149	0.5306	0.1915	0.2802	0.1531	0.5342	0.2597	0.2785	0.3078	0.523	0.1616	0.289	0.4304	0.6205	-0.0093	0.2402	0.1578	0.5657	0.2139	0.3087	0.2521	0.5859	0.1706	0.3023	-0.0202	0.5529
TSQ1306	YDR016C	DAD1	dad1-5005	0	0	0	0.1078	0.059	-0.1831	0.0746	-0.0456	0.0803	-0.0115	0.074	0.016	0.0304	0.0179	0.2228	-0.0934	0.0285	-0.2546	0.0741	-0.0259	0.0335	0.0144	0.0851	-0.0324	0.0313	-0.1655	0.0858	-0.0176	0.0283	-0.023	0.1156	0.01	0.0259	0.2224	0.0834	0.0637	0.0281	-0.1196	0.0792	-0.024	0.0295	0.0499	0.1122
TSQ1162	YDR021W	FAL1	fal1-1	0	0	0	0.3372	0.1337	0.7468	0.1382	0.0957	0.1469	0.4292	0.4584	0.1647	0.1441	0.5411	0.0857	0.2397	0.1125	0.9523	0.3542	0.3249	0.1287	0.5	0.0863	-0.0733	0.1425	-0.3415	0.0799	0.2122	0.1372	0.4288	0.0699	0.2497	0.1199	0.7243	0.2675	0.1306	0.1521	0.2835	0.0639	0.0786	0.1398	0.1833	0.0804
TSQ1746	YDR037W	KRS1	krs1-5001	1	0	0	-0.1436	0.0356	-0.2708	0.2224	-0.0516	0.0475	-0.2182	0.1641	-0.0859	0.0769	-0.0156	0.1642	0.0151	0.0557	0.235	0.1646	0.0228	0.0416	-0.0493	0.1452	-0.1129	0.0091	-0.1691	0.1714	-0.0336	0.0319	-0.2426	0.1681	-0.0279	0.0339	-0.1449	0.1494	-0.0494	0.0242	-0.2131	0.2182	-0.1011	0.0328	-0.0505	0.1453
TSQ1747	YDR037W	KRS1	krs1-5002	1	0	0	-0.069	0.0502	0.0289	0.0347	-0.0968	0.0814	-0.1132	0.0801	-0.0784	0.0396	0.0234	0.0251	-0.1438	0.0463	-0.038	0.1725	0.0146	0.0452	-0.0389	0.1349	-0.078	0.0458	0.0086	0.0906	-0.0048	0.0454	0.0611	0.0357	-0.0751	0.0405	-0.0318	0.0658	0.029	0.0472	-0.0181	0.0293	-0.0007	0.0451	-0.0693	0.0379
TSQ1748	YDR037W	KRS1	krs1-5004	1	0	0	0.0325	0.1133	-0.0521	0.0897	-0.103	0.0624	-0.1607	0.1069	-0.1211	0.0707	-0.244	0.0712	-0.0494	0.0568	-0.4289	0.1156	-0.1137	0.0764	-0.1412	0.1117	-0.2499	0.0702	-0.3277	0.1081	0.1687	0.0619	-0.03	0.1281	-0.0587	0.0597	-0.1638	0.0884	-0.1755	0.0731	-0.0844	0.1209	-0.0331	0.0717	-0.1865	0.1418
TSQ1750	YDR037W	KRS1	krs1-5006	1	0	0	-0.1299	0.0803	0.035	0.0591	-0.1004	0.1218	-0.0491	0.1495	-0.0694	0.0723	0.0977	0.0482	-0.1721	0.0881	0.2107	0.0547	-0.0281	0.0802	0.098	0.1506	-0.0413	0.0859	0.0392	0.0662	-0.0248	0.0838	0.3263	0.0838	-0.1243	0.0709	0.0879	0.127	-0.0052	0.0843	0.1167	0.0713	0.0404	0.0829	0.1476	0.0673
TSQ1751	YDR037W	KRS1	krs1-5007	1	0	0	-0.1017	0.0425	-0.0258	0.2367	-0.1286	0.1375	-0.0893	0.1532	0.0407	0.0781	0.0849	0.2258	-0.1488	0.0314	-0.4722	0.2263	-0.0114	0.0951	-0.1808	0.1642	-0.0868	0.1076	0.0312	0.1619	-0.015	0.0334	0.0434	0.2385	-0.1147	0.0289	-0.078	0.2107	-0.0724	0.0324	-0.0569	0.2404	-0.0066	0.0388	0.0616	0.2393
TSQ1753	YDR037W	KRS1	krs1-5009	1	0	0	-0.121	0.1372	0.0118	0.0777	-0.174	0.1167	-0.3237	0.2521	0.0227	0.1455	0.067	0.1104	0.0236	0.1436	0.3724	0.1028	-0.0614	0.1407	-0.0546	0.1292	-0.0731	0.1425	0.0419	0.143	-0.0015	0.1203	0.0825	0.1282	-0.0153	0.1269	0.1077	0.1613	-0.0207	0.1311	0.0366	0.0907	0.0308	0.1332	0.0759	0.1243
TSQ1754	YDR037W	KRS1	krs1-5010	0	0	0	-0.006	0.0621	0.8424	0.3278	-0.0853	0.0584	0.3735	0.3765	0.078	0.0662	0.3646	0.3819	-0.0059	0.1066	-0.0267	0.3389	-0.0248	0.0836	0.2007	0.3246	0.0959	0.0767	-0.4396	0.4965	0.0834	0.0631	nan	nan	-0.0114	0.0675	0.0955	0.3488	-0.0143	0.0625	-0.2753	0.2777	0.147	0.0642	-0.0718	0.3121
TSQ1755	YDR037W	KRS1	krs1-5011	1	0	0	-0.0348	0.0454	-0.1063	0.0553	-0.0351	0.0586	-0.2525	0.047	0.0708	0.0331	0.0104	0.1047	0.1096	0.0621	0.0013	0.2297	0.0464	0.0368	0.1227	0.1319	0.0339	0.0391	-0.0029	0.0625	0.0917	0.0501	-0.0521	0.0691	0.1405	0.0359	-0.0416	0.0407	0.0482	0.0408	-0.2286	0.066	-0.0523	0.0375	0.0279	0.0492
TSQ1756	YDR037W	KRS1	krs1-5003	1	0	0	-0.022	0.0931	0.0923	0.0552	0.0082	0.0965	0.1708	0.1058	0.0847	0.0916	0.2293	0.078	0.066	0.1068	0.3551	0.0722	-0.013	0.1094	0.0497	0.0638	0.0421	0.1119	0.1071	0.0958	-0.021	0.1131	0.1474	0.0867	0.012	0.1019	0.2728	0.0622	0.0508	0.1178	0.1946	0.0848	0.0999	0.1107	0.155	0.0709
TSQ1305	YDR044W	HEM13	hem13-5001	1	0	0	-0.244	0.1319	-1.668	0.4323	0.5277	0.0596	0.546	0.3093	0.0789	0.096	0.1574	0.3741	0.261	0.0483	-0.963	0.3021	nan	nan	nan	nan	nan	nan	nan	nan	-0.314	0.1921	-1.569	0.4531	0.2207	0.0845	-0.764	0.4259	-0.1646	0.4906	nan	nan	0.3625	0.1372	0.2817	0.3645
TSQ1307	YDR045C	RPC11	rpc11-5001	0	0	0	0.0324	0.0856	0.5181	0.48	0.0126	0.0885	0.604	0.4807	0.0169	0.0899	0.5754	0.5629	0.0842	0.0823	0.9391	0.4518	0.1339	0.1064	0.7798	0.4133	-0.071	0.1155	0.5833	0.4653	0.0257	0.0956	0.8017	0.5363	0.0566	0.0934	0.9788	0.469	0.0142	0.0994	0.8523	0.5641	-0.0102	0.0992	0.3179	0.5281
TSQ990	YDR050C	TPI1	tpi1-1670	1	0	0	0.0155	0.0347	-0.0818	0.1042	-0.0826	0.0464	-0.0263	0.2589	0.0073	0.032	0.0127	0.0368	0.0189	0.0333	0.181	0.1568	-0.0224	0.0358	0.0094	0.0496	-0.0292	0.0394	-0.0303	0.0522	0.0198	0.0709	-0.0358	0.0682	0.0199	0.0322	0.1462	0.0666	0.0778	0.0455	0.1094	0.0309	-0.0653	0.0538	-0.0615	0.0479
TSQ161	YDR052C	DBF4	dbf4-1	0	0	0	-0.0677	0.042	0.183	0.0721	-0.1523	0.1783	0.4179	0.2401	0.0306	0.0595	0.3846	0.1787	-0.1189	0.0543	0.1974	0.2123	0.078	0.038	0.2222	0.1794	-0.1735	0.0507	-0.1846	0.5062	0.1369	0.0476	0.1258	0.0709	-0.0157	0.1067	0.2564	0.1044	-0.0285	0.0393	-0.0687	0.0668	-0.0113	0.0478	0.1059	0.1649
TSQ162	YDR052C	DBF4	dbf4-2	0	0	0	-0.1264	0.1531	-0.0118	0.1648	-0.2513	0.1419	0.4872	0.2116	-0.0026	0.1211	-0.2183	0.1351	-0.1612	0.121	-0.0719	0.2638	-0.0372	0.1306	-0.0566	0.2098	0.1207	0.138	-0.0003	0.1903	0.0827	0.1425	0.3647	0.1657	-0.1179	0.1296	-0.3077	0.1584	-0.0284	0.1502	0.5572	0.1739	0.0468	0.1595	-0.0457	0.1961
TSQ163	YDR052C	DBF4	dbf4-3	0	0	0	0.0424	0.0441	-0.512	0.0966	0.0632	0.043	-0.0024	0.168	0.0193	0.0491	-0.408	0.1615	0.0906	0.0502	-0.001	0.1047	0.0862	0.0483	0.1091	0.1205	0.077	0.0805	-0.4219	0.1431	0.1102	0.0535	-0.1261	0.1478	0.0405	0.0439	-0.1572	0.0898	0.1022	0.0459	-0.3175	0.1127	0.1158	0.053	-0.2313	0.1403
TSQ164	YDR052C	DBF4	dbf4-4	0	0	0	0.0282	0.0226	0.4963	0.1224	-0.0269	0.0515	0.3344	0.1549	0.2187	0.0254	0.0114	0.1984	0.0103	0.1072	0.4371	0.1401	0.003	0.0289	-0.1163	0.1368	-0.1035	0.1311	-0.628	0.1962	0.1467	0.0287	0.469	0.1373	-0.0703	0.0608	-0.1053	0.1503	0.1397	0.0281	-0.0562	0.1811	-0.003	0.0268	-0.0588	0.2261
TSQ87	YDR052C	DBF4	dbf4-ts	0	0	0	-0.0603	0.0848	-0.021	0.0988	-0.2363	0.1627	0.6349	0.2627	-0.1364	0.08	-0.1446	0.0587	-0.0708	0.0852	0.2221	0.1235	-0.1345	0.236	0.003	0.4879	-0.2167	0.0908	-0.4938	0.1654	0.0394	0.0959	-0.1328	0.0785	-0.0736	0.0867	0.0838	0.1189	-0.1641	0.0952	-0.2221	0.0853	-0.12	0.1125	0.7746	0.1945
TSQ308	YDR054C	CDC34	cdc34-2	0	0	0	-0.0706	0.1035	-0.1018	0.0428	-0.149	0.0969	-0.5393	0.2429	0.0393	0.09	0.0224	0.0347	0.0924	0.0909	-0.0664	0.1483	-0.0234	0.1295	-0.3319	0.0487	0.0665	0.11	-0.3429	0.0838	0.0569	0.1126	-0.1214	0.1455	0.0715	0.1093	0.0171	0.0377	-0.0008	0.1042	0.1214	0.0822	0.0189	0.1015	0.2001	0.0597
TSQ249	YDR060W	MAK21	mak21-1	0	0	0	0.2924	0.1254	0.5837	0.1359	0.151	0.1308	0.9914	0.1388	0.1371	0.0791	0.2122	0.1837	0.1216	0.0708	0.6427	0.1362	0.0532	0.0805	0.4243	0.1344	0.208	0.0757	0.9598	0.1702	0.1248	0.0718	0.5316	0.1527	0.1197	0.0748	0.1166	0.1247	0.0921	0.0775	0.4312	0.2294	0.166	0.0729	0.4833	0.192
TSQ1375	YDR064W	RPS13	rps13-5001	0	0	0	0.2974	0.1605	0.1806	0.0578	0.1037	0.1889	0.1693	0.0878	0.0442	0.1581	-0.4228	0.0805	0.1784	0.1751	0.4873	0.38	0.0163	0.1819	-0.2544	0.059	0.0894	0.191	-0.0708	0.1464	0.2793	0.2073	0.0936	0.038	-0.1501	0.1689	-0.6498	0.2684	-0.1133	0.1992	-0.235	0.0499	0.0365	0.2164	-0.205	0.0657
TSQ599	YDR082W	STN1	stn1-13	0	0	0	0.1497	0.2822	0.5193	0.5717	0.2887	0.305	1.188	0.447	0.3121	0.2529	0.7236	0.5382	0.1893	0.3078	0.6879	0.5388	0.0884	0.2939	-0.0112	0.5203	0.3836	0.3275	0.8983	0.6459	0.3007	0.3095	0.7589	0.6568	0.2865	0.2881	0.6719	0.5489	0.3925	0.3424	0.6716	0.5897	0.4151	0.34	1.0061	0.6539
TSQ1381	YDR086C	SSS1	sss1-5001	1	0	0	-0.112	0.1247	0.1191	0.0563	-0.1627	0.0994	-0.2339	0.0878	-0.0757	0.0948	0.1509	0.0449	-0.077	0.094	-0.5619	0.124	0.0237	0.1171	-0.6823	0.1903	-0.1534	0.1113	0.0787	0.0532	-0.0661	0.1287	0.1259	0.0498	-0.1302	0.126	-0.1896	0.0771	-0.0683	0.1147	0.3216	0.0576	0.0493	0.1147	0.2148	0.0563
TSQ181	YDR087C	RRP1	rrp1-1	0	0	0	-0.1324	0.2052	-0.249	0.0654	0.0646	0.213	1.2307	0.1377	0.0651	0.1867	-0.1684	0.123	-0.0244	0.1938	-0.0366	0.0537	-0.1476	0.1924	0.1273	0.0543	-0.2501	0.2111	0.4038	0.2722	0.0909	0.2238	0.0902	0.3814	-0.2537	0.1825	-0.2432	0.0474	0.01	0.2322	-0.0012	0.3933	0.203	0.2308	0.3302	0.2421
TSQ656	YDR088C	SLU7	slu7-ts1	0	0	0	0.042	0.0575	-0.7315	0.3441	0.3889	0.0545	1.087	0.4704	0.0356	0.054	-0.5828	0.4792	0.0246	0.067	-0.5192	0.3276	0.1727	0.0761	-0.0495	0.3576	0.2255	0.0657	-0.3148	0.4706	0.039	0.0577	-0.1956	0.3809	-0.0622	0.0539	-1.0442	0.2998	0.0871	0.0575	-0.7988	0.4324	0.0129	0.059	-0.3801	0.4526
TSQ657	YDR088C	SLU7	slu7-ts2	0	0	0	0.1459	0.0644	0.3431	0.2378	0.1574	0.0638	0.8896	0.1637	0.1895	0.064	-0.1687	0.1062	0.0626	0.0952	-0.083	0.1473	0.1207	0.0716	0.1	0.1601	0.2338	0.0702	-0.0701	0.1544	0.1179	0.0708	-0.2354	0.1307	-0.0094	0.0631	-0.3118	0.1184	0.1557	0.0791	-0.2154	0.1901	0.129	0.0679	-0.1047	0.1881
TSQ862	YDR113C	PDS1	pds1-128	1	0	0	0.0707	0.0944	-0.0881	0.1251	-0.0875	0.0407	-0.0541	0.0822	0.1154	0.0385	0.3387	0.0806	0.0888	0.0386	0.24	0.2282	0.0631	0.0452	-0.1221	0.0836	0.0629	0.045	0.3381	0.0835	-0.0065	0.0489	0.0458	0.0783	0.0325	0.0431	-0.0961	0.0634	0.1044	0.045	0.1635	0.0713	0.0777	0.0463	0.0084	0.0785
TSQ854	YDR141C	DOP1	dop1-1	0	0	0	0.1425	0.0631	0.4635	0.0473	-0.0666	0.0673	0.6731	0.2216	0.0934	0.0758	0.2436	0.0761	0.0645	0.0646	0.2581	0.0378	0.1606	0.0733	1.0574	0.0794	0.008	0.0657	0.1372	0.0417	0.0156	0.0648	0.0856	0.0574	-0.036	0.0573	0.2501	0.0371	0.0551	0.0672	0.5255	0.0397	0.0162	0.0633	0.2957	0.0858
TSQ1180	YDR145W	TAF12	taf12-l446a	0	0	0	0.4694	0.0493	0.9824	0.1438	0.375	0.043	1.1167	0.1286	0.3951	0.0379	0.8762	0.1447	0.415	0.0464	0.7551	0.3104	0.4335	0.0897	1.2737	0.1217	0.5308	0.1164	0.5827	0.1565	0.2925	0.0445	0.5651	0.1286	0.3958	0.0533	0.614	0.1064	0.3769	0.0414	0.5191	0.1087	0.4232	0.0403	1.1454	0.1597
TSQ1273	YDR145W	TAF12	taf12-l464a	0	0	0	-0.0121	0.1106	0.3359	0.0379	-0.0849	0.0988	0.339	0.1818	0.0108	0.1015	0.4014	0.1086	-0.0412	0.1047	-0.072	0.0782	0.0519	0.1231	0.518	0.0445	0.197	0.1081	0.3619	0.0862	0.0098	0.1319	0.404	0.0395	0.0566	0.0971	0.5594	0.0766	0.0423	0.1124	0.4229	0.0777	-0.0001	0.1089	0.4164	0.0469
TSQ514	YDR145W	TAF12	taf12-9	0	0	0	0.1544	0.0957	-0.0386	0.267	0.2383	0.0892	1.4107	0.2793	0.1107	0.0826	-0.119	0.2195	0.2459	0.0835	0.401	0.3021	0.2921	0.0992	0.2258	0.2566	0.1656	0.0945	-0.4013	0.4276	0.1539	0.1094	-0.5329	0.3493	0.2583	0.1054	0.2724	0.2571	0.278	0.1138	-0.3006	0.4426	0.2169	0.1049	-0.2972	0.3612
TSQ515	YDR145W	TAF12	taf12-w486stop	0	0	0	0.3876	0.0879	0.3107	0.148	0.4532	0.0967	1.7605	0.1448	0.4102	0.0964	0.2877	0.1751	0.4826	0.0905	0.7295	0.143	0.5204	0.097	0.7002	0.1427	0.384	0.0915	0.0256	0.2201	0.3177	0.0933	0.0188	0.231	0.3612	0.0863	0.5039	0.1718	0.442	0.095	0.2986	0.1808	0.3392	0.1019	0.231	0.2277
TSQ518	YDR145W	TAF12	taf12-ts23	0	0	0	0.2251	0.0965	0.26	0.2776	0.1661	0.0906	1.0152	0.2389	0.2718	0.1017	0.0421	0.2867	0.1958	0.0726	0.5868	0.3527	0.2669	0.0829	0.2103	0.3629	0.2848	0.0806	0.0803	0.2775	0.2742	0.0803	-0.0283	0.313	0.3344	0.0709	0.5908	0.3276	0.3102	0.0782	0.2267	0.2904	0.3457	0.0976	0.1977	0.3395
TSQ28	YDR164C	SEC1	sec1-1	0	0	0	0.2015	0.0242	0.8599	0.184	0.0368	0.025	1.0695	0.2328	0.1624	0.0354	0.5758	0.2346	0.1822	0.0228	0.818	0.3813	0.2284	0.0504	0.9035	0.2045	0.0447	0.0279	0.3069	0.2969	0.2139	0.028	0.3972	0.2727	0.0982	0.0233	0.7636	0.2773	0.1572	0.03	0.3731	0.295	0.0873	0.028	0.1128	0.3063
TSQ54	YDR166C	SEC5	sec5-24	0	0	0	-0.0967	0.0561	-0.0144	0.144	0.0088	0.0688	0.7907	0.1915	0.0262	0.0547	-0.0678	0.2465	-0.0685	0.0523	-0.3402	0.157	-0.1254	0.0689	-0.2431	0.1999	0.0034	0.0573	-0.9881	0.2258	0.0553	0.0574	-0.3927	0.1588	-0.0774	0.0526	0.0213	0.1809	-0.0042	0.0546	-0.1586	0.145	0.0433	0.0558	-0.4652	0.1615
TSQ315	YDR168W	CDC37	cdc37-ts	0	0	0	-0.1798	0.0269	-0.4775	0.1116	-0.3813	0.0271	-0.5948	0.6346	-0.2037	0.0261	-0.4354	0.24	-0.1591	0.0232	-0.9143	0.1993	-0.1246	0.0668	-0.6569	0.5032	-0.1282	0.0623	-0.9756	0.3091	-0.0804	0.0276	-0.3913	0.08	-0.0838	0.0522	-0.0516	0.4169	-0.1571	0.0252	-1.534	0.0314	-0.2779	0.0269	-0.885	0.0902
TSQ317	YDR168W	CDC37	cdc37-1	0	0	0	-0.0456	0.1316	0.2257	0.111	-0.4824	0.187	-1.026	0.1031	-0.1327	0.1342	0.1208	0.0834	-0.1494	0.1412	-1.1045	0.2372	-0.1761	0.1296	-0.5938	0.1726	-0.1234	0.1854	0.3002	0.4517	-0.0707	0.151	0.3175	0.104	-0.0527	0.128	-0.2839	0.1433	-0.2665	0.159	-0.0753	0.1254	-0.0694	0.1312	0.215	0.1058
TSQ47	YDR170C	SEC7	sec7-1-supp1	0	0	0	0.0452	0.0848	0.1467	0.2276	-0.0074	0.0888	1.0581	0.2466	0.0942	0.0997	0.3521	0.3184	0.0846	0.0796	0.8217	0.2447	0.1198	0.1008	0.5136	0.2216	0.0759	0.0906	0.2798	0.2347	0.0838	0.087	0.102	0.2414	0.0558	0.0982	0.2406	0.2956	0.052	0.0903	0.3055	0.314	0.0921	0.0904	-0.0628	0.359
TSQ31	YDR172W	SUP35	sup35-td	0	0	0	0.0329	0.0741	0.2759	0.0714	0.0502	0.045	0.0724	0.1092	0.1412	0.0324	0.3034	0.0618	0.1892	0.0092	-0.2959	0.227	0.0681	0.0941	-0.8377	0.1079	0.0124	0.068	0.3509	0.082	0.175	0.0104	0.1709	0.0853	0.0549	0.0235	-0.4784	0.074	0.0868	0.01	0.2969	0.0941	0.0906	0.0315	-0.2249	0.1654
TSQ69	YDR180W	SCC2	scc2-4	0	0	0	0.0663	0.2524	0.191	0.1204	0.1806	0.2562	1.162	0.2061	-0.0183	0.2492	0.16	0.1236	0.1468	0.2291	0.4927	0.1375	0.276	0.247	0.6148	0.2137	0.1343	0.2627	0.6014	0.119	0.0695	0.2553	0.0574	0.158	0.1572	0.2072	0.6835	0.2353	0.1434	0.2594	0.2628	0.1542	0.1788	0.2429	-0.1414	0.1117
TSQ1062	YDR182W	CDC1	cdc1-1	0	0	0	0.2012	0.0627	-0.2391	0.1227	0.1135	0.0644	1.104	0.4563	0.1223	0.0627	0.0192	0.1191	0.0478	0.0619	0.4984	0.0503	-0.0452	0.0585	0.5919	0.1678	-0.3394	0.0626	-0.2894	0.1464	0.0991	0.0608	-0.017	0.0578	0.2372	0.0576	0.8779	0.5531	0.1664	0.0704	0.2758	0.0487	0.19	0.0696	0.2923	0.0523
TSQ1181	YDR182W	CDC1	cdc1-4	0	0	0	0.1534	0.0615	0.1154	0.078	0.1524	0.0488	1.1169	0.1794	0.1481	0.0993	0.4459	0.0501	0.1416	0.0482	0.4229	0.0667	0.3525	0.0671	0.8578	0.0638	-0.167	0.0539	-0.0486	0.4864	0.2251	0.0622	0.4183	0.0607	0.4014	0.0488	1.2099	0.1926	0.4482	0.0523	1.2189	0.2085	0.1132	0.0575	0.3207	0.0908
TSQ413	YDR182W	CDC1	cdc1-2	0	0	0	-0.0359	0.0177	0.2332	0.1913	-0.007	0.0232	0.7879	0.0531	-0.0679	0.0312	0.0059	0.0644	0.0559	0.0309	1.3491	0.1235	-0.0201	0.0353	0.3687	0.0208	0.0221	0.0118	0.3368	0.1717	-0.0835	0.0235	0.1443	0.0415	-0.0461	0.0296	0.5753	0.1606	0.0964	0.035	0.232	0.0193	0.026	0.0133	0.3205	0.0308
TSQ414	YDR182W	CDC1	cdc1-6	0	0	0	-0.0204	0.0379	0.0692	0.2285	0.0309	0.0381	0.6142	0.2937	-0.013	0.0321	0.2475	0.1442	-0.0613	0.0321	-0.062	0.1517	-0.0788	0.0346	0.6551	0.2338	-0.2516	0.1949	-0.0604	0.4769	0.0564	0.0362	0.199	0.205	0.1279	0.0359	0.7586	0.153	0.2182	0.0373	0.5139	0.2467	-0.0556	0.0382	0.4318	0.1741
TSQ251	YDR189W	SLY1	sly1-ts	0	0	0	0.0258	0.0688	0.1785	0.0309	-0.1602	0.0758	0.2665	0.0524	0.108	0.0601	0.1277	0.0498	0.0393	0.0674	-0.488	0.0562	-0.0286	0.2107	-0.6504	0.5277	0.1136	0.075	-0.3432	0.0755	0.1419	0.0694	-0.0403	0.3715	-0.0063	0.0656	-0.3118	0.1257	0.0514	0.0715	0.1108	0.1841	0.0919	0.0689	-0.0099	0.102
TSQ1757	YDR190C	RVB1	rvb1-5001	1	0	0	-0.057	0.063	0.0318	0.0454	-0.0464	0.0456	-0.0694	0.0516	-0.0791	0.0426	-0.0134	0.0551	-0.0607	0.0429	0.1323	0.0758	0.0017	0.0468	-0.0789	0.0539	-0.0798	0.0537	0.0809	0.0735	-0.1182	0.055	-0.0541	0.0728	-0.0209	0.0526	0.1536	0.0435	-0.0818	0.0538	-0.2273	0.0472	0.0686	0.0495	0.1852	0.0774
TSQ1758	YDR190C	RVB1	rvb1-5002	0	0	0	-0.1238	0.1885	-0.382	0.258	0.0607	0.1283	0.0058	0.1975	0.1197	0.0781	-0.0893	0.0925	0.1923	0.0787	-0.1822	0.1589	0.0357	0.0765	0.204	0.1223	-0.1227	0.0806	-0.7416	0.1284	-0.0265	0.0954	-0.5055	0.1333	0.0024	0.0853	0.2641	0.101	0.0709	0.0796	0.1083	0.1001	-0.0595	0.2557	nan	nan
TSQ1759	YDR190C	RVB1	rvb1-5003	1	0	0	-0.0953	0.094	-0.0359	0.0343	-0.1153	0.0813	-0.2427	0.0953	-0.0813	0.1002	-0.1726	0.1903	-0.0014	0.0779	0.3512	0.0483	-0.0047	0.1081	-0.0817	0.0546	-0.0762	0.1046	-0.1874	0.0395	-0.1448	0.0905	-0.3425	0.0407	0.0313	0.088	0.0836	0.0673	-0.0456	0.096	-0.3421	0.0903	-0.0163	0.1079	-0.1092	0.0393
TSQ1761	YDR190C	RVB1	rvb1-5005	0	0	0	-0.0276	0.0663	0.3752	0.0823	-0.0492	0.0566	0.1262	0.0991	0.0455	0.0474	0.6929	0.122	0.0132	0.0422	0.0506	0.2957	0.0503	0.0517	-0.1515	0.1094	-0.0804	0.0869	-0.1445	0.0922	-0.0655	0.0486	-0.0855	0.0844	-0.0149	0.0419	0.0268	0.081	-0.142	0.0475	-0.2255	0.1086	-0.1834	0.0463	-0.6473	0.1049
TSQ1762	YDR190C	RVB1	rvb1-5006	1	0	0	0.1396	0.0651	0.1412	0.148	-0.0185	0.0687	0.0406	0.1115	0.0424	0.0721	0.0592	0.0356	0.0703	0.0612	0.0638	0.0776	-0.0382	0.0727	0.1053	0.0444	-0.0184	0.0699	0.0093	0.1306	0.1874	0.0671	0.3763	0.0427	0.0625	0.0624	0.1801	0.0455	-0.1236	0.0821	0.1472	0.0765	0.044	0.0751	0.2024	0.1005
TSQ1763	YDR190C	RVB1	rvb1-5007	0	0	0	0.0572	0.1225	0.1332	0.1082	-0.0181	0.0599	0.3252	0.0564	0.0345	0.0545	0.2927	0.0722	-0.0216	0.0723	0.1098	0.0822	-0.0595	0.0643	-0.1384	0.0563	0.0203	0.0797	0.2875	0.2335	0.0258	0.0765	-0.0682	0.0796	-0.034	0.1524	-0.243	0.4704	-0.1337	0.0669	-0.2233	0.0886	-0.1369	0.0632	-0.3455	0.2456
TSQ1199	YDR196C	CAB5	cab5-1	0	0	0	0.3099	0.0343	0.1457	0.1757	0.3309	0.126	0.5399	0.0867	0.356	0.0283	0.3505	0.1839	0.2904	0.0754	0.4214	0.136	0.1549	0.1735	-0.0057	0.2008	0.3555	0.0567	0.0844	0.1039	0.3024	0.0396	0.1615	0.0372	0.4458	0.138	0.7218	0.1725	0.3917	0.0397	0.3355	0.0411	0.3886	0.0372	0.2709	0.0392
TSQ1400	YDR196C	CAB5	cab5-5001	0	0	0	0.073	0.0586	0.7768	0.3406	-0.0229	0.0376	0.4738	0.3626	0.0661	0.0316	0.6094	0.3014	0.1582	0.1204	0.9213	0.2311	0.1534	0.027	0.8733	0.3454	0.1077	0.0771	0.7012	0.2818	0.2203	0.0264	0.8837	0.3909	0.1066	0.0247	1.0653	0.3369	0.1601	0.0285	1.0586	0.368	0.0628	0.0445	0.5892	0.3824
TSQ1343	YDR201W	SPC19	spc19-5001	0	0	0	0.1307	0.0828	-0.1766	0.0896	0.0065	0.0497	0.126	0.0427	0.0512	0.0497	-0.6987	0.1576	0.0595	0.0573	-0.1568	0.0519	-0.0462	0.047	-0.4285	0.0374	-0.1465	0.0587	-0.3014	0.041	0.0442	0.0504	-0.4337	0.0714	0.0752	0.0446	0.0643	0.1215	-0.1102	0.0586	-0.2609	0.0348	-0.0465	0.051	-0.9887	0.0454
TSQ129	YDR208W	MSS4	mss4-103	0	0	0	0.0745	0.1154	1.092	0.5115	0.0172	0.0946	0.6905	0.4514	0.0895	0.0927	1.3928	0.5292	-0.017	0.0922	0.833	0.4772	0.0696	0.0979	1.1162	0.4086	0.1163	0.1035	1.6218	0.4336	0.0613	0.1037	0.9282	0.4879	0.036	0.1191	1.2483	0.5016	0.2123	0.1001	1.1938	0.4455	0.0844	0.118	0.9978	0.5228
TSQ2492	YDR211W	GCD6	gcd6-5002	1	0	0	0.0188	0.0322	-0.0046	0.0791	0.0506	0.0303	-0.0187	0.0738	0.0133	0.0294	-0.0362	0.0993	0.0384	0.0319	0.1284	0.0902	-0.0074	0.0325	0.1089	0.0959	-0.0112	0.072	0.0477	0.2558	0.0119	0.0353	0.0643	0.0688	0.0718	0.0357	0.313	0.0643	0.1558	0.0661	0.0216	0.07	0.0188	0.0322	0.0264	0.0821
TSQ2493	YDR211W	GCD6	gcd6-5003	1	0	0	0.0378	0.0649	-0.0009	0.066	-0.0603	0.0658	-0.1142	0.1002	-0.0472	0.0568	0.0211	0.0231	-0.0884	0.0656	-0.2191	0.0366	-0.02	0.065	0.2278	0.1854	-0.1632	0.1272	-0.5905	0.0422	0.0518	0.0598	-0.0218	0.0253	0.0631	0.0566	0.1566	0.2138	0.1182	0.0753	0.0797	0.0222	-0.0241	0.0757	-0.0167	0.0217
TSQ448	YDR212W	TCP1	tcp1-2	0	0	0	0.2019	0.1084	0.5282	0.0602	0.0237	0.1038	0.344	0.3353	0.2615	0.1158	0.4622	0.0486	0.2558	0.1099	0.8161	0.0575	0.3074	0.0985	0.3443	0.0793	0.082	0.119	0.1118	0.139	0.2469	0.1061	0.694	0.0691	0.1755	0.0954	0.7907	0.0601	0.2162	0.1292	0.9011	0.0709	0.1626	0.1268	0.5859	0.0612
TSQ685	YDR228C	PCF11	pcf11-2	0	0	0	0.083	0.0311	0.3276	0.3024	0.1202	0.0451	1.2358	0.2164	0.0586	0.0304	0.4714	0.2863	0.0648	0.0427	0.4369	0.2215	0.1604	0.035	0.6067	0.2593	0.0278	0.0337	0.3348	0.2193	0.1429	0.0383	0.9053	0.1996	0.1571	0.0572	0.593	0.2869	0.1726	0.031	0.6626	0.3078	-0.0431	0.0564	0.1579	0.2488
TSQ686	YDR228C	PCF11	pcf11-ts2	0	0	0	-0.0329	0.0279	0.0639	0.2972	0.1268	0.051	0.6882	0.475	0.2228	0.0259	-0.5143	0.5033	0.0617	0.0306	-0.4107	0.3827	0.1159	0.0283	-0.4397	0.5366	0.0462	0.0474	-0.9028	0.4729	0.0307	0.0287	0.5817	0.3239	0.2231	0.0514	0.2558	0.4866	0.0825	0.029	-0.8541	0.5138	0.0551	0.0339	-0.5728	0.5286
TSQ1764	YDR232W	HEM1	hem1-5001	1	0	0	0.025	0.0484	0.1268	0.0461	-0.0356	0.0602	-0.0341	0.0717	-0.0335	0.046	0.1338	0.0444	-0.0324	0.0511	0.0362	0.109	-0.0538	0.0496	0.3011	0.0541	0.1013	0.0531	0.1445	0.0551	0.0284	0.0549	0.1103	0.0541	0.0673	0.0429	0.4901	0.0751	0.0282	0.0549	0.2193	0.0599	0.029	0.0553	0.3561	0.0477
TSQ1765	YDR232W	HEM1	hem1-5002	0	0	0	0.0888	0.06	0.2172	0.0653	0.1475	0.0619	0.1797	0.1808	0.1444	0.0598	0.3334	0.0559	0.1649	0.0706	0.1338	0.1822	0.2161	0.0581	0.344	0.0596	0.212	0.1013	0.0648	0.1632	0.1377	0.0616	0.1105	0.058	0.2261	0.0729	0.4459	0.1049	0.052	0.0697	0.1479	0.0618	-0.002	0.0703	0.023	0.0834
TSQ1766	YDR232W	HEM1	hem1-5003	0	0	0	-0.0021	0.0313	0.3342	0.0387	-0.0169	0.0209	0.2929	0.2574	0.0916	0.0212	0.3251	0.0508	0.0977	0.0427	0.4802	0.0961	0.0973	0.0439	0.343	0.0439	0.1736	0.0735	0.1446	0.1801	0.0278	0.0266	0.2985	0.012	0.0988	0.0186	0.5102	0.0445	0.1551	0.0203	0.3552	0.0102	0.1008	0.023	0.4761	0.0126
TSQ1767	YDR232W	HEM1	hem1-5004	1	0	0	0.0639	0.0624	0.1601	0.084	0.038	0.0764	0.0592	0.1781	0.0839	0.0428	0.1752	0.0451	-0.0392	0.0696	0.1562	0.1697	0.0707	0.043	-0.0487	0.0708	0.0553	0.0538	0.0391	0.0491	0.0951	0.0426	0.1711	0.0267	0.1296	0.0509	0.42	0.0895	0.0369	0.0445	-0.0392	0.0488	0.0704	0.0521	0.0652	0.0318
TSQ1314	YDR235W	PRP42	prp42-5001	0	0	0	-0.1444	0.1044	-0.17	0.2246	-0.132	0.0958	-0.0822	0.3311	-0.0447	0.0947	0.0188	0.1185	-0.1692	0.0882	-0.4655	0.3318	0.0019	0.0955	0.0262	0.0743	-0.1839	0.1151	-0.1872	0.1216	-0.0874	0.1074	0.079	0.0459	-0.0234	0.0938	0.0155	0.0996	-0.0006	0.1128	0.0158	0.0466	-0.0207	0.1228	0.0245	0.0502
TSQ721	YDR238C	SEC26	sec26-f856aw860a	0	0	0	-0.0171	0.038	1.1134	0.0845	-0.15	0.0349	1.1755	0.0778	-0.0317	0.0817	0.8386	0.0818	-0.0419	0.0319	0.186	0.0872	-0.1352	0.0409	0.0275	0.0869	-0.1271	0.0725	1.0887	0.1207	-0.0018	0.035	1.1331	0.19	-0.0023	0.036	0.5609	0.0978	-0.031	0.0346	1.0249	0.0887	-0.0981	0.0378	1.2703	0.1229
TSQ722	YDR238C	SEC26	sec26-11d26	0	0	0	-0.0168	0.0703	0.409	0.1199	0.0267	0.0636	0.3748	0.3759	0.1515	0.0625	0.3684	0.0798	0.1127	0.1024	0.0095	0.7582	0.1433	0.0729	-0.1322	0.1546	0.0468	0.0726	0.8636	0.1025	0.0122	0.0776	0.6365	0.1045	0.0851	0.0635	0.228	0.1127	0.0774	0.0665	1.2699	0.094	-0.0771	0.0718	0.4068	0.1041
TSQ574	YDR243C	PRP28	prp28-101	0	0	0	0.0427	0.0511	-0.4318	0.0527	0.0362	0.0523	0.0437	0.0741	0.0016	0.0471	0.0321	0.1005	-0.0061	0.0541	-0.1798	0.1176	-0.0265	0.0527	-0.069	0.058	0.1017	0.0605	0.351	0.0621	0.0177	0.053	-0.5092	0.0739	0.0011	0.0498	-0.0417	0.0578	0.0343	0.0541	-0.2097	0.0793	-0.0344	0.0551	-0.1816	0.0601
TSQ1432	YDR246W	TRS23	trs23-5001	0	0	0	-0.1963	0.0185	-0.3885	0.0779	-0.0441	0.0401	-0.1403	0.2694	-0.0465	0.0295	-0.1685	0.2148	-0.0107	0.0381	-1.3391	0.0833	0.0522	0.0567	-0.6901	0.1309	-0.1915	0.0419	-0.6852	0.127	-0.0141	0.0155	-0.0097	0.1231	0.1744	0.0272	-0.3604	0.0926	-0.0467	0.0314	0.0251	0.0777	0.0551	0.0759	0.1459	0.1364
TSQ1315	YDR280W	RRP45	rrp45-5001	0	0	0	-0.1285	0.1199	-0.3576	0.1417	-0.1274	0.0783	-0.2063	0.1568	-0.1103	0.1049	-0.2489	0.2215	-0.215	0.0181	-0.3209	0.2034	-0.0639	0.0282	-0.3571	0.1858	-0.0601	0.1216	-0.5272	0.1727	-0.1643	0.0289	-0.4263	0.2374	-0.1044	0.0748	0.0833	0.1717	-0.0295	0.0744	-0.149	0.1665	-0.066	0.0169	-0.3699	0.2261
TSQ997	YDR288W	NSE3	nse3-ts4	0	0	0	-0.1221	0.0689	0.0339	0.2646	0.1787	0.0606	1.4321	0.2524	0.0092	0.0579	0.1197	0.1985	-0.1239	0.0583	-0.262	0.226	-0.1221	0.1021	-0.3214	0.2302	-0.0776	0.0785	0.7536	0.2453	-0.0693	0.0633	0.0362	0.3586	0.056	0.1029	-0.0487	0.2634	0.1218	0.0677	-0.0102	0.2681	-0.2064	0.0673	-0.3385	0.2331
TSQ1164	YDR292C	SRP101	srp101-47	0	0	0	0.0013	0.2219	-0.1272	0.3262	-0.1434	0.2072	-0.9655	0.531	0.0264	0.1967	-0.1183	0.2995	-0.1099	0.2005	-0.0096	0.2628	-0.1519	0.2023	-0.3022	0.2938	0.1005	0.2524	-0.3065	0.2262	-0.1247	0.2533	-0.4612	0.3376	0.0419	0.198	0.1667	0.2332	0.1204	0.2513	-0.1683	0.2788	0.0391	0.2511	-0.5079	0.2369
TSQ1421	YDR299W	BFR2	bfr2-5001	0	0	0	-0.0408	0.0856	0.0663	0.0859	-0.179	0.0932	0.0742	0.0849	-0.0642	0.0675	-0.2264	0.0788	-0.009	0.0638	0.4602	0.0845	-0.0606	0.1472	-0.0477	0.3762	-0.1414	0.073	-0.488	0.2517	-0.0404	0.0816	-0.2186	0.1018	0.0493	0.0645	0.092	0.0734	-0.0507	0.085	-0.288	0.1103	-0.1855	0.0744	-0.5281	0.0865
TSQ1768	YDR301W	CFT1	cft1-5005	0	0	0	0.0432	0.1	0.3052	0.0893	-0.025	0.0893	-0.4159	0.098	0.0374	0.1051	0.1845	0.0591	0.0683	0.0779	0.5424	0.1048	0.0817	0.094	0.1905	0.0914	-0.0858	0.107	0.0361	0.12	0.0437	0.0836	0.2429	0.0707	-0.0208	0.0855	0.4231	0.0693	0.0049	0.0911	0.731	0.0666	-0.066	0.1073	0.0998	0.076
TSQ1769	YDR301W	CFT1	cft1-5001	1	0	0	-0.0498	0.0393	-0.2412	0.063	-0.0153	0.0385	-0.1552	0.0671	-0.0543	0.0364	-0.2028	0.1017	-0.0366	0.036	-0.4442	0.0637	0.0078	0.1072	-0.3552	0.1336	-0.0573	0.059	-0.3539	0.2084	-0.0066	0.0423	-0.2037	0.0751	-0.0855	0.0465	-0.3704	0.2013	0.0442	0.0426	0.0144	0.0581	-0.0922	0.0392	-0.3035	0.0637
TSQ1770	YDR301W	CFT1	cft1-5002	0	0	0	0.1611	0.0478	-0.0499	0.1097	0.1699	0.0703	0.1478	0.1315	0.1341	0.0446	0.283	0.0989	0.0652	0.0516	0.4932	0.1249	0.1014	0.0942	0.5222	0.1476	0.187	0.0515	0.0297	0.1874	0.0909	0.0529	0.2135	0.2024	0.1678	0.0469	0.462	0.1406	0.2231	0.0542	0.2712	0.1288	0.0992	0.0511	0.2385	0.1258
TSQ1771	YDR301W	CFT1	cft1-5003	0	0	0	0.0623	0.0579	-0.3491	0.1036	-0.0687	0.0647	0.1256	0.5888	0.06	0.0323	0.1033	0.1004	0.055	0.0356	-0.0377	0.1155	-0.0362	0.1505	-0.6007	0.3273	0.0604	0.0404	-0.3237	0.1238	-0.0087	0.0407	-0.1684	0.1264	0.1111	0.0586	-0.0009	0.184	0.0639	0.0366	-0.2639	0.1692	-0.0383	0.0372	-0.3418	0.2879
TSQ1772	YDR301W	CFT1	cft1-5004	0	0	0	-0.0675	0.0667	-0.0147	0.0815	-0.0136	0.0591	-0.173	0.0536	0.0078	0.0655	-0.009	0.0456	-0.0049	0.0656	0.3056	0.2872	-0.0314	0.0835	0.1138	0.1519	0.0674	0.065	0.1972	0.0912	0.0546	0.0711	-0.1758	0.0407	0.0308	0.0885	0.2964	0.0598	0.158	0.0621	0.12	0.0955	-0.0066	0.0723	0.1079	0.0695
TSQ503	YDR303C	RSC3	rsc3-1	0	0	0	0.1582	0.0559	0.7505	0.1086	0.1091	0.054	0.8504	0.1364	0.0803	0.0525	0.5815	0.1861	0.049	0.0541	0.855	0.1213	-0.0224	0.0654	0.1579	0.1206	0.0701	0.0576	0.8454	0.1345	0.0737	0.0642	0.8869	0.1551	0.0249	0.052	0.8796	0.1603	0.0678	0.0691	0.6797	0.1677	0.0947	0.0618	0.8616	0.1484
TSQ1774	YDR324C	UTP4	utp4-5002	1	0	0	-0.0906	0.0943	-0.1049	0.1305	-0.0851	0.0772	-0.2984	0.1023	-0.0629	0.0729	-0.1782	0.098	0.1011	0.0756	-0.0848	0.1476	-0.0085	0.0903	-0.2262	0.1047	-0.1015	0.0859	-0.2959	0.1992	-0.1362	0.083	-0.185	0.0978	-0.0374	0.0877	-0.3789	0.1116	0.0545	0.0916	-0.0895	0.1282	-0.1427	0.097	-0.3037	0.1156
TSQ1775	YDR324C	UTP4	utp4-5003	1	0	0	0.1292	0.0566	-0.0054	0.0323	-0.1145	0.0526	-0.4887	0.1661	-0.0219	0.0512	-0.1274	0.0302	-0.0762	0.0494	-0.4695	0.5136	-0.0116	0.0616	-0.0854	0.1271	0.3191	0.0652	0.2943	0.0544	0.0916	0.0588	-0.0697	0.0433	0.0339	0.0581	-0.0835	0.1255	0.1255	0.055	0.1538	0.0626	-0.0953	0.0542	-0.2201	0.038
TSQ1776	YDR324C	UTP4	utp4-5004	1	0	0	-0.1241	0.112	-0.0286	0.2046	-0.125	0.0297	-0.4556	0.2037	0.053	0.0218	0.0553	0.2519	0.0114	0.0384	-0.1838	0.1958	-0.0515	0.0639	-0.2383	0.1608	-0.0015	0.0586	-0.4	0.195	-0.2096	0.0197	-0.1557	0.1982	-0.0303	0.0698	-0.1198	0.1385	-0.0414	0.0207	-0.0938	0.2369	-0.1306	0.0377	-0.2648	0.2324
TSQ1778	YDR324C	UTP4	utp4-5006	1	0	0	0.0988	0.0841	-0.1037	0.0592	0.0721	0.0722	0.0601	0.0691	-0.1003	0.0698	-0.1584	0.0535	-0.0792	0.093	-0.0591	0.0683	-0.0371	0.0781	0.0859	0.0613	0.1527	0.319	0.0168	0.5651	0.0844	0.0785	0.0121	0.0677	0.024	0.0703	0.237	0.0488	0.0742	0.0907	0.1263	0.0887	-0.0098	0.0838	-0.0807	0.0813
TSQ1779	YDR324C	UTP4	utp4-5007	1	0	0	0.0092	0.1142	0.197	0.2637	-0.028	0.1205	-0.0339	0.2601	-0.0119	0.1028	-0.0151	0.27	0.0914	0.1303	0.2083	0.1906	0.0701	0.1225	0.1248	0.2956	-0.0478	0.14	0.0805	0.2893	0.0021	0.1264	0.1197	0.2856	-0.0729	0.1073	0.145	0.2351	0.0374	0.1128	0.4033	0.2646	-0.0219	0.1358	-0.0057	0.3055
TSQ578	YDR325W	YCG1	ycg1-2	0	0	0	-0.2164	0.0789	-0.4292	0.0601	-0.0021	0.0505	0.5515	0.4887	-0.1327	0.0399	-0.1623	0.063	-0.1137	0.0884	-0.0437	0.0789	-0.4745	0.367	-0.407	0.2498	0.2299	0.0443	-0.0419	0.0728	-0.319	0.0363	-0.3112	0.074	0.023	0.0981	0.1608	0.1823	0.0329	0.0419	-0.077	0.0564	-0.4649	0.022	-0.1398	0.3524
TSQ371	YDR331W	GPI8	gpi8-ts	0	0	0	0.2571	0.0721	0.0211	0.3144	0.2339	0.0895	0.967	0.2631	-0.0368	0.0833	-0.4844	0.2908	0.1258	0.0669	-0.4831	0.326	0.1309	0.0799	-0.2471	0.3921	0.1191	0.0883	0.3212	0.3926	0.0916	0.0783	-0.0649	0.3824	0.1385	0.0706	-0.2703	0.3104	0.0252	0.0824	0.8868	0.2212	0.0118	0.088	0.5111	0.3342
TSQ1418	YDR339C	FCF1	fcf1-5001	0	0	0	0.2295	0.184	0.6953	0.2276	0.1347	0.1766	0.5302	0.2174	0.0655	0.1497	-0.0678	0.1733	0.1389	0.1555	0.6299	0.2469	0.072	0.1999	0.4484	0.2225	0.0687	0.2064	0.3475	0.2828	0.1244	0.1887	0.0425	0.267	0.1499	0.1816	0.528	0.2872	0.105	0.1929	0.6908	0.3364	0.0767	0.2142	0.196	0.3543
TSQ1376	YDR341C	YDR341C	ydr341c-5001	0	0	0	-0.0567	0.066	-0.5636	0.0649	-0.0381	0.0754	-0.2474	0.0389	-0.0325	0.0686	-0.3469	0.0551	-0.0709	0.0715	-0.0217	0.0383	-0.0739	0.0724	-0.2722	0.0866	-0.0524	0.0699	-0.4529	0.0544	-0.0236	0.0676	-0.3469	0.0503	-0.0512	0.071	-0.2139	0.2582	0.1582	0.0775	0.0518	0.1043	-0.0349	0.071	-0.3548	0.0461
TSQ784	YDR362C	TFC6	tfc6-m1	0	0	0	0.2437	0.0618	0.2429	0.0836	0.1003	0.0572	-0.09	0.0715	0.2324	0.0521	-0.0789	0.0894	0.2979	0.0606	0.7481	0.0422	0.2004	0.061	0.0981	0.0297	0.1453	0.068	0.1586	0.0323	0.273	0.0629	-0.0078	0.0335	0.1003	0.0526	-0.1499	0.1353	0.2632	0.0655	0.1777	0.045	0.2266	0.0673	-0.248	0.044
TSQ1061	YDR364C	CDC40	cdc40-ts	0	0	0	0.2469	0.0469	0.2183	0.0631	0.2109	0.0419	1.0944	0.4065	0.377	0.0654	0.3113	0.1268	0.041	0.0673	0.3146	0.1379	0.0321	0.0891	0.0281	0.1061	0.1462	0.0498	0.2443	0.0674	-0.0154	0.1245	-0.2042	0.6423	-0.3685	0.1641	0.1182	0.0442	0.0146	0.0474	-0.0531	0.035	-0.053	0.0626	0.108	0.2852
TSQ1780	YDR365C	ESF1	esf1-5001	0	0	0	-0.1701	0.109	-0.4776	0.0508	0.024	0.0371	0.6104	0.3567	-0.0771	0.0576	0.0917	0.2862	-0.0083	0.0525	-0.4743	0.362	-0.1043	0.126	-0.2438	0.1133	0.2212	0.1247	-0.4889	0.6436	-0.1715	0.0919	-0.5212	0.0438	-0.1353	0.1567	-0.3189	0.0427	0.0412	0.0665	-0.3548	0.0799	-0.3171	0.0829	nan	nan
TSQ1781	YDR365C	ESF1	esf1-5002	1	0	0	0.1378	0.0674	0.0189	0.1349	0.0135	0.0325	-0.0754	0.1484	0.1425	0.0303	0.0062	0.1526	0.1571	0.0326	0.1767	0.1355	0.1331	0.0329	0.0528	0.1986	0.0265	0.0353	-0.0269	0.1778	0.0676	0.04	-0.1089	0.1447	0.0617	0.0308	-0.069	0.1093	0.0681	0.0447	0.103	0.1379	-0.0448	0.0381	-0.0333	0.1627
TSQ1782	YDR365C	ESF1	esf1-5003	1	0	0	0.0654	0.0482	-0.2034	0.1772	-0.1282	0.0616	-0.3506	0.1409	-0.1357	0.0263	-0.1905	0.1867	0.0298	0.0238	0.0903	0.1534	-0.2092	0.0582	-0.3139	0.1548	0.0457	0.0291	-0.1969	0.209	-0.0369	0.0687	-0.1649	0.1731	-0.2256	0.0843	-0.1008	0.1398	-0.0219	0.0463	0.0164	0.1661	-0.3077	0.0235	-0.1394	0.2343
TSQ1783	YDR365C	ESF1	esf1-5004	1	0	0	-0.0343	0.0539	-0.0987	0.0578	0.006	0.0237	-0.0296	0.091	0.099	0.0315	0.1616	0.0498	0.0201	0.0394	0.2693	0.1533	0.0173	0.0342	0.1442	0.0492	0.1283	0.0354	-0.0424	0.0925	-0.0166	0.0521	-0.0722	0.0486	0.0674	0.0283	0.2094	0.0424	0.1098	0.0249	0.1535	0.0454	-0.0791	0.0306	-0.0491	0.0503
TSQ1784	YDR365C	ESF1	esf1-5005	1	0	0	-0.1015	0.114	-0.4907	0.0914	-0.1442	0.2083	-0.3022	0.3361	-0.1061	0.0425	-0.2915	0.0902	-0.0263	0.0423	-0.182	0.1017	-0.0796	0.0475	-0.0422	0.1201	0.0275	0.0423	-0.2439	0.1044	0.108	0.0539	-0.1724	0.1272	-0.0537	0.0465	-0.3793	0.0973	0.0363	0.0433	-0.1753	0.1065	-0.0367	0.0884	-0.2662	0.1056
TSQ1785	YDR365C	ESF1	esf1-5006	0	0	0	0.1275	0.1687	0.0992	0.2604	0.1427	0.1659	0.2153	0.2213	-0.1184	0.1483	-0.6005	0.2172	0.0153	0.1577	-0.2001	0.2401	0.0826	0.1549	-0.155	0.2068	-0.0384	0.1489	-0.6437	0.206	0.012	0.1668	-0.3378	0.2366	0.0323	0.1374	0.0327	0.184	0.025	0.1742	0.1126	0.2391	-0.2044	0.1468	-0.4464	0.2557
TSQ1786	YDR365C	ESF1	esf1-5007	1	0	0	-0.0576	0.102	-0.0121	0.0478	-0.0356	0.098	-0.0151	0.0508	-0.032	0.1142	0.0005	0.0638	0.0316	0.1038	0.2742	0.1734	-0.0373	0.1008	-0.1612	0.067	-0.0539	0.1333	0.0945	0.0653	0.0038	0.1024	-0.0326	0.0492	-0.0114	0.1062	-0.0505	0.0469	0.004	0.1086	-0.0324	0.0475	-0.0771	0.1144	-0.1293	0.0562
TSQ1787	YDR365C	ESF1	esf1-5008	1	0	0	-0.0352	0.0792	-0.0219	0.0334	-0.0719	0.0919	-0.0462	0.1279	0.0004	0.0866	0.2199	0.0365	0.0321	0.0857	0.2516	0.142	-0.0378	0.0977	0.0555	0.0181	0.1799	0.0864	0.2081	0.1323	0.04	0.082	0.1554	0.0864	0.0101	0.0891	0.1197	0.1011	0.1065	0.0831	0.1844	0.0544	-0.1132	0.0911	-0.0743	0.0063
TSQ1788	YDR365C	ESF1	esf1-5009	0	0	0	-0.0003	0.1464	0.0225	0.3265	0.0192	0.1391	0.0654	0.3771	-0.0501	0.1589	-0.3856	0.3034	0.0062	0.1587	0.0787	0.404	-0.1208	0.1357	-0.5809	0.2587	0.1859	0.1506	-0.1688	0.3244	-0.0312	0.1649	-0.3413	0.3725	-0.0506	0.161	-0.1859	0.3303	0.0588	0.1798	-0.1206	0.3475	-0.0243	0.1643	-0.4895	0.3805
TSQ1789	YDR365C	ESF1	esf1-5010	0	0	0	-0.1408	0.1235	-0.3458	0.2139	0.0013	0.136	0.478	0.2261	-0.1078	0.1556	-0.1206	0.164	-0.0175	0.1571	0.2302	0.2434	-0.1395	0.1279	-0.399	0.2233	0.0163	0.1294	-0.1711	0.2217	-0.0411	0.1433	-0.4315	0.3231	-0.1764	0.1166	-0.3807	0.1686	-0.0725	0.1553	-0.2576	0.3012	-0.1252	0.1439	-0.1858	0.286
TSQ1791	YDR365C	ESF1	esf1-5012	0	0	0	0.1454	0.0796	0.0706	0.0226	0.0814	0.0579	0.1394	0.0569	-0.0466	0.0623	-0.6209	0.0475	0.0763	0.0697	-0.4165	0.0769	-0.0486	0.0719	-0.3936	0.0787	0.1415	0.0754	-0.0286	0.0409	0.0061	0.0777	-0.1579	0.235	0.0238	0.0606	-0.2104	0.1928	-0.1538	0.0758	-0.2257	0.0229	-0.1438	0.0733	-0.489	0.03
TSQ1792	YDR365C	ESF1	esf1-5013	1	0	0	0.0779	0.0496	0.0644	0.0447	0.0521	0.0351	0.0191	0.0692	-0.0415	0.0382	-0.0744	0.0569	0.0223	0.0304	0.137	0.0624	-0.114	0.0682	0.0163	0.1473	0.1193	0.0864	0.0999	0.068	0.0401	0.037	-0.0166	0.0548	-0.0274	0.0287	0.0302	0.0412	0.068	0.039	0.0055	0.0535	0.0077	0.0503	0.0868	0.0651
TSQ1794	YDR365C	ESF1	esf1-5015	0	0	0	-0.7941	0.1233	-1.9585	0.4466	-0.0027	0.4051	0.5745	0.6636	-0.5971	0.1267	-2.0352	0.1377	0.1862	0.1121	0.1035	0.47	-0.2659	0.3014	-0.6591	0.6168	nan	nan	nan	nan	-0.757	0.125	-2.1102	0.2016	-1.3431	0.3931	nan	nan	-0.4046	0.1676	nan	nan	0.4892	0.1571	1.2382	0.2928
TSQ1795	YDR365C	ESF1	esf1-5016	0	0	0	-0.0823	0.1626	-0.0694	0.3673	-0.0192	0.1236	-0.1646	0.3397	-0.046	0.1443	-0.2054	0.4041	-0.0832	0.157	0.3028	0.3136	-0.0127	0.1359	-0.0753	0.375	0.15	0.1571	0.0102	0.4014	0.0293	0.1463	0.0123	0.4571	0.0268	0.1233	-0.023	0.4273	0.0718	0.1614	-0.1457	0.404	0.0692	0.1668	-0.4917	0.3809
TSQ1796	YDR365C	ESF1	esf1-5017	0	0	0	0.0091	0.067	0.0763	0.1201	0.0666	0.0658	-0.049	0.0957	0.0945	0.081	0.076	0.0756	0.0925	0.0765	0.4789	0.0947	0.019	0.0659	-0.1465	0.093	0.0423	0.0685	0.0474	0.1036	-0.0612	0.0685	-0.2846	0.0905	0.1007	0.0613	-0.0573	0.0818	0.0458	0.0673	-0.2857	0.0953	0.051	0.0844	0.0496	0.0965
TSQ1797	YDR365C	ESF1	esf1-5018	1	0	0	0.0571	0.0259	-0.0657	0.0958	-0.014	0.0729	-0.007	0.1057	-0.0681	0.0233	-0.2564	0.1374	-0.0974	0.0735	-0.3509	0.1147	-0.0966	0.0464	-0.0139	0.1444	-0.2218	0.0442	-0.8507	0.2577	0.0044	0.0253	-0.2778	0.164	-0.0313	0.0346	-0.1478	0.091	-0.0114	0.0264	-0.1799	0.1406	-0.136	0.0305	-0.2598	0.1718
TSQ1798	YDR365C	ESF1	esf1-5019	0	0	0	-0.0667	0.079	-0.3453	0.0579	-0.0153	0.0583	-0.386	0.2297	-0.0103	0.0226	-0.3107	0.0904	0.0194	0.0291	-0.4409	0.0555	-0.1412	0.0248	-0.4944	0.0594	-0.1543	0.2131	-1.2298	0.325	-0.0388	0.0687	-0.4284	0.074	0.0246	0.0655	-0.0577	0.0608	-0.0533	0.0301	-0.1263	0.0826	-0.1073	0.0384	-0.4096	0.0601
TSQ1799	YDR365C	ESF1	esf1-5020	0	0	0	0.1863	0.1813	0.0898	0.211	-0.026	0.1619	0.4648	0.2676	-0.1054	0.1581	-0.22	0.1388	0.1436	0.1916	-0.0749	0.2147	-0.1096	0.1727	0.1518	0.2348	0.1944	0.1846	-0.1586	0.2235	-0.0136	0.2118	-0.1747	0.2486	0.0353	0.1822	-0.0542	0.172	0.0413	0.1913	0.1743	0.2684	-0.1775	0.1993	-0.3515	0.266
TSQ1800	YDR365C	ESF1	esf1-5021	1	0	0	0.0102	0.0735	-0.0698	0.1254	0.0083	0.0895	0.0945	0.08	-0.1447	0.0565	-0.1885	0.06	-0.0672	0.0656	-0.4101	0.1393	-0.1533	0.074	-0.0258	0.069	0.0628	0.0739	-0.0424	0.0598	0.0175	0.0749	-0.0996	0.0709	-0.1076	0.06	-0.2104	0.1479	0.0387	0.0715	0.0019	0.0506	-0.1315	0.0697	0.0007	0.0738
TSQ399	YDR373W	FRQ1	frq1-1	0	0	0	-0.3531	0.1123	-0.7938	0.2019	0.0584	0.1231	0.1671	0.143	-0.0799	0.1276	-0.081	0.0889	-0.1569	0.1067	-0.9839	0.0728	-0.0566	0.1068	-0.5246	0.075	0.1316	0.1101	0.4743	0.0783	-0.2383	0.1085	-0.4887	0.0651	0.0817	0.12	-0.1369	0.075	nan	nan	-0.555	0.0622	-0.214	0.1053	-0.0356	0.0788
TSQ1801	YDR376W	ARH1	arh1-5001	0	0	0	-0.2018	0.0372	-0.304	0.1207	-0.134	0.0895	-0.3482	0.1184	-0.152	0.0378	-0.0707	0.1068	-0.1677	0.0339	0.2594	0.1093	-0.1363	0.088	0.0242	0.115	-0.1847	0.0345	0.2837	0.1349	-0.1714	0.0392	-0.1843	0.1275	-0.1452	0.0306	0.1522	0.1077	-0.0777	0.0388	-0.4165	0.1029	-0.1442	0.0365	-0.4417	0.1785
TSQ785	YDR394W	RPT3	rpt3-1	0	0	0	-0.1303	0.1111	0.2535	0.0771	-0.8305	0.6516	0.0794	0.0683	-0.171	0.0362	-0.0176	0.2522	-0.2045	0.0181	-0.2972	0.1803	-0.3825	0.0309	-1.2169	0.6662	-0.3236	0.0236	-0.2774	0.2765	-0.3767	0.0852	-0.1447	0.0323	-0.3445	0.0805	-0.343	0.1269	-0.2981	0.0397	-0.0161	0.037	-0.3558	0.0202	-0.2178	0.1366
TSQ1803	YDR427W	RPN9	rpn9-5001	1	0	0	0.0957	0.048	0.1862	0.0374	0.0552	0.0496	0.2653	0.0519	0.0606	0.0444	0.0106	0.0297	0.1128	0.0541	0.4793	0.0747	-0.0101	0.0697	0.2217	0.0493	0.0316	0.0559	0.1252	0.1379	0.0478	0.0499	0.1608	0.04	0.0574	0.0502	0.2203	0.0322	-0.1011	0.0526	0.2012	0.0331	-0.0316	0.0622	-0.0221	0.0426
TSQ1806	YDR429C	TIF35	tif35-5003	0	0	0	0.6998	0.1984	0.1469	0.3582	0.828	0.3165	1.4814	0.3592	0.7939	0.2144	1.8211	0.3403	0.4992	0.1095	0.2356	0.2495	0.0014	0.1872	0.4949	0.2147	0.1076	0.2334	-0.0703	0.2415	0.1854	0.2387	0.4806	0.3609	-0.2011	0.0879	0.2032	0.2206	0.2763	0.1128	0.3324	0.2289	-0.1138	0.1895	nan	nan
TSQ1807	YDR429C	TIF35	tif35-5004	0	0	0	0.6258	0.196	1.3452	0.4021	0.7512	0.2301	1.7352	0.5325	0.3295	0.1739	0.4798	0.4225	0.7101	0.1507	1.083	0.4001	-0.2768	0.1762	-0.1634	0.3906	-0.1167	0.1617	-0.1035	0.0733	nan	nan	-0.1871	0.1732	0.2353	0.1374	0.4696	0.0489	0.12	0.1544	0.4873	0.0587	nan	nan	nan	nan
TSQ1417	YDR434W	GPI17	gpi17-5001	0	0	0	0.0401	0.182	1.0676	0.232	-0.0875	0.2135	0.9219	0.2743	-0.0423	0.2347	0.7559	0.1707	-0.0564	0.2182	0.1437	0.2039	-0.0448	0.2263	0.3212	0.2228	0.0708	0.2442	1.2238	0.3336	-0.0211	0.2368	1.0432	0.2848	-0.0419	0.2304	0.6203	0.1794	-0.2472	0.2336	1.1751	0.3179	-0.1138	0.245	0.9804	0.3096
TSQ1229	YDR437W	GPI19	gpi19-2xh	0	0	0	0.0069	0.0763	-0.9617	0.0599	-0.0075	0.1037	0.1546	0.2229	-0.0035	0.0216	-0.4744	0.1598	-0.0683	0.0312	-0.6034	0.0762	-0.0376	0.0435	-0.5176	0.0588	-0.0365	0.0264	-0.0757	0.1623	0.0857	0.0422	-0.5267	0.0701	-0.0095	0.0233	-0.3212	0.0471	0.0705	0.0241	-0.4291	0.092	-0.09	0.0261	-0.5013	0.0711
TSQ1424	YDR437W	GPI19	gpi19-5001	0	0	0	-0.1734	0.1048	-0.2419	0.194	-0.1548	0.0937	1.2169	0.2424	0.0055	0.0996	-0.4673	0.3392	-0.1459	0.0977	-0.3437	0.3571	0.0068	0.0956	-0.1973	0.2894	-0.4083	0.101	-0.3498	0.3461	-0.1363	0.0987	-0.3123	0.3052	-0.2266	0.0895	-0.0904	0.2928	-0.0957	0.1063	-0.0842	0.3462	-0.1266	0.122	-0.0826	0.3603
TSQ1441	YDR454C	GUK1	guk1-5001	0	0	0	-0.1508	0.1235	-0.1171	0.2896	-0.0848	0.0777	0.7781	0.0792	-0.1024	0.0707	-0.0866	0.0509	-0.0401	0.0681	0.2894	0.449	-0.1169	0.0766	-0.0963	0.0693	0.0164	0.0864	0.0387	0.0705	-0.1813	0.0748	-0.4495	0.0815	-0.0283	0.0679	-0.0294	0.0655	-0.1653	0.0763	-0.641	0.0577	-0.1309	0.077	-0.5281	0.0625
TSQ1222	YDR460W	TFB3	tfb3-ts	0	0	0	nan	nan	nan	nan	0.3878	0.1223	1.1069	0.3046	-0.0703	0.1293	0.2455	0.1006	0.221	0.0802	0.0063	0.0728	-0.1573	0.2952	0.4319	0.3095	-0.0261	0.0887	-0.0996	0.0709	nan	nan	nan	nan	0.0903	0.08	0.0362	0.2077	0.1519	0.0995	1.0744	0.0709	nan	nan	nan	nan
TSQ1808	YDR472W	TRS31	trs31-5001	1	0	0	-0.121	0.04	-0.1226	0.0769	-0.1382	0.0394	-0.1545	0.0822	-0.0744	0.0372	-0.2007	0.0564	-0.1476	0.039	-0.2603	0.1966	-0.0497	0.0426	0.0265	0.1994	-0.0459	0.0996	-0.0482	0.0891	-0.0757	0.0413	-0.1098	0.108	-0.0508	0.0608	-0.0211	0.0638	-0.0371	0.0418	-0.0298	0.0959	-0.0477	0.0501	-0.0656	0.1079
TSQ1809	YDR472W	TRS31	trs31-5002	1	0	0	0.1202	0.0898	0.0498	0.1364	0.025	0.028	-0.0165	0.1991	0.0202	0.0517	-0.0008	0.1233	0.0062	0.08	-0.1206	0.1371	-0.0258	0.0498	0.1912	0.1564	-0.0477	0.0275	-0.0746	0.1507	0.205	0.0873	0.0367	0.1261	-0.0404	0.0284	-0.378	0.144	-0.0985	0.0311	0.1018	0.1555	-0.0353	0.0468	0.1695	0.1409
TSQ1810	YDR472W	TRS31	trs31-5003	1	0	0	-0.0061	0.0634	-0.0301	0.0703	-0.0441	0.0599	-0.0046	0.088	-0.0448	0.07	0.1076	0.027	-0.1039	0.0717	-0.2761	0.2134	-0.0195	0.0847	0.119	0.2252	0.0155	0.0765	0.0041	0.0397	-0.0631	0.0626	0.173	0.0428	-0.0888	0.0675	-0.0619	0.0338	0.0189	0.0631	0.1372	0.0464	0.0141	0.0657	0.0661	0.0596
TSQ1811	YDR472W	TRS31	trs31-5004	1	0	0	0.0944	0.1094	0.2327	0.1207	0.0424	0.0757	0.2618	0.0702	0.1311	0.0969	0.3226	0.0355	0.0068	0.0854	0.4076	0.0553	-0.0056	0.0765	0.1773	0.0439	0.0767	0.081	0.1686	0.1045	0.0593	0.0869	0.3327	0.051	0.1321	0.0872	0.3533	0.0732	0.2	0.099	0.3085	0.0406	0.0255	0.0873	0.0248	0.1098
TSQ50	YDR473C	PRP3	prp3-1	0	0	0	0.2645	0.4897	-0.2327	0.3578	-0.0616	0.3811	nan	nan	0.2937	0.4572	-0.2322	0.283	0.164	0.4738	-0.2992	0.4366	0.2675	0.3936	-0.1629	0.2941	0.5305	0.4723	0.4012	0.298	0.5105	0.492	0.0953	0.3964	0.3392	0.4054	0.0053	0.4068	0.3211	0.4921	-0.4855	0.4239	0.5499	0.4958	-0.2313	0.2811
TSQ1447	YDR478W	SNM1	snm1-5001	0	0	0	-0.1945	0.1127	-0.2776	0.191	-0.2121	0.1299	0.3611	0.3598	-0.1224	0.1375	-0.176	0.1939	-0.1333	0.1354	0.4632	0.1586	-0.0002	0.1251	-0.5408	0.105	-0.1166	0.1306	-0.4045	0.3992	-0.0105	0.1175	-0.1018	0.1236	-0.2162	0.1368	-0.7043	0.1798	-0.1726	0.1466	-0.3243	0.0983	0.0042	0.1496	-0.1517	0.112
TSQ712	YDR478W	SNM1	snm1-172	0	0	0	0.0414	0.0564	0.3758	0.2356	-0.0832	0.1055	0.6182	0.2965	0.0378	0.0602	-0.102	0.2946	0.0867	0.0611	0.4015	0.1967	0.1604	0.0562	0.1722	0.2247	-0.0641	0.059	-0.1204	0.294	-0.1726	0.0663	-0.488	0.253	-0.0432	0.0522	-0.1224	0.223	-0.082	0.0587	-0.3293	0.331	-0.158	0.0762	0.5319	0.2229
TSQ1287	YDR489W	SLD5	sld5-5001	1	0	0	-0.0748	0.0965	-0.017	0.0352	0.0372	0.049	0.201	0.0646	0.1216	0.0444	0.3833	0.0327	0.122	0.047	0.2686	0.1056	0.0301	0.0511	0.1454	0.1137	0.0212	0.0516	0.1919	0.0485	-0.0342	0.0512	0.2015	0.0388	0.1006	0.0475	0.2914	0.048	0.0791	0.0622	0.3674	0.0623	-0.0672	0.0501	0.1631	0.0376
TSQ1066	YDR498C	SEC20	sec20-1	0	0	0	-0.2817	0.2772	-0.3034	0.0779	0.0282	0.1063	1.3614	0.2394	-0.2638	0.0952	-0.103	0.069	-0.3165	0.1034	0.077	0.0946	-0.3589	0.1247	0.1615	0.1046	-0.097	0.1146	-0.3798	0.1198	-0.2031	0.11	-0.1402	0.1434	-0.3921	0.1018	0.0095	0.0809	-0.2118	0.1062	0.0928	0.0792	-0.4475	0.1052	-0.0491	0.0927
TSQ963	YDR510W	SMT3	smt3aiir	0	0	0	0.1875	0.1362	0.4188	0.1252	0.1763	0.0238	0.7477	0.1965	0.2075	0.0296	0.3092	0.0371	0.2171	0.0745	0.0304	0.1013	0.176	0.0667	0.1369	0.3363	0.1166	0.0246	0.3845	0.0432	-0.0552	0.0256	0.042	0.0397	0.0872	0.1213	-0.2084	0.1567	0.2016	0.0232	0.2587	0.0639	0.0939	0.0358	0.0944	0.046
TSQ1401	YDR527W	RBA50	rba50-5001	0	0	0	0.007	0.0621	-0.0375	0.1267	-0.0051	0.0751	-0.2233	0.0282	0.0402	0.0661	-0.2267	0.0902	-0.0287	0.0629	0.2707	0.2443	0.0555	0.0747	-0.2296	0.1555	0.1013	0.0771	-0.2247	0.0761	0.0161	0.073	0.0095	0.0771	0.129	0.0626	0.3337	0.2175	0.0232	0.0753	-0.3424	0.0275	0.1143	0.0658	-0.116	0.2321
TSQ1415	YDR531W	CAB1	cab1-5001	0	0	0	0.1402	0.0695	0.3795	0.1421	0.0536	0.0496	0.3407	0.1885	0.0126	0.055	0.3622	0.1371	0.0385	0.0443	0.2409	0.1737	0.0421	0.0511	0.3781	0.2426	0.1284	0.0511	0.7984	0.2564	0.1248	0.0666	0.7081	0.1841	0.1237	0.0734	0.6431	0.1627	0.0338	0.0609	0.7657	0.2543	0.0033	0.0505	1.0031	0.2639
TSQ1824	YER082C	UTP7	utp7-5001	0	0	0	-0.1168	0.0885	-0.158	0.1066	-0.1705	0.0621	-0.2567	0.0899	-0.2578	0.0592	-0.4397	0.0391	-0.2732	0.058	-0.3057	0.1324	-0.0722	0.0647	0.0156	0.212	-0.1392	0.0718	-0.4857	0.0381	-0.2006	0.0672	-0.0596	0.0584	-0.1751	0.0596	0.0223	0.1279	-0.2224	0.0644	-0.3218	0.0422	-0.0865	0.0768	0.0017	0.0512
TSQ1826	YER082C	UTP7	utp7-5003	0	0	0	-0.088	0.0848	-0.2522	0.1467	-0.1303	0.083	-0.6897	0.0634	-0.1322	0.1008	-0.6814	0.1394	-0.1116	0.077	-0.0189	0.0741	-0.0825	0.0849	-0.3918	0.0444	0.0695	0.1061	-0.2331	0.0446	-0.1883	0.0845	-0.4224	0.0502	-0.0519	0.1095	-0.0783	0.1692	-0.1121	0.1014	-0.4512	0.0543	0.017	0.0888	-0.0172	0.0426
TSQ1827	YER082C	UTP7	utp7-5004	0	0	0	0.0618	0.1244	0.207	0.5836	-0.0549	0.1293	0.1604	0.395	-0.1148	0.1194	-0.5057	0.2286	-0.1721	0.1418	-0.4719	0.2202	-0.0834	0.1271	0.0146	0.1454	-0.1235	0.144	-0.6049	0.1963	-0.011	0.1519	0.3334	0.1742	-0.1115	0.1174	-0.7118	0.1731	-0.0601	0.131	0.6028	0.4804	-0.1223	0.1542	-0.0025	0.1372
TSQ658	YER093C	TSC11	tsc11-1	0	0	0	-0.0444	0.0488	0.4399	0.1647	-0.4637	0.0847	-1.3955	0.6509	-0.2237	0.161	0.3888	0.4896	-0.264	0.0541	-0.3113	0.1308	-0.0124	0.0565	0.9763	0.187	-0.188	0.0566	-0.0335	0.4247	-0.141	0.0611	0.6929	0.1312	-0.1365	0.0485	0.1336	0.145	-0.2765	0.0536	0.5862	0.1791	-0.188	0.0552	0.2904	0.1661
TSQ659	YER093C	TSC11	tsc11-7	0	0	0	0.3617	0.3798	0.4884	0.146	0.3569	0.3361	0.8883	0.6328	0.398	0.387	0.6765	0.1476	0.189	0.3612	0.1879	0.2263	0.3962	0.3695	0.9703	0.1495	0.4466	0.3664	1.0356	0.1965	0.3258	0.3866	1.2087	0.1902	0.2789	0.3762	0.4238	0.1496	0.4389	0.3819	0.4086	0.1369	0.5042	0.3738	1.6935	0.4156
TSQ811	YER093C	TSC11	tsc11-5	0	0	0	0.4652	0.232	0.3754	0.1454	0.3902	0.2839	0.2559	0.1765	0.5376	0.2699	0.4325	0.1666	0.3307	0.2407	0.1961	0.16	0.6598	0.2182	0.8138	0.1603	0.4094	0.2827	0.6379	0.1706	0.3281	0.2809	0.6095	0.2229	0.3762	0.264	-0.0177	0.2359	0.6577	0.2522	0.4349	0.2702	0.4749	0.2615	0.253	0.1904
TSQ1349	YER094C	PUP3	pup3-5001	0	0	0	-0.0137	0.1477	-0.0667	0.3264	0.0325	0.1682	0.2876	0.2324	0.0436	0.1378	0.2364	0.2603	0.0269	0.1348	-0.7525	0.2555	0.0033	0.1554	-0.9198	0.2634	-0.0666	0.1675	-0.5101	0.2367	0.009	0.1351	-0.2065	0.2662	0.0399	0.1533	-0.6185	0.1905	0.1162	0.1367	-0.3384	0.3397	0.041	0.1475	-0.2747	0.226
TSQ182	YER125W	RSP5	rsp5-1	0	0	0	0.0092	0.0275	-0.4458	0.0625	0.0215	0.0259	-0.0379	0.0703	-0.0448	0.0523	-0.2335	0.1615	-0.0322	0.04	0.1473	0.0594	-0.0501	0.0302	-0.07	0.1118	0.0081	0.0288	0.0042	0.1068	-0.0122	0.0264	-0.0606	0.0583	0.058	0.026	0.3614	0.0666	0.0551	0.0313	0.0076	0.0801	-0.0516	0.0313	-0.0683	0.0624
TSQ464	YER125W	RSP5	rsp5-sm1	0	0	0	0.3461	0.0809	0.7106	0.1539	0.1857	0.097	0.5019	0.2191	0.3625	0.083	0.898	0.1642	0.2213	0.0838	0.3006	0.1747	0.2652	0.0794	0.3195	0.1791	0.2283	0.0975	0.858	0.2199	0.1726	0.0965	0.0487	0.236	0.3142	0.0798	0.7894	0.1602	0.2158	0.0995	-0.0002	0.2644	0.162	0.1035	0.3118	0.2105
TSQ465	YER125W	RSP5	rsp5-3	0	0	0	0.2103	0.1969	0.8019	0.097	0.1886	0.2103	0.8844	0.0901	0.2392	0.1946	0.625	0.069	0.2583	0.1918	0.8485	0.2907	0.2194	0.203	0.5069	0.1342	0.1437	0.2122	0.8979	0.0921	0.1936	0.218	0.5613	0.1302	0.1719	0.1646	0.6518	0.0789	0.2126	0.2111	0.5781	0.1189	0.1246	0.2073	0.3949	0.0905
TSQ1830	YER127W	LCP5	lcp5-5001	0	0	0	0.1976	0.3612	0.0615	0.1043	0.0395	0.285	-1.3246	0.2859	0.2641	0.3468	0.0598	0.0994	0.2005	0.354	0.3749	0.3075	0.4173	0.2943	0.3819	0.0868	0.2248	0.3191	-0.2597	0.103	0.2628	0.3692	0.0602	0.1213	0.1858	0.3433	0.2583	0.0783	0.1688	0.3515	-0.1525	0.1047	0.332	0.3825	0.0457	0.1083
TSQ1831	YER127W	LCP5	lcp5-5002	0	0	0	-0.2989	0.1517	-0.4678	0.4226	-0.9198	0.6577	nan	nan	-0.259	0.0171	-0.5739	0.0859	-0.2614	0.0246	-0.4757	0.1083	-0.3434	0.2228	-0.5497	0.1254	-0.5071	0.0324	-0.6339	0.0762	-0.2207	0.0162	-0.623	0.0668	-0.1548	0.0953	-0.5118	0.29	-0.0132	0.0547	0.2891	0.3454	-0.2158	0.0447	-0.5588	0.0706
TSQ1832	YER127W	LCP5	lcp5-5003	0	0	0	-0.0661	0.0718	0.0048	0.0999	-0.3947	0.0288	-1.9977	0.2288	-0.1309	0.0237	-0.2197	0.1396	-0.0981	0.145	-0.3757	0.2347	0.0095	0.0527	-0.506	0.2229	-0.3096	0.0794	-0.5996	0.1526	-0.1885	0.0453	-0.3255	0.1575	0.0217	0.0251	0.0451	0.158	-0.0369	0.0315	-0.191	0.1095	-0.105	0.0272	-0.4352	0.1396
TSQ1833	YER127W	LCP5	lcp5-5004	0	0	0	0.1125	0.0319	-0.65	0.1022	-0.0757	0.0849	-0.8429	0.1142	-0.1808	0.0343	-0.8288	0.1401	-0.0606	0.0319	-0.8648	0.1294	0.0903	0.0478	-0.2511	0.1128	0.0933	0.0474	-0.6872	0.12	-0.0591	0.036	-0.6839	0.1146	0.2249	0.0274	0.0512	0.1227	0.1079	0.0436	-0.5261	0.1537	0.0776	0.0318	-0.5202	0.1994
TSQ1834	YER127W	LCP5	lcp5-5005	0	0	0	-0.0645	0.022	-0.0989	0.1277	-0.3323	0.2167	-1.8127	0.3151	0.0157	0.0408	-0.398	0.1144	-0.0658	0.0282	-0.1246	0.1953	0.037	0.0829	-0.3309	0.1212	-0.1715	0.0329	-0.352	0.1787	-0.2123	0.0666	-0.6084	0.1371	-0.0251	0.1422	-0.3385	0.2057	0.0055	0.0384	-0.4635	0.2059	-0.1007	0.021	-0.3822	0.1967
TSQ1835	YER127W	LCP5	lcp5-5006	0	0	0	0.0357	0.0499	-0.0716	0.2635	-0.2854	0.158	nan	nan	-0.0159	0.0241	-0.2166	0.2597	-0.0325	0.0419	-0.6222	0.2052	0.0691	0.0686	-0.2206	0.2626	-0.239	0.0776	nan	nan	-0.0999	0.0197	-0.6391	0.2969	-0.1398	0.03	-0.2315	0.1764	-0.1059	0.0274	-0.0771	0.2806	-0.0289	0.0198	-0.6415	0.2468
TSQ1836	YER127W	LCP5	lcp5-5007	0	0	0	-0.1444	0.0354	-0.1213	0.0418	-0.3721	0.2516	-2.799	0.3552	-0.1794	0.0379	-0.3422	0.1264	-0.1025	0.0717	-0.2801	0.0725	0.1419	0.0383	-0.0611	0.2228	-0.1734	0.0422	-0.7896	0.4057	-0.249	0.0329	-0.6477	0.0428	-0.1029	0.0686	-0.2036	0.1049	-0.0837	0.0331	-0.7577	0.2115	-0.1822	0.0361	-1.4635	0.2815
TSQ1837	YER127W	LCP5	lcp5-5008	1	0	0	-0.1425	0.0338	-0.1308	0.152	-0.1048	0.0376	-0.3107	0.1121	-0.1271	0.0322	-0.2136	0.1046	-0.1886	0.0308	-0.2326	0.1098	-0.0849	0.0323	-0.4235	0.1196	-0.1329	0.0383	-0.3618	0.1669	-0.1251	0.0338	-0.1912	0.1744	-0.042	0.0515	-0.0385	0.1109	-0.0041	0.045	-0.3059	0.1014	0.0596	0.0343	-0.0904	0.1702
TSQ1068	YER136W	GDI1	gdi1-1	0	0	0	-0.0909	0.0527	0.0661	0.3208	-0.1309	0.1485	-0.8031	0.5752	-0.0656	0.0538	-0.0835	0.4138	-0.0043	0.0478	-1.1863	0.4996	0.0075	0.0503	-0.7632	0.4069	-0.0992	0.0562	-2.0082	0.3625	0.025	0.0515	-0.4588	0.5472	-0.0379	0.0513	-0.3476	0.3915	0.0677	0.0581	-0.9135	0.5033	0.0101	0.0543	0.3116	0.375
TSQ1283	YER147C	SCC4	scc4-4	0	0	0	0.1892	0.3305	0.3386	0.4384	0.1472	0.3897	-0.0017	0.4272	-0.0444	0.3372	-0.5041	0.4698	0.0745	0.3962	-0.0146	0.468	0.0526	0.3914	0.2788	0.5447	0.0547	0.3816	-0.5924	0.5081	0.0816	0.3877	0.2747	0.5454	0.1153	0.3791	-0.0183	0.5845	0.0041	0.3847	0.6413	0.4599	0.1691	0.3773	0.6611	0.4064
TSQ1243	YER148W	SPT15	spt15-i143n	0	0	0	0.0759	0.066	0.0504	0.0768	0.0213	0.0664	-0.3849	0.0846	0.045	0.0611	-0.1927	0.0533	0.0503	0.079	0.4734	0.0839	0.0416	0.106	-0.3669	0.1227	-0.0337	0.0746	-0.9355	0.2173	0.0109	0.0745	-0.4736	0.0831	0.1304	0.0613	0.2436	0.0529	-0.0411	0.0725	-0.3316	0.0588	0.1205	0.0748	-0.1135	0.101
TSQ1064	YER157W	COG3	cog3-2	0	0	0	0.0799	0.0326	0.2424	0.0359	0.1606	0.0628	0.2526	0.2803	0.0537	0.0313	0.1021	0.2201	0.2013	0.0247	-0.181	0.0413	0.1845	0.0784	0.151	0.0985	-0.1548	0.1002	0.0407	0.0449	0.0856	0.026	0.267	0.0333	0.1177	0.0678	-0.4899	0.1351	0.1583	0.0266	0.2671	0.0672	0.0413	0.06	0.2693	0.0456
TSQ44	YER157W	COG3	cog3-1	0	0	0	0.0979	0.0944	0.3277	0.1435	-0.0035	0.0625	0.0859	0.1107	0.1097	0.1024	0.2086	0.1155	0.2773	0.073	-0.2921	0.2208	0.0793	0.1088	0.2856	0.1132	-0.3071	0.0769	-1.4513	0.1169	0.0215	0.0776	0.0151	0.1353	0.0548	0.0733	-0.6621	0.0956	0.2821	0.0714	0.3141	0.1252	-0.0171	0.0671	-0.2647	0.1438
TSQ1838	YER165W	PAB1	pab1-5001	0	0	0	0.0646	0.1196	-0.55	0.2125	0.0997	0.1359	-1.0476	0.1703	0.0354	0.1174	-0.516	0.1238	0.2043	0.1133	-0.509	0.1526	0.1068	0.1251	-0.6429	0.2341	-0.5299	0.1329	-1.2044	0.2034	0.1431	0.1251	-0.673	0.195	-0.1626	0.1284	-0.7495	0.1506	0.0899	0.1493	-0.3696	0.195	0.0907	0.1494	-0.4374	0.1566
TSQ1839	YER165W	PAB1	pab1-5002	0	0	0	0.1964	0.1432	-0.2177	0.1121	0.0309	0.1302	-1.2674	0.5558	0.2179	0.1268	-0.1072	0.1057	0.2106	0.144	0.0276	0.1402	0.1865	0.1387	0.1282	0.1236	-0.3564	0.1499	-0.5813	0.1847	0.4628	0.1745	-0.0507	0.1487	0.0356	0.1385	0.2307	0.1197	0.4385	0.1442	0.1409	0.1399	0.1899	0.1769	0.0681	0.1495
TSQ1841	YER165W	PAB1	pab1-5004	0	0	0	0.16	0.0318	0.5009	0.0416	0.1247	0.0312	0.6827	0.0962	0.0622	0.0488	-0.4291	0.2377	0.121	0.0327	-0.167	0.1548	0.0479	0.0768	-0.2708	0.1263	-0.2413	0.0374	-0.8562	0.145	0.1803	0.0351	0.1865	0.0761	-0.0125	0.0307	-0.2326	0.3258	-0.1293	0.0328	0.1583	0.0555	0.019	0.0342	0.0434	0.0146
TSQ1842	YER165W	PAB1	pab1-5005	0	0	0	nan	nan	nan	nan	-0.669	0.1142	nan	nan	0.0014	0.1177	0.4434	0.1828	-0.2069	0.1062	0.19	0.3863	0.0167	0.1211	0.5882	0.3838	-0.5364	0.1743	-0.2281	0.1475	nan	nan	nan	nan	-0.1587	0.1584	0.3247	0.1411	-0.6001	0.1226	0.2905	0.2438	nan	nan	nan	nan
TSQ1843	YER165W	PAB1	pab1-5006	1	0	0	-0.0112	0.0745	0.1834	0.0607	-0.1707	0.0783	0.1371	0.1042	0.0428	0.0835	0.1886	0.0522	-0.069	0.0825	0.2552	0.098	0.0866	0.0813	0.1849	0.0712	0.2581	0.0847	0.3194	0.0696	0.0385	0.0802	-0.0854	0.1388	-0.0688	0.0725	-0.0301	0.0824	0.0157	0.0852	0.1793	0.0975	-0.0009	0.0783	0.0675	0.0909
TSQ1342	YER168C	CCA1	cca1-5001	0	0	0	-0.0681	0.0445	-0.3151	0.0714	-0.0149	0.0304	-0.7364	0.0793	-0.0281	0.024	-0.3448	0.0601	-0.0089	0.0585	-0.1472	0.1512	0.1059	0.0508	-0.1357	0.1217	0.007	0.0322	-0.1238	0.1152	-0.0273	0.0292	-0.565	0.1214	-0.1032	0.0242	-0.3245	0.0872	0.005	0.0278	-0.2659	0.1046	-0.0169	0.0269	-0.4714	0.0869
TSQ588	YER171W	RAD3	rad3-ts14	1	0	0	-0.1007	0.0745	-0.2061	0.1719	0.0963	0.1275	-0.2263	0.483	0.0907	0.0913	0.1651	0.1743	0.149	0.0779	-0.541	0.7779	-0.2243	0.2902	-0.9154	0.368	-0.5957	0.0986	-1.8997	0.6887	0.283	0.1179	0.1344	0.1107	-0.4814	0.0846	-1.6778	0.2339	-0.6675	0.1061	-1.6301	0.1209	0.1577	0.0858	-0.1015	0.165
TSQ321	YFL008W	SMC1	smc1-2	0	0	0	0.0143	0.0847	-0.5103	0.103	0.1228	0.0414	-0.2931	0.0639	-0.0584	0.0398	-0.3082	0.2335	0.0067	0.0387	-0.1878	0.1892	0.0698	0.0374	-0.0299	0.0837	0.1889	0.0377	0.0515	0.0882	0.1749	0.0534	-0.069	0.0624	-0.0045	0.0574	-0.099	0.1523	0.1869	0.0365	0.3329	0.0616	0.1011	0.0376	-0.348	0.0652
TSQ71	YFL008W	SMC1	smc1-259	0	0	0	0.1428	0.2145	0.4539	0.3817	0.0979	0.1785	0.4408	0.4706	-0.0031	0.159	-0.2056	0.3847	0.0721	0.1565	1.0152	0.4542	-0.1908	0.1719	-0.1412	0.3653	0.1222	0.2015	0.349	0.4699	0.1169	0.2208	0.6023	0.536	-0.0863	0.2004	0.1526	0.4719	0.0875	0.2004	0.9192	0.5589	0.154	0.2173	0.3467	0.5205
TSQ334	YFL009W	CDC4	cdc4-3	0	0	0	0.6528	0.4393	0.4297	0.187	0.4485	0.4328	-0.1566	0.2292	0.2127	0.346	-0.6027	0.5818	0.3634	0.3535	-0.1268	0.0978	0.3209	0.4179	-0.0881	0.0786	0.3482	0.44	-0.331	0.0482	0.436	0.4317	0.3043	0.1192	0.3072	0.3956	-0.4298	0.097	0.2975	0.4178	-0.2224	0.0165	0.3076	0.4368	-0.403	0.3052
TSQ415	YFL009W	CDC4	cdc4-2	0	0	0	0.0023	0.0356	-0.2817	0.1354	-0.046	0.0318	-0.4475	0.2168	0.1035	0.0311	-0.065	0.0561	0.0385	0.0385	0.172	0.0695	-0.0615	0.0325	-0.6463	0.0689	0.1149	0.0391	0.1985	0.1013	0.0334	0.0784	-0.3734	0.0857	0.0068	0.0301	-0.262	0.069	0.1183	0.0359	-0.2605	0.0643	-0.0488	0.0333	-0.5639	0.1141
TSQ878	YFL009W	CDC4	cdc4-1	0	0	0	-0.0471	0.1316	0.1896	0.1216	0	0.142	-0.0689	0.384	-0.0723	0.1447	-0.2066	0.0676	-0.0536	0.1458	0.1002	0.0833	0.0005	0.126	-0.1479	0.0942	-0.1278	0.1353	-0.1222	0.0924	-0.0997	0.1276	-0.5109	0.1273	-0.0028	0.1213	0.0663	0.0725	0.0228	0.1647	-0.164	0.0964	-0.0275	0.1403	-0.387	0.1241
TSQ1050	YFL017C	GNA1	gna1-ts	1	0	0	0.0688	0.0618	-0.1635	0.0706	0.2291	0.0496	0.0134	0.1894	-0.0126	0.0321	-0.1292	0.0626	0.0877	0.0312	-0.7359	0.1667	0.042	0.0495	0.2201	0.1137	0.0061	0.0404	-0.301	0.0802	0.0673	0.0364	-0.1062	0.0856	0.0794	0.0319	-0.0094	0.0696	0.0424	0.0343	0.0016	0.0775	0.0357	0.0635	-0.0392	0.2719
TSQ1312	YFL022C	FRS2	frs2-5001	0	0	0	-0.064	0.1408	-0.0852	0.235	-0.0476	0.1207	0.3187	0.1158	-0.0733	0.1417	-0.3703	0.3069	-0.0655	0.1462	-0.6545	0.157	-0.0408	0.137	-0.1509	0.5076	0.1966	0.1307	-0.5331	0.1546	0.0548	0.1518	-0.1917	0.1121	0.0321	0.1397	-0.6626	0.1198	-0.0345	0.1396	0.0664	0.1067	0.1481	0.1298	-0.4176	0.1519
TSQ2886x	YFL024C	EPL1	#N/A	0	0	0	0.2701	0.1469	0.2061	0.1568	0.2021	0.1734	0.0936	0.2228	0.4179	0.1522	0.6185	0.1602	0.0331	0.1448	-0.8386	0.1853	0.114	0.143	-0.1983	0.2101	0.0187	0.1657	0.0708	0.264	0.0931	0.1634	0.1105	0.207	0.2463	0.1613	0.3312	0.1729	0.3037	0.1663	0.5646	0.1903	0.22	0.1454	0.5246	0.1848
TSQ2887x	YFL024C	EPL1	#N/A	0	0	0	-0.3775	0.4776	0.7588	0.057	0.2742	0.0654	0.9702	0.0753	0.0772	0.0587	0.741	0.0842	-0.1723	0.4917	-1.3499	1.0684	-0.0572	0.066	0.0087	0.0546	nan	nan	nan	nan	-1.2953	0.4698	nan	nan	nan	nan	nan	nan	-1.8651	0.2253	nan	nan	nan	nan	nan	nan
TSQ1133	YFL034C-B	MOB2	mob2-22	1	0	0	0.0722	0.0647	0.2319	0.0543	0.0972	0.0599	0.193	0.0827	0.0837	0.0542	0.3867	0.0563	0.0007	0.0554	0.3667	0.1507	0.0067	0.0601	0.247	0.0667	0.1349	0.0619	0.1612	0.0543	-0.0084	0.0594	0.3316	0.0616	0.0378	0.0619	0.3794	0.0445	0.1327	0.0651	0.2067	0.0474	0.2312	0.0634	0.4174	0.0776
TSQ1134	YFL034C-B	MOB2	mob2-34	0	0	0	0.6372	0.3437	nan	nan	2.6659	0.3907	3.4787	0.585	1.485	0.3253	1.4607	0.3245	2.2478	0.3482	2.5461	0.4267	0.3657	0.3829	nan	nan	nan	nan	nan	nan	0.4701	0.4232	nan	nan	nan	nan	nan	nan	nan	nan	nan	nan	nan	nan	nan	nan
TSQ1216	YFL034C-B	MOB2	mob2-20	0	0	0	-0.0563	0.0959	0.2738	0.0667	0.0379	0.1265	-0.2137	0.049	-0.0238	0.1105	-0.046	0.2334	-0.0278	0.0954	-0.0229	0.0415	-0.1416	0.1929	-0.2277	0.2988	-0.1079	0.1513	-0.2083	0.2917	-0.0199	0.1009	-0.0522	0.048	-0.0241	0.101	0.3376	0.1606	-0.1097	0.1082	-0.0855	0.0468	-0.0263	0.1057	0.2848	0.0633
TSQ1240	YFL034C-B	MOB2	mob2-40	0	0	0	-0.0948	0.0898	-0.1596	0.7163	-0.102	0.24	0.2287	0.6352	-0.2613	0.1723	-0.3315	0.3607	-0.3872	0.2388	-0.8703	1.4765	-0.3933	0.202	nan	nan	0.2566	0.186	0.3575	0.4545	-0.3159	0.1999	-1.1484	0.2543	-1.1506	0.649	-0.574	0.8187	-0.1065	0.0709	-0.2377	0.1592	0.1937	0.0698	0.5481	0.2286
TSQ1492	YFL037W	TUB2	tub2-430	0	0	0	-0.1248	0.1188	-0.0447	0.1025	-0.0137	0.1297	0.0662	0.0695	0.0859	0.145	-0.0388	0.1211	-0.0879	0.1179	-0.4141	0.0737	-0.0745	0.1128	-0.6214	0.1544	-0.321	0.1396	-1.0703	0.1764	-0.023	0.1218	-0.4	0.0703	-0.0948	0.132	-0.4615	0.0799	0.025	0.1213	-0.0311	0.0802	-0.0897	0.147	-0.581	0.1993
TSQ591	YFL038C	YPT1	ypt1-3	0	0	0	0.0982	0.064	0.6944	0.152	0.1116	0.0527	0.6268	0.0567	0.0565	0.0658	0.328	0.0861	0.0892	0.0476	-0.2117	0.2997	0.0237	0.0511	-0.1253	0.1935	0.0506	0.0557	0.3957	0.0827	0.1567	0.0565	0.2935	0.108	0.0723	0.0581	0.2988	0.0386	-0.0439	0.0553	0.6763	0.0472	0.1032	0.0529	0.3612	0.0513
TSQ1081	YFL039C	ACT1	act1-3	0	0	0	0.3988	0.1742	0.8832	0.1875	0.4301	0.1785	0.1853	0.2417	0.4641	0.1846	0.7721	0.2361	0.4696	0.1753	-0.0474	0.1979	0.564	0.1791	0.8155	0.2585	0.601	0.1993	1.6496	0.324	0.4304	0.1927	1.0365	0.2921	0.2788	0.1629	0.3703	0.2027	0.4414	0.189	1.1242	0.3204	0.4842	0.1884	1.196	0.2971
TSQ1082	YFL039C	ACT1	act1-4	0	0	0	0.0925	0.1338	0.1746	0.5115	0.0973	0.1487	-0.6311	0.2545	0.0345	0.1401	-0.43	0.1279	-0.0631	0.1259	-0.4608	0.1321	0.0296	0.1422	-0.1785	0.1084	0.1757	0.1644	-0.3136	0.1107	0.1106	0.1716	0.0386	0.1178	-0.0156	0.1275	-0.499	0.0917	0.201	0.155	-0.4783	0.1756	nan	nan	nan	nan
TSQ1093	YFL039C	ACT1	act1-119	0	0	0	0.0179	0.1245	0.2377	0.1448	-0.0969	0.148	0.1812	0.0499	-0.0881	0.1329	0.0616	0.1047	-0.1916	0.115	-0.7756	0.3101	-0.124	0.1427	-0.1821	0.4456	-0.0935	0.1444	0.2819	0.038	-0.1351	0.1591	-0.0468	0.0401	-0.0402	0.1384	0.2142	0.052	-0.1008	0.134	0.3438	0.0698	-0.0931	0.1511	0.2209	0.0407
TSQ1094	YFL039C	ACT1	act1-132	0	0	0	-0.0337	0.1227	0.0241	0.1277	-0.1348	0.0473	-0.3744	0.2847	-0.0632	0.0708	-0.2891	0.0916	-0.063	0.0693	-0.7096	0.1057	-0.0251	0.0657	0.3827	0.1099	-0.0683	0.0489	0.0898	0.0679	0.1185	0.0491	-0.0777	0.101	-0.1054	0.0446	0.1836	0.1775	-0.1785	0.0464	0.249	0.0265	-0.1185	0.0574	-0.171	0.0343
TSQ1206	YFL039C	ACT1	act1-108	0	0	0	0.335	0.2176	0.3363	0.2014	0.2354	0.1972	-0.2866	0.9098	0.2324	0.1794	-0.245	0.0548	0.0842	0.1688	0.0251	0.1668	0.4236	0.2304	0.0997	0.1866	0.2992	0.2129	-0.2182	0.092	0.3276	0.1971	0.5624	0.3995	0.2749	0.181	0.0943	0.0644	0.3627	0.2253	-0.1827	0.0634	0.4826	0.2224	0.5706	0.1665
TSQ1257	YFL039C	ACT1	act1-155	0	0	0	0.2467	0.172	1.1754	0.4367	0.0549	0.1756	0.2539	0.5166	0.0523	0.1652	0.3138	0.3764	0.0641	0.16	-0.2719	0.5428	0.1093	0.1953	0.5025	0.3569	0.0389	0.1815	1.1762	0.5041	0.111	0.1791	0.8496	0.5375	0.0713	0.1964	0.4098	0.4393	-0.0062	0.1739	0.8595	0.5702	0.186	0.205	0.7914	0.4569
TSQ136	YFL039C	ACT1	act1-101	0	0	0	0.0939	0.0264	0.281	0.0403	0.0969	0.0383	0.289	0.0492	0.099	0.0315	0.375	0.0995	0.0529	0.0245	0.1047	0.2045	0.1422	0.0301	0.6293	0.0444	0.0215	0.0316	0.2123	0.0651	0.1956	0.027	0.4409	0.0472	0.0942	0.0258	0.2468	0.0406	0.134	0.03	0.527	0.0489	0.0109	0.0304	0.5573	0.0568
TSQ140	YFL039C	ACT1	act1-125	0	0	0	0.2406	0.0489	1.0533	0.1677	0.2086	0.024	0.5213	0.1842	0.2736	0.0392	0.559	0.1644	0.2608	0.0405	-0.0336	0.2188	0.3415	0.0363	0.7693	0.1858	-0.0263	0.108	1.0329	0.2374	0.2989	0.0505	0.7228	0.2614	0.1938	0.0636	0.7888	0.182	0.102	0.0312	0.6246	0.185	0.1174	0.0278	0.7986	0.2645
TSQ141	YFL039C	ACT1	act1-133	1	0	0	0.0299	0.099	-0.5076	0.2943	0.3772	0.1906	0.1994	0.2206	0.4261	0.0905	0.9329	0.1782	0.1595	0.1159	-0.5687	0.3374	-0.0099	0.0886	-1.1602	0.2843	0.124	0.0935	-0.1956	0.2608	-0.1416	0.2066	-0.8263	0.3787	-0.0111	0.1075	-0.8965	0.2441	0.0732	0.0933	-0.3787	0.2212	0.2529	0.2795	-0.6429	0.2177
TSQ142	YFL039C	ACT1	act1-136	0	0	0	0.1027	0.0927	0.5527	0.7209	0.186	0.0918	0.3614	0.1696	0.0671	0.0907	0.2039	0.1461	0.0395	0.0861	0.297	0.1807	0.186	0.109	0.6313	0.2095	0.1827	0.1116	0.3456	0.1822	0.1455	0.094	0.443	0.2475	0.0393	0.0979	0.2758	0.2814	0.3551	0.0944	0.5914	0.1818	0.2213	0.1204	nan	nan
TSQ218	YFL039C	ACT1	act1-112	0	0	0	-0.5704	0.5148	-0.9832	0.3378	-0.3605	0.3866	-0.0295	0.1366	-0.1705	0.2034	-0.0962	0.1827	-0.24	0.029	-0.6131	0.176	-0.0851	0.1076	-0.0094	0.1829	-0.0155	0.1266	-0.3308	0.2002	nan	nan	-0.0339	0.1272	-0.2008	0.0941	-0.274	0.1399	0.026	0.0374	-0.2605	0.1501	-0.1246	0.0381	0.1274	0.1951
TSQ223	YFL039C	ACT1	act1-129	0	0	0	0.469	0.0617	1.1397	0.1918	0.3363	0.0729	0.8513	0.1745	0.3877	0.0355	1.0151	0.1384	0.3658	0.026	0.1448	0.1368	0.242	0.094	0.3168	0.1888	0.3362	0.0503	1.1804	0.1565	0.4398	0.0648	0.9193	0.1983	0.3315	0.0709	0.6451	0.2181	0.2856	0.0292	0.6029	0.1908	0.371	0.031	0.9088	0.1873
TSQ64	YFL039C	ACT1	act1-124	0	0	0	-0.1258	0.0242	-0.1143	0.0466	-0.3579	0.1293	-0.834	0.3653	-0.2113	0.0242	-0.17	0.0527	-0.2627	0.0378	-1.1644	0.1446	-0.0732	0.0465	-0.2809	0.172	-0.0865	0.0275	-0.022	0.0698	-0.1023	0.0404	-0.1044	0.0511	-0.1946	0.0318	-0.401	0.4982	-0.1263	0.0242	-0.3587	0.0431	0.0351	0.0254	0.3407	0.0902
TSQ77	YFL039C	ACT1	act1-120	0	0	0	0.0498	0.0952	0.5117	0.5082	0.0788	0.1079	0.323	0.3249	0.0727	0.0985	0.2592	0.4533	-0.0137	0.0975	-0.6453	0.415	0.1163	0.0973	0.3273	0.5041	0.0557	0.1081	0.3044	0.5373	0.0013	0.0983	0.2717	0.4387	-0.0251	0.0852	-0.2541	0.3669	-0.0869	0.0952	0.0015	0.4205	0.0096	0.1039	0.3857	0.5255
TSQ902	YFL039C	ACT1	act1-159	1	0	0	0.0165	0.0605	0.0492	0.1071	-0.0788	0.0515	-0.1837	0.1358	0.009	0.0508	-0.0797	0.1904	0.0525	0.0495	-0.1168	0.1188	0.1021	0.0714	-0.0387	0.1611	-0.0048	0.0565	-0.0449	0.1249	-0.079	0.0671	-0.0296	0.1962	-0.0195	0.0497	-0.1276	0.1699	-0.0665	0.0547	0.2172	0.1991	0.0191	0.0563	-0.1056	0.1534
TSQ903	YFL039C	ACT1	act1-121	1	0	0	0.2182	0.0459	0.4686	0.0759	0.2096	0.0468	0.4202	0.0986	-0.0311	0.0385	0.1791	0.0881	0.1738	0.0359	-0.163	0.1323	0.1665	0.0389	0.4152	0.0849	0.2815	0.0459	0.7711	0.0871	0.2437	0.0399	0.4642	0.0906	0.1013	0.0388	0.2591	0.0898	0.2466	0.0483	0.5044	0.0763	0.1537	0.0419	0.5994	0.093
TSQ40	YFL045C	SEC53	sec53-6	0	0	0	0.4069	0.3641	0.1533	0.3833	0.4798	0.4458	-0.2438	0.1935	0.2085	0.4188	-0.0483	0.1816	0.305	0.394	-0.1594	0.0836	0.3195	0.4516	0.2129	0.0373	0.4853	0.4596	0.0192	0.0579	0.3553	0.4638	0.7278	0.3748	0.3736	0.459	-0.0419	0.0323	0.2329	0.4378	-0.0302	0.1061	0.3601	0.4444	-0.0104	0.0519
TSQ521	YFR004W	RPN11	rpn11-8	0	0	0	-1.9378	0.058	nan	nan	0.3778	0.2394	1.798	0.5157	-0.2157	0.0684	0.1927	0.2895	0.1491	0.1341	0.1888	0.186	-0.4388	0.1254	-0.5943	0.2215	0.1524	0.1219	0.7029	0.2135	-0.0558	0.0226	0.0648	0.2049	-0.571	0.3578	nan	nan	0.2322	0.0511	nan	nan	nan	nan	nan	nan
TSQ534	YFR004W	RPN11	rpn11-14	0	0	0	0.0393	0.0626	0.2306	0.1172	0.0276	0.081	1.0176	0.2387	-0.24	0.1027	-0.1533	0.2015	-0.2132	0.0285	-0.3914	0.1685	-0.1362	0.0435	0.0195	0.1866	0.0151	0.0615	0.6346	0.1965	-0.2598	0.0347	-0.1516	0.2157	-0.3443	0.0571	-0.3153	0.1218	-0.1225	0.0463	-0.2508	0.1745	-0.2948	0.1113	-0.4303	0.1323
TSQ145	YFR028C	CDC14	cdc14-1	0	0	0	0.0387	0.063	0.0969	0.3984	0.0557	0.0534	-0.0945	0.326	0.0698	0.0615	-0.0178	0.2679	0.0549	0.057	0.103	0.3862	0.0228	0.0614	0.135	0.4157	0.1284	0.0602	0.7622	0.3527	-0.016	0.0558	0.2445	0.3099	0.0316	0.0534	0.2602	0.4356	0.088	0.0656	0.6647	0.312	0.0626	0.0588	0.2609	0.3285
TSQ416	YFR028C	CDC14	cdc14-2	0	0	0	0.6701	0.4772	0.5899	0.33	0.6786	0.499	0.6362	0.0919	0.5992	0.4738	0.3351	0.1384	0.7082	0.4981	0.642	0.0878	0.6458	0.4673	0.6338	0.109	0.6156	0.4779	0.2624	0.1095	0.743	0.4554	0.3008	0.0931	0.6408	0.4623	0.4332	0.0884	0.6246	0.4966	0.3469	0.1102	0.5024	0.4977	0.5671	0.1123
TSQ91	YFR036W	CDC26	cdc26-1	1	0	0	0.4121	0.0561	-0.0206	0.1305	-0.1669	0.486	0.4174	0.1506	0.2568	0.0646	0.1893	0.0418	0.053	0.0632	-0.2275	0.2963	0.4905	0.3924	nan	nan	-0.4785	0.4651	nan	nan	0.4253	0.1195	-0.2603	0.236	-0.1464	0.2145	-1.8091	0.7202	-0.7182	0.211	nan	nan	0.2373	0.0675	-0.6551	0.1762
TSQ1000	YFR037C	RSC8	rsc8-ts16	0	0	0	0.0762	0.0288	0.4581	0.1401	0.0229	0.0247	0.4099	0.1298	0.0366	0.0212	0.2056	0.0904	0.0049	0.0207	0.5357	0.1163	0.0343	0.0316	-0.2569	0.1654	0.0089	0.0247	0.339	0.1288	-0.0392	0.0278	-0.085	0.1688	-0.0295	0.0302	0.1715	0.1442	0.0125	0.0372	-0.1696	0.1043	0.0611	0.0245	0.0607	0.1203
TSQ1001	YFR037C	RSC8	rsc8-ts21	0	0	0	0.4694	0.1505	1.2172	0.2086	0.4087	0.1643	1.1208	0.2018	0.2966	0.1558	0.6403	0.2062	0.2623	0.1641	0.434	0.2255	0.3398	0.1626	0.6824	0.2702	0.349	0.1597	1.33	0.2006	0.4078	0.1787	1.0353	0.2459	0.3136	0.1713	0.3685	0.2126	0.1733	0.1945	1.077	0.3144	0.2024	0.1888	0.3529	0.2253
TSQ1355	YFR050C	PRE4	pre4-5001	0	0	0	0.139	0.0782	-0.2765	0.1504	-0.0029	0.0395	0.1672	0.177	-0.0323	0.0169	-0.0974	0.2514	-0.1455	0.0137	-0.2473	0.1798	-0.037	0.0148	0.1893	0.222	-0.0739	0.0545	-0.4904	0.2304	-0.0562	0.0537	-0.0974	0.2541	-0.0721	0.0161	-0.1136	0.2507	-0.0159	0.0217	-0.1329	0.2028	0.0305	0.054	-0.0617	0.2037
TSQ823	YFR051C	RET2	ret2-1	0	0	0	0.135	0.0282	0.841	0.0653	0.0758	0.0541	0.8649	0.0587	-0.0556	0.026	0.6091	0.0469	0.0175	0.0459	-0.4723	0.0704	-0.0274	0.033	0.2946	0.1326	0.1088	0.0311	0.8368	0.0789	0.0417	0.0327	0.3165	0.0868	-0.0254	0.0317	0.5105	0.0411	0.1121	0.0288	0.8045	0.0478	-0.0321	0.0322	0.7132	0.0483
TSQ405	YFR052W	RPN12	rpn12-1	0	0	0	-0.1913	0.0469	0.1216	0.0825	-0.1455	0.0607	-0.898	0.6126	-0.1762	0.0707	0.5066	0.1554	-0.1972	0.0624	0.0185	0.1468	-0.2972	0.0591	-0.5472	0.4057	-0.5387	0.2021	-0.4792	0.1014	-0.1673	0.0351	0.145	0.0821	-0.3328	0.0898	-0.1185	0.0934	-0.3315	0.0928	-0.1749	0.0692	-0.2482	0.0729	-0.1021	0.0988
TSQ742	YGL001C	ERG26	erg26-1	0	0	0	-0.2333	0.0436	-0.5393	0.0526	-0.1939	0.0419	-0.5456	0.1694	-0.0987	0.0396	-0.3203	0.1327	-0.2503	0.0451	-0.576	0.3264	-0.0567	0.0502	-0.3523	0.2823	-0.1663	0.046	0.034	0.0409	-0.1947	0.0464	-0.4756	0.0595	-0.0947	0.0621	-0.5069	0.134	-0.2007	0.0536	-0.3806	0.0378	-0.3474	0.0473	-0.4529	0.0533
TSQ1816	YGL006W	PMC1	pmc1-5002	1	0	0	-0.0062	0.1324	0.2011	0.0771	-0.0542	0.1371	-0.1451	0.2919	-0.0228	0.1477	0.195	0.0704	0.0521	0.1131	0.3992	0.1309	0.0902	0.1485	0.17	0.0826	-0.0251	0.1591	0.4429	0.0667	0.1624	0.1301	0.2142	0.0964	0.0728	0.1141	0.3213	0.0614	0.0055	0.1514	0.0964	0.0885	-0.0522	0.1335	-0.0066	0.0643
TSQ1817	YGL006W	PMC1	pmc1-5003	1	0	0	-0.1259	0.0475	0.0055	0.1591	-0.3717	0.1587	-0.2114	0.1747	-0.2047	0.0117	-0.0955	0.2144	-0.0442	0.0326	-0.1156	0.1456	-0.1347	0.0197	-0.0459	0.182	-0.14	0.0139	-0.2828	0.187	-0.218	0.0235	-0.0849	0.1927	-0.1177	0.0406	-0.2904	0.1272	-0.142	0.0202	-0.2735	0.2246	-0.11	0.0624	-0.0099	0.1843
TSQ1818	YGL006W	PMC1	pmc1-5004	0	0	0	-0.0302	0.0551	0.7411	0.1265	0.0205	0.0572	-0.6167	0.1481	0.0416	0.0523	0.3626	0.1581	0.0531	0.0521	0.6614	0.2068	0.0457	0.0548	0.248	0.1368	-0.1464	0.0588	0.2421	0.1562	-0.1052	0.0595	0.0244	0.224	0.1027	0.0528	0.3907	0.1366	-0.0122	0.06	-0.1425	0.1651	-0.0766	0.0596	-0.1849	0.1406
TSQ1885	YGL008C	PMA1	pma1-5001	1	0	0	-0.1265	0.0436	-0.0894	0.1178	-0.157	0.0342	-0.1142	0.0876	-0.2186	0.0388	-0.1695	0.0935	-0.2691	0.0293	-0.2321	0.1622	-0.0673	0.0363	-0.093	0.1321	-0.1623	0.0317	-0.2936	0.1091	-0.1872	0.0427	-0.0275	0.1321	-0.1379	0.0301	-0.0997	0.0836	-0.1261	0.074	-0.1562	0.0829	-0.0643	0.048	-0.1484	0.0937
TSQ1313	YGL011C	SCL1	scl1-5001	0	0	0	-0.0527	0.133	0.1827	0.1646	-0.1233	0.0967	-0.3604	0.0926	0.0482	0.0472	-0.1985	0.0855	0.0424	0.0415	-0.1313	0.0909	0.0189	0.0475	-0.7419	0.097	-0.04	0.0416	-0.0761	0.156	-0.0099	0.0414	-0.0256	0.1423	-0.0641	0.0448	-0.5345	0.1373	-0.1013	0.0534	-0.4178	0.1326	0.0713	0.0449	-0.1879	0.1136
TSQ1127	YGL022W	STT3	stt3-2	0	0	0	0.3848	0.1862	1.0968	0.1305	0.1791	0.1698	0.9886	0.3162	0.0683	0.1768	0.4418	0.1731	0.2986	0.171	0.1776	0.1424	0.1311	0.1481	0.4562	0.1743	-0.2307	0.1536	-0.6111	0.1478	0.2472	0.1573	0.9169	0.2098	-0.0347	0.1478	0.3445	0.1964	0.081	0.1713	0.8877	0.1741	nan	nan	nan	nan
TSQ544	YGL022W	STT3	stt3-7	0	0	0	-0.1386	0.1629	-0.3743	0.1927	-0.1601	0.0674	0.1532	0.2172	-0.1119	0.0727	0.8935	0.1592	-0.2289	0.0989	-0.2055	0.2042	0.0642	0.0718	0.4346	0.2383	-0.1256	0.0916	-0.7184	0.2356	0.1238	0.0781	0.2012	0.1964	-0.0565	0.0589	0.1252	0.1722	0.1113	0.0656	0.339	0.2407	0.0754	0.0801	0.1147	0.2712
TSQ790	YGL022W	STT3	stt3-1	0	0	0	0.544	0.1834	0.8876	0.4647	0.4172	0.1588	0.1171	0.3292	0.1064	0.161	-0.3485	0.3482	0.3679	0.1402	0.303	0.368	0.2458	0.1468	0.7651	0.4399	0.2825	0.1844	-0.1914	0.4666	nan	nan	nan	nan	-0.0196	0.1431	-0.5778	0.2721	0.216	0.1675	0.8658	0.288	0.3528	0.1528	nan	nan
TSQ652	YGL044C	RNA15	rna15-58	0	0	0	0.2798	0.1771	0.7786	0.0882	0.1482	0.1912	0.0941	0.2274	0.2983	0.179	0.416	0.0789	0.1828	0.1715	0.3633	0.123	0.3562	0.1537	0.648	0.1133	0.1488	0.1801	1.2253	0.5049	0.239	0.1746	0.5003	0.0966	0.184	0.1826	0.45	0.0968	0.2503	0.1882	0.3161	0.0968	0.3907	0.1678	0.2627	0.1184
TSQ1419	YGL047W	ALG13	alg13-5001	0	0	0	0.0105	0.1041	0.4705	0.0868	0.0122	0.1091	0.0254	0.2836	-0.0035	0.1094	-0.041	0.0492	0.131	0.1121	-0.5265	0.1416	0.0805	0.1012	0.0748	0.1144	-0.0263	0.1292	0.0743	0.0663	0.0647	0.1241	0.6224	0.0607	0.0167	0.1022	0.3592	0.0527	-0.0502	0.1218	0.7229	0.0617	-0.0043	0.1172	0.217	0.0925
TSQ1207	YGL048C	RPT6	rpt6-1	0	0	0	-0.0753	0.0666	-0.0506	0.1818	-0.1921	0.0619	-0.5331	0.1109	-0.0482	0.0606	0.0992	0.2445	-0.0677	0.0654	-0.0353	0.0258	-0.0018	0.0645	-0.4116	0.1517	-0.0438	0.0791	0.1799	0.1616	0.022	0.0722	0.0927	0.0494	-0.0512	0.0642	-0.4737	0.0892	-0.187	0.0751	-0.3985	0.0856	-0.1051	0.0727	-0.2375	0.0395
TSQ910	YGL048C	RPT6	rpt6-20	0	0	0	0.062	0.0551	0.4871	0.0979	-0.0412	0.0554	0.4242	0.3651	0.0045	0.0627	0.29	0.09	0.029	0.0475	0.0151	0.3607	0.0002	0.0511	-0.3973	0.389	-0.2065	0.0582	0.0753	0.1109	-0.0279	0.052	0.2329	0.0859	0.0502	0.05	0.3739	0.0747	-0.1375	0.0594	0.5315	0.1005	-0.1045	0.0656	-0.0106	0.1408
TSQ506	YGL055W	OLE1	ole1-m2	1	0	0	0.0458	0.0538	0.0403	0.1055	-0.0236	0.0521	-0.1117	0.0786	-0.0578	0.0444	0.0034	0.0252	-0.0586	0.0452	-0.6433	0.0936	0.0332	0.057	0.0991	0.0451	-0.154	0.0541	-0.4773	0.0406	0.1843	0.0494	0.1577	0.0274	0.0291	0.0525	0.1524	0.0904	0.0999	0.0524	0.0326	0.0279	0.0999	0.067	0.2077	0.0951
TSQ239	YGL061C	DUO1	duo1-2	0	0	0	0.2597	0.0503	-0.2435	0.1621	0.2136	0.0449	0.5715	0.2057	0.1768	0.0466	-0.0607	0.1472	0.2744	0.0393	0.3263	0.1874	0.2058	0.0405	0.2978	0.1975	0.0285	0.0589	-0.3697	0.1894	0.3372	0.0423	0.4302	0.1853	0.1634	0.1362	0.4575	0.157	0.2767	0.0529	0.2304	0.1837	0.2732	0.042	0.0391	0.1733
TSQ461	YGL065C	ALG2	alg2-1	0	0	0	0.0715	0.0408	-0.7172	0.2233	0.0071	0.0398	-0.2807	0.238	0.0211	0.0387	-0.1104	0.2086	-0.2916	0.1099	-0.6786	0.3396	0.0014	0.0409	0.0022	0.2391	0.0229	0.0528	0.0121	0.267	0.1591	0.0431	0.1314	0.3545	0.0422	0.0425	-0.1566	0.3474	0.0972	0.0463	-0.3736	0.3696	0.0179	0.0442	-0.1141	0.3683
TSQ1116	YGL073W	HSF1	hsf1-848	0	0	0	-0.2434	0.1126	-0.4392	0.161	-0.1674	0.1226	-0.5856	0.6632	-0.1357	0.0954	-0.5702	0.0541	-0.1185	0.0525	-0.8005	0.1245	-0.0156	0.0736	-0.6633	0.0861	nan	nan	nan	nan	-0.1759	0.0288	-0.3294	0.0727	0.0896	0.0931	-0.3276	0.16	-0.147	0.0273	0.1379	0.1985	-0.1215	0.0479	-0.2896	0.0674
TSQ1388	YGL091C	NBP35	nbp35-5001	0	0	0	0.1532	0.0538	0.4788	0.1131	0.0724	0.0464	0.1607	0.1171	0.0807	0.0648	0.2411	0.0713	0.0201	0.0496	0.2314	0.0722	0.1896	0.0763	-0.0844	0.0958	0.0374	0.0379	0.0603	0.0793	0.352	0.0347	0.5283	0.0751	0.0649	0.0654	0.3751	0.2257	0.3841	0.0417	0.4053	0.0675	0.0907	0.0612	0.1315	0.1107
TSQ979	YGL092W	NUP145	nup145-r4	0	0	0	-0.1913	0.1221	-0.2699	0.0303	-0.1355	0.1082	-0.7214	0.0748	-0.15	0.0995	-0.2879	0.2151	-0.0529	0.0904	0.1029	0.078	0.0006	0.1148	0.1156	0.0325	-0.064	0.1157	-0.0269	0.1368	-0.1148	0.1088	-0.301	0.0352	-0.0078	0.0932	0.0891	0.0727	-0.1149	0.1176	-0.0536	0.0389	-0.1078	0.1186	-0.161	0.0464
TSQ446	YGL093W	SPC105	spc105-15	0	0	0	0.0588	0.0893	-0.5043	0.1337	-0.0906	0.1111	-0.1814	0.0747	-0.0816	0.0863	-0.8144	0.0354	-0.0675	0.0802	-0.3036	0.1172	-0.0803	0.1091	-0.5144	0.044	-0.0751	0.1041	-0.4609	0.0626	-0.0006	0.0951	-0.4925	0.0449	-0.0653	0.0915	-0.5303	0.0469	-0.1152	0.0915	-0.1919	0.0435	-0.0506	0.0998	-0.7103	0.047
TSQ824	YGL093W	SPC105	spc105-4	0	0	0	-0.1099	0.1974	-0.7486	0.184	-0.1065	0.191	-0.5741	0.2039	-0.2061	0.2096	-0.8374	0.1545	-0.2524	0.2239	-0.9088	0.1804	-0.1637	0.1929	-0.7224	0.1692	0.1108	0.2382	-0.3439	0.1826	-0.0099	0.2347	-0.4635	0.2471	-0.3341	0.1808	-0.9512	0.182	0.0002	0.2429	-0.121	0.2352	-0.1919	0.24	-0.7498	0.2097
TSQ1099	YGL097W	SRM1	srm1-g282s	0	0	0	-0.1072	0.036	-0.3358	0.0627	-0.2087	0.1116	-1.0293	0.164	-0.0933	0.0332	0.0956	0.1197	-0.179	0.1069	-0.3339	0.0838	0.0714	0.0752	0.0962	0.0763	0.1283	0.0693	-0.2142	0.091	-0.0845	0.0335	-0.3281	0.0946	-0.0606	0.0716	-0.0824	0.0686	-0.0246	0.0405	-0.1881	0.1039	-0.0733	0.034	-0.2195	0.0919
TSQ958	YGL097W	SRM1	srm1-ts	0	0	0	0.1286	0.0789	0.8587	0.0966	0.3281	0.0637	1.5044	0.1417	0.2921	0.0622	0.8526	0.2884	0.3783	0.0668	0.5101	0.403	0.3734	0.0656	0.4666	0.6009	0.2222	0.0699	0.254	0.1399	0.1591	0.0735	0.8137	0.0814	0.0843	0.0638	-0.2451	0.0839	0.2259	0.0764	0.5375	0.0961	0.1401	0.0677	0.899	0.0869
TSQ592	YGL098W	USE1	use1-ts	0	0	0	0.0299	0.0454	0.5221	0.0971	-0.0385	0.0568	-0.3239	0.1069	-0.0104	0.043	0.401	0.1218	-0.0309	0.0452	-0.407	0.1758	-0.0399	0.0684	-0.2362	0.1432	-0.0947	0.0585	0.0652	0.1138	-0.0475	0.0484	0.2608	0.1737	-0.0332	0.0431	0.375	0.1134	0.0395	0.0469	0.7001	0.1053	-0.1199	0.0477	0.3975	0.1417
TSQ1887	YGL099W	LSG1	lsg1-5001	0	0	0	-0.1988	0.0745	-0.2622	0.0505	-0.2002	0.0926	-0.5475	0.0569	-0.1677	0.0781	-0.3898	0.0437	-0.0533	0.078	-0.6059	0.3293	-0.1978	0.076	-0.6239	0.1693	-0.0193	0.093	-0.2611	0.0693	-0.14	0.0814	-0.4746	0.0514	-0.028	0.0736	-0.0594	0.0459	-0.2601	0.0895	-0.6353	0.0818	-0.1149	0.0801	-0.4423	0.0784
TSQ1891	YGL099W	LSG1	lsg1-5005	0	0	0	0.1539	0.0531	-0.1184	0.1467	-0.1023	0.0686	-0.7955	0.3575	0.2072	0.0705	-0.163	0.1336	0.2342	0.0824	-0.564	0.2138	0.0811	0.0535	-0.5123	0.0594	0.3971	0.1805	-0.2249	0.137	0.2319	0.0546	-0.1162	0.1309	0.251	0.0528	0.1823	0.212	0.2169	0.0646	-0.2814	0.0509	0.3434	0.0566	-0.2333	0.0529
TSQ1892	YGL099W	LSG1	lsg1-5006	0	0	0	nan	nan	nan	nan	1.8218	0.2502	4.373	0.5501	0.3234	0.0549	0.8196	0.1717	0.2531	0.2431	-0.882	0.1713	nan	nan	nan	nan	nan	nan	nan	nan	nan	nan	nan	nan	nan	nan	nan	nan	nan	nan	nan	nan	nan	nan	nan	nan
TSQ1893	YGL099W	LSG1	lsg1-5007	1	0	0	-0.0402	0.083	0.0605	0.1394	0.0224	0.0954	0.1459	0.1201	0.1274	0.0965	0.3456	0.1832	0.057	0.084	0.4487	0.1154	0.035	0.0861	0.1816	0.1535	0.0132	0.0965	0.2525	0.1532	-0.0194	0.1094	0.1829	0.1656	-0.0271	0.0809	0.0319	0.1074	0.0111	0.0903	0.0426	0.1536	-0.0216	0.0927	0.1253	0.1828
TSQ1894	YGL099W	LSG1	lsg1-5008	0	0	0	-0.0858	0.0613	-0.1564	0.1343	0.0791	0.1206	0.2267	0.3146	-0.0872	0.0581	-0.0395	0.1501	0.0104	0.0593	-0.0717	0.0996	0.0158	0.0814	-0.1383	0.1286	-0.0369	0.0709	-0.0737	0.1624	-0.0108	0.0728	-0.0699	0.1182	-0.0404	0.0633	-0.0026	0.1414	0.0536	0.071	-0.1704	0.1458	0.1101	0.0661	0.0645	0.1042
TSQ1895	YGL099W	LSG1	lsg1-5009	1	0	0	0.0001	0.0586	-0.2128	0.0362	-0.1051	0.0279	-0.5391	0.0893	-0.0151	0.0202	-0.2315	0.1395	0.0425	0.0192	0.0747	0.084	0.0281	0.0755	0.0205	0.0442	0.0393	0.0619	-0.0618	0.0434	-0.0238	0.0178	-0.238	0.0526	-0.0074	0.0605	-0.1353	0.1377	0.0265	0.0177	-0.3369	0.0495	-0.0113	0.0186	-0.1645	0.0408
TSQ1896	YGL099W	LSG1	lsg1-5010	0	0	0	0.1037	0.0603	-0.0387	0.1271	-0.0203	0.1013	-0.4035	0.9106	0.1316	0.0644	-0.0832	0.109	0.2258	0.059	-0.2952	0.3307	0.0973	0.0881	-0.2454	0.1361	0.2268	0.0733	0.0314	0.1377	0.1333	0.0639	-0.2624	0.0898	0.2364	0.0602	-0.0036	0.2396	0.1711	0.0633	-0.167	0.0972	0.2691	0.0691	-0.006	0.0992
TSQ1900	YGL099W	LSG1	lsg1-5014	0	0	0	-0.1302	0.1539	-0.2583	0.2195	-0.201	0.1389	-0.8805	0.1783	-0.0938	0.1742	-0.34	0.2152	-0.0167	0.151	0.1082	0.1835	-0.1057	0.2247	-0.2055	0.1752	0.1081	0.1783	-0.1189	0.2296	-0.0107	0.1526	-0.4235	0.2155	-0.0836	0.1366	-0.0222	0.1547	-0.0191	0.1779	-0.3464	0.2647	-0.1586	0.1639	-0.2959	0.2943
TSQ1901	YGL099W	LSG1	lsg1-5015	1	0	0	-0.0142	0.028	-0.1454	0.0993	-0.0171	0.0419	-0.1934	0.0438	-0.0374	0.0251	-0.0767	0.0597	-0.0521	0.0248	-0.1567	0.1045	0.0511	0.1468	-0.0398	0.1135	-0.0272	0.0287	0.0731	0.0986	-0.1253	0.0446	-0.2251	0.0619	-0.14	0.0388	-0.2807	0.0565	-0.0782	0.0296	0.0021	0.0304	-0.1142	0.0277	-0.2103	0.0884
TSQ1902	YGL099W	LSG1	lsg1-5016	0	0	0	-0.6339	0.0687	-1.0904	0.1094	0.5131	0.078	-0.9726	1.9847	-0.3684	0.1239	-1.0208	0.2986	-0.177	0.0657	-0.8969	0.1171	-0.8322	0.4086	-1.1828	0.0898	-0.3375	0.0876	-1.1298	0.0964	-0.3506	0.0871	-0.6194	0.3926	-0.5441	0.0976	-1.3612	0.0998	-0.4522	0.0693	-1.1579	0.0922	0.4834	0.0988	0.8015	0.1528
TSQ1903	YGL099W	LSG1	lsg1-5017	0	0	0	-0.2331	0.0948	-0.1819	0.1126	-0.6264	0.0782	-1.1046	0.0534	-0.1721	0.1874	-0.3363	0.0482	-0.0152	0.0864	-0.2864	0.1514	-0.2447	0.1447	-0.0849	0.4999	nan	nan	nan	nan	-0.3626	0.092	-0.5776	0.0621	-0.3384	0.0902	-0.621	0.066	-0.1937	0.0835	-0.2154	0.0593	-0.1937	0.0804	-0.5948	0.0543
TSQ1904	YGL099W	LSG1	lsg1-5018	0	0	0	-0.3523	0.0963	-0.6535	0.1174	-0.2944	0.0439	-0.5689	0.1812	-0.2241	0.0537	-0.5604	0.1237	-0.1909	0.0586	-0.5033	0.1534	-0.316	0.0348	-0.7358	0.1362	-0.058	0.0417	-0.3257	0.1822	-0.0312	0.0622	-0.3199	0.127	-0.2163	0.0322	-0.4203	0.1463	-0.1517	0.0368	-0.2565	0.1423	-0.2115	0.0671	-0.242	0.1509
TSQ1905	YGL099W	LSG1	lsg1-5019	0	0	0	0.1261	0.1062	-0.1073	0.155	0.0879	0.2403	-0.664	0.2833	0.0889	0.128	-0.2307	0.1535	0.1581	0.0977	-0.6634	0.1805	0.046	0.1326	-0.4309	0.2062	0.3919	0.1187	-0.0933	0.2932	0.2109	0.1153	-0.2959	0.276	0.1449	0.1252	-0.1022	0.19	0.3848	0.1187	-0.2607	0.2562	0.6033	0.1254	1.0607	0.2515
TSQ1906	YGL111W	NSA1	nsa1-5001	0	0	0	0.0255	0.0753	0.0484	0.0582	-0.0124	0.0688	-0.2254	0.1798	-0.0201	0.0751	0.0564	0.0634	0.0008	0.0728	0.7486	0.0648	-0.0731	0.1056	-0.1499	0.2007	0.062	0.0782	0.0944	0.0744	-0.0129	0.0687	-0.0657	0.0709	0.0435	0.0686	0.393	0.102	-0.0218	0.0733	-0.1866	0.0813	-0.0916	0.0786	-0.0256	0.0845
TSQ1907	YGL111W	NSA1	nsa1-5002	1	0	0	-0.0117	0.0611	-0.1657	0.0908	0.0473	0.0698	-0.0505	0.0992	0.0408	0.0558	-0.06	0.0731	0.0499	0.0131	0.1528	0.0898	-0.0067	0.0329	-0.1004	0.0889	0.0357	0.1488	0.0516	0.1883	-0.1453	0.0142	-0.3304	0.1452	-0.1266	0.2414	-0.0059	0.1473	-0.0752	0.0206	-0.1802	0.1327	-0.0346	0.0635	-0.0502	0.1271
TSQ1909	YGL111W	NSA1	nsa1-5004	1	0	0	0.0615	0.1311	0.0279	0.0649	0.1261	0.0248	0.0183	0.1045	-0.0939	0.1654	-0.1796	0.1497	0.0938	0.06	-0.1482	0.3454	0.0201	0.0897	0.1911	0.0555	0.0845	0.0512	-0.0493	0.0449	0.0475	0.0246	-0.1194	0.0239	0.019	0.0547	0.0179	0.0678	0.0231	0.0274	0.0675	0.0714	-0.1149	0.0257	-0.1908	0.0335
TSQ608	YGL112C	TAF6	taf6-ts	0	0	0	0.3043	0.1487	0.2787	0.1542	0.2347	0.0512	0.5172	0.1889	0.2143	0.0492	-0.2442	0.2025	0.2042	0.1286	0.1103	0.1722	0.2515	0.0505	0.2318	0.1845	0.2567	0.091	-0.2564	0.2366	0.3127	0.056	0.1118	0.2094	0.0476	0.0884	-0.4034	0.1455	0.1842	0.0514	0.304	0.1623	0.206	0.0649	0.052	0.2168
TSQ1382	YGL113W	SLD3	sld3-5001	0	0	0	0.1058	0.1104	0.4005	0.2283	0.1637	0.1244	0.8163	0.2464	0.1406	0.1113	0.3575	0.1866	0.0471	0.1024	1.2407	0.2904	0.053	0.1207	-0.0171	0.3578	0.0063	0.1396	0.1251	0.2941	0.1451	0.1178	0.4262	0.301	0.089	0.1372	0.7279	0.3194	0.1896	0.1182	0.1882	0.3281	0.2434	0.1361	0.4521	0.3719
TSQ1114	YGL116W	CDC20	cdc20-2	0	0	0	-0.0537	0.0728	0.0549	0.1366	0.0232	0.0562	0.6311	0.244	-0.0341	0.0512	0.0379	0.1332	-0.0433	0.0515	0.0806	0.1393	-0.0763	0.0725	-0.1518	0.1478	-0.1213	0.0669	-0.1879	0.2114	0.0706	0.0601	0.1539	0.149	0.026	0.0577	0.0406	0.1266	-0.0524	0.0576	-0.1171	0.1459	-0.1918	0.0578	-0.4016	0.2059
TSQ1197	YGL116W	CDC20	cdc20-1	0	0	0	0.0158	0.0704	-0.3045	0.1535	0.0642	0.0229	0.4212	0.2006	-0.0242	0.0269	0.0256	0.1761	0.0205	0.023	0.2422	0.2549	-0.0265	0.0224	0.3333	0.2627	-0.1257	0.0357	-0.4447	0.2402	0.0743	0.0649	-0.1447	0.2306	0.03	0.0478	0.0771	0.1503	0.0576	0.0685	-0.0897	0.1586	-0.0332	0.0317	0.0808	0.2109
TSQ368	YGL116W	CDC20	cdc20-3	0	0	0	0.0379	0.0417	-0.4461	0.1459	0.121	0.0266	0.3899	0.1741	0.0301	0.025	0.0191	0.1808	0.0444	0.0268	0.3641	0.1234	-0.041	0.0328	0.2922	0.1467	-0.1549	0.0291	-0.3384	0.1356	0.0785	0.0381	-0.1158	0.1222	0.0056	0.0477	0.067	0.1428	0.0065	0.0278	-0.5531	0.1684	-0.0577	0.0281	-0.3474	0.1623
TSQ607	YGL120C	PRP43	prp43-ts2	0	0	0	0.0041	0.1038	0.0889	0.278	-0.461	0.1243	-0.4828	0.3829	-0.1622	0.0993	-0.335	0.2577	-0.0442	0.1255	-0.3555	0.2182	-0.0886	0.135	-0.0759	0.2453	-0.0467	0.1162	-0.1051	0.3108	-0.0917	0.1328	-0.1973	0.3014	-0.0486	0.1053	0.0331	0.1792	-0.1674	0.1234	-0.0078	0.3217	-0.089	0.1173	-0.178	0.3459
TSQ1911	YGL123W	RPS2	rps2-5002	0	0	0	nan	nan	nan	nan	nan	nan	nan	nan	0.1006	0.1848	0.16	0.3153	-0.472	0.3824	nan	nan	0.0039	0.1962	nan	nan	nan	nan	nan	nan	nan	nan	nan	nan	nan	nan	nan	nan	nan	nan	nan	nan	nan	nan	nan	nan
TSQ1073	YGL130W	CEG1	ceg1-3	0	0	0	0.2674	0.0561	0.755	0.0771	0.2888	0.0536	0.8341	0.0853	0.2762	0.0603	0.5879	0.0707	0.2875	0.0497	0.7929	0.0848	0.2974	0.0587	0.8232	0.2272	0.3581	0.0561	0.5967	0.0918	0.4014	0.0537	0.3004	0.0973	0.2835	0.0917	0.6143	0.0779	0.3016	0.0643	0.5024	0.1259	0.2671	0.0562	0.5626	0.1305
TSQ1079	YGL130W	CEG1	ceg1-c354	0	0	0	-0.1221	0.5515	-1.7986	0.8077	0.482	0.0576	0.8943	0.1144	0.1713	0.0683	0.34	0.0715	0.411	0.1311	0.4409	0.4642	nan	nan	nan	nan	nan	nan	nan	nan	-0.9158	0.4896	nan	nan	nan	nan	nan	nan	-0.7996	0.1407	nan	nan	-0.6076	0.1394	-2.2084	0.1191
TSQ355	YGL130W	CEG1	ceg1-ts	0	0	0	0.0822	0.0775	0.2765	0.1071	0.2757	0.1077	-0.0626	0.1683	0.0597	0.0732	0.2833	0.1559	0.1816	0.0637	0.5409	0.38	0.1097	0.101	0.3851	0.119	0.1507	0.084	0.5305	0.1079	0.1143	0.0698	0.1663	0.1537	0.3582	0.0658	0.6558	0.0858	0.1381	0.0796	0.0719	0.0904	0.2215	0.0736	0.2282	0.1442
TSQ546	YGL137W	SEC27	sec27-1	0	0	0	0.334	0.3679	0.3161	0.2615	0.4746	0.3806	0.1203	0.2759	0.3521	0.3947	-0.2287	0.343	0.1807	0.3852	-0.1517	0.2946	0.0679	0.3376	-0.0881	0.3873	0.2504	0.3961	-0.3723	0.3542	0.1973	0.4073	-0.3889	0.4178	0.3112	0.3794	-0.0182	0.3642	0.3955	0.4118	-0.2018	0.3819	0.4257	0.4142	0.0013	0.3907
TSQ1370	YGL142C	GPI10	gpi10-5001	0	0	0	0.1144	0.1557	1.4434	0.3664	0.0429	0.1197	1.5153	0.3185	-0.0123	0.1409	0.8958	0.2203	-0.0068	0.1226	0.1166	0.2345	0.0128	0.161	0.9696	0.3097	-0.1117	0.1549	1.0599	0.3204	0.07	0.1413	1.3233	0.4115	0.0635	0.1318	0.9029	0.2515	-0.2222	0.1453	1.1103	0.3853	-0.0235	0.15	1.3172	0.3537
TSQ271	YGL145W	TIP20	tip20-5	1	0	0	0.3436	0.1555	0.566	0.1687	0.2345	0.4396	-0.518	1.4462	-0.5266	0.1285	-1.8487	0.3019	-0.5207	0.7087	-3.1141	3.2632	-0.0312	0.1447	nan	nan	nan	nan	nan	nan	0.3967	0.0976	-0.6775	0.4906	-0.7103	0.1277	-2.7388	0.5353	-1.5759	0.2067	nan	nan	0.522	0.292	nan	nan
TSQ333	YGL155W	CDC43	cdc43-2	0	0	0	-0.1401	0.1626	-0.4003	0.3819	-0.0515	0.1307	-0.8468	0.3317	-0.0765	0.1373	-0.0358	0.4175	-0.1075	0.1702	0.4662	0.4095	-0.1897	0.1445	-0.7075	0.3934	-0.0147	0.1431	0.0627	0.4055	-0.0229	0.1722	-0.0547	0.3587	-0.0131	0.1343	0.2231	0.3814	0.005	0.1468	-0.2015	0.4256	0.0571	0.1603	-0.1399	0.408
TSQ1913	YGL169W	SUA5	sua5-5002	1	0	0	0.1341	0.0453	0.0318	0.0521	0.0937	0.034	0.1438	0.0525	-0.0214	0.0406	0.0334	0.051	-0.0127	0.0416	-0.0664	0.2248	-0.0101	0.0353	0.2452	0.0515	0.1493	0.0411	0.321	0.0662	-0.0172	0.0891	0.0623	0.0754	0.0332	0.0675	0.2075	0.0737	0.109	0.0513	0.051	0.0825	0.0817	0.0366	0.2451	0.0547
TSQ1914	YGL169W	SUA5	sua5-5003	1	0	0	0.0547	0.1072	0.1006	0.1327	-0.0769	0.057	0.1771	0.0437	-0.1079	0.0548	0.0747	0.0348	-0.0726	0.0543	0.1567	0.133	-0.0924	0.0597	0.3102	0.0489	-0.0409	0.0648	0.1388	0.0693	0.0447	0.0714	0.1781	0.0574	-0.0484	0.0565	0.2408	0.0393	-0.1465	0.0626	0.3631	0.0618	-0.103	0.0681	0.0868	0.0515
TSQ1915	YGL169W	SUA5	sua5-5004	0	0	0	0.3544	0.2984	0.8526	0.5703	nan	nan	nan	nan	0.2581	0.3093	nan	nan	nan	nan	nan	nan	nan	nan	nan	nan	nan	nan	nan	nan	nan	nan	nan	nan	nan	nan	nan	nan	nan	nan	nan	nan	nan	nan	nan	nan
TSQ1916	YGL169W	SUA5	sua5-5005	1	0	0	-0.0123	0.0921	-0.0549	0.0503	-0.0106	0.0893	-0.0755	0.1365	0.04	0.0891	0.0887	0.0452	0.0805	0.1002	0.1478	0.0702	0.1544	0.0938	0.2915	0.0623	0.0708	0.0951	-0.105	0.0706	0.2022	0.0931	0.1388	0.0604	0.1175	0.0818	0.1267	0.139	0.107	0.0896	0.0374	0.0905	-0.0394	0.1129	-0.0804	0.0575
TSQ1920	YGL171W	ROK1	rok1-5003	0	0	0	0.2041	0.063	0.5215	0.1296	0.0862	0.0362	0.3676	0.1631	0.1779	0.0223	0.204	0.0643	0.22	0.1049	0.1353	0.0623	0.2474	0.0445	0.1139	0.0786	0.0756	0.0494	-0.2007	0.078	-0.0506	0.0327	-0.2587	0.0561	0.2646	0.029	0.6595	0.2111	0.1328	0.0516	-0.2064	0.0528	0.0376	0.0249	-0.0726	0.0684
TSQ1921	YGL201C	MCM6	mcm6-5001	0	0	0	0.1127	0.2219	-0.3732	0.1926	0.4315	0.2519	-0.1475	0.1751	0.1043	0.2042	-0.1016	0.1381	0.0701	0.236	-0.0173	0.1711	-0.0622	0.2478	-0.094	0.2324	0.2058	0.2512	0.0692	0.191	0.2631	0.2954	-0.1174	0.2293	0.243	0.2157	0.4233	0.1645	0.4269	0.2889	0.2178	0.2488	0.2938	0.2884	0.1915	0.2466
TSQ1922	YGL201C	MCM6	mcm6-5002	0	0	0	-0.1796	0.2375	-0.3577	0.5721	0.1718	0.0549	-0.2761	0.1851	0.1787	0.0437	-0.3317	0.1069	0.0786	0.0732	-0.2075	0.2165	0.156	0.0515	0.0745	0.1042	0.1038	0.0518	-0.2158	0.1778	0.2893	0.055	0.0531	0.2058	0.1213	0.0533	-0.3289	0.0967	0.2108	0.0505	-0.0149	0.1142	0.0501	0.0523	0.0145	0.1239
TSQ1923	YGL201C	MCM6	mcm6-5003	0	0	0	0.0542	0.1057	-0.2523	0.4161	0.4624	0.0402	0.3573	0.1393	0.0618	0.0403	0.026	0.1959	0.1196	0.105	-0.1822	0.1622	0.1685	0.0668	0.3236	0.1463	0.2762	0.0807	0.0511	0.1634	0.2885	0.0471	0.2788	0.1717	0.1833	0.0426	0.236	0.1281	0.5027	0.0467	0.4795	0.2161	0.2968	0.0482	0.2858	0.2273
TSQ1106	YGL207W	SPT16	spt16-ts	0	0	0	0.0678	0.0324	-0.1319	0.2367	0.0776	0.015	0.2768	0.6303	0.0055	0.0389	-0.1531	0.1702	0.083	0.0565	-0.1178	0.5678	0.1266	0.0369	-0.4978	0.1768	0.1003	0.033	-0.0984	0.0793	0.0792	0.0213	-0.1746	0.1037	0.1383	0.0363	-0.2834	0.0648	0.1036	0.0373	-0.6096	0.0799	-0.0122	0.0399	-0.0062	0.0762
TSQ1925	YGL225W	VRG4	vrg4-5002	0	0	0	nan	nan	nan	nan	0.7577	1.0417	-0.0852	0.3589	nan	nan	nan	nan	-0.9733	0.3058	-1.604	0.1612	nan	nan	nan	nan	nan	nan	nan	nan	nan	nan	nan	nan	nan	nan	nan	nan	nan	nan	nan	nan	nan	nan	nan	nan
TSQ43	YGL233W	SEC15	sec15-1	1	0	0	-0.0826	0.0285	-0.0506	0.0357	-0.0607	0.0241	-0.4125	0.1294	-0.0494	0.0591	0.0069	0.0773	-0.0921	0.021	-0.2486	0.1847	-0.0231	0.0324	-0.0786	0.0525	-0.0194	0.0198	-0.1056	0.0448	0.0407	0.0417	0.046	0.0557	-0.0874	0.0943	-0.3337	0.0465	0.0385	0.0261	0.1174	0.0398	-0.0177	0.0655	-0.1767	0.1097
TSQ1927	YGL238W	CSE1	cse1-5002	0	0	0	-0.0209	0.1315	0.0498	0.4298	0.047	0.1091	0.5168	0.1005	0.0529	0.0144	0.5442	0.4877	0.0159	0.0783	0.1835	0.1501	-0.0541	0.0382	0.4694	0.1362	0.0857	0.0171	-0.0079	0.0763	0.0657	0.0164	-0.082	0.0953	0.0245	0.0236	0.1662	0.1544	0.1655	0.016	0.2326	0.0676	-0.0368	0.0178	-0.0803	0.1243
TSQ1928	YGL238W	CSE1	cse1-5003	0	0	0	1.3754	0.3027	1.8202	0.4476	1.0759	0.1768	1.7921	0.3269	-0.1789	0.2362	-0.1085	0.1677	-0.1498	0.027	-0.7855	1.2026	0.2888	0.2599	nan	nan	-0.4765	0.2619	nan	nan	nan	nan	nan	nan	-0.6283	0.1224	nan	nan	nan	nan	nan	nan	nan	nan	nan	nan
TSQ1448	YGL245W	GUS1	gus1-5001	0	0	0	-0.047	0.1654	0.6682	0.2299	-0.0849	0.1123	0.8323	0.2189	-0.0571	0.0513	-0.0275	0.2129	-0.1073	0.0605	-0.037	0.2419	-0.101	0.0548	0.9645	0.305	-0.2213	0.0594	-0.6583	0.2572	-0.1246	0.0552	0.5805	0.2192	-0.061	0.1049	-0.033	0.2614	-0.1743	0.0597	0.1971	0.203	0.0158	0.0563	0.5684	0.3554
TSQ1455	YGL247W	BRR6	brr6-5001	0	0	0	-0.0768	0.1216	-0.2372	0.2325	-0.0345	0.1079	-0.4151	0.3679	-0.1428	0.115	-0.0939	0.2415	-0.1757	0.1395	-0.0959	0.4213	-0.0162	0.1256	-0.1167	0.2869	0.0094	0.1384	0.0889	0.4373	-0.0823	0.1342	-0.2292	0.3791	-0.0819	0.1192	-0.058	0.341	0.0076	0.132	-0.1948	0.3939	0.0255	0.1336	-0.1526	0.4145
TSQ1204	YGR002C	SWC4	swc4-4	0	0	0	-0.1081	0.058	0.0183	0.0577	0.0026	0.0619	-0.0427	0.3072	0.0571	0.0554	0.1027	0.1813	-0.0441	0.0607	0.1061	0.2534	-0.0065	0.0587	-0.3565	0.1514	0.1234	0.0771	0.0251	0.1175	0.0612	0.0703	0.0469	0.0316	0.0228	0.0577	-0.0597	0.0336	0.0016	0.0638	-0.2382	0.0303	0.0653	0.0608	-0.144	0.0426
TSQ1345	YGR005C	TFG2	tfg2-5001	0	0	0	0.2244	0.0556	0.6437	0.0573	0.1439	0.015	0.1599	0.0692	0.2421	0.0198	0.2879	0.0551	0.2747	0.0152	0.8659	0.0702	0.2192	0.1083	0.5525	0.0721	0.132	0.0358	0.4048	0.0676	0.2765	0.0157	0.55	0.0615	0.2786	0.0229	0.5807	0.0592	0.2336	0.0436	0.4781	0.0608	0.2497	0.0313	0.6556	0.073
TSQ430	YGR006W	PRP18	prp18-1202	0	0	0	0.4419	0.0791	0.5322	0.0653	0.2567	0.0628	0.3128	0.1907	0.352	0.0695	0.4525	0.0487	0.2524	0.059	0.4971	0.178	0.3908	0.1094	0.4686	0.1113	0.1766	0.0675	0.1353	0.0822	0.2982	0.0644	0.1784	0.122	0.0071	0.0694	0.3465	0.0409	0.3483	0.0687	0.4818	0.0175	0.2709	0.071	0.4153	0.03
TSQ434	YGR006W	PRP18	prp18-ts	0	0	0	0.287	0.0315	0.0398	0.045	0.2247	0.0767	0.2018	0.2231	0.2908	0.0365	0.0395	0.0198	0.1255	0.0704	0.1556	0.0494	0.245	0.0714	0.209	0.0413	-0.1017	0.0396	-0.3259	0.1599	0.1333	0.0295	-0.2577	0.0651	0.0723	0.1177	-0.0919	0.0488	0.3349	0.0576	0.1441	0.0728	0.2374	0.0313	0.1938	0.022
TSQ60	YGR009C	SEC9	sec9-4	0	0	0	0.0182	0.1984	0.8589	0.0779	0.153	0.1936	1.3072	0.1172	-0.0604	0.1764	0.6473	0.1656	-0.1222	0.1669	0.2631	0.0811	0.1864	0.1948	1.2288	0.1633	-0.0107	0.1846	0.0684	0.1529	0.0259	0.1883	0.8131	0.0967	0.0157	0.1741	0.9374	0.0733	0.1453	0.1765	0.8121	0.0769	0.2111	0.1962	0.7123	0.1272
TSQ1336	YGR013W	SNU71	snu71-5001	0	0	0	0.1228	0.0721	0.1324	0.17	0.0626	0.0647	0.3597	0.0487	0.0134	0.053	0.1241	0.0878	0.0077	0.0538	0.1978	0.2168	0.072	0.0601	0.3941	0.0351	0.1418	0.0623	0.229	0.0394	0.0773	0.0613	0.0712	0.0443	0.0954	0.0544	0.3115	0.0951	0.0797	0.0617	0.2264	0.0443	-0.0547	0.0604	0.087	0.0369
TSQ1394	YGR046W	TAM41	tam41-5001	1	0	0	-0.1939	0.0741	-0.0195	0.1091	-0.2722	0.0645	-0.1462	0.1624	-0.1256	0.0708	-0.0851	0.0523	-0.0959	0.0624	-0.3261	0.2829	-0.0212	0.0669	0.0917	0.0568	0.0388	0.0699	-0.0596	0.0408	-0.1062	0.0673	0.1791	0.0795	-0.0333	0.0622	0.0533	0.104	-0.0288	0.0673	0.0271	0.1103	0.1629	0.0706	0.1862	0.058
TSQ677	YGR048W	UFD1	ufd1-2	0	0	0	0.1897	0.0942	0.4306	0.3652	0.1741	0.1002	0.4818	0.4063	0.0815	0.1065	0.774	0.3442	0.161	0.0919	0.2459	0.3183	0.3386	0.0938	0.2651	0.3941	0.1196	0.0995	1.1217	0.4718	0.0459	0.1138	0.433	0.4696	0.1292	0.1075	0.0931	0.4588	0.194	0.1133	0.9015	0.4068	0.1692	0.0999	0.8357	0.3928
TSQ1929	YGR060W	ERG25	erg25-5001	0	0	0	-0.0014	0.1	-0.3242	0.0833	-0.0598	0.0262	-0.6511	0.2901	0.126	0.0241	-0.0131	0.0694	0.0662	0.0259	0.0014	0.0859	0.0889	0.0446	-0.4667	0.0974	0.0943	0.1223	0.1513	0.0918	0.1487	0.0265	-0.1575	0.0895	-0.0781	0.104	-0.4402	0.162	-0.0329	0.0321	-0.3319	0.083	0.0468	0.0423	-0.3564	0.0886
TSQ1930	YGR065C	VHT1	vht1-5001	1	0	0	-0.0829	0.0899	-0.1164	0.0476	0.0378	0.0898	0.199	0.1311	-0.0045	0.0895	0.0728	0.049	0.0452	0.0805	0.086	0.1799	0.0776	0.0834	0.1017	0.0621	-0.0338	0.1019	0.0236	0.0607	-0.0323	0.0986	-0.1423	0.0473	0.0226	0.0782	-0.1747	0.0493	-0.0357	0.0954	-0.1989	0.0463	-0.0492	0.1081	-0.0082	0.0591
TSQ1931	YGR065C	VHT1	vht1-5002	0	0	0	-0.1608	0.1889	-0.1069	0.524	0.3184	0.0389	0.2353	0.2026	-0.1542	0.0427	-0.3164	0.0669	-0.1036	0.071	-0.4795	0.3941	0.1388	0.1735	-0.0247	0.2111	0.4392	0.0316	1.0577	0.0247	0.0082	0.0687	-0.2038	0.1814	-0.1323	0.037	-0.2942	0.1417	-0.0015	0.0278	-0.4705	0.2078	0.1183	0.0284	-0.2344	0.2879
TSQ1932	YGR065C	VHT1	vht1-5003	0	0	0	-0.1484	0.0984	-0.0876	0.3836	0.0197	0.1007	-0.021	0.2366	-0.0627	0.0977	-0.2622	0.2696	-0.0568	0.1088	-0.9483	0.2824	0.0631	0.1158	0.072	0.2316	0.1461	0.1004	0.2537	0.3741	-0.0461	0.102	-0.128	0.3822	-0.1124	0.0888	-0.8508	0.225	-0.0566	0.0987	-0.0356	0.2484	-0.091	0.108	-0.0612	0.3775
TSQ1933	YGR065C	VHT1	vht1-5004	1	0	0	-0.0281	0.0359	-0.064	0.0935	0.0657	0.0534	0.1851	0.0859	0.0393	0.0397	0.1374	0.0659	-0.0305	0.0192	0.0332	0.0664	0.0159	0.0437	-0.0598	0.0396	0.0075	0.0309	0.153	0.1279	-0.0223	0.0131	0.1378	0.0355	-0.0767	0.0133	0.021	0.0271	0.1363	0.0215	0.1522	0.0465	0.0394	0.0361	0.0231	0.0401
TSQ1934	YGR065C	VHT1	vht1-5005	0	0	0	-0.4677	0.1285	-0.7623	0.5587	-0.2136	0.265	-0.8067	0.4635	-0.1984	0.103	-0.5466	0.2655	-0.2087	0.1041	-0.8545	0.162	-0.5819	0.1939	-0.8661	0.2266	0.3972	0.1375	0.6581	0.2213	-0.3987	0.1886	-0.7045	0.2958	0.0264	0.1104	-0.6966	0.1895	-0.11	0.1362	-0.7299	0.2592	-0.432	0.1365	-0.6714	0.1917
TSQ1935	YGR065C	VHT1	vht1-5006	1	0	0	-0.0803	0.1004	-0.1503	0.0397	-0.007	0.1018	-0.061	0.0621	-0.0797	0.1234	-0.1447	0.0333	-0.0098	0.0938	-0.2594	0.3652	0.0068	0.1081	-0.1148	0.0426	-0.1572	0.1112	-0.4434	0.1916	-0.0311	0.1099	-0.2282	0.0405	-0.083	0.1237	-0.3564	0.0458	-0.1752	0.1183	-0.0573	0.0569	-0.088	0.1019	-0.1509	0.0537
TSQ480	YGR075C	PRP38	prp38-1	0	0	0	0.1392	0.081	0.1976	0.2588	0.0384	0.0621	0.516	0.239	0.0074	0.0753	-0.5019	0.2195	0.0528	0.0636	0.1262	0.3037	0.0223	0.0743	-0.2412	0.2549	0.0599	0.082	0.217	0.373	0.0644	0.0743	0.164	0.3314	0.0137	0.0701	-0.0677	0.3611	-0.0569	0.0744	-0.1767	0.2562	0.0341	0.0827	-0.3703	0.3867
TSQ1936	YGR083C	GCD2	gcd2-5001	0	0	0	nan	nan	nan	nan	1.0086	0.2477	0.9672	0.1277	-0.4032	0.146	-0.5959	0.1959	-0.2764	0.3199	-1.1269	1.258	0.2776	0.0796	0.9693	0.1573	nan	nan	nan	nan	nan	nan	nan	nan	nan	nan	nan	nan	nan	nan	nan	nan	nan	nan	nan	nan
TSQ1937	YGR083C	GCD2	gcd2-5002	0	0	0	0.4531	0.07	0.6469	0.2578	0.3076	0.0761	0.3612	0.1624	0.3737	0.0798	0.134	0.1039	0.3956	0.0656	0.3705	0.098	0.3421	0.0839	0.5187	0.1012	0.4562	0.0764	0.3115	0.1426	0.5274	0.0731	0.4463	0.159	0.4965	0.0656	0.414	0.0961	0.3896	0.0706	0.5406	0.0909	0.507	0.0761	0.5019	0.1213
TSQ1938	YGR083C	GCD2	gcd2-5003	0	0	0	0.1403	0.2251	-0.2979	0.3407	0.3283	0.204	0.2463	0.4133	-0.0324	0.1893	-0.3088	0.4991	-0.07	0.1867	-1.1576	0.3434	0.045	0.2076	-0.0675	0.5406	0.3873	0.247	0.5634	0.3972	0.2644	0.2318	0.0163	0.4458	0.1059	0.2618	-0.3668	0.5552	0.1094	0.2177	-0.2657	0.4467	0.1135	0.2468	-0.1531	0.5188
TSQ1940	YGR083C	GCD2	gcd2-5005	1	0	0	0.0341	0.0795	0.0715	0.1127	0.0516	0.089	0.084	0.171	0.0041	0.0709	0.1575	0.0817	0.1209	0.0863	0.518	0.0959	0.1502	0.0978	0.2348	0.0704	0.0407	0.0878	0.2434	0.0906	0.0277	0.0895	0.1233	0.0731	0.0748	0.0839	0.0754	0.0594	0.0005	0.0898	-0.0251	0.0983	0.1422	0.0839	0.0981	0.0971
TSQ1941	YGR083C	GCD2	gcd2-5006	1	0	0	0.0573	0.076	0.1372	0.1137	-0.0264	0.0428	0.1805	0.1625	-0.0583	0.0389	-0.0294	0.1067	0.0005	0.0402	0.2015	0.1204	-0.0629	0.0513	0.1513	0.1834	-0.1687	0.1078	-0.3395	0.228	-0.0901	0.0444	0.0571	0.1757	0.0472	0.0388	0.0619	0.1063	-0.1651	0.0456	0.2667	0.1831	-0.0403	0.0414	0.1492	0.156
TSQ1942	YGR083C	GCD2	gcd2-5007	0	0	0	0.3212	0.2593	0.9533	0.5198	-0.1194	0.1588	0.4689	0.1189	0.0226	0.052	0.3432	0.112	0.1986	0.0483	0.3041	0.106	0.1367	0.0514	0.7037	0.1224	-0.3142	0.0703	-0.7457	0.3091	0.2983	0.0577	0.2882	0.1615	0.1597	0.0501	0.473	0.1396	0.3612	0.0561	0.6638	0.1576	0.2154	0.0858	0.2845	0.1258
TSQ1944	YGR083C	GCD2	gcd2-5009	0	0	0	-0.3515	0.0715	-0.7131	0.095	nan	nan	nan	nan	2.0427	0.2987	4.0022	0.7319	0.0714	0.2765	-1.3263	0.6135	nan	nan	nan	nan	nan	nan	nan	nan	nan	nan	nan	nan	nan	nan	nan	nan	nan	nan	nan	nan	nan	nan	nan	nan
TSQ1945	YGR083C	GCD2	gcd2-5010	0	0	0	-0.0237	0.0574	0.0065	0.1222	-0.2326	0.0585	-0.4461	0.169	0.06	0.0524	0.0305	0.1043	0.126	0.0531	0.4622	0.1957	0.0813	0.0583	-0.0283	0.1306	-0.07	0.0603	-0.2215	0.14	0.0743	0.0728	-0.3918	0.1339	0.1636	0.0685	0.1736	0.1309	0.1393	0.0714	0.0528	0.2047	0.2336	0.0592	-0.1281	0.1913
TSQ1946	YGR083C	GCD2	gcd2-5011	0	0	0	0.2508	0.3527	-0.2417	0.3099	0.0745	0.2685	-0.5631	0.3226	0.196	0.3362	0.046	0.4371	0.208	0.3065	0.3159	0.4514	-0.1236	0.3092	-0.1941	0.3266	-0.1384	0.3352	-0.4435	0.5284	0.1505	0.3416	0.1325	0.5099	0.3848	0.288	0.1786	0.4785	0.1135	0.345	-0.0709	0.5318	0.3722	0.365	0.1357	0.5356
TSQ400	YGR091W	PRP31	prp31-ts	0	0	0	-0.0271	0.0952	0.1858	0.1978	-0.0514	0.1158	-0.2767	0.2131	0.0192	0.094	-0.1075	0.2012	0.0758	0.09	0.34	0.279	0.0435	0.1072	-0.001	0.2145	0.1519	0.098	-0.2433	0.3097	-0.0089	0.1035	-0.2128	0.2416	-0.0342	0.0922	-0.2469	0.1707	0.0297	0.1144	-0.0908	0.219	0.1484	0.1046	0.0656	0.2855
TSQ472	YGR091W	PRP31	prp31-1	0	0	0	0.1617	0.0409	0.0067	0.2956	0.0235	0.0391	0.0828	0.1854	-0.0199	0.0981	0.1017	0.1443	0.0239	0.0373	0.4695	0.1978	0.0341	0.0432	0.2083	0.149	0.2698	0.0721	0.4127	0.1858	0.1408	0.0448	0.6832	0.1459	0.0205	0.0807	0.0937	0.1414	0.1419	0.0413	0.0368	0.2127	0.1168	0.0416	-0.017	0.2078
TSQ158	YGR092W	DBF2	dbf2-1	0	0	0	0.1355	0.0683	0.7604	0.2533	-0.0335	0.0736	0.4048	0.1735	-0.0427	0.0692	-0.1845	0.2686	-0.0012	0.0775	0.7304	0.2132	-0.0393	0.0792	0.5349	0.1564	0.0763	0.0782	0.7996	0.222	0.0699	0.0796	0.5113	0.2398	-0.0116	0.0778	0.5051	0.2281	-0.133	0.0658	0.4435	0.1379	-0.0335	0.0672	0.1653	0.1945
TSQ159	YGR092W	DBF2	dbf2-2	0	0	0	-0.0287	0.0927	0.3405	0.3513	0.0493	0.1007	0.4103	0.2448	0.0192	0.0838	0.1593	0.2196	0.0456	0.1067	0.6229	0.222	0.1565	0.0925	0.5626	0.3137	0.0385	0.113	0.4634	0.345	0.0518	0.105	0.2003	0.2741	-0.0121	0.0961	0.3411	0.2434	0.0636	0.095	nan	nan	-0.0129	0.1019	0.1979	0.3633
TSQ160	YGR092W	DBF2	dbf2-3	0	0	0	0.1142	0.1501	0.5442	0.161	0.153	0.1514	-0.379	0.3833	0.1131	0.15	0.2568	0.0779	0.1169	0.1377	0.5201	0.1353	0.167	0.1368	0.0757	0.1119	0.0664	0.1682	0.3315	0.11	0.2423	0.1687	0.2323	0.2119	0.0837	0.1505	0.1614	0.1175	0.1516	0.1576	0.0159	0.1069	0.1122	0.1754	0.8489	0.3187
TSQ604	YGR099W	TEL2	tel2-7	0	0	0	0.0097	0.0632	-0.0847	0.0714	-0.1051	0.0314	-0.2558	0.0294	-0.0208	0.0555	-0.1973	0.059	-0.0489	0.0297	-0.275	0.1542	-0.1031	0.0331	-0.1068	0.1333	-0.0167	0.0771	-0.0815	0.2689	-0.0258	0.0319	-0.1063	0.0365	-0.0572	0.0303	0.1154	0.1226	-0.2365	0.0352	-0.1046	0.026	-0.1305	0.0343	-0.0309	0.0444
TSQ941	YGR099W	TEL2	tel2-15	0	0	0	0.0303	0.0622	0.5201	0.2011	0.0864	0.0643	0.3023	0.1952	0.027	0.0592	0.6176	0.1279	-0.0053	0.0808	1.0591	0.148	0.0386	0.0772	0.4223	0.2015	0.0745	0.0678	0.5007	0.1542	0.039	0.0804	0.4825	0.1881	0.0108	0.0685	0.7409	0.126	0.0942	0.0656	0.3418	0.244	0.0966	0.0817	0.2772	0.2452
TSQ447	YGR103W	NOP7	nop7-1	0	0	0	-0.0227	0.0484	-0.238	0.0986	-0.0925	0.0781	0.0046	0.1154	-0.182	0.0697	-0.1614	0.0434	-0.1006	0.0723	0.1163	0.0914	-0.1152	0.0269	0.1268	0.1465	-0.0019	0.0673	-0.2329	0.2162	-0.0508	0.0326	-0.0153	0.0662	-0.1336	0.0292	-0.115	0.0569	0.0127	0.0228	-0.0751	0.0673	0.0587	0.0249	0.7681	0.2662
TSQ1097	YGR113W	DAM1	dam1-1	0	0	0	0.1757	0.0649	0.0549	0.1705	0.1735	0.0954	-0.0254	0.1922	0.1153	0.0911	-0.0518	0.2323	0.2105	0.0675	0.0718	0.2738	0.3192	0.0227	0.1185	0.2301	0.0304	0.0238	0.1611	0.1982	0.1321	0.0665	-0.1873	0.2582	0.0543	0.0916	0.1699	0.231	0.1047	0.023	-0.1449	0.3107	0.1334	0.0244	-0.5259	0.2284
TSQ240	YGR113W	DAM1	dam1-11	0	0	0	0.2575	0.4338	0.1027	0.3295	0.2412	0.3994	0.3494	0.2973	0.2866	0.4023	0.0017	0.2961	0.309	0.455	0.2391	0.2244	0.0468	0.3446	0.0802	0.2262	0.5784	0.4351	0.5353	0.375	0.3484	0.4211	0.3984	0.3018	0.4226	0.4223	0.4747	0.2575	0.4783	0.406	0.3433	0.3121	0.2796	0.413	1.1086	0.2312
TSQ243	YGR113W	DAM1	dam1-9	0	0	0	0.0527	0.0611	-0.8613	0.1449	0.0324	0.0509	-0.3672	0.2243	0.0243	0.0622	-0.7034	0.1957	0.0682	0.0582	-0.0554	0.1576	0.0553	0.0492	-0.1418	0.2183	0.1272	0.0569	0.424	0.2247	0.0848	0.0525	-0.3978	0.2665	0.0795	0.0558	-0.0187	0.1811	0.054	0.0529	-0.5791	0.1972	0.0278	0.0526	-0.8156	0.22
TSQ1353	YGR119C	NUP57	nup57-5001	0	0	0	-0.1405	0.0643	0.1773	0.0503	-0.0746	0.0372	0.1955	0.4923	-0.17	0.0361	-0.1725	0.1551	-0.1213	0.0362	0.0053	0.135	-0.1275	0.0382	-0.5744	0.1557	-0.0499	0.0409	-0.6787	0.0671	-0.1041	0.0383	-0.2357	0.0719	-0.0733	0.0398	0.442	0.1028	-0.0847	0.0408	-0.4808	0.0751	-0.2031	0.0645	-0.7037	0.1774
TSQ957	YGR119C	NUP57	nup57-e17	0	0	0	0.1488	0.0818	0.2445	0.1485	0.1814	0.0418	0.1457	0.1175	0.0861	0.039	0.1576	0.0655	0.1294	0.0444	-0.2789	0.3667	0.1463	0.0645	0.0648	0.0707	-0.0566	0.194	0.1215	0.4196	0.181	0.0428	0.255	0.069	0.059	0.0385	0.1106	0.0613	-0.0475	0.044	0.1774	0.0778	0.0383	0.0437	-0.301	0.1823
TSQ187	YGR120C	COG2	cog2-1	0	0	0	0.0239	0.0703	-0.0595	0.2293	0.0193	0.0697	-0.2097	0.2356	0.0794	0.0676	0.2062	0.3117	0.0271	0.0654	-0.0333	0.2941	0.0944	0.0691	0.053	0.2691	0.0506	0.0798	-0.1193	0.3092	-0.1227	0.0799	-0.303	0.2169	-0.1214	0.0703	0.2271	0.2136	-0.0222	0.0704	-0.2179	0.3094	-0.0688	0.0762	-0.501	0.2448
TSQ133	YGR140W	CBF2	cbf2-1	0	0	0	-0.1149	0.087	-1.0563	0.2127	0.0922	0.0598	0.002	0.12	-0.0349	0.0545	-0.3294	0.1652	-0.0378	0.0591	0.3406	0.1793	-0.0657	0.0663	-0.0144	0.1631	-0.1213	0.0636	-0.4018	0.2058	0.0259	0.0618	-0.075	0.1938	-0.0378	0.056	-0.0368	0.1165	0.0565	0.0638	-0.0989	0.1829	0.0181	0.0702	-0.1482	0.1949
TSQ221	YGR140W	CBF2	cbf2-2	0	0	0	0.0639	0.0961	0.002	0.1644	-0.0005	0.0765	0.0838	0.1694	-0.0009	0.0783	-0.4812	0.1578	0.0146	0.0734	0.6699	0.1716	-0.0656	0.0949	0.0036	0.1826	-0.0465	0.0864	-0.0324	0.2067	0.1183	0.0936	0.0711	0.2124	-0.1003	0.0753	-0.1326	0.1675	-0.1464	0.0846	-0.0686	0.1764	0.0121	0.0918	-0.1984	0.2826
TSQ1947	YGR145W	ENP2	enp2-5001	1	0	0	0.0572	0.0459	0.0904	0.167	-0.0234	0.0443	0.1866	0.0319	0.0355	0.0384	0.1266	0.0384	0.0302	0.0362	0.1181	0.0906	-0.0276	0.0602	0.2965	0.0683	-0.061	0.0416	0.2312	0.0775	-0.0242	0.0399	0.0868	0.0295	0.0489	0.0381	0.0522	0.0853	-0.15	0.0412	0.2842	0.0448	-0.0152	0.0404	0.135	0.0361
TSQ477	YGR156W	PTI1	pti1-ts7	0	0	0	0.0648	0.1248	0.0941	0.1261	0.069	0.0554	0.5705	0.124	0.0082	0.0544	0.0521	0.0743	-0.0599	0.0526	-0.701	0.1185	-0.0512	0.0649	0.1489	0.0859	-0.1162	0.0606	-0.5431	0.4426	-0.0032	0.0582	0.042	0.0834	-0.0288	0.0788	-0.2018	0.1432	-0.1395	0.058	0.0004	0.1103	0.0626	0.0588	0.5094	0.1241
TSQ835	YGR156W	PTI1	pti1-ts1	0	0	0	-0.1669	0.0599	0.2104	0.5809	0.0643	0.0577	0.3181	0.5338	-0.1109	0.06	-0.1023	0.5138	-0.0441	0.0532	0.0128	0.388	0.0314	0.0574	0.0854	0.4635	-0.1691	0.0729	-0.2222	0.5607	-0.0814	0.0614	0.1391	0.5902	-0.0373	0.0765	-0.2297	0.323	-0.1056	0.0585	0.273	0.4865	-0.1529	0.0598	-0.4034	0.5421
TSQ1135	YGR158C	MTR3	mtr3-ts	0	0	0	0.1242	0.0495	-0.298	0.0399	0.0286	0.0455	0.0315	0.0436	0.153	0.061	0.163	0.0463	-0.0449	0.0408	0.014	0.0645	-0.0037	0.0477	0.2883	0.045	-0.0735	0.0551	-0.0301	0.1874	-0.1845	0.0452	-0.1128	0.0449	0.0127	0.0814	0.1025	0.0597	-0.0428	0.0494	-0.0859	0.0399	-0.2837	0.0455	-0.0903	0.0601
TSQ1369	YGR172C	YIP1	yip1-5001	1	0	0	-0.0323	0.0708	-0.03	0.0711	-0.1278	0.0203	-0.1894	0.2237	-0.0036	0.0183	-0.1105	0.0812	-0.0488	0.042	-0.1054	0.069	-0.055	0.027	0.0713	0.1115	-0.2261	0.0126	-0.1862	0.1041	0.0834	0.0617	0.0201	0.0852	0.0073	0.0649	-0.108	0.062	0.0823	0.1177	0.3398	0.0653	0.0159	0.0434	-0.13	0.0726
TSQ982	YGR172C	YIP1	yip1-4	0	0	0	-0.0944	0.0532	-0.4982	0.3159	-0.2589	0.054	-1.2696	0.0817	-0.0963	0.0603	-0.0902	0.0741	0.0794	0.0559	0.382	0.0506	-0.1817	0.0999	0.2377	0.0626	-0.1314	0.097	-0.4281	0.0536	-0.2929	0.0855	-0.8311	0.2128	0.0565	0.0564	-0.0924	0.2461	0.0952	0.0669	-0.1463	0.1729	-0.3105	0.0586	-0.8189	0.0797
TSQ227	YGR179C	OKP1	okp1-5	0	0	0	0.0636	0.0745	0.0631	0.2445	0.0406	0.0653	0.5948	0.2574	0.0174	0.0723	0.3111	0.2551	0.0679	0.0679	0.45	0.2943	-0.0801	0.0705	0.3643	0.3	-0.033	0.0708	-0.2052	0.3519	0.0999	0.0705	0.3939	0.307	0.0661	0.0701	0.2494	0.352	0.232	0.0833	0.4281	0.379	-0.0398	0.0859	0.6328	0.256
TSQ290	YGR185C	TYS1	tys1-1	0	0	0	-0.0795	0.0742	-0.5708	0.0732	-0.2488	0.0837	-0.8925	0.227	-0.0788	0.061	-0.5839	0.0369	-0.1994	0.0608	-0.5573	0.2294	-0.1818	0.0725	-0.9908	0.1032	-0.0464	0.0697	-0.646	0.1144	-0.0765	0.0824	-0.864	0.0122	-0.0665	0.0614	-0.1329	0.1572	-0.0919	0.0704	-0.4853	0.0739	-0.0787	0.0768	-0.7228	0.0534
TSQ1949	YGR186W	TFG1	tfg1-5001	0	0	0	0.121	0.0834	0.2805	0.2556	-0.1846	0.0889	-0.0306	0.2728	0.1386	0.0854	0.1639	0.0858	0.1065	0.0743	-0.8598	0.1324	0.0033	0.1193	-1.2143	0.7616	0.2291	0.0893	0.27	0.1004	0.2194	0.0995	0.453	0.1016	0.1675	0.0885	0.0372	0.1357	0.2167	0.0808	0.1258	0.092	0.3249	0.0827	0.4601	0.1436
TSQ1951	YGR186W	TFG1	tfg1-5003	0	0	0	0.2304	0.0167	0.3281	0.2203	0.1249	0.0895	0.3492	0.1482	-0.0262	0.0481	0.0796	0.1945	0.0362	0.0263	0.2088	0.2127	0.1637	0.0209	0.8173	0.2342	-0.0039	0.061	-1.0018	0.1823	0.1449	0.0431	0.6884	0.2137	-0.0638	0.0291	0.2486	0.1288	0.2173	0.0172	0.5574	0.2083	0.0579	0.0218	0.2894	0.2166
TSQ1953	YGR186W	TFG1	tfg1-5005	0	0	0	0.065	0.0475	0.4298	0.0429	0.0218	0.0422	0.2582	0.0801	0.0576	0.0667	0.3053	0.1137	0.1431	0.0488	0.5652	0.2785	0.2147	0.0434	0.6898	0.0449	-0.0469	0.0485	-0.2676	0.0472	0.0337	0.0473	0.368	0.0418	0.0358	0.047	0.3406	0.171	0.0765	0.0445	0.597	0.0718	0.0807	0.0466	0.2738	0.043
TSQ1954	YGR186W	TFG1	tfg1-5006	0	0	0	0.1566	0.0651	0.2554	0.0576	0.0728	0.0544	-0.0585	0.0752	0.0394	0.0498	-0.0142	0.0453	-0.0868	0.0562	-0.4223	0.1914	0.0476	0.0596	0.437	0.1532	0.1221	0.0619	-0.0532	0.1962	0.1058	0.0646	0.3078	0.0757	-0.0032	0.0616	0.1736	0.1217	0.1529	0.0555	0.1982	0.0531	-0.0177	0.0643	0.0714	0.1208
TSQ2884x	YGR186W	TFG1	#N/A	0	0	0	0.3421	0.094	0.9428	0.1926	0.2113	0.1212	0.7044	0.2772	0.2119	0.0934	0.4862	0.1925	0.1817	0.1066	0.2548	0.1877	0.1254	0.097	0.4733	0.2425	0.0371	0.1144	-0.0471	0.2814	0.1126	0.1004	0.695	0.2283	0.2749	0.0947	0.7316	0.2612	0.0625	0.1168	0.9664	0.2611	0.1447	0.1156	0.7276	0.2255
TSQ1955	YGR191W	HIP1	hip1-5001	0	0	0	-0.0132	0.107	-0.0707	0.1498	0.269	0.0925	0.379	0.1935	-0.1037	0.0901	-0.1221	0.1703	-0.0023	0.1158	0.0524	0.1932	-0.1865	0.1127	-0.1089	0.2624	-0.2607	0.2595	nan	nan	0.0089	0.1063	-0.0215	0.2375	0.0644	0.1375	0.2655	0.193	0.0575	0.1138	0.214	0.2214	0.005	0.1042	0.1519	0.2411
TSQ1374	YGR195W	SKI6	ski6-5001	0	0	0	0.2553	0.2691	0.2151	0.1262	0.24	0.2807	-0.3208	0.3061	0.2644	0.2876	0.2217	0.1875	0.2072	0.2502	-0.2389	0.3885	0.4618	0.2626	0.2224	0.1532	0.3062	0.2905	-0.2609	0.1483	0.1952	0.2861	-0.0997	0.1638	0.0867	0.2138	-0.3781	0.182	0.1366	0.3007	-0.0009	0.1648	0.2378	0.3033	-0.1486	0.1453
TSQ1956	YGR198W	YPP1	ypp1-5001	1	0	0	-0.0199	0.0346	-0.0791	0.0447	0.0116	0.0415	-0.1281	0.0607	-0.0272	0.0259	-0.2221	0.0284	0.0539	0.0223	0.1828	0.1033	0.0634	0.0482	-0.0061	0.1247	-0.199	0.0468	-0.0325	0.1557	-0.048	0.0934	-0.2153	0.1078	-0.038	0.0528	-0.1819	0.1193	-0.0157	0.0256	0.1296	0.0367	-0.0993	0.025	-0.1291	0.0441
TSQ1957	YGR198W	YPP1	ypp1-5002	0	0	0	0.1364	0.1706	-0.1657	0.1553	0.3949	0.1532	-0.1126	0.2177	0.3733	0.1472	0.185	0.1084	0.1773	0.1284	0.0572	0.157	0.2849	0.2056	0.3751	0.1355	0.1909	0.1401	0.0802	0.1279	0.1524	0.1531	-0.0122	0.1125	0.3974	0.2654	0.3939	0.1198	-0.0671	0.1469	0.3705	0.142	-0.2681	0.2038	nan	nan
TSQ1958	YGR198W	YPP1	ypp1-5003	1	0	0	0.026	0.0346	-0.0489	0.0623	0.032	0.0203	-0.0843	0.0691	0.133	0.1336	-0.076	0.0543	0.0357	0.0816	-0.0415	0.3047	0.1398	0.0318	0.1869	0.1457	0.0455	0.0211	0.0855	0.0725	-0.1068	0.0526	-0.1318	0.072	-0.0235	0.0339	-0.4159	0.2462	0.0054	0.0232	-0.3678	0.0773	0.0882	0.0684	-0.2034	0.0887
TSQ1959	YGR198W	YPP1	ypp1-5004	1	0	0	-0.05	0.069	-0.0632	0.0461	-0.0725	0.0861	-0.0788	0.0903	-0.0186	0.0557	-0.016	0.0258	-0.1033	0.0636	0.1313	0.2261	-0.0244	0.0651	-0.115	0.1029	-0.0176	0.0648	-0.095	0.0422	-0.0151	0.0729	-0.0041	0.0344	-0.0234	0.0665	0.0975	0.0506	0.1112	0.063	-0.1132	0.0405	-0.0124	0.0635	-0.1237	0.0454
TSQ1960	YGR198W	YPP1	ypp1-5005	0	0	0	-0.065	0.3536	-0.1849	0.2276	0.1624	0.3016	0.0495	0.1894	0.0756	0.3048	0.3981	0.2799	0.0103	0.2756	0.1245	0.3094	0.1236	0.3001	0.1801	0.1866	0.6118	0.3358	0.5529	0.2677	-0.0189	0.3554	0.4233	0.1798	0.2138	0.2767	0.1788	0.1968	0.1862	0.3816	0.4108	0.2039	0.2551	0.3595	0.3038	0.3057
TSQ1961	YGR198W	YPP1	ypp1-5006	1	0	0	-0.052	0.0389	0.0179	0.1805	0.0327	0.0377	0.0086	0.178	0.0609	0.0426	0.1556	0.1794	0.1037	0.0844	0.4702	0.1388	0.0982	0.0395	0.0185	0.1476	0.0763	0.0409	-0.0492	0.2039	-0.0351	0.0391	-0.1373	0.1444	0.0603	0.0363	0.1011	0.1585	0.1123	0.0485	0.2603	0.1574	0.0421	0.0403	-0.0271	0.1808
TSQ1962	YGR198W	YPP1	ypp1-5007	0	0	0	-0.1625	0.0804	-0.1309	0.0201	-0.0456	0.0826	0.2509	0.2119	-0.0449	0.0721	0.0285	0.0278	-0.0818	0.0796	0.4751	0.1008	-0.0642	0.0732	0.0626	0.0738	0.0521	0.076	0.2475	0.228	-0.0268	0.0726	-0.0262	0.0291	-0.0086	0.068	0.2405	0.0726	-0.0916	0.0931	-0.2251	0.0459	-0.0493	0.0803	-0.2188	0.1077
TSQ1963	YGR198W	YPP1	ypp1-5008	0	0	0	0.0267	0.0785	0.0172	0.0702	-0.0214	0.0748	0.1207	0.0897	0.0014	0.0928	0.0232	0.0634	0.0217	0.0699	0.3902	0.0842	-0.0384	0.0822	0.1257	0.0603	0.0457	0.0838	0.2931	0.0734	-0.0714	0.0765	-0.0851	0.0678	-0.0049	0.0729	0.0528	0.1087	0.0872	0.0909	-0.0183	0.0619	0.0185	0.0845	-0.0712	0.061
TSQ1964	YGR198W	YPP1	ypp1-5009	1	0	0	-0.0831	0.0729	-0.075	0.0527	-0.0014	0.0697	0.0886	0.2102	0.0355	0.0655	0.0507	0.0849	-0.0286	0.0671	-0.0247	0.1801	-0.0506	0.0716	-0.0039	0.0275	-0.0409	0.079	-0.0297	0.0091	0.0776	0.0731	-0.0343	0.0371	0.0515	0.0676	-0.0312	0.2923	0.0988	0.0744	0.1003	0.1049	0.0297	0.083	0.024	0.032
TSQ1965	YGR198W	YPP1	ypp1-5010	1	0	0	-0.0539	0.0719	-0.016	0.0174	-0.0147	0.0867	0.1744	0.0745	0.0468	0.0891	0.1628	0.016	-0.0202	0.0765	0.0724	0.2137	-0.1054	0.0826	0.0238	0.0833	0.0044	0.0761	-0.0628	0.0819	0.0902	0.0762	0.2647	0.0205	0.0208	0.0743	0.0816	0.1429	0.0078	0.0735	-0.0337	0.0702	-0.0813	0.0919	0.1151	0.0202
TSQ1966	YGR198W	YPP1	ypp1-5011	1	0	0	-0.0113	0.1246	0.0797	0.1218	-0.0089	0.129	0.0244	0.0631	-0.0573	0.1214	-0.0331	0.0343	-0.0687	0.1175	0.0879	0.1705	-0.075	0.1272	0.2279	0.0568	0.0127	0.1187	0.0635	0.1687	-0.0374	0.1323	-0.0508	0.0304	0.0219	0.1286	0.1652	0.0567	-0.0711	0.127	-0.0593	0.0327	0.03	0.1367	0.2264	0.0487
TSQ1967	YGR198W	YPP1	ypp1-5012	0	0	0	0.0405	0.0966	0.1013	0.1126	-0.0346	0.1292	-0.0152	0.2027	0.0053	0.1013	0.15	0.0865	-0.0153	0.0913	0.3793	0.2127	-0.0095	0.1046	0.1476	0.171	-0.0597	0.1236	-0.2001	0.1097	-0.0823	0.1262	-0.0527	0.0419	-0.0184	0.1226	0.0582	0.1819	-0.089	0.1169	0.0158	0.061	0.0512	0.1127	-0.2957	0.0376
TSQ1968	YGR198W	YPP1	ypp1-5013	0	0	0	0.0358	0.0746	-0.2718	0.1632	-0.0184	0.0687	-0.1131	0.1563	0.1259	0.0637	-0.1053	0.1699	0.0647	0.0643	0.2164	0.1641	-0.0129	0.0689	-0.2297	0.1874	0.2736	0.0753	0.0193	0.2379	-0.04	0.0807	-0.3024	0.1902	0.0736	0.0748	-0.0589	0.1629	-0.0233	0.0709	-0.4161	0.1928	0.0766	0.0844	nan	nan
TSQ547	YGR211W	ZPR1	zpr1-1	0	0	0	0.2371	0.0445	0.4595	0.0649	0.0263	0.0479	-0.0086	0.0687	0.2647	0.0371	0.6442	0.0531	0.3157	0.043	1.2817	0.0647	0.2111	0.0498	0.6788	0.0772	0.1876	0.043	0.8917	0.0993	0.2301	0.0435	0.6243	0.0865	0.2623	0.0453	0.8215	0.0562	0.2456	0.0476	0.6502	0.0771	0.3225	0.0475	0.7522	0.0984
TSQ523	YGR245C	SDA1	sda1-2	0	0	0	0.2216	0.1882	-0.8671	0.3068	0.3208	0.157	nan	nan	0.1955	0.1763	-0.3407	0.1883	0.2019	0.1508	-1.0115	0.7099	0.3682	0.1907	-0.2848	0.2115	0.5242	0.1957	nan	nan	0.2543	0.1816	-0.6646	0.1931	0.2203	0.1536	-0.7831	0.2247	0.3542	0.2004	-0.5578	0.2097	0.5543	0.209	-0.1012	0.2218
TSQ1371	YGR253C	PUP2	pup2-5001	0	0	0	-0.0452	0.1105	-0.0642	0.2288	-0.1205	0.0667	-0.155	0.1493	-0.0827	0.038	-0.5053	0.1492	-0.2636	0.0707	-1.1456	0.0991	-0.3089	0.041	-0.4063	0.2574	-0.2449	0.0407	-0.5202	0.1375	-0.113	0.0291	-0.0431	0.1058	0.0285	0.0275	-0.4976	0.1196	-0.2951	0.0542	-0.4553	0.1071	-0.1061	0.0256	-0.9818	0.2313
TSQ524	YGR274C	TAF1	taf1-1	0	0	0	0.0401	0.0603	-0.4615	0.2253	0.1162	0.0373	-0.5113	0.2106	-0.0493	0.0301	0.0123	0.1794	-0.0414	0.0322	-0.3373	0.2372	0.0451	0.0427	0.3296	0.2121	0.1125	0.0643	-0.3926	0.2179	0.0018	0.0318	-0.1443	0.2823	0.0956	0.0528	0.0401	0.2404	0.0289	0.0318	-0.0264	0.2874	0.0424	0.0358	0.2547	0.2936
TSQ525	YGR274C	TAF1	taf1-2	0	0	0	0.1956	0.3751	-0.2972	0.0884	0.2062	0.4114	-0.0099	0.1101	0.0665	0.4019	-0.3773	0.082	0.1037	0.378	-0.1291	0.1379	0.1449	0.41	0.0512	0.1192	0.257	0.4476	-0.3189	0.1019	0.3128	0.4404	-0.1443	0.1199	0.168	0.3726	-0.1024	0.0757	0.1684	0.4742	-0.194	0.0996	0.3316	0.4688	0.0626	0.1285
TSQ1408	YGR277C	CAB4	cab4-5001	0	0	0	-0.0688	0.125	0.5347	0.0743	-0.0568	0.1184	0.4414	0.0666	-0.1335	0.135	0.4743	0.0681	-0.0796	0.1205	-0.038	0.1037	-0.0658	0.1092	0.0632	0.2081	-0.0936	0.1295	-0.0622	0.1583	-0.1125	0.142	0.4008	0.0349	0.0002	0.1256	0.8143	0.0507	-0.0575	0.1351	0.1894	0.1006	0.0674	0.1378	0.1908	0.0354
TSQ1321	YGR278W	CWC22	cwc22-5001	0	0	0	0.0855	0.1114	-0.8882	0.1055	0.1423	0.1098	-0.1667	0.1376	0.0455	0.1042	-0.1671	0.097	-0.1609	0.1079	-0.6844	0.1246	0.0266	0.1139	-0.0101	0.117	0.0444	0.1204	-0.7084	0.1502	-0.0066	0.1225	-0.4126	0.1423	-0.1383	0.1278	-0.4866	0.1175	0.0915	0.115	-0.1341	0.1291	0.013	0.1265	-0.0716	0.1904
TSQ14	YHR007C	ERG11	erg11-td	0	0	1	-0.2144	0.1314	-0.589	0.0393	-0.1679	0.112	-0.5752	0.1072	-0.1064	0.1381	0.0142	0.0408	-0.0232	0.1075	-0.6106	0.0972	-0.1957	0.1244	-1.3692	0.0557	0.0946*	0.1175*	0.4783*	0.0884*	-0.1458	0.1178	-0.7289	0.0391	-0.199	0.1078	-1.2316	0.2338	-0.1202	0.1358	-0.4546	0.0466	-0.1838	0.1392	-0.2639	0.1888
TSQ1377	YHR019C	DED81	ded81-5001	0	0	1	-0.0986	0.0396	0.1582	0.232	-0.1606	0.1663	0.3178	0.2241	-0.1195	0.0497	0.183	0.3109	-0.172	0.0538	-0.1199	0.2487	-0.0976	0.0397	-0.1046	0.2351	-0.0615*	0.0412*	0.4772*	0.2458*	-0.0569	0.0398	-0.0271	0.2988	-0.1597	0.0578	-0.4513	0.2776	0.0128	0.0538	0.3852	0.1868	-0.017	0.0406	-0.0632	0.2184
TSQ1453	YHR020W	YHR020W	yhr020w-5001	0	0	1	-0.2012	0.0466	-0.2403	0.051	-0.2255	0.0872	-0.3084	0.0562	-0.2439	0.0464	-0.1846	0.0752	-0.2658	0.0557	0.3685	0.0614	-0.241	0.0729	-0.2296	0.0644	-0.1767*	0.0665*	0.1800*	0.0721*	-0.1746	0.05	-0.3071	0.0542	-0.2363	0.0386	0.2444	0.0599	-0.1514	0.0427	-0.1056	0.0816	-0.129	0.0516	-0.229	0.0971
TSQ526	YHR024C	MAS2	mas2-10	0	0	1	0.0957	0.3178	-0.144	0.136	0.0183	0.2846	-0.1595	0.2232	-0.0435	0.2955	-0.6172	0.2633	-0.0184	0.2694	-0.407	0.2149	0.0594	0.3063	-0.0279	0.1499	0.2946*	0.3620*	1.3259*	0.2147*	0.3429	0.3634	0.027	0.2353	-0.0203	0.272	-0.4225	0.1318	0.3471	0.3543	-0.1798	0.2472	0.2011	0.3736	0.3756	0.1589
TSQ255	YHR027C	RPN1	rpn1-821	0	0	1	-0.1551	0.0347	-0.5252	0.2193	-0.0178	0.0928	-0.2594	0.4578	-0.0338	0.028	0.2449	0.1731	-0.037	0.0853	-0.193	0.3178	0.0906	0.145	0.1962	0.4378	0.3210*	0.0403*	1.6180*	0.3134*	-0.1022	0.0284	-0.272	0.2926	0.0137	0.1208	-0.284	0.2386	-0.2393	0.0369	-0.1583	0.2411	-0.1817	0.0801	-0.2173	0.2467
TSQ1040	YHR036W	BRL1	brl1-2221	1	0	1	0.0128	0.065	0.0628	0.0491	0.0194	0.0396	0.072	0.1014	0.031	0.0548	0.1087	0.0307	0.0747	0.0788	0.3715	0.2064	0.1816	0.0385	0.101	0.164	0.0023*	0.0436*	-0.0650*	0.0531*	-0.0217	0.0435	-0.0652	0.0256	0.0352	0.033	0.0629	0.0707	-0.0323	0.039	0.075	0.0559	-0.0232	0.0408	-0.0533	0.0237
TSQ1041	YHR036W	BRL1	brl1-3231	1	0	1	-0.1101	0.0433	0.0103	0.1293	0.0597	0.0517	0.023	0.1655	0.1099	0.0254	0.021	0.1137	-0.0186	0.0789	0.079	0.1035	0.131	0.0247	0.1835	0.1514	0.0474*	0.0115*	-0.1044*	0.1547*	-0.0105	0.0092	-0.0524	0.1688	0.0534	0.0932	-0.0405	0.1377	0.078	0.047	-0.1347	0.1431	0.0406	0.0066	-0.0244	0.158
TSQ1043	YHR036W	BRL1	brl1-c371r	1	0	1	0.2049	0.0447	0.2518	0.0627	0.1684	0.0508	0.1515	0.061	0.026	0.0377	0.195	0.0812	0.082	0.0626	0.0656	0.0892	0.1419	0.0483	0.3509	0.0597	0.1460*	0.0482*	0.1229*	0.0617*	0.2028	0.0414	0.2236	0.0798	0.0639	0.0396	0.0501	0.0578	0.1712	0.0553	0.191	0.0646	0.2013	0.043	0.3275	0.0608
TSQ1045	YHR036W	BRL1	brl1-k405i	1	0	1	0.1054	0.0622	0.0551	0.0353	-0.0004	0.0702	-0.2258	0.113	0.1799	0.0542	0.2132	0.0413	0.2127	0.0576	0.4988	0.2447	0.1896	0.0593	0.03	0.143	0.2013*	0.0657*	0.1955*	0.0432*	0.0693	0.0642	-0.018	0.0394	0.0861	0.0618	-0.1122	0.1179	0.2701	0.0626	0.0866	0.0561	0.2174	0.0611	0.0949	0.0614
TSQ1296	YHR040W	BCD1	bcd1-5001	0	0	1	-0.0406	0.1592	0.0193	0.1098	-0.2545	0.1917	-0.1485	0.1269	-0.0915	0.1597	-0.26	0.1347	-0.1484	0.184	0.001	0.1427	-0.1227	0.1639	-0.1417	0.1248	0.1962*	0.1978*	1.3161*	0.1304*	0.0334	0.1681	-0.3552	0.1174	-0.2228	0.1908	-0.3338	0.1139	0.0911	0.1958	0.39	0.1546	-0.0737	0.2138	-0.3519	0.1398
TSQ1971	YHR042W	NCP1	ncp1-5001	0	0	1	0.1364	0.0361	0.5283	0.0494	0.1548	0.0282	0.6616	0.1057	0.1304	0.0305	0.6257	0.0557	0.1027	0.0346	-0.3206	0.0835	0.0174	0.0324	-0.0272	0.0591	0.1158*	0.1262*	0.3720*	0.1518*	0.2133	0.0495	0.5166	0.0532	0.0433	0.0579	0.062	0.0636	0.1519	0.0473	0.5667	0.0832	0.0131	0.0483	0.6448	0.0767
TSQ1055	YHR058C	MED6	med6-ts	0	0	1	0.2658	0.0672	0.4897	0.0769	0.2608	0.1563	0.2522	0.1679	0.311	0.0692	0.4462	0.1317	0.3168	0.0224	0.4822	0.1427	0.2871	0.0466	0.2209	0.1345	0.6963*	0.0652*	2.3392*	0.2330*	0.3029	0.0587	0.334	0.3435	0.4347	0.0411	0.9077	0.0386	0.5365	0.0759	0.5962	0.1892	0.4189	0.025	0.291	0.1722
TSQ1323	YHR058C	MED6	med6-5001	0	0	1	0.0498	0.0163	0.0639	0.106	0.1244	0.0176	0.1627	0.092	0.0532	0.027	0.1491	0.0785	0.0919	0.0648	0.1906	0.131	0.0933	0.0361	0.1366	0.0937	0.1298*	0.0666*	0.3733*	0.1078*	0.0621	0.0614	0.1903	0.1048	0.0946	0.0431	0.1223	0.0832	0.0678	0.0164	-0.1558	0.0745	0.1336	0.0182	0.0834	0.1297
TSQ1972	YHR062C	RPP1	rpp1-5005	1	0	1	-0.109	0.0501	-0.2671	0.083	0.0145	0.0595	0.0429	0.0794	-0.0296	0.092	-0.0967	0.0675	0.0364	0.0468	0.0717	0.0832	-0.0135	0.0533	-0.2257	0.0923	-0.1112*	0.0534*	-0.4466*	0.1127*	-0.0003	0.0527	-0.2166	0.1005	-0.0098	0.0522	-0.1625	0.1236	-0.0695	0.0515	-0.2454	0.0873	0.0804	0.0681	-0.0474	0.0973
TSQ1975	YHR062C	RPP1	rpp1-5003	0	0	1	0.1929	0.1991	0.4134	0.3534	0.1207	0.1693	0.3496	0.3299	-0.0105	0.1757	0.2529	0.3473	-0.0071	0.202	0.5235	0.2957	0.013	0.1596	-0.0589	0.3194	0.5701*	0.2067*	1.2980*	0.4227*	0.073	0.1947	0.3248	0.304	0.1166	0.1818	0.1737	0.4119	0.1925	0.199	0.2217	0.491	0.1722	0.2004	0.0784	0.4484
TSQ1976	YHR062C	RPP1	rpp1-5004	1	0	1	0.1487	0.0564	0.0648	0.0244	0.0853	0.0586	-0.018	0.1346	0.062	0.0522	0.1048	0.0345	0.0769	0.0704	0.0411	0.3716	0.0061	0.0568	0.149	0.0674	0.1839*	0.0628*	0.2208*	0.0351*	0.1691	0.062	0.1339	0.0347	0.0829	0.0644	0.0827	0.2117	0.16	0.0649	0.143	0.0234	0.0658	0.0655	0.236	0.0245
TSQ1978	YHR068W	DYS1	dys1-5002	1	0	1	-0.0702	0.1007	-0.1883	0.0781	-0.1034	0.1245	-0.2379	0.3535	-0.1058	0.103	-0.1656	0.0536	-0.1068	0.0981	0.074	0.2522	0.0315	0.1109	-0.2142	0.0785	-0.1275*	0.1290*	-0.3508*	0.0348*	-0.1403	0.115	-0.2877	0.0374	-0.0189	0.0954	-0.0034	0.1152	-0.1838	0.1123	-0.3393	0.0498	-0.1769	0.1282	-0.2372	0.039
TSQ1160	YHR069C	RRP4	rrp4-1	0	0	1	0.0602	0.0947	0.0866	0.2027	-0.0743	0.0634	0.2747	0.2464	-0.0839	0.1318	-0.4486	0.2201	-0.1255	0.1032	0.1064	0.2438	0.0022	0.0651	0.5317	0.2489	0.3536*	0.0728*	2.1148*	0.2772*	-0.1453	0.0697	0.4947	0.1861	-0.1294	0.0812	0.0086	0.2432	-0.0757	0.0771	0.1227	0.2813	-0.1806	0.0667	0.0489	0.1796
TSQ1979	YHR072W	ERG7	erg7-5002	1	0	1	0.0275	0.0615	0.0272	0.1401	-0.0558	0.051	-0.1905	0.1133	0.086	0.0509	0.0691	0.1622	0.0984	0.0475	0.1723	0.1136	0.0918	0.0538	0.03	0.1433	-0.0449*	0.0619*	-0.1469*	0.1427*	0.0379	0.0538	-0.1338	0.1429	0.0101	0.0488	-0.0635	0.1116	-0.0142	0.0574	0.0483	0.1506	0.0069	0.055	-0.1415	0.1842
TSQ1980	YHR072W	ERG7	erg7-5003	0	0	1	0.0844	0.0745	0.7069	0.1477	0.0271	0.0766	0.7058	0.0988	0.1943	0.0686	0.7094	0.0441	0.1219	0.069	0.1541	0.1426	0.0181	0.0745	0.1153	0.0757	0.1917*	0.0788*	1.8457*	0.3054*	0.052	0.0773	0.5174	0.049	0.0981	0.0965	0.1441	0.1003	0.2169	0.076	0.5096	0.042	0.0828	0.0909	0.77	0.0705
TSQ1981	YHR072W	ERG7	erg7-5004	0	0	1	-0.0699	0.0529	0.5951	0.1201	0.0273	0.0204	0.935	0.1353	0.0604	0.0194	0.8161	0.1108	0.0845	0.021	0.2034	0.1099	0.0031	0.0655	0.1391	0.3022	-0.0228*	0.0391*	0.7111*	0.1260*	-0.1286	0.0242	0.7103	0.1544	0.089	0.0442	0.5714	0.1147	-0.0574	0.0211	0.2326	0.1043	0.0573	0.0464	0.8437	0.1823
TSQ1982	YHR072W	ERG7	erg7-5005	0	0	1	0.0414	0.0482	1.09	0.0718	0.0851	0.0474	1.2887	0.0421	-0.0372	0.0498	1.1115	0.1236	-0.0739	0.0451	0.2506	0.0362	-0.0738	0.0487	0.0765	0.0758	-0.0139*	0.0552*	1.2319*	0.0762*	-0.071	0.0494	1.3556	0.0368	-0.0034	0.0456	0.4039	0.092	0.0985	0.0495	0.7447	0.0386	0.0377	0.0541	1.1024	0.0505
TSQ1989	YHR072W	ERG7	erg7-5001	0	0	1	0.0994	0.0546	0.8992	0.2284	0.1152	0.0521	1.0386	0.2138	0.1579	0.0554	1.0026	0.2128	0.076	0.0652	0.4151	0.205	0.0971	0.087	0.069	0.1568	0.1025*	0.0582*	1.3430*	0.1885*	0.1251	0.0682	0.7619	0.1707	0.0828	0.0504	0.2274	0.1397	0.2259	0.0555	0.6184	0.2082	0.1742	0.0566	0.9087	0.161
TSQ1984	YHR074W	QNS1	qns1-5002	1	0	1	0.0189	0.0813	-0.2135	0.1139	0.1009	0.0475	-0.1896	0.0758	-0.0318	0.026	-0.0312	0.0235	0.0103	0.0294	-0.3675	0.0603	0.0173	0.0213	-0.1859	0.0248	0.3575*	0.1757*	0.2936*	0.3661*	0.2043	0.0119	-0.0354	0.0344	-0.0021	0.1079	-0.184	0.3296	0.0391	0.0323	-0.1272	0.0413	0.0295	0.0121	0.0575	0.0267
TSQ1985	YHR074W	QNS1	qns1-5003	1	0	1	-0.0579	0.0652	0.0468	0.1104	0.1085	0.0902	0.2112	0.0902	0.1797	0.0639	0.3008	0.0852	0.0669	0.0264	-0.1337	0.1799	0.0677	0.0288	0.1219	0.0266	0.2141*	0.0513*	0.1142*	0.0648*	-0.0324	0.0346	0.2507	0.0267	0.0731	0.0417	-0.0014	0.3148	0.0813	0.0446	0.2168	0.0375	-0.0339	0.0342	-0.0432	0.1165
TSQ1987	YHR074W	QNS1	qns1-5005	0	0	1	2.1403	0.4381	nan	nan	2.6673	0.4036	4.5489	0.6644	nan	nan	1.751	0.2223	2.33	0.4377	1.4622	0.2372	1.476	0.3578	nan	nan	nan*	nan*	nan*	nan*	nan	nan	nan	nan	1.9741	0.3203	nan	nan	nan	nan	nan	nan	nan	nan	nan	nan
TSQ493	YHR083W	SAM35	sam35-2	0	0	1	-0.0491	0.0693	0.2744	0.1627	0.0044	0.066	0.2949	0.1497	0.0633	0.0617	0.1338	0.0837	0.0222	0.0626	0.6144	0.1069	-0.0269	0.0606	0.0864	0.1259	0.0185*	0.0646*	0.2590*	0.1196*	-0.0319	0.0695	0.1064	0.1324	0.0491	0.0601	0.0158	0.1319	0.0329	0.069	0.1663	0.115	0.0446	0.0619	0.1208	0.1536
TSQ1410	YHR085W	IPI1	ipi1-5001	0	0	1	-0.2471	0.0845	-0.413	0.2914	-0.3007	0.3503	-1.1149	2.3413	-0.0666	0.0725	0.1714	0.1279	-0.131	0.0601	-0.3342	0.2884	-0.0535	0.0373	-0.1306	0.1236	0.1886*	0.0396*	1.0939*	0.1101*	-0.1747	0.0359	-0.5934	0.0811	0.0132	0.0335	0.1275	0.0724	-0.2368	0.0377	-0.8224	0.1141	-0.0454	0.0363	-0.3627	0.0865
TSQ1227	YHR088W	RPF1	rpf1-1	0	0	1	0.0709	0.0929	0.4428	0.0911	0.0065	0.095	0.2282	0.2017	0.0905	0.0805	0.2144	0.0714	-0.0077	0.0819	0.426	0.212	-0.0612	0.0903	0.1437	0.1501	0.0732*	0.1038*	0.6206*	0.0808*	0.0026	0.0882	0.2528	0.094	0.0047	0.0812	0.2049	0.0833	0.0602	0.1001	0.3459	0.0862	0.0946	0.0885	0.4053	0.0781
TSQ1324	YHR088W	RPF1	rpf1-5001	0	0	1	0.125	0.1744	-0.0434	0.1338	0.0378	0.0804	-0.1571	0.1118	0.0441	0.0727	-0.3601	0.0738	0.0034	0.0708	0.2383	0.1058	0.0264	0.0792	0.0343	0.2041	0.1873*	0.0799*	-0.4961*	0.1020*	0.128	0.0788	-0.1027	0.1091	-0.0348	0.0726	-0.2165	0.1036	0.0547	0.0868	0.0192	0.1469	0.022	0.0876	-0.2853	0.1416
TSQ1344	YHR101C	BIG1	big1-5001	0	0	1	0.0546	0.0745	0.7021	0.1194	0.0513	0.0769	0.2719	0.1466	0.0895	0.0669	0.6341	0.0807	0.1859	0.085	0.3809	0.3983	0.1516	0.0835	0.1549	0.0858	0.0664*	0.0915*	0.6554*	0.0927*	0.2157	0.0826	0.7169	0.0923	0.1359	0.0684	0.2186	0.2468	0.1244	0.0834	0.8254	0.1041	0.0976	0.0931	0.4364	0.1253
TSQ33	YHR107C	CDC12	cdc12-1	0	0	1	-0.0356	0.068	0.161	0.1337	-0.0204	0.0175	0.1969	0.2399	0.0096	0.0204	0.0772	0.1701	-0.0127	0.0506	0.9268	0.1559	-0.1024	0.0483	-0.2818	0.1686	-0.1382*	0.0176*	0.4623*	0.2095*	-0.031	0.0345	0.3518	0.1434	-0.0285	0.0171	0.013	0.2038	-0.0039	0.0221	-0.1629	0.1565	0.0427	0.018	-0.2707	0.1602
TSQ53	YHR107C	CDC12	cdc12-td	0	0	1	-0.034	0.076	0.2906	0.1148	0.045	0.0333	0.4696	0.1447	-0.0828	0.0271	0.4343	0.1559	-0.0444	0.034	0.6069	0.1261	-0.1525	0.0286	0.3805	0.1325	-0.1085*	0.0304*	0.5213*	0.1338*	-0.1027	0.0413	0.4367	0.1254	-0.0407	0.0331	-0.1793	0.1456	0.0421	0.0342	0.6519	0.1864	-0.1287	0.0299	0.3944	0.1407
TSQ1456	YHR118C	ORC6	orc6-5001	0	0	1	0.1402	0.132	0.1791	0.2066	-0.1726	0.1224	nan	nan	-0.1649	0.1332	-0.5224	0.2029	0.0167	0.1306	0.2533	0.2119	-0.0206	0.1373	0.0919	0.2219	0.1473*	0.1446*	1.6203*	0.2820*	0.0132	0.1455	0.252	0.2874	-0.0246	0.131	-0.3729	0.2673	-0.0935	0.1415	0.2066	0.2925	-0.0212	0.1506	-0.0152	0.2746
TSQ1444	YHR122W	YHR122W	cia2-5001	0	0	1	0.2746	0.0492	0.7927	0.1007	0.2039	0.0485	0.5979	0.0594	0.1204	0.0456	0.5582	0.0918	0.2301	0.0529	0.8767	0.0574	0.2417	0.0497	0.5947	0.0579	0.2543*	0.0536*	0.5334*	0.0628*	0.3255	0.0505	0.742	0.0723	0.1548	0.0466	0.6448	0.0646	0.1647	0.0604	0.2952	0.0535	0.156	0.0555	0.5235	0.0887
TSQ352	YHR164C	DNA2	dna2-2	0	0	1	0.1164	0.0369	0.0743	0.1643	0.3509	0.0384	1.1042	0.1265	-0.0004	0.0762	-0.1529	0.3226	0.1582	0.0465	0.8225	0.1902	0.1865	0.1755	0.6937	0.2207	0.2347*	0.0471*	1.0634*	0.1315*	0.2367	0.0425	0.3586	0.1568	0.134	0.0376	0.0693	0.1293	0.2003	0.044	0.6338	0.3953	0.1385	0.0393	0.0132	0.1865
TSQ89	YHR166C	CDC23	cdc23-1	0	0	1	0.2044	0.137	0.7792	0.1181	0.2168	0.1453	0.49	0.4592	0.2143	0.1102	0.7079	0.1318	0.2185	0.1396	0.9878	0.1359	0.1531	0.139	0.5928	0.1228	0.2143*	0.1508*	2.2065*	0.1677*	0.221	0.122	0.7292	0.1169	0.0486	0.1278	0.3846	0.1445	0.196	0.123	0.554	0.112	0.0259	0.1551	0.1523	0.1461
TSQ90	YHR166C	CDC23	cdc23-4	0	0	1	0.0847	0.034	0.0626	0.0553	-0.0014	0.0274	0.2682	0.1728	-0.0381	0.0515	-0.2972	0.1486	-0.0594	0.0656	0.4384	0.0691	-0.1114	0.0284	0.1856	0.1499	-0.0758*	0.0292*	0.5344*	0.0635*	0.0386	0.0288	0.0343	0.0893	-0.0267	0.0288	0.3103	0.1087	-0.143	0.0273	-0.1233	0.096	-0.0015	0.0898	-0.0017	0.0618
TSQ1131	YHR170W	NMD3	nmd3-4	0	0	1	0.1294	0.1387	-0.3303	0.4159	-0.0186	0.136	-0.3085	0.3256	0.0517	0.1286	0.1149	0.2566	-0.0269	0.1284	-0.3816	0.4017	-0.0684	0.1434	-0.3659	0.3428	0.2227*	0.1562*	1.0246*	0.3614*	0.1619	0.1584	0.1971	0.3671	-0.0773	0.1633	-0.5478	0.4772	-0.0504	0.1568	-0.5025	0.4529	-0.0033	0.1647	-0.3857	0.4876
TSQ291	YHR186C	KOG1	kog1-1	0	0	1	0.1727	0.0737	0.394	0.1384	0.119	0.0729	0.4165	0.0879	0.0423	0.0652	0.2084	0.1235	0.0643	0.0666	0.8595	0.1077	0.1754	0.0721	0.4603	0.0908	0.0527*	0.0782*	1.0565*	0.1098*	0.1518	0.0737	0.2207	0.1166	-0.0017	0.0772	0.069	0.3172	0.0724	0.0758	0.0566	0.1171	0.0864	0.0755	0.1649	0.0941
TSQ1411	YHR188C	GPI16	gpi16-5001	0	0	1	0.1484	0.1499	1.0364	0.1149	0.0711	0.1592	1.1987	0.0578	0.0594	0.1745	0.8479	0.0915	0.1093	0.176	0.136	0.1294	-0.0213	0.1526	0.4915	0.0686	-0.0160*	0.1730*	0.7638*	0.0660*	0.0668	0.1537	1.1777	0.0564	0.0393	0.1615	0.4822	0.138	-0.105	0.1647	1.0773	0.0694	-0.026	0.1726	0.9486	0.0734
TSQ1337	YHR190W	ERG9	erg9-5001	0	0	1	0.067	0.064	0.1856	0.1144	-0.1622	0.0644	-0.0369	0.0333	0.0051	0.0355	0.0497	0.0852	-0.0357	0.0576	-0.9912	0.5113	0.0721	0.0443	-0.6968	0.0484	0.0710*	0.0386*	0.4663*	0.0963*	-0.0649	0.0394	-0.0506	0.016	-0.1228	0.0462	-0.3919	0.1399	-0.0613	0.0389	-0.1474	0.0635	-0.0867	0.0382	-0.0029	0.0173
TSQ1378	YHR196W	UTP9	utp9-5001	0	0	1	0.077	0.0945	0.4365	0.2355	0.0111	0.0932	0.5048	0.1783	-0.0373	0.1013	0.1632	0.2195	-0.0825	0.1074	0.2651	0.2212	-0.0429	0.0908	0.383	0.2262	0.1807*	0.1025*	1.2061*	0.2263*	-0.0933	0.1005	0.1136	0.2759	-0.0968	0.093	-0.1447	0.1585	-0.2607	0.1021	-0.0936	0.2163	-0.0878	0.1196	0.1314	0.2487
TSQ1341	YHR197W	RIX1	rix1-5001	0	0	1	-0.14	0.0176	-0.5649	0.2816	-0.1206	0.2099	-0.1775	0.4647	-0.0676	0.0625	-0.5044	0.1978	-0.1865	0.0148	-0.6903	0.2106	-0.1459	0.0257	0.0751	0.35	0.1878*	0.0179*	0.6361*	0.3307*	-0.1251	0.0164	-0.2692	0.3001	-0.0781	0.0338	-0.3921	0.3212	-0.1293	0.0171	-0.7073	0.2979	-0.1245	0.0166	-1.0669	0.2345
TSQ1990	YIL003W	CFD1	cfd1-5001	1	0	0	-0.0483	0.1016	0.0101	0.0802	0.0293	0.0809	0.1589	0.1176	0.0317	0.0912	0.1834	0.0613	-0.0577	0.0922	-0.5144	0.0685	-0.0985	0.0949	-0.3996	0.0708	-0.079	0.0883	0.135	0.0742	-0.0787	0.1078	0.0544	0.1072	-0.0818	0.0773	-0.4291	0.061	-0.0264	0.1059	0.031	0.0907	0.0433	0.0872	-0.0761	0.0698
TSQ1991	YIL003W	CFD1	cfd1-5002	1	0	0	0.0553	0.0725	0.1465	0.1225	0.0652	0.0662	0.107	0.126	0.1	0.076	0.218	0.1173	-0.0151	0.0657	-0.2338	0.137	0.0589	0.1206	0.0237	0.2726	0.0545	0.074	0.1167	0.1913	0.0698	0.0695	0.1496	0.1887	0.1415	0.0798	0.2677	0.1004	0.2215	0.0824	0.1823	0.1406	0.1898	0.0706	0.2055	0.1507
TSQ1992	YIL003W	CFD1	cfd1-5003	1	0	0	0.2644	0.0738	0.0953	0.1516	0.2676	0.0511	0.2789	0.2157	0.2841	0.0549	0.243	0.2162	0.1945	0.0685	-0.2325	0.2365	0.0918	0.1287	-0.361	0.1928	0.1389	0.0217	0.4244	0.1858	0.3422	0.0212	0.2654	0.2108	0.1888	0.0503	-0.1372	0.2414	0.3277	0.0216	0.4692	0.2138	0.2839	0.0199	0.3586	0.2008
TSQ1171	YIL004C	BET1	bet1-1	0	0	0	-0.0052	0.0952	0.0702	0.3269	0.0954	0.0982	0.0464	0.2134	0.0667	0.0898	0.2749	0.2209	-0.0512	0.1005	-0.3652	0.2051	0.0726	0.0958	-0.4337	0.2977	0.0904	0.1012	0.6171	0.227	0.1241	0.0993	0.0073	0.205	-0.0086	0.0987	0.447	0.2988	0.1211	0.0976	0.2979	0.2072	0.11	0.1113	0.1012	0.2877
TSQ1993	YIL019W	FAF1	faf1-5001	1	0	0	0.0676	0.039	0.1694	0.0996	0.032	0.0231	-0.0682	0.0941	-0.0059	0.0217	0.0101	0.0819	0.0332	0.021	-0.0802	0.1164	0.0176	0.029	0.1318	0.0765	0.2168	0.0264	0.1042	0.113	0.1246	0.0289	0.1206	0.0949	0.0621	0.0244	0.0772	0.0745	0.0779	0.0357	0.0643	0.1052	-0.0083	0.0536	0.1385	0.0986
TSQ1069	YIL026C	IRR1	irr1-1	1	0	0	0.1295	0.0921	0.1873	0.2591	0.1751	0.0888	0.3079	0.2304	0.2238	0.1078	0.2293	0.2061	0.1424	0.0871	-0.6258	0.1956	0.1866	0.1059	-0.1003	0.1901	0.0382	0.1006	0.2044	0.2486	0.136	0.1178	-0.0017	0.2742	0.0982	0.0876	-0.3309	0.1765	0.1779	0.0917	0.4161	0.2092	0.2553	0.116	0.3004	0.3008
TSQ2002	YIL031W	ULP2	ulp2-5013	1	0	0	0.0589	0.1112	-0.1167	0.0494	0.0808	0.1236	0.0406	0.2045	0.0552	0.1089	-0.1214	0.1504	0.0908	0.1006	0.118	0.5944	0.1908	0.1336	-0.0097	0.0541	0.1011	0.1172	-0.1153	0.0578	0.0265	0.1096	-0.2379	0.0623	0.1324	0.1015	-0.2036	0.046	0.0662	0.111	-0.2601	0.0473	-0.0557	0.1356	-0.1586	0.0562
TSQ2011	YIL031W	ULP2	ulp2-5002	1	0	0	0.0186	0.0965	0.2871	0.0849	0.0344	0.1135	0.3943	0.0536	-0.0356	0.0907	0.2551	0.0299	-0.0788	0.1074	0.0894	0.1125	-0.0214	0.0993	-0.1352	0.0721	-0.0098	0.0987	0.2468	0.0809	0.0306	0.115	0.2533	0.0564	0.0054	0.0887	0.2213	0.1135	0.0044	0.0953	0.029	0.0572	0.0797	0.0992	0.3877	0.1238
TSQ2012	YIL031W	ULP2	ulp2-5003	1	0	0	-0.0234	0.1124	0.067	0.0968	0.0384	0.1302	0.0474	0.0602	0.0575	0.1299	0.1724	0.0552	-0.0116	0.1343	0.2478	0.0611	0.0081	0.1269	0.1446	0.0599	-0.0626	0.1226	0.0087	0.0667	0.0577	0.1189	0.12	0.0967	-0.044	0.119	-0.0666	0.1238	-0.0046	0.1185	0.0106	0.0878	-0.0084	0.1089	0.062	0.0654
TSQ939	YIL046W	MET30	met30-9	0	0	0	0.0643	0.038	-0.1023	0.114	0.1681	0.0326	0.2785	0.0985	0.0512	0.0318	0.0804	0.0324	0.0279	0.0407	-0.2604	0.2156	0.0877	0.0684	-0.1182	0.1055	0.2091	0.1082	0.329	0.0634	0.113	0.0387	0.0864	0.0418	0.0671	0.0374	0.1922	0.0381	0.1633	0.0866	0.0891	0.0418	-0.0099	0.0346	0.0793	0.0486
TSQ188	YIL048W	NEO1	neo1-2	0	0	0	0.3339	0.1296	0.5874	0.1083	0.2259	0.104	0.4442	0.1206	0.2802	0.1114	0.5162	0.1492	0.3154	0.1059	0.1641	0.1592	0.3594	0.1118	1.2559	0.1666	0.0526	0.137	0.667	0.1657	0.2248	0.118	0.5829	0.1899	0.2593	0.1112	0.7351	0.1255	0.1868	0.12	0.6722	0.1301	0.2612	0.1273	0.8456	0.1551
TSQ888	YIL062C	ARC15	arc15-10	0	0	0	-0.0705	0.0816	-0.5394	0.1519	-0.002	0.1164	-0.2222	0.5357	-0.2563	0.1017	-0.0726	0.0984	-0.1955	0.092	-0.1869	0.1015	-0.2606	0.0734	0.2573	0.0991	-0.2975	0.1617	-0.305	0.1125	-0.1155	0.0726	-0.1259	0.0833	-0.0349	0.1422	0.2739	0.0696	-0.1376	0.0719	0.2259	0.1276	-0.5552	0.2419	nan	nan
TSQ41	YIL068C	SEC6	sec6-4	0	0	0	0.0043	0.0806	0.261	0.0657	0.0514	0.0761	0.4009	0.0641	0.0253	0.0729	0.1786	0.3112	-0.0073	0.0795	0.6646	0.2657	-0.0464	0.0896	0.1456	0.0945	-0.0394	0.0939	0.5464	0.0998	-0.0459	0.0807	-0.0892	0.0834	-0.0714	0.0974	0.3054	0.0513	0.0566	0.0844	0.0537	0.2072	-0.0628	0.0901	-0.1874	0.056
TSQ2015	YIL091C	UTP25	utp25-5001	0	0	0	0.5263	0.6324	1.0532	1.2429	0.5899	0.6442	1.0138	1.3085	0.5907	0.6373	1.1594	1.3026	0.6213	0.6278	1.3191	0.9614	0.4789	0.6521	1.1692	1.2554	0.5981	0.6356	1.2946	1.2831	0.6764	0.6645	1.3038	1.3112	0.5588	0.6012	1.2169	1.2972	0.6396	0.6437	1.5235	1.3412	0.6257	0.6363	1.2209	1.3319
TSQ2016	YIL091C	UTP25	utp25-5002	0	0	0	-0.1025	0.0637	0.8949	0.2522	-0.108	0.1365	-0.0417	0.2061	-0.028	0.0801	0.4903	0.6119	-0.1348	0.0611	-0.0491	0.2342	-0.137	0.0886	0.0362	0.2819	0.2654	0.1187	-0.6651	0.2171	-0.1485	0.0712	-0.5424	0.2147	-0.0151	0.1006	0.0889	0.3097	-0.1813	0.0749	0.9727	0.2755	-0.0927	0.0738	0.1344	0.1977
TSQ2017	YIL091C	UTP25	utp25-5004	0	0	0	-0.1079	0.0726	-0.0761	0.0621	-0.0672	0.0744	0.1624	0.1273	-0.0136	0.077	-0.1363	0.1539	-0.05	0.0765	-0.0209	0.1238	-0.073	0.0751	-0.2993	0.0531	-0.0417	0.1442	-0.0928	0.2374	-0.1019	0.0745	-0.2997	0.0124	-0.0381	0.072	0.0451	0.1027	-0.1253	0.0753	-0.4792	0.1937	-0.0219	0.0803	-0.3452	0.0833
TSQ2018	YIL091C	UTP25	utp25-5005	1	0	0	-0.0608	0.0739	-0.0153	0.0574	-0.0388	0.0828	0.0768	0.0203	-0.0161	0.0854	0.0141	0.0542	-0.0835	0.067	0.0633	0.0515	-0.067	0.073	-0.1247	0.1756	0.2255	0.077	0.2225	0.1566	-0.0442	0.0727	-0.0762	0.041	0.0056	0.0815	0.2168	0.0686	0.0105	0.0906	-0.0172	0.021	0.1173	0.0913	0.0913	0.0482
TSQ2019	YIL091C	UTP25	utp25-5006	0	0	0	-0.2135	0.0676	-0.3295	0.0653	-0.0514	0.0584	-0.1989	0.3754	-0.0856	0.0791	-0.5727	0.0572	-0.1449	0.0544	-0.6019	0.0634	-0.1396	0.0568	-0.6611	0.0863	0.037	0.0764	-0.2964	0.1085	-0.1201	0.0555	-0.5242	0.0834	-0.1557	0.0521	-0.4716	0.0645	-0.1281	0.0546	-0.5966	0.0883	-0.0684	0.0555	-0.1255	0.1701
TSQ2020	YIL091C	UTP25	utp25-5007	0	0	0	-0.0793	0.0416	-0.1206	0.0601	-0.0752	0.1011	-0.3409	0.0607	0.0873	0.0242	-0.4075	0.1713	-0.0042	0.0289	-0.4215	0.1134	-0.2042	0.2011	-0.6198	0.4391	0.0778	0.0274	-0.0092	0.0382	-0.0478	0.0237	-0.4149	0.0378	-0.0498	0.0848	-0.4333	0.0479	-0.0595	0.0369	-0.6573	0.0344	-0.0681	0.0279	-0.3815	0.033
TSQ2021	YIL091C	UTP25	utp25-5003	1	0	0	-0.0613	0.0838	0.0418	0.0734	-0.0156	0.0665	0.2617	0.0966	0.1324	0.0815	0.3391	0.0696	-0.021	0.0676	-0.892	0.1219	-0.0147	0.0652	-0.0416	0.0813	0.1895	0.0801	0.1581	0.1356	0.0285	0.071	0.1518	0.1184	0.0758	0.0627	-0.1716	0.0849	0.0022	0.0663	-0.084	0.0778	0.1049	0.0674	0.1422	0.0851
TSQ1329	YIL104C	SHQ1	shq1-5001	1	0	0	-0.0076	0.0813	-0.0974	0.2173	0.0083	0.098	0.006	0.0409	-0.0323	0.0982	-0.3179	0.1271	-0.1586	0.0771	0.3035	0.4803	-0.1456	0.0906	-0.3433	0.042	0.0077	0.0875	0.0568	0.097	-0.0901	0.1076	-0.2206	0.0299	-0.0136	0.0929	-0.0245	0.1633	-0.038	0.0894	-0.2163	0.0277	0.0749	0.0966	-0.1613	0.0431
TSQ1089	YIL109C	SEC24	sec24-2	0	0	0	0.0425	0.0578	0.1398	0.0908	0.1252	0.1338	0.2832	0.1104	-0.0413	0.0553	0.1415	0.0805	-0.0495	0.1128	0.0363	0.1206	-0.0239	0.0638	0.0144	0.1131	-0.0002	0.066	0.132	0.1573	0.0645	0.0614	0.3643	0.0951	0.0273	0.0549	-0.2436	0.0998	0.1069	0.0659	0.3545	0.0985	-0.01	0.0753	0.4581	0.1047
TSQ654	YIL118W	RHO3	rho3-1	0	0	0	-0.1744	0.1037	-0.3788	0.236	-0.0983	0.1117	-0.5499	0.2436	-0.026	0.1176	-0.2321	0.3718	-0.0208	0.085	0.3034	0.326	-0.1415	0.1004	-0.3153	0.28	0.1265	0.097	-0.4967	0.3181	-0.0983	0.0977	-0.4357	0.3581	-0.0182	0.0857	0.1141	0.2511	-0.0392	0.1029	-0.1578	0.3913	0.0329	0.1105	-0.1186	0.3945
TSQ2024	YIL129C	TAO3	tao3-5003	1	0	0	0.2532	0.3217	-0.4406	0.1145	-0.2938	0.2704	-2.3731	0.1918	0.2791	0.3213	-0.2396	0.0978	0.2455	0.3148	-2.7775	1.3946	0.2212	0.328	-1.0271	0.134	0.2516	0.3527	-0.5351	0.1595	0.2817	0.3123	-0.2481	0.1822	0.1673	0.272	-0.9814	0.719	0.2011	0.359	-0.3074	0.1509	0.1893	0.3133	nan	nan
TSQ2025	YIL129C	TAO3	tao3-5004	0	0	0	0.0009	0.0347	0.143	0.3334	-0.2477	0.3419	-0.151	0.4184	0.1656	0.012	0.4716	0.3047	0.1168	0.0833	0.3254	0.2042	0.2557	0.0704	0.3578	0.1328	-0.0879	0.035	0.2419	0.1353	0.2558	0.0655	0.3853	0.0853	-0.0444	0.2417	-0.3457	0.4114	-0.0516	0.0399	-0.1792	0.1245	nan	nan	nan	nan
TSQ2026	YIL129C	TAO3	tao3-5005	0	0	0	-0.1098	0.0963	0.0781	0.0723	-0.1138	0.0942	-0.6354	0.196	-0.0401	0.108	0.1639	0.0562	-0.1006	0.1075	-0.0307	0.0649	-0.0526	0.1158	0.0687	0.1247	0.1713	0.1194	0.4679	0.0903	-0.133	0.1016	-0.1191	0.0794	0.044	0.1044	0.5611	0.0571	-0.1147	0.107	-0.0143	0.1693	0.0242	0.1052	0.0205	0.1028
TSQ2027	YIL129C	TAO3	tao3-5006	0	0	0	0.0953	0.0634	0.6254	0.0933	0.0746	0.0687	0.3245	0.295	0.0478	0.0565	0.1984	0.0776	0.1271	0.0623	0.206	0.0751	0.204	0.0765	0.1386	0.0873	0.0108	0.0705	0.0035	0.1817	0.1019	0.0701	0.4548	0.0725	-0.0306	0.0612	-0.2402	0.0652	0.1451	0.0625	0.7558	0.1407	0.1236	0.0759	-0.1482	0.1698
TSQ2029	YIL129C	TAO3	tao3-5008	1	0	0	0.2514	0.309	-0.2317	0.2045	-0.0968	0.2792	-0.8558	0.1996	0.2379	0.231	0.1297	0.1863	0.1062	0.2711	-1.5107	0.1808	0.1848	0.2825	-1.2615	0.2801	-0.041	0.2866	nan	nan	0.0951	0.3166	-0.0208	0.1969	0.282	0.3001	0.0872	0.1708	-0.0426	0.2946	0.0411	0.2478	-0.0425	0.3137	-0.4356	0.222
TSQ2030	YIL129C	TAO3	tao3-5009	1	0	0	0.0802	0.1882	-0.4032	0.1041	0.0827	0.1867	-1.152	0.2522	0.1459	0.1606	-0.0961	0.0878	0.159	0.1608	-1.5045	0.7059	0.2825	0.1734	-0.3608	0.1387	0.1458	0.1971	nan	nan	0.0434	0.195	-0.5182	0.2533	0.2963	0.1692	-0.3678	0.1085	0.1712	0.2276	-0.1326	0.1082	0.1573	0.1966	0.139	0.3922
TSQ2031	YIL129C	TAO3	tao3-5010	1	0	0	0.0488	0.1449	-0.0393	0.0657	-0.3109	0.1218	-2.5825	0.4759	0.0995	0.1289	-0.0337	0.047	-0.0557	0.1322	-2.1951	0.9772	0.2079	0.1254	-0.5222	0.5231	-0.0965	0.1328	nan	nan	0.0134	0.1386	0.0495	0.1925	0.009	0.1245	-0.3137	0.202	0.0915	0.128	-0.2479	0.0808	0.1603	0.1607	nan	nan
TSQ2033	YIL129C	TAO3	tao3-5012	1	0	0	0.1361	0.2999	-0.2077	0.0885	-0.541	0.3195	-1.703	0.5452	0.1384	0.2951	0.0394	0.1048	0.0195	0.2772	-2.2993	0.43	0.3864	0.2453	-0.5681	0.7579	0.0909	0.2992	-0.7618	0.6064	-0.1564	0.288	-1.223	0.1978	0.224	0.3034	0.0003	0.2247	0.1759	0.3121	-0.0847	0.1187	0.2428	0.3063	-0.3661	0.2128
TSQ2034	YIL129C	TAO3	tao3-5013	0	0	0	nan	nan	nan	nan	-0.422	0.1036	nan	nan	-0.0424	0.0774	0.2384	0.1955	-0.0344	0.0784	0.0961	0.1782	-0.0076	0.0911	0.4868	0.1943	-0.4291	0.4728	0.0039	0.0555	0.074	0.0871	0.1374	0.1344	-0.0719	0.0859	0.1615	0.0969	nan	nan	nan	nan	-0.1412	0.1083	nan	nan
TSQ2035	YIL129C	TAO3	tao3-5014	0	0	0	-0.1309	0.043	-0.1365	0.3385	-0.1218	0.0433	-0.2027	0.3196	0.018	0.0424	0.1443	0.3191	-0.0142	0.0876	0.129	0.2172	-0.0312	0.0555	-0.0251	0.2709	0.0215	0.0551	-0.061	0.3016	-0.0258	0.058	0.0578	0.3653	0.1152	0.0442	0.2312	0.2514	-0.1378	0.0514	-0.1483	0.231	-0.0476	0.0523	-0.2328	0.2871
TSQ2036	YIL129C	TAO3	tao3-5015	0	0	0	0.184	0.035	-1.2781	0.1944	0.109	0.0388	-0.7204	0.1861	0.068	0.0602	-0.9789	0.2186	0.1046	0.0302	-0.1715	0.1973	0.0524	0.0339	-0.3937	0.2374	0.1581	0.0398	-1.0907	0.2165	0.1686	0.0387	-0.5369	0.2685	0.0695	0.0313	-0.5516	0.2404	0.0742	0.0714	-0.5698	0.2316	0.1355	0.0336	-0.3983	0.2056
TSQ2037	YIL142W	CCT2	cct2-5001	1	0	0	-0.1034	0.1104	-0.1756	0.2474	0.0027	0.0399	-0.0894	0.0547	-0.0338	0.0259	0.0672	0.0606	-0.1224	0.0631	-0.823	0.0879	-0.1111	0.0268	-0.5496	0.1211	-0.1779	0.05	-0.8325	0.1925	-0.1239	0.0918	nan	nan	-0.1371	0.0295	-0.6559	0.2516	-0.2665	0.028	0.0725	0.0475	nan	nan	nan	nan
TSQ2038	YIL142W	CCT2	cct2-5002	0	0	0	0.1522	0.0768	0.2898	0.0798	0.0055	0.0148	0.274	0.0884	0.0889	0.0415	0.2037	0.0832	0.0669	0.0378	-0.2769	0.087	-0.0063	0.0808	-0.3168	0.1319	-0.0198	0.029	-0.0279	0.1028	0.3444	0.0609	0.402	0.0938	0.0313	0.0161	0.1191	0.0783	-0.0705	0.0945	0.3714	0.0824	0.1088	0.0699	0.187	0.1223
TSQ2039	YIL142W	CCT2	cct2-5003	0	0	0	0.0991	0.1044	0.3204	0.0453	-0.0899	0.1396	0.198	0.038	-0.0557	0.1217	-0.2037	0.0311	-0.0928	0.1271	-0.1833	0.0424	-0.1438	0.1182	-0.4806	0.0999	-0.2914	0.1122	-0.7799	0.1611	-0.0171	0.132	-0.0212	0.0345	-0.0388	0.1285	0.2741	0.0339	-0.2768	0.1122	0.0502	0.0389	-0.1456	0.1283	-0.0451	0.0412
TSQ2040	YIL142W	CCT2	cct2-5004	0	0	0	-0.0782	0.043	0.6058	0.1271	-0.1138	0.0696	0.344	0.5285	-0.1107	0.0405	0.1374	0.1752	-0.0573	0.0396	-0.4306	0.1092	-0.0397	0.0813	-0.118	0.1027	-0.2466	0.0458	-0.6509	0.0973	-0.0882	0.0509	0.3788	0.3414	-0.1324	0.0402	-0.649	0.1518	-0.0638	0.0544	-0.1593	0.1331	-0.0099	0.0569	0.7105	0.088
TSQ1144	YIL143C	SSL2	ssl2-ts	1	0	0	-0.0396	0.0684	0.0038	0.0397	0.0097	0.0606	0.1036	0.164	-0.0246	0.0631	0.0151	0.0563	0.066	0.058	0.1255	0.0576	-0.0574	0.0872	-0.3137	0.0916	-0.1558	0.0655	-0.2059	0.1375	0.051	0.0719	-0.0385	0.0364	0.0362	0.0601	-0.3825	0.1365	-0.0597	0.0763	0.0621	0.0571	-0.0944	0.0642	-0.0412	0.0405
TSQ1260	YIL144W	TID3	tid3-1	0	0	0	0.0033	0.1177	0.1721	0.0866	-0.0745	0.1376	0.1832	0.1434	-0.1064	0.1362	0.1318	0.0846	-0.1009	0.1263	-0.0232	0.1266	-0.0583	0.14	-0.0289	0.0989	-0.0206	0.1467	0.2724	0.1255	-0.0538	0.1441	0.0787	0.1439	-0.0746	0.1458	0.13	0.0954	-0.0337	0.121	0.462	0.0887	0.0368	0.1477	0.3286	0.1199
TSQ1003	YIL147C	SLN1	sln1-ts4	0	0	0	0.1556	0.0741	0.2074	0.2555	0.15	0.0788	-0.2104	0.2865	0.1526	0.0856	0.4332	0.319	0.2295	0.0729	1.2866	0.2853	0.1443	0.1014	0.2585	0.2628	0.1094	0.0845	1.5087	0.2759	0.2541	0.0796	1.0379	0.4054	0.1315	0.0688	0.2597	0.3005	0.1782	0.082	0.1371	0.3508	0.2365	0.0767	0.7072	0.358
TSQ353	YIR006C	PAN1	pan1-4	0	0	0	0.1829	0.146	0.5344	0.3	-0.1326	0.0625	0.167	0.3428	0.02	0.0589	0.2839	0.2066	-0.0219	0.0598	-0.5816	0.3255	-0.1255	0.0821	-0.017	0.2548	-0.0437	0.068	0.4158	0.2949	0.1048	0.0798	-0.1595	0.3874	0.0216	0.0753	-0.2114	0.3543	-0.0726	0.0851	0.0015	0.2848	-0.1028	0.0983	nan	nan
TSQ435	YIR010W	DSN1	dsn1-7	0	0	0	0.0518	0.0344	-0.1736	0.147	0.0121	0.0392	-0.0818	0.2068	0.0756	0.0673	-0.6776	0.2062	0.0503	0.0284	0.2675	0.2183	-0.006	0.0301	-0.1715	0.2106	0.0309	0.035	-0.0404	0.171	0.073	0.0332	-0.4932	0.2506	0.0053	0.0343	0.0824	0.1985	0.0615	0.0361	-0.6394	0.1978	-0.0984	0.0312	-0.5017	0.165
TSQ436	YIR010W	DSN1	dsn1-8	0	0	0	0.017	0.0286	0.1672	0.0507	0.0903	0.0282	-0.1046	0.1369	-0.0458	0.0677	-0.415	0.2286	0.0446	0.0332	0.5363	0.0956	0.034	0.1909	-0.0921	0.1822	-0.0677	0.0928	-0.1828	0.0824	0.2157	0.0452	-0.1852	0.043	0.1053	0.0413	0.2846	0.0614	0.0665	0.058	-0.0893	0.0408	0.2368	0.0834	0.1653	0.089
TSQ1334	YIR011C	STS1	sts1-5001	0	0	0	-0.0138	0.1276	0.2664	0.1377	-0.0966	0.1127	0.0067	0.1145	-0.1099	0.1061	-0.0379	0.1104	-0.0648	0.1252	0.073	0.1131	-0.0713	0.1089	-0.0346	0.1149	0.0546	0.109	0.4684	0.1241	-0.0493	0.1214	0.0398	0.1224	-0.1086	0.0964	0.1608	0.1167	-0.2581	0.125	0.0295	0.1606	-0.0613	0.1039	0.0657	0.1747
TSQ1137	YIR012W	SQT1	sqt1-201	0	0	0	-0.1512	0.087	-0.0275	0.2324	-0.0421	0.0621	0.0972	0.3317	-0.0091	0.0651	0.2767	0.3132	-0.1421	0.074	-0.1037	0.2164	0.0397	0.0714	0.2051	0.1877	-0.0884	0.0833	1.0547	0.2542	-0.1203	0.0669	-0.257	0.269	0.0095	0.0599	0.176	0.1413	-0.0363	0.0652	-0.0964	0.2625	0.0544	0.0678	0.2208	0.2232
TSQ318	YIR022W	SEC11	sec11-2	0	0	0	-0.0503	0.0665	-0.3567	0.1732	-0.0105	0.0304	0.4157	0.3422	0.0522	0.0248	0.4501	0.2045	0.0225	0.0583	-0.3648	0.1859	0.1016	0.0538	-0.0555	0.1889	-0.0617	0.0286	0.8897	0.2023	-0.0146	0.0296	-0.6331	0.2931	-0.0382	0.0427	-0.276	0.2646	0.0236	0.0582	0.3927	0.3116	0.0274	0.0316	0.4804	0.1943
TSQ735	YJL002C	OST1	ost1-6	1	0	0	-0.0832	0.0178	0.0125	0.0675	-0.0211	0.0668	0.1057	0.1411	-0.1191	0.042	-0.2177	0.077	-0.0805	0.0242	-0.611	0.0721	-0.0942	0.0252	-0.7536	0.0967	-0.0792	0.0198	-0.0961	0.0887	-0.1179	0.0245	0.0338	0.0679	-0.0766	0.0973	-0.4227	0.2854	-0.0049	0.0219	0.0382	0.0637	-0.1075	0.024	-0.0908	0.1131
TSQ354	YJL005W	CYR1	cdc35-1	0	0	0	0.1457	0.1713	0.5998	0.4298	0.0781	0.1693	0.4776	0.443	-0.1292	0.1752	-0.2632	0.3415	-0.0088	0.1594	0.7296	0.3172	-0.0801	0.2206	0.5529	0.4419	0.0325	0.1878	0.4961	0.4292	0.0743	0.2153	0.4264	0.538	-0.0863	0.2239	0.3306	0.5006	0.0033	0.1948	0.5681	0.5059	-0.1048	0.2063	0.0961	0.5228
TSQ2041	YJL010C	NOP9	nop9-5001	0	0	0	0.3083	0.0591	0.5039	0.2945	0.2091	0.0709	0.0928	0.2757	0.0765	0.0758	0.0082	0.3227	0.1062	0.0539	-0.8332	0.2638	0.1021	0.064	0.3724	0.3566	0.1945	0.0712	0.0488	0.3775	0.0072	0.0629	-0.3297	0.2205	0.083	0.0617	0.1136	0.2049	0.2417	0.0589	0.4279	0.3864	0.1687	0.0601	0.2951	0.3197
TSQ2043	YJL010C	NOP9	nop9-5003	1	0	0	0.0314	0.0828	0.1703	0.0652	0.0107	0.0348	-0.4172	0.0577	-0.0149	0.0702	0.0268	0.07	0.0748	0.0431	-0.2151	0.7481	0.1382	0.0362	0.1326	0.033	-0.0666	0.0428	0.0858	0.1535	-0.0637	0.0359	-0.1924	0.0251	0.0367	0.0756	0.1466	0.1693	0.0241	0.0447	0.2099	0.241	-0.0561	0.0366	-0.0707	0.0566
TSQ2044	YJL010C	NOP9	nop9-5004	0	0	0	0.0379	0.0971	-0.5843	0.0946	0.0656	0.0804	-0.385	0.0857	-0.0394	0.0891	-0.3631	0.0722	-0.0553	0.081	-0.1689	0.2067	-0.0602	0.0984	-0.29	0.103	0.0516	0.0984	-0.1183	0.1105	0.1345	0.0883	-0.2213	0.1195	-0.0439	0.0772	-0.1287	0.1034	0.0877	0.0872	-0.2343	0.079	-0.0728	0.1083	-0.646	0.0812
TSQ2045	YJL014W	CCT3	cct3-5001	0	0	0	0.1344	0.092	0.357	0.2497	0.0752	0.0887	0.5056	0.3731	0.1053	0.0861	0.0891	0.2701	0.1195	0.1015	0.0838	0.2701	-0.0122	0.0925	0.2629	0.2632	0.0928	0.0959	-0.0548	0.3245	0.1329	0.1034	0.2662	0.3699	0.0515	0.0832	-0.0039	0.2372	0.0095	0.0977	0.4461	0.3671	0.1862	0.0962	0.472	0.266
TSQ1457	YJL025W	RRN7	rrn7-5001	1	0	0	-0.0868	0.0823	0.0153	0.3185	-0.1264	0.1338	-0.4113	0.7048	-0.2926	0.0758	-0.3335	0.078	-0.2269	0.0712	-1.3311	0.1101	-0.1174	0.0825	-0.3604	0.1553	-0.1199	0.0802	0.0373	0.0363	-0.0175	0.0758	0.4286	0.0356	-0.1738	0.069	-0.8365	0.5304	-0.0618	0.0861	-0.7866	0.2251	-0.0946	0.0823	-0.3988	0.3239
TSQ2047	YJL033W	HCA4	hca4-5001	1	0	0	0.0915	0.0869	0.088	0.1335	0.1174	0.0181	0.1104	0.1714	0.1485	0.0184	0.1375	0.0896	0.1216	0.0365	0.2631	0.115	0.1491	0.1117	0.0878	0.1384	-0.042	0.0445	-0.1834	0.1602	0.152	0.0231	-0.0243	0.1823	0.0573	0.0166	-0.0357	0.0966	0.0977	0.0182	0.1491	0.1762	0.0374	0.0394	-0.0392	0.1302
TSQ2048	YJL033W	HCA4	hca4-5002	0	0	0	0.0965	0.0299	0.2822	0.0333	0.1563	0.0299	0.4714	0.263	0.164	0.0224	0.3445	0.0786	0.1813	0.0221	-0.0939	0.238	0.2055	0.0241	0.3649	0.1411	0.0048	0.069	-0.0232	0.0396	0.164	0.0351	0.4332	0.038	0.0543	0.0317	0.3452	0.059	0.1713	0.0275	0.3647	0.0336	0.2192	0.0367	0.4423	0.0805
TSQ2049	YJL033W	HCA4	hca4-5003	0	0	0	-0.0824	0.1693	0.0166	0.2213	0.0065	0.1279	0.1093	0.2444	-0.0492	0.1224	0.2803	0.3156	-0.0917	0.1184	0.0727	0.2869	-0.084	0.1329	0.1102	0.3464	0.158	0.1365	0.2921	0.2803	-0.056	0.1565	-0.3756	0.3521	-0.2174	0.1195	-0.0515	0.3389	-0.1088	0.1529	-0.112	0.3923	-0.2453	0.1616	0.0764	0.3006
TSQ2051	YJL033W	HCA4	hca4-5005	1	0	0	-0.1335	0.085	-0.1104	0.0949	-0.0824	0.0802	-0.0357	0.0753	-0.0604	0.0856	-0.092	0.0685	-0.0594	0.086	-0.3122	0.074	-0.0065	0.0858	-0.0341	0.108	0.0341	0.085	-0.2638	0.0812	-0.0554	0.0982	-0.0718	0.0899	-0.0234	0.0874	0.0782	0.0659	-0.0605	0.1045	-0.3609	0.0699	-0.0344	0.0892	-0.0667	0.0917
TSQ2052	YJL033W	HCA4	hca4-5006	1	0	0	-0.0061	0.1197	0.0021	0.0702	0.0035	0.1243	0.1689	0.0819	-0.0108	0.1265	0.0837	0.0806	0.1028	0.1179	0.4176	0.0889	0.0701	0.1171	-0.0144	0.0907	0.0462	0.1259	0.2521	0.1289	0.0052	0.1212	0.0319	0.1054	0.0179	0.1208	0.0517	0.0978	-0.0543	0.1384	-0.0449	0.1147	0.0214	0.1351	-0.033	0.0912
TSQ2053	YJL033W	HCA4	hca4-5007	0	0	0	0.0286	0.0904	-1.4041	0.4473	-0.1336	0.2419	-1.8108	0.2475	0.033	0.0793	-1.2677	0.2252	-0.2441	0.2194	-1.5471	0.2386	-0.2066	0.0841	-1.0321	0.3168	0.1548	0.0984	nan	nan	0.0277	0.0882	-0.7106	0.1824	-0.2745	0.2759	-1.4401	0.1407	-0.0737	0.0856	-1.251	0.25	0.0486	0.1003	-0.3741	0.2068
TSQ2054	YJL033W	HCA4	hca4-5008	0	0	0	0.223	0.0858	0.3321	0.2045	0.0792	0.0726	0.0364	0.1137	0.0269	0.0743	0.0235	0.0652	0.0196	0.0692	-0.3788	0.0759	0.0347	0.0781	0.1559	0.0788	-0.0217	0.0842	0.1527	0.0704	0.0338	0.0894	0.2474	0.0644	0.0081	0.0783	0.0836	0.0587	0.0201	0.0739	0.4991	0.1041	0.1668	0.0869	0.4378	0.0825
TSQ2055	YJL033W	HCA4	hca4-5009	1	0	0	0.0735	0.1021	0.1399	0.0499	0.0076	0.0857	0.1131	0.085	0.0693	0.0922	0.1532	0.0604	-0.0393	0.0928	0.0506	0.171	-0.039	0.0893	-0.1057	0.0614	-0.0212	0.0929	-0.0002	0.0699	0.022	0.0971	0.2658	0.0569	0.0236	0.0953	0.0713	0.0476	0.0966	0.0948	0.1168	0.0539	0.1802	0.0913	0.0115	0.0798
TSQ1092	YJL034W	KAR2	kar2-159	0	0	0	0.0063	0.0724	-0.1229	0.2667	-0.2969	0.2437	-0.1399	0.1254	0.044	0.0627	0.0709	0.0399	0.0389	0.0577	0.3635	0.3561	-0.2055	0.2751	-0.3217	0.2816	-0.0597	0.0683	-0.2868	0.1062	0.1009	0.0712	-0.3927	0.0645	-0.0254	0.1037	0.154	0.122	-0.0071	0.0625	0.7413	0.0737	-0.121	0.0677	-0.2036	0.0781
TSQ1328	YJL035C	TAD2	tad2-5001	0	0	0	-0.1736	0.1896	-0.6619	0.7278	-0.2925	0.1138	-0.5379	0.5392	-0.1964	0.0641	-0.5934	0.064	-0.135	0.0844	-0.229	0.1144	-0.2103	0.0624	-0.2266	0.0816	-0.1217	0.0625	-0.6847	0.0898	-0.0781	0.0618	-0.0655	0.0788	-0.0711	0.0549	-0.2139	0.0676	0.067	0.0611	-0.1301	0.0725	-0.095	0.0701	-0.4161	0.1312
TSQ431	YJL050W	MTR4	mtr4-1	0	0	0	0.0567	0.06	-0.1364	0.3581	-0.0366	0.0603	-0.7493	0.2213	0.0519	0.0544	-0.2311	0.191	0.0502	0.0549	0.1489	0.318	-0.0066	0.0609	-0.4106	0.2586	-0.016	0.0728	-0.2566	0.3369	-0.0757	0.067	-0.5682	0.2498	-0.1671	0.0887	-0.4381	0.1996	-0.0014	0.0594	-0.4095	0.3256	-0.2038	0.0608	-0.6241	0.3443
TSQ2056	YJL054W	TIM54	tim54-5001	1	0	0	0.0947	0.0668	0.257	0.0457	0.0642	0.0678	0.2051	0.0897	0.0241	0.0566	0.3209	0.1178	0.0641	0.0628	-0.0185	0.0493	-0.0641	0.062	0.0494	0.028	0.2035	0.0653	0.3036	0.0315	0.0244	0.0779	0.2923	0.0453	0.0328	0.0663	0.105	0.1615	0.038	0.1081	0.3409	0.1655	-0.0773	0.0752	0.1944	0.0335
TSQ2057	YJL054W	TIM54	tim54-5002	0	0	0	0.3416	0.063	0.9392	0.1782	0.3665	0.0545	0.7909	0.1573	0.499	0.0343	0.98	0.1121	0.4181	0.0785	1.1506	0.2212	0.3611	0.0656	0.6331	0.1653	0.467	0.0398	0.7892	0.1734	0.3433	0.0471	0.7274	0.1384	0.3947	0.0607	1.0458	0.1438	0.5194	0.0455	0.9818	0.1611	0.3811	0.0379	0.6683	0.1629
TSQ2058	YJL061W	NUP82	nup82-5001	0	0	0	-0.0256	0.1374	-0.2405	0.252	-0.1017	0.1205	-0.2312	0.2775	-0.0822	0.1253	-0.3329	0.2243	-0.026	0.1166	0.23	0.1763	-0.1192	0.1517	-0.5121	0.1616	-0.0399	0.1429	-0.3802	0.2533	0.0758	0.125	-0.5964	0.2202	-0.0377	0.1132	-0.3299	0.1449	-0.0256	0.1343	-0.2605	0.2276	0.0933	0.1319	-0.0754	0.1654
TSQ2059	YJL061W	NUP82	nup82-5002	0	0	0	-0.2555	0.0764	-0.388	0.1012	0.0031	0.074	-0.2762	0.2103	-0.1693	0.0867	-0.4434	0.0944	-0.1983	0.0723	-0.2611	0.0856	-0.387	0.0761	-0.4673	0.1206	-0.3138	0.0826	-0.7109	0.2913	-0.2218	0.0871	-0.5836	0.1155	0.0683	0.0991	0.0026	0.0797	-0.104	0.083	-0.3118	0.1252	-0.1632	0.09	0.0421	0.1184
TSQ2060	YJL061W	NUP82	nup82-5003	0	0	0	-0.152	0.3554	-0.2734	0.0726	0.4056	0.3971	-0.1502	0.1207	-0.0739	0.3649	-0.0974	0.0571	-0.0865	0.3753	0.1443	0.0767	-0.2814	0.3872	0.0747	0.0802	0.0783	0.374	-0.1615	0.0728	-0.0767	0.4235	-0.2454	0.0972	0.1771	0.4252	0.152	0.0698	0.0117	0.4324	-0.1088	0.0657	-0.1164	0.423	-0.1615	0.0802
TSQ2061	YJL061W	NUP82	nup82-5005	1	0	0	0.1189	0.1236	0.0221	0.1248	0.0483	0.0417	0.0432	0.1083	0.0767	0.0437	-0.0327	0.0675	0.1237	0.0514	-0.3451	0.0996	0.0965	0.0722	-0.0835	0.1267	0.0984	0.0184	-0.0435	0.1195	0.0807	0.0267	0.0669	0.1087	0.0559	0.0583	-0.2394	0.2403	0.1291	0.0306	0.2141	0.0948	0.0279	0.0223	0.0495	0.1161
TSQ2062	YJL061W	NUP82	nup82-5004	0	0	0	-0.0873	0.0677	0.3212	0.151	-0.0441	0.0688	0.3171	0.1604	-0.0001	0.0632	0.44	0.1446	-0.0757	0.0636	0.5723	0.1561	-0.0679	0.0724	0.3211	0.1877	-0.1737	0.0751	0.0967	0.1981	-0.0032	0.0698	0.2186	0.1979	-0.1083	0.0645	0.4137	0.1406	-0.1048	0.0745	0.3626	0.233	-0.163	0.0822	-0.2369	0.1625
TSQ2063	YJL069C	UTP18	utp18-5001	1	0	0	-0.0469	0.063	0.095	0.0439	-0.0563	0.0768	-0.0153	0.0479	-0.0615	0.0731	-0.048	0.0427	-0.04	0.0612	-0.1737	0.1587	-0.0883	0.0808	0.1938	0.2129	-0.1815	0.0757	-0.1952	0.0575	-0.0813	0.0811	0.0528	0.0581	-0.2019	0.065	-0.2851	0.0454	-0.1289	0.0659	0.3458	0.0459	-0.221	0.0742	-0.1687	0.0472
TSQ2064	YJL069C	UTP18	utp18-5002	1	0	0	-0.0192	0.0834	0.0215	0.1697	-0.0084	0.0831	-0.0877	0.2008	-0.0408	0.0719	-0.0568	0.1555	0.0521	0.0728	0.0847	0.1659	0.0571	0.1082	-0.0494	0.2116	-0.0073	0.0898	-0.0214	0.2318	-0.1037	0.0985	-0.1932	0.2074	-0.0104	0.0835	-0.0888	0.1408	-0.0749	0.0854	-0.0249	0.2373	0.0052	0.1022	-0.1705	0.2468
TSQ2065	YJL069C	UTP18	utp18-5003	0	0	0	0.1641	0.057	0.3857	0.0596	0.1448	0.0587	0.3117	0.0647	0.1699	0.0574	0.2641	0.0439	0.0804	0.067	0.4176	0.1678	0.0741	0.058	0.1545	0.0687	0.172	0.0697	0.512	0.1262	0.1566	0.0587	0.434	0.1561	0.101	0.0546	0.4914	0.0454	0.0668	0.0625	-0.249	0.1711	0.0772	0.0639	0.5381	0.195
TSQ2066	YJL069C	UTP18	utp18-5004	0	0	0	0.1245	0.1231	0.0659	0.2637	0.1243	0.1086	-0.3074	0.2023	0.2038	0.1164	-0.038	0.206	0.0483	0.1252	0.0659	0.2507	0.0282	0.1354	-0.2441	0.2857	-0.1053	0.1167	-0.4991	0.242	-0.0316	0.1225	0.3957	0.2466	0.0968	0.1198	0.0552	0.1957	0.0973	0.1331	0.1471	0.2654	0.1278	0.1304	0.3055	0.1956
TSQ259	YJL074C	SMC3	smc3-1	0	0	0	-0.1574	0.0971	-0.8351	0.2322	-0.0581	0.1134	-0.6419	0.2295	-0.4218	0.0842	-0.9761	0.1529	-0.2627	0.0913	-0.9753	0.1952	-0.22	0.1107	-1.2287	0.2243	-0.1019	0.0937	-0.8927	0.2997	-0.1512	0.1029	-0.3744	0.1767	-0.2748	0.0869	-0.9452	0.189	-0.12	0.1069	-0.804	0.2548	-0.0525	0.0951	-0.4983	0.2791
TSQ63	YJL074C	SMC3	smc3-42	0	0	0	-0.2727	0.0754	-0.5817	0.2772	-0.038	0.0481	-0.293	0.2937	-0.3473	0.0308	-0.3073	0.3746	-0.2203	0.0781	-0.7204	0.3269	-0.2194	0.232	-0.8849	0.3644	-0.1774	0.0359	-0.9254	0.3139	-0.1642	0.0547	-0.9217	0.4967	-0.1428	0.038	0.5714	0.3714	-0.1846	0.0355	-0.5507	0.3539	-0.2078	0.0416	-0.8022	0.4186
TSQ1138	YJL081C	ARP4	arp4-g161d	1	0	0	0.3132	0.5033	-0.0449	1.0213	0.1716	0.488	-0.3003	1.3526	-0.8888	0.3571	-1.0362	0.6461	0.1896	0.1514	0.4564	0.8865	0.19	0.1099	0.1113	0.7061	nan	nan	nan	nan	0.5197	0.2387	0.6696	0.5063	0.1763	0.2377	nan	nan	-0.4825	0.269	nan	nan	0.5971	0.1285	0.9765	0.2043
TSQ1245	YJL085W	EXO70	exo70-38	1	0	0	-0.0411	0.0585	0.0845	0.0347	-0.0051	0.0547	0.1715	0.1134	-0.0126	0.0404	0.1678	0.0604	0.0421	0.0473	0.2179	0.1322	-0.0021	0.1025	-0.342	0.0417	-0.0818	0.0485	0.2112	0.0478	-0.1059	0.047	-0.0399	0.0346	-0.0805	0.0717	-0.1625	0.1942	-0.0729	0.0644	-0.0313	0.095	-0.0568	0.0457	0.1194	0.0404
TSQ1276	YJL085W	EXO70	exo70-29/37	0	0	0	-0.009	0.1185	0.0277	0.2798	-0.0032	0.0906	-0.1891	0.2128	0.1037	0.1008	0.4743	0.2267	0.083	0.0872	-0.2969	0.1935	0.052	0.0915	0.1517	0.1945	0.2246	0.1132	0.5304	0.2599	0.1727	0.1001	0.6534	0.3022	0.1647	0.0956	0.4977	0.1783	0.1516	0.0958	0.1115	0.2487	0.0111	0.106	0.2234	0.2355
TSQ655	YJL091C	GWT1	gwt1-20	0	0	0	-0.1154	0.067	nan	nan	-0.1147	0.0681	0.3462	0.2259	-0.049	0.0652	0.3125	0.0639	-0.2227	0.1445	-0.4042	0.0793	-0.1161	0.0606	-0.0555	0.2689	0.0807	0.1159	1.112	0.2606	nan	nan	nan	nan	-0.1747	0.055	-0.237	0.0923	-0.2087	0.1081	0.694	0.2973	nan	nan	nan	nan
TSQ1205	YJL097W	PHS1	phs1-1	1	0	0	-0.7694	0.3466	nan	nan	0.2203	0.225	0.3074	0.1249	0.0041	0.1919	0.0204	0.3792	-0.0388	0.2205	0.2259	0.7784	-0.7451	0.612	0.0155	0.124	nan	nan	nan	nan	-1.1335	0.2357	-2.9731	0.2331	-1.1464	0.1955	nan	nan	-1.0467	0.244	nan	nan	nan	nan	nan	nan
TSQ1440	YJL097W	PHS1	phs1-5001	0	0	0	0.0688	0.0287	0.4096	0.1374	-0.0004	0.0335	-0.3574	0.1209	0.0501	0.055	0.2229	0.1151	0.0547	0.0262	1.4551	0.5742	0.1226	0.0967	0.5324	0.1796	0.0342	0.0317	0.4156	0.1514	-0.0372	0.0291	0.3116	0.185	0.0695	0.0723	0.1334	0.1562	0.0813	0.0275	0.0535	0.1651	0.0012	0.0341	0.1921	0.5568
TSQ499	YJL104W	PAM16	pam16-3	0	0	0	0.2573	0.0834	0.3872	0.3523	0.2218	0.0855	-0.4746	0.9656	0.2443	0.0781	0.4656	0.3067	0.2525	0.0801	0.8862	0.3677	0.1399	0.0903	0.2678	0.2844	-0.0089	0.1034	0.2163	0.3214	0.225	0.0958	0.4522	0.3663	0.3242	0.075	1.0267	0.2791	0.3045	0.0844	0.4419	0.3842	0.2796	0.0882	0.4286	0.3781
TSQ2068	YJL111W	CCT7	cct7-5001	0	0	0	0.1657	0.085	0.4333	0.1147	0.1997	0.0994	0.4198	0.1418	0.103	0.0717	0.1178	0.0807	0.1557	0.0916	0.0805	0.4252	0.292	0.0784	0.2283	0.0941	-0.1591	0.0849	-0.7451	0.1189	0.1128	0.0807	0.1602	0.1133	0.0366	0.0759	-0.0306	0.0815	0.1647	0.0897	0.5126	0.0866	0.2937	0.0973	0.3713	0.1182
TSQ620	YJL125C	GCD14	gcd14-4	0	0	0	0.6431	0.3308	0.0491	0.5339	0.3289	0.3525	-0.0172	0.5887	0.3351	0.3282	-0.52	0.4927	0.5197	0.3856	0.4357	0.4876	0.4365	0.415	0.5369	0.4825	0.5767	0.3735	0.1933	0.5398	0.4199	0.3906	-0.2473	0.6153	0.35	0.3323	-0.0125	0.6125	0.4444	0.3726	0.146	0.6341	0.5824	0.394	-0.0171	0.5901
TSQ1994	YJL167W	ERG20	erg20-5001	0	0	0	0.059	0.1956	0.2704	0.2915	-0.0194	0.1636	-0.2148	0.2442	0.0809	0.2006	0.1496	0.2238	-0.0322	0.1811	0.0682	0.3701	0.0813	0.199	0.2097	0.386	-0.1534	0.1949	-0.2858	0.2615	-0.0108	0.1885	0.4451	0.3933	-0.1121	0.1821	0.0794	0.3683	0.018	0.2217	0.5475	0.2148	-0.1184	0.2029	0.06	0.2573
TSQ1145	YJL173C	RFA3	rfa3-313	0	0	0	0.1426	0.2446	0.6919	0.4955	0.8777	0.2372	2.7462	0.4129	0.7049	0.2072	2.4985	0.288	nan	nan	nan	nan	0.555	0.2252	nan	nan	nan	nan	nan	nan	nan	nan	nan	nan	0.0131	0.2487	nan	nan	-0.5104	0.3233	nan	nan	0.5305	0.278	nan	nan
TSQ35	YJL194W	CDC6	cdc6-1	0	0	0	-0.0183	0.172	0.9738	0.1018	0.036	0.069	-0.1293	0.1694	-0.0108	0.0998	0.4822	0.1137	0.027	0.0881	-0.0296	0.1115	-0.0106	0.097	0.5103	0.1613	0.295	0.0753	-0.1532	0.3725	0.2592	0.0923	0.5216	0.1487	-0.1038	0.1385	-0.2682	0.1829	0.1352	0.084	0.3077	0.1253	0.191	0.077	1.1674	0.1239
TSQ401	YJL203W	PRP21	prp21-ts	0	0	0	-0.0534	0.3457	-0.6086	0.2888	-0.0673	0.3115	-0.2145	0.2469	-0.1779	0.3009	-0.3241	0.1985	-0.053	0.2841	-0.4298	0.3545	-0.2325	0.3111	-0.274	0.3608	-0.0059	0.3497	-0.3787	0.2525	0.1128	0.3672	-0.5575	0.382	-0.139	0.2927	-0.6438	0.3115	0.0847	0.3716	-0.4469	0.3435	0.0979	0.3717	0.1296	0.247
TSQ2069	YJR002W	MPP10	mpp10-5001	0	0	0	-0.03	0.0568	-0.3421	0.4011	0.1302	0.0477	-0.3006	0.4788	-0.074	0.0658	-0.2673	0.3788	0.0791	0.0667	0.2843	0.4006	0.0085	0.0677	-0.1159	0.3986	-0.0941	0.0352	-0.1927	0.5374	-0.1569	0.0322	-0.3644	0.4884	-0.0927	0.0571	-0.1958	0.4649	-0.1122	0.0319	-0.2169	0.4849	-0.2879	0.0397	-0.5095	0.4812
TSQ1172	YJR006W	HYS2	hys2-ts	1	0	0	nan	nan	nan	nan	0.1624	0.2928	-0.1434	0.5785	0.2772	0.3769	0.4181	0.5365	-0.5017	0.514	-3.8937	2.552	-0.5889	0.7444	-0.1281	0.1088	nan	nan	nan	nan	nan	nan	nan	nan	-1.2975	0.4031	nan	nan	nan	nan	nan	nan	0.4135	0.037	0.4821	0.1275
TSQ1396	YJR006W	HYS2	pol31-5001	0	0	0	nan	nan	nan	nan	0.0757	0.1295	0.5327	0.1071	-0.0146	0.1346	0.299	0.0739	0.1052	0.1336	0.9855	0.0879	-0.0419	0.1381	-0.0507	0.097	-0.0609	0.1641	-0.0083	0.5441	nan	nan	nan	nan	0.0109	0.1213	0.4312	0.0914	nan	nan	nan	nan	nan	nan	nan	nan
TSQ1275	YJR046W	TAH11	tah11-ts	0	0	0	0.1078	0.1236	0.1731	0.1127	-0.063	0.1369	-0.1678	0.037	-0.0578	0.1399	-0.365	0.1518	-0.0637	0.1249	0.078	0.1261	-0.0207	0.1264	-0.0415	0.2083	-0.0059	0.1369	0.0176	0.0923	0.0072	0.1609	0.1551	0.0292	0.0577	0.1486	0.2286	0.0975	-0.068	0.1577	0.2632	0.0773	0.0114	0.1545	0.1216	0.0293
TSQ407	YJR057W	CDC8	cdc8-1	0	0	0	0.14	0.0494	0.6476	0.1815	-0.1694	0.1078	-0.346	0.1817	-0.0964	0.1457	0.0682	0.1654	0.0159	0.22	0.0138	0.2349	0.0499	0.0794	0.1491	0.2246	-0.0773	0.0756	0.3948	0.2447	-0.1153	0.0681	-0.2535	0.3071	0.0291	0.0918	0.0241	0.1799	-0.1114	0.0947	-0.0009	0.2024	-0.4132	0.05	-0.1484	0.2006
TSQ1203	YJR065C	ARP3	arp3-31	0	0	0	-0.0812	0.5601	-0.3168	1.2344	0.6112	0.5975	0.9062	1.2855	0.6901	0.715	1.0829	1.6155	0.4633	0.5644	-0.3238	0.9795	0.2658	0.5602	-0.2588	1.0029	nan	nan	nan	nan	nan	nan	nan	nan	-2.0903	0.5464	nan	nan	-0.6209	0.7321	-2.0033	1.2928	0.6459	0.7148	0.8668	1.6582
TSQ296	YJR065C	ARP3	arp3-g302y	1	0	0	-0.0463	0.1062	0.0068	0.1107	0.2534	0.0736	0.5684	0.1486	0.0741	0.1449	0.0196	0.2608	0.0559	0.0575	-0.9158	0.9441	nan	nan	nan	nan	nan	nan	nan	nan	nan	nan	nan	nan	nan	nan	nan	nan	nan	nan	nan	nan	0.3528	0.1391	0.3107	0.1703
TSQ1070	YJR076C	CDC11	cdc11-3	0	0	0	0.3458	0.2363	0.928	0.8428	0.2385	0.2589	0.8711	0.7826	0.1591	0.2357	0.0611	0.5671	0.2363	0.239	1.4907	0.7036	0.0407	0.2445	0.3239	0.8233	0.272	0.2535	1.2389	0.6899	0.457	0.2313	0.8029	0.8095	0.192	0.2518	0.6329	0.8501	-0.0512	0.2486	0.3093	0.7057	0.2151	0.2173	0.365	0.8062
TSQ126	YJR076C	CDC11	cdc11-4	0	0	0	0.5029	0.6036	0.563	0.5607	0.5646	0.599	0.7528	0.4374	0.4404	0.6088	0.2643	0.5641	0.4171	0.6142	0.9354	0.5987	0.0411	0.5723	-0.1179	0.5405	0.6616	0.5993	0.6454	0.4	0.5203	0.628	0.6434	0.4867	0.459	0.5966	0.6888	0.478	0.5121	0.5899	0.4712	0.3871	0.5245	0.6143	-0.3072	0.5223
TSQ356	YJR076C	CDC11	cdc11-1	0	0	0	0.1199	0.121	0.0306	0.1548	0.1025	0.042	0.2118	0.2613	0.141	0.018	0.1557	0.132	0.0667	0.0274	0.6678	0.1857	-0.0522	0.02	-0.5202	0.178	0.3312	0.0414	0.3629	0.1756	0.1916	0.0527	0.4182	0.1811	0.0657	0.0324	0.1374	0.1439	0.0237	0.0196	-0.3279	0.1508	0.0595	0.0237	-0.1807	0.1957
TSQ74	YJR076C	CDC11	cdc11-2	0	0	0	0.0448	0.0871	0.0983	0.2535	0.0112	0.1064	-0.0331	0.195	0.0665	0.0989	-0.2482	0.2203	0.0796	0.0927	0.6116	0.2513	-0.0216	0.0873	-0.6011	0.2161	0.0638	0.1073	0.088	0.3342	0.0941	0.1069	-0.094	0.2581	0.0507	0.0901	0.0845	0.2308	0.018	0.1045	-0.4822	0.1793	0.1032	0.1061	0.1911	0.2377
TSQ76	YJR076C	CDC11	cdc11-5	0	0	0	-0.3195	0.2635	-0.5916	0.7712	0.1281	0.0313	0.3587	0.1146	-0.1212	0.0365	0.0343	0.1034	-0.1401	0.0339	0.3997	0.2046	-0.433	0.0823	-0.3351	0.1266	0.0847	0.0393	-0.431	0.1971	-0.1577	0.0356	-0.5455	0.1359	-0.0308	0.0706	-0.1458	0.198	-0.1725	0.0259	-0.1764	0.2079	-0.0886	0.0258	-0.9357	0.1096
TSQ1187	YJR093C	FIP1	fip1-433	0	0	0	-0.1226	0.0755	0.1705	0.2136	-0.0217	0.0534	-0.0583	0.2311	-0.0176	0.0273	0.0589	0.203	-0.0209	0.0576	0.5717	0.2929	0.0068	0.0791	-0.1155	0.2473	-0.1895	0.0787	-0.3091	0.264	-0.0547	0.0445	0.0799	0.2678	0.0206	0.0603	0.454	0.2635	-0.175	0.0175	0.3122	0.3316	-0.0794	0.0149	0.049	0.3052
TSQ1325	YJR093C	FIP1	fip1-5001	0	0	0	0.1509	0.1153	0.3039	0.2131	0.0433	0.1043	-0.0352	0.3411	0.0398	0.1194	0.0663	0.2662	-0.0247	0.0998	-0.1549	0.1995	0.0817	0.1213	-0.0512	0.2452	0.1727	0.1382	0.9472	0.2383	0.1181	0.107	0.6379	0.3232	0.0711	0.1017	0.2237	0.2904	0.1331	0.1135	0.0496	0.2558	0.3015	0.1181	0.2418	0.2684
TSQ1120	YJR112W	NNF1	nnf1-48	0	0	0	0.109	0.0945	0.5619	0.0558	-0.0428	0.0933	0.4664	0.0457	-0.008	0.0951	-0.2631	0.2449	0.0234	0.1139	0.5904	0.1139	-0.0116	0.0978	0.5521	0.1124	-0.0535	0.1162	0.2864	0.0472	0.0307	0.1061	0.4849	0.0444	-0.0097	0.0904	0.4876	0.2489	-0.197	0.1228	0.4	0.0414	-0.107	0.1152	0.2295	0.0574
TSQ440	YJR112W	NNF1	nnf1-77	0	0	0	-0.032	0.0684	0.0031	0.0369	-0.0811	0.0762	-0.6846	0.7306	0.0606	0.0713	0.1193	0.0689	0.068	0.0721	0.379	0.7036	0.0494	0.0692	0.0137	0.2111	-0.092	0.0763	0.0641	0.1779	0.0194	0.077	-0.1887	0.0389	-0.0215	0.0622	0.0347	0.1225	0.0041	0.0716	-0.306	0.3233	-0.0777	0.0704	-0.2541	0.1664
TSQ1048	YKL021C	MAK11	mak11-2	0	0	0	0.1561	0.0814	0.159	0.1605	0.0362	0.0817	-0.0909	0.1403	0.0845	0.0891	-0.0093	0.133	0.0624	0.0901	0.4282	0.142	0.1044	0.0825	0.1002	0.1368	0.0112	0.0997	0.5496	0.2149	0.0196	0.1063	-0.285	0.1839	-0.1494	0.0771	-0.3653	0.2055	0.0149	0.1015	0.0068	0.1283	-0.057	0.0852	-0.4291	0.1639
TSQ883	YKL022C	CDC16	cdc16-1	0	0	0	0.1149	0.0516	-0.3858	0.0766	0.1072	0.0478	-0.0101	0.1117	0.1043	0.068	-0.0938	0.0733	0.0822	0.0516	0.6044	0.0898	0.0261	0.0498	0.3937	0.0665	-0.0824	0.0527	-0.4318	0.2794	0.1021	0.0549	-0.0541	0.0336	0.0592	0.0463	-0.043	0.0699	0.1281	0.0541	-0.0843	0.0355	0.0782	0.06	-0.0827	0.0722
TSQ1247	YKL024C	URA6	ura6-5	0	0	0	-0.0697	0.1067	-0.2264	0.1153	0.0113	0.1244	0.0539	0.1378	-0.0547	0.1075	-0.4138	0.1464	-0.0202	0.0994	0.1682	0.1254	-0.13	0.1082	-0.4201	0.1508	0.0208	0.1318	0.5517	0.1547	0.0286	0.1292	-0.1915	0.1973	0.0699	0.1297	-0.105	0.1092	-0.0355	0.1296	-0.5761	0.2054	0.1121	0.1058	-0.2772	0.1815
TSQ1248	YKL024C	URA6	ura6-6	0	0	0	0.0087	0.0962	-0.2305	0.095	-0.0406	0.1084	-0.3787	0.2762	-0.1155	0.0937	-0.5403	0.103	-0.1104	0.1	-0.0212	0.1318	-0.0083	0.0928	-0.4229	0.1804	-0.0102	0.0995	-0.0164	0.1031	0.0738	0.1126	-0.6378	0.1088	-0.0986	0.1012	-0.3285	0.0913	-0.0504	0.1034	-0.2613	0.0918	-0.0794	0.1201	-0.3992	0.0924
TSQ1372	YKL035W	UGP1	ugp1-5001	0	0	0	-0.0485	0.0651	-0.4273	0.1197	0.0562	0.0607	-0.141	0.3163	0.07	0.0695	0.1239	0.0385	0.0403	0.058	0.3224	0.1032	-0.0273	0.0718	-0.0728	0.0477	0.255	0.1177	0.1474	0.3257	0.1378	0.0624	0.1593	0.1032	0.0726	0.0861	-0.151	0.0366	0.1598	0.0647	0.2064	0.1368	0.0288	0.0675	-0.2838	0.0623
TSQ1121	YKL042W	SPC42	spc42-11	1	0	0	0.065	0.0386	0.1504	0.0893	0.0903	0.0909	0.2046	0.1578	0.104	0.018	0.1493	0.0631	0.0469	0.0186	0.0966	0.0724	0.1016	0.0205	0.0639	0.1205	-0.0358	0.0762	0.0304	0.0864	-0.0636	0.034	-0.0948	0.1131	0.0875	0.0254	0.1098	0.0803	-0.1195	0.0293	-0.2669	0.0714	-0.1788	0.0205	-0.0917	0.0839
TSQ19	YKL045W	PRI2	pri2-1	0	0	0	0.0985	0.2133	0.3756	0.1828	0.1824	0.2177	0.1534	0.1186	0.159	0.2255	0.3292	0.1075	0.1248	0.243	0.4442	0.1217	0.2264	0.2096	0.2961	0.1628	0.1887	0.2281	0.375	0.1331	0.2063	0.2451	0.4232	0.156	0.1748	0.1988	0.3587	0.1007	0.2902	0.2216	0.474	0.1522	0.202	0.2344	0.3596	0.1596
TSQ1004	YKL052C	ASK1	ask1-3	1	0	0	0.0282	0.085	0.0898	0.087	0.0338	0.0996	0.4806	0.0683	0.0186	0.0694	-0.0101	0.0407	0.0091	0.0716	0.0995	0.101	-0.0167	0.0778	0.0067	0.1125	0.0229	0.1224	-0.1251	0.1145	-0.0174	0.0791	0.0269	0.0321	-0.0336	0.0754	0.1726	0.0644	0.0207	0.0789	0.0652	0.071	0.0915	0.0858	0.095	0.0356
TSQ1005	YKL052C	ASK1	ask1-2	1	0	0	-0.13	0.072	-0.1542	0.2082	-0.0744	0.0737	0.2684	0.2195	-0.1518	0.0679	-0.1457	0.1979	-0.2457	0.0766	-0.1649	0.1982	-0.0654	0.0846	-0.0148	0.1525	0.0402	0.0831	-0.1207	0.1764	-0.1322	0.0901	-0.1497	0.2325	-0.1129	0.0685	0.0347	0.1525	-0.0331	0.0951	-0.2954	0.1944	-0.0676	0.0807	-0.2012	0.1897
TSQ1439	YKL078W	DHR2	dhr2-5001	1	0	0	-0.0843	0.1002	-0.0445	0.0943	0.0608	0.1481	0.3577	0.1036	-0.0246	0.0281	0.0104	0.133	-0.2064	0.2537	-1.0516	0.6698	-0.2236	0.0819	-0.6159	0.3357	-0.3029	0.148	-0.5643	0.246	-0.2235	0.0623	-0.201	0.1633	-0.0116	0.2595	-0.2689	0.6678	0.1298	0.0485	0.3466	0.0974	-0.2027	0.1252	-0.2227	0.1048
TSQ2070	YKL082C	RRP14	rrp14-5001	0	0	0	0.061	0.1097	-0.0048	0.1827	0.1631	0.1197	0.46	0.2287	-0.0941	0.1035	-0.4858	0.1561	0.0017	0.0983	0.0196	0.2541	0.0747	0.1166	0.2568	0.2762	0.0069	0.116	0.3175	0.235	0.1268	0.1169	0.0874	0.3121	-0.1024	0.1218	-0.3065	0.2067	-0.038	0.1322	-0.1732	0.2876	-0.0611	0.1194	-0.1187	0.2456
TSQ2071	YKL082C	RRP14	rrp14-5002	0	0	0	-0.1931	0.1149	-0.7842	0.4263	0.046	0.0419	0.1749	0.1186	-0.1034	0.0454	-0.544	0.098	-0.1682	0.1514	-0.6176	0.118	0.0151	0.0183	-0.5558	0.1364	-0.1849	0.1141	-0.8345	0.1718	0.0447	0.0692	-0.0867	0.1259	0.0013	0.0385	-0.407	0.1824	-0.0999	0.0565	-0.6045	0.2054	-0.1743	0.0357	-0.6949	0.1251
TSQ2072	YKL082C	RRP14	rrp14-5003	1	0	0	0.003	0.0463	0.0019	0.077	0.0649	0.0698	0.2924	0.1694	0.0286	0.0454	-0.0894	0.1812	0.0379	0.042	0.2727	0.1489	0.0084	0.0542	-0.0934	0.0238	-0.2029	0.0482	-0.607	0.1578	-0.0633	0.0458	-0.1491	0.0245	0.0241	0.0509	0.1289	0.0215	-0.036	0.0482	0.1025	0.0598	-0.0494	0.0475	-0.3065	0.0894
TSQ2073	YKL082C	RRP14	rrp14-5004	0	0	0	-0.002	0.204	-0.2214	0.2322	0.0108	0.114	0.2503	0.3421	0.0841	0.0604	-0.2596	0.3249	0.2478	0.0758	-0.5694	0.4503	0.0343	0.0711	0.096	0.3305	-0.1056	0.1218	-0.2664	0.4967	0.2356	0.1057	0.1374	0.3414	-0.188	0.0577	-0.2596	0.2775	0.1634	0.0936	-0.0951	0.2924	-0.074	0.0777	-0.1009	0.3602
TSQ2074	YKL082C	RRP14	rrp14-5005	1	0	0	0.0209	0.081	-0.2017	0.1624	0.0242	0.0439	0.3181	0.2302	-0.0179	0.0438	-0.1991	0.1968	-0.0083	0.0412	-0.0663	0.2095	-0.0644	0.0626	-0.1791	0.2157	-0.0588	0.0477	-0.2851	0.2153	0.0094	0.0464	-0.2355	0.2685	-0.0019	0.093	-0.1109	0.1874	-0.1478	0.0433	0.0171	0.2323	-0.1353	0.0442	-0.3269	0.246
TSQ2077	YKL082C	RRP14	rrp14-5008	0	0	0	0.0295	0.1905	-0.1141	0.1692	-0.0638	0.0718	0.0878	0.2013	-0.0565	0.0416	-0.0418	0.1477	-0.1558	0.0723	-0.6538	0.1657	-0.0568	0.0616	-0.1996	0.2592	-0.1902	0.1222	-0.5534	0.2014	0.2287	0.0324	0.0421	0.2301	-0.0104	0.1827	-0.1746	0.264	-0.1918	0.0838	-0.1263	0.1633	-0.0402	0.0148	-0.1811	0.2307
TSQ2078	YKL082C	RRP14	rrp14-5009	0	0	0	0.0725	0.341	0.4889	0.7691	0.1463	0.3141	0.4314	0.574	-0.1311	0.3146	0.0777	0.6425	-0.0528	0.307	0.1132	0.5756	0.4354	0.3316	0.8843	0.8024	-0.3628	0.3561	-1.191	0.5794	nan	nan	nan	nan	nan	nan	nan	nan	0.1662	0.3924	0.3409	0.8784	0.0156	0.3586	nan	nan
TSQ2079	YKL082C	RRP14	rrp14-5010	0	0	0	-0.1734	0.0461	-0.492	0.169	0.0492	0.1248	0.3588	0.1662	-0.1042	0.0433	-0.6205	0.1275	-0.1492	0.0835	-0.6568	0.1751	0.0811	0.0473	-0.1927	0.3957	-0.151	0.0398	-0.4775	0.1865	0.0408	0.08	0.1606	0.2406	0.0782	0.0882	-0.1191	0.1404	-0.0496	0.0466	-0.5759	0.1315	-0.1726	0.04	-0.435	0.1451
TSQ2080	YKL082C	RRP14	rrp14-5011	0	0	0	-0.087	0.0814	-0.0325	0.0728	-0.0169	0.0903	-0.1606	0.1548	-0.048	0.0735	-0.2126	0.0729	-0.1157	0.0699	0.0633	0.0718	0.1016	0.0726	0.0774	0.0813	-0.002	0.0802	-0.3048	0.0885	-0.0754	0.0739	-0.2595	0.0686	-0.0307	0.0832	0.2173	0.0991	0.0343	0.0785	-0.0771	0.0619	-0.1105	0.0946	-0.1652	0.1174
TSQ113	YKL089W	MIF2	mif2-3	0	0	0	0.1603	0.0846	0.0578	0.075	0.1725	0.0964	0.1713	0.0636	0.1639	0.0747	-0.0352	0.2568	0.2842	0.0824	-0.0512	0.1181	0.2025	0.0949	-0.6438	0.2663	0.3585	0.0862	0.4063	0.082	0.2684	0.0828	-0.0543	0.0793	0.1802	0.0863	-0.3404	0.0779	0.2908	0.0841	-0.3271	0.077	0.1293	0.0985	-0.1824	0.0651
TSQ1470	YKL095W	YJU2	yju2-5001	1	0	0	0.1355	0.0481	0.346	0.063	0.0806	0.0446	0.3878	0.0727	0.0093	0.0456	0.2172	0.0636	-0.0365	0.0436	-0.2218	0.0985	0.0533	0.0574	0.0969	0.186	-0.038	0.0511	-0.0836	0.096	-0.023	0.0542	0.1733	0.058	0.0568	0.0475	0.1878	0.0628	0.0799	0.0526	0.0301	0.0584	-0.0421	0.0511	0.0616	0.0633
TSQ991	YKL104C	GFA1	gfa1-97	0	0	0	-0.0979	0.0459	-0.019	0.3641	-0.0336	0.044	0.5083	0.3881	-0.081	0.0406	-0.2264	0.4183	-0.0707	0.0408	0.2349	0.3284	-0.1337	0.044	-0.2279	0.3929	-0.0867	0.0946	-0.4746	0.3145	-0.0838	0.05	-0.0494	0.4164	-0.0613	0.0415	0.2129	0.3419	-0.116	0.0474	-0.2224	0.3924	-0.0782	0.0459	-0.2249	0.2702
TSQ527	YKL125W	RRN3	rrn3-s213p	0	0	0	0.0513	0.1406	0.1358	0.2803	0.0578	0.1257	0.222	0.2036	0.0883	0.1375	0.0347	0.2952	0.0702	0.1207	0.5892	0.195	0.1406	0.1297	0.0825	0.3022	0.032	0.1514	0.2885	0.2976	0.0743	0.1395	-0.132	0.2782	-0.0007	0.1287	-0.0868	0.1729	0.1227	0.1245	0.0586	0.2972	0.0889	0.1519	0.0317	0.2886
TSQ1362	YKL144C	RPC25	rpc25-5001	0	0	0	0.2284	0.0575	0.0911	0.1166	0.1067	0.0955	0.0247	0.1303	0.1659	0.0575	0.1518	0.137	0.1353	0.0818	0.6083	0.1995	0.1716	0.1582	-0.0443	0.1163	0.3693	0.0684	1.0581	0.1178	0.2557	0.0416	0.1626	0.1201	-0.0525	0.0163	0.059	0.2624	0.2152	0.1113	-0.2886	0.1426	0.3243	0.0294	0.4005	0.1164
TSQ1090	YKL145W	RPT1	rpt1-1	0	0	0	-0.0763	0.0717	-0.0369	0.3011	0.0325	0.0638	0.4518	0.2581	-0.1269	0.085	-0.2031	0.2262	-0.1971	0.0611	-1.0647	0.2438	-0.0931	0.0747	-0.5775	0.263	-0.0949	0.0707	0.5738	0.376	-0.172	0.0666	-0.5321	0.2961	-0.2257	0.0692	-1.0165	0.3071	-0.2426	0.0692	-0.5307	0.4283	-0.2836	0.0851	-0.7658	0.3725
TSQ1163	YKL154W	SRP102	srp102-510	0	0	0	-0.0052	0.1352	-0.519	0.1511	-0.0305	0.0568	0.2951	0.166	-0.0287	0.172	0.0076	0.3105	-0.1651	0.0698	-0.8456	0.2187	-0.1531	0.0818	-0.4489	0.172	-0.2318	0.0337	-0.5784	0.2478	-0.2043	0.0314	-0.0194	0.2616	-0.0056	0.054	-0.7882	0.149	-0.2877	0.0331	-0.6075	0.238	-0.1715	0.0429	-0.8997	0.241
TSQ529	YKL172W	EBP2	ebp2-1	1	0	0	0.0888	0.0225	0.0295	0.1104	0.1055	0.0702	0.1896	0.0916	0.0661	0.0317	0.0081	0.142	0.0513	0.0339	-0.043	0.096	0.1235	0.1188	-0.0693	0.0921	-0.1374	0.0708	-0.2084	0.1003	0.0631	0.0274	-0.1055	0.1225	0.0682	0.0189	-0.1369	0.0779	0.0459	0.0648	0.0853	0.1039	0.0419	0.0291	-0.0554	0.1324
TSQ621	YKL173W	SNU114	snu114-60	0	0	0	-0.092	0.049	-0.2369	0.1741	-0.0627	0.0807	0.0496	0.152	-0.0678	0.0461	-0.3518	0.2163	-0.0417	0.05	-0.6859	0.2177	0.0582	0.0538	-0.1243	0.1487	-0.0776	0.0555	0.0771	0.2254	-0.1622	0.055	-0.6119	0.1559	-0.1622	0.0486	-0.5241	0.148	-0.139	0.0536	-0.4583	0.1938	-0.1938	0.0517	-0.8704	0.1877
TSQ622	YKL173W	SNU114	snu114-40	0	0	0	-0.0914	0.0528	-1.0967	0.3294	-0.0414	0.0388	0.0917	0.2133	-0.1141	0.041	-1.1125	0.3186	-0.0741	0.037	-1.1433	0.2394	-0.0635	0.0419	-0.8418	0.2993	0.0523	0.0437	0.2702	0.2575	-0.0993	0.0409	-1.0222	0.3089	-0.1705	0.0393	-0.8333	0.3044	-0.0473	0.0408	-1.0326	0.2649	-0.0175	0.0411	-0.6815	0.2048
TSQ572	YKL193C	SDS22	sds22-5	0	0	0	0.0716	0.055	0.1185	0.0734	-0.0431	0.0539	0.046	0.1313	-0.0674	0.057	-0.2957	0.1128	0.057	0.052	0.5204	0.1551	-0.0673	0.0601	0.1736	0.0815	-0.0569	0.0678	0.164	0.0831	-0.0207	0.0564	0.1621	0.1168	0.0531	0.0576	0.4573	0.0752	-0.2218	0.0585	0.0923	0.0793	-0.1078	0.0574	-0.2291	0.099
TSQ1318	YKL196C	YKT6	ykt6-5001	0	0	0	0.2759	0.1238	0.0758	0.4764	0.1624	0.1463	0.0713	0.4842	0.051	0.1199	-0.4206	0.4945	0.1179	0.1151	-0.1745	0.3459	0.0809	0.1266	-0.1146	0.4853	-0.0844	0.1528	0.0854	0.4136	0.3562	0.1251	0.037	0.5187	0.1114	0.1412	0.0636	0.4033	-0.0047	0.1509	0.2676	0.5083	-0.0036	0.1497	-0.1551	0.4855
TSQ398	YKL203C	TOR2	tor2-21	0	0	0	-0.0067	0.1433	0.0168	0.1665	0.0158	0.1666	0.4945	0.1999	0.0614	0.1254	0.4025	0.1558	-0.1084	0.1566	0.1164	0.1695	0.068	0.1356	0.1962	0.223	0.0831	0.158	0.9769	0.2147	-0.003	0.1772	0.6343	0.167	-0.1163	0.1405	-0.0752	0.2125	0.0864	0.1623	0.1921	0.2618	-0.0073	0.1696	0.2574	0.1781
TSQ838	YKL203C	TOR2	tor2-29	0	0	0	0.0722	0.1515	0.3507	0.086	0.0541	0.123	0.4639	0.2358	0.0563	0.1437	0.2019	0.0874	-0.0678	0.1387	-0.2647	0.1203	0.0808	0.1273	-0.1461	0.1616	-0.0155	0.1647	0.0213	0.1011	-0.0332	0.1512	-0.3542	0.1058	-0.1189	0.1391	-0.4511	0.1686	-0.0773	0.1527	-0.218	0.1567	-0.0522	0.1381	-0.2946	0.1043
TSQ191	YKL210W	UBA1	uba1-1	1	0	0	-0.0355	0.0858	0.168	0.096	-0.0034	0.0895	0.2698	0.106	0.0087	0.0733	0.1234	0.1032	-0.054	0.0906	-0.3648	0.1122	0.0702	0.079	0.1757	0.1061	-0.1048	0.0875	0.0427	0.1417	0.0242	0.0825	0.294	0.1201	-0.0517	0.0741	-0.2087	0.1344	0.0513	0.082	0.2601	0.0975	0.1204	0.0813	0.2199	0.1459
TSQ1389	YKR025W	RPC37	rpc37-5001	1	0	0	-0.2086	0.0568	-0.1966	0.1599	-0.0443	0.0414	0.0663	0.1337	-0.0473	0.0454	-0.1018	0.1695	-0.0998	0.0385	0.0462	0.131	-0.0948	0.0388	-0.1508	0.1223	-0.1012	0.0415	-0.213	0.152	-0.1433	0.0394	-0.1014	0.163	-0.0159	0.0368	0.1342	0.1337	-0.0868	0.0439	-0.074	0.1809	-0.0872	0.0447	0.0244	0.1826
TSQ2081	YKR038C	KAE1	kae1-5001	1	0	0	0.0301	0.0659	0.152	0.0866	0.1194	0.0934	0.2272	0.0611	0.0861	0.0213	0.0294	0.0157	0.0113	0.0525	0.0302	0.1039	0.1984	0.0651	0.1086	0.0712	-0.0201	0.0809	-0.1296	0.1457	0.202	0.1016	-0.1078	0.02	0.037	0.0744	0.1009	0.1323	-0.0601	0.0112	0.0538	0.0737	-0.0088	0.0788	-0.3685	0.1323
TSQ2082	YKR038C	KAE1	kae1-5002	0	0	0	0.0386	0.1612	-0.087	0.1066	-0.1591	0.165	-0.229	0.2238	-0.0556	0.1989	-0.2054	0.178	-0.0338	0.1619	-0.4891	0.1303	-0.0298	0.2056	0.0198	0.1287	-0.03	0.1997	0.1073	0.1317	0.1661	0.184	0.1699	0.1874	-0.0577	0.1591	-0.18	0.1115	0.0117	0.2178	0.3777	0.169	0.0287	0.1956	0.0509	0.1386
TSQ2083	YKR038C	KAE1	kae1-5003	1	0	0	-0.0213	0.0994	-0.0186	0.0709	0.0252	0.0432	0.3976	0.0902	-0.0149	0.0436	0.0538	0.0549	-0.0683	0.0408	-0.0215	0.1652	-0.08	0.0424	-0.2706	0.0708	0.0009	0.0482	0.0812	0.0691	-0.0705	0.046	0.0293	0.0922	0.0054	0.0406	-0.0009	0.0687	0.0534	0.0473	-0.1073	0.0695	-0.0116	0.0447	0.0696	0.0605
TSQ2084	YKR038C	KAE1	kae1-5004	0	0	0	-0.0828	0.1001	-0.13	0.1684	-0.6061	0.094	-0.462	0.3172	-0.1912	0.0465	-0.6368	0.0798	-0.0623	0.0495	-0.9111	0.1661	-0.0546	0.0988	-0.4182	0.1075	-0.4718	0.1846	-1.2123	0.3446	-0.2942	0.055	-0.809	0.2185	-0.1877	0.0354	-0.9027	0.2444	-0.1064	0.0387	-0.2181	0.1471	-0.1191	0.0333	-0.4011	0.1147
TSQ2085	YKR038C	KAE1	kae1-5005	0	0	0	-0.0921	0.1354	-0.4376	0.417	-0.1261	0.1549	-0.5443	0.2824	-0.0347	0.0372	-0.1286	0.0077	0.0358	0.0906	-0.0261	0.4821	0.0278	0.0301	0.2371	0.0813	0.0999	0.2179	-0.3197	0.2856	0.0966	0.0301	0.1123	0.0338	-0.039	0.0996	-0.1019	0.1523	0.147	0.0305	0.228	0.0651	0.1141	0.0397	0.2013	0.0713
TSQ2086	YKR038C	KAE1	kae1-5006	0	0	0	0.0463	0.0275	0.0253	0.0454	0.0809	0.0563	0.0832	0.263	0.0636	0.0755	0.0992	0.0334	0.1168	0.0603	0.0895	0.0461	0.1876	0.0358	0.3023	0.0557	-0.3207	0.0562	-0.6292	0.2322	0.0314	0.0249	0.0368	0.0422	0.0137	0.0227	0.1286	0.0904	0.0679	0.0247	0.2748	0.0421	0.0559	0.0267	0.0322	0.0507
TSQ692	YKR062W	TFA2	tfa2-45	0	0	0	-0.0393	0.0251	-0.9824	0.5408	-0.0719	0.0695	-0.2623	0.4136	0.0676	0.0199	-0.1959	0.4026	0.0291	0.0736	-0.2905	0.5273	-0.061	0.1088	-0.3603	0.5674	0.0328	0.1378	1.5694	0.6037	-0.0167	0.0421	-0.6333	0.6009	0.011	0.0924	-0.5327	0.5859	-0.1046	0.0213	-0.305	0.5611	-0.028	0.0243	-0.3307	0.6258
TSQ2087	YKR063C	LAS1	las1-5001	1	0	0	0.1156	0.046	0.0667	0.0686	0.106	0.1076	0.2664	0.1319	0.0961	0.0461	-0.1001	0.0246	0.023	0.0587	-0.1682	0.2119	0.1359	0.0576	-0.2478	0.0307	0.1195	0.0826	0.0773	0.0588	0.1196	0.0481	-0.0351	0.104	-0.0098	0.0682	-0.1805	0.0398	-0.111	0.057	0.0336	0.1365	-0.0454	0.0544	-0.0422	0.0731
TSQ2088	YKR063C	LAS1	las1-5003	1	0	0	0.096	0.0987	0.1178	0.0427	0.1347	0.1182	0.2778	0.1295	0.0901	0.0719	0.0965	0.1516	0.1284	0.0582	0.2026	0.0895	0.0299	0.0236	0.0027	0.0489	-0.1697	0.0149	-0.0698	0.0782	0.0783	0.0324	-0.0224	0.0489	-0.0455	0.0531	-0.175	0.0355	-0.0736	0.0162	-0.2254	0.0257	-0.0229	0.0275	-0.0993	0.0203
TSQ2090	YKR063C	LAS1	las1-5005	1	0	0	-0.0799	0.0528	-0.2625	0.1528	0.1122	0.0674	0.3472	0.1763	0.0185	0.2085	0.2591	0.2092	-0.0169	0.0695	-0.4786	0.1615	0.0533	0.0682	0.4276	0.2172	0.133	0.0783	-0.0498	0.1905	0.1469	0.0446	0.0927	0.2047	0.0126	0.0603	-0.0258	0.1552	0.082	0.055	0.0963	0.1951	0.0177	0.0406	0.2675	0.2671
TSQ2091	YKR063C	LAS1	las1-5006	1	0	0	0.1026	0.0739	0.1168	0.0641	0.0266	0.0162	0.3614	0.0941	0.0035	0.061	0.082	0.0562	-0.0186	0.0231	0.0368	0.0723	0.001	0.0215	-0.0862	0.0679	0.0119	0.1037	-0.079	0.1117	0.1402	0.0328	0.0665	0.0735	-0.0245	0.104	0.0067	0.0633	0.097	0.0561	-0.0603	0.1121	0.0382	0.017	-0.0729	0.1037
TSQ2092	YKR063C	LAS1	las1-5002	1	0	0	0.0816	0.1027	0.2149	0.0223	0.0691	0.096	0.5059	0.0501	0.0326	0.0812	0.1339	0.0698	0.0317	0.0864	0.2398	0.1754	0.0428	0.0931	0.1217	0.0497	0.2449	0.0954	0.1786	0.0252	0.1081	0.1078	0.2892	0.0182	-0.0559	0.0872	0.0696	0.0607	-0.0086	0.0956	0.0442	0.0182	0.0546	0.0935	0.1813	0.0492
TSQ1319	YKR068C	BET3	bet3-5001	0	0	0	0.2281	0.1095	1.3582	0.3188	0.0449	0.0494	0.2836	0.2783	0.1106	0.0449	0.5233	0.1948	0.0894	0.0131	0.4767	0.2771	0.0337	0.0826	0.6185	0.2888	0.0119	0.019	1.274	0.3339	0.1576	0.07	1.2639	0.2597	0.0245	0.0283	0.2426	0.3175	-0.017	0.042	1.2149	0.2983	0.06	0.0313	0.7408	0.2686
TSQ1327	YKR081C	RPF2	rpf2-5001	0	0	0	-0.2309	0.058	-0.621	0.1279	-0.2511	0.051	-1.0741	0.4025	-0.0852	0.042	-0.317	0.0336	-0.1025	0.0521	-0.4351	0.411	-0.0432	0.0495	-0.7361	0.0554	-0.0548	0.0668	0.1387	0.0586	-0.0624	0.0453	-0.1781	0.0654	-0.0816	0.0542	-0.5192	0.0516	-0.2032	0.0459	-1.1085	0.0404	-0.052	0.0515	-0.1794	0.1348
TSQ1118	YKR083C	DAD2	dad2-9	1	0	0	0.3385	0.0347	0.2792	0.0422	0.2138	0.0352	0.3126	0.0305	0.1062	0.0323	-0.0274	0.0235	0.1593	0.0326	0.1831	0.0247	0.0929	0.0375	0.1688	0.0415	0.0912	0.0385	-0.0314	0.0645	0.2518	0.0359	0.1222	0.0326	0.1192	0.0384	0.3128	0.1438	0.1763	0.0442	-0.0688	0.0651	0.192	0.0423	0.0721	0.0774
TSQ644	YKR086W	PRP16	prp16-ts	1	0	0	0.1859	0.0427	0.1962	0.0244	0.1532	0.0546	0.3053	0.1166	0.0432	0.0414	0.0595	0.1981	0.1317	0.0394	0.2081	0.1052	0.1715	0.0569	0.1399	0.0355	-0.042	0.0394	0.066	0.0457	0.1609	0.0395	-0.0234	0.0344	0.0555	0.0389	-0.1521	0.0782	0.0486	0.038	-0.1612	0.0363	0.0266	0.0409	0.1293	0.0647
TSQ475	YLL003W	SFI1	sfi1-3	0	0	0	0.0302	0.0341	-0.6488	0.0857	0.0256	0.0674	0.2993	0.1003	-0.0603	0.0334	-0.5178	0.2599	-0.0141	0.0314	-0.1229	0.1206	-0.0973	0.0589	0.1239	0.0576	-0.0197	0.0514	0.2025	0.1049	-0.0147	0.0308	0.056	0.0329	0.0406	0.0873	0.1066	0.0807	-0.0271	0.0269	-0.1194	0.0265	0.0105	0.0268	-0.5121	0.1185
TSQ351	YLL004W	ORC3	orc3-70	0	0	0	-0.1003	0.0938	-0.2155	0.1905	0.0058	0.0858	-0.0216	0.2275	-0.1953	0.0721	-0.3364	0.2496	-0.1664	0.0834	0.0476	0.1857	-0.1301	0.0753	-0.4647	0.1889	0.1121	0.1171	-0.1266	0.2031	0.0217	0.0795	0.2496	0.3055	-0.0661	0.0805	-0.0149	0.1634	0.0392	0.0934	-0.1007	0.2731	-0.0633	0.0859	-0.4881	0.2723
TSQ2093	YLL008W	DRS1	drs1-5001	0	0	0	0.1004	0.0984	-0.7968	0.1295	0.0218	0.0685	-0.2731	0.1349	0.0552	0.0851	-0.2623	0.1301	0.0181	0.0754	-0.0393	0.162	0.0237	0.0667	0.02	0.1992	-0.0306	0.0798	-0.5319	0.1484	0.2202	0.064	-0.2003	0.1252	-0.023	0.0679	-0.0524	0.1208	0.109	0.064	-0.1682	0.1171	-0.0639	0.0691	-0.309	0.1386
TSQ2094	YLL008W	DRS1	drs1-5002	0	0	0	0.1068	0.1405	0.6601	0.2338	-0.0693	0.138	0.6757	0.2494	-0.1426	0.1454	-0.0905	0.1965	-0.113	0.1611	0.1216	0.2583	-0.1001	0.1505	0.0907	0.3676	-0.0767	0.1513	-0.0057	0.3522	0.0719	0.1487	0.3399	0.3852	-0.1387	0.1493	-0.0796	0.2255	0.0408	0.1789	0.6137	0.239	0.0347	0.1719	nan	nan
TSQ1330	YLL011W	SOF1	sof1-5001	0	0	0	-0.045	0.121	-0.0707	0.2851	0.0021	0.148	0.1117	0.3194	-0.043	0.1431	-0.0103	0.363	-0.164	0.1236	-0.0993	0.3561	-0.2024	0.1267	-0.2743	0.2915	0.0468	0.1317	-0.1483	0.3801	-0.0447	0.1559	-0.2427	0.385	-0.0753	0.1255	0.3334	0.2478	0.0124	0.133	0.0151	0.3245	-0.0504	0.1431	-0.2835	0.4707
TSQ1220	YLL031C	GPI13	gpi13-4	0	0	0	-0.0449	0.1033	0.4378	0.0524	-0.041	0.1097	0.9638	0.0736	0.0422	0.1089	0.4389	0.0469	0.0111	0.1133	0.0258	0.0736	-0.0086	0.125	0.5764	0.0691	-0.0112	0.1099	0.8538	0.0711	-0.076	0.1126	0.7008	0.0547	0.048	0.1034	0.4083	0.0591	-0.0132	0.1245	0.4066	0.0516	0.0595	0.1184	0.8416	0.0699
TSQ1253	YLL031C	GPI13	gpi13-5	0	0	0	-0.0688	0.1566	0.4609	0.2716	0.0434	0.1858	1.2963	0.2923	0.0254	0.1441	0.668	0.1694	0.0428	0.1704	0.4946	0.0436	0.0639	0.159	0.4934	0.0492	0.0953	0.2047	0.756	0.3255	0.2189	0.1997	0.4317	0.149	0.0596	0.1458	0.4591	0.0405	0.1479	0.203	0.8113	0.0416	0.1577	0.1866	0.716	0.0505
TSQ1261	YLL050C	COF1	cof1-8	0	0	0	0.0543	0.0715	-0.6403	0.1622	0.1099	0.0796	0.0192	0.2019	0.0336	0.0644	0.222	0.175	-0.0093	0.0722	-0.1784	0.1687	-0.0506	0.072	-0.0989	0.2538	0.0248	0.0792	-0.3908	0.2826	0.0591	0.0759	-0.2529	0.2324	0.0428	0.0638	-0.0885	0.2269	0.0445	0.0889	-0.2614	0.2502	0.0963	0.0742	-0.2409	0.2066
TSQ234	YLL050C	COF1	cof1-5	1	0	0	-0.0252	0.0793	-0.1286	0.0473	-0.0026	0.077	0.0453	0.1231	0.0215	0.0801	-0.0463	0.0701	0.0395	0.0822	0.1916	0.0482	0.0624	0.0878	0.0587	0.0493	0.0015	0.0806	0.2414	0.0703	0.0735	0.0932	-0.008	0.0681	-0.0183	0.0779	-0.0963	0.0626	-0.0606	0.0805	-0.1401	0.0636	-0.0327	0.0854	-0.1418	0.0529
TSQ1397	YLR002C	NOC3	noc3-5001	0	0	0	0.051	0.1309	0.2732	0.1459	-0.0298	0.1248	0.0246	0.2757	0.0507	0.1365	0.2234	0.1975	-0.0015	0.1576	0.7308	0.2171	-0.1673	0.1281	-0.5801	0.1683	0.0368	0.1365	0.3184	0.1961	0.0259	0.1411	0.106	0.1912	0.0633	0.1522	0.4607	0.2032	0.0567	0.1502	0.1498	0.1441	0.1494	0.1308	-0.136	0.239
TSQ1363	YLR005W	SSL1	ssl1-5001	0	0	0	0.0806	0.0558	0.57	0.0528	0.0346	0.0628	-0.1536	0.2542	0.2338	0.0663	0.6216	0.0261	0.1192	0.0772	0.4359	0.3151	0.1329	0.0572	0.2707	0.1288	0.0405	0.0607	0.5751	0.0685	0.0938	0.0583	0.6595	0.0829	0.0997	0.057	0.6099	0.1153	0.0225	0.0575	0.5663	0.0639	0.0349	0.0609	0.3432	0.0403
TSQ752	YLR005W	SSL1	ssl1-t242i	0	0	0	-0.0405	0.0458	-0.1399	0.2196	-0.0223	0.0348	-0.2413	0.0683	0.0736	0.0308	0.0107	0.1345	0	0.0311	-0.2064	0.0789	0.0076	0.0351	-0.2991	0.0674	-0.014	0.0366	-0.3526	0.1944	0.0327	0.0346	-0.2718	0.0242	0.0272	0.0518	0.1596	0.1862	0.0657	0.0414	0.2071	0.0729	-0.1573	0.04	-0.3499	0.0961
TSQ1046	YLR007W	NSE1	nse1-16	0	0	0	-0.0361	0.1036	-0.3944	0.2268	0.3272	0.091	0.5932	0.1487	0.1838	0.0951	0.1754	0.1218	0.0165	0.0947	-1.0646	0.1888	0.0067	0.1051	-0.4289	0.4677	0.2541	0.0941	0.1374	0.2561	-0.153	0.0891	-0.1647	0.1792	-0.2576	0.226	-0.7048	0.4349	0.1546	0.1002	-0.5411	0.1987	-0.3406	0.093	-1.0892	0.18
TSQ1390	YLR007W	NSE1	nse1-5001	0	0	0	0.029	0.1273	0.3149	0.1231	0.0067	0.1952	0.9443	0.5526	-0.0829	0.1073	-0.2108	0.0835	-0.0171	0.1106	-0.0519	0.2022	-0.1306	0.1166	0.3631	0.3839	0.1029	0.1454	0.4469	0.0843	0.0555	0.135	0.416	0.0769	-0.1375	0.1121	-0.1971	0.0768	-0.0836	0.1429	0.3497	0.0918	-0.1622	0.1448	-0.1578	0.0806
TSQ1028	YLR022C	SDO1	sdo1-vma1-ts	0	0	0	-0.0895	0.0467	0.7406	0.3194	-0.1508	0.0851	0.2093	0.3028	-0.086	0.04	0.4688	0.273	-0.0471	0.0538	0.4847	0.2116	0.0248	0.0235	0.4377	0.338	-0.2139	0.0236	-0.5419	0.2495	-0.0265	0.0326	0.167	0.2613	-0.0963	0.0225	0.3103	0.1924	-0.0905	0.0235	0.2487	0.2178	-0.127	0.0242	0.7777	0.303
TSQ198	YLR026C	SED5	sed5-1	0	0	0	0.7495	0.0909	1.1838	0.4396	0.639	0.0758	0.6374	0.1161	0.4776	0.127	0.2221	0.2175	0.5715	0.0954	0.0696	0.154	0.2201	0.0759	0.2193	0.0963	0.2262	0.1186	0.0771	0.2371	0.4819	0.0832	1.4139	0.1271	0.3089	0.2035	0.0971	0.1115	0.4349	0.0724	0.2273	0.3781	0.2741	0.0732	0.0942	0.096
TSQ1460	YLR033W	RSC58	rsc58-5001	0	0	0	0.2094	0.1261	0.5127	0.1816	0.0779	0.1276	0.0243	0.2212	0.1163	0.1088	0.2724	0.2191	0.0577	0.1088	0.5954	0.2417	0.1206	0.1141	0.247	0.1993	0.2765	0.1124	0.6222	0.2893	0.1453	0.1094	0.17	0.2808	0.1574	0.1007	0.5902	0.212	nan	nan	nan	nan	0.2007	0.1173	0.017	0.2738
TSQ1126	YLR045C	STU2	stu2-10	0	0	0	0.2302	0.4021	0.1396	0.5631	0.1624	0.3919	0.5192	0.6957	0.226	0.3685	0.3241	0.7037	0.12	0.3907	0.152	0.7089	0.0082	0.3163	-0.052	0.6366	0.2315	0.4016	0.3028	0.7313	0.1552	0.3954	0.1937	0.6746	0.2758	0.3727	0.3073	0.6504	0.4093	0.394	0.3561	0.7569	0.2301	0.412	-0.1351	0.625
TSQ545	YLR045C	STU2	stu2-11	0	0	0	-0.0945	0.1595	-0.1532	0.2115	-0.0506	0.1305	0.2611	0.274	-0.152	0.1245	0.0814	0.2182	-0.1856	0.129	0.073	0.2319	-0.1503	0.1355	0.0968	0.2923	0.1764	0.1422	0.1538	0.2556	0.001	0.1365	0.3468	0.2396	-0.0776	0.1282	-0.0414	0.2086	-0.0381	0.1644	0.1245	0.3672	-0.1106	0.1728	0.1966	0.3149
TSQ550	YLR045C	STU2	stu2-12	0	0	0	0.3224	0.1449	0.2105	0.4073	0.1147	0.1633	0.4392	0.4844	0.0676	0.1505	-0.4291	0.3602	0.1238	0.1699	0.3184	0.3296	0.1115	0.1828	0.3255	0.4587	0.1428	0.1787	0.7511	0.4576	0.1911	0.1789	0.2975	0.4927	0.0799	0.1717	0.1311	0.4399	0.032	0.183	0.2085	0.5026	0.1278	0.1883	0.0705	0.5132
TSQ555	YLR045C	STU2	stu2-13	0	0	0	0.1963	0.1527	0.2499	0.1773	0.0642	0.1741	0.0769	0.0776	0.1582	0.1479	0.2709	0.0984	0.1619	0.1623	0.3487	0.169	0.1854	0.1449	0.2928	0.1232	0.0729	0.1678	0.712	0.1223	0.1702	0.182	0.1157	0.0744	0.0507	0.1358	0.3853	0.1839	0.1472	0.171	0.4797	0.0748	0.0396	0.166	-0.1563	0.1843
TSQ623	YLR066W	SPC3	spc3-4	0	0	0	-0.0409	0.0903	0.6711	0.2401	-0.0201	0.1139	-0.0779	0.2618	-0.0461	0.0871	0.5719	0.2537	0.0088	0.0938	-0.3437	0.2584	0.0836	0.108	0.2209	0.2174	-0.099	0.1121	0.4903	0.2678	0.0939	0.0929	0.5182	0.2174	0.0251	0.0873	0.2228	0.3859	0.0025	0.116	0.3639	0.2775	-0.0973	0.0965	0.5613	0.2832
TSQ1208	YLR071C	RGR1	rgr1-100	0	0	0	-0.3937	0.0851	-0.7589	0.2805	-0.6234	0.1107	-0.506	0.2481	0.0532	0.0853	0.0354	0.2042	0.1001	0.0803	-1.2256	0.2097	0.153	0.0898	-1.1104	0.2139	nan	nan	nan	nan	-0.0752	0.0934	-0.6042	0.331	-0.0734	0.0925	-1.2533	0.262	0.0247	0.0888	-0.2129	0.2392	nan	nan	nan	nan
TSQ199	YLR078C	BOS1	bos1-1	0	0	0	0.5538	0.3082	0.8966	0.2621	0.3309	0.2812	0.2209	0.3395	0.2564	0.307	0.7703	0.2608	0.438	0.2885	0.1918	0.4235	0.2183	0.3201	0.2077	0.312	0.2438	0.312	0.3601	0.464	0.5248	0.3278	0.8071	0.3518	0.5186	0.3295	0.2759	0.4553	0.2205	0.3338	0.5265	0.4151	0.4504	0.3296	0.2297	0.4542
TSQ264	YLR086W	SMC4	smc4-1	0	0	0	-0.027	0.0924	0.2203	0.2136	0.0534	0.0902	0.3921	0.4117	-0.0314	0.0816	0.549	0.1547	-0.063	0.0976	-0.0272	0.0561	-0.1647	0.1274	-0.2274	0.1282	0.2216	0.0941	-0.2812	0.071	-0.0503	0.0937	-0.3447	0.0658	0.0841	0.0834	0.2083	0.0488	0.3175	0.1079	0.1941	0.0737	-0.035	0.1126	0.4319	0.3936
TSQ694	YLR103C	CDC45	cdc45-27	0	0	0	-0.0539	0.0588	0.1008	0.1755	0.0869	0.0791	0.4924	0.6626	0.216	0.0494	0.1877	0.1568	0.1771	0.0543	0.675	0.1784	-0.0927	0.0844	-0.8282	0.2473	0.0763	0.0899	-0.5678	0.2877	0.1948	0.0549	-0.1595	0.2466	-0.0185	0.0765	-0.1016	0.1831	0.1068	0.0555	0.1077	0.156	0.1405	0.0563	0.6662	0.1697
TSQ676	YLR105C	SEN2	sen2-1	0	0	0	-0.043	0.0806	-0.1462	0.0932	-0.0775	0.0728	-0.6066	0.122	-0.017	0.0685	-0.2904	0.1008	0.0422	0.0728	0.3729	0.1029	0.1135	0.0785	-0.1262	0.1161	-0.0573	0.0789	-0.3553	0.1093	0.0418	0.0958	-0.3681	0.1576	0.067	0.0867	-0.1037	0.0969	0.0116	0.0775	-0.4244	0.1179	0.0165	0.0858	-0.4187	0.1545
TSQ1458	YLR115W	CFT2	cft2-5001	0	0	0	0.1402	0.0453	0.3672	0.1255	-0.0164	0.0396	0.3103	0.043	0.0012	0.0453	0.2403	0.0494	0.062	0.0386	0.406	0.0247	0.0601	0.0408	0.4646	0.1037	0.0738	0.0466	0.4929	0.0871	0.1337	0.0411	0.5183	0.0271	-0.0837	0.0452	0.1598	0.0885	0.0392	0.0627	0.4159	0.0721	0.1667	0.0414	0.578	0.0249
TSQ1338	YLR116W	MSL5	msl5-5001	0	0	0	-0.0043	0.0619	-0.5537	0.211	-0.1057	0.059	-0.8564	0.2202	-0.0008	0.035	-0.2063	0.3453	0.0167	0.0242	-0.0175	0.1288	-0.0947	0.0178	-0.4572	0.0851	0.0569	0.0241	-0.6314	0.0876	-0.0572	0.0195	0.0262	0.2839	-0.0502	0.059	-0.3337	0.1346	0.0495	0.0146	-0.4827	0.0869	-0.0868	0.0155	-0.3388	0.0791
TSQ1262	YLR127C	APC2	apc2-8	0	0	0	0.4395	0.4293	0.6194	0.393	0.0754	0.3171	0.9919	0.3168	0.5094	0.3782	0.3722	0.4071	0.4042	0.3581	0.5503	0.3104	0.0347	0.3998	0.0105	0.3742	0.3736	0.3948	1.2441	0.4536	0.5308	0.4228	0.3789	0.3606	0.5419	0.3693	0.5227	0.3894	0.399	0.3688	0.7252	0.4318	0.4837	0.398	0.3531	0.5457
TSQ1346	YLR129W	DIP2	dip2-5001	0	0	0	-0.0109	0.0624	0.0989	0.1845	-0.0004	0.0651	-0.3066	0.2082	0.0823	0.0809	-0.0668	0.1779	0.0127	0.0738	0.1637	0.2942	-0.0836	0.0649	-0.1278	0.3215	0.0793	0.0669	-0.3021	0.2567	-0.0009	0.0802	-0.0463	0.301	0.0857	0.0597	0.1765	0.1727	0.1427	0.0656	0.013	0.2126	0.1997	0.0698	-0.0279	0.2732
TSQ2095	YLR141W	RRN5	rrn5-5001	1	0	0	0.1252	0.1083	0.0065	0.1332	-0.0488	0.1244	0.0527	0.0747	0.0281	0.1059	-0.2347	0.2569	0.0038	0.1166	0.2591	0.0817	-0.0589	0.1106	0.0436	0.0515	0.0686	0.1394	-0.0793	0.0657	0.1582	0.1328	0.1107	0.0755	0.0758	0.1247	-0.0033	0.0884	-0.1353	0.1356	0.0199	0.0575	0.0533	0.1272	-0.2583	0.0567
TSQ2096	YLR141W	RRN5	rrn5-5002	1	0	0	-0.0429	0.0259	-0.0979	0.288	-0.0376	0.0514	-0.0884	0.278	-0.1346	0.0674	-0.1046	0.2635	-0.128	0.0181	-0.1015	0.2138	-0.0896	0.0816	0.0245	0.1804	-0.1211	0.0222	-0.2916	0.2393	-0.0531	0.0279	-0.1224	0.251	-0.1193	0.0732	-0.0706	0.1972	-0.0576	0.02	-0.1302	0.2605	-0.0553	0.0203	0.0429	0.2938
TSQ2097	YLR141W	RRN5	rrn5-5003	0	0	0	-0.1994	0.0883	-0.5902	0.3264	-0.0192	0.0588	0.1626	0.2168	-0.2503	0.0324	-0.8776	0.0689	-0.187	0.0333	-0.3386	0.0624	-0.2371	0.0484	-0.5581	0.1623	-0.1422	0.0695	-0.7052	0.1264	-0.189	0.0594	-0.9287	0.022	-0.0402	0.0414	-0.0622	0.0888	-0.1765	0.0532	-0.8379	0.2662	-0.3422	0.032	-1.0894	0.0683
TSQ1174	YLR145W	RMP1	rmp1-ts	0	0	0	-0.2781	0.1047	-0.2465	0.0735	-0.5904	0.1906	-1.1188	0.1823	-0.2413	0.0347	-0.4505	0.0333	-0.2233	0.076	-0.6114	0.1671	-0.0851	0.0283	-0.1032	0.0419	-0.2145	0.0304	-0.6019	0.0542	-0.2291	0.0288	-0.3484	0.0508	-0.1976	0.0648	-0.3764	0.0447	-0.1896	0.0326	-0.3085	0.0514	-0.276	0.0486	-0.3713	0.0538
TSQ2098	YLR153C	ACS2	acs2-5001	1	0	0	0.0029	0.0358	-0.0039	0.0403	-0.0869	0.0608	0.0256	0.0423	-0.0471	0.0395	-0.0296	0.067	-0.052	0.0188	-0.3864	0.0697	-0.058	0.0208	-0.1657	0.0424	-0.1415	0.0236	-0.181	0.066	-0.021	0.0308	0.0573	0.0434	0.0313	0.0388	-0.1029	0.0378	0.0036	0.0318	-0.0413	0.0471	-0.099	0.0217	-0.0717	0.044
TSQ2099	YLR153C	ACS2	acs2-5002	0	0	0	-0.0985	0.1392	0.213	0.1436	-0.0849	0.1518	0.1354	0.1467	-0.0255	0.168	0.151	0.1163	0.0293	0.1373	0.5448	0.1446	-0.0114	0.1369	0.3287	0.1493	0.0147	0.1563	0.4348	0.1718	0.0467	0.1757	0.144	0.2424	0.0174	0.1497	0.3176	0.198	-0.0583	0.1597	-0.1793	0.1327	0.0769	0.1556	0.2529	0.1487
TSQ2100	YLR153C	ACS2	acs2-5003	1	0	0	0.3645	0.1071	0.5174	0.2148	0.2911	0.1175	0.479	0.0728	0.2921	0.1237	0.3585	0.0378	0.1536	0.1163	-0.9933	0.1127	0.2428	0.1082	0.068	0.2528	0.0983	0.119	0.1178	0.049	0.1838	0.1181	0.112	0.0635	0.2445	0.1035	-0.1801	0.0733	0.1888	0.1342	0.5593	0.07	0.2054	0.1102	0.2982	0.0706
TSQ1124	YLR163C	MAS1	mas1-1	0	0	0	-0.0295	0.1214	0.2943	0.1212	-0.0596	0.1171	0.5211	0.1541	0.0027	0.1207	0.2921	0.1362	0.0333	0.1391	0.7114	0.1069	-0.0223	0.1328	0.1036	0.1125	0.1136	0.1487	0.429	0.1472	-0.0125	0.1373	0.0962	0.1499	-0.0126	0.1496	0.4714	0.1509	0.0294	0.1424	0.1748	0.1311	0.0613	0.1464	0.2799	0.171
TSQ66	YLR166C	SEC10	sec10-2	0	0	0	0.0124	0.0906	0.3299	0.0433	-0.0495	0.097	-0.6155	0.5236	0.0191	0.1046	0.1243	0.254	0.0822	0.1086	0.2499	0.1269	-0.0353	0.1037	0.0975	0.2457	0.0141	0.0987	0.1229	0.0714	-0.0871	0.1073	-0.2179	0.0195	0.0714	0.0986	0.1882	0.0391	-0.0041	0.0989	-0.2639	0.1092	-0.0409	0.1018	0.0432	0.1066
TSQ2101	YLR175W	CBF5	cbf5-5001	0	0	0	0.0573	0.1524	0.5764	0.0816	-0.2797	0.1763	0.0155	0.3275	-0.4156	0.4585	0.1518	0.0661	-0.2245	0.1833	-0.6173	1.6736	-0.7002	0.6105	-0.068	0.1164	-0.7452	0.173	-1.3588	0.517	-0.2533	0.1928	-0.1962	0.738	-0.8449	0.4842	-0.4036	0.0833	-2.07	0.1294	nan	nan	-0.6638	0.1345	-1.1016	0.3611
TSQ2102	YLR175W	CBF5	cbf5-5002	0	0	0	nan	nan	nan	nan	0.3142	0.0546	0.5969	0.1015	-0.3129	0.0513	-0.4619	0.1323	-0.2233	0.1385	-1.3304	0.435	0.015	0.163	0.2264	0.1244	nan	nan	nan	nan	nan	nan	nan	nan	nan	nan	nan	nan	nan	nan	nan	nan	nan	nan	nan	nan
TSQ2103	YLR175W	CBF5	cbf5-5003	0	0	0	-0.4086	0.3833	-1.2291	0.581	0.266	0.1426	0.3588	0.0513	0.236	0.1215	nan	nan	-0.4567	0.4483	-2.0343	0.6155	-1.4196	0.3735	nan	nan	nan	nan	nan	nan	nan	nan	nan	nan	nan	nan	nan	nan	-2.4928	0.2531	nan	nan	-1.4336	0.2175	nan	nan
TSQ1058	YLR186W	EMG1	emg1-1	0	0	0	0.0217	0.1074	-0.1168	0.1052	0.2416	0.161	-0.0738	0.1262	0.2993	0.1103	0.1501	0.0348	0.1596	0.1074	0.3059	0.068	0.2158	0.1318	0.3052	0.2357	-0.0999	0.1259	-0.0891	0.0485	0.0077	0.1111	0.0322	0.0366	-0.072	0.1191	0.2036	0.0456	-0.0388	0.1349	0.3565	0.0314	-0.0552	0.116	0.4051	0.043
TSQ1384	YLR186W	EMG1	emg1-5001	0	0	0	0.0134	0.0858	0.0757	0.0923	-0.076	0.0965	-0.4402	0.0397	-0.0084	0.0978	-0.1229	0.0384	0.1009	0.0958	0.9698	0.0374	0.0756	0.0884	-0.0468	0.0652	-0.0515	0.097	-0.2376	0.0548	-0.0615	0.1101	-0.2333	0.1112	0.0133	0.0832	0.1007	0.0672	-0.1081	0.103	-0.452	0.0399	-0.0025	0.1019	-0.2351	0.0557
TSQ690	YLR195C	NMT1	nmt1-181	0	0	0	0.1325	0.0613	-0.2464	0.1268	0.129	0.0826	0.2357	0.1868	0.0645	0.0592	-0.1027	0.139	0.0908	0.0401	0.3867	0.168	0.087	0.0419	0.2943	0.1398	0.13	0.0233	0.2654	0.2359	0.2529	0.0349	0.5136	0.1627	0.0345	0.037	0.1515	0.1293	0.0194	0.0433	0.2422	0.229	0.0788	0.0213	0.5634	0.1438
TSQ1391	YLR196W	PWP1	pwp1-5001	0	0	0	0.0037	0.1412	-0.086	0.2136	-0.0569	0.202	-0.235	0.5605	-0.0113	0.0845	0.0186	0.1175	0.032	0.086	0.3507	0.3894	-0.5417	0.5564	0.2037	0.0552	-0.1644	0.1178	-0.1813	0.3099	-0.2097	0.1039	-0.389	0.4516	-0.1115	0.3151	-0.3733	0.4695	-0.0358	0.0986	-0.2289	0.1042	0.1138	0.1125	-0.1789	0.2724
TSQ1459	YLR197W	SIK1	nop56-5001	0	0	0	0.0063	0.0725	0.3772	0.3434	0.1742	0.0917	0.8019	0.2466	0.2239	0.066	0.6832	0.1992	0.016	0.0676	0.3819	0.3575	0.1193	0.072	0.3061	0.2605	0.1403	0.0776	0.373	0.2859	0.1239	0.0935	0.884	0.2557	0.0716	0.1196	0.1882	0.2716	0.1549	0.0888	-0.177	0.315	0.356	0.079	0.4262	0.2567
TSQ55	YLR208W	SEC13	sec13-1	0	0	0	0.0747	0.0437	-0.093	0.0478	-0.051	0.0497	-0.2638	0.2382	0.0724	0.0484	-0.4467	0.0478	0.0969	0.07	-0.3189	0.1516	-0.0507	0.2282	-0.6578	0.0457	0.1155	0.0426	-0.6945	0.1878	-0.05	0.0436	-0.7752	0.0398	0.0017	0.0406	-0.5689	0.0462	0.0812	0.0422	-0.5444	0.0379	0.0555	0.0421	-0.5758	0.0418
TSQ1158	YLR212C	TUB4	tub4-y445d	0	0	0	0.1865	0.1122	0.1243	0.2757	0.3323	0.121	0.4637	0.3116	0.128	0.1099	0.0963	0.3264	0.0664	0.1117	-0.9428	0.3145	0.1805	0.1173	0.0132	0.2642	-0.0404	0.1263	-0.5077	0.2867	0.136	0.1146	-0.1122	0.3044	-0.0168	0.1148	-0.5635	0.2522	0.2838	0.1357	0.2445	0.3925	0.0673	0.1414	0.0637	0.3965
TSQ1281	YLR215C	CDC123	cdc123-4	0	0	0	-0.1863	0.0824	-0.1785	0.0609	-0.2796	0.1298	-0.8571	0.2438	-0.0402	0.077	-0.0579	0.2146	-0.0435	0.0821	0.6186	0.1521	-0.2562	0.1976	-0.3057	0.2917	-0.2035	0.0906	-0.2043	0.0268	-0.1965	0.0736	0.0831	0.1113	-0.1119	0.102	-0.3206	0.1834	-0.1944	0.0749	-0.457	0.3552	-0.1057	0.0717	0.6408	0.0414
TSQ29	YLR229C	CDC42	cdc42-1	0	0	0	-0.0379	0.0663	-0.184	0.0568	-0.0781	0.028	-0.1815	0.0364	-0.0457	0.0762	-0.4969	0.0467	-0.0068	0.0728	-0.5277	0.2809	-0.1213	0.132	-0.5935	0.4767	-0.0522	0.0339	-0.0775	0.0841	-0.17	0.0306	-0.3838	0.0363	-0.1871	0.1534	-0.8604	0.3894	0.0167	0.035	-0.5102	0.0362	-0.1933	0.0342	-0.7737	0.0493
TSQ2105	YLR243W	YLR243W	gpn3-5001	1	0	0	-0.0816	0.0684	-0.0785	0.081	-0.0684	0.0725	0.0773	0.107	-0.0352	0.0736	-0.0287	0.0817	-0.0857	0.079	-0.2529	0.0735	-0.0388	0.0689	-0.2138	0.0779	-0.0646	0.0735	-0.539	0.1389	-0.0806	0.0779	-0.0815	0.0717	0.0319	0.0667	-0.304	0.0683	-0.023	0.0754	-0.0932	0.0777	-0.0786	0.0757	-0.0446	0.0999
TSQ2106	YLR259C	HSP60	hsp60-5001	1	0	0	-0.1318	0.0852	0.0035	0.018	-0.0871	0.0939	0.0069	0.167	-0.0779	0.091	-0.0412	0.0477	-0.1272	0.0871	-0.2004	0.0549	-0.1385	0.0872	-0.2389	0.1346	0.0087	0.0927	-0.3821	0.0245	-0.0837	0.093	0.0199	0.1167	-0.0978	0.084	-0.1694	0.1339	-0.135	0.0997	-0.1491	0.0208	-0.1154	0.1041	0.0524	0.0843
TSQ2107	YLR259C	HSP60	hsp60-5002	0	0	0	0.0711	0.0977	0.3522	0.0645	0.0701	0.0803	0.2195	0.275	0.1776	0.078	0.4782	0.0617	0.1701	0.0821	0.6318	0.1462	0.1445	0.1052	0.4893	0.0692	0.0097	0.0893	-0.1486	0.1681	0.0396	0.0897	0.3017	0.0546	0.1421	0.0881	0.7365	0.0498	0.1603	0.0849	0.7149	0.0425	0.1104	0.0944	0.5189	0.0556
TSQ2108	YLR259C	HSP60	hsp60-5003	0	0	0	-0.4348	0.1538	-0.5747	0.1051	-0.4717	0.1458	-0.3204	0.1565	-0.4075	0.1627	-0.4865	0.1031	-0.3142	0.1596	-0.3216	0.1207	-0.3542	0.1371	-0.066	0.1345	-0.0912	0.1575	-0.5479	0.1413	-0.6411	0.1813	-0.3093	0.1926	-0.1885	0.1365	-0.1355	0.137	-0.4392	0.1824	-0.1824	0.1824	-0.5122	0.1431	-0.6633	0.1182
TSQ2109	YLR259C	HSP60	hsp60-5004	1	0	0	-0.0862	0.1937	-0.4024	0.1676	-0.2157	0.0312	-0.5162	0.1412	-0.1638	0.0958	-0.5621	0.1077	-0.2476	0.0771	-1.2965	0.132	-0.3171	0.0215	-1.1328	0.153	-0.2874	0.0355	-1.0631	0.1655	-0.3507	0.0231	-0.7492	0.1287	-0.3068	0.0241	-0.9892	0.1581	-0.4295	0.0233	-0.5106	0.2142	-0.4947	0.0318	-0.4505	0.2049
TSQ2110	YLR259C	HSP60	hsp60-5005	0	0	0	-0.2016	0.0651	-0.4166	0.2804	-0.0042	0.0691	0.0615	0.091	-0.1001	0.0638	-0.3715	0.3291	-0.0303	0.0621	0.1362	0.1983	0.0218	0.1274	-0.1432	0.3767	-0.1495	0.0848	-0.077	0.3081	-0.1509	0.1012	-0.6107	0.0767	-0.2232	0.0624	-0.8695	0.3186	-0.1566	0.079	-0.4074	0.0903	0.0178	0.0681	-0.0524	0.1031
TSQ2111	YLR259C	HSP60	hsp60-5006	1	0	0	0.068	0.0469	-0.0975	0.0267	0.0682	0.0589	-0.0873	0.0212	-0.1069	0.039	-0.1278	0.0229	-0.0501	0.0577	-0.1862	0.2631	0.0248	0.0744	-0.0063	0.1125	0.1102	0.0515	0.0133	0.0593	0.0342	0.0428	-0.1246	0.0215	0.0051	0.0573	-0.0161	0.1529	0.1081	0.0441	-0.0236	0.0332	0.0082	0.05	0.1084	0.0224
TSQ121	YLR268W	SEC22	sec22-3	0	0	0	0.0184	0.088	0.2651	0.1485	-0.1177	0.0756	1.0147	0.2718	-0.0538	0.0894	-0.0627	0.1421	-0.0597	0.0879	-0.1254	0.1157	-0.3179	0.2976	-0.0278	0.1751	-0.2017	0.0926	-0.4815	0.096	-0.2596	0.0737	-0.3364	0.1237	-0.0495	0.0778	0.0167	0.0968	-0.0463	0.0836	0.0691	0.2577	-0.1473	0.0787	1.2191	0.5077
TSQ313	YLR268W	SEC22	sec22-1	0	0	0	0.1222	0.0908	0.6301	0.5143	0.0853	0.0932	0.5323	0.2923	0.0405	0.0844	0.5023	0.1511	0.0301	0.0851	-0.1218	0.2225	-0.0574	0.1137	-0.0956	0.1694	0.0647	0.1054	1.1981	0.1822	0.1413	0.0952	0.3031	0.18	0.0611	0.1075	0.0821	0.1438	0.0087	0.095	1.1334	0.2358	0.0824	0.1111	1.3632	0.1801
TSQ432	YLR272C	YCS4	ycs4-1	0	0	0	-0.2773	0.0996	-0.7089	0.2091	-0.0608	0.0478	0.6022	0.5136	-0.3116	0.0529	-0.4991	0.3026	-0.2308	0.028	-0.3585	0.2683	-0.2902	0.1553	-0.5537	0.3825	0.1723	0.1028	-0.0589	0.24	-0.2194	0.0235	-0.793	0.3539	-0.1401	0.0827	-0.2992	0.2089	-0.0304	0.0306	-0.4967	0.3022	-0.2431	0.0367	-0.6351	0.2933
TSQ403	YLR274W	CDC46	cdc46-1	0	0	0	-0.0294	0.1863	-0.0263	0.4288	0.2192	0.1976	0.0178	0.6132	0.1836	0.1803	0.5841	0.5355	0.0216	0.1961	0.4916	0.5579	0.0529	0.1549	-0.1465	0.5997	-0.0171	0.1882	0.4106	0.6596	-0.0499	0.1805	0.1372	0.5738	0.07	0.1832	0.1428	0.5763	0.2476	0.1699	0.8269	0.5436	nan	nan	nan	nan
TSQ1461	YLR276C	DBP9	dbp9-5001	0	0	0	-0.382	0.0824	-0.6855	0.1225	-0.4006	0.082	-0.8814	0.214	-0.3123	0.0713	-0.5873	0.0613	-0.3278	0.0649	-0.4054	0.1791	-0.3036	0.1131	-0.9748	0.1001	-0.223	0.0799	-0.1936	0.0752	-0.419	0.0705	-0.7504	0.1515	-0.4575	0.0895	-0.892	0.0798	-0.3276	0.0875	-0.6856	0.3903	-0.4316	0.0728	-0.9137	0.4234
TSQ2112	YLR277C	YSH1	ysh1-5001	0	0	0	0.2726	0.1008	0.3236	0.1151	0.3097	0.095	0.7027	0.1594	0.2659	0.1093	0.4702	0.0665	0.2035	0.0985	-0.4548	0.0937	0.3459	0.0972	-0.3405	0.1116	-0.0038	0.1168	0.0923	0.0798	0.2447	0.0989	0.1702	0.1015	0.2156	0.1013	-0.6124	0.1101	0.3891	0.1011	0.3102	0.0877	0.172	0.1191	0.1071	0.1128
TSQ1385	YLR291C	GCD7	gcd7-5001	0	0	0	0.1009	0.0351	-0.3607	0.1801	-0.1158	0.1294	-0.7281	0.1871	-0.1383	0.0325	-0.2197	0.1015	-0.0787	0.0458	0.3508	0.1491	-0.0337	0.1195	0.3099	0.1424	-0.0014	0.0357	-0.5447	0.1354	-0.0015	0.0328	0.1142	0.1525	0.0183	0.0374	0.0913	0.1514	-0.0086	0.0338	-0.1395	0.1109	-0.0724	0.0423	-0.1649	0.156
TSQ1140	YLR298C	YHC1	yhc1-2	0	0	0	-0.1734	0.0863	0.462	0.0692	-0.0392	0.0776	0.7196	0.0879	-0.071	0.0936	0.3633	0.0657	-0.1054	0.0849	0.4084	0.1435	-0.0343	0.0839	0.0143	0.2255	-0.0044	0.0922	-0.0566	0.0373	-0.1412	0.096	-0.1149	0.0349	-0.3687	0.1057	-0.7593	0.2024	-0.153	0.0855	-0.3331	0.1513	-0.0558	0.0851	0.2531	0.1383
TSQ632	YLR298C	YHC1	yhc1-1	0	0	0	0.094	0.2749	0.7837	0.107	-0.1079	0.2184	0.7871	0.2138	-0.0065	0.219	-0.0304	0.5083	-0.0238	0.2696	-0.3416	0.5588	0.0437	0.2354	0.3516	0.1288	0.0744	0.2799	0.3272	0.2557	-0.0443	0.2926	0.0277	0.1418	0.0629	0.2385	-0.2389	0.1247	-0.1501	0.282	-0.6539	0.1137	0.0846	0.2799	0.1754	0.121
TSQ840	YLR298C	YHC1	yhc1-3	0	0	0	0.2128	0.1007	0.1712	0.137	0.313	0.0815	0.6203	0.5112	0.172	0.0777	0.3442	0.1053	0.3514	0.073	0.2948	0.1399	0.0504	0.1052	0.2559	0.1773	0.1284	0.0847	0.2351	0.1392	0.0557	0.1172	-0.0017	0.1634	-0.0016	0.0824	0.2999	0.1655	0.121	0.0918	0.469	0.1189	0.1508	0.0848	0.9163	0.1715
TSQ842	YLR298C	YHC1	yhc1-6	0	0	0	-0.0667	0.1111	-0.1121	0.1916	0.0382	0.1239	0.9759	0.0861	-0.0219	0.1168	0.4362	0.1631	-0.0383	0.113	-0.1204	0.0621	-0.1564	0.1136	-0.0511	0.1406	-0.0267	0.1221	0.3853	0.2235	-0.0665	0.1314	0.4922	0.1368	-0.3542	0.1096	-0.1423	0.0574	-0.0124	0.1281	0.5306	0.165	0.0086	0.1192	nan	nan
TSQ844	YLR298C	YHC1	yhc1-8	0	0	0	-0.1072	0.1157	-0.1153	0.1698	-0.1701	0.1397	0.2308	0.3315	-0.0853	0.097	0.1262	0.0797	-0.0792	0.1044	0.1875	0.092	-0.1046	0.1064	-0.2909	0.067	-0.0373	0.1151	-0.1587	0.3456	-0.2222	0.1207	-0.4015	0.0649	-0.3821	0.1004	-0.6263	0.067	-0.099	0.1186	0.327	0.0687	-0.1431	0.1391	-0.5087	0.1122
TSQ1078	YLR305C	STT4	stt4-4	0	0	0	-0.1514	0.0834	-0.6622	0.2025	0.0165	0.1068	0.2913	0.5315	-0.1203	0.0852	-0.4511	0.2654	-0.0054	0.1019	-0.0951	0.1818	-0.0887	0.1161	-0.1533	0.2107	-0.0288	0.1035	-0.2467	0.269	0.0209	0.0883	-0.243	0.1753	-0.0074	0.0768	-0.1853	0.1841	0.0292	0.0975	-0.1223	0.2683	0.072	0.1056	-0.2681	0.1751
TSQ130	YLR314C	CDC3	cdc3-3	0	0	0	-0.0399	0.073	0.007	0.1845	-0.0779	0.0693	-0.7782	0.9614	0.0079	0.073	-0.3503	0.2307	0.0893	0.0761	0.6433	0.1514	0.0566	0.078	0.2367	0.2325	0.1541	0.0861	-0.0658	0.1832	0.0838	0.0746	0.0559	0.1809	0.0178	0.0946	-0.2844	0.355	0.1137	0.0877	-0.135	0.2486	0.116	0.0813	-0.0931	0.1939
TSQ885	YLR314C	CDC3	cdc3-1	0	0	0	0.0438	0.1181	0.1308	0.1124	0.0481	0.1138	-0.2901	0.2959	0.0323	0.1317	-0.1811	0.1415	0.117	0.1368	0.7516	0.1245	0.1466	0.1083	0.2005	0.1598	0.0376	0.1284	-0.0948	0.1527	0.054	0.1365	-0.2097	0.1768	0.1063	0.1281	0.0469	0.1147	0.0574	0.123	-0.2803	0.1465	0.0743	0.1345	-0.209	0.1964
TSQ1392	YLR316C	TAD3	tad3-5001	0	0	0	0.1703	0.0654	1.0998	0.5564	0.2186	0.0674	0.1539	0.5241	-0.3533	0.1087	0.6902	0.4675	0.0918	0.0656	0.4578	0.5811	-0.418	0.108	0.3696	0.6667	0.1824	0.0682	0.2069	0.5605	0.2887	0.0665	0.4264	0.6472	0.0867	0.0641	0.538	0.682	0.2077	0.0691	0.7642	0.4428	-0.4483	0.0684	0.4395	0.6372
TSQ1395	YLR317W	YLR317W	ylr317w-5001	0	0	0	-0.0436	0.061	0.8479	0.2846	0.0603	0.0589	1.0101	0.2942	-0.0761	0.0518	-0.3747	0.2108	0.0307	0.0559	1.1285	0.265	-0.036	0.0562	-0.2746	0.2455	0.0157	0.0593	1.1684	0.3517	0.0154	0.0869	1.3631	0.3728	0.0633	0.0642	1.2121	0.3069	0.1172	0.0537	1.1604	0.3568	-0.0843	0.056	-0.5211	0.315
TSQ955	YLR321C	SFH1	sfh1-1	1	0	0	-0.0223	0.052	-0.1425	0.0848	0.047	0.0477	0.1474	0.2021	-0.2469	0.2398	-0.1434	0.0754	0.0368	0.0553	-0.7832	0.0765	-0.0031	0.0493	0.003	0.0763	0.061	0.0806	-0.206	0.2045	-0.0864	0.0506	-0.1273	0.1123	0.0119	0.0474	-0.2331	0.1137	-0.0498	0.0568	-0.0808	0.0698	-0.0213	0.0693	-0.0988	0.1127
TSQ2114	YLR323C	CWC24	cwc24-5001	0	0	0	-0.1199	0.0256	-0.2507	0.1018	0.0024	0.0219	0.1289	0.0865	-0.0546	0.0205	-0.1914	0.0744	-0.0194	0.0407	0.1083	0.086	0.0771	0.0703	0.0744	0.1178	-0.046	0.0275	-0.2936	0.0932	-0.187	0.0262	-0.3681	0.1314	-0.0317	0.0211	-0.0473	0.0858	-0.0696	0.0265	0.0479	0.0927	-0.1543	0.0643	-0.395	0.112
TSQ2115	YLR323C	CWC24	cwc24-5002	0	0	0	0.035	0.0988	-0.0203	0.0834	-0.1805	0.0705	-0.169	0.0927	-0.2026	0.0652	-0.4918	0.127	-0.1258	0.0886	0.0311	0.1269	-0.1486	0.0818	-0.2176	0.1337	-0.1893	0.0824	-0.0763	0.1303	-0.216	0.0801	-0.3148	0.0999	-0.3374	0.0675	-0.5072	0.0823	-0.066	0.0762	0.2748	0.1517	-0.1291	0.0829	-0.2956	0.1308
TSQ2116	YLR323C	CWC24	cwc24-5004	0	0	0	0.0667	0.1245	-0.1191	0.3258	-0.0004	0.1377	-0.002	0.267	-0.1719	0.1084	-0.2363	0.2459	0.0362	0.1071	-0.0109	0.2277	-0.0268	0.1275	0.2618	0.271	-0.1302	0.1272	-0.2045	0.3706	-0.0149	0.1325	-0.2494	0.3814	-0.1505	0.1032	-0.374	0.3228	-0.0559	0.1134	-0.0142	0.3294	-0.0849	0.114	-0.2017	0.3994
TSQ2117	YLR323C	CWC24	cwc24-5005	0	0	0	-0.2014	0.1035	0.1559	0.1507	-0.1816	0.1147	0.4636	0.142	-0.0916	0.0909	0.2075	0.0905	-0.1924	0.0985	0.0903	0.1098	-0.2261	0.1288	0.2757	0.0991	-0.1975	0.1137	-0.0307	0.1359	-0.1584	0.1005	0.0595	0.1372	-0.3308	0.1517	-0.0781	0.1665	-0.1559	0.1011	0.2133	0.1097	-0.1438	0.1076	-0.0474	0.1028
TSQ2119	YLR323C	CWC24	cwc24-5007	0	0	0	-0.0714	0.219	-0.2638	0.4004	-0.1278	0.2093	-0.0178	0.3844	0.0614	0.2678	0.0354	0.3676	0.0768	0.2375	0.0074	0.387	0.062	0.2571	-0.0793	0.3617	0.0244	0.247	-0.2799	0.4139	-0.0236	0.2848	-0.2973	0.3969	-0.0955	0.2718	-0.4349	0.304	0.0063	0.2783	-0.2055	0.4102	0.0211	0.276	-0.3705	0.2772
TSQ2120	YLR323C	CWC24	cwc24-5008	0	0	0	-0.0874	0.0825	-0.0708	0.1454	-0.0329	0.0848	0.0685	0.1633	-0.1066	0.0765	-0.1456	0.1261	-0.0222	0.085	0.0273	0.1266	-0.0394	0.1102	-0.2867	0.1856	-0.1581	0.0889	-0.3669	0.147	-0.2117	0.0846	-0.5568	0.1789	-0.1867	0.0788	-0.3195	0.1098	-0.1164	0.0809	-0.1799	0.1273	-0.1039	0.0838	-0.1532	0.1761
TSQ2121	YLR323C	CWC24	cwc24-5009	1	0	0	0.0409	0.0802	-0.0116	0.0795	-0.0306	0.0932	0.0305	0.1329	0.0223	0.0379	0.0277	0.0848	0.0612	0.0373	0.2136	0.0884	0.041	0.0397	0.0744	0.0549	0.0492	0.0431	-0.0531	0.0902	-0.0346	0.0422	-0.1739	0.0369	-0.0021	0.0439	0.1401	0.0256	-0.0454	0.0487	-0.0478	0.0257	-0.0768	0.0445	-0.1439	0.0336
TSQ2122	YLR323C	CWC24	cwc24-5010	0	0	0	-0.1005	0.0718	-0.0441	0.0755	0.0122	0.0643	0.3043	0.0863	-0.0397	0.0664	0.0184	0.0896	-0.0897	0.0676	-0.055	0.0986	-0.1278	0.2054	0.027	0.0814	-0.0221	0.108	0.1307	0.3773	-0.005	0.0685	-0.0282	0.079	-0.1291	0.0621	-0.0435	0.0851	0.1119	0.067	0.2277	0.0894	0.1874	0.0847	0.1617	0.137
TSQ2123	YLR323C	CWC24	cwc24-5012	0	0	0	-0.3768	0.2576	-0.0123	0.2957	-0.3904	0.0697	0.1584	0.1633	-0.1966	0.0663	-0.1169	0.1458	-0.0744	0.0735	-0.0541	0.1035	-0.0722	0.0839	0.4009	0.115	-0.33	0.3241	-0.1992	0.4953	-0.5078	0.0777	-0.1431	0.1344	-0.2959	0.2261	-0.0945	0.2784	-0.0312	0.0715	0.2719	0.1297	-0.5856	0.0726	-0.0059	0.1263
TSQ2124	YLR323C	CWC24	cwc24-5014	1	0	0	-0.0201	0.0678	-0.216	0.1352	0.1392	0.0692	0.0999	0.2033	0.1312	0.0657	-0.0076	0.147	0.1782	0.0646	-0.0645	0.1544	0.232	0.0856	0.2037	0.1995	0.0048	0.0899	-0.0134	0.1444	0.0379	0.0719	-0.0711	0.1481	-0.0105	0.0646	-0.4053	0.1183	0.1009	0.0774	0.36	0.1821	0.0518	0.0756	-0.0396	0.2174
TSQ2125	YLR323C	CWC24	cwc24-5015	1	0	0	0.1312	0.0513	0.0814	0.0358	-0.1077	0.0738	-0.2412	0.0628	0.0004	0.0525	-0.002	0.031	0.0561	0.0546	-0.0423	0.2224	0.0806	0.0592	0.2375	0.056	0.0799	0.077	-0.1263	0.0886	0.0765	0.0524	-0.095	0.0325	-0.0372	0.0861	-0.0303	0.2599	0.1106	0.0649	0.1305	0.0263	-0.0015	0.0525	0.1398	0.0565
TSQ2126	YLR323C	CWC24	cwc24-5016	0	0	0	-0.1271	0.0993	-0.2175	0.2499	-0.0972	0.0794	0.0507	0.2026	-0.1879	0.0885	0.0584	0.2109	-0.0514	0.0795	0.1727	0.18	-0.0816	0.0999	0.3092	0.2448	-0.0867	0.0963	0.0909	0.2267	-0.1934	0.083	-0.0574	0.1821	-0.0989	0.0965	0.0598	0.2268	-0.0667	0.0927	0.2275	0.2317	-0.1488	0.0945	0.488	0.2786
TSQ2127	YLR323C	CWC24	cwc24-5017	0	0	0	-0.1483	0.0531	-0.6289	0.1891	-0.0443	0.0356	-0.2155	0.0627	-0.0518	0.0892	-0.4865	0.0387	-0.0883	0.0349	-0.4431	0.0431	0.0653	0.0307	-0.5105	0.1113	-0.0313	0.0581	-0.3952	0.1055	-0.099	0.0474	-0.4938	0.0491	-0.1904	0.087	-0.4994	0.1935	-0.0874	0.0627	-0.45	0.0619	-0.0963	0.0352	-0.5201	0.0446
TSQ2128	YLR323C	CWC24	cwc24-5020	0	0	0	-0.0381	0.035	0.0313	0.0735	-0.0679	0.0426	0.041	0.1317	-0.1	0.0332	-0.0481	0.1135	-0.0095	0.0299	0.1173	0.0596	0.1603	0.0528	0.4137	0.0618	-0.0299	0.034	0.1043	0.0816	0.0381	0.0383	-0.0234	0.0802	-0.1856	0.0302	-0.2359	0.1822	-0.1403	0.0429	-0.01	0.0662	-0.037	0.0331	0.0524	0.0972
TSQ2129	YLR323C	CWC24	cwc24-5003	0	0	0	-0.1174	0.1628	-0.31	0.1904	0.0877	0.1759	0.1095	0.3336	0.0346	0.1424	-0.1318	0.1995	-0.0292	0.1406	-0.3207	0.2129	0.1381	0.1457	-0.3725	0.2306	0.3656	0.1633	0.5101	0.2604	0.0103	0.1679	-0.24	0.2817	0.0836	0.145	-0.063	0.2945	0.1462	0.1765	-0.1175	0.2984	0.1263	0.1785	-0.0294	0.2726
TSQ2130	YLR323C	CWC24	cwc24-5018	0	0	0	-0.1309	0.0816	0.0083	0.2825	-0.0188	0.0694	0.0712	0.2341	0.0412	0.063	0.0861	0.3304	0.0826	0.0642	0.5555	0.3206	0.0697	0.1023	0.2519	0.2424	0.0416	0.0728	0.5394	0.2337	-0.0068	0.0701	-0.0903	0.352	-0.2458	0.1406	0.2917	0.3639	0.04	0.0864	0.3597	0.3305	0.0154	0.0706	0.8037	0.2292
TSQ2131	YLR323C	CWC24	cwc24-5019	0	0	0	-0.2469	0.0774	-0.8616	0.1288	-0.5179	0.2348	-1.4256	0.787	-0.1497	0.0657	-0.3235	0.1098	-0.1727	0.0611	-0.7027	0.1249	-0.1181	0.0897	0.0623	0.2416	-0.0169	0.2068	-0.2119	0.5507	-0.1376	0.0803	-0.4325	0.1314	-0.2979	0.0657	-0.8039	0.1656	-0.084	0.0691	-0.1918	0.1257	-0.2022	0.0857	-0.0912	0.1326
TSQ2132	YLR323C	CWC24	cwc24-5011	0	0	0	-0.0645	0.0306	-0.173	0.0767	-0.1574	0.066	-0.2454	0.0859	-0.0404	0.0287	-0.0643	0.0706	0.0389	0.0566	-0.669	0.0829	0.1548	0.0526	0.0468	0.115	0.0183	0.0296	-0.1344	0.0972	-0.0141	0.0586	0.0321	0.1318	-0.1443	0.0264	-0.547	0.0815	0.0654	0.0479	0.3527	0.1404	-0.0885	0.0239	-0.1693	0.1158
TSQ2133	YLR323C	CWC24	cwc24-5013	0	0	0	-0.0078	0.2757	0.1445	0.1921	0.1452	0.2902	0.1112	0.3252	0.1826	0.2829	0.4407	0.1348	0.2379	0.2855	0.4745	0.1359	0.0835	0.2441	0.382	0.0998	0.2734	0.2657	0.1938	0.327	0.266	0.2536	0.3812	0.1085	-0.0255	0.2971	0.3186	0.0756	0.1692	0.2979	0.5529	0.0732	-0.0515	0.2994	0.2478	0.0765
TSQ1339	YLR340W	RPP0	rpp0-5001	0	0	0	0.0496	0.0244	0.0248	0.0398	-0.0667	0.0258	-0.1315	0.0591	-0.0471	0.0292	-0.2489	0.0723	0.027	0.0219	0.2867	0.1119	0.0512	0.0127	-0.0812	0.0433	0.0992	0.0653	0.2155	0.0476	-0.2009	0.014	-0.1345	0.1698	0.0595	0.0353	0.2922	0.0509	-0.0923	0.0142	-0.0077	0.075	-0.0788	0.0373	-0.2962	0.0686
TSQ228	YLR347C	KAP95	kap95-e126k	0	0	0	0.0679	0.035	0.2894	0.2066	-0.0901	0.0345	-0.2265	0.3719	0.0737	0.036	-0.0647	0.0548	0.0992	0.0327	0.444	0.3028	0.0069	0.1322	-0.4296	0.1939	0.0008	0.0412	0.4875	0.1754	-0.0068	0.0357	0.2004	0.0995	-0.0208	0.0327	-0.2109	0.2303	0.0697	0.0366	0.1077	0.066	-0.0308	0.0365	0.2436	0.2439
TSQ2134	YLR355C	ILV5	ilv5-5001	1	0	0	0.0402	0.0762	-0.1528	0.0999	0.0159	0.023	-0.1016	0.1617	-0.1052	0.0741	-0.1402	0.1194	0.0454	0.0964	-0.0699	0.1067	-0.0314	0.0542	-0.0544	0.1053	0.1553	0.0268	-0.0687	0.1469	0.0753	0.0531	-0.1378	0.104	0.0229	0.0462	0.0187	0.1473	0.1313	0.021	0.0683	0.1348	-0.0968	0.0219	-0.0385	0.1587
TSQ2135	YLR355C	ILV5	ilv5-5002	1	0	0	-0.1212	0.0618	-0.1459	0.0715	0.0106	0.0626	0.0008	0.1054	-0.0695	0.0594	0.0077	0.0515	0.0185	0.0616	0.2485	0.2301	0.0667	0.0724	0.1829	0.0614	-0.0026	0.0653	-0.1324	0.148	-0.0892	0.0623	-0.1737	0.0634	0.0151	0.0718	-0.0654	0.0854	-0.0645	0.0726	-0.2884	0.0636	-0.0268	0.0768	-0.0362	0.0681
TSQ2136	YLR355C	ILV5	ilv5-5003	1	0	0	-0.0582	0.0543	-0.2516	0.0927	-0.0127	0.0753	-0.2442	0.0985	-0.0578	0.0587	-0.1826	0.0961	-0.0939	0.0433	-0.5332	0.2646	-0.021	0.0475	-0.1403	0.0994	0.0424	0.0622	-0.2642	0.0988	0.021	0.0557	-0.2825	0.1242	-0.0085	0.0517	0.0053	0.0941	-0.0688	0.0494	-0.2123	0.154	-0.069	0.054	-0.1881	0.1562
TSQ2137	YLR355C	ILV5	ilv5-5004	1	0	0	0.0824	0.0703	-0.0839	0.1309	-0.0038	0.069	-0.0895	0.083	0.013	0.0677	0.0123	0.1048	0.1399	0.066	0.2529	0.1167	0.194	0.0777	0.1738	0.0816	0.0123	0.0797	0.2084	0.1134	-0.0169	0.0737	-0.0919	0.1304	0.1124	0.0678	0.0986	0.0925	0.0594	0.0787	-0.0006	0.1234	0.0139	0.0741	-0.016	0.1154
TSQ213	YLR378C	SEC61	sec61-2	0	0	0	0.3015	0.0704	0.5066	0.0719	0.2093	0.0277	0.6498	0.0879	0.1271	0.0476	0.2641	0.0884	0.196	0.0382	-0.4517	0.2487	0.2345	0.0533	0.1414	0.0796	-0.0036	0.0291	0.6758	0.1166	0.0467	0.0272	0.3316	0.0816	0.1248	0.0544	0.0879	0.0834	-0.1302	0.0263	0.4025	0.0752	-0.0802	0.0684	0.3367	0.0909
TSQ747	YLR383W	SMC6	smc6-9	0	0	0	-0.1143	0.1186	-0.0816	0.0581	-0.0399	0.1312	-0.2398	0.0297	-0.0315	0.1292	-0.1344	0.0495	-0.0246	0.1201	0.2858	0.0852	0.0306	0.123	-0.1021	0.1123	-0.0279	0.1555	0.1795	0.0434	-0.0034	0.1373	-0.2329	0.0699	-0.0748	0.1332	-0.0753	0.0651	-0.0408	0.1376	-0.2247	0.0993	-0.0189	0.1421	0.0308	0.0753
TSQ1870	YLR384C	IKI3	iki3-5001	0	0	0	-0.1308	0.0555	0.1654	0.1166	-0.0104	0.0521	0.386	0.0982	-0.1018	0.0461	0.2243	0.0835	-0.1445	0.0468	-0.1567	0.096	-0.0495	0.0647	0.0543	0.0987	-0.1775	0.0551	-0.2379	0.1135	-0.1237	0.0588	-0.0124	0.1065	-0.1066	0.0507	0.393	0.0947	-0.0324	0.0638	0.6164	0.1601	-0.1301	0.0519	0.3029	0.1151
TSQ1872	YLR384C	IKI3	iki3-5003	0	0	0	0.1957	0.037	0.1263	0.1056	0.0943	0.1001	0.2078	0.2004	0.0976	0.0246	0.4089	0.1104	0.112	0.0557	0.6051	0.1358	0.0387	0.0438	0.5917	0.1275	0.1781	0.0284	-0.0865	0.1416	0.1747	0.0587	0.4055	0.1412	0.0791	0.0253	0.8621	0.1009	0.1434	0.0285	0.4414	0.1321	0.0743	0.0278	0.305	0.14
TSQ1874	YLR384C	IKI3	iki3-5005	0	0	0	-0.0703	0.1199	0.1641	0.0196	-0.02	0.1338	-0.1205	0.167	-0.0941	0.1248	0.1571	0.1487	0.015	0.0983	0.4206	0.0847	-0.0273	0.105	0.0397	0.1706	-0.0997	0.1107	-0.0747	0.1316	0.0271	0.1121	-0.1123	0.0146	0.0659	0.128	0.5163	0.112	-0.0581	0.1259	0.1851	0.0151	-0.0692	0.1205	0.2066	0.0687
TSQ1876	YLR384C	IKI3	iki3-5007	0	0	0	0.0234	0.1057	0.2707	0.0725	0.0256	0.0943	0.436	0.0921	0.0926	0.0912	0.2221	0.0947	0.0056	0.0782	0.1835	0.076	0.0353	0.1122	-0.1515	0.1084	0.0453	0.0942	-0.157	0.1091	-0.0264	0.0855	0.0135	0.0764	-0.0466	0.1101	0.5193	0.1044	0.0541	0.0945	0.0422	0.1014	-0.084	0.0947	-0.029	0.0773
TSQ1882	YLR384C	IKI3	iki3-5013	1	0	0	0.1185	0.0263	-0.0281	0.1683	0.1371	0.033	0.1261	0.1954	-0.0069	0.0173	-0.1415	0.1625	0.0272	0.0353	0.2809	0.1341	-0.0327	0.0187	0.0122	0.1986	0.0784	0.0367	-0.1389	0.1477	0.0846	0.0394	-0.0265	0.1674	0.0842	0.0288	0.0164	0.1651	0.1581	0.0188	-0.0017	0.1783	0.0325	0.0237	0.1248	0.2012
TSQ1884	YLR384C	IKI3	iki3-5015	1	0	0	-0.054	0.0569	-0.1951	0.2142	-0.015	0.0445	-0.2427	0.1979	-0.0298	0.0388	-0.0468	0.2035	-0.1267	0.0492	-0.2901	0.1616	-0.1178	0.1247	-0.4231	0.2266	-0.0885	0.0513	-0.2317	0.224	-0.0467	0.0438	-0.0733	0.2186	0.0279	0.0398	0.0665	0.1526	-0.0305	0.0441	-0.2441	0.2063	-0.0517	0.0434	-0.2084	0.2239
TSQ266	YLR397C	AFG2	afg2-18	0	0	0	-0.0735	0.0642	-0.4824	0.1879	-0.2265	0.1289	-0.4615	0.0954	-0.1021	0.0573	-0.4919	0.0945	-0.0633	0.0572	-0.1271	0.084	-0.0759	0.2699	-0.3844	0.0851	-0.1464	0.0679	-0.4929	0.1562	-0.1378	0.0768	-0.6309	0.129	-0.215	0.068	-0.244	0.0704	-0.1048	0.062	-0.4845	0.1209	0.0864	0.0715	0.2347	0.2213
TSQ2138	YLR409C	UTP21	utp21-5001	0	0	0	-0.1135	0.0691	-0.1344	0.1423	-0.2688	0.0758	-0.2395	0.0731	-0.0991	0.0668	0.149	0.3172	-0.1299	0.0677	-0.1369	0.1205	-0.0718	0.0768	-0.2765	0.2256	-0.0858	0.0691	-0.3675	0.0769	-0.4995	0.0736	0.0439	0.0999	-0.1958	0.1035	-0.2362	0.0861	-0.2008	0.0669	0.8836	0.3513	-0.322	0.0761	-0.3493	0.0825
TSQ2139	YLR409C	UTP21	utp21-5002	0	0	0	-0.1403	0.0959	0.318	0.4989	-0.1784	0.0938	-0.1598	0.143	-0.1426	0.1463	-0.1467	0.1956	-0.1409	0.1272	-0.2385	0.161	-0.0668	0.1914	0.4108	0.595	0.2261	0.1116	-0.0859	0.1599	0.0537	0.1199	0.8264	0.1356	-0.1352	0.186	-0.2781	0.1172	-0.1481	0.1006	0.8849	0.1864	-0.0118	0.1033	1.1428	0.2155
TSQ2140	YLR409C	UTP21	utp21-5003	0	0	0	0.0213	0.1018	-0.1717	0.1174	0.0364	0.1104	-0.8735	0.2185	0.003	0.0972	-0.0883	0.1092	-0.0194	0.0969	-0.2399	0.2452	0.1448	0.0912	-0.3525	0.1286	0.0937	0.1035	-0.0668	0.1445	-0.1791	0.0932	-0.3651	0.1299	-0.1017	0.097	-0.5318	0.1138	0.0376	0.1154	-0.5597	0.2	0.0124	0.1	-0.6155	0.1592
TSQ2141	YLR409C	UTP21	utp21-5004	0	0	0	0.0656	0.0591	0.4999	0.2207	0.0329	0.1537	0.1665	0.192	0.006	0.0954	0.3868	0.1693	-0.1149	0.1056	-0.0574	0.2244	0.007	0.0772	0.1799	0.1759	0.3879	0.1769	-0.0295	0.196	0.0582	0.0983	0.2653	0.171	0.0276	0.086	0.0992	0.1681	-0.1561	0.0592	0.1509	0.1889	0.1364	0.0851	0.9536	0.209
TSQ2142	YLR409C	UTP21	utp21-5005	1	0	0	-0.0405	0.2123	-0.3761	0.5479	-0.1296	0.1929	-0.217	0.4771	-0.0503	0.1623	-0.252	0.3452	-0.0263	0.2126	-1.2267	0.4401	0.0556	0.1975	-0.5805	0.576	-0.3455	0.1877	-1.157	0.6541	-0.2836	0.2068	-0.6482	0.6689	-0.3633	0.2787	-1.8462	0.5122	-0.1959	0.2226	0.0897	0.5684	-0.8539	0.2867	-0.8503	0.4337
TSQ2143	YLR409C	UTP21	utp21-5006	0	0	0	0.1756	0.0835	0.4775	0.1717	-0.1921	0.3738	0.015	0.3094	0.2762	0.1429	0.3754	0.073	0.193	0.0494	-0.4523	0.0921	0.0711	0.0364	0.2895	0.0913	-0.0088	0.0767	-0.2291	0.2878	-0.0995	0.0431	-0.1174	0.0881	-0.1399	0.1199	-0.4173	0.0793	0.1324	0.0349	0.8334	0.3128	0.0304	0.2053	0.7678	0.4735
TSQ2144	YLR409C	UTP21	utp21-5008	1	0	0	-0.9221	0.191	-2.7939	0.4194	-0.7028	0.4243	nan	nan	nan	nan	nan	nan	-1.5575	0.3292	-5.0712	0.3651	-2.4338	0.4733	nan	nan	nan	nan	nan	nan	nan	nan	nan	nan	nan	nan	nan	nan	nan	nan	nan	nan	-2.1469	0.2812	nan	nan
TSQ2146	YLR409C	UTP21	utp21-5010	0	0	0	0.1474	0.0892	0.2485	0.1885	0.0235	0.0891	0.2	0.0993	0.003	0.0822	-0.113	0.1069	-0.0708	0.0663	-0.0403	0.1164	0.0321	0.2498	0.4373	0.3618	-0.3381	0.0706	-0.3672	0.1066	-0.1996	0.079	-0.2718	0.0895	-0.0119	0.0658	0.0361	0.079	0.0171	0.0799	0.0641	0.0836	-0.0354	0.072	0.4548	0.1224
TSQ2147	YLR409C	UTP21	utp21-5011	1	0	0	0.1198	0.1292	0.1416	0.1517	0.0183	0.1228	-0.0936	0.1147	0.1128	0.1331	0.1757	0.1242	0.0738	0.1576	-0.0629	0.1592	0.129	0.154	0.1494	0.1254	0.206	0.16	0.1495	0.1894	0.0325	0.1505	0.1587	0.1673	0.0694	0.1496	-0.057	0.1583	0.0729	0.1409	-0.0026	0.1301	0.1238	0.1606	-0.0489	0.126
TSQ2148	YLR409C	UTP21	utp21-5007	0	0	0	-0.0203	0.0336	0.2548	0.2525	0.0038	0.0221	0.175	0.2903	-0.0565	0.0209	-0.2087	0.2664	-0.0978	0.0837	-0.3758	0.3127	0.0686	0.0271	-0.1298	0.3861	0.2555	0.0479	0.3996	0.2561	-0.2497	0.038	-0.1604	0.2716	-0.0035	0.1006	-0.272	0.2196	-0.2116	0.0284	-0.1676	0.2292	-0.1954	0.0238	-0.05	0.3389
TSQ2149	YLR424W	SPP382	spp382-5001	0	0	0	-0.0521	0.063	0.0402	0.0752	-0.073	0.0676	0.0937	0.5156	-0.0729	0.0638	0.3294	0.1764	-0.0965	0.0594	0.1863	0.0767	-0.0692	0.0762	-0.2851	0.0441	0.0528	0.0803	0.3074	0.0442	-0.0436	0.0672	0.1087	0.1232	-0.0789	0.0807	0.1174	0.075	0.0506	0.078	-0.2696	0.1269	0.0146	0.0724	-0.3291	0.0339
TSQ2150	YLR424W	SPP382	spp382-5002	1	0	0	-0.0149	0.054	0.0086	0.0226	0.0038	0.0471	-0.0734	0.1242	-0.0467	0.0794	-0.0376	0.0307	0.0325	0.0459	-0.0535	0.1594	0.078	0.0602	0.021	0.1043	-0.0464	0.0515	0.0395	0.1141	-0.0185	0.0493	-0.2339	0.0287	-0.0188	0.0554	0.0621	0.0629	-0.0047	0.0569	0.0823	0.0249	-0.0235	0.051	-0.0093	0.0773
TSQ1025	YLR430W	SEN1	sen1-1	0	0	0	0.1596	0.2482	0.2974	0.534	0.1569	0.2861	-0.19	0.458	0.0771	0.234	0.1044	0.4709	-0.0636	0.2477	0.1158	0.3916	0.0219	0.2723	0.0944	0.4563	0.2123	0.2709	0.1842	0.3547	0.2034	0.3186	0.292	0.5295	0.1121	0.2308	0.1381	0.4729	0.0854	0.3063	0.4102	0.3456	0.1893	0.3137	0.4722	0.4105
TSQ1161	YLR440C	SEC39	sec39-1	0	0	0	0.1955	0.242	-0.0891	0.3182	0.4786	0.202	0.2334	0.2254	0.1891	0.1961	0.1402	0.2829	0.2376	0.1841	-0.04	0.2323	-0.0019	0.1971	-0.0042	0.2252	0.3122	0.2349	-0.0051	0.3004	0.0887	0.2277	0.0844	0.2387	0.3347	0.2286	0.3638	0.3275	0.1865	0.2289	0.2981	0.2964	-0.4526	0.2201	0.1197	0.3294
TSQ1445	YLR440C	SEC39	sec39-5001	0	0	0	-0.0915	0.1129	0.2603	0.0388	-0.1625	0.0909	0.1705	0.2415	-0.1742	0.1002	0.0937	0.5712	-0.2026	0.0907	-0.0432	0.0856	-0.187	0.0955	0.6506	0.2166	-0.0441	0.1321	-0.0258	0.3615	-0.081	0.1098	-0.0102	0.2103	-0.2149	0.0913	0.3072	0.1355	-0.3078	0.1016	0.291	0.2673	-0.1099	0.0974	0.0544	0.2717
TSQ726	YLR440C	SEC39	sec39-2	0	0	0	0.1685	0.1753	-0.3658	0.3757	0.5524	0.2246	1.8133	0.3674	0.1041	0.2598	0.1474	0.6629	0.3266	0.1656	-0.5434	0.7471	0.2821	0.1982	-2.2438	0.2526	nan	nan	nan	nan	-0.0791	0.2188	-1.6378	0.2929	-0.2136	0.1702	-1.9819	0.2013	-0.2915	0.1811	-1.5016	0.263	0.4486	0.288	1.1888	0.3333
TSQ1254	YLR459W	GAB1	gab1-2	0	0	0	0.0641	0.1537	1.8213	0.3477	0.1383	0.1422	2.0233	0.3207	0.0029	0.1258	1.6771	0.299	0.0283	0.1614	1.0179	0.3317	0.1839	0.1444	1.3659	0.3659	0.1754	0.1452	1.5184	0.2699	0.2175	0.1556	1.8482	0.3887	0.086	0.1668	1.0042	0.3229	0.2496	0.1591	1.7061	0.3866	0.2315	0.1765	1.7707	0.3835
TSQ200	YLR459W	GAB1	gab1-1	0	0	0	-0.0777	0.0614	1.1824	0.0511	-0.1271	0.0762	1.3811	0.0909	-0.0946	0.0564	1.1939	0.1408	-0.0919	0.0603	0.4773	0.214	-0.0951	0.0735	0.5973	0.3179	-0.1852	0.0725	0.4531	0.2735	-0.1462	0.0784	1.2582	0.1737	-0.1788	0.0577	0.6687	0.0675	-0.1925	0.0641	1.0682	0.0661	-0.2087	0.0649	0.9726	0.1029
TSQ202	YLR459W	GAB1	gab1-3	0	0	0	0.1025	0.0876	0.7713	0.0853	0.0107	0.1041	0.6815	0.1523	-0.1221	0.0941	0.5126	0.0759	0.0346	0.0938	-0.381	0.1129	-0.0794	0.0893	0.3598	0.1182	-0.1314	0.0964	0.274	0.0986	0.0556	0.1017	0.8245	0.1194	-0.0173	0.0866	0.0984	0.0834	-0.2637	0.0969	0.5692	0.1312	-0.0028	0.0935	0.6584	0.1009
TSQ1143	YML015C	TAF11	taf11-ts2	0	0	0	0.351	0.2754	0.5216	0.224	0.0968	0.2604	0.2644	0.2974	0.1231	0.2559	-0.0926	0.1355	0.136	0.2667	0.0142	0.5094	0.2252	0.2576	0.2805	0.1963	0.2011	0.3028	-0.326	0.2238	0.1658	0.287	0.1528	0.2005	0.3289	0.252	0.8	0.1771	0.2698	0.3113	0.3726	0.1535	0.406	0.2755	0.5286	0.1756
TSQ1007	YML023C	NSE5	nse5-ts2	0	0	0	0.0752	0.0286	0.1912	0.0423	0.0101	0.0411	-0.0744	0.0497	0.0419	0.0257	0.1093	0.1209	0.1079	0.026	0.5386	0.1503	0.1138	0.0319	0.1877	0.0859	0.0908	0.0562	0.5225	0.0763	-0.0024	0.0367	0.2002	0.0486	0.0841	0.0494	0.0683	0.0545	0.056	0.0286	-0.0583	0.0497	0.0171	0.0281	-0.0041	0.0528
TSQ1008	YML023C	NSE5	nse5-ts3	0	0	0	-0.037	0.16	-0.8777	0.6743	-0.0051	0.3728	0.1008	0.3874	0.0641	0.0541	-0.0607	0.1532	0.0808	0.0642	-0.7193	0.3551	-0.0212	0.0723	-0.053	0.0664	0.4706	0.048	0.3063	0.0873	0.4027	0.0461	0.7135	0.0527	-0.0053	0.0711	-0.7277	0.2947	0.1102	0.1729	-0.3377	0.0833	0.1861	0.0513	-0.5029	0.089
TSQ1009	YML023C	NSE5	nse5-ts4	0	0	0	0.0983	0.0695	-0.0088	0.1688	0.179	0.0262	0.4004	0.1376	0.0132	0.0304	0.1792	0.1472	-0.0194	0.0833	-0.247	0.3788	0.0935	0.0306	0.4148	0.1557	0.2007	0.0559	0.6115	0.1351	0.0646	0.0744	0.2988	0.1047	0.1862	0.044	0.5668	0.0964	0.2261	0.0274	0.4703	0.1733	0.1899	0.0313	0.3526	0.1761
TSQ1086	YML031W	NDC1	ndc1-4	0	0	0	0.7181	0.2441	2.1261	0.1706	0.5675	0.2266	1.7354	0.2195	0.5504	0.2988	1.2607	0.2458	0.6467	0.2634	1.3831	0.276	0.533	0.2586	1.7773	0.1924	0.4185	0.2954	1.2585	0.2194	0.7687	0.2802	2.0717	0.2261	0.6296	0.2931	1.8356	0.1702	0.5146	0.2752	2.0012	0.1961	0.5799	0.2528	1.8654	0.2395
TSQ2152	YML043C	RRN11	rrn11-5001	1	0	0	-0.0463	0.0355	0.0699	0.0248	0.0955	0.0388	0.188	0.0251	-0.078	0.0342	0.01	0.0254	-0.0278	0.0367	0.2609	0.196	-0.0063	0.0376	0.0159	0.0325	0.1218	0.0558	-0.1103	0.1348	-0.0117	0.0448	0.2665	0.0422	0.0668	0.0795	0.0924	0.0319	-0.0003	0.0368	0.0663	0.0373	0.0557	0.0449	-0.0068	0.0313
TSQ2153	YML043C	RRN11	rrn11-5002	0	0	0	0.1763	0.2426	0.3979	0.4248	-0.1799	0.271	0.1166	0.3314	-0.4404	0.2605	-0.5495	0.2656	0.0558	0.2981	-0.3228	0.3757	0.1187	0.2696	0.0444	0.4448	0.0406	0.2616	-0.4686	0.3731	0.0295	0.3158	0.2817	0.4443	-0.2986	0.2259	-0.3308	0.3777	-0.1607	0.3029	-0.2639	0.4912	-0.295	0.3036	-0.4353	0.4657
TSQ1123	YML046W	PRP39	prp39-1	0	0	0	-0.0831	0.124	0.1065	0.0413	-0.0811	0.1189	-0.4174	0.2067	-0.1348	0.1062	0.1692	0.1084	-0.0862	0.1198	0.6945	0.0463	-0.0283	0.1059	0.1861	0.1361	-0.0267	0.1155	0.4731	0.0514	-0.1013	0.1168	0.0714	0.0725	-0.0633	0.1105	0.0442	0.0629	-0.0343	0.1082	0.1798	0.1118	-0.1274	0.1321	-0.0943	0.0588
TSQ984	YML049C	RSE1	rse1-1	0	0	0	-0.079	0.093	-0.2781	0.0622	-0.1471	0.0989	-1.2593	0.4756	0.0773	0.0878	-0.4421	0.3944	0.0019	0.0867	-0.4143	0.1135	-0.088	0.0995	-1.0317	0.0598	0.2853	0.1033	0.0754	0.2041	-0.0741	0.1047	-0.5351	0.0598	-0.1432	0.1039	-0.6767	0.1982	-0.0492	0.0956	-0.3005	0.0996	0.0801	0.1094	0.3257	0.2172
TSQ1095	YML064C	TEM1	tem1-3	0	0	0	-0.0365	0.0346	-0.2668	0.1194	0.091	0.0352	-0.0396	0.2517	-0.1073	0.0375	-0.2962	0.0872	-0.0557	0.0379	-0.1537	0.3393	-0.0504	0.1396	-0.2121	0.2127	-0.0045	0.0379	0.4596	0.0695	-0.1711	0.0631	-0.4926	0.0698	0.0664	0.1145	0.135	0.3376	-0.0718	0.0535	-0.2733	0.0772	0.0323	0.0699	-0.1832	0.1078
TSQ629	YML069W	POB3	pob3-7	0	0	0	-0.0466	0.0744	-0.2449	0.3658	0.0859	0.0801	-0.1271	0.4488	0.0443	0.0831	0.1749	0.4097	-0.0262	0.083	-0.2049	0.4014	0.0102	0.0785	-0.4373	0.5005	-0.0184	0.0888	-0.1314	0.3713	0.0333	0.0849	0.0586	0.3807	0.0512	0.0806	-0.181	0.5069	0.056	0.0944	0.0419	0.4944	0.1551	0.0955	-0.1021	0.4
TSQ846	YML069W	POB3	pob3-l78r	0	0	0	0.3743	0.2192	0.7547	0.1812	0.4275	0.2235	0.122	0.1497	0.3854	0.2475	0.4811	0.0922	0.377	0.243	0.5779	0.1023	0.3423	0.2251	1.1683	0.44	0.4067	0.2536	0.3928	0.1342	0.5025	0.2794	0.6182	0.0968	0.3609	0.2688	0.3837	0.1053	0.2702	0.2396	0.3807	0.1033	0.2809	0.2506	0.3586	0.1479
TSQ1359	YML077W	BET5	bet5-5001	0	0	0	0.0107	0.0602	0.3324	0.0729	-0.1066	0.06	-0.0041	0.0801	-0.099	0.0278	0.0681	0.0842	-0.1386	0.1167	-0.9913	0.0836	-0.0363	0.0412	-0.8319	0.0988	-0.0423	0.0318	0.0871	0.1109	-0.0561	0.0314	0.099	0.08	-0.0344	0.0276	0.2055	0.0727	0.0593	0.0359	0.1304	0.0831	0.0896	0.0342	0.1911	0.081
TSQ1354	YML092C	PRE8	pre8-5001	0	0	0	0.6151	0.2711	0.1895	0.6934	1.2199	0.1034	2.2423	0.3188	0.9127	0.0943	1.225	0.2607	0.7644	0.2509	0.4467	0.5258	0.9209	0.0987	0.8853	0.2142	nan	nan	nan	nan	0.692	0.3964	nan	nan	0.2802	0.099	0.7741	0.2611	0.5875	0.1175	0.8614	0.1963	1.1297	0.1045	1.2818	0.283
TSQ1141	YML098W	TAF13	taf13-2	0	0	0	0.375	0.1298	0.159	0.0747	0.3889	0.1428	0.2556	0.0846	0.3381	0.1423	0.0314	0.0822	0.2821	0.1111	0.6686	0.2256	0.2842	0.1509	0.063	0.0843	0.2782	0.1467	-0.015	0.0861	0.3184	0.141	0.1064	0.0801	0.4177	0.1508	0.7674	0.0828	0.4016	0.1475	0.2137	0.1051	0.3997	0.1533	0.2179	0.0945
TSQ1404	YML125C	PGA3	pga3-5001	0	0	0	-0.0338	0.1272	0.1259	0.2979	-0.0049	0.1158	0.1487	0.3046	0.0393	0.1267	0.0674	0.2687	-0.0571	0.0967	0.3144	0.2273	-0.0745	0.1027	0.168	0.2339	0.0617	0.1252	-0.0636	0.2986	-0.0841	0.1332	-0.2495	0.2165	0.0297	0.0966	-0.1366	0.3059	0.0813	0.1064	-0.1783	0.3176	-0.0056	0.1298	-0.1716	0.3151
TSQ1333	YML126C	ERG13	erg13-5001	0	0	0	0.2074	0.2641	0.3114	0.1262	0.2872	0.2686	0.0623	0.1506	0.2421	0.2408	0.527	0.1364	0.3036	0.2608	1.055	0.1739	0.295	0.2574	0.3106	0.14	0.1147	0.2344	0.392	0.3243	0.4513	0.2343	0.4718	0.2195	0.2694	0.2719	0.4876	0.1195	0.2652	0.2666	0.377	0.201	0.1706	0.2575	0.3025	0.2235
TSQ1462	YML127W	RSC9	rsc9-5001	0	0	0	0.3464	0.0788	0.9964	0.2344	0.2328	0.0667	0.7709	0.2091	0.286	0.0711	0.9095	0.2074	0.353	0.0815	0.4979	0.235	0.2978	0.0662	0.5986	0.2749	0.1704	0.0689	0.9222	0.1887	0.364	0.0776	1.1845	0.2199	0.2752	0.0608	0.4614	0.1654	0.2883	0.0791	0.8402	0.1642	0.2572	0.0749	0.2896	0.2567
TSQ203	YML130C	ERO1	ero1-1	0	0	0	-0.0266	0.0805	0.6181	0.0386	0.0395	0.087	0.5744	0.0427	0.0341	0.0753	0.2434	0.2959	0.0471	0.0759	0.378	0.0525	0.019	0.1354	0.4846	0.215	0.0396	0.0984	1.1426	0.1806	0.1712	0.1002	0.8489	0.0665	0.0793	0.0884	0.8724	0.1439	0.092	0.1	0.3298	0.1195	-0.1065	0.0864	0.3418	0.0749
TSQ422	YMR013C	SEC59	sec59-ts	0	0	0	0.1572	0.0675	0.1793	0.1244	0.0969	0.0365	0.0186	0.1284	0.1067	0.0312	0.2979	0.0893	0.062	0.0587	0.0588	0.1114	0.0943	0.079	0.1104	0.1085	0.135	0.0529	0.5751	0.1355	0.2588	0.0415	0.1596	0.1627	0.072	0.0361	0.1491	0.1954	0.1711	0.0384	0.5662	0.2125	0.1842	0.0354	0.4985	0.1233
TSQ697	YMR028W	TAP42	tap42-11	0	0	0	-0.0938	0.0801	0.0752	0.1253	-0.1707	0.1054	-0.593	0.4775	-0.0006	0.0854	0.0125	0.0844	-0.1237	0.0759	-0.2596	0.0669	-0.1824	0.0923	-0.486	0.3	-0.097	0.0899	-0.4363	0.1549	-0.1178	0.0997	-0.0773	0.0897	-0.1312	0.0788	-0.2615	0.0782	-0.0226	0.0973	-0.4644	0.0834	-0.0618	0.0891	-0.2567	0.1097
TSQ495	YMR033W	ARP9	arp9-1	0	0	0	0.1709	0.1449	0.6724	0.1266	0.2087	0.1479	0.4093	0.1304	0.2554	0.1537	0.6814	0.1648	0.2371	0.1669	0.6731	0.1358	0.2683	0.1445	0.4207	0.3043	0.1972	0.1567	0.3555	0.1746	0.3382	0.1475	0.6192	0.1954	0.1866	0.1504	0.3815	0.1297	0.2932	0.1522	0.5686	0.1589	0.2404	0.1628	0.4297	0.1415
TSQ1331	YMR049C	ERB1	erb1-5001	0	0	0	0.1126	0.0555	0.5226	0.0547	0.1644	0.06	0.2348	0.1922	0.0774	0.0546	-0.0909	0.0525	0.1934	0.0497	0.3712	0.0611	0.2002	0.0572	0.1633	0.075	0.085	0.0574	0.2351	0.4027	0.126	0.0589	0.2032	0.0713	0.0904	0.0611	0.2518	0.1745	0.1212	0.0626	0.1953	0.0573	0.0887	0.0629	-0.0381	0.063
TSQ1335	YMR061W	RNA14	rna14-5001	0	0	0	0.0587	0.0475	0.1541	0.0713	0.1217	0.0471	-0.0391	0.0887	0.0432	0.0378	0.185	0.1535	0.1318	0.0283	0.5959	0.0871	0.2384	0.0465	0.4207	0.2351	0.0794	0.0401	-0.2284	0.1221	0.097	0.0569	-0.2498	0.0523	0.1503	0.0367	0.1343	0.1874	0.1428	0.0311	-0.0376	0.0485	0.177	0.0216	0.0435	0.0538
TSQ985	YMR076C	PDS5	pds5-1	0	0	0	0.3127	0.1156	0.4034	0.1613	0.3238	0.1142	0.3177	0.2058	0.3112	0.1381	0.262	0.2685	0.3094	0.1188	0.0357	0.1759	0.5169	0.121	0.44	0.212	0.3659	0.1286	0.5074	0.2239	0.3177	0.1317	0.0213	0.2546	0.4471	0.1295	0.7459	0.2755	0.337	0.1425	0.8226	0.2337	0.3246	0.1423	0.3724	0.247
TSQ56	YMR079W	SEC14	sec14-3	0	0	0	0.0092	0.057	-1.1745	0.2683	-0.0561	0.1121	0.3394	0.294	-0.0564	0.0537	-0.9001	0.1455	-0.0946	0.0885	-1.1522	0.3526	0.0125	0.0486	-0.454	0.0797	0.1275	0.0514	0.0144	0.1821	0.0593	0.0509	-0.9764	0.0778	-0.0135	0.0505	-0.8091	0.0613	0.06	0.0534	-0.5682	0.0707	-0.0293	0.0531	-0.8308	0.074
TSQ51	YMR094W	CTF13	ctf13-30	0	0	0	0.3549	0.2113	1.0093	0.197	0.2686	0.2445	0.5013	0.1872	0.3357	0.2224	0.7236	0.2331	0.3517	0.2191	1.0783	0.2748	0.4483	0.2304	0.9368	0.1834	0.2722	0.2452	0.5125	0.1942	0.3611	0.2269	0.4991	0.2409	0.3421	0.2182	0.8506	0.1576	0.3192	0.2359	0.716	0.2054	0.2634	0.2449	0.2983	0.2885
TSQ1267	YMR117C	SPC24	spc24-9	0	0	0	-0.0781	0.0725	-0.2376	0.0903	-0.0562	0.072	-0.7648	0.1806	-0.0408	0.0757	-0.3329	0.0493	-0.0199	0.0608	0.0433	0.0623	-0.0203	0.0878	-0.4172	0.1059	-0.3361	0.0739	-0.7202	0.0657	-0.0157	0.0713	-0.6316	0.0821	-0.0358	0.0623	-0.4896	0.4706	-0.0333	0.0679	-0.5157	0.0988	-0.0846	0.0682	-0.5081	0.1282
TSQ303	YMR117C	SPC24	spc24-10	0	0	0	0.0431	0.059	0.0672	0.0628	0.0233	0.0664	-0.0107	0.2253	0.0898	0.0535	-0.4142	0.0536	-0.0449	0.0557	-0.4772	0.1463	0.1006	0.0567	0.0105	0.1031	0.022	0.0718	-1.0347	0.1033	0.0422	0.0653	-0.3749	0.0805	0.0687	0.0664	0.4232	0.093	0.0854	0.0576	-0.0187	0.0779	0.0863	0.0669	-0.1662	0.0796
TSQ2188	YMR131C	RRB1	rrb1-5002	0	0	0	0.0063	0.1691	0.4861	0.7466	0.0193	0.1735	0.4025	0.7761	0.0167	0.1552	0.6384	0.6526	0.0554	0.1631	0.3249	0.6889	0.0915	0.1612	0.4464	0.7324	-0.1035	0.1848	0.6151	0.6689	-0.0176	0.1544	0.5752	0.7914	0.0262	0.1649	0.4504	0.7336	0.0036	0.1713	0.5513	0.7566	0.0251	0.1766	0.6628	0.7896
TSQ2189	YMR131C	RRB1	rrb1-5003	0	0	0	0.6568	0.6327	1.3873	1.1419	0.5648	0.5991	1.0454	1.0535	0.7542	0.6116	1.3718	0.9984	0.7636	0.6043	1.2876	0.8384	0.8721	0.6141	1.4809	1.0591	0.7173	0.6215	1.1114	1.1001	0.7993	0.5882	1.2128	1.1525	0.6838	0.6284	1.17	1.0996	0.7097	0.6421	1.5536	1.1068	nan	nan	nan	nan
TSQ2192	YMR146C	TIF34	tif34-5001	1	0	0	0.1021	0.1196	0.1534	0.0796	-0.0428	0.1142	-0.587	0.2103	0.2126	0.121	0.0595	0.0514	0.0363	0.0955	-1.0646	0.1091	0.2283	0.1135	-0.1634	0.0979	0.0909	0.1087	-0.222	0.085	0.1323	0.1183	-0.0578	0.0733	0.045	0.1186	-0.6715	0.0498	0.1109	0.1036	0.0069	0.0534	-0.0477	0.1064	-0.0608	0.0951
TSQ2193	YMR146C	TIF34	tif34-5004	0	0	0	0.2009	0.0363	0.1378	0.1604	0.0665	0.1103	-0.144	0.1797	0.1375	0.1042	0.0921	0.1735	0.2203	0.0319	-0.34	0.1682	0.2901	0.061	-0.0851	0.2162	0.2015	0.0111	-0.0713	0.2316	0.1777	0.0103	0.1124	0.1684	0.0455	0.0681	-0.271	0.1993	0.1022	0.0342	0.2397	0.1822	0.2224	0.093	-0.0211	0.2395
TSQ2194	YMR146C	TIF34	tif34-5005	0	0	0	0.2168	0.2563	-0.0573	0.4376	0.1899	0.4782	0.3349	1.0735	-0.23	0.292	-0.838	0.7768	0.5452	0.2604	-0.3578	0.638	0.2009	0.3897	-0.1808	0.5254	-0.463	0.3326	-1.0829	0.7735	-0.2455	0.3178	-0.5106	0.777	-0.2072	0.3257	-0.697	0.7939	-0.4405	0.2982	-0.6715	0.6145	0.4606	0.3066	1.1699	0.4769
TSQ2195	YMR146C	TIF34	tif34-5008	0	0	0	0.156	0.2257	0.4321	0.4057	0.123	0.2927	0.4705	0.3903	0.1551	0.231	-0.0745	0.44	0.0859	0.2196	0.1881	0.4261	0.0144	0.2598	0.3549	0.3778	0.1516	0.2932	-0.1403	0.4423	0.3154	0.2777	0.2197	0.5459	0.0738	0.2398	0.472	0.5588	0.1444	0.2663	0.4887	0.4787	0.1266	0.2837	0.2727	0.5395
TSQ2196	YMR146C	TIF34	tif34-5007	0	0	0	-0.1244	0.0715	-0.37	0.084	-0.0762	0.1389	-0.0551	0.1051	-0.0361	0.0764	0.1346	0.0743	-0.0411	0.058	-1.0006	0.1177	0.0448	0.0571	-0.4169	0.091	0.0433	0.0602	-0.306	0.1171	-0.05	0.0699	-0.1081	0.1016	-0.0903	0.0661	-0.3881	0.1258	-0.1908	0.0574	-0.2063	0.0891	0.0225	0.0588	-0.1771	0.0929
TSQ2198	YMR146C	TIF34	tif34-5003	0	0	0	0.1565	0.0913	0.135	0.0971	0.19	0.0497	-0.1545	0.1011	0.0478	0.0445	0.031	0.1023	-0.0455	0.0541	-0.802	0.1559	0.1066	0.0554	-0.2262	0.2404	0.191	0.0432	0.0693	0.1245	0.1094	0.0453	0.1402	0.0944	-0.0442	0.0825	-0.339	0.3222	0.0808	0.042	-0.177	0.0925	0.3474	0.0677	0.3216	0.1244
TSQ2199	YMR149W	SWP1	swp1-5001	1	0	0	0.4042	0.1048	0.154	0.5495	0.3129	0.0795	0.1267	0.5311	0.3074	0.0748	0.3319	0.6791	0.4778	0.1373	-0.6969	0.4665	0.5025	0.1343	0.0893	0.4192	0.0723	0.2058	-0.4555	0.4441	0.4962	0.088	0.6945	0.5506	0.0006	0.0773	-0.5594	0.6302	0.2812	0.1022	0.2762	0.4953	0.0877	0.2471	nan	nan
TSQ2200	YMR149W	SWP1	swp1-5003	0	0	0	0.1616	0.1917	-0.2523	0.0705	0.0572	0.1979	-0.1089	0.3337	0.3177	0.1855	-0.1481	0.0573	-0.0966	0.1745	-0.2299	0.0929	0.2011	0.3323	0.2461	0.0863	0.3306	0.2415	0.1422	0.0766	0.3488	0.2153	-0.1671	0.0659	0.2264	0.1775	-0.0092	0.0631	0.5295	0.2208	0.292	0.0734	0.3809	0.2441	-0.0115	0.0759
TSQ2201	YMR149W	SWP1	swp1-5004	0	0	0	-0.1514	0.1019	-0.2993	0.1457	0.0614	0.12	-0.2451	0.1521	-0.0112	0.1152	0.2043	0.048	-0.0952	0.0991	-0.0782	0.028	0.106	0.1086	0.1514	0.1597	-0.138	0.1203	0.0989	0.1482	0.0104	0.1048	-0.2288	0.1468	-0.0901	0.1075	-0.1556	0.0732	-0.118	0.12	-0.2044	0.0404	-0.0613	0.1309	-0.1024	0.0395
TSQ2202	YMR149W	SWP1	swp1-5002	1	0	0	-0.1019	0.0414	-0.0839	0.0901	-0.0302	0.046	-0.1347	0.0846	-0.0226	0.0404	0.0109	0.0812	-0.0949	0.0932	-0.1026	0.0669	-0.005	0.0483	-0.2232	0.0701	-0.1114	0.0442	-0.0132	0.0742	-0.1349	0.0432	-0.2719	0.0802	-0.1082	0.0482	-0.0832	0.0692	-0.0806	0.0426	-0.0061	0.0747	-0.0325	0.0463	0.0209	0.0747
TSQ634	YMR197C	VTI1	vti1-2	0	0	0	0.0388	0.0255	-0.2652	0.0678	0.0258	0.025	-0.3599	0.091	-0.0589	0.0237	-0.2698	0.0605	-0.0068	0.0239	-1.3464	0.0707	-0.0172	0.046	-1.1564	0.0845	0.062	0.0745	0.3071	0.128	0.1365	0.0262	-0.0901	0.0746	-0.0293	0.0458	-0.6934	0.1178	0.0709	0.0297	-0.0774	0.0827	-0.0258	0.0515	-0.1387	0.1182
TSQ635	YMR197C	VTI1	vti1-11	0	0	0	0.0842	0.1016	0.3785	0.1358	0.019	0.0658	0.1677	0.1646	0.0108	0.0318	0.1037	0.183	-0.0764	0.0318	-1.1663	0.138	-0.084	0.038	-0.8084	0.1488	-0.159	0.0369	-0.221	0.1794	-0.0387	0.0414	-0.0492	0.1698	-0.0554	0.0351	-0.5938	0.1438	-0.2311	0.0363	0.3004	0.1266	-0.1774	0.0373	0.0463	0.1471
TSQ1332	YMR200W	ROT1	rot1-5001	0	0	0	0.0768	0.0595	0.7558	0.3016	-0.0256	0.0248	0.3924	0.2131	0.0236	0.065	0.8261	0.2364	0.0456	0.0667	0.5361	0.2134	0.0949	0.0291	0.3598	0.2737	-0.0097	0.0464	0.8238	0.2616	-0.0073	0.0515	0.5917	0.327	0.0055	0.0244	0.6887	0.2237	-0.017	0.05	0.8334	0.3154	-0.1259	0.0386	0.3949	0.2516
TSQ2204	YMR208W	ERG12	erg12-5001	0	0	0	0.2096	0.135	0.8759	0.1181	0.1034	0.1082	0.7909	0.1311	0.1134	0.0283	0.5621	0.1261	0.1002	0.0737	-0.0744	0.3201	0.0787	0.0611	-0.0505	0.1164	0.2254	0.0361	0.8612	0.1314	0.2949	0.0303	0.7873	0.1471	0.1552	0.0802	0.3141	0.1242	0.0111	0.0306	0.7507	0.1086	0.1739	0.0332	1.0274	0.1654
TSQ1454	YMR211W	DML1	dml1-5001	0	0	0	-0.0409	0.0334	-0.2012	0.1111	-0.0116	0.0829	-0.2535	0.1248	-0.0766	0.1104	-0.3068	0.1078	-0.0665	0.0484	0.3063	0.1282	-0.0506	0.1255	-0.2012	0.1232	-0.1022	0.027	0.3739	0.1553	-0.0823	0.0416	-0.36	0.1718	-0.1137	0.0094	-0.1516	0.1437	-0.0116	0.0351	-0.092	0.1608	-0.0648	0.0239	-0.3069	0.2008
TSQ702	YMR213W	CEF1	cef1-13	0	0	0	0.1774	0.1831	0.3528	0.2132	-0.1629	0.1684	-1.4048	0.6782	0.0859	0.2217	0.2327	0.175	0.11	0.2127	-0.8566	0.4686	0.0583	0.201	0.3595	0.5166	0.0805	0.1855	0.215	0.286	0.0862	0.2284	-0.0505	0.2822	-0.082	0.1963	-0.8301	0.2086	0.0085	0.2221	0.2137	0.0308	0.114	0.2271	0.2869	0.0338
TSQ2207	YMR218C	TRS130	trs130-5003	0	0	0	0.0801	0.1016	0.2057	0.0518	-0.0637	0.095	0.033	0.074	-0.0652	0.0974	0.0099	0.0739	0.0001	0.0918	-0.4079	0.1522	-0.0923	0.1053	-0.067	0.23	-0.061	0.1035	0.343	0.0779	0.0283	0.0972	0.3415	0.0519	-0.0783	0.1069	-0.1169	0.1807	-0.1448	0.104	0.3364	0.0486	-0.1067	0.1106	-0.0194	0.0801
TSQ320	YMR220W	ERG8	erg8-1	0	0	0	-0.076	0.025	0.4782	0.2753	0.0278	0.0336	0.7399	0.2637	0.0199	0.0294	0.5715	0.3	-0.0396	0.0268	-0.4921	0.2035	-0.0647	0.0268	-0.3758	0.2386	-0.0889	0.0285	0.4214	0.2621	-0.0144	0.0367	0.5411	0.2305	-0.068	0.0582	-0.0787	0.1603	-0.0364	0.0403	0.2969	0.2611	0.0087	0.0262	0.5101	0.2435
TSQ638	YMR227C	TAF7	taf7-ts1	0	0	0	-0.0718	0.069	0.1449	0.2393	-0.0094	0.0264	0.1535	0.0587	-0.081	0.0413	-0.1541	0.1475	-0.0601	0.0427	0.1481	0.0783	-0.0471	0.0321	-0.045	0.0624	-0.0519	0.021	-0.0579	0.0704	-0.0331	0.028	-0.1159	0.0799	-0.0348	0.0187	0.1367	0.0716	0.0497	0.0267	-0.3251	0.0549	-0.0564	0.0203	-0.357	0.0703
TSQ1053	YMR229C	RRP5	rrp5-delta6	0	0	0	-0.0104	0.0266	-0.5794	0.1844	-0.0054	0.036	-0.3153	0.2044	-0.0834	0.0352	-0.3602	0.1647	-0.1569	0.0369	-0.4307	0.1875	-0.0369	0.051	0.0775	0.2263	-0.0442	0.0922	-0.3085	0.1867	-0.0028	0.0159	-0.046	0.2111	0.0092	0.0315	0.1311	0.1657	0.003	0.0237	-0.3653	0.2215	-0.1772	0.0548	-0.057	0.219
TSQ118	YMR235C	RNA1	rna1-1	0	0	0	-0.0045	0.0179	0.1368	0.1389	-0.0379	0.03	-0.3626	0.1017	0.1456	0.1246	-0.0635	0.5309	0.0614	0.0254	-0.0887	0.0841	-0.0086	0.0528	-0.0798	0.3183	0.3272	0.0799	-0.2395	0.0966	0.1537	0.092	-0.145	0.2098	0.2068	0.0543	-0.1161	0.0652	0.2002	0.0186	-0.2399	0.1011	-0.0297	0.0808	-0.1808	0.0813
TSQ172	YMR235C	RNA1	rna1-s116f	0	0	0	0.0924	0.1063	0.4623	0.0944	-0.0415	0.0967	-0.1039	0.2152	0.1444	0.0883	0.314	0.0884	0.2208	0.0909	0.9867	0.2123	0.1314	0.1174	0.3754	0.2788	0.147	0.114	0.2271	0.1193	0.2317	0.0917	0.2522	0.1732	0.1431	0.0948	1.0532	0.0923	0.1832	0.1072	0.5953	0.1096	0.1755	0.0972	0.2757	0.1137
TSQ730	YMR236W	TAF9	taf9-ts2	1	0	0	0.2657	0.1227	0.242	0.4932	0.5896	0.1889	0.9234	0.4272	0.364	0.1054	0.2283	0.3681	0.3744	0.1365	-0.7455	0.653	0.1036	0.1765	-1.2937	0.3505	nan	nan	nan	nan	0.0076	0.1333	-1.3555	0.2681	-0.3432	0.1515	-2.0424	0.3059	nan	nan	nan	nan	-0.1199	0.3861	nan	nan
TSQ1146	YMR239C	RNT1	rnt1-ts	0	0	0	-0.044	0.0749	0.1071	0.1944	-0.0642	0.0794	-0.0366	0.1919	-0.0104	0.0766	-0.099	0.1249	0.127	0.0613	0.6876	0.1521	0.04	0.0785	-0.2033	0.1752	0.0735	0.1005	-0.1399	0.1726	0.0986	0.0743	0.2849	0.2313	0.0871	0.0905	0.299	0.2026	-0.0752	0.0855	-0.3512	0.1946	0.1533	0.0844	0.0417	0.1838
TSQ674	YMR239C	RNT1	rnt1-47	0	0	0	0.3521	0.3102	0.4924	0.1863	0.2159	0.2838	0.1267	0.2225	0.3145	0.2941	0.4254	0.1431	0.3592	0.3344	0.7928	0.2158	0.3273	0.2694	0.4651	0.1794	0.3611	0.353	0.3327	0.2929	0.2405	0.3181	0.1971	0.2327	0.2468	0.3047	0.5374	0.1645	0.4573	0.3398	0.6242	0.264	0.4526	0.3111	0.4557	0.3019
TSQ639	YMR240C	CUS1	cus1-3	0	0	0	-0.0184	0.0495	-0.1635	0.1857	-0.0182	0.0432	-0.4128	0.2005	-0.0255	0.0719	-0.1385	0.2268	0.0709	0.043	0.0256	0.2578	-0.2498	0.2316	-0.281	0.2653	0.0411	0.0535	-0.2759	0.2888	0.0752	0.065	0.3129	0.2942	0.0219	0.0406	-0.4739	0.2301	0.0663	0.0439	-0.5479	0.2142	-0.1054	0.0453	0.5648	0.1758
TSQ1113	YMR268C	PRP24	prp24-ts	0	0	0	-0.0604	0.1842	-0.1601	0.2996	-0.2118	0.1425	-0.7237	0.4223	-0.0288	0.1733	-0.3624	0.4267	-0.019	0.1522	0.2764	0.3496	-0.0719	0.1549	-0.1439	0.4141	-0.1584	0.163	-0.7075	0.4705	0.1064	0.1724	0.2928	0.3579	0.0037	0.1577	-0.1459	0.3444	-0.0079	0.19	-0.1432	0.4227	-0.0082	0.1942	0.0524	0.4545
TSQ2208	YMR270C	RRN9	rrn9-5003	0	0	0	-0.1029	0.0302	-0.7101	0.1568	-0.111	0.0244	-0.7056	0.1419	-0.1434	0.0232	-0.7279	0.1308	-0.1166	0.0244	-0.2256	0.1492	-0.0295	0.0937	-0.4416	0.1426	-0.286	0.0269	-1.4867	0.1881	-0.0177	0.0811	-0.6939	0.1622	-0.0787	0.023	-0.3576	0.1273	-0.0591	0.0356	-0.64	0.2379	-0.1576	0.029	-0.9541	0.1857
TSQ2209	YMR270C	RRN9	rrn9-5004	0	0	0	-0.4303	0.0466	-1.1687	0.0453	-0.4346	0.0752	-1.1675	0.4548	-0.3302	0.05	-0.7396	0.1393	-0.3507	0.0919	-0.866	0.0924	-0.3651	0.1137	-0.9607	0.1281	-0.2964	0.0677	-0.6829	0.3937	-0.3802	0.0614	-0.9255	0.0154	-0.2652	0.053	-0.8625	0.1198	-0.3359	0.0377	-0.9359	0.0969	-0.3537	0.0237	-0.8648	0.1649
TSQ2210	YMR270C	RRN9	rrn9-5005	0	0	0	-0.1321	0.076	-0.4809	0.1505	-0.1415	0.0914	-0.9381	0.1634	-0.1613	0.0707	-0.9317	0.0171	-0.0515	0.0923	0.0029	0.2139	0.0572	0.0867	-0.1101	0.1299	-0.2327	0.0884	-1.3308	0.1878	0.0115	0.0799	-0.5003	0.135	-0.0456	0.0732	-0.4481	0.2768	-0.1094	0.0852	-0.9256	0.1104	-0.101	0.0896	-0.4897	0.0223
TSQ2212	YMR270C	RRN9	rrn9-5007	0	0	0	-0.4013	0.0724	-0.7746	0.073	-0.8733	0.2017	-2.1186	1.0215	-0.3408	0.0614	-0.8008	0.0301	-0.4333	0.0625	-0.7637	0.1198	-0.5018	0.1829	-1.0608	0.1477	-0.6168	0.0689	-1.2417	0.0387	-0.3584	0.0731	-0.8929	0.0551	-0.5618	0.181	-0.6977	0.1304	-0.4133	0.0764	-0.8495	0.0255	-0.4569	0.075	-0.9407	0.0684
TSQ2213	YMR270C	RRN9	rrn9-5008	0	0	0	-0.2809	0.2147	-0.2579	0.2143	-0.4522	0.1821	-0.9197	0.2339	-0.3079	0.1613	-0.6297	0.3442	-0.4356	0.1973	-0.6021	0.2207	-0.4333	0.1618	-0.4862	0.2737	-0.4809	0.1879	-0.958	0.3619	-0.1955	0.2072	-0.4105	0.3551	-0.3952	0.1723	-0.6097	0.2949	-0.1961	0.1995	-0.4394	0.3222	-0.1977	0.2082	-0.7392	0.3776
TSQ2214	YMR270C	RRN9	rrn9-5009	0	0	0	-0.3105	0.0994	-0.8549	0.0425	-0.2122	0.0893	-0.7505	0.0545	-0.2109	0.0917	-0.6782	0.0364	-0.1681	0.0894	-0.4112	0.1102	-0.1444	0.0926	-0.6313	0.104	-0.142	0.0893	-0.7839	0.1207	-0.1793	0.095	-0.8471	0.0436	-0.1271	0.0753	-0.2073	0.0898	-0.1494	0.0985	-0.9217	0.0641	-0.1015	0.096	-0.7959	0.0541
TSQ2215	YMR270C	RRN9	rrn9-5010	0	0	0	-0.0214	0.1182	0.1605	0.1512	-0.0569	0.1355	0.1281	0.1286	0.002	0.1234	0.1104	0.1081	-0.0693	0.0984	0.3063	0.1247	-0.2045	0.1266	0.0441	0.1321	-0.067	0.1268	0.2803	0.168	0.0096	0.133	0.186	0.2029	-0.0442	0.0994	0.2383	0.1737	-0.1617	0.1189	0.2533	0.2126	-0.0228	0.1296	0.2648	0.213
TSQ2217	YMR270C	RRN9	rrn9-5012	0	0	0	-0.2178	0.137	-0.673	0.2946	-0.2709	0.1434	-0.8276	0.2974	-0.2061	0.1125	-0.7421	0.3716	-0.2353	0.1169	-0.7837	0.3457	-0.145	0.1329	-0.5051	0.3074	-0.4486	0.1492	-0.7876	0.3076	-0.289	0.1479	-0.7032	0.376	-0.2715	0.1206	-0.7143	0.2454	-0.082	0.1323	-0.435	0.3085	-0.1346	0.1485	-0.6768	0.3569
TSQ2218	YMR270C	RRN9	rrn9-5013	0	0	0	-0.1789	0.115	-0.7156	0.0592	-0.0844	0.1064	-1.1441	0.0508	-0.1799	0.0882	-0.7961	0.0301	-0.2016	0.0872	-0.8815	0.2728	-0.1713	0.1122	-0.459	0.099	-0.1333	0.1098	-0.9791	0.0906	-0.0482	0.0965	-0.5709	0.0756	-0.1515	0.0901	-0.3355	0.4108	0.0172	0.1204	-0.7042	0.0368	-0.1521	0.111	-0.6915	0.0401
TSQ2219	YMR270C	RRN9	rrn9-5011	1	0	0	-0.1042	0.0333	-0.1729	0.1054	-0.0738	0.045	-0.1851	0.1232	-0.032	0.0344	-0.0972	0.1424	-0.1397	0.0312	-0.1208	0.1102	-0.0137	0.034	-0.0701	0.114	-0.0794	0.0363	-0.3794	0.1133	-0.1077	0.0437	-0.1783	0.0982	-0.0264	0.0813	-0.0484	0.1178	0.0003	0.0396	-0.139	0.1448	0.0497	0.0348	-0.1316	0.1274
TSQ1380	YMR290C	HAS1	has1-5001	1	0	0	0.1247	0.1599	0.2777	0.1938	0.0264	0.1456	0.1046	0.1831	0.1334	0.1622	0.1873	0.2013	0.1842	0.1405	0.7575	0.1603	0.2319	0.1532	0.2776	0.15	0.0103	0.1664	0.169	0.178	0.2044	0.1399	0.302	0.209	0.0159	0.142	0.2516	0.1247	0.0954	0.162	0.2597	0.2345	0.1452	0.1677	0.2851	0.2033
TSQ1132	YMR296C	LCB1	lcb1-10	0	0	0	-0.5062	0.2425	-0.3382	0.3109	-1.2174	0.1543	-1.8562	0.4673	-0.336	0.076	-0.5058	0.2289	-0.1854	0.0332	-1.5855	0.3777	-0.3071	0.065	-1.0713	0.2819	-0.5276	0.4428	-1.7542	0.3507	-0.5173	0.1046	-0.2843	0.2728	-0.4087	0.1105	-1.3774	0.3032	-0.5298	0.0555	-1.9406	0.2687	-0.4533	0.1187	nan	nan
TSQ600	YMR296C	LCB1	lcb1-5	0	0	0	-0.1071	0.0729	-0.14	0.1809	-0.1411	0.1088	-0.376	0.345	-0.095	0.0675	-0.1339	0.135	-0.0946	0.1043	-1.0699	0.2334	0.0062	0.0766	-0.3119	0.2292	0.1531	0.0853	-0.0137	0.1745	-0.0514	0.0843	-0.1694	0.1389	0.0153	0.0769	-0.2625	0.153	0.0042	0.0796	-0.0253	0.1434	-0.001	0.0729	-0.088	0.1869
TSQ602	YMR296C	LCB1	lcb1-4	0	0	0	-0.2183	0.1323	-0.0494	0.0498	-0.2122	0.1163	-0.1662	0.7816	-0.0488	0.1381	0.6815	0.1165	-0.3741	0.1135	-0.3821	0.0748	-0.2307	0.157	0.0558	0.4878	-0.0032	0.1416	-0.1855	0.0588	-0.1808	0.1378	-0.4399	0.2768	-0.0141	0.144	0.0679	0.0501	-0.0484	0.1479	0.6582	0.2745	-0.1012	0.1425	-0.2588	0.0719
TSQ1288	YMR298W	LIP1	lip1-5001	0	0	0	-0.0644	0.0621	0.2245	0.0816	-0.1186	0.0371	0.0548	0.1046	-0.0912	0.1249	0.2471	0.1365	-0.2076	0.0198	1.5713	0.3826	-0.1029	0.0291	0.2999	0.1037	-0.1036	0.051	0.2478	0.1022	-0.0078	0.0736	0.4475	0.0857	-0.1688	0.02	0.3498	0.1358	-0.0621	0.0348	0.3065	0.1422	0.0407	0.0269	0.1477	0.1379
TSQ2222	YMR301C	ATM1	atm1-5001	0	0	0	-0.379	0.1162	-0.024	0.1648	0.0108	0.1651	0.0187	0.0966	-0.0108	0.1616	0.2704	0.351	-0.033	0.1361	-0.0622	0.1668	-0.1147	0.1435	0.4676	0.0843	0.0385	0.1192	0.0862	0.0901	-0.5319	0.1739	0.4214	0.2838	-0.1572	0.1241	0.3645	0.1817	-0.1348	0.1252	0.4443	0.1329	-0.6465	0.1549	0.2209	0.085
TSQ2223	YMR301C	ATM1	atm1-5002	0	0	0	-0.1545	0.0847	-0.0334	0.104	-0.1365	0.0283	0.1411	0.0467	-0.1802	0.0319	-0.2265	0.0666	-0.2185	0.0367	-0.1679	0.1075	-0.1794	0.0434	0.0815	0.1192	-0.124	0.1119	-0.1218	0.0605	-0.1587	0.0302	-0.0062	0.0456	-0.0439	0.0381	0.1856	0.0411	-0.2511	0.0467	0.1174	0.0445	-0.3074	0.0533	-0.2094	0.0558
TSQ2224	YMR301C	ATM1	atm1-5003	0	0	0	-0.3244	0.1683	0.0995	0.1727	-0.1702	0.1595	-0.8341	0.3992	-0.2383	0.1553	0.1531	0.2037	-0.0331	0.1517	-0.6109	0.1919	-0.2002	0.1708	-0.4189	0.1663	-0.1184	0.1744	-0.0213	0.567	-0.2978	0.1735	0.7021	0.3082	-0.2414	0.1864	-0.3174	0.2539	-0.3133	0.172	-0.4083	0.237	-0.7004	0.1694	-0.2129	0.1688
TSQ683	YMR308C	PSE1	pse1-41	0	0	0	-0.2153	0.1141	0.1697	0.2377	0.0483	0.1204	0.4194	0.6658	-0.0311	0.135	0.2264	0.262	-0.0248	0.1478	-0.6568	0.0759	-0.0514	0.125	-0.4309	0.0673	0.0223	0.1336	0.3785	0.0917	-0.1253	0.1396	-0.1822	0.0927	-0.1125	0.1398	0.0856	0.0879	-0.2846	0.1586	-0.3587	0.1709	0.039	0.1462	0.5189	0.0745
TSQ2225	YMR309C	NIP1	nip1-5001	0	0	0	0.0616	0.151	-0.3079	0.0904	0.0696	0.1537	-0.0825	0.0858	-0.0316	0.159	-0.2742	0.1107	-0.062	0.1309	-0.102	0.1352	-0.0653	0.1676	0.1702	0.1402	-0.091	0.1681	-0.1617	0.1343	0	0.1431	0.1214	0.1187	-0.0299	0.1449	0.2579	0.0837	-0.163	0.1619	-0.1204	0.0788	-0.1015	0.1867	-0.329	0.088
TSQ2227	YMR309C	NIP1	nip1-5003	0	0	0	0.0411	0.1237	-0.1121	0.1847	0.1243	0.1328	0.3029	0.2208	0.1094	0.1287	0.061	0.2716	0.1081	0.1507	0.0773	0.2315	-0.0242	0.138	-0.0507	0.1951	-0.1034	0.1591	-0.2171	0.2403	0.006	0.1483	-0.1646	0.3021	0.1137	0.154	0.0932	0.2376	0.105	0.1557	-0.0819	0.2507	-0.0406	0.1365	-0.0847	0.2496
TSQ2228	YMR309C	NIP1	nip1-5004	0	0	0	-0.0062	0.0907	0.0092	0.1044	-0.0454	0.0693	0.2305	0.1013	-0.1801	0.0675	-0.4012	0.0791	-0.0413	0.0663	0.1714	0.1009	-0.129	0.0874	0.2002	0.1062	-0.2208	0.0759	-0.4691	0.1055	-0.1617	0.0715	-0.3084	0.1571	-0.0083	0.0691	0.2476	0.1034	-0.1793	0.0756	-0.0968	0.1637	-0.1694	0.0746	-0.1715	0.1443
TSQ2229	YMR309C	NIP1	nip1-5005	0	0	0	-0.2862	0.0714	-0.8531	0.2594	0.0033	0.0487	-0.2697	0.1252	-0.2185	0.021	-0.6148	0.0966	-0.2678	0.1245	-1.2805	0.5853	-0.0624	0.115	-0.6384	0.1293	-0.3499	0.0476	-0.9394	0.1758	-0.4873	0.1055	-0.9375	0.1133	-0.4146	0.0399	-0.8198	0.125	-0.2661	0.0353	-0.7617	0.134	-0.5007	0.0642	nan	nan
TSQ2231	YMR309C	NIP1	nip1-5007	0	0	0	-0.2124	0.0519	-0.3092	0.0438	-0.2324	0.0703	-0.2768	0.0471	-0.1393	0.0447	-0.0509	0.0799	-0.0184	0.1089	0.2031	0.1105	-0.0307	0.1168	0.0151	0.0492	-0.1098	0.0549	-0.7393	0.1104	-0.2333	0.0494	-0.4473	0.068	-0.1579	0.0511	0.0511	0.3162	-0.0467	0.0502	-0.2137	0.0505	-0.2145	0.051	-0.4342	0.0725
TSQ2232	YMR309C	NIP1	nip1-5008	0	0	0	-0.1517	0.173	-0.3245	0.1888	-0.1101	0.0969	-0.2576	0.2203	-0.2108	0.0826	-0.5647	0.3091	-0.2037	0.0857	-0.5002	0.2572	-0.166	0.0894	-0.204	0.3064	-0.2928	0.0993	-0.6923	0.3385	-0.1701	0.1012	-0.4774	0.3402	-0.1751	0.0837	-0.2109	0.2319	-0.2242	0.1068	-0.6047	0.236	-0.2846	0.1051	-0.35	0.3374
TSQ2233	YMR309C	NIP1	nip1-5009	0	0	0	-0.1458	0.0929	-0.5356	0.0525	-0.0572	0.0948	-0.2703	0.1638	-0.0672	0.0781	-0.2766	0.0357	0.0081	0.0854	-0.0479	0.274	0.1017	0.0915	0.0273	0.1007	-0.1749	0.1062	-0.5452	0.0482	-0.1595	0.1073	-0.4822	0.0533	-0.1214	0.0899	-0.1617	0.1575	-0.1874	0.0874	-0.2554	0.0458	-0.1072	0.1119	-0.3269	0.0585
TSQ2234	YMR309C	NIP1	nip1-5010	0	0	0	0.0232	0.093	-0.072	0.1564	-0.1079	0.0953	-0.1612	0.2	-0.1447	0.088	-0.4955	0.129	-0.0451	0.0922	-0.1829	0.1467	-0.0689	0.1224	-0.0756	0.1958	-0.0798	0.1131	-0.3194	0.1881	-0.0818	0.1007	-0.1413	0.2324	-0.1562	0.0924	-0.039	0.1963	-0.1735	0.1039	-0.0498	0.1914	-0.2551	0.0988	-0.2354	0.206
TSQ1366	YNL002C	RLP7	rlp7-5001	0	0	0	-0.0307	0.0644	-0.1451	0.089	-0.0113	0.0635	-0.4262	0.1691	-0.1006	0.0696	-0.3549	0.0845	-0.0044	0.0598	0.7922	0.0763	0.0283	0.0999	0.0147	0.0688	-0.0534	0.0705	-0.1494	0.1035	-0.0284	0.0698	-0.3281	0.0727	-0.0742	0.0672	0.0763	0.0725	-0.0118	0.0638	-0.202	0.0676	-0.1197	0.0709	-0.4564	0.0861
TSQ1122	YNL006W	LST8	lst8-6	0	0	0	0.1068	0.1622	0.7031	0.2485	-0.0191	0.1227	0.9742	0.2026	0.0767	0.0263	0.6315	0.2473	-0.019	0.0301	-0.172	0.2745	0.222	0.0282	0.9491	0.2025	-0.0027	0.0325	0.8214	0.2904	0.0803	0.0342	0.781	0.2533	0.0724	0.1038	0.4018	0.1784	0.0662	0.0324	1.0659	0.3004	0.1889	0.0311	0.7508	0.2854
TSQ467	YNL006W	LST8	lst8-15	1	0	0	0.036	0.1938	-0.3783	0.5741	0.1093	0.1535	-0.0723	0.2195	0.1908	0.0795	0.2016	0.0458	0.124	0.0811	-0.195	0.0897	0.2485	0.0752	0.171	0.0602	0.2106	0.0908	0.178	0.071	0.2768	0.0842	0.2266	0.0718	0.1256	0.0903	0.1917	0.0661	0.2086	0.0964	0.1958	0.0811	0.2472	0.0796	0.1847	0.0707
TSQ1351	YNL038W	GPI15	gpi15-5001	0	0	0	0.0192	0.0966	0.1669	0.1396	0.075	0.0878	0.0484	0.1865	-0.0397	0.0702	-0.2563	0.1829	-0.0064	0.0709	-0.0695	0.1363	0.018	0.1428	-0.537	0.1463	-0.1165	0.0812	0.0065	0.1923	0.0796	0.0805	0.2867	0.2334	0.0215	0.0756	-0.1736	0.1761	0.0559	0.0863	-0.0511	0.2096	0.0283	0.0795	0.2317	0.16
TSQ1139	YNL061W	NOP2	nop2-5	0	0	0	-0.0672	0.1095	0.0801	0.1225	-0.5053	0.0855	nan	nan	-0.1225	0.0864	-0.296	0.2069	-0.1622	0.0881	-0.2554	0.1457	-0.0336	0.0961	0.1233	0.1442	-0.0704	0.0864	-0.314	0.1374	-0.0023	0.1043	-0.0797	0.1569	-0.1462	0.0857	-0.1911	0.1115	-0.2176	0.0931	-0.0876	0.215	-0.0922	0.0899	-0.275	0.135
TSQ1217	YNL061W	NOP2	nop2-10	0	0	0	0.1823	0.0825	0.188	0.1282	-0.0893	0.0617	0.122	0.1318	-0.0581	0.0546	-0.2963	0.1405	0.1648	0.0653	0.3457	0.1455	0.1185	0.1125	0.4993	0.1289	-0.108	0.0665	0.3949	0.2386	0.1941	0.0619	0.2817	0.1267	0.0875	0.0579	-0.0087	0.1734	-0.0831	0.065	-0.0095	0.1171	0.1982	0.1304	0.6916	0.4026
TSQ624	YNL061W	NOP2	nop2-3	0	0	0	0.0722	0.1387	0.4075	0.0654	0.1046	0.1473	0.1499	0.2263	0.0578	0.1305	0.1082	0.2304	0.0364	0.1253	0.3201	0.0408	0.1936	0.1483	0.2352	0.0619	0.0127	0.1455	-0.166	0.056	0.2252	0.129	0.2402	0.0585	-0.0466	0.1184	0.0476	0.0845	0.1086	0.1552	0.1321	0.0374	0.0908	0.1612	-0.0221	0.0978
TSQ630	YNL061W	NOP2	nop2-9	0	0	0	0.0586	0.1506	-0.2037	0.1197	-0.1575	0.1329	-0.257	0.13	-0.207	0.1522	-0.3183	0.1189	-0.0242	0.1573	-0.1218	0.1713	0.0345	0.1354	0.1396	0.1806	-0.2288	0.1394	-0.7264	0.2183	-0.0405	0.1612	-0.3301	0.1456	-0.0412	0.1393	-0.1669	0.1135	-0.2307	0.1635	-0.4662	0.1188	-0.1331	0.1532	-0.5112	0.2206
TSQ442	YNL062C	GCD10	gcd10-506	0	0	0	0.0962	0.0994	0.6332	0.393	-0.0099	0.0841	0.4007	0.4218	-0.0184	0.0765	0.5755	0.3212	0.0184	0.0638	1.8157	0.3579	-0.0627	0.0662	0.8937	0.3164	-0.0636	0.0742	0.519	0.383	0.0183	0.0762	0.8697	0.472	-0.0762	0.0636	0.2415	0.3761	-0.109	0.0723	1.0797	0.4115	0.0611	0.0732	1.2521	0.4353
TSQ343	YNL102W	POL1	pol1-ts	0	0	0	-0.0367	0.0784	0.0591	0.2102	-0.1066	0.0787	-0.0736	0.3082	0.0087	0.128	0.0936	0.2211	-0.0831	0.0772	0.2649	0.1978	-0.1669	0.1357	-0.4266	0.179	-0.0038	0.0969	0.2188	0.2068	0.0349	0.0805	-0.1067	0.2517	-0.0207	0.0811	0.0411	0.1426	0.0106	0.0901	-0.0075	0.2622	-0.2336	0.0863	-0.4039	0.1922
TSQ344	YNL102W	POL1	pol1-2	0	0	0	0.0329	0.0621	-0.7511	0.309	-0.0875	0.1671	0.7786	0.1906	-0.3204	0.231	-0.5317	0.2833	-0.0894	0.0922	0.0524	0.1953	-0.1245	0.0657	-0.312	0.3063	0.0837	0.0713	-0.4343	0.2688	-0.0179	0.0603	-0.1349	0.3107	-0.0302	0.0944	-0.2246	0.2679	-0.0111	0.0609	-0.2772	0.3078	-0.0791	0.0747	-0.3315	0.3267
TSQ345	YNL102W	POL1	pol1-17	0	0	0	0.3307	0.3126	-0.2814	0.1738	0.2076	0.3649	-0.4622	0.0834	0.0353	0.2911	-0.5041	0.4941	0.2354	0.33	-0.0171	0.1001	0.1578	0.3968	-0.1261	0.0627	0.2952	0.4147	-0.4944	0.1032	0.3353	0.3775	-0.1863	0.0483	0.317	0.3276	-0.2021	0.2565	0.2554	0.3898	0.0829	0.1265	0.2875	0.3837	-0.3309	0.1932
TSQ346	YNL102W	POL1	pol1-13	0	0	0	0.0605	0.0444	-0.1679	0.3274	0.1013	0.0999	-0.1794	0.2438	0.1829	0.0376	-0.1832	0.2864	0.136	0.0396	0.2764	0.3337	0.044	0.0416	-0.2683	0.4161	0.2473	0.1089	0.3285	0.306	0.1753	0.0567	-0.3698	0.2407	0.154	0.0534	-0.0136	0.3604	0.278	0.0442	-0.289	0.3494	0.0707	0.0428	-0.2961	0.3513
TSQ362	YNL102W	POL1	pol1-1	0	0	0	0.2964	0.1453	0.6162	0.2501	0.1425	0.1442	0.5495	0.3924	0.0301	0.141	-0.0915	0.2226	0.1262	0.168	0.8712	0.3411	0.0556	0.148	0.4211	0.4165	0.0491	0.1699	0.2808	0.395	0.1251	0.1575	0.47	0.4724	0.2352	0.1613	0.593	0.3389	0.0908	0.1804	0.5307	0.4546	-0.0082	0.1765	0.136	0.4383
TSQ900	YNL102W	POL1	pol1-12	0	0	0	-0.076	0.0748	-0.2175	0.1545	-0.0099	0.0813	-0.1809	0.1694	-0.0229	0.0703	-0.1098	0.0762	0.0093	0.072	0.7056	0.0492	-0.0591	0.0755	-0.3797	0.0876	0.0038	0.0787	-0.2406	0.1384	-0.1196	0.0756	-0.4633	0.0228	-0.0174	0.0834	-0.3198	0.4205	-0.0856	0.0836	-0.6148	0.0666	-0.1695	0.0853	-0.4652	0.0612
TSQ2235	YNL112W	DBP2	dbp2-5001	1	0	0	-0.0014	0.0476	-0.1192	0.0922	0.1126	0.0329	0.0144	0.0628	-0.0307	0.0448	-0.1968	0.0484	0.1052	0.0376	0.1183	0.2216	0.1273	0.0417	-0.1878	0.0791	-0.0159	0.0357	0.1502	0.0835	-0.0669	0.0685	-0.25	0.0823	-0.0185	0.0337	-0.1356	0.064	0.0693	0.0414	-0.2139	0.0878	-0.0755	0.0356	-0.1478	0.0978
TSQ2236	YNL112W	DBP2	dbp2-5002	1	0	0	-0.0838	0.0791	-0.035	0.0352	0.0124	0.0925	0.2011	0.0745	0.0021	0.0737	0.1178	0.035	-0.0287	0.0819	-0.0002	0.0909	-0.0467	0.0917	-0.1218	0.0828	0.0313	0.0899	0.0883	0.0461	-0.0758	0.1014	-0.0154	0.0448	-0.1209	0.0862	-0.0203	0.0343	-0.1452	0.0914	0.0023	0.0612	-0.0976	0.0838	-0.091	0.0582
TSQ2237	YNL112W	DBP2	dbp2-5003	1	0	0	-0.0109	0.052	0.045	0.0746	0.057	0.0368	-0.0349	0.0792	-0.0093	0.0428	-0.0341	0.1118	-0.0388	0.0582	-0.2489	0.0836	-0.0431	0.0382	-0.0048	0.0933	0.0517	0.0436	-0.1153	0.0847	0.0955	0.0442	-0.0752	0.1122	0.1009	0.0353	0.1234	0.0825	0.0005	0.0453	0.0865	0.1006	-0.0324	0.0388	-0.0138	0.1049
TSQ2238	YNL112W	DBP2	dbp2-5004	1	0	0	0.0018	0.0974	0.0171	0.1028	-0.0566	0.1035	0.0986	0.0712	-0.0935	0.1219	-0.134	0.0651	-0.1055	0.1096	-0.1447	0.0657	-0.1312	0.1042	0.0094	0.078	-0.0271	0.1076	0.0368	0.0699	-0.1022	0.1145	-0.0084	0.0693	-0.0731	0.0986	-0.0437	0.058	-0.2523	0.1183	0.0519	0.0795	-0.1907	0.1123	0.0196	0.1087
TSQ2239	YNL112W	DBP2	dbp2-5005	1	0	0	0.1031	0.0585	0.0456	0.018	0.061	0.0822	0.0094	0.2319	-0.0328	0.0538	-0.1061	0.1542	-0.0544	0.0566	-0.3031	0.366	-0.0529	0.0564	0.2457	0.1034	0.0911	0.0601	-0.0049	0.0997	-0.0035	0.0615	-0.0489	0.0323	0.1195	0.0518	0.04	0.1408	0.1109	0.0702	0.1058	0.0241	-0.0457	0.0571	0.071	0.0234
TSQ2240	YNL124W	NAF1	naf1-5001	0	0	0	0.1003	0.0721	0.0804	0.0744	0.1033	0.0675	-0.0954	0.1191	0.1562	0.0578	0.0247	0.0683	0.0632	0.0964	-0.4649	0.3031	0.17	0.0705	-0.4795	0.0813	0.1098	0.0694	-0.5397	0.1702	0.0635	0.0798	-0.404	0.1114	0.231	0.0604	0.4005	0.1822	0.1353	0.0665	-0.1046	0.0943	nan	nan	0.1943	0.1168
TSQ1467	YNL126W	SPC98	spc98-5001	0	0	0	0.016	0.0479	-0.0374	0.1938	0.0658	0.0381	0.2688	0.102	-0.1919	0.0643	-0.1566	0.0879	-0.1399	0.0356	-0.1811	0.1209	-0.0732	0.0433	0.1907	0.1283	-0.1264	0.0421	-0.0617	0.0925	-0.0861	0.044	0.0793	0.1182	-0.0374	0.0407	0.1076	0.0685	-0.0085	0.0465	0.1244	0.1296	-0.1698	0.0465	0.1864	0.127
TSQ1176	YNL138W	SRV2	srv2-2	0	0	0	0.0568	0.1397	0.0699	0.2323	0.0509	0.1558	0.0346	0.1899	-0.1109	0.1571	-0.1927	0.2012	-0.1316	0.1485	-0.5403	0.1561	0.3095	0.151	0.2419	0.1634	0.3707	0.1573	1.0384	0.1657	0.0138	0.1566	0.6451	0.1518	-0.0301	0.1609	0.2085	0.1469	0.1905	0.1412	-0.2378	0.1436	0.245	0.1562	0.0253	0.2272
TSQ675	YNL138W	SRV2	srv2-ts	1	0	0	-0.0439	0.0862	0.1047	0.0861	-0.5345	0.0722	-1.1569	0.5144	-0.0142	0.0628	0.1598	0.0293	-0.0063	0.0626	-0.9391	0.1518	0.1361	0.074	0.2502	0.2646	0.2677	0.0796	0.3902	0.0388	-0.0302	0.0773	0.1814	0.0328	-0.0177	0.0695	-0.374	0.3494	0.076	0.078	0.1687	0.1171	0.0856	0.075	0.3088	0.0309
TSQ2241	YNL151C	RPC31	rpc31-5001	1	0	0	-0.0259	0.0746	-0.0325	0.0457	0.0878	0.0823	0.1515	0.0287	-0.0127	0.0847	0.088	0.0183	-0.0436	0.0714	-0.1351	0.1057	0.056	0.0892	0.1109	0.2362	0.1203	0.083	0.1473	0.1315	0.0187	0.0746	0.3491	0.0596	0.0487	0.0716	0.1606	0.0499	0.1291	0.0836	0.1514	0.0413	0.0755	0.0806	0.0533	0.0308
TSQ1430	YNL158W	PGA1	pga1-5001	1	0	0	-0.073	0.0554	-0.0121	0.04	0.013	0.043	0.1063	0.0467	-0.0418	0.0454	-0.0028	0.0399	-0.0878	0.047	-0.0844	0.2938	0.0071	0.0442	-0.007	0.0387	-0.0261	0.0468	-0.0566	0.0467	-0.0935	0.0472	0.0469	0.0392	-0.0637	0.0426	0.0397	0.0811	0.0535	0.0563	-0.0052	0.059	0.1378	0.0457	0.056	0.0388
TSQ2243	YNL161W	CBK1	cbk1-5002	0	0	0	0.2268	0.1543	0.841	0.139	0.3128	0.1333	1.0884	0.207	0.3279	0.1755	0.4171	0.1784	0.2991	0.1481	0.5595	0.2879	0.2908	0.1523	0.4252	0.1489	0.1723	0.1664	0.2328	0.1866	0.3075	0.1758	0.2612	0.1568	0.2777	0.1386	0.5825	0.1995	0.3224	0.1522	1.1384	0.1488	0.0826	0.1695	0.7669	0.1786
TSQ1232	YNL163C	RIA1	ria1-ts	0	0	0	-0.1325	0.0688	-0.2136	0.0301	-0.1753	0.1344	-0.2293	0.2271	-0.2267	0.012	-0.6697	0.0511	-0.1732	0.0652	-0.1757	0.092	-0.3113	0.1146	-0.6009	0.2631	-0.1372	0.0087	-0.6555	0.1009	-0.3622	0.0666	-0.2548	0.0805	-0.1719	0.1472	-0.4646	0.0797	-0.1767	0.0587	-0.794	0.0295	-0.2975	0.0093	-0.5878	0.2034
TSQ1677	YNL181W	YNL181W	pbr1-5002	0	0	0	-0.0469	0.104	-0.0033	0.1346	-0.0882	0.0937	-0.2538	0.1394	-0.0292	0.018	-0.1445	0.1769	-0.1661	0.0319	-0.9571	0.1443	-0.0705	0.024	-0.258	0.1451	0.0497	0.099	-0.4903	0.3004	-0.1182	0.0637	-0.1561	0.2254	-0.1254	0.1719	-0.9235	0.1167	-0.001	0.0169	-0.0272	0.1559	-0.0196	0.0517	-0.1588	0.1952
TSQ1678	YNL181W	YNL181W	pbr1-5005	0	0	0	-0.1136	0.0568	-0.2356	0.0308	0.0335	0.0456	-0.4453	0.3243	0.0617	0.0471	0.0697	0.0888	-0.0543	0.0852	-0.6739	0.4345	-0.0606	0.0481	-0.7981	0.0384	0.1548	0.0588	0.333	0.049	-0.2595	0.0557	-0.4592	0.0292	0.1253	0.0438	0.3207	0.0672	0.0767	0.0477	-0.5224	0.101	-0.0289	0.0522	0.002	0.1114
TSQ1679	YNL181W	YNL181W	pbr1-5006	0	0	0	-0.3112	0.1073	-0.9115	0.095	-0.4478	0.1025	-2.4589	0.2678	-0.0739	0.0783	-0.564	0.2979	-0.2032	0.0847	-0.9379	0.0669	-0.1597	0.0944	-0.8542	0.0897	0.0218	0.0797	-0.5647	0.0778	-0.1089	0.0975	-0.9806	0.0724	-0.1184	0.0716	-0.5149	0.3411	-0.2504	0.0945	-0.5757	0.0757	-0.2644	0.0775	-0.5263	0.1122
TSQ2245	YNL181W	YNL181W	pbr1-5001	0	0	0	0.0246	0.0444	-0.0544	0.1812	0.0646	0.0426	0.2771	0.1826	-0.0828	0.0418	-0.2798	0.1473	-0.0511	0.0449	-0.5517	0.1867	-0.1339	0.0778	-0.4122	0.2071	-0.0563	0.0476	0.2683	0.2438	-0.145	0.0453	-0.1983	0.159	0.0724	0.0458	0.0897	0.1814	-0.1881	0.0536	-0.101	0.172	-0.0289	0.0505	-0.1956	0.1637
TSQ2248	YNL181W	YNL181W	pbr1-5004	1	0	0	-0.2289	0.064	-0.2386	0.1182	-0.0867	0.0356	-0.0183	0.1819	-0.1303	0.05	-0.1298	0.1234	-0.1982	0.0561	-0.229	0.155	-0.1566	0.0336	-0.0935	0.1219	-0.1064	0.0412	-0.1106	0.1747	-0.2088	0.0353	-0.2629	0.1976	-0.1574	0.035	-0.2055	0.142	-0.1303	0.0379	-0.3108	0.1818	-0.1007	0.0348	-0.2529	0.1604
TSQ2249	YNL181W	YNL181W	pbr1-5012	0	0	0	-0.0859	0.0653	-0.2673	0.1045	0.0239	0.0804	-0.2481	0.1034	-0.0456	0.0642	-0.2835	0.086	-0.1693	0.0522	-1.0267	0.0773	-0.1167	0.0576	-0.8911	0.0771	0.055	0.0605	-0.0416	0.0838	-0.1556	0.0589	-0.8668	0.0771	-0.028	0.0543	-0.1391	0.0672	-0.023	0.0675	-0.8117	0.1066	-0.1361	0.0588	-0.2396	0.1256
TSQ2251	YNL181W	YNL181W	pbr1-5007	0	0	0	0.1074	0.0435	-0.083	0.0904	0.1703	0.0223	0.2509	0.1118	0.0088	0.0415	-0.0775	0.1042	-0.0078	0.0394	-0.8561	0.097	-0.0395	0.0386	-0.2988	0.138	0.1401	0.0666	0.2567	0.1178	-0.1125	0.0234	-0.6276	0.1184	0.2036	0.0217	0.2999	0.1539	0.1329	0.0344	-0.1133	0.1123	-0.035	0.024	-0.1943	0.1126
TSQ2252	YNL181W	YNL181W	pbr1-5008	1	0	0	0.1153	0.0636	0.0441	0.0781	0.0609	0.0568	0.211	0.0558	0.0745	0.0466	0.0546	0.0457	0.1069	0.0587	0.4312	0.0832	0.0438	0.0601	-0.0289	0.0434	-0.0018	0.0658	0.0172	0.084	0.0153	0.0533	0.0738	0.0367	0.1444	0.0478	0.3916	0.0301	0.0616	0.0572	0.0933	0.0581	0.0307	0.0577	-0.0596	0.0384
TSQ2254	YNL181W	YNL181W	pbr1-5010	0	0	0	0.0696	0.0888	0.0815	0.3291	0.1059	0.0868	-0.0287	0.5124	-0.0441	0.0962	0.0799	0.1258	0.0555	0.0833	-0.5306	0.3586	0.1136	0.0988	-0.2727	0.1902	0.1187	0.0991	-0.2777	0.1113	-0.1126	0.098	-0.5866	0.0485	0.2159	0.0955	-0.3641	0.0596	-0.083	0.0983	-0.302	0.1717	-0.0249	0.0988	0.6459	0.3499
TSQ1442	YNL182C	IPI3	ipi3-5001	0	0	0	0.0718	0.0925	-0.0469	0.2924	0.0441	0.1063	-0.0944	0.2606	0.0325	0.1053	-0.036	0.2835	-0.0926	0.0906	0.2849	0.2556	0.0167	0.0959	0.2406	0.3221	0.1559	0.1162	0.8889	0.3121	0.2347	0.0991	0.1996	0.301	0.0696	0.0862	0.605	0.1826	0.1101	0.0989	0.2389	0.3149	0.1523	0.1135	0.234	0.3417
TSQ1438	YNL189W	SRP1	srp1-5001	0	0	0	-0.1413	0.0711	-0.1626	0.2518	-0.1555	0.0608	-0.438	0.222	0.0043	0.0706	-0.2277	0.2304	-0.0814	0.0761	0.0389	0.2273	-0.1842	0.0725	-0.4595	0.3564	0.0856	0.0811	1.0556	0.2421	-0.0329	0.0635	-0.4853	0.3673	-0.0087	0.0754	0.1975	0.2662	0.0671	0.0637	-0.194	0.3432	-0.005	0.0646	-0.3022	0.3738
TSQ1100	YNL207W	RIO2	rio2-1	0	0	0	0.1065	0.2813	0.2641	0.3813	0.1394	0.3269	0.4035	0.255	0.1493	0.2797	0.1773	0.3765	0.0208	0.2968	0.6773	0.2919	0.0308	0.2722	0.1229	0.3778	0.2027	0.3263	1.0802	0.2913	0.1743	0.3243	-0.124	0.423	0.1289	0.3068	0.6047	0.3778	0.0375	0.3352	0.1445	0.3655	-0.076	0.3219	-0.19	0.4232
TSQ2269	YNL221C	POP1	pop1-5001	1	0	0	-0.1575	0.0517	-0.195	0.0399	-0.0841	0.0471	-0.4096	0.1344	-0.0925	0.0507	0.003	0.0746	-0.1418	0.0566	-0.4573	0.0433	-0.0602	0.1643	-0.2081	0.339	0.0229	0.0517	0.0655	0.045	0.1102	0.0492	-0.0771	0.042	-0.0067	0.0507	-0.1391	0.0415	-0.0937	0.0594	-0.3729	0.0474	-0.022	0.052	-0.0343	0.0475
TSQ905	YNL222W	SSU72	ssu72-2	0	0	0	-0.0557	0.0799	-0.388	0.109	0.0595	0.0889	-0.4065	0.0743	-0.0261	0.0749	-0.3541	0.06	0.0352	0.0663	-0.0458	0.0742	0.1123	0.0855	-0.0601	0.0808	0.0563	0.0804	0.0265	0.1092	0.1637	0.0791	-0.3462	0.0895	0.1677	0.0676	-0.0386	0.2479	-0.0819	0.0784	-0.8689	0.0679	-0.0794	0.0851	-0.7562	0.0933
TSQ1379	YNL232W	CSL4	csl4-5001	0	0	0	-0.1858	0.1176	-0.653	0.189	-0.2288	0.0647	-0.4278	0.1513	0.1455	0.0436	-0.1755	0.1709	-0.335	0.0543	-0.7175	0.2116	-0.118	0.0578	0.0085	0.2088	-0.088	0.2311	-0.4814	0.2038	-0.6003	0.056	-0.6363	0.2526	-0.2366	0.0627	-0.3603	0.1567	-0.5198	0.0493	-0.553	0.2122	-0.754	0.0491	-0.4523	0.1857
TSQ2270	YNL240C	NAR1	nar1-5001	0	0	0	0.3032	0.1108	0.5956	0.1769	0.2142	0.0228	0.7587	0.305	0.1085	0.0781	0.0894	0.2444	0.0458	0.065	-0.0208	0.2242	0.211	0.0492	0.5215	0.2382	-0.1412	0.1229	-0.1141	0.2464	0.3065	0.0348	0.6176	0.3081	0.1871	0.0864	0.5107	0.1884	0.0738	0.08	0.6227	0.2222	0.2819	0.0264	0.5808	0.3216
TSQ1409	YNL247W	YNL247W	ynl247w-5001	0	0	0	0.0163	0.0802	-0.0686	0.2147	-0.0722	0.1018	-0.9877	0.4269	0.0478	0.0993	-0.0608	0.0578	-0.0298	0.0822	0.4674	0.4602	-0.094	0.0881	-0.5273	0.1316	-0.065	0.1008	0.0318	0.0207	-0.0163	0.0964	-0.5389	0.0221	-0.0698	0.0985	-0.2749	0.3129	-0.0616	0.0862	-0.4803	0.0306	-0.1281	0.1048	-0.5466	0.0199
TSQ1413	YNL260C	YNL260C	lto1-5001	0	0	0	-0.0338	0.1221	0.087	0.2026	-0.1013	0.1344	-0.0325	0.1302	-0.0284	0.1574	0.0893	0.0946	-0.0815	0.1526	0.5348	0.113	-0.0021	0.1236	0.0322	0.1255	0.0153	0.1628	-0.2165	0.1111	-0.0096	0.1493	0.0114	0.14	0.0509	0.1361	0.6464	0.0867	0.1004	0.1599	0.0981	0.1522	-0.0068	0.1389	0.0208	0.1637
TSQ1117	YNL261W	ORC5	orc5-70	0	0	0	0.0612	0.0467	-0.2497	0.1004	0.0117	0.05	-0.03	0.1119	-0.1223	0.0438	-0.2537	0.1608	-0.0372	0.0473	0.4384	0.1105	-0.0441	0.0521	0.1177	0.1303	-0.0754	0.0693	-0.2357	0.1488	0.037	0.0481	-0.203	0.1124	-0.0341	0.0449	0.1947	0.1217	0.048	0.0488	-0.343	0.1564	-0.0846	0.0494	-0.6432	0.118
TSQ20	YNL262W	POL2	pol2-12	0	0	0	-0.2077	0.0655	-0.2945	0.214	-0.2219	0.0522	-0.39	0.0589	-0.151	0.053	-0.4393	0.0424	-0.1557	0.0573	0.1808	0.0417	-0.1711	0.0537	-0.1851	0.0338	-0.2932	0.066	-1.0779	0.1647	-0.161	0.0576	-0.2972	0.0293	-0.0889	0.0506	-0.2402	0.0683	-0.11	0.0621	-0.1723	0.0355	-0.2004	0.0554	-0.4155	0.0435
TSQ1076	YNL267W	PIK1	pik1-104	0	0	0	0.0015	0.0955	-0.8655	0.2595	0.0238	0.1076	-0.5355	0.065	-0.0284	0.1123	-0.4424	0.3371	-0.0666	0.1143	-0.62	0.3029	-0.0189	0.1079	-0.502	0.091	0.0789	0.1242	-0.1234	0.0396	0.0523	0.1217	-0.2753	0.0372	-0.0154	0.1157	-0.1894	0.1586	0.0438	0.1239	-0.2887	0.0168	0.0093	0.1111	-0.4034	0.0518
TSQ1077	YNL267W	PIK1	pik1-139	0	0	0	-0.1476	0.0636	-0.2551	0.1652	-0.2832	0.0779	-1.0663	0.5186	-0.151	0.0337	-0.2351	0.0241	-0.156	0.0385	-0.3286	0.2379	-0.1435	0.0348	-0.6222	0.038	0.0635	0.0745	-0.1436	0.0423	-0.0229	0.0353	-0.3902	0.0275	-0.0444	0.0329	-0.2157	0.0415	-0.157	0.0335	-0.435	0.028	-0.1123	0.0349	-0.4781	0.1028
TSQ1067	YNL272C	SEC2	sec2-41	0	0	0	-0.0177	0.1088	1.0957	0.1444	-0.0127	0.0334	0.7153	0.1519	0.0516	0.0308	1.0981	0.1489	0.0742	0.09	0.796	0.1864	-0.0078	0.03	0.9481	0.1494	0.1663	0.0327	1.2026	0.1607	0.1099	0.0313	0.3957	0.1876	0.0408	0.0844	1.5014	0.1397	0.1753	0.0311	1.1413	0.1722	0.034	0.0444	0.5292	0.1627
TSQ1428	YNL282W	POP3	pop3-5001	0	0	0	-0.3097	0.1109	-0.0317	0.1876	-0.4412	0.0864	-0.9635	0.1883	-0.2061	0.0975	-0.2396	0.0912	-0.2428	0.0867	0.1436	0.0317	-0.2599	0.0888	-0.3871	0.2722	-0.036	0.0941	0.1482	0.0647	-0.3854	0.0902	-0.3804	0.0856	-0.3315	0.0927	-0.7292	0.2783	-0.4335	0.0909	-0.4729	0.0947	-0.4071	0.0985	-0.4281	0.0995
TSQ38	YNL287W	SEC21	sec21-1	1	0	0	-0.0205	0.1168	0.0665	0.0333	-0.0431	0.1206	0.0906	0.0458	-0.059	0.1045	0.0145	0.0217	-0.0943	0.1131	0.2952	0.1652	0.0036	0.1332	0.0506	0.1003	0.0697	0.1075	0.1703	0.0875	0.0373	0.1052	0.2084	0.052	-0.0439	0.1189	0.2137	0.0344	0.0782	0.1321	0.0605	0.0352	0.1534	0.1173	0.0617	0.0254
TSQ640	YNR003C	RPC34	rpc34-1	0	0	0	0.137	0.0877	-0.2488	0.0859	-0.0026	0.0866	-0.3001	0.0811	0.0129	0.0818	-0.7103	0.0992	0.1592	0.1033	-0.0272	0.0787	0.1254	0.0859	-0.0152	0.0945	0.2016	0.0922	-0.0117	0.0909	0.2104	0.1104	-0.147	0.0845	0.1892	0.1064	-0.051	0.0761	0.0316	0.1021	-0.1481	0.1015	0.0584	0.0916	-0.3834	0.1275
TSQ338	YNR011C	PRP2	prp2-1	0	0	0	0.1321	0.355	0.7351	0.1186	0.1468	0.3512	0.8569	0.2437	0.1434	0.2838	0.8871	0.5818	0.1285	0.319	0.2063	0.0858	0.2034	0.2974	0.7292	0.2962	-0.0017	0.3709	0.6875	0.1897	0.0509	0.3703	0.2225	0.1674	-0.0574	0.2845	0.2208	0.0673	0.2405	0.3856	0.2832	0.2201	0.0969	0.3558	0.0975	0.3945
TSQ1423	YNR017W	MAS6	tim23-5001	0	0	0	0.501	0.147	0.314	0.2261	0.5076	0.1437	0.6147	0.2272	0.3004	0.1579	0.2399	0.1461	0.3974	0.1451	0.2973	0.1837	0.3703	0.1452	0.6027	0.1691	0.3082	0.1569	0.2439	0.2174	0.3237	0.1545	0.2373	0.2355	0.3552	0.163	0.3953	0.2157	0.4424	0.1666	0.2339	0.2139	0.3524	0.1556	0.2134	0.2471
TSQ52	YNR026C	SEC12	sec12-4	0	0	0	0.0816	0.2096	1.0928	0.2936	0.0895	0.183	0.8449	0.2256	0.1012	0.1753	1.1787	0.1562	0.1197	0.1816	1.6712	0.2059	0.2124	0.1912	1.7258	0.2454	0.0996	0.2196	1.1691	0.3126	0.0971	0.2185	1.5901	0.2891	0.1626	0.1796	0.8118	0.1879	0.1849	0.2152	0.93	0.265	0.0318	0.2068	1.4514	0.2539
TSQ471	YNR035C	ARC35	arc35-6	0	0	0	0.1334	0.0952	0.4835	0.0378	0.1109	0.0945	0.4405	0.136	0.0376	0.0782	0.0226	0.2666	0.0716	0.0778	-0.9614	0.2448	0.2469	0.0847	0.0258	0.1566	0.1679	0.0887	0.9319	0.1288	0.0741	0.0923	0.3486	0.0478	-0.0058	0.0783	-0.316	0.4449	0.2041	0.1099	0.0748	0.037	0.0593	0.0898	0.4079	0.0371
TSQ1402	YNR038W	DBP6	dbp6-5001	1	0	0	-0.1048	0.1812	-0.7866	0.7494	0.3689	0.1742	0.7041	0.4616	0.5045	0.1376	0.795	0.2084	0.4245	0.1722	0.6856	0.3083	0.2644	0.1483	-0.7674	0.2942	0.2538	0.3936	nan	nan	-0.2743	0.1966	-0.1461	0.5438	0.2888	0.1584	0.3577	0.2229	-0.1127	0.1762	nan	nan	0.6473	0.1797	0.8083	0.3246
TSQ828	YNR043W	MVD1	mvd1-1296	0	0	0	-0.2503	0.0574	-0.1475	0.2265	-0.2899	0.2156	-0.8356	0.2054	-0.1904	0.0122	-0.3068	0.0252	-0.1057	0.1013	-0.4812	0.0773	-0.1584	0.1205	-0.2825	0.1483	-0.3604	0.0951	-0.6558	0.1597	-0.2796	0.0688	-0.4914	0.1441	-0.4096	0.1614	-0.6177	0.193	-0.2001	0.0098	-0.3859	0.2384	-0.1772	0.041	-0.4266	0.0463
TSQ479	YNR053C	NOG2	nog2-1	0	0	0	0.0651	0.0229	-0.1303	0.0856	0.1377	0.0331	-0.2933	0.0984	-0.1645	0.1691	-0.5214	0.1855	0.0422	0.0215	-0.0714	0.1908	-0.0297	0.1078	-0.1375	0.1002	0.1703	0.0266	-0.1286	0.287	0.0973	0.0371	-0.2033	0.1023	0.0115	0.0226	-0.1466	0.1156	0.1904	0.0879	0.1836	0.1454	0.207	0.024	0.1178	0.1037
TSQ2282	YNR054C	ESF2	esf2-5002	0	0	0	-0.1726	0.1126	-0.3401	0.117	-0.2229	0.0724	-0.4233	0.1858	-0.0948	0.0719	-0.1516	0.08	-0.2038	0.0745	-0.26	0.0922	-0.0789	0.0816	-0.2655	0.1834	0.0972	0.0767	-0.0529	0.4434	-0.0587	0.0734	-0.5502	0.103	-0.1199	0.0707	-0.2879	0.0878	-0.0985	0.0751	-0.5713	0.0561	-0.1009	0.0749	-0.4429	0.5785
TSQ2283	YNR054C	ESF2	esf2-5003	1	0	0	-0.568	0.3214	-1.7397	0.6746	-0.5683	1.0003	-1.3542	2.0559	-0.9377	0.9275	-2.9822	2.2225	-0.8256	0.275	-2.3021	0.4211	-0.9658	0.559	-1.8178	0.0567	nan	nan	nan	nan	-0.7499	0.2119	-2.8324	0.225	-1.4113	0.2213	-3.1279	0.3081	-2.1807	0.4699	nan	nan	-1.2238	0.0467	-2.6998	0.3459
TSQ2284	YNR054C	ESF2	esf2-5004	0	0	0	0.0865	0.0188	-0.0728	0.0862	-0.1872	0.3058	-0.4821	0.4374	-0.1612	0.1653	-0.3957	0.2364	-0.0575	0.119	-0.6798	0.1503	-0.2159	0.1113	-0.125	0.2512	-0.0822	0.0195	-0.5395	0.2993	-0.1018	0.0306	-0.3856	0.0972	-0.0287	0.0627	-0.0094	0.082	-0.0242	0.0282	-0.3313	0.1317	-0.148	0.0197	-0.1294	0.1154
TSQ2285	YNR054C	ESF2	esf2-5005	1	0	0	0.0057	0.1845	-0.2367	0.1368	-0.0742	0.024	0.0599	0.1108	-0.1116	0.0233	-0.1797	0.1444	-0.0434	0.074	0.0337	0.1384	-0.1375	0.0225	0.0076	0.1165	0.0345	0.0379	-0.0215	0.1587	0.05	0.0623	-0.0552	0.1428	-0.052	0.0273	-0.0532	0.1101	-0.1149	0.0239	0.1477	0.1413	-0.1209	0.0267	-0.0756	0.165
TSQ2286	YNR054C	ESF2	esf2-5006	1	0	0	0.0258	0.0495	0.1036	0.0738	0.0182	0.0464	-0.0547	0.1096	0.0484	0.0419	-0.0305	0.0643	0.0079	0.0414	0.098	0.0893	0.0915	0.0858	-0.0248	0.0773	-0.0085	0.0531	0.1336	0.1087	0.083	0.0486	0.0056	0.0751	0.059	0.0558	0.0699	0.068	0.1257	0.0521	0.2388	0.105	0.0056	0.0521	0.0156	0.0817
TSQ2293	YOL010W	RCL1	rcl1-5004	0	0	0	0.2007	0.0531	0.2428	0.2888	0.0144	0.0649	0.3951	0.7005	0.089	0.1025	-0.213	0.0978	0.1555	0.0996	0.1219	0.1298	0.3576	0.0509	0.3822	0.1405	0.2525	0.0541	-0.1134	0.1316	0.3168	0.0598	0.0356	0.1095	0.1653	0.1103	0.0434	0.1193	0.24	0.0638	0.1221	0.1062	0.4124	0.068	0.1672	0.1111
TSQ2295	YOL010W	RCL1	rcl1-5006	0	0	0	nan	nan	nan	nan	1.3619	0.75	2.8088	1.6691	-0.3789	0.0632	-0.631	0.2483	-0.0784	0.0582	-0.6035	0.077	nan	nan	0.637	0.5098	nan	nan	nan	nan	nan	nan	nan	nan	nan	nan	nan	nan	nan	nan	nan	nan	nan	nan	nan	nan
TSQ1032	YOL021C	DIS3	dis3-1	0	0	0	0.0678	0.1632	0.0183	0.0711	0.0824	0.1608	0.2334	0.0999	0.0676	0.1465	0.1992	0.0701	0.1179	0.1726	0.3707	0.1067	0.1395	0.1448	0.1842	0.0739	0.0437	0.1654	-0.0703	0.0795	0.0878	0.1733	-0.0647	0.0714	-0.0106	0.1532	-0.039	0.0626	-0.0129	0.1522	-0.1864	0.1085	0.1159	0.162	0.1708	0.1573
TSQ1435	YOL022C	TSR4	tsr4-5001	0	0	0	0.0389	0.0994	0.1074	0.0842	-0.0967	0.1007	0.2411	0.1181	0.014	0.1233	0.0516	0.0234	-0.0369	0.1018	0.4069	0.0582	-0.1194	0.1008	-0.0088	0.0341	0.0125	0.1112	-0.0728	0.1519	-0.0328	0.1024	0.0398	0.1145	-0.0615	0.0957	0.3252	0.153	0.0975	0.1318	-0.0677	0.0857	0.06	0.1076	0.0376	0.0264
TSQ727	YOL034W	SMC5	smc5-6	0	0	0	-0.0517	0.1228	0.1528	0.1245	0.0154	0.0685	-0.0338	0.138	0.0046	0.0171	0.0644	0.1891	0.1064	0.0699	0.3323	0.1251	-0.003	0.0327	-0.0116	0.1389	-0.3404	0.0231	-0.4029	0.1828	-0.1528	0.0361	-0.1874	0.1799	0.0154	0.039	0.4277	0.1104	-0.1137	0.0627	0.0965	0.1415	-0.1044	0.0177	-0.1839	0.2172
TSQ1350	YOL038W	PRE6	pre6-5001	0	0	0	-0.2045	0.0859	-0.145	0.0895	-0.2087	0.07	0.1666	0.096	-0.2556	0.0669	-0.4717	0.0837	-0.2644	0.0856	-0.1985	0.0982	-0.2561	0.0693	-0.5729	0.1003	nan	nan	nan	nan	nan	nan	nan	nan	-0.2003	0.0631	-0.5869	0.0644	-0.3746	0.0818	-0.2715	0.0818	-0.3284	0.0962	-0.2193	0.075
TSQ1465	YOL066C	RIB2	rib2-5001	0	0	0	0.2524	0.0824	0.596	0.0789	0.1318	0.0682	0.5112	0.083	0.0756	0.0216	0.0159	0.0829	0.0894	0.0327	0.2925	0.1516	0.0285	0.0363	0.0409	0.2054	0.0488	0.0282	0.5197	0.0767	0.0044	0.0172	0.1264	0.0784	0.0975	0.0458	0.0696	0.1437	-0.176	0.018	0.1436	0.0656	0.005	0.0205	0.0843	0.0805
TSQ1356	YOL069W	NUF2	nuf2-5001	0	0	0	0.0745	0.0855	-0.0972	0.1553	0.0209	0.0908	-0.2518	0.3496	0.0129	0.0699	-0.2612	0.1842	0.1311	0.0689	0.4888	0.1581	0.0689	0.1174	-0.0412	0.1714	0.0463	0.0938	0.1944	0.1886	0.086	0.0799	0.3656	0.2198	0.121	0.085	-0.0749	0.1611	0.0769	0.0838	0.0896	0.2079	0.0782	0.0814	0.6997	0.2024
TSQ755	YOL069W	NUF2	nuf2-61	0	0	0	0.1548	0.0519	0.5286	0.0787	0.1668	0.051	1.2074	0.5918	0.0797	0.0498	0.4885	0.1757	0.2133	0.0506	0.763	0.1118	0.1241	0.0896	0.3252	0.0359	0.1335	0.0607	0.3361	0.0409	0.1089	0.054	0.4389	0.1629	0.0979	0.0536	0.3245	0.0344	0.1314	0.0674	0.1802	0.0505	0.1046	0.0644	0.36	0.168
TSQ1437	YOL077C	BRX1	brx1-5001	0	0	0	-0.1075	0.1372	0.2869	0.1269	-0.0411	0.0783	-0.4245	0.3077	-0.0348	0.0803	0.1793	0.1105	0.0078	0.1068	0.7677	0.206	-0.0783	0.1554	-0.0106	0.3067	0.0135	0.0842	0.1351	0.1032	0.103	0.0727	0.1434	0.2511	0.03	0.0821	0.2135	0.0678	-0.0699	0.0638	-0.1129	0.0853	-0.0941	0.0669	0.1225	0.0982
TSQ171	YOL094C	RFC4	rfc4-20	0	0	0	0.0721	0.0369	-0.2555	0.1541	0.054	0.0206	-0.2314	0.0858	0.0283	0.0243	-0.156	0.2176	0.0896	0.0457	0.3232	0.073	0.0473	0.028	0.3131	0.0872	0.0739	0.0217	0.0202	0.2016	0.1964	0.0357	0.4439	0.0699	0.1698	0.0302	0.3952	0.0797	0.0665	0.0263	0.2357	0.065	0.0923	0.0416	0.5514	0.0742
TSQ2298	YOL097C	WRS1	wrs1-5001	1	0	0	-0.0296	0.082	0.0169	0.0969	0.0531	0.0665	0.2378	0.1253	-0.0463	0.0618	0.0071	0.0843	0.0398	0.0729	0.3242	0.084	-0.0532	0.1155	-0.0226	0.0821	-0.0194	0.0997	-0.0885	0.1799	0.0635	0.0761	-0.0657	0.086	0.0408	0.0688	0.1581	0.0852	-0.1522	0.069	-0.1002	0.0697	-0.0764	0.0698	-0.0919	0.0776
TSQ2300	YOL097C	WRS1	wrs1-5003	1	0	0	0.0086	0.0585	0.0274	0.2033	-0.0542	0.0382	0.0086	0.2217	-0.0993	0.0652	-0.2667	0.1725	-0.0874	0.1071	-0.758	0.1517	-0.1538	0.031	0.0433	0.1553	-0.3405	0.3987	nan	nan	0.0531	0.0418	0.0014	0.2237	-0.0405	0.0473	-0.2418	0.2365	-0.0657	0.0826	0.31	0.2439	-0.0626	0.0894	-0.0721	0.1982
TSQ2301	YOL097C	WRS1	wrs1-5004	1	0	0	-0.0885	0.0465	0.0452	0.0382	-0.0009	0.0528	-0.0236	0.0449	0.0487	0.0541	0.2416	0.0525	-0.0264	0.0475	0.3839	0.0434	-0.0017	0.0487	0.0963	0.2227	-0.0109	0.0568	0.0855	0.0578	-0.0334	0.049	0.0791	0.0412	-0.0183	0.0433	0.1499	0.0411	0.0852	0.0496	0.0969	0.066	0.0157	0.0551	0.0329	0.045
TSQ1165	YOL135C	MED7	med7-141	0	0	0	0.1064	0.1075	1.0449	0.1443	0.0557	0.0357	0.8083	0.0856	0.0578	0.0295	0.7322	0.1796	0.0277	0.0328	0.6005	0.0792	0.1142	0.0338	0.5356	0.1676	-0.247	0.0451	-0.2172	0.4374	0.095	0.0308	0.7648	0.0166	0.1017	0.0312	0.8085	0.2143	-0.0204	0.0353	1.2068	0.0228	0.0725	0.031	0.863	0.0978
TSQ739	YOL135C	MED7	med7-163	0	0	0	-0.0953	0.0624	0.9069	0.1894	-0.049	0.0415	0.6782	0.1752	-0.0446	0.044	0.5547	0.1364	-0.0384	0.0426	0.6748	0.1661	0.1081	0.0412	0.4429	0.1684	-0.089	0.0459	-0.1807	0.1886	-0.0869	0.0421	0.4585	0.2345	-0.0905	0.0367	0.1916	0.2093	-0.1234	0.0393	0.2296	0.2591	-0.1011	0.042	0.8041	0.1722
TSQ1360	YOL144W	NOP8	nop8-5001	0	0	0	-0.0854	0.0557	0.3033	0.1336	-0.1646	0.0558	0.2553	0.1451	-0.0682	0.052	0.0797	0.1802	-0.0996	0.0539	0.249	0.2107	-0.0303	0.0602	0.3049	0.1975	-0.0773	0.0616	0.1593	0.2181	-0.149	0.0688	0.4131	0.1431	-0.0367	0.0593	0.0753	0.1255	-0.0084	0.0621	0.2619	0.1863	0.095	0.06	0.454	0.219
TSQ1393	YOL146W	PSF3	psf3-5001	1	0	0	0.0305	0.0842	-0.0474	0.0292	-0.008	0.0911	-0.2523	0.0501	0.0248	0.0806	0.0071	0.0464	0.0274	0.0883	0.3322	0.0705	-0.0363	0.0934	-0.7959	0.1487	0.0788	0.1111	-0.6691	0.3481	-0.0007	0.0994	-0.0517	0.0487	0.0769	0.0916	0.0026	0.0257	0.0875	0.0899	-0.1056	0.056	0.0864	0.0806	0.0057	0.0303
TSQ1286	YOR004W	UTP23	utp23-5001	0	0	0	0.0565	0.0619	0.2909	0.0586	0.0419	0.0634	0.1816	0.1667	0.0583	0.0512	0.3171	0.0357	0.1012	0.0628	0.9435	0.1131	0.0999	0.057	0.4141	0.0806	-0.0208	0.06	0.3742	0.0518	-0.002	0.0577	0.2702	0.0482	0.0462	0.0534	0.2859	0.0424	-0.0556	0.0581	0.3085	0.041	0.1076	0.0668	0.2211	0.0524
TSQ1147	YOR020C	HSP10	hsp10-ts	1	0	0	0.2144	0.0645	0.2474	0.0626	0.2036	0.0436	0.1891	0.0597	0.2452	0.0479	0.3361	0.0504	0.2752	0.0473	0.1353	0.0992	0.2423	0.1562	0.0828	0.2239	0.0798	0.0569	-0.0658	0.0796	0.3065	0.0466	0.2422	0.0567	0.1227	0.0422	0.0641	0.0662	0.334	0.047	0.4196	0.0727	0.1301	0.0563	0.2404	0.0746
TSQ1142	YOR046C	DBP5	dbp5-1	0	0	0	-0.2254	0.0595	-0.8327	0.6683	-0.0568	0.0577	-1.9911	0.525	-0.1322	0.0572	-0.5028	0.7336	-0.1391	0.0615	-0.5849	0.6301	-0.0697	0.2068	-0.0561	0.4709	-0.192	0.0739	-0.8748	0.7077	-0.0971	0.0608	-0.7473	0.7684	-0.0609	0.0902	-0.4598	0.6606	-0.0747	0.061	-0.6119	0.4568	-0.1453	0.0616	-0.7699	0.4844
TSQ1282	YOR046C	DBP5	dbp5-2	0	0	0	0.1281	0.1733	-0.4261	0.287	0.3385	0.1802	0.7255	0.6212	0.2078	0.2022	-0.1949	0.3989	0.1456	0.2084	-0.1	0.4172	-0.0852	0.2006	-0.4289	0.4265	0.2208	0.2264	-0.5842	0.5036	0.1102	0.2291	-0.5853	0.5373	0.2343	0.2093	-0.0461	0.4369	0.2137	0.2087	-0.2904	0.4738	0.2747	0.1965	-0.2272	0.5302
TSQ1365	YOR056C	NOB1	nob1-5001	0	0	0	0.2681	0.3249	0.3167	1.0101	0.4129	0.3429	0.7901	0.7775	0.4803	0.3978	0.8767	1.1524	0.5978	0.4055	0.4089	1.0935	0.1343	0.3745	-0.6819	1.1495	-0.3826	0.3602	nan	nan	0.0205	0.4087	-0.7933	1.1938	-0.1454	0.3537	-0.8421	1.1144	-0.0898	0.4118	-0.7675	1.2682	0.6998	0.3407	1.1399	1.0415
TSQ1188	YOR057W	SGT1	sgt1-3	0	0	0	0.1594	0.0955	0.7496	0.054	0.0391	0.106	0.2735	0.0795	0.2247	0.0814	0.7612	0.0509	0.1469	0.0874	0.6662	0.0594	0.1774	0.0886	0.7661	0.092	0.0877	0.0897	0.7038	0.0253	0.0404	0.0961	0.5857	0.0172	0.0542	0.0839	0.7903	0.1925	0.1293	0.1012	0.8225	0.0512	0.022	0.0977	0.5235	0.0386
TSQ1271	YOR057W	SGT1	sgt1-5	1	0	0	0.2364	0.1313	0.043	0.1336	-0.0357	0.1858	-0.1597	0.1441	0.1342	0.1396	-0.1343	0.2412	0.1163	0.1251	-1.0628	0.6546	-0.0086	0.1318	-0.0519	0.0895	0.0764	0.167	-0.1624	0.2275	0.1224	0.1601	0.0885	0.1308	0.0312	0.1511	-0.5132	0.1039	-0.0831	0.1595	0.1511	0.0857	0.1216	0.1509	-0.1375	0.1284
TSQ2306	YOR063W	RPL3	rpl3-5001	0	0	0	-0.146	0.1162	-0.0154	0.1693	-0.4	0.1564	-0.7872	0.6284	0.0338	0.1136	0.0941	0.2398	-0.0497	0.1286	-0.1598	0.072	-0.2835	0.1341	-0.0759	0.0806	0.0057	0.13	-0.6484	0.3085	-0.157	0.1221	-0.2508	0.0852	-0.1006	0.1263	-0.0339	0.0735	-0.0661	0.1519	0.0441	0.0635	-0.1041	0.1211	0.0301	0.0957
TSQ2307	YOR063W	RPL3	rpl3-5002	1	0	0	0.1338	0.0211	0.1137	0.0438	0.015	0.0417	-0.0549	0.1476	0.0798	0.0345	0.045	0.0878	0.1376	0.0301	0.1459	0.0747	0.0947	0.0552	0.0123	0.0891	-0.0218	0.0248	0.1934	0.2281	0.1748	0.0221	0.02	0.032	0.05	0.0364	-0.1481	0.0594	0.1179	0.0317	-0.112	0.0306	-0.015	0.0241	-0.0643	0.038
TSQ2309	YOR063W	RPL3	rpl3-5004	1	0	0	-0.0556	0.0816	-0.1304	0.059	-0.0276	0.0893	-0.1228	0.0557	-0.0333	0.0752	-0.2019	0.0436	-0.0427	0.0773	-0.1434	0.0729	-0.044	0.0918	-0.5567	0.1635	-0.1569	0.0835	-0.8391	0.0783	-0.0515	0.0914	-0.3657	0.0521	-0.1313	0.079	-0.1126	0.0629	-0.1206	0.0905	-0.2353	0.0393	0.0578	0.0987	-0.1843	0.0544
TSQ212	YOR075W	UFE1	ufe1-1	0	0	0	0.161	0.0938	0.2353	0.3921	0.1611	0.0985	0.1112	0.3329	0.1721	0.0987	0.205	0.3966	0.1135	0.0762	-0.7309	0.2555	0.2081	0.0849	-0.1169	0.3212	-0.0901	0.1009	-1.2477	0.4213	0.1763	0.0954	0.0809	0.4136	0.0636	0.0962	-0.1789	0.2253	0.1369	0.0997	0.198	0.3733	0.0617	0.1006	0.1573	0.433
TSQ2310	YOR095C	RKI1	rki1-5001	0	0	0	-0.3421	0.0603	-0.106	0.1211	-0.5774	0.0614	-0.1196	0.0915	-0.1533	0.0527	0.1103	0.0704	-0.1481	0.1257	0.1044	0.1345	-0.1259	0.0563	0.4143	0.0755	-0.1678	0.1057	-0.0285	0.1096	-0.1314	0.0953	-0.0539	0.071	0.1447	0.0558	0.423	0.2285	0.2947	0.2304	1.3731	0.3742	-0.4036	0.0561	0.2348	0.0842
TSQ2311	YOR095C	RKI1	rki1-5002	0	0	0	-0.5388	0.0917	-0.2692	0.0663	-0.2914	0.1698	0.1551	0.0774	0.1135	0.0772	0.301	0.0642	-0.2672	0.1204	0.09	0.0787	-0.308	0.201	0.2865	0.0821	nan	nan	nan	nan	-0.1942	0.2204	0.5423	0.1734	0.0397	0.0882	0.1411	0.1039	-0.444	0.0946	0.2997	0.1181	-0.6358	0.0841	0.234	0.1146
TSQ2312	YOR095C	RKI1	rki1-5003	0	0	0	-0.1158	0.0569	-0.0532	0.479	-0.1008	0.0797	0.0764	0.303	0.1205	0.0563	0.1859	0.3986	0.2694	0.1393	0.2705	0.4107	0.0371	0.0981	0.5415	0.4093	-0.0445	0.0724	-0.1575	0.4475	0.0795	0.0807	0.7132	0.3242	0.1556	0.0539	0.2978	0.396	0.0312	0.1108	0.2055	0.4455	-0.006	0.0593	0.3682	0.4351
TSQ2313	YOR095C	RKI1	rki1-5004	0	0	0	0.0408	0.1993	0.3901	0.3787	-0.1171	0.0376	-0.2104	0.2211	-0.0421	0.0651	-0.0672	0.0551	-0.003	0.0814	-0.2054	0.1064	-0.0285	0.0597	0.1291	0.0687	-0.0767	0.1122	-0.1317	0.1648	-0.0234	0.0649	0.063	0.0915	0.044	0.1397	0.1101	0.159	0.0695	0.0601	-0.0106	0.0636	0.0881	0.0493	0.1192	0.0877
TSQ2314	YOR095C	RKI1	rki1-5005	0	0	0	nan	nan	nan	nan	-0.1439	0.0563	-0.6315	0.2026	0.2332	0.0435	-0.0858	0.2744	0.0212	0.0473	-0.2277	0.2791	nan	nan	nan	nan	-0.1187	0.1163	-0.4222	0.2449	nan	nan	nan	nan	-0.0892	0.1507	-0.3474	0.1762	nan	nan	nan	nan	nan	nan	nan	nan
TSQ2315	YOR095C	RKI1	rki1-5006	0	0	0	0.1162	0.0446	0.2953	0.0404	0.0842	0.0391	-0.0103	0.1842	0.1071	0.0736	0.158	0.244	0.1701	0.0548	0.6256	0.1297	0.2236	0.0425	0.3045	0.0588	0.1452	0.0949	0.5122	0.2083	0.1497	0.0432	0.2458	0.0435	0.1538	0.0399	0.2892	0.055	0.1759	0.0475	0.188	0.0797	0.0822	0.0512	0.288	0.0607
TSQ2316	YOR095C	RKI1	rki1-5007	0	0	0	0.0008	0.0758	-0.1492	0.1207	-0.1368	0.0262	0.1283	0.4587	-0.2529	0.0336	0.0882	0.0429	-0.0815	0.1165	0.134	0.0534	-0.1004	0.0344	0.5479	0.059	0.1727	0.054	0.3588	0.0922	0.2006	0.0378	0.4316	0.1572	0.0361	0.0952	0.4521	0.0524	0.2034	0.0333	0.4744	0.069	0.1282	0.0515	0.408	0.0709
TSQ2317	YOR095C	RKI1	rki1-5008	0	0	0	-0.0438	0.0495	0.0871	0.1095	-0.0836	0.0468	-0.2074	0.1413	0.0519	0.0147	0.0265	0.1365	0.0637	0.043	0.2366	0.1177	-0.0363	0.0375	0.0341	0.1481	0.025	0.093	-0.2468	0.1642	-0.0313	0.0815	-0.1729	0.1268	0.0386	0.0351	0.1458	0.1285	0.1428	0.0097	0.0624	0.1578	-0.037	0.027	-0.387	0.1613
TSQ1357	YOR103C	OST2	ost2-5001	0	0	0	0.1702	0.1467	-0.263	0.0991	0.1412	0.098	0.3235	0.1018	0.1332	0.0982	-0.1443	0.0915	0.0277	0.0997	-0.6808	0.1127	0.0388	0.1068	-0.0751	0.1118	0.2466	0.0986	0.4734	0.2593	0.1608	0.1031	0.2554	0.1157	-0.0148	0.0982	-0.1236	0.1034	0.1411	0.0947	0.044	0.0936	0.1383	0.0933	-0.0866	0.2708
TSQ831	YOR116C	RPO31	rpo31-698	0	0	0	0.1888	0.073	0.1826	0.142	0.1085	0.0769	-0.1387	0.2169	0.1698	0.077	0.1863	0.0577	0.1869	0.0795	1.1191	0.0625	0.2149	0.0761	0.1954	0.0758	0.1758	0.0922	0.688	0.0676	0.1751	0.0724	0.5174	0.1462	0.0578	0.0895	-0.2063	0.077	0.1847	0.0852	-0.0116	0.0623	0.1455	0.0891	-0.0631	0.0858
TSQ2320	YOR119C	RIO1	rio1-5001	0	0	0	0.057	0.0307	0.3594	0.1903	-0.0198	0.0358	0.1166	0.1618	0.0669	0.0715	0.1603	0.1954	-0.0639	0.0312	0.6094	0.1312	0.0815	0.0358	0.1749	0.1386	0.0441	0.0331	0.1138	0.2162	0.1526	0.0384	0.2628	0.1679	0.0576	0.0302	0.5375	0.1445	-0.0121	0.0318	-0.0148	0.1694	-0.0186	0.0437	0.0282	0.1867
TSQ2321	YOR119C	RIO1	rio1-5002	0	0	0	0.3714	0.1146	1.2037	0.1784	-0.0201	0.1924	-0.8082	0.2497	0.3075	0.0878	0.925	0.2142	0.2154	0.1063	0.1651	0.2076	0.1927	0.1511	0.389	0.2343	0.2057	0.1028	0.2075	0.2888	0.2499	0.1113	0.2615	0.2446	0.3332	0.1001	0.3361	0.2667	0.2953	0.105	1.2135	0.2059	0.1404	0.0985	0.608	0.2289
TSQ233	YOR122C	PFY1	pfy1-13	0	0	0	0.0995	0.0375	0.0867	0.0766	0.0393	0.0659	0.1309	0.0729	0.1802	0.0179	0.3222	0.061	0.1733	0.0186	-0.1906	0.0928	0.1466	0.0226	0.3571	0.1308	0.127	0.0208	0.2302	0.0769	0.2026	0.041	0.3394	0.0704	0.0798	0.0506	0.2296	0.1141	0.1307	0.0196	0.19	0.1398	0.1906	0.0272	0.1639	0.0927
TSQ1450	YOR143C	THI80	thi80-5001	0	0	0	0.2427	0.0378	0.2333	0.2709	0.189	0.0289	-0.1308	0.2046	0.2472	0.0269	0.1539	0.2733	0.1351	0.0966	0.749	0.2648	0.1678	0.1017	0.0694	0.2568	0.1718	0.0399	-0.4254	0.2686	0.1509	0.0294	-0.0605	0.3452	0.1256	0.0278	0.039	0.2523	0.2896	0.0324	0.4724	0.2676	0.1424	0.0346	0.0064	0.2863
TSQ1668	YOR160W	MTR10	mtr10-5017	0	0	0	-0.3076	0.1351	-0.1531	0.3387	-0.6946	0.1237	0.1641	0.3169	-0.0904	0.1349	0.2498	0.283	-0.1441	0.1188	0.0033	0.2269	-0.256	0.1258	0.3204	0.3492	-0.4372	0.1802	-0.0076	0.2269	-0.4842	0.1536	-0.1717	0.3556	-0.1873	0.1429	-0.0578	0.2599	-0.2254	0.1432	0.3455	0.3552	-0.491	0.1411	0.0231	0.3321
TSQ1426	YOR168W	GLN4	gln4-5001	0	0	0	0.2146	0.0235	-0.2016	0.0804	0.2562	0.0394	0.7113	0.5433	0.2617	0.0219	0.4276	0.2153	0.2626	0.0274	0.1181	0.6077	0.2131	0.106	-0.1287	0.069	0.0605	0.0401	-0.1292	0.0955	0.1777	0.0295	-0.4441	0.0809	0.2202	0.0614	-0.131	0.0603	0.1893	0.0258	-0.2813	0.0616	-0.0109	0.024	0.6373	0.4051
TSQ738	YOR174W	MED4	med4-6	0	0	0	0.3241	0.1942	0.1354	0.3693	0.1391	0.1913	-0.0284	0.4883	0.358	0.1815	0.3393	0.4696	0.3559	0.2394	0.1187	0.0781	0.3765	0.2419	0.1378	0.0893	-0.168	0.2484	-0.1727	0.0666	0.2367	0.2345	0.4559	0.2096	0.3068	0.195	0.2629	0.2846	0.2085	0.2281	0.0555	0.0842	-0.0261	0.2398	0.0739	0.0815
TSQ1210	YOR181W	LAS17	las17-13	1	0	0	0.4148	0.6164	-0.9303	0.7608	0.9951	0.6521	0.5376	0.5075	0.9593	0.7277	-0.851	1.414	0.6934	0.6504	-0.597	0.5614	nan	nan	nan	nan	nan	nan	nan	nan	0.2054	0.6084	nan	nan	nan	nan	nan	nan	-0.0437	0.7334	nan	nan	nan	nan	nan	nan
TSQ230	YOR181W	LAS17	las17-14	0	0	0	0.6556	0.1076	-0.3547	0.1709	0.5576	0.0973	0.0244	0.1812	0.0299	0.3259	-0.46	0.2071	0.3873	0.147	-0.5112	0.1911	0.2815	0.1287	-0.1673	0.1778	0.6346	0.1168	-0.4386	0.2729	0.4625	0.1085	-0.3069	0.2883	0.1992	0.1796	-0.012	0.2279	0.4271	0.1093	-0.1548	0.2672	0.5665	0.099	-0.2094	0.2827
TSQ1464	YOR194C	TOA1	toa1-5001	0	0	0	-0.1838	0.0518	0.3663	0.1034	-0.2046	0.0822	0.3383	0.0919	-0.0683	0.0443	0.3801	0.1407	-0.1478	0.0335	-0.1995	0.0924	-0.0334	0.0386	0.7022	0.1001	nan	nan	nan	nan	nan	nan	nan	nan	-0.002	0.0338	0.4604	0.0844	nan	nan	nan	nan	nan	nan	nan	nan
TSQ1214	YOR204W	DED1	ded1-f144c	0	0	0	-0.5324	0.0928	-0.1524	0.3474	nan	nan	nan	nan	-0.1736	0.0274	0.2869	0.0747	-0.2999	0.0277	0.1451	0.0987	-0.2522	0.0333	0.3188	0.203	nan	nan	nan	nan	nan	nan	nan	nan	-0.349	0.0762	0.2036	0.1093	nan	nan	nan	nan	nan	nan	nan	nan
TSQ557	YOR204W	DED1	ded1-199	0	0	0	-0.0077	0.017	-0.0158	0.0521	0.1222	0.0167	-0.6031	0.0222	0.1212	0.0156	0.0533	0.0539	0.0618	0.0161	0.6061	0.0965	0.1255	0.0211	-0.0354	0.0524	nan	nan	nan	nan	nan	nan	nan	nan	-0.0059	0.0761	-0.5588	0.2801	nan	nan	nan	nan	nan	nan	nan	nan
TSQ561	YOR204W	DED1	ded1-95	0	0	0	0.3221	0.0462	0.6319	0.0587	0.1906	0.0462	0.4942	0.0886	0.281	0.0429	0.2739	0.0754	0.2635	0.0445	0.7062	0.0827	0.3079	0.0586	0.5865	0.0649	nan	nan	nan	nan	nan	nan	nan	nan	0.4761	0.0559	0.7559	0.0556	nan	nan	nan	nan	nan	nan	nan	nan
TSQ2340	YOR206W	NOC2	noc2-5001	0	0	0	0.1609	0.0579	0.5725	0.0482	0.2443	0.0714	0.7542	0.241	0.0706	0.0608	-0.1012	0.0413	0.1222	0.056	0.6179	0.067	0.1833	0.0595	0.4837	0.0743	nan	nan	nan	nan	nan	nan	nan	nan	0.2008	0.0573	0.3376	0.0914	nan	nan	nan	nan	nan	nan	nan	nan
TSQ2342	YOR206W	NOC2	noc2-5003	0	0	0	0.1778	0.152	0.9982	0.1275	0.1482	0.0273	0.0342	0.1258	-0.0461	0.0606	-0.0755	0.1421	0.0305	0.0319	0.9214	0.2271	-0.0772	0.0515	-0.1916	0.1253	nan	nan	nan	nan	nan	nan	nan	nan	-0.0146	0.021	0.5299	0.1669	nan	nan	nan	nan	nan	nan	nan	nan
TSQ2344	YOR206W	NOC2	noc2-5005	0	0	0	0.086	0.0338	0.3333	0.0531	0.1494	0.0453	0.2699	0.2062	0.0878	0.0245	0.0182	0.0365	-0.0127	0.025	0.5407	0.0571	-0.068	0.0325	-0.3006	0.1304	nan	nan	nan	nan	nan	nan	nan	nan	-0.1695	0.0577	-0.3269	0.0444	nan	nan	nan	nan	nan	nan	nan	nan
TSQ2345	YOR207C	RET1	ret1-5001	1	0	0	0.3679	0.1243	0.8165	0.24	0.3847	0.1626	0.835	0.3452	0.2778	0.1394	0.7633	0.3162	0.433	0.1553	0.8496	0.4873	0.3301	0.1273	0.9018	0.3306	nan	nan	nan	nan	nan	nan	nan	nan	0.2115	0.1368	0.5689	0.3794	nan	nan	nan	nan	nan	nan	nan	nan
TSQ1399	YOR224C	RPB8	rpb8-5001	0	0	0	0.1509	0.0393	0.3564	0.1257	0.0576	0.044	-0.0651	0.1548	0.0719	0.033	0.0935	0.1491	0.1577	0.0477	0.4163	0.115	0.1409	0.0174	0.099	0.1521	nan	nan	nan	nan	nan	nan	nan	nan	0.134	0.0586	0.1444	0.1099	nan	nan	nan	nan	nan	nan	nan	nan
TSQ505	YOR232W	MGE1	mge1-100	0	0	0	0.2849	0.1064	0.3	0.4327	0.3345	0.1096	0.8058	0.3802	0.3275	0.1226	0.4761	0.4398	0.2455	0.0963	0.823	0.3591	0.3247	0.0959	0.2003	0.3377	0.3154	0.1234	0.4475	0.4755	0.2497	0.1208	0.5882	0.4287	0.4307	0.1121	0.9035	0.4318	nan	nan	nan	nan	0.1858	0.1028	0.144	0.5222
TSQ1128	YOR244W	ESA1	esa1-1851	0	0	0	0.4696	0.2286	0.3824	0.1328	0.3021	0.2187	0.1966	0.1304	0.347	0.2244	0.2475	0.1078	0.3438	0.2441	-0.0024	0.154	0.3457	0.204	0.1	0.1544	0.2436	0.2081	0.1062	0.1449	0.4148	0.2405	0.288	0.2024	0.3588	0.1917	0.2642	0.2809	0.5544	0.2152	0.4841	0.1354	0.4552	0.2009	0.3325	0.1573
TSQ560	YOR244W	ESA1	esa1-l254p	0	0	0	0.1613	0.0842	-0.0474	0.4762	0.0728	0.1074	0.4988	0.3683	0.1343	0.0843	0.1074	0.3965	0.1693	0.1025	0.4322	0.4487	0.1588	0.0975	0.0423	0.406	0.2358	0.096	0.7426	0.4148	0.2089	0.0885	0.1677	0.5521	0.0767	0.102	0.3256	0.4708	0.2991	0.0972	0.1928	0.5052	0.2109	0.1025	0.0631	0.5116
TSQ563	YOR244W	ESA1	esa1-d414	0	0	0	0.2464	0.0468	0.4659	0.0629	0.0784	0.0209	0.0711	0.0696	0.1497	0.0521	0.1355	0.1248	0.2079	0.0194	0.5724	0.0684	0.2489	0.0667	0.4855	0.072	0.2421	0.0715	0.835	0.1107	0.1842	0.0487	0.3666	0.0813	0.2267	0.0394	0.4216	0.0608	0.2782	0.0409	0.1469	0.1166	0.2354	0.0245	0.5419	0.0776
TSQ745	YOR249C	APC5	apc5-ca-paps	0	0	0	0.3829	0.1825	0.3024	0.0647	0.1385	0.1219	0.1755	0.1007	0.3557	0.1159	-0.1977	0.0713	0.4766	0.1139	0.5926	0.1124	0.3079	0.1516	0.8525	0.4534	0.3765	0.1303	-0.1084	0.0269	0.5036	0.1339	0.1877	0.0419	0.5759	0.1146	0.313	0.1521	0.2398	0.1534	0.785	0.2077	0.4874	0.1439	0.5697	0.1361
TSQ746	YOR249C	APC5	apc5-ca	0	0	0	0.2609	0.1241	0.772	0.1263	0.1795	0.1195	0.6761	0.1375	0.2623	0.1347	0.7458	0.1817	0.2442	0.1132	1.2522	0.1414	0.3267	0.114	0.9171	0.1446	0.1985	0.1444	0.653	0.2182	0.2359	0.1418	0.5325	0.1574	0.3528	0.1263	1.3891	0.1131	0.1748	0.1276	0.6723	0.0995	0.3131	0.1395	0.6819	0.1451
TSQ1466	YOR250C	CLP1	clp1-5001	0	0	0	0.6246	0.2501	-0.2065	0.1765	0.3986	0.2879	0.0343	0.1715	0.277	0.2467	-0.0138	0.143	0.4547	0.2794	-0.264	0.1632	0.4555	0.3144	-0.0738	0.2041	0.4707	0.3266	-0.0577	0.1765	0.7169	0.3254	0.0334	0.2187	0.4427	0.2707	-0.0473	0.1722	0.3768	0.3096	-0.0028	0.2629	0.4658	0.3157	-0.0715	0.2014
TSQ231	YOR254C	SEC63	sec63-1	0	0	0	0.3334	0.1294	0.8278	0.3231	0.2055	0.1424	0.6901	0.2991	0.1448	0.1203	0.2949	0.3239	0.1758	0.1232	-0.0814	0.3694	0.0892	0.1443	0.0804	0.4413	0.1489	0.1364	0.6337	0.4046	0.3262	0.1365	0.4972	0.3254	0.0613	0.1506	0.0777	0.3657	0.0602	0.1333	0.6209	0.2464	0.1801	0.1665	0.3714	0.4376
TSQ1084	YOR257W	CDC31	cdc31-2	0	0	0	0.0604	0.3229	0.1192	0.1366	0.7934	0.4692	1.9276	1.3997	0.7955	0.2947	nan	nan	0.7268	0.4148	0.6812	2.0117	0.0357	0.2941	nan	nan	nan	nan	nan	nan	0.4031	0.274	0.0261	0.6736	nan	nan	nan	nan	-0.0515	0.3331	nan	nan	nan	nan	nan	nan
TSQ1251	YOR257W	CDC31	cdc31-5	1	0	0	-1.6327	0.2296	-3.884	0.6495	0.1743	0.0739	0.0161	0.2762	-0.0137	0.1261	-0.0975	0.3053	0.0009	0.3227	-3.25	1.0073	-0.9001	0.0534	-3.9253	0.1037	nan	nan	nan	nan	0.4632	0.533	nan	nan	-1.132	0.1584	nan	nan	nan	nan	nan	nan	nan	nan	nan	nan
TSQ1263	YOR259C	RPT4	rpt4-145	0	0	0	0.7236	0.6233	1.5451	1.4218	0.668	0.6067	1.6115	1.3706	0.5881	0.6281	1.3812	1.4464	0.63	0.6134	1.0752	1.3824	0.6091	0.6251	1.5172	1.4386	0.7341	0.6307	1.5469	1.4575	0.7937	0.6258	1.5012	1.432	0.6678	0.617	1.514	1.343	0.6612	0.6145	1.5346	1.4203	0.7213	0.6297	1.6361	1.4355
TSQ260	YOR259C	RPT4	rpt4-150	0	0	0	0.1992	0.0808	0.5346	0.1093	0.1218	0.0759	0.8063	0.1427	0.2103	0.074	0.6025	0.1035	0.1858	0.0888	0.0949	0.0996	0.1575	0.0949	-0.5716	0.1053	0.1996	0.0867	0.1989	0.1501	0.1339	0.0842	-0.1599	0.1326	0.1135	0.0876	-0.0142	0.1017	0.0999	0.0832	0.2384	0.1023	-0.0027	0.0946	-0.3414	0.1059
TSQ1434	YOR260W	GCD1	gcd1-5001	0	0	0	-0.1073	0.0628	0.0962	0.2311	-0.1948	0.1198	-0.5036	0.3234	-0.123	0.0527	-0.1763	0.1673	-0.0988	0.0604	0.3173	0.0818	-0.0969	0.0781	-0.2852	0.0829	-0.0321	0.0602	-0.126	0.107	-0.0622	0.0643	-0.2074	0.1194	-0.0866	0.088	0.2501	0.1046	0.0585	0.0663	-0.2162	0.1238	0.1176	0.0681	0.1353	0.1115
TSQ1452	YOR262W	YOR262W	gpn2-5001	0	0	0	0.2405	0.0915	0.0603	0.0795	0.2366	0.0941	0.1837	0.0844	0.1115	0.0829	0.2807	0.1921	0.2415	0.0894	0.3857	0.0974	0.1632	0.0904	0.5506	0.1195	0.2288	0.0958	0.2516	0.0947	0.221	0.0959	0.2831	0.0817	0.2794	0.1032	0.433	0.1011	0.2759	0.098	0.5566	0.1017	0.1431	0.1186	0.5427	0.0901
TSQ2354	YOR281C	PLP2	plp2-5001	0	0	0	0.4628	0.0647	0.7386	0.1635	0.1251	0.1254	0.3539	0.2326	0.258	0.0728	0.4531	0.1782	0.115	0.0601	-0.1476	0.1776	0.5218	0.0754	0.3757	0.1653	0.5416	0.073	1.1181	0.1784	0.6291	0.0748	1.1702	0.1623	0.3165	0.0676	0.2747	0.1489	0.5616	0.0789	0.9303	0.1365	0.6353	0.0767	1.4312	0.1697
TSQ2355	YOR281C	PLP2	plp2-5002	0	0	0	0.7225	0.4246	1.2268	0.8099	0.4806	0.3738	1.5936	0.9031	0.2385	0.3489	nan	nan	nan	nan	nan	nan	-0.7418	0.3795	nan	nan	nan	nan	nan	nan	nan	nan	nan	nan	-1.7428	0.3733	nan	nan	nan	nan	nan	nan	0.3375	0.4075	nan	nan
TSQ1149	YOR294W	RRS1	rrs1-124	0	0	0	0.018	0.0413	-0.2998	0.2056	0.041	0.0424	-0.2187	0.2259	-0.0667	0.0476	0.127	0.1246	-0.0366	0.043	0.4845	0.1321	-0.0546	0.0407	0.2895	0.1251	0.0179	0.0446	-0.0927	0.1465	0.1491	0.0434	0.4356	0.1487	-0.0665	0.0403	0.1494	0.1076	0.076	0.0412	-0.1599	0.1539	0.0725	0.0488	0.1791	0.1682
TSQ2356	YOR310C	NOP58	nop58-5001	0	0	0	-0.0658	0.0366	-0.4207	0.1042	0.0672	0.044	0.1974	0.2882	-0.0558	0.169	-0.354	0.1594	-0.0928	0.06	-0.4989	0.1237	0.0312	0.1176	-0.3917	0.1555	0.1544	0.0644	-0.3156	0.1523	-0.238	0.0412	-0.7153	0.1828	-0.0535	0.1244	-0.1256	0.1032	-0.0368	0.0425	-0.2683	0.1775	-0.1983	0.0492	-0.5292	0.1295
TSQ2357	YOR310C	NOP58	nop58-5002	0	0	0	-0.3778	0.1108	-0.4369	0.022	-0.2518	0.0892	-0.6443	0.6837	-0.2001	0.0814	-0.2618	0.0726	-0.0432	0.1115	0.0369	0.1636	-0.1489	0.1011	-0.1309	0.0203	-0.0189	0.0893	0.011	0.0626	nan	nan	nan	nan	-0.0585	0.2375	-0.007	0.1118	-0.0481	0.1026	-0.0973	0.0766	nan	nan	nan	nan
TSQ269	YOR326W	MYO2	myo2-14	0	0	0	0.0997	0.1168	0.25	0.1044	0.2249	0.1226	0.2577	0.1591	0.1732	0.1156	0.3404	0.1936	0.1632	0.1165	0.4373	0.2723	0.1551	0.1093	0.1575	0.0408	0.0057	0.1183	0.1226	0.0518	0.1352	0.1147	0.1481	0.0622	0.0026	0.1156	0.0673	0.2749	0.1397	0.1367	0.4822	0.0601	0.0861	0.1258	0.0778	0.0426
TSQ337	YOR326W	MYO2	myo2-16	0	0	0	0.115	0.0532	0.2691	0.168	0.1091	0.0615	-0.0648	0.2741	0.1316	0.0576	0.0223	0.1809	0.1631	0.048	0.4976	0.2655	0.1414	0.0535	0.1344	0.2393	0.1493	0.0553	1.3251	0.2483	0.2109	0.0527	0.13	0.2339	0.1209	0.0513	0.1084	0.2361	0.131	0.0654	-0.0974	0.2302	0.1132	0.0534	0.3265	0.2434
TSQ569	YOR329C	SCD5	scd5-d338	0	0	0	-0.2724	0.3438	-0.9608	0.8978	0.3888	0.1801	1.0191	0.5426	-0.3678	0.1368	-1.7966	0.4624	0.0166	0.2097	-0.2017	0.9031	-0.2911	0.3651	nan	nan	nan	nan	nan	nan	nan	nan	nan	nan	-1.6548	0.1651	nan	nan	nan	nan	nan	nan	-0.5076	0.3935	-2.0964	0.3446
TSQ908	YOR335C	ALA1	ala1-1	0	0	0	0.0854	0.04	0.0841	0.1496	0.0187	0.0297	-0.2594	0.2554	0.1402	0.0319	0.3238	0.1479	0.1672	0.0424	1.0024	0.1526	0.1184	0.0519	0.1512	0.2133	0.1265	0.0462	0.3238	0.1919	0.1482	0.0322	-0.0811	0.2193	0.0502	0.0305	0.4509	0.1293	0.119	0.0532	0.5708	0.152	0.0856	0.0315	0.3019	0.1531
TSQ139	YOR336W	KRE5	kre5-ts2	0	0	0	0.1624	0.0412	0.217	0.118	0.0746	0.033	-0.0303	0.1731	0.0443	0.0428	0.2655	0.1034	0.0216	0.0484	0.1257	0.1664	0.0233	0.0548	0.0652	0.2539	0.22	0.0333	0.6681	0.1499	0.2592	0.032	0.6329	0.1667	0.1055	0.0654	-0.0598	0.1348	0.2505	0.0358	0.5775	0.1718	0.1305	0.0333	0.5286	0.163
TSQ2358	YOR340C	RPA43	rpa43-5004	0	0	0	-0.1483	0.0311	-0.1953	0.1064	-0.1426	0.0328	-0.7778	0.1357	-0.0723	0.0826	-0.3841	0.0829	-0.075	0.0435	-0.6929	0.1338	-0.0585	0.064	-0.5379	0.191	-0.1087	0.0609	-0.4643	0.1019	-0.0418	0.0248	-0.3535	0.0975	-0.0031	0.0234	0.2131	0.1047	0.0799	0.0281	-0.114	0.1299	-0.0637	0.0251	-0.7243	0.0966
[truncated: 162 more rows]
