# Supplementary material for: Natural variants suppress mutations in hundreds of essential genes
Source: Mol Syst Biol. 2021 May 27;17(5):e10138. doi: 10.15252/msb.202010138 (PMC8156963; doi:10.15252/msb.202010138)
Supplement: Supplementary file 6 — Dataset EV4 [file MSB-17-e10138-s001.zip]

Archive with 11 entries (11 files):
- README
- seq_Y14273.xls
- seq_Y14274.xls
- seq_Y14275.xls
- seq_Y14276.xls
- seq_Y14277.xls
- seq_Y14278.xls
- seq_Y14279.xls
- seq_Y14280.xls
- seq_Y14281.xls
- seq_Y14282.xls
