# Supplementary material for: Natural variants suppress mutations in hundreds of essential genes
Source: Mol Syst Biol. 2021 May 27;17(5):e10138. doi: 10.15252/msb.202010138 (PMC8156963; doi:10.15252/msb.202010138)
Supplement: Supplementary file 6 — Dataset EV4 [file MSB-17-e10138-s001.zip › README]

These files contain the allele frequency data from mapping experiments. Each wild strain has one file, which includes data from all the crosses with that wild strain. Every file has allele data at the sites segregating in the crossin the rows, from a number of samples in the columns. 

Sites

Every row of each file (after the header) contains data of one single nucleotide difference between the wild strain and the reference. The first four columns of the file contain the site metadata (chromosome, location, reference allele and alternative allele; similar to a VCF file), followed by four allele frequency statistics for each sample.

Samples

There are four samples for each combination of TS allele and wild strain crosses: 34 degrees and 26 degrees; replicate 1 and replicate 2. For example, the data from TSQ986 crossed to Y14277, measured at 34 degrees, looking at the second replicate, would be recorded in columns prefixed by TSQ986_Y14277_34.2

Reported statistics

Four values are reported for each site in each sample. These values are
    - reference allele count (e.g. TSQ986_Y14277_34.2_ref_count : how many mapped reads had the reference allele)
    - alternative allele count (e.g. TSQ986_Y14277_34.2_alt_count : how many mapped reads in this sample had the non-reference allele)
    - posterior mean (e.g. TSQ986_Y14277_34.2_posterior_mean : non-reference allele frequency estimate from the posterior distribution, averaging over nearby sites)
    - posterior standard deviation (e.g. TSQ986_Y14277_34.2_posterior_SD : a measure of uncertainty of the posterior).
