# Supplementary material for: Natural variants suppress mutations in hundreds of essential genes
Source: Mol Syst Biol. 2021 May 27;17(5):e10138. doi: 10.15252/msb.202010138 (PMC8156963; doi:10.15252/msb.202010138)
Supplement: Supplementary file 6 — Dataset EV4 [file MSB-17-e10138-s001.zip › seq_Y14273.xls]

#Chromosome	Location	Ref_allele	Alt_allele	TSQ860_Y14273_34.2_ref_count	TSQ860_Y14273_34.2_alt_count	TSQ860_Y14273_34.2_posterior_mean	TSQ860_Y14273_34.2_posterior_SD	TSQ860_Y14273_26.2_ref_count	TSQ860_Y14273_26.2_alt_count	TSQ860_Y14273_26.2_posterior_mean	TSQ860_Y14273_26.2_posterior_SD	TSQ860_Y14273_26.1_ref_count	TSQ860_Y14273_26.1_alt_count	TSQ860_Y14273_26.1_posterior_mean	TSQ860_Y14273_26.1_posterior_SD	TSQ2887x_Y14273_34.2_ref_count	TSQ2887x_Y14273_34.2_alt_count	TSQ2887x_Y14273_34.2_posterior_mean	TSQ2887x_Y14273_34.2_posterior_SD	TSQ2887x_Y14273_34.1_ref_count	TSQ2887x_Y14273_34.1_alt_count	TSQ2887x_Y14273_34.1_posterior_mean	TSQ2887x_Y14273_34.1_posterior_SD	TSQ2887x_Y14273_26.2_ref_count	TSQ2887x_Y14273_26.2_alt_count	TSQ2887x_Y14273_26.2_posterior_mean	TSQ2887x_Y14273_26.2_posterior_SD	TSQ2887x_Y14273_26.1_ref_count	TSQ2887x_Y14273_26.1_alt_count	TSQ2887x_Y14273_26.1_posterior_mean	TSQ2887x_Y14273_26.1_posterior_SD	TSQ860_Y14273_34.1_ref_count	TSQ860_Y14273_34.1_alt_count	TSQ860_Y14273_34.1_posterior_mean	TSQ860_Y14273_34.1_posterior_SD	TSQ2886x_Y14273_34.2_ref_count	TSQ2886x_Y14273_34.2_alt_count	TSQ2886x_Y14273_34.2_posterior_mean	TSQ2886x_Y14273_34.2_posterior_SD	TSQ160_Y14273_26.1_ref_count	TSQ160_Y14273_26.1_alt_count	TSQ160_Y14273_26.1_posterior_mean	TSQ160_Y14273_26.1_posterior_SD	TSQ2886x_Y14273_34.1_ref_count	TSQ2886x_Y14273_34.1_alt_count	TSQ2886x_Y14273_34.1_posterior_mean	TSQ2886x_Y14273_34.1_posterior_SD	SN851_Y14273_34.2_ref_count	SN851_Y14273_34.2_alt_count
chrI	937	C	T	27	31	0.615	0.022	55	27	0.644	0.016	11	12	0.539	0.025	69	45	0.429	0.009	34	51	0.323	0.009	93	71	0.509	0.007	96	73	0.501	0.007	13	18	0.535	0.030	91	66	0.473	0.008	33	16	0.436	0.022	86	58	0.486	0.008	109	85
chrI	968	C	T	34	38	0.615	0.022	58	46	0.644	0.016	17	20	0.539	0.025	72	69	0.429	0.009	32	71	0.323	0.009	89	96	0.509	0.007	80	91	0.501	0.007	17	27	0.535	0.030	81	91	0.473	0.008	38	20	0.436	0.022	74	78	0.486	0.008	98	117
chrI	970	G	A	34	38	0.615	0.022	58	46	0.644	0.016	17	20	0.539	0.025	72	69	0.429	0.009	32	71	0.323	0.009	89	96	0.509	0.007	80	91	0.501	0.007	17	27	0.535	0.030	81	91	0.473	0.008	38	20	0.436	0.022	74	78	0.486	0.008	98	117
chrI	980	A	G	27	40	0.615	0.022	56	53	0.644	0.016	22	24	0.539	0.025	65	71	0.429	0.009	39	79	0.323	0.009	83	106	0.509	0.007	86	92	0.501	0.007	13	32	0.535	0.030	75	88	0.473	0.008	25	32	0.436	0.022	72	82	0.486	0.008	73	145
chrI	981	A	C	27	40	0.615	0.022	56	53	0.644	0.016	22	24	0.539	0.025	65	71	0.429	0.009	39	79	0.323	0.009	83	106	0.509	0.007	86	92	0.501	0.007	13	32	0.535	0.030	75	88	0.473	0.008	25	32	0.436	0.022	72	82	0.486	0.008	73	145
chrI	1025	C	T	27	40	0.615	0.022	58	48	0.644	0.016	32	21	0.539	0.025	93	91	0.429	0.009	45	104	0.323	0.009	111	137	0.509	0.007	113	118	0.501	0.007	22	25	0.535	0.030	104	112	0.473	0.008	28	25	0.436	0.022	104	98	0.486	0.008	86	137
chrI	1035	A	T	20	34	0.615	0.022	54	48	0.644	0.016	28	18	0.539	0.025	82	84	0.429	0.009	41	90	0.323	0.009	101	109	0.509	0.007	105	103	0.501	0.007	21	21	0.535	0.030	88	91	0.473	0.008	27	18	0.436	0.022	95	81	0.486	0.008	83	105
chrI	1074	C	A	28	23	0.615	0.022	54	45	0.644	0.016	19	18	0.539	0.025	78	95	0.429	0.009	33	93	0.323	0.009	100	104	0.509	0.007	101	90	0.501	0.007	20	12	0.535	0.030	91	86	0.473	0.008	20	17	0.436	0.022	80	94	0.486	0.008	82	104
chrI	1101	G	A	19	20	0.615	0.022	44	44	0.644	0.016	16	18	0.539	0.025	69	107	0.429	0.009	26	96	0.323	0.009	89	110	0.509	0.007	83	114	0.501	0.007	17	8	0.535	0.030	96	109	0.473	0.008	12	19	0.436	0.022	59	103	0.486	0.008	74	101
chrI	1164	T	C	17	16	0.615	0.022	36	32	0.644	0.016	13	12	0.539	0.025	57	81	0.429	0.009	32	70	0.323	0.009	77	89	0.509	0.007	86	106	0.501	0.007	11	3	0.535	0.030	65	92	0.473	0.008	11	9	0.436	0.022	61	91	0.486	0.008	61	76
chrI	1174	T	C	16	5	0.615	0.022	36	13	0.644	0.016	14	4	0.539	0.025	55	45	0.429	0.009	33	37	0.323	0.009	77	55	0.509	0.007	82	67	0.501	0.007	11	0	0.535	0.030	63	51	0.473	0.008	11	4	0.436	0.022	64	49	0.486	0.008	59	40
chrI	1175	T	C	16	5	0.615	0.022	36	13	0.644	0.016	14	4	0.539	0.025	55	45	0.429	0.009	33	37	0.323	0.009	77	55	0.509	0.007	82	67	0.501	0.007	11	0	0.535	0.030	63	51	0.473	0.008	11	4	0.436	0.022	64	49	0.486	0.008	59	40
chrI	1176	T	C	16	5	0.615	0.022	36	13	0.644	0.016	14	4	0.539	0.025	55	45	0.429	0.009	33	37	0.323	0.009	77	55	0.509	0.007	82	67	0.501	0.007	11	0	0.535	0.030	63	51	0.473	0.008	11	4	0.436	0.022	64	49	0.486	0.008	59	40
chrI	1178	A	T	16	5	0.615	0.022	36	13	0.644	0.016	14	4	0.539	0.025	55	45	0.429	0.009	33	37	0.323	0.009	77	55	0.509	0.007	82	67	0.501	0.007	11	0	0.535	0.030	63	51	0.473	0.008	11	4	0.436	0.022	64	49	0.486	0.008	59	40
chrI	1180	G	T	16	5	0.615	0.022	36	13	0.644	0.016	14	4	0.539	0.025	55	45	0.429	0.009	33	37	0.323	0.009	77	55	0.509	0.007	82	67	0.501	0.007	11	0	0.535	0.030	63	51	0.473	0.008	11	4	0.436	0.022	64	49	0.486	0.008	59	40
chrI	1181	G	A	16	5	0.615	0.022	36	13	0.644	0.016	14	4	0.539	0.025	55	45	0.429	0.009	33	37	0.323	0.009	77	55	0.509	0.007	82	67	0.501	0.007	11	0	0.535	0.030	63	51	0.473	0.008	11	4	0.436	0.022	64	49	0.486	0.008	59	40
chrI	1184	A	T	16	5	0.615	0.022	36	13	0.644	0.016	14	4	0.539	0.025	55	45	0.429	0.009	33	37	0.323	0.009	77	55	0.509	0.007	82	67	0.501	0.007	11	0	0.535	0.030	63	51	0.473	0.008	11	4	0.436	0.022	64	49	0.486	0.008	59	40
chrI	1197	G	T	21	8	0.615	0.022	37	23	0.644	0.016	18	4	0.539	0.025	60	63	0.429	0.009	36	59	0.323	0.009	93	83	0.509	0.007	90	90	0.501	0.007	11	4	0.535	0.030	68	70	0.473	0.008	21	6	0.436	0.022	74	73	0.486	0.008	69	53
chrI	1217	C	T	15	11	0.615	0.022	31	23	0.644	0.016	13	4	0.539	0.025	56	63	0.429	0.009	40	59	0.323	0.009	82	74	0.509	0.007	88	87	0.501	0.007	9	6	0.535	0.030	54	59	0.473	0.008	21	6	0.436	0.022	71	65	0.486	0.008	49	58
chrI	1230	T	A	16	9	0.615	0.022	33	22	0.644	0.016	12	2	0.539	0.025	52	53	0.429	0.009	41	53	0.323	0.009	88	62	0.509	0.007	82	65	0.501	0.007	9	4	0.535	0.030	61	49	0.473	0.008	22	6	0.436	0.022	72	56	0.486	0.008	44	57
chrI	1238	C	T	16	8	0.615	0.022	33	22	0.644	0.016	11	3	0.539	0.025	51	51	0.429	0.009	37	48	0.323	0.009	88	55	0.509	0.007	78	61	0.501	0.007	9	5	0.535	0.030	65	45	0.473	0.008	20	6	0.436	0.022	66	55	0.486	0.008	42	57
chrI	1263	C	T	12	8	0.615	0.022	23	12	0.644	0.016	7	2	0.539	0.025	54	50	0.429	0.009	31	39	0.323	0.009	78	71	0.509	0.007	61	55	0.501	0.007	7	3	0.535	0.030	65	42	0.473	0.008	10	3	0.436	0.022	70	49	0.486	0.008	26	52
chrI	1334	C	T	19	11	0.615	0.022	38	30	0.644	0.016	9	9	0.539	0.025	63	70	0.429	0.009	31	43	0.323	0.009	101	92	0.509	0.007	71	79	0.501	0.007	9	7	0.535	0.030	76	60	0.473	0.008	9	14	0.436	0.022	60	74	0.486	0.008	39	70
chrI	1364	T	C	19	12	0.615	0.022	35	29	0.644	0.016	9	10	0.539	0.025	57	63	0.429	0.009	27	40	0.323	0.009	85	90	0.509	0.007	64	75	0.501	0.007	8	6	0.535	0.030	64	56	0.473	0.008	7	14	0.436	0.022	58	63	0.486	0.008	43	59
chrI	1377	G	A	19	11	0.615	0.022	37	22	0.644	0.016	8	7	0.539	0.025	43	44	0.429	0.009	26	30	0.323	0.009	67	62	0.509	0.007	55	60	0.501	0.007	5	3	0.535	0.030	46	40	0.473	0.008	5	4	0.436	0.022	43	46	0.486	0.008	36	44
chrI	1379	T	C	19	11	0.615	0.022	37	22	0.644	0.016	8	7	0.539	0.025	43	44	0.429	0.009	26	30	0.323	0.009	67	62	0.509	0.007	55	60	0.501	0.007	5	3	0.535	0.030	46	40	0.473	0.008	5	4	0.436	0.022	43	46	0.486	0.008	36	44
chrI	1382	G	A	19	11	0.615	0.022	37	22	0.644	0.016	8	7	0.539	0.025	43	44	0.429	0.009	26	30	0.323	0.009	67	62	0.509	0.007	55	60	0.501	0.007	5	3	0.535	0.030	46	40	0.473	0.008	5	4	0.436	0.022	43	46	0.486	0.008	36	44
chrI	1408	C	T	16	17	0.615	0.022	29	31	0.644	0.016	9	10	0.539	0.025	46	41	0.429	0.009	21	33	0.323	0.009	59	58	0.509	0.007	60	61	0.501	0.007	10	8	0.535	0.030	38	42	0.473	0.008	6	8	0.436	0.022	38	42	0.486	0.008	42	58
chrI	1414	C	A	15	19	0.615	0.022	29	32	0.644	0.016	9	10	0.539	0.025	42	40	0.429	0.009	21	32	0.323	0.009	56	52	0.509	0.007	54	60	0.501	0.007	10	8	0.535	0.030	38	41	0.473	0.008	6	8	0.436	0.022	38	41	0.486	0.008	35	60
chrI	1483	C	A	10	26	0.615	0.022	23	27	0.644	0.016	13	22	0.539	0.025	36	108	0.429	0.009	25	88	0.323	0.009	66	124	0.509	0.007	63	113	0.501	0.007	12	9	0.535	0.030	55	106	0.473	0.008	8	15	0.436	0.022	50	92	0.486	0.008	33	55
chrI	1506	T	G	10	28	0.616	0.022	21	27	0.644	0.016	12	21	0.539	0.025	36	120	0.429	0.009	25	95	0.323	0.009	74	140	0.509	0.007	71	126	0.501	0.007	11	10	0.535	0.030	62	124	0.473	0.008	7	16	0.436	0.022	62	98	0.486	0.008	31	60
chrI	1518	T	C	9	30	0.616	0.022	19	28	0.644	0.016	12	20	0.539	0.025	33	119	0.429	0.009	27	94	0.323	0.009	77	144	0.509	0.007	69	124	0.501	0.007	9	11	0.535	0.030	65	119	0.473	0.008	8	17	0.436	0.022	60	97	0.486	0.008	29	59
chrI	1547	G	A	7	26	0.616	0.022	17	24	0.644	0.016	12	20	0.539	0.025	35	117	0.429	0.009	30	88	0.323	0.009	78	135	0.509	0.007	64	117	0.501	0.007	6	8	0.535	0.030	66	111	0.473	0.008	7	11	0.436	0.022	64	93	0.486	0.008	28	48
chrI	1558	G	A	8	23	0.616	0.022	15	18	0.644	0.016	12	16	0.539	0.025	41	107	0.429	0.009	32	77	0.323	0.009	89	122	0.509	0.007	70	107	0.501	0.007	5	8	0.535	0.030	68	96	0.473	0.008	11	9	0.436	0.022	69	81	0.486	0.008	26	43
chrI	2223	T	A	25	13	0.616	0.022	31	13	0.644	0.016	7	6	0.539	0.025	37	7	0.429	0.009	20	11	0.322	0.009	69	22	0.509	0.007	64	18	0.501	0.007	6	8	0.535	0.030	55	13	0.473	0.008	2	10	0.436	0.022	47	13	0.486	0.008	64	49
chrI	2225	A	C	25	13	0.616	0.022	31	13	0.644	0.016	7	6	0.539	0.025	37	7	0.429	0.009	20	11	0.322	0.009	69	22	0.509	0.007	64	18	0.501	0.007	6	8	0.535	0.030	55	13	0.473	0.008	2	10	0.436	0.022	47	13	0.486	0.008	64	49
chrI	2323	C	T	35	29	0.616	0.022	56	37	0.644	0.016	10	16	0.539	0.025	99	122	0.429	0.009	85	93	0.322	0.009	159	158	0.509	0.007	174	136	0.501	0.007	12	12	0.535	0.030	115	119	0.473	0.008	25	34	0.436	0.022	107	140	0.486	0.008	113	120
chrI	2331	A	C	24	39	0.616	0.022	37	60	0.644	0.016	5	18	0.539	0.025	48	160	0.429	0.009	49	127	0.322	0.009	95	209	0.509	0.007	101	197	0.501	0.007	7	16	0.535	0.030	64	166	0.473	0.008	15	44	0.436	0.022	64	176	0.486	0.008	64	158
chrI	2340	T	C	25	36	0.616	0.022	37	54	0.644	0.016	7	18	0.539	0.025	55	152	0.429	0.009	55	116	0.322	0.009	103	197	0.509	0.007	115	182	0.501	0.007	6	15	0.535	0.030	71	157	0.473	0.008	16	42	0.436	0.022	75	169	0.486	0.008	65	148
chrI	2512	A	G	25	4	0.616	0.022	29	3	0.644	0.016	9	11	0.539	0.025	42	28	0.429	0.009	36	42	0.322	0.009	90	54	0.509	0.007	73	71	0.501	0.007	6	9	0.535	0.030	57	33	0.473	0.008	11	5	0.436	0.022	51	44	0.486	0.008	53	49
chrI	2748	A	T	10	5	0.616	0.022	19	15	0.644	0.016	20	8	0.539	0.025	50	56	0.429	0.009	48	74	0.322	0.009	93	85	0.509	0.007	85	99	0.501	0.007	13	4	0.535	0.030	70	67	0.473	0.008	9	8	0.436	0.022	63	67	0.486	0.008	53	42
chrI	2790	C	A	10	3	0.616	0.022	17	13	0.644	0.016	17	4	0.539	0.025	56	67	0.429	0.009	45	90	0.322	0.009	95	94	0.509	0.007	94	120	0.501	0.007	12	1	0.535	0.030	78	84	0.473	0.008	14	7	0.436	0.022	79	75	0.486	0.008	55	43
chrI	2796	G	A	9	3	0.616	0.022	14	11	0.644	0.016	13	3	0.539	0.025	54	64	0.429	0.009	43	79	0.322	0.009	90	84	0.509	0.007	89	106	0.501	0.007	12	1	0.535	0.030	71	78	0.473	0.008	10	5	0.436	0.022	82	62	0.486	0.008	55	42
chrI	2797	A	G	9	3	0.616	0.022	14	11	0.644	0.016	13	3	0.539	0.025	54	64	0.429	0.009	43	79	0.322	0.009	90	84	0.509	0.007	89	106	0.501	0.007	12	1	0.535	0.030	71	78	0.473	0.008	10	5	0.436	0.022	82	62	0.486	0.008	55	42
chrI	2823	A	G	8	4	0.616	0.022	10	9	0.644	0.016	12	4	0.539	0.025	44	56	0.429	0.009	35	72	0.322	0.009	73	70	0.509	0.007	59	77	0.501	0.007	8	1	0.535	0.030	54	60	0.473	0.008	7	6	0.436	0.022	65	55	0.486	0.008	51	41
chrI	2825	G	C	8	4	0.616	0.022	10	9	0.644	0.016	12	4	0.539	0.025	44	56	0.429	0.009	35	72	0.322	0.009	73	70	0.509	0.007	59	77	0.501	0.007	8	1	0.535	0.030	54	60	0.473	0.008	7	6	0.436	0.022	65	55	0.486	0.008	51	41
chrI	2846	C	A	6	4	0.616	0.022	9	10	0.644	0.016	10	4	0.539	0.025	46	51	0.429	0.009	35	72	0.322	0.009	73	72	0.509	0.007	67	91	0.501	0.007	7	1	0.535	0.030	54	70	0.473	0.008	6	5	0.436	0.022	69	58	0.486	0.008	52	37
chrI	2870	A	G	2	4	0.616	0.022	12	10	0.644	0.016	8	4	0.539	0.025	41	47	0.429	0.009	30	66	0.322	0.009	63	64	0.509	0.007	68	80	0.501	0.007	3	0	0.535	0.030	45	61	0.473	0.008	2	5	0.436	0.022	60	40	0.486	0.008	46	41
chrI	2891	G	T	3	3	0.616	0.022	13	12	0.644	0.016	10	4	0.539	0.025	44	50	0.429	0.009	32	72	0.322	0.009	67	72	0.509	0.007	71	85	0.501	0.007	5	0	0.535	0.030	47	63	0.473	0.008	2	6	0.436	0.022	55	36	0.486	0.008	36	44
chrI	2970	T	C	4	2	0.616	0.022	8	8	0.644	0.016	4	4	0.539	0.025	22	52	0.429	0.009	18	54	0.322	0.009	38	56	0.509	0.007	52	57	0.501	0.007	4	4	0.535	0.030	34	47	0.473	0.008	0	5	0.436	0.022	27	39	0.486	0.008	19	37
chrI	3049	A	T	6	1	0.616	0.022	6	3	0.644	0.016	4	5	0.539	0.025	27	39	0.429	0.009	25	39	0.322	0.009	44	62	0.509	0.007	51	55	0.501	0.007	2	8	0.535	0.030	22	27	0.473	0.008	0	0	0.436	0.022	25	58	0.486	0.008	10	29
chrI	3056	C	A	6	1	0.616	0.022	6	3	0.644	0.016	5	6	0.539	0.025	26	37	0.429	0.009	25	36	0.322	0.009	44	63	0.509	0.007	51	51	0.501	0.007	2	8	0.535	0.030	22	27	0.473	0.008	0	0	0.436	0.022	25	57	0.486	0.008	11	29
chrI	3141	C	T	4	1	0.616	0.022	1	5	0.644	0.016	1	0	0.539	0.025	16	34	0.429	0.009	17	47	0.322	0.009	33	48	0.509	0.007	30	44	0.501	0.007	1	2	0.535	0.030	29	38	0.473	0.008	1	1	0.436	0.022	23	50	0.486	0.008	4	6
chrI	3187	T	C	2	0	0.616	0.022	2	8	0.644	0.016	0	0	0.539	0.025	15	38	0.429	0.009	19	41	0.322	0.009	33	47	0.509	0.007	26	35	0.501	0.007	2	2	0.535	0.030	30	51	0.473	0.008	1	1	0.436	0.022	25	50	0.486	0.008	4	6
chrI	3279	G	A	2	4	0.616	0.022	8	4	0.644	0.016	0	3	0.539	0.025	30	54	0.429	0.009	17	44	0.322	0.009	52	69	0.509	0.007	44	64	0.501	0.007	6	2	0.535	0.030	32	60	0.473	0.008	5	1	0.436	0.022	51	47	0.486	0.008	14	13
chrI	3311	C	G	3	3	0.616	0.022	11	5	0.644	0.016	2	4	0.539	0.025	39	49	0.429	0.009	18	51	0.322	0.009	53	71	0.509	0.007	58	69	0.501	0.007	6	2	0.535	0.030	32	53	0.473	0.008	10	1	0.436	0.022	55	43	0.486	0.008	19	17
chrI	3313	A	C	3	3	0.616	0.022	11	5	0.644	0.016	2	4	0.539	0.025	39	49	0.429	0.009	18	51	0.322	0.009	53	71	0.509	0.007	58	69	0.501	0.007	6	2	0.535	0.030	32	53	0.473	0.008	10	1	0.436	0.022	55	43	0.486	0.008	19	17
chrI	3328	T	C	3	3	0.616	0.022	12	5	0.644	0.016	3	2	0.539	0.025	42	55	0.429	0.009	20	56	0.322	0.009	58	76	0.509	0.007	62	74	0.501	0.007	5	2	0.535	0.030	31	61	0.473	0.008	10	1	0.436	0.022	60	46	0.486	0.008	18	15
chrI	3389	C	T	4	3	0.616	0.022	16	9	0.644	0.016	1	4	0.539	0.025	34	51	0.429	0.009	19	66	0.322	0.009	47	69	0.509	0.007	53	77	0.501	0.007	2	5	0.535	0.030	35	51	0.473	0.008	6	9	0.436	0.022	46	53	0.486	0.008	15	17
chrI	3462	A	C	9	3	0.616	0.022	22	11	0.644	0.016	7	5	0.539	0.025	40	81	0.429	0.009	28	75	0.322	0.009	66	88	0.509	0.007	63	87	0.501	0.007	2	5	0.535	0.030	51	63	0.473	0.008	5	7	0.436	0.022	60	64	0.486	0.008	17	29
chrI	3518	G	A	11	1	0.616	0.022	14	9	0.644	0.016	7	6	0.539	0.025	28	60	0.429	0.009	25	65	0.322	0.009	59	74	0.509	0.007	46	55	0.501	0.007	2	1	0.535	0.030	41	49	0.473	0.008	9	5	0.436	0.022	51	53	0.486	0.008	19	22
chrI	3522	A	C	11	1	0.616	0.022	14	9	0.644	0.016	7	6	0.539	0.025	28	60	0.429	0.009	25	65	0.322	0.009	59	74	0.509	0.007	46	55	0.501	0.007	2	1	0.535	0.030	41	49	0.473	0.008	9	5	0.436	0.022	51	53	0.486	0.008	19	22
chrI	3620	G	A	3	0	0.619	0.021	13	7	0.644	0.015	2	1	0.539	0.024	37	61	0.433	0.009	37	78	0.322	0.009	60	88	0.513	0.007	65	70	0.501	0.007	0	0	0.532	0.029	43	57	0.476	0.008	6	1	0.438	0.022	65	63	0.490	0.008	20	20
chrI	3622	G	T	3	0	0.619	0.021	13	7	0.644	0.015	2	1	0.539	0.024	37	61	0.433	0.009	37	78	0.322	0.009	60	88	0.513	0.007	65	70	0.501	0.007	0	0	0.532	0.029	43	57	0.476	0.008	6	1	0.438	0.022	65	63	0.490	0.008	20	20
chrI	3785	T	C	6	0	0.619	0.021	13	4	0.644	0.015	2	6	0.539	0.024	58	59	0.433	0.009	24	73	0.322	0.009	73	82	0.513	0.007	83	93	0.501	0.007	5	0	0.532	0.029	62	63	0.476	0.008	8	6	0.438	0.022	63	81	0.490	0.008	26	21
chrI	3942	G	A	6	3	0.619	0.021	18	6	0.644	0.015	2	3	0.539	0.024	47	73	0.433	0.009	38	70	0.322	0.009	71	75	0.513	0.007	77	78	0.501	0.007	10	1	0.532	0.029	63	53	0.476	0.008	3	1	0.438	0.022	57	64	0.490	0.008	29	28
chrI	3990	G	A	6	4	0.619	0.021	17	9	0.644	0.015	5	3	0.539	0.024	36	73	0.433	0.009	34	70	0.322	0.009	62	77	0.513	0.007	68	87	0.501	0.007	8	1	0.532	0.029	52	47	0.476	0.008	3	1	0.438	0.022	52	64	0.490	0.008	34	30
chrI	4022	G	A	8	4	0.619	0.021	18	11	0.644	0.015	4	2	0.539	0.024	55	77	0.433	0.009	36	75	0.322	0.009	72	92	0.513	0.007	77	90	0.501	0.007	4	0	0.532	0.029	50	51	0.476	0.008	4	1	0.438	0.022	74	73	0.490	0.008	29	25
chrI	4067	A	G	7	3	0.619	0.021	16	9	0.644	0.015	6	2	0.539	0.024	39	69	0.433	0.009	19	67	0.322	0.009	67	84	0.513	0.007	60	87	0.501	0.007	4	0	0.532	0.029	48	45	0.476	0.008	11	1	0.438	0.022	65	59	0.490	0.008	25	19
chrI	4119	G	A	7	2	0.619	0.021	16	9	0.644	0.015	3	1	0.539	0.024	43	68	0.433	0.009	21	79	0.322	0.009	73	88	0.513	0.007	65	90	0.501	0.007	1	2	0.532	0.029	48	50	0.476	0.008	10	5	0.438	0.022	68	68	0.490	0.008	23	25
chrI	4138	T	C	5	4	0.619	0.021	13	11	0.644	0.015	4	2	0.539	0.024	41	77	0.433	0.009	28	86	0.322	0.009	80	85	0.513	0.007	79	87	0.501	0.007	2	1	0.532	0.029	54	62	0.476	0.008	7	6	0.438	0.022	61	71	0.490	0.008	23	28
chrI	4324	G	A	2	0	0.619	0.021	8	5	0.644	0.015	2	2	0.539	0.024	31	50	0.433	0.009	25	69	0.322	0.009	75	60	0.513	0.007	56	68	0.501	0.007	6	6	0.532	0.029	44	46	0.476	0.008	7	7	0.438	0.022	51	45	0.490	0.008	23	37
chrI	4369	A	G	1	0	0.619	0.021	3	5	0.644	0.015	2	1	0.539	0.024	27	55	0.433	0.009	19	57	0.322	0.009	63	62	0.513	0.007	54	61	0.501	0.007	6	5	0.532	0.029	35	46	0.476	0.008	8	5	0.438	0.022	42	47	0.490	0.008	20	25
chrI	4393	T	C	2	4	0.623	0.021	5	5	0.637	0.015	2	1	0.539	0.024	30	68	0.433	0.009	25	73	0.322	0.009	58	68	0.513	0.007	49	74	0.501	0.007	4	5	0.527	0.028	40	47	0.476	0.008	8	5	0.436	0.021	45	62	0.492	0.008	17	24
chrI	4508	T	C	5	6	0.623	0.021	5	4	0.637	0.015	1	2	0.539	0.024	16	45	0.436	0.009	17	70	0.325	0.009	47	71	0.514	0.007	33	58	0.502	0.007	1	1	0.527	0.028	40	58	0.478	0.008	0	4	0.436	0.021	35	66	0.492	0.008	12	19
chrI	4597	G	C	7	2	0.623	0.021	7	1	0.637	0.015	4	1	0.539	0.024	22	27	0.436	0.009	19	57	0.325	0.009	47	53	0.514	0.007	46	51	0.502	0.007	2	1	0.527	0.028	48	51	0.478	0.008	5	7	0.436	0.021	34	36	0.492	0.008	12	19
chrI	4696	G	A	5	2	0.623	0.021	9	2	0.637	0.015	3	2	0.539	0.024	34	38	0.436	0.009	13	56	0.325	0.009	31	46	0.514	0.007	34	47	0.502	0.007	3	3	0.527	0.028	35	36	0.478	0.008	9	5	0.436	0.021	24	32	0.492	0.008	11	23
chrI	4738	G	A	6	2	0.623	0.021	7	2	0.637	0.015	4	2	0.539	0.024	30	43	0.436	0.009	14	62	0.325	0.009	31	52	0.514	0.007	35	58	0.502	0.007	5	3	0.527	0.028	28	30	0.478	0.008	8	9	0.436	0.021	26	35	0.492	0.008	15	29
chrI	4769	C	A	9	2	0.623	0.021	11	3	0.637	0.015	5	1	0.539	0.024	31	56	0.436	0.009	16	64	0.325	0.009	35	55	0.514	0.007	40	60	0.502	0.007	9	4	0.527	0.028	23	43	0.478	0.008	6	7	0.436	0.021	29	40	0.492	0.008	16	24
chrI	4774	A	C	9	2	0.623	0.021	11	3	0.637	0.015	5	0	0.539	0.024	30	55	0.436	0.009	16	60	0.325	0.009	34	52	0.514	0.007	42	57	0.502	0.007	8	4	0.527	0.028	20	42	0.478	0.008	6	7	0.436	0.021	27	39	0.492	0.008	15	20
chrI	4818	C	T	4	1	0.623	0.021	12	4	0.637	0.015	4	0	0.539	0.024	24	46	0.436	0.009	14	51	0.325	0.009	33	48	0.514	0.007	31	48	0.502	0.007	6	6	0.527	0.028	14	36	0.478	0.008	6	8	0.436	0.021	26	37	0.492	0.008	13	17
chrI	4831	A	T	4	1	0.623	0.021	12	4	0.637	0.015	5	0	0.539	0.024	21	46	0.436	0.009	13	45	0.325	0.009	35	44	0.514	0.007	33	43	0.502	0.007	8	8	0.527	0.028	14	36	0.478	0.008	6	7	0.436	0.021	27	32	0.492	0.008	14	22
chrI	4859	T	C	1	0	0.623	0.021	11	8	0.637	0.015	5	1	0.539	0.024	18	47	0.436	0.009	11	49	0.325	0.009	43	52	0.514	0.007	38	52	0.502	0.007	11	7	0.527	0.028	17	45	0.478	0.008	6	2	0.436	0.021	31	33	0.492	0.008	16	22
chrI	4907	G	A	0	0	0.623	0.021	10	8	0.637	0.015	10	5	0.539	0.024	21	42	0.436	0.009	9	45	0.325	0.009	47	44	0.514	0.007	31	37	0.502	0.007	9	3	0.527	0.028	22	39	0.478	0.008	4	1	0.436	0.021	25	26	0.492	0.008	18	16
chrI	4970	A	G	0	2	0.623	0.021	9	5	0.637	0.015	12	2	0.539	0.024	20	49	0.436	0.009	14	55	0.325	0.009	62	54	0.514	0.007	52	50	0.502	0.007	9	3	0.527	0.028	31	52	0.478	0.008	3	3	0.436	0.021	33	41	0.492	0.008	17	13
chrI	4993	C	T	0	3	0.623	0.021	3	0	0.637	0.015	3	0	0.539	0.024	15	39	0.436	0.009	10	40	0.325	0.009	44	36	0.514	0.007	40	33	0.502	0.007	2	2	0.527	0.028	27	33	0.478	0.008	3	2	0.436	0.021	26	31	0.492	0.008	12	8
chrI	5020	C	T	0	3	0.623	0.021	3	0	0.637	0.015	1	0	0.539	0.024	13	31	0.436	0.009	10	31	0.325	0.009	34	25	0.514	0.007	37	27	0.502	0.007	1	1	0.527	0.028	26	27	0.478	0.008	1	2	0.436	0.021	24	26	0.492	0.008	10	5
chrI	5218	C	T	11	2	0.623	0.021	10	4	0.637	0.015	1	0	0.539	0.024	38	47	0.436	0.009	21	42	0.324	0.008	57	48	0.514	0.007	59	47	0.502	0.007	2	3	0.527	0.028	47	50	0.478	0.008	5	12	0.436	0.021	58	39	0.492	0.008	17	20
chrI	5237	C	A	14	2	0.623	0.021	10	7	0.637	0.015	2	0	0.539	0.024	37	47	0.436	0.009	20	35	0.324	0.008	57	50	0.514	0.007	54	44	0.502	0.007	3	2	0.527	0.028	41	38	0.478	0.008	4	11	0.436	0.021	57	43	0.492	0.008	16	25
chrI	5446	A	T	5	4	0.623	0.021	6	11	0.637	0.015	4	2	0.539	0.024	36	77	0.436	0.009	15	78	0.324	0.008	102	84	0.514	0.007	71	80	0.502	0.007	0	3	0.527	0.028	59	69	0.478	0.008	2	5	0.436	0.021	56	78	0.492	0.008	21	30
chrI	5569	G	A	2	1	0.623	0.021	7	8	0.637	0.015	2	5	0.539	0.024	31	76	0.436	0.009	22	75	0.324	0.008	63	82	0.514	0.007	57	90	0.502	0.007	0	2	0.527	0.028	53	47	0.478	0.008	2	0	0.436	0.021	59	59	0.492	0.008	24	16
chrI	5572	G	A	2	1	0.623	0.021	7	8	0.637	0.015	2	5	0.539	0.024	31	76	0.436	0.009	22	75	0.324	0.008	63	82	0.514	0.007	57	90	0.502	0.007	0	2	0.527	0.028	53	47	0.478	0.008	2	0	0.436	0.021	59	59	0.492	0.008	24	16
chrI	5576	G	C	2	1	0.623	0.021	7	8	0.637	0.015	2	5	0.539	0.024	31	76	0.436	0.009	22	75	0.324	0.008	63	82	0.514	0.007	57	90	0.502	0.007	0	2	0.527	0.028	53	47	0.478	0.008	2	0	0.436	0.021	59	59	0.492	0.008	24	16
chrI	5582	G	A	3	1	0.623	0.021	8	7	0.637	0.015	2	5	0.539	0.024	29	81	0.436	0.009	27	78	0.324	0.008	63	83	0.514	0.007	58	100	0.502	0.007	0	2	0.527	0.028	60	54	0.478	0.008	2	0	0.436	0.021	60	66	0.492	0.008	22	15
chrI	5627	A	G	3	4	0.623	0.021	10	6	0.637	0.015	4	2	0.539	0.024	34	89	0.436	0.009	28	79	0.324	0.008	71	73	0.514	0.007	52	86	0.502	0.007	2	3	0.527	0.028	49	49	0.478	0.008	0	4	0.436	0.021	69	64	0.492	0.008	14	16
chrI	5741	T	C	15	12	0.623	0.021	9	4	0.637	0.015	4	11	0.539	0.024	52	83	0.436	0.009	32	74	0.324	0.008	78	101	0.514	0.007	70	96	0.502	0.007	2	4	0.527	0.028	82	90	0.478	0.008	4	12	0.436	0.021	85	79	0.492	0.008	23	36
chrI	5763	T	C	16	12	0.623	0.021	14	4	0.637	0.015	9	14	0.539	0.024	52	73	0.436	0.009	31	72	0.324	0.008	82	108	0.514	0.007	78	92	0.502	0.007	4	5	0.527	0.028	84	89	0.478	0.008	7	12	0.436	0.021	83	75	0.492	0.008	25	39
chrI	5811	T	C	19	10	0.623	0.021	12	3	0.637	0.015	7	15	0.539	0.024	38	75	0.436	0.009	28	76	0.325	0.008	68	96	0.514	0.007	68	87	0.502	0.007	5	4	0.527	0.028	64	77	0.478	0.008	6	10	0.436	0.021	66	69	0.492	0.008	23	40
chrI	5814	C	T	19	10	0.623	0.021	12	3	0.637	0.015	7	15	0.539	0.024	38	75	0.436	0.009	28	76	0.325	0.008	68	96	0.514	0.007	68	87	0.502	0.007	5	4	0.527	0.028	64	77	0.478	0.008	6	10	0.436	0.021	66	69	0.492	0.008	23	40
chrI	5889	C	T	9	5	0.623	0.021	13	6	0.637	0.015	6	1	0.540	0.024	29	54	0.436	0.009	32	67	0.325	0.008	66	78	0.515	0.007	69	84	0.502	0.007	7	4	0.527	0.028	52	70	0.478	0.008	1	7	0.436	0.021	54	69	0.492	0.008	22	51
chrI	6001	A	G	6	2	0.623	0.021	10	6	0.637	0.015	5	2	0.540	0.024	26	53	0.438	0.008	29	41	0.323	0.008	74	65	0.515	0.007	35	75	0.502	0.007	3	3	0.527	0.028	38	59	0.478	0.008	2	6	0.436	0.021	47	48	0.492	0.008	11	27
chrI	6031	A	G	1	0	0.623	0.021	7	2	0.637	0.015	3	1	0.540	0.024	35	60	0.438	0.008	36	43	0.323	0.008	82	74	0.515	0.007	56	74	0.502	0.007	4	2	0.527	0.028	57	55	0.478	0.008	3	4	0.436	0.021	55	59	0.492	0.008	12	20
chrI	6059	A	T	2	0	0.623	0.021	8	1	0.637	0.015	2	4	0.540	0.024	30	64	0.438	0.008	29	39	0.323	0.008	71	65	0.515	0.007	60	61	0.502	0.007	2	2	0.527	0.028	51	52	0.478	0.008	0	4	0.436	0.021	53	60	0.492	0.008	12	24
chrI	6289	A	G	5	1	0.620	0.020	10	6	0.643	0.014	2	0	0.551	0.023	26	53	0.429	0.008	20	59	0.320	0.008	53	58	0.506	0.007	44	54	0.509	0.007	0	2	0.537	0.027	40	52	0.472	0.008	2	2	0.434	0.021	52	38	0.484	0.008	15	11
chrI	6356	A	C	6	3	0.620	0.020	10	4	0.643	0.014	5	5	0.551	0.023	29	44	0.429	0.008	16	50	0.320	0.008	59	34	0.506	0.007	43	45	0.509	0.007	2	0	0.537	0.027	40	46	0.472	0.008	4	3	0.434	0.021	34	41	0.484	0.008	13	13
chrI	6365	G	A	5	3	0.620	0.020	12	5	0.643	0.014	5	5	0.551	0.023	28	41	0.429	0.008	20	48	0.320	0.008	57	33	0.506	0.007	48	46	0.509	0.007	2	0	0.537	0.027	41	46	0.472	0.008	5	4	0.434	0.021	30	41	0.484	0.008	13	13
chrI	6370	T	C	5	3	0.620	0.020	11	6	0.643	0.014	5	5	0.551	0.023	26	43	0.429	0.008	19	46	0.320	0.008	57	33	0.506	0.007	48	46	0.509	0.007	2	0	0.537	0.027	41	46	0.472	0.008	3	4	0.434	0.021	31	40	0.484	0.008	15	14
chrI	6518	C	T	7	0	0.620	0.020	10	2	0.643	0.014	0	2	0.551	0.023	15	23	0.429	0.008	11	33	0.320	0.008	44	34	0.506	0.007	30	29	0.509	0.007	4	1	0.537	0.027	32	35	0.472	0.008	4	4	0.434	0.021	25	31	0.484	0.008	14	13
chrI	6645	G	A	6	0	0.625	0.020	4	3	0.644	0.014	4	0	0.551	0.023	7	16	0.433	0.008	3	9	0.324	0.008	14	17	0.509	0.007	10	14	0.512	0.007	0	1	0.532	0.027	13	11	0.474	0.007	0	0	0.429	0.020	14	12	0.484	0.008	9	5
chrI	6673	T	C	3	0	0.625	0.020	4	2	0.644	0.014	3	0	0.551	0.023	5	9	0.433	0.008	3	6	0.324	0.008	9	16	0.509	0.007	3	10	0.512	0.007	0	1	0.532	0.027	7	7	0.474	0.007	0	0	0.429	0.020	5	4	0.484	0.008	5	6
chrI	6721	T	C	1	0	0.625	0.020	2	1	0.644	0.014	1	0	0.551	0.023	4	1	0.433	0.008	1	2	0.324	0.008	2	4	0.509	0.007	2	2	0.512	0.007	1	1	0.532	0.027	4	1	0.474	0.007	0	0	0.429	0.020	3	0	0.484	0.008	4	3
chrI	6722	A	T	1	0	0.625	0.020	2	1	0.644	0.014	1	0	0.551	0.023	4	1	0.433	0.008	1	2	0.324	0.008	2	4	0.509	0.007	2	2	0.512	0.007	1	1	0.532	0.027	4	1	0.474	0.007	0	0	0.429	0.020	3	0	0.484	0.008	4	3
chrI	6730	G	T	0	0	0.625	0.020	2	0	0.644	0.014	1	0	0.551	0.023	2	1	0.433	0.008	1	2	0.324	0.008	2	4	0.509	0.007	0	2	0.512	0.007	1	1	0.532	0.027	3	0	0.474	0.007	0	0	0.429	0.020	3	0	0.484	0.008	4	3
chrI	6735	C	T	0	0	0.625	0.020	3	0	0.644	0.014	1	0	0.553	0.023	2	1	0.433	0.008	1	2	0.324	0.008	3	3	0.509	0.007	0	2	0.512	0.007	1	1	0.532	0.027	2	0	0.474	0.007	0	0	0.429	0.020	2	0	0.484	0.008	4	3
chrI	6796	T	C	0	0	0.625	0.020	4	0	0.644	0.014	1	0	0.553	0.023	8	8	0.433	0.008	2	8	0.324	0.008	7	13	0.509	0.007	8	10	0.512	0.007	0	0	0.532	0.027	4	6	0.474	0.007	0	0	0.429	0.020	10	6	0.484	0.008	9	4
chrI	6798	T	C	0	0	0.625	0.020	4	0	0.644	0.014	1	0	0.553	0.023	8	8	0.433	0.008	2	8	0.324	0.008	7	13	0.509	0.007	8	10	0.512	0.007	0	0	0.532	0.027	4	6	0.474	0.007	0	0	0.429	0.020	10	6	0.484	0.008	9	4
chrI	6806	A	T	0	0	0.625	0.020	4	0	0.644	0.014	1	0	0.553	0.023	6	8	0.433	0.008	2	11	0.324	0.008	9	17	0.509	0.007	10	10	0.512	0.007	1	0	0.532	0.027	4	8	0.474	0.007	0	0	0.429	0.020	10	10	0.484	0.008	10	6
chrI	6827	G	A	0	0	0.625	0.020	3	1	0.644	0.014	3	0	0.553	0.023	10	11	0.433	0.008	4	18	0.324	0.008	18	22	0.509	0.007	16	15	0.512	0.007	4	1	0.532	0.027	5	14	0.474	0.007	1	0	0.429	0.020	12	18	0.484	0.008	13	8
chrI	6837	A	G	1	1	0.625	0.020	3	1	0.644	0.014	3	0	0.553	0.023	12	14	0.433	0.008	5	24	0.324	0.008	21	21	0.509	0.007	17	15	0.512	0.007	5	2	0.532	0.027	10	19	0.474	0.007	1	2	0.429	0.020	15	22	0.484	0.008	13	11
chrI	6972	A	G	1	0	0.628	0.019	1	1	0.642	0.014	0	0	0.553	0.023	8	9	0.434	0.008	4	18	0.324	0.008	18	22	0.508	0.007	5	12	0.512	0.007	0	0	0.526	0.026	12	15	0.474	0.007	1	0	0.430	0.020	19	13	0.483	0.008	2	4
chrI	7048	A	G	1	0	0.631	0.019	2	3	0.641	0.014	0	0	0.552	0.023	13	11	0.431	0.008	5	25	0.323	0.008	21	32	0.505	0.007	9	22	0.512	0.007	0	0	0.526	0.026	12	20	0.471	0.007	0	2	0.430	0.020	24	19	0.483	0.008	1	4
chrI	7126	G	T	2	0	0.631	0.019	1	2	0.641	0.014	0	1	0.552	0.023	10	11	0.431	0.008	11	17	0.323	0.008	19	22	0.505	0.007	19	18	0.512	0.007	0	0	0.526	0.026	18	17	0.471	0.007	0	0	0.430	0.020	16	16	0.483	0.008	0	3
chrI	7129	A	T	2	0	0.631	0.019	1	2	0.641	0.014	0	1	0.552	0.023	10	11	0.431	0.008	11	17	0.323	0.008	19	22	0.505	0.007	19	18	0.512	0.007	0	0	0.526	0.026	18	17	0.471	0.007	0	0	0.430	0.020	16	16	0.483	0.008	0	3
chrI	7139	T	A	3	0	0.631	0.019	1	2	0.641	0.014	0	2	0.552	0.023	11	11	0.431	0.008	10	20	0.323	0.008	24	25	0.505	0.007	23	21	0.512	0.007	0	0	0.526	0.026	22	20	0.471	0.007	0	0	0.430	0.020	20	18	0.483	0.008	0	5
chrI	7268	G	T	4	2	0.633	0.019	9	6	0.639	0.014	0	2	0.549	0.022	30	33	0.428	0.008	17	42	0.321	0.008	39	46	0.502	0.007	43	42	0.511	0.007	0	0	0.528	0.026	41	32	0.469	0.007	5	8	0.434	0.020	29	32	0.481	0.008	15	19
chrI	7403	A	G	16	11	0.633	0.019	26	16	0.640	0.014	7	5	0.549	0.022	46	70	0.428	0.008	30	51	0.321	0.008	69	81	0.502	0.007	66	61	0.511	0.007	8	5	0.528	0.026	37	55	0.469	0.007	12	14	0.434	0.020	50	56	0.481	0.008	47	42
chrI	7416	G	C	15	10	0.633	0.019	29	15	0.640	0.014	6	5	0.549	0.022	45	61	0.428	0.008	31	48	0.321	0.008	70	72	0.502	0.007	70	54	0.511	0.007	8	4	0.528	0.026	38	51	0.469	0.007	10	15	0.434	0.020	52	56	0.481	0.008	40	39
chrI	7418	A	G	15	10	0.633	0.019	29	15	0.640	0.014	6	5	0.549	0.022	45	61	0.428	0.008	31	48	0.321	0.008	70	72	0.502	0.007	70	54	0.511	0.007	8	4	0.528	0.026	38	51	0.469	0.007	10	15	0.434	0.020	52	56	0.481	0.008	40	39
chrI	7556	T	C	13	4	0.634	0.019	24	12	0.640	0.014	7	4	0.549	0.022	37	55	0.428	0.008	23	58	0.321	0.008	63	78	0.502	0.007	54	73	0.511	0.007	9	5	0.528	0.026	39	46	0.469	0.007	4	6	0.434	0.020	47	50	0.481	0.008	53	47
chrI	7729	T	C	9	7	0.633	0.019	18	19	0.640	0.014	12	2	0.549	0.022	39	50	0.427	0.008	30	62	0.321	0.008	75	90	0.503	0.007	66	81	0.510	0.007	1	8	0.528	0.025	46	72	0.469	0.007	2	11	0.435	0.020	55	73	0.482	0.008	23	45
chrI	8000	C	T	8	4	0.634	0.019	10	6	0.640	0.014	1	1	0.549	0.022	28	38	0.425	0.008	19	49	0.319	0.008	47	56	0.502	0.006	44	45	0.509	0.007	0	0	0.530	0.025	42	52	0.468	0.007	8	0	0.434	0.020	34	53	0.482	0.007	25	24
chrI	8009	A	G	8	3	0.634	0.019	11	6	0.640	0.014	1	1	0.549	0.022	28	35	0.425	0.008	20	47	0.319	0.008	50	56	0.502	0.006	41	44	0.509	0.007	0	0	0.530	0.025	43	52	0.468	0.007	9	0	0.434	0.020	37	51	0.482	0.007	26	28
chrI	8036	G	A	11	3	0.634	0.019	13	7	0.640	0.014	3	3	0.548	0.022	36	37	0.425	0.008	23	50	0.319	0.008	68	59	0.502	0.006	54	53	0.509	0.007	5	1	0.530	0.025	40	55	0.468	0.007	8	3	0.434	0.020	45	63	0.482	0.007	32	25
chrI	8083	C	T	16	7	0.635	0.019	14	11	0.640	0.014	8	8	0.548	0.022	32	42	0.424	0.008	25	63	0.320	0.008	82	74	0.501	0.006	55	67	0.509	0.007	9	5	0.530	0.025	34	62	0.468	0.007	7	11	0.433	0.019	44	63	0.481	0.007	45	41
chrI	8321	T	G	15	7	0.638	0.019	30	13	0.640	0.014	14	8	0.546	0.022	41	34	0.425	0.008	32	46	0.321	0.008	66	55	0.502	0.006	53	55	0.508	0.007	7	7	0.532	0.025	43	57	0.470	0.007	10	30	0.436	0.019	52	63	0.481	0.007	58	56
chrI	8387	G	T	14	7	0.638	0.019	16	9	0.640	0.014	9	1	0.546	0.022	36	53	0.425	0.008	39	62	0.321	0.008	82	66	0.502	0.006	69	81	0.508	0.007	3	3	0.532	0.025	49	68	0.470	0.007	7	13	0.436	0.019	56	70	0.481	0.007	46	29
chrI	8425	G	A	12	5	0.638	0.019	20	11	0.640	0.014	7	2	0.546	0.022	39	51	0.425	0.008	36	55	0.321	0.008	76	55	0.502	0.006	65	76	0.508	0.007	5	1	0.532	0.025	34	62	0.470	0.007	9	3	0.436	0.019	52	68	0.481	0.007	46	27
chrI	8464	C	T	11	2	0.638	0.019	21	12	0.642	0.013	5	4	0.546	0.022	53	60	0.425	0.008	38	67	0.321	0.008	104	59	0.502	0.006	77	79	0.508	0.007	6	0	0.532	0.025	39	69	0.470	0.007	8	2	0.436	0.019	66	69	0.481	0.007	41	22
chrI	8563	G	A	3	2	0.638	0.019	13	1	0.642	0.013	4	0	0.546	0.022	43	44	0.425	0.008	25	54	0.321	0.008	55	56	0.502	0.006	51	57	0.508	0.007	0	1	0.532	0.025	39	62	0.470	0.007	0	3	0.436	0.019	45	45	0.481	0.007	24	8
chrI	8570	C	G	2	2	0.638	0.019	11	1	0.642	0.013	2	0	0.546	0.022	44	45	0.425	0.008	25	50	0.321	0.008	51	60	0.502	0.006	51	53	0.508	0.007	0	1	0.532	0.025	43	58	0.470	0.007	0	2	0.436	0.019	45	43	0.481	0.007	26	6
chrI	8639	G	A	1	0	0.639	0.018	8	2	0.642	0.013	0	1	0.546	0.022	32	35	0.424	0.008	12	33	0.321	0.008	35	48	0.502	0.006	39	37	0.509	0.007	3	0	0.532	0.025	27	43	0.469	0.007	1	0	0.436	0.019	39	28	0.480	0.007	21	11
chrI	8776	C	G	9	5	0.639	0.018	19	11	0.642	0.013	12	6	0.546	0.022	44	61	0.424	0.008	23	46	0.321	0.008	64	63	0.502	0.006	56	47	0.509	0.007	0	0	0.531	0.025	45	52	0.469	0.007	5	8	0.436	0.019	46	40	0.480	0.007	21	28
chrI	8811	G	C	7	12	0.639	0.018	18	12	0.643	0.013	11	9	0.546	0.022	40	53	0.426	0.008	19	41	0.321	0.008	54	51	0.502	0.006	44	38	0.511	0.007	3	1	0.531	0.025	46	58	0.470	0.007	12	5	0.436	0.019	34	51	0.481	0.007	27	28
chrI	8828	A	C	10	11	0.639	0.018	18	12	0.643	0.013	9	8	0.546	0.022	42	52	0.426	0.008	19	41	0.321	0.008	54	52	0.502	0.006	36	42	0.511	0.007	4	1	0.531	0.025	43	56	0.470	0.007	12	6	0.436	0.019	35	55	0.481	0.007	30	26
chrI	8899	C	A	10	9	0.640	0.018	18	6	0.643	0.013	4	9	0.546	0.022	29	42	0.426	0.008	15	38	0.321	0.008	55	47	0.502	0.006	43	41	0.511	0.007	9	1	0.531	0.025	38	48	0.470	0.007	2	9	0.436	0.019	40	50	0.481	0.007	33	23
chrI	8902	T	C	10	9	0.640	0.018	18	6	0.643	0.013	4	9	0.546	0.022	29	42	0.426	0.008	15	38	0.321	0.008	55	47	0.502	0.006	43	41	0.511	0.007	9	1	0.531	0.025	38	48	0.470	0.007	2	9	0.436	0.019	40	50	0.481	0.007	33	23
chrI	8939	C	A	7	9	0.640	0.018	24	5	0.643	0.013	4	5	0.546	0.022	27	37	0.426	0.008	17	42	0.321	0.008	50	51	0.502	0.006	41	46	0.511	0.007	8	2	0.531	0.025	34	36	0.470	0.007	3	12	0.437	0.019	38	43	0.481	0.007	36	25
chrI	9053	T	A	6	5	0.640	0.018	10	1	0.644	0.013	4	2	0.546	0.022	12	35	0.426	0.007	6	26	0.321	0.008	35	39	0.503	0.006	34	41	0.512	0.007	3	2	0.534	0.024	32	45	0.470	0.007	0	2	0.437	0.019	23	36	0.482	0.007	20	20
chrI	9064	A	G	6	6	0.640	0.018	10	1	0.644	0.013	4	2	0.546	0.022	13	37	0.426	0.007	7	29	0.321	0.008	35	42	0.503	0.006	41	42	0.512	0.007	3	2	0.534	0.024	33	49	0.470	0.007	0	3	0.437	0.019	23	36	0.482	0.007	20	21
chrI	9086	C	T	8	4	0.641	0.018	13	2	0.644	0.013	5	4	0.546	0.022	13	39	0.426	0.007	10	36	0.321	0.008	33	43	0.503	0.006	41	41	0.512	0.007	4	3	0.534	0.024	29	47	0.470	0.007	0	3	0.437	0.019	22	36	0.482	0.007	17	19
chrI	9146	A	T	4	0	0.641	0.018	9	5	0.644	0.013	2	4	0.546	0.022	17	41	0.426	0.007	15	48	0.321	0.008	38	38	0.503	0.006	34	49	0.512	0.007	1	2	0.534	0.024	28	42	0.470	0.007	0	4	0.439	0.019	26	29	0.482	0.007	17	14
chrI	9180	G	A	6	0	0.641	0.018	9	5	0.644	0.013	1	8	0.546	0.022	23	36	0.426	0.007	19	48	0.321	0.008	46	38	0.503	0.006	41	57	0.512	0.007	4	1	0.534	0.024	31	47	0.470	0.007	0	4	0.439	0.019	25	32	0.482	0.007	16	16
chrI	9190	T	C	6	0	0.641	0.018	8	5	0.644	0.013	1	8	0.546	0.022	21	36	0.426	0.007	17	49	0.321	0.008	51	38	0.503	0.006	41	60	0.512	0.007	4	1	0.534	0.024	32	46	0.470	0.007	1	4	0.439	0.019	25	35	0.482	0.007	17	16
chrI	9350	G	A	18	10	0.641	0.018	22	15	0.646	0.013	10	9	0.549	0.022	39	33	0.426	0.007	18	50	0.323	0.007	58	40	0.504	0.006	54	45	0.514	0.007	3	2	0.534	0.024	47	45	0.471	0.007	13	6	0.437	0.019	39	30	0.484	0.007	37	34
chrI	9422	A	C	15	12	0.645	0.018	33	7	0.649	0.013	16	7	0.549	0.022	38	58	0.426	0.007	25	57	0.323	0.007	60	59	0.504	0.006	53	71	0.514	0.007	7	3	0.532	0.024	46	64	0.471	0.007	16	13	0.437	0.019	52	45	0.484	0.007	48	42
chrI	9430	C	T	22	13	0.645	0.018	34	11	0.649	0.013	18	7	0.549	0.022	40	64	0.426	0.007	30	62	0.323	0.007	69	65	0.504	0.006	57	78	0.514	0.007	7	3	0.532	0.024	53	76	0.471	0.007	14	15	0.437	0.019	62	53	0.484	0.007	63	44
chrI	9538	T	G	24	12	0.645	0.018	31	17	0.649	0.013	12	12	0.549	0.022	46	71	0.423	0.007	26	74	0.320	0.007	93	91	0.503	0.006	60	96	0.512	0.006	11	7	0.532	0.024	50	83	0.470	0.007	3	18	0.437	0.019	60	70	0.481	0.007	67	67
chrI	9661	A	T	11	7	0.648	0.018	11	16	0.651	0.013	5	2	0.547	0.021	35	46	0.423	0.007	26	47	0.320	0.007	58	58	0.503	0.006	65	65	0.512	0.006	8	2	0.538	0.024	44	59	0.470	0.007	2	11	0.435	0.019	42	49	0.481	0.007	48	40
chrI	9700	A	G	4	3	0.648	0.018	13	12	0.651	0.013	1	1	0.547	0.021	23	40	0.422	0.007	14	40	0.319	0.007	49	50	0.502	0.006	49	47	0.512	0.006	11	2	0.538	0.024	34	51	0.470	0.007	2	15	0.435	0.019	42	47	0.480	0.007	39	29
chrI	9742	T	G	4	0	0.648	0.018	11	8	0.651	0.013	3	0	0.547	0.021	24	36	0.422	0.007	18	38	0.319	0.007	41	47	0.502	0.006	39	44	0.512	0.006	9	2	0.538	0.024	39	43	0.470	0.007	1	11	0.435	0.019	34	45	0.480	0.007	31	23
chrI	9873	G	A	3	0	0.648	0.018	10	1	0.651	0.013	5	0	0.547	0.021	36	45	0.422	0.007	16	51	0.319	0.007	53	47	0.502	0.006	41	37	0.512	0.006	1	0	0.538	0.024	31	55	0.470	0.007	0	0	0.434	0.019	30	36	0.480	0.007	23	19
chrI	9882	T	C	3	0	0.648	0.018	10	1	0.651	0.013	4	0	0.547	0.021	34	44	0.422	0.007	15	48	0.319	0.007	52	48	0.502	0.006	39	36	0.512	0.006	1	0	0.538	0.024	30	52	0.470	0.007	0	0	0.434	0.019	31	32	0.480	0.007	26	18
chrI	9913	C	G	0	1	0.648	0.018	13	3	0.651	0.013	3	0	0.547	0.021	33	38	0.421	0.007	9	43	0.319	0.007	39	41	0.501	0.006	34	28	0.511	0.006	1	0	0.538	0.024	24	45	0.470	0.007	1	0	0.434	0.019	23	30	0.479	0.007	20	13
chrI	9930	G	A	1	3	0.648	0.018	13	4	0.651	0.013	1	0	0.547	0.021	32	34	0.421	0.007	16	40	0.319	0.007	43	34	0.501	0.006	47	25	0.511	0.006	1	0	0.538	0.024	30	37	0.470	0.007	1	0	0.434	0.019	26	34	0.479	0.007	22	13
chrI	9931	C	T	1	3	0.648	0.018	13	4	0.651	0.013	1	0	0.547	0.021	32	34	0.421	0.007	16	40	0.319	0.007	43	34	0.501	0.006	47	25	0.511	0.006	1	0	0.538	0.024	30	37	0.470	0.007	1	0	0.434	0.019	26	34	0.479	0.007	22	13
chrI	9971	C	T	2	4	0.648	0.018	11	3	0.651	0.013	3	0	0.547	0.021	20	38	0.421	0.007	18	25	0.319	0.007	49	38	0.501	0.006	42	25	0.511	0.006	4	2	0.538	0.024	30	39	0.470	0.007	7	2	0.434	0.019	28	42	0.479	0.007	23	16
chrI	10025	G	T	1	6	0.648	0.018	12	2	0.651	0.013	2	2	0.547	0.021	16	34	0.421	0.007	20	21	0.319	0.007	48	29	0.501	0.006	47	30	0.511	0.006	8	2	0.538	0.024	30	40	0.470	0.007	5	2	0.434	0.019	28	34	0.479	0.007	18	19
chrI	10026	A	T	1	6	0.648	0.018	12	2	0.651	0.013	2	2	0.547	0.021	16	34	0.421	0.007	20	21	0.319	0.007	48	29	0.501	0.006	47	30	0.511	0.006	8	2	0.538	0.024	30	40	0.470	0.007	5	2	0.434	0.019	28	34	0.479	0.007	18	19
chrI	10064	G	A	3	3	0.648	0.018	13	1	0.651	0.013	3	1	0.547	0.021	20	22	0.421	0.007	11	19	0.319	0.007	29	27	0.501	0.006	33	27	0.511	0.006	5	0	0.538	0.024	24	28	0.470	0.007	2	0	0.434	0.019	24	18	0.479	0.007	26	15
chrI	10088	A	G	4	4	0.648	0.018	14	2	0.651	0.013	1	1	0.547	0.021	26	23	0.421	0.007	11	20	0.319	0.007	25	27	0.501	0.006	31	25	0.511	0.006	6	0	0.538	0.024	21	28	0.470	0.007	2	0	0.434	0.019	24	19	0.479	0.007	26	13
chrI	10103	G	A	5	2	0.648	0.018	15	2	0.651	0.013	2	1	0.547	0.021	28	17	0.421	0.007	10	19	0.319	0.007	23	23	0.501	0.006	32	20	0.511	0.006	3	0	0.538	0.024	19	26	0.470	0.007	2	0	0.434	0.019	26	14	0.479	0.007	26	9
chrI	10108	A	T	5	2	0.648	0.018	15	3	0.651	0.013	2	1	0.547	0.021	28	16	0.421	0.007	10	19	0.319	0.007	23	24	0.501	0.006	31	19	0.511	0.006	3	0	0.538	0.024	19	28	0.470	0.007	2	0	0.435	0.018	26	14	0.479	0.007	26	10
chrI	10158	A	G	7	1	0.648	0.018	10	2	0.651	0.013	4	1	0.547	0.021	26	14	0.420	0.007	10	20	0.318	0.007	28	27	0.498	0.006	29	22	0.510	0.006	8	0	0.538	0.024	20	32	0.468	0.007	2	2	0.435	0.018	26	18	0.478	0.007	21	11
chrI	10168	G	T	7	1	0.648	0.018	9	2	0.651	0.013	4	1	0.547	0.021	21	15	0.420	0.007	9	18	0.318	0.007	30	25	0.498	0.006	26	22	0.510	0.006	8	0	0.538	0.024	17	27	0.468	0.007	0	2	0.435	0.018	26	19	0.478	0.007	20	11
chrI	10169	G	A	7	1	0.648	0.018	9	2	0.651	0.013	4	1	0.547	0.021	21	15	0.420	0.007	9	18	0.318	0.007	30	25	0.498	0.006	26	22	0.510	0.006	8	0	0.538	0.024	17	27	0.468	0.007	0	2	0.435	0.018	26	19	0.478	0.007	20	11
chrI	10314	T	C	8	1	0.648	0.018	4	2	0.651	0.013	1	0	0.547	0.021	23	25	0.420	0.007	13	15	0.318	0.007	35	26	0.498	0.006	25	19	0.510	0.006	2	2	0.538	0.024	31	34	0.468	0.007	2	1	0.435	0.018	20	16	0.478	0.007	11	7
chrI	10317	C	T	8	1	0.648	0.018	4	2	0.651	0.013	1	0	0.547	0.021	23	25	0.420	0.007	13	15	0.318	0.007	35	26	0.498	0.006	25	19	0.510	0.006	2	2	0.538	0.024	31	34	0.468	0.007	2	1	0.435	0.018	20	16	0.478	0.007	11	7
chrI	10325	G	A	4	0	0.648	0.017	3	2	0.651	0.013	0	0	0.550	0.021	16	27	0.420	0.007	16	21	0.318	0.007	36	27	0.498	0.006	24	21	0.510	0.006	1	2	0.540	0.023	38	35	0.468	0.007	4	1	0.434	0.018	22	16	0.478	0.007	14	11
chrI	10417	A	G	2	0	0.648	0.017	2	2	0.651	0.013	1	2	0.550	0.021	16	45	0.420	0.007	17	48	0.318	0.007	45	40	0.498	0.006	38	52	0.510	0.006	0	2	0.540	0.023	46	50	0.468	0.007	0	4	0.434	0.018	27	33	0.478	0.007	17	31
chrI	10577	G	A	3	1	0.650	0.017	11	2	0.651	0.013	0	0	0.551	0.021	22	33	0.420	0.007	22	33	0.320	0.007	41	50	0.498	0.006	34	39	0.510	0.006	3	1	0.540	0.023	32	38	0.469	0.007	3	7	0.434	0.018	38	29	0.477	0.007	12	15
chrI	10579	A	G	3	1	0.650	0.017	11	2	0.651	0.013	0	0	0.551	0.021	22	33	0.420	0.007	22	33	0.320	0.007	41	50	0.498	0.006	34	39	0.510	0.006	3	1	0.540	0.023	32	38	0.469	0.007	3	7	0.434	0.018	38	29	0.477	0.007	12	15
chrI	10595	A	T	2	1	0.650	0.017	13	4	0.651	0.013	0	0	0.551	0.021	23	34	0.420	0.007	20	36	0.320	0.007	40	53	0.498	0.006	33	43	0.510	0.006	1	1	0.540	0.023	30	50	0.469	0.007	1	10	0.434	0.018	34	32	0.477	0.007	11	15
chrI	10654	T	C	2	1	0.650	0.017	11	4	0.651	0.013	0	1	0.551	0.021	20	26	0.420	0.007	12	38	0.320	0.007	41	52	0.498	0.006	42	38	0.510	0.006	2	2	0.540	0.023	25	49	0.469	0.007	6	8	0.434	0.018	33	29	0.477	0.007	8	16
chrI	10664	T	C	4	3	0.650	0.017	12	7	0.651	0.013	1	0	0.551	0.021	24	27	0.420	0.007	14	37	0.320	0.007	45	56	0.498	0.006	46	41	0.510	0.006	2	2	0.540	0.023	28	53	0.469	0.007	6	8	0.434	0.018	37	35	0.477	0.007	9	21
chrI	10815	C	G	4	2	0.650	0.017	8	0	0.652	0.012	4	3	0.551	0.021	37	52	0.421	0.007	22	57	0.320	0.007	59	61	0.496	0.006	49	53	0.510	0.006	2	0	0.544	0.023	34	49	0.468	0.007	4	6	0.440	0.018	49	41	0.478	0.007	11	28
chrI	10911	C	G	3	2	0.650	0.017	11	3	0.652	0.012	5	2	0.551	0.021	26	34	0.421	0.007	18	39	0.320	0.007	59	54	0.496	0.006	39	35	0.510	0.006	0	1	0.546	0.023	30	35	0.468	0.007	3	7	0.439	0.018	37	43	0.478	0.007	25	28
chrI	11022	C	T	11	1	0.650	0.017	13	2	0.652	0.012	6	0	0.551	0.021	32	35	0.421	0.007	16	34	0.320	0.007	50	38	0.496	0.006	48	29	0.510	0.006	2	2	0.546	0.023	32	26	0.468	0.007	0	0	0.439	0.018	25	37	0.478	0.007	19	14
chrI	11041	G	T	8	1	0.650	0.017	12	0	0.652	0.012	3	0	0.551	0.021	30	30	0.421	0.007	14	34	0.320	0.007	46	38	0.496	0.006	47	27	0.510	0.006	2	1	0.546	0.023	32	30	0.468	0.007	2	0	0.439	0.018	21	33	0.478	0.007	17	11
chrI	11044	C	T	8	1	0.650	0.017	12	0	0.652	0.012	3	0	0.551	0.021	30	30	0.421	0.007	14	34	0.320	0.007	46	38	0.496	0.006	47	27	0.510	0.006	2	1	0.546	0.023	32	30	0.468	0.007	2	0	0.439	0.018	21	33	0.478	0.007	17	11
chrI	11102	C	A	4	0	0.650	0.017	7	2	0.649	0.012	1	0	0.550	0.020	30	11	0.419	0.007	10	28	0.320	0.007	29	26	0.496	0.006	40	25	0.510	0.006	0	0	0.546	0.023	29	28	0.468	0.007	3	1	0.439	0.018	17	23	0.477	0.007	7	9
chrI	11107	G	A	2	0	0.650	0.017	7	2	0.649	0.012	1	0	0.550	0.020	29	11	0.419	0.007	10	28	0.320	0.007	27	25	0.496	0.006	37	25	0.510	0.006	0	0	0.546	0.023	27	27	0.468	0.007	3	1	0.439	0.018	17	23	0.477	0.007	5	9
chrI	11224	G	T	5	0	0.650	0.017	5	4	0.649	0.012	4	1	0.550	0.020	29	16	0.419	0.007	5	33	0.320	0.007	30	29	0.496	0.006	23	21	0.510	0.006	0	0	0.545	0.022	29	23	0.468	0.007	3	1	0.440	0.018	24	37	0.477	0.007	7	6
chrI	11370	T	C	2	0	0.650	0.017	2	5	0.649	0.012	2	3	0.550	0.020	21	25	0.419	0.007	11	28	0.320	0.007	30	48	0.496	0.006	24	27	0.510	0.006	1	0	0.545	0.022	17	29	0.468	0.007	2	2	0.440	0.018	19	32	0.477	0.007	10	13
chrI	11447	A	G	1	2	0.650	0.016	2	2	0.647	0.012	0	0	0.555	0.020	20	25	0.418	0.007	7	31	0.320	0.007	36	38	0.494	0.006	23	20	0.510	0.006	2	4	0.548	0.022	22	35	0.468	0.006	2	1	0.442	0.017	17	30	0.476	0.007	10	15
chrI	11469	G	A	0	2	0.650	0.016	3	1	0.647	0.012	0	0	0.555	0.020	15	24	0.418	0.007	11	32	0.320	0.007	34	35	0.494	0.006	26	26	0.510	0.006	2	1	0.548	0.022	20	30	0.468	0.006	3	0	0.442	0.017	20	24	0.476	0.007	14	15
chrI	11504	A	G	0	1	0.650	0.016	10	1	0.647	0.012	1	0	0.555	0.020	23	32	0.418	0.007	13	34	0.320	0.007	39	40	0.494	0.006	31	36	0.510	0.006	2	1	0.548	0.022	27	42	0.468	0.006	4	1	0.442	0.017	18	37	0.476	0.007	14	16
chrI	11561	G	T	7	11	0.650	0.016	16	8	0.647	0.012	5	3	0.555	0.020	42	61	0.418	0.007	26	62	0.320	0.007	52	71	0.494	0.006	57	60	0.510	0.006	8	1	0.548	0.022	57	67	0.468	0.006	7	9	0.442	0.017	34	67	0.476	0.007	27	36
chrI	11601	A	G	10	13	0.650	0.016	26	11	0.647	0.012	7	6	0.555	0.020	46	66	0.418	0.007	24	64	0.320	0.007	67	81	0.494	0.006	54	59	0.510	0.006	13	3	0.548	0.022	63	79	0.468	0.006	11	12	0.442	0.017	38	75	0.476	0.007	37	41
chrI	11676	A	T	14	13	0.650	0.016	37	15	0.647	0.012	13	4	0.555	0.020	40	48	0.418	0.007	32	69	0.320	0.007	86	59	0.494	0.006	55	52	0.510	0.006	11	11	0.548	0.022	34	54	0.468	0.006	12	14	0.442	0.017	47	48	0.476	0.007	47	64
chrI	11684	T	C	18	12	0.650	0.016	43	15	0.647	0.012	20	4	0.555	0.020	47	52	0.418	0.007	35	70	0.320	0.007	91	57	0.494	0.006	67	52	0.510	0.006	18	11	0.548	0.022	44	50	0.468	0.006	7	14	0.442	0.017	52	45	0.476	0.007	59	66
chrI	11685	T	C	18	12	0.650	0.016	43	15	0.647	0.012	20	4	0.555	0.020	47	52	0.418	0.007	35	70	0.320	0.007	91	57	0.494	0.006	67	52	0.510	0.006	18	11	0.548	0.022	44	50	0.468	0.006	7	14	0.442	0.017	52	45	0.476	0.007	59	66
chrI	11725	G	A	21	11	0.650	0.016	48	23	0.647	0.012	30	6	0.555	0.020	59	57	0.418	0.007	43	66	0.320	0.007	89	62	0.494	0.006	80	55	0.510	0.006	26	17	0.548	0.022	49	52	0.468	0.006	10	17	0.442	0.017	62	49	0.476	0.007	71	80
chrI	11734	C	T	21	10	0.650	0.016	48	22	0.647	0.012	31	7	0.555	0.020	59	51	0.418	0.007	40	58	0.320	0.007	83	60	0.494	0.006	76	50	0.510	0.006	27	17	0.548	0.022	50	46	0.468	0.006	9	18	0.442	0.017	60	41	0.476	0.007	72	75
chrI	12361	G	A	31	14	0.647	0.016	43	16	0.647	0.011	12	13	0.556	0.019	62	38	0.417	0.007	38	46	0.320	0.007	92	46	0.492	0.006	116	66	0.510	0.006	7	5	0.551	0.021	82	38	0.468	0.006	19	16	0.445	0.017	79	38	0.473	0.007	75	72
chrI	12373	G	A	29	19	0.647	0.016	45	20	0.647	0.011	12	19	0.556	0.019	69	43	0.417	0.007	35	48	0.320	0.007	104	56	0.492	0.006	115	71	0.510	0.006	9	6	0.551	0.021	82	51	0.468	0.006	15	18	0.445	0.017	90	44	0.473	0.007	74	78
chrI	12396	T	C	31	19	0.647	0.016	53	20	0.647	0.011	14	24	0.556	0.019	66	40	0.417	0.007	35	40	0.320	0.007	99	52	0.492	0.006	105	65	0.510	0.006	12	7	0.551	0.021	77	49	0.468	0.006	20	20	0.445	0.017	81	43	0.473	0.007	69	90
chrI	12810	T	C	23	7	0.646	0.016	37	18	0.649	0.011	11	13	0.555	0.019	84	34	0.417	0.007	35	41	0.321	0.007	116	43	0.490	0.006	125	54	0.509	0.006	2	11	0.549	0.021	83	35	0.468	0.006	12	15	0.449	0.017	96	26	0.471	0.007	70	64
chrI	12814	G	C	23	7	0.646	0.016	37	18	0.649	0.011	11	13	0.555	0.019	84	34	0.417	0.007	35	41	0.321	0.007	116	43	0.490	0.006	125	54	0.509	0.006	2	11	0.549	0.021	83	35	0.468	0.006	12	15	0.449	0.017	96	26	0.471	0.007	70	64
chrI	12821	T	C	21	13	0.649	0.015	39	24	0.644	0.011	13	17	0.552	0.019	100	47	0.418	0.007	39	52	0.322	0.007	138	64	0.489	0.006	141	80	0.509	0.006	2	12	0.551	0.020	101	54	0.468	0.006	12	28	0.450	0.016	105	42	0.469	0.007	69	96
chrI	12964	A	G	9	3	0.649	0.015	43	14	0.644	0.011	5	3	0.552	0.019	88	36	0.418	0.007	49	33	0.322	0.007	105	43	0.489	0.006	129	53	0.509	0.006	4	3	0.551	0.020	86	33	0.468	0.006	14	5	0.450	0.016	88	27	0.469	0.007	44	28
chrI	24659	C	T	42	19	0.675	0.012	59	34	0.654	0.009	17	15	0.571	0.015	52	34	0.399	0.006	45	24	0.339	0.006	93	53	0.470	0.005	104	42	0.493	0.005	19	20	0.578	0.016	61	34	0.452	0.005	22	23	0.464	0.013	71	42	0.456	0.005	77	116
chrI	25340	C	A	0	27	0.675	0.012	0	32	0.652	0.008	0	9	0.574	0.014	0	35	0.398	0.006	0	36	0.344	0.006	0	81	0.469	0.005	0	68	0.491	0.005	0	15	0.580	0.016	0	64	0.451	0.005	0	12	0.464	0.013	0	57	0.455	0.005	0	57
chrI	25461	G	A	21	9	0.676	0.012	34	33	0.652	0.008	8	21	0.573	0.014	51	21	0.398	0.006	32	26	0.345	0.006	67	27	0.468	0.005	72	31	0.492	0.005	13	17	0.579	0.016	61	29	0.450	0.005	8	14	0.463	0.013	50	36	0.455	0.006	55	50
chrI	25464	G	A	21	9	0.676	0.012	34	33	0.652	0.008	8	21	0.573	0.014	51	21	0.398	0.006	32	26	0.345	0.006	67	27	0.468	0.005	72	31	0.492	0.005	13	17	0.579	0.016	61	29	0.450	0.005	8	14	0.463	0.013	50	36	0.455	0.006	55	50
chrI	25479	T	C	19	9	0.676	0.012	29	33	0.652	0.008	5	20	0.573	0.014	42	28	0.398	0.006	30	33	0.345	0.006	53	35	0.468	0.005	60	49	0.491	0.005	10	17	0.579	0.016	54	46	0.451	0.005	8	14	0.463	0.013	47	54	0.454	0.005	43	60
chrI	25488	G	A	10	15	0.676	0.012	30	21	0.652	0.008	20	4	0.573	0.014	28	31	0.398	0.006	31	25	0.345	0.006	32	42	0.468	0.005	49	46	0.491	0.005	17	7	0.579	0.016	45	45	0.451	0.005	14	6	0.463	0.013	52	42	0.454	0.005	59	36
chrI	25497	G	A	10	14	0.676	0.012	33	18	0.652	0.008	19	4	0.573	0.014	10	26	0.398	0.006	15	22	0.345	0.006	9	34	0.468	0.005	23	39	0.491	0.005	15	6	0.579	0.016	12	40	0.451	0.005	14	4	0.463	0.013	27	38	0.454	0.005	45	27
chrI	25536	G	A	0	8	0.676	0.012	0	8	0.652	0.008	0	0	0.573	0.014	0	17	0.398	0.006	0	20	0.345	0.006	0	32	0.468	0.005	0	32	0.491	0.005	0	4	0.579	0.016	0	35	0.451	0.005	0	4	0.463	0.013	0	23	0.454	0.005	1	22
chrI	25542	A	G	0	8	0.676	0.012	1	9	0.652	0.008	0	0	0.573	0.014	0	14	0.398	0.006	0	19	0.345	0.006	0	27	0.468	0.005	0	28	0.491	0.005	0	2	0.579	0.016	0	29	0.451	0.005	0	3	0.463	0.013	0	20	0.454	0.005	1	19
chrI	25560	G	A	0	7	0.676	0.012	1	8	0.652	0.008	1	0	0.573	0.014	0	15	0.398	0.006	0	18	0.345	0.006	0	31	0.468	0.005	0	27	0.491	0.005	1	2	0.579	0.016	0	30	0.451	0.005	0	4	0.463	0.013	0	22	0.454	0.005	2	20
chrI	25584	A	G	1	6	0.676	0.012	1	9	0.653	0.008	1	0	0.573	0.014	0	14	0.398	0.006	0	20	0.344	0.006	0	33	0.467	0.005	0	26	0.491	0.005	1	2	0.580	0.016	0	28	0.450	0.005	0	2	0.462	0.013	0	19	0.454	0.006	4	22
chrI	25611	G	A	2	6	0.676	0.012	3	5	0.653	0.008	1	0	0.573	0.014	1	13	0.398	0.006	4	16	0.344	0.006	4	28	0.467	0.005	4	22	0.491	0.005	1	2	0.580	0.016	2	28	0.450	0.005	1	0	0.462	0.013	4	15	0.454	0.006	8	16
chrI	25623	G	A	2	5	0.676	0.012	4	4	0.653	0.008	2	0	0.573	0.014	1	13	0.398	0.006	4	16	0.344	0.006	4	25	0.467	0.005	4	21	0.491	0.005	1	1	0.580	0.016	2	28	0.450	0.005	1	0	0.462	0.013	3	15	0.454	0.006	11	10
chrI	25653	G	T	6	0	0.676	0.012	6	0	0.652	0.008	6	0	0.573	0.014	0	0	0.397	0.006	0	2	0.344	0.006	0	1	0.467	0.005	0	2	0.491	0.005	2	0	0.581	0.016	0	1	0.449	0.005	1	0	0.460	0.013	0	0	0.454	0.005	15	0
chrI	25654	C	G	6	0	0.676	0.012	6	0	0.652	0.008	6	0	0.573	0.014	0	0	0.397	0.006	0	2	0.344	0.006	0	1	0.467	0.005	0	2	0.491	0.005	2	0	0.581	0.016	0	1	0.449	0.005	1	0	0.460	0.013	0	0	0.454	0.005	15	0
chrI	25656	G	A	6	0	0.676	0.012	6	0	0.652	0.008	6	0	0.573	0.014	0	0	0.397	0.006	0	2	0.344	0.006	0	1	0.467	0.005	0	2	0.491	0.005	2	0	0.581	0.016	0	1	0.449	0.005	1	0	0.460	0.013	0	0	0.454	0.005	15	0
chrI	25658	T	C	6	0	0.676	0.012	6	0	0.652	0.008	6	0	0.573	0.014	0	0	0.397	0.006	0	2	0.344	0.006	0	1	0.467	0.005	0	2	0.491	0.005	2	0	0.581	0.016	0	1	0.449	0.005	1	0	0.460	0.013	0	0	0.454	0.005	15	0
chrI	25659	T	C	6	0	0.676	0.012	6	0	0.652	0.008	6	0	0.573	0.014	0	0	0.397	0.006	0	2	0.344	0.006	0	1	0.467	0.005	0	2	0.491	0.005	2	0	0.581	0.016	0	1	0.449	0.005	1	0	0.460	0.013	0	0	0.454	0.005	15	0
chrI	25661	G	A	6	0	0.676	0.012	6	0	0.652	0.008	6	0	0.573	0.014	0	0	0.397	0.006	0	2	0.344	0.006	0	1	0.467	0.005	0	2	0.491	0.005	2	0	0.581	0.016	0	1	0.449	0.005	1	0	0.460	0.013	0	0	0.454	0.005	15	0
chrI	25677	A	G	7	0	0.678	0.012	11	0	0.652	0.008	6	0	0.573	0.014	0	0	0.398	0.006	0	2	0.346	0.006	0	1	0.468	0.005	0	2	0.492	0.005	3	0	0.581	0.016	0	1	0.450	0.005	3	0	0.460	0.013	0	0	0.455	0.005	24	0
chrI	25872	G	C	0	13	0.678	0.012	0	23	0.653	0.008	0	7	0.572	0.014	0	0	0.397	0.006	0	0	0.346	0.006	0	0	0.468	0.005	0	0	0.492	0.005	0	8	0.582	0.016	0	0	0.449	0.005	0	4	0.462	0.013	0	0	0.455	0.005	0	42
chrI	26058	T	C	0	1	0.677	0.012	0	0	0.652	0.008	0	0	0.571	0.014	0	0	0.398	0.006	0	0	0.347	0.006	0	0	0.468	0.005	0	0	0.492	0.005	0	0	0.581	0.016	0	0	0.448	0.005	0	0	0.461	0.013	0	0	0.455	0.005	0	0
chrI	26136	G	T	0	1	0.678	0.012	2	1	0.653	0.008	0	0	0.571	0.014	5	0	0.398	0.006	4	0	0.349	0.006	3	0	0.467	0.005	5	0	0.491	0.005	0	1	0.583	0.016	7	0	0.449	0.005	0	1	0.462	0.013	7	0	0.454	0.005	0	1
chrI	26160	G	T	3	0	0.678	0.012	6	0	0.653	0.008	3	0	0.571	0.014	0	7	0.398	0.006	0	4	0.349	0.006	1	3	0.467	0.005	0	7	0.491	0.005	1	0	0.583	0.016	0	12	0.449	0.005	1	0	0.462	0.013	0	9	0.454	0.005	7	0
chrI	26203	G	C	15	0	0.678	0.012	23	0	0.653	0.008	13	0	0.571	0.014	0	13	0.398	0.006	0	7	0.349	0.006	0	12	0.467	0.005	0	15	0.491	0.005	9	0	0.583	0.016	0	19	0.449	0.005	7	0	0.462	0.013	0	12	0.454	0.005	18	0
chrI	26205	G	T	15	0	0.678	0.012	23	0	0.653	0.008	13	0	0.571	0.014	0	13	0.398	0.006	0	7	0.349	0.006	0	12	0.467	0.005	0	15	0.491	0.005	9	0	0.583	0.016	0	19	0.449	0.005	7	0	0.462	0.013	0	12	0.454	0.005	18	0
chrI	26214	T	A	23	0	0.678	0.012	39	0	0.653	0.008	17	0	0.571	0.014	4	20	0.398	0.006	4	16	0.349	0.006	4	23	0.467	0.005	3	36	0.491	0.005	11	0	0.583	0.016	5	29	0.449	0.005	8	0	0.462	0.013	4	24	0.454	0.005	37	0
chrI	26229	A	G	31	0	0.678	0.012	48	0	0.653	0.008	26	0	0.571	0.014	3	23	0.398	0.006	4	15	0.349	0.006	3	28	0.467	0.005	2	39	0.491	0.005	17	0	0.583	0.016	3	34	0.449	0.005	17	0	0.462	0.013	1	23	0.454	0.005	60	0
chrI	26232	G	A	31	0	0.678	0.012	48	0	0.653	0.008	26	0	0.571	0.014	3	23	0.398	0.006	4	15	0.349	0.006	3	28	0.467	0.005	2	39	0.491	0.005	17	0	0.583	0.016	3	34	0.449	0.005	17	0	0.462	0.013	1	23	0.454	0.005	60	0
chrI	26283	A	T	47	0	0.678	0.012	79	0	0.653	0.008	54	0	0.571	0.014	0	18	0.398	0.006	0	14	0.349	0.006	0	28	0.467	0.005	0	36	0.491	0.005	35	0	0.583	0.016	0	25	0.449	0.005	26	0	0.462	0.013	0	20	0.454	0.005	104	0
chrI	26288	A	G	48	0	0.678	0.012	82	0	0.653	0.008	57	0	0.571	0.014	6	11	0.398	0.006	4	10	0.349	0.006	12	14	0.467	0.005	7	26	0.491	0.005	37	0	0.583	0.016	10	13	0.449	0.005	27	0	0.462	0.013	6	12	0.454	0.005	105	0
chrI	26295	G	T	50	0	0.678	0.012	82	0	0.653	0.008	54	0	0.571	0.014	0	11	0.399	0.006	0	10	0.349	0.006	0	15	0.466	0.005	0	25	0.490	0.005	36	0	0.583	0.016	0	15	0.449	0.005	27	0	0.462	0.013	0	12	0.454	0.005	111	0
chrI	26412	G	C	0	11	0.677	0.012	0	16	0.652	0.008	0	3	0.571	0.014	0	0	0.398	0.006	0	0	0.349	0.006	0	0	0.466	0.005	0	0	0.490	0.005	0	4	0.584	0.016	0	0	0.449	0.005	0	5	0.462	0.013	0	0	0.454	0.005	0	22
chrI	26575	T	C	0	0	0.678	0.012	0	1	0.652	0.008	0	1	0.571	0.014	0	0	0.398	0.006	0	0	0.350	0.006	0	0	0.465	0.005	0	0	0.489	0.005	0	0	0.584	0.016	0	0	0.446	0.005	0	2	0.463	0.013	0	0	0.452	0.005	0	0
chrI	26576	C	T	0	0	0.678	0.012	0	1	0.652	0.008	0	1	0.571	0.014	0	0	0.398	0.006	0	0	0.350	0.006	0	0	0.465	0.005	0	0	0.489	0.005	0	0	0.584	0.016	0	0	0.446	0.005	0	2	0.463	0.013	0	0	0.452	0.005	0	0
chrI	26748	T	A	0	0	0.679	0.012	0	0	0.652	0.008	0	0	0.574	0.014	0	0	0.398	0.006	0	0	0.351	0.006	0	0	0.464	0.005	0	0	0.490	0.005	0	0	0.584	0.016	0	0	0.447	0.005	0	0	0.464	0.013	0	2	0.451	0.005	0	0
chrI	26765	T	C	0	0	0.679	0.012	0	0	0.652	0.008	0	0	0.574	0.014	0	4	0.398	0.006	0	0	0.351	0.006	0	4	0.464	0.005	0	1	0.490	0.005	0	0	0.584	0.016	0	3	0.447	0.005	0	0	0.464	0.013	0	6	0.451	0.005	1	0
chrI	26766	G	A	0	0	0.679	0.012	0	0	0.652	0.008	0	0	0.574	0.014	0	4	0.398	0.006	0	0	0.351	0.006	0	4	0.464	0.005	0	1	0.490	0.005	0	0	0.584	0.016	0	3	0.447	0.005	0	0	0.464	0.013	0	6	0.451	0.005	1	0
chrI	26793	A	G	0	0	0.679	0.012	0	0	0.652	0.008	0	0	0.574	0.014	0	4	0.398	0.006	0	0	0.351	0.006	0	5	0.464	0.005	0	1	0.490	0.005	0	0	0.584	0.016	0	4	0.447	0.005	0	0	0.464	0.013	0	6	0.451	0.005	1	0
chrI	26799	G	A	0	0	0.679	0.012	0	0	0.652	0.008	0	0	0.574	0.014	2	2	0.398	0.006	0	0	0.351	0.006	5	0	0.464	0.005	0	1	0.490	0.005	0	0	0.584	0.016	2	2	0.447	0.005	0	0	0.464	0.013	3	3	0.451	0.005	2	0
chrI	26856	C	T	0	0	0.678	0.012	0	0	0.652	0.008	0	0	0.570	0.014	4	1	0.400	0.006	1	2	0.352	0.006	8	1	0.463	0.005	2	1	0.489	0.005	0	0	0.583	0.016	4	1	0.446	0.005	0	1	0.464	0.013	8	2	0.451	0.005	0	4
chrI	26859	A	G	0	0	0.678	0.012	0	0	0.652	0.008	0	0	0.570	0.014	4	1	0.400	0.006	1	2	0.352	0.006	8	1	0.463	0.005	2	1	0.489	0.005	0	0	0.583	0.016	4	1	0.446	0.005	0	1	0.464	0.013	8	2	0.451	0.005	0	4
chrI	26862	T	C	0	0	0.678	0.012	0	0	0.652	0.008	0	0	0.570	0.014	4	1	0.400	0.006	1	2	0.352	0.006	8	1	0.463	0.005	2	1	0.489	0.005	0	0	0.583	0.016	4	1	0.446	0.005	0	1	0.464	0.013	8	2	0.451	0.005	0	4
chrI	26878	G	C	0	3	0.678	0.012	0	6	0.652	0.008	0	2	0.570	0.014	0	14	0.400	0.006	0	9	0.352	0.006	0	17	0.463	0.005	0	12	0.489	0.005	0	3	0.583	0.016	0	9	0.446	0.005	0	2	0.464	0.013	0	12	0.451	0.005	0	26
chrI	26880	G	T	0	3	0.678	0.012	0	6	0.652	0.008	0	2	0.570	0.014	0	14	0.400	0.006	0	9	0.352	0.006	0	17	0.463	0.005	0	12	0.489	0.005	0	3	0.583	0.016	0	9	0.446	0.005	0	2	0.464	0.013	0	12	0.451	0.005	0	26
chrI	26896	C	T	0	7	0.679	0.012	0	11	0.653	0.008	0	2	0.573	0.014	0	29	0.399	0.006	0	21	0.352	0.006	0	34	0.463	0.005	0	36	0.489	0.005	0	5	0.585	0.016	0	28	0.447	0.005	0	3	0.464	0.013	0	29	0.451	0.005	0	34
chrI	26900	T	C	0	7	0.679	0.012	0	11	0.653	0.008	0	2	0.573	0.014	0	29	0.399	0.006	0	21	0.352	0.006	0	34	0.463	0.005	0	36	0.489	0.005	0	5	0.585	0.016	0	28	0.447	0.005	0	3	0.464	0.013	0	29	0.451	0.005	0	34
chrI	26901	T	A	0	7	0.679	0.012	0	11	0.653	0.008	0	2	0.573	0.014	0	29	0.399	0.006	0	21	0.352	0.006	0	34	0.463	0.005	0	36	0.489	0.005	0	5	0.585	0.016	0	28	0.447	0.005	0	3	0.464	0.013	0	29	0.451	0.005	0	34
chrI	26923	C	G	0	9	0.679	0.012	0	11	0.653	0.008	0	3	0.573	0.014	0	36	0.399	0.006	0	32	0.352	0.006	0	45	0.463	0.005	0	55	0.489	0.005	0	5	0.585	0.016	0	50	0.447	0.005	0	4	0.464	0.013	0	45	0.451	0.005	0	33
chrI	26931	A	G	0	9	0.679	0.012	0	11	0.653	0.008	1	3	0.573	0.014	2	35	0.399	0.006	2	33	0.352	0.006	2	47	0.463	0.005	4	56	0.489	0.005	0	5	0.585	0.016	10	52	0.447	0.005	0	4	0.464	0.013	6	46	0.451	0.005	3	33
chrI	26937	G	T	9	0	0.679	0.012	8	1	0.653	0.008	2	1	0.573	0.014	21	14	0.399	0.006	11	18	0.352	0.006	25	17	0.463	0.005	21	33	0.489	0.005	5	0	0.585	0.016	19	31	0.447	0.005	4	0	0.464	0.013	15	28	0.451	0.005	30	1
chrI	26981	T	C	0	1	0.679	0.012	0	2	0.652	0.008	0	3	0.573	0.014	0	29	0.400	0.006	0	32	0.352	0.006	0	31	0.463	0.005	0	51	0.490	0.005	0	2	0.585	0.016	0	50	0.446	0.005	0	0	0.465	0.013	0	42	0.450	0.005	0	8
chrI	26982	G	A	0	1	0.679	0.012	0	2	0.652	0.008	0	3	0.573	0.014	0	29	0.400	0.006	0	32	0.352	0.006	0	31	0.463	0.005	0	51	0.490	0.005	0	2	0.585	0.016	0	50	0.446	0.005	0	0	0.465	0.013	0	42	0.450	0.005	0	8
chrI	26983	T	G	0	1	0.679	0.012	0	2	0.652	0.008	0	3	0.573	0.014	0	29	0.400	0.006	0	32	0.352	0.006	0	31	0.463	0.005	0	51	0.490	0.005	0	2	0.585	0.016	0	50	0.446	0.005	0	0	0.465	0.013	0	42	0.450	0.005	0	8
chrI	27013	C	T	26	1	0.679	0.012	39	2	0.652	0.008	15	0	0.573	0.014	43	40	0.400	0.006	30	46	0.352	0.006	57	36	0.463	0.005	63	48	0.490	0.005	19	0	0.585	0.016	59	57	0.446	0.005	8	0	0.465	0.013	48	46	0.450	0.005	65	8
chrI	27015	A	G	26	1	0.679	0.012	39	2	0.652	0.008	15	0	0.573	0.014	43	40	0.400	0.006	30	46	0.352	0.006	57	36	0.463	0.005	63	48	0.490	0.005	19	0	0.585	0.016	59	57	0.446	0.005	8	0	0.465	0.013	48	46	0.450	0.005	65	8
chrI	27027	A	T	0	22	0.679	0.012	0	35	0.652	0.008	0	14	0.573	0.014	0	55	0.400	0.006	0	43	0.352	0.006	0	42	0.463	0.005	0	60	0.490	0.005	0	19	0.585	0.016	0	64	0.446	0.005	0	8	0.465	0.013	0	54	0.450	0.005	0	61
chrI	27031	C	T	0	22	0.679	0.012	0	35	0.652	0.008	0	14	0.573	0.014	0	55	0.400	0.006	0	43	0.352	0.006	0	42	0.463	0.005	0	60	0.490	0.005	0	19	0.585	0.016	0	64	0.446	0.005	0	8	0.465	0.013	0	54	0.450	0.005	0	61
chrI	27035	T	C	0	22	0.679	0.012	0	35	0.652	0.008	0	14	0.573	0.014	0	55	0.400	0.006	0	43	0.352	0.006	0	42	0.463	0.005	0	60	0.490	0.005	0	19	0.585	0.016	0	64	0.446	0.005	0	8	0.465	0.013	0	54	0.450	0.005	0	61
chrI	27036	G	A	0	22	0.679	0.012	0	35	0.652	0.008	0	14	0.573	0.014	0	55	0.400	0.006	0	43	0.352	0.006	0	42	0.463	0.005	0	60	0.490	0.005	0	19	0.585	0.016	0	64	0.446	0.005	0	8	0.465	0.013	0	54	0.450	0.005	0	61
chrI	27044	C	T	0	27	0.678	0.012	0	48	0.652	0.008	0	21	0.573	0.014	0	70	0.399	0.006	0	56	0.352	0.006	0	66	0.463	0.005	1	82	0.489	0.005	0	24	0.586	0.016	0	85	0.445	0.005	0	8	0.465	0.013	0	70	0.449	0.005	0	87
chrI	27060	A	T	0	33	0.678	0.012	0	44	0.652	0.008	0	20	0.573	0.014	0	58	0.399	0.006	0	45	0.352	0.006	0	56	0.463	0.005	0	71	0.489	0.005	0	27	0.586	0.016	0	62	0.445	0.005	0	11	0.465	0.013	0	58	0.449	0.005	0	91
chrI	27063	G	A	0	33	0.678	0.012	0	44	0.652	0.008	0	20	0.573	0.014	0	58	0.399	0.006	0	45	0.352	0.006	0	56	0.463	0.005	0	71	0.489	0.005	0	27	0.586	0.016	0	62	0.445	0.005	0	11	0.465	0.013	0	58	0.449	0.005	0	91
chrI	27072	A	G	1	26	0.678	0.012	1	38	0.652	0.008	1	17	0.573	0.014	4	36	0.399	0.006	8	28	0.352	0.006	6	48	0.463	0.005	2	52	0.489	0.005	2	26	0.586	0.016	2	36	0.445	0.005	1	7	0.465	0.013	1	40	0.449	0.005	8	79
chrI	27075	G	A	1	26	0.679	0.012	1	38	0.652	0.008	1	17	0.573	0.014	4	36	0.399	0.006	8	28	0.353	0.006	6	48	0.464	0.005	2	52	0.487	0.005	2	26	0.585	0.016	2	36	0.445	0.005	1	7	0.465	0.013	1	40	0.450	0.005	8	79
chrI	27080	C	T	1	26	0.679	0.012	1	38	0.652	0.008	1	17	0.573	0.014	4	36	0.399	0.006	8	28	0.353	0.006	6	48	0.464	0.005	2	52	0.487	0.005	2	26	0.585	0.016	2	36	0.445	0.005	1	7	0.465	0.013	1	40	0.450	0.005	8	79
chrI	27081	G	A	1	26	0.679	0.012	1	38	0.652	0.008	1	17	0.573	0.014	4	36	0.399	0.006	8	28	0.353	0.006	6	48	0.464	0.005	2	52	0.487	0.005	2	26	0.585	0.016	2	36	0.445	0.005	1	7	0.465	0.013	1	40	0.450	0.005	8	79
chrI	27084	G	A	1	26	0.679	0.012	1	38	0.652	0.008	1	17	0.573	0.014	4	36	0.399	0.006	8	28	0.353	0.006	6	48	0.464	0.005	2	52	0.487	0.005	2	26	0.585	0.016	2	36	0.445	0.005	1	7	0.465	0.013	1	40	0.450	0.005	8	79
chrI	27090	T	C	0	51	0.679	0.012	0	67	0.652	0.008	0	33	0.573	0.014	0	85	0.399	0.006	0	76	0.353	0.006	0	92	0.464	0.005	0	137	0.487	0.005	0	36	0.585	0.016	0	106	0.445	0.005	0	29	0.465	0.013	0	114	0.450	0.005	0	170
chrI	27099	T	C	8	58	0.679	0.012	10	75	0.652	0.008	3	42	0.573	0.014	10	113	0.399	0.006	6	107	0.353	0.006	11	145	0.464	0.005	13	193	0.487	0.005	6	41	0.585	0.016	7	148	0.445	0.005	3	37	0.465	0.013	9	161	0.450	0.005	22	187
chrI	27105	A	G	1	63	0.679	0.012	3	80	0.652	0.008	1	48	0.572	0.014	0	114	0.399	0.006	0	115	0.354	0.006	0	157	0.464	0.005	0	211	0.488	0.005	0	44	0.586	0.016	0	157	0.446	0.005	0	41	0.465	0.013	0	165	0.450	0.005	4	205
chrI	27126	T	C	0	67	0.679	0.012	0	97	0.652	0.008	0	60	0.572	0.014	0	127	0.399	0.006	0	121	0.354	0.006	0	181	0.464	0.005	0	237	0.488	0.005	0	48	0.586	0.016	0	166	0.446	0.005	0	47	0.465	0.013	0	176	0.450	0.005	0	239
chrI	27129	C	G	0	67	0.679	0.012	0	97	0.652	0.008	0	60	0.572	0.014	0	127	0.399	0.006	0	121	0.354	0.006	0	181	0.464	0.005	0	237	0.488	0.005	0	48	0.586	0.016	0	166	0.446	0.005	0	47	0.465	0.013	0	176	0.450	0.005	0	239
chrI	27183	G	A	84	12	0.679	0.012	87	27	0.652	0.008	45	13	0.572	0.014	126	89	0.399	0.006	68	88	0.353	0.006	182	87	0.464	0.005	189	97	0.489	0.005	49	17	0.585	0.016	154	90	0.446	0.005	49	25	0.465	0.013	133	102	0.450	0.005	146	109
chrI	27186	T	C	84	12	0.679	0.012	87	27	0.652	0.008	45	13	0.572	0.014	126	89	0.399	0.006	68	88	0.353	0.006	182	87	0.464	0.005	189	97	0.489	0.005	49	17	0.585	0.016	154	90	0.446	0.005	49	25	0.465	0.013	133	102	0.450	0.005	146	109
chrI	27188	G	A	84	12	0.679	0.012	87	27	0.652	0.008	45	13	0.572	0.014	126	89	0.399	0.006	68	88	0.353	0.006	182	87	0.464	0.005	189	97	0.489	0.005	49	17	0.585	0.016	154	90	0.446	0.005	49	25	0.465	0.013	133	102	0.450	0.005	146	109
chrI	27195	T	G	84	12	0.679	0.012	87	27	0.652	0.008	45	13	0.572	0.014	126	89	0.399	0.006	68	88	0.353	0.006	182	87	0.464	0.005	189	97	0.489	0.005	49	17	0.585	0.016	154	90	0.446	0.005	49	25	0.465	0.013	133	102	0.450	0.005	146	109
chrI	27210	A	G	53	42	0.679	0.012	56	66	0.652	0.008	27	33	0.572	0.014	67	167	0.399	0.006	36	136	0.353	0.006	91	219	0.464	0.005	89	219	0.489	0.005	28	39	0.585	0.016	70	187	0.446	0.005	29	46	0.465	0.013	61	183	0.450	0.005	55	212
chrI	27290	C	A	38	48	0.679	0.012	55	68	0.652	0.008	32	41	0.572	0.014	58	191	0.399	0.006	50	150	0.353	0.006	91	234	0.464	0.005	106	234	0.489	0.005	27	33	0.585	0.016	92	195	0.446	0.005	26	44	0.465	0.013	71	168	0.450	0.005	70	191
chrI	27356	T	C	38	28	0.679	0.012	57	26	0.652	0.008	22	18	0.572	0.014	69	116	0.399	0.006	46	99	0.353	0.006	81	129	0.464	0.005	119	146	0.489	0.005	26	20	0.585	0.016	65	137	0.446	0.005	14	22	0.465	0.013	72	105	0.450	0.005	64	117
chrI	27357	A	G	38	28	0.679	0.012	57	26	0.652	0.008	22	18	0.572	0.014	69	116	0.399	0.006	46	99	0.353	0.006	81	129	0.464	0.005	119	146	0.489	0.005	26	20	0.585	0.016	65	137	0.446	0.005	14	22	0.465	0.013	72	105	0.450	0.005	64	117
chrI	27370	G	A	36	28	0.679	0.012	54	25	0.652	0.008	18	19	0.572	0.014	60	115	0.400	0.006	46	95	0.353	0.006	82	124	0.463	0.005	118	137	0.489	0.005	20	20	0.585	0.016	63	134	0.445	0.005	10	20	0.465	0.013	64	101	0.450	0.006	53	111
chrI	27380	T	G	35	29	0.679	0.012	55	26	0.652	0.008	17	17	0.572	0.014	57	107	0.400	0.006	45	95	0.353	0.006	84	112	0.463	0.005	113	133	0.489	0.005	22	19	0.585	0.016	68	124	0.445	0.005	15	23	0.465	0.013	66	98	0.450	0.006	58	108
chrI	27667	A	G	19	6	0.679	0.012	29	14	0.652	0.008	4	10	0.573	0.014	49	36	0.400	0.006	31	30	0.354	0.006	78	46	0.463	0.005	82	48	0.489	0.005	8	11	0.585	0.016	58	46	0.445	0.005	8	17	0.465	0.013	68	33	0.448	0.006	50	68
chrI	27668	A	C	19	6	0.679	0.012	29	14	0.652	0.008	4	10	0.573	0.014	49	36	0.400	0.006	31	30	0.354	0.006	78	46	0.463	0.005	82	48	0.489	0.005	8	11	0.585	0.016	58	46	0.445	0.005	8	17	0.465	0.013	68	33	0.448	0.006	50	68
chrI	27804	C	A	20	7	0.680	0.012	27	15	0.651	0.008	11	7	0.574	0.014	49	74	0.400	0.006	39	65	0.355	0.006	58	67	0.462	0.005	80	67	0.489	0.005	12	14	0.587	0.016	58	72	0.445	0.005	5	16	0.466	0.013	55	62	0.448	0.006	34	61
chrI	27810	T	C	20	7	0.680	0.012	31	16	0.651	0.008	11	7	0.574	0.014	48	69	0.400	0.006	39	59	0.355	0.006	56	61	0.462	0.005	80	64	0.489	0.005	12	14	0.587	0.016	58	63	0.445	0.005	6	16	0.466	0.013	50	57	0.448	0.006	37	63
chrI	27816	G	A	18	7	0.680	0.012	33	16	0.651	0.008	13	7	0.574	0.014	49	55	0.400	0.006	40	45	0.355	0.006	55	51	0.462	0.005	83	54	0.489	0.005	14	13	0.587	0.016	59	56	0.445	0.005	7	13	0.466	0.013	50	48	0.448	0.006	41	57
chrI	27822	T	C	19	6	0.680	0.012	36	16	0.651	0.008	13	7	0.574	0.014	44	48	0.400	0.006	34	39	0.355	0.006	60	46	0.462	0.005	84	45	0.489	0.005	13	12	0.587	0.016	56	50	0.445	0.005	9	10	0.466	0.013	49	44	0.448	0.006	39	53
chrI	27823	C	A	19	6	0.680	0.012	36	16	0.651	0.008	13	7	0.574	0.014	44	48	0.400	0.006	34	39	0.355	0.006	60	46	0.462	0.005	84	45	0.489	0.005	13	12	0.587	0.016	56	50	0.445	0.005	9	10	0.466	0.013	49	44	0.448	0.006	39	53
chrI	27825	C	T	19	6	0.680	0.012	36	16	0.651	0.008	13	7	0.574	0.014	44	48	0.400	0.006	34	39	0.355	0.006	60	46	0.462	0.005	84	45	0.489	0.005	13	12	0.587	0.016	56	50	0.445	0.005	9	10	0.466	0.013	49	44	0.448	0.006	39	53
chrI	27914	T	C	20	9	0.680	0.012	25	17	0.651	0.008	9	9	0.574	0.014	42	46	0.400	0.006	25	48	0.354	0.006	58	68	0.461	0.005	66	56	0.489	0.005	8	12	0.588	0.016	51	55	0.445	0.005	9	11	0.466	0.013	35	57	0.447	0.006	36	60
chrI	27948	A	G	16	7	0.680	0.012	15	11	0.651	0.008	6	5	0.574	0.014	42	55	0.400	0.006	24	52	0.354	0.006	54	75	0.461	0.005	54	57	0.489	0.005	4	7	0.588	0.016	47	59	0.445	0.005	5	8	0.466	0.013	41	54	0.447	0.006	35	40
chrI	27970	T	G	13	3	0.680	0.012	11	11	0.651	0.008	3	4	0.574	0.014	32	47	0.400	0.006	22	55	0.354	0.006	51	76	0.461	0.005	47	54	0.489	0.005	1	8	0.588	0.016	43	59	0.445	0.005	4	5	0.466	0.013	34	43	0.447	0.006	26	29
chrI	27983	T	A	13	1	0.680	0.012	13	9	0.651	0.008	2	4	0.574	0.014	34	55	0.400	0.006	26	53	0.354	0.006	52	87	0.461	0.005	53	56	0.489	0.005	2	5	0.588	0.016	50	59	0.445	0.005	2	4	0.466	0.013	36	48	0.447	0.006	26	27
chrI	27997	T	C	11	0	0.680	0.012	10	9	0.651	0.008	0	2	0.574	0.014	27	54	0.400	0.006	26	56	0.354	0.006	51	78	0.461	0.005	51	51	0.489	0.005	2	6	0.588	0.016	42	53	0.445	0.005	2	4	0.466	0.013	31	46	0.447	0.006	21	24
chrI	28007	G	C	10	0	0.680	0.012	8	8	0.651	0.008	0	2	0.574	0.014	29	51	0.400	0.006	25	57	0.354	0.006	51	75	0.461	0.005	52	50	0.489	0.005	2	6	0.588	0.016	43	53	0.445	0.005	2	4	0.466	0.013	33	45	0.447	0.006	22	25
chrI	28083	T	C	11	1	0.680	0.012	11	7	0.651	0.008	3	3	0.574	0.014	23	60	0.400	0.006	22	53	0.355	0.006	44	66	0.462	0.005	35	31	0.489	0.005	1	3	0.588	0.016	29	49	0.446	0.005	1	1	0.468	0.013	26	46	0.447	0.006	12	23
chrI	28117	G	C	10	2	0.680	0.012	9	8	0.651	0.008	3	3	0.574	0.014	28	60	0.400	0.006	21	59	0.355	0.006	44	75	0.462	0.005	38	35	0.489	0.005	1	1	0.588	0.016	34	67	0.446	0.005	1	0	0.468	0.013	29	55	0.447	0.006	14	22
chrI	28127	T	C	10	2	0.680	0.012	9	8	0.651	0.008	5	2	0.574	0.014	28	63	0.400	0.006	21	63	0.355	0.006	46	80	0.461	0.005	43	42	0.489	0.005	0	1	0.588	0.016	38	77	0.445	0.005	1	0	0.468	0.013	30	59	0.447	0.006	17	25
chrI	28321	G	A	10	3	0.681	0.012	12	9	0.651	0.008	6	8	0.574	0.014	24	68	0.400	0.006	29	79	0.356	0.006	57	96	0.462	0.005	50	65	0.489	0.005	4	2	0.587	0.016	47	78	0.444	0.005	8	5	0.468	0.013	41	61	0.446	0.005	17	34
chrI	28352	C	T	8	2	0.681	0.012	9	12	0.652	0.008	2	4	0.574	0.014	25	58	0.398	0.006	26	68	0.356	0.006	66	100	0.462	0.005	50	66	0.488	0.005	3	1	0.587	0.016	47	84	0.445	0.005	7	2	0.467	0.013	33	65	0.446	0.005	17	23
chrI	28384	G	C	10	1	0.681	0.012	4	12	0.652	0.008	3	4	0.574	0.014	33	62	0.398	0.006	22	62	0.356	0.006	65	97	0.462	0.005	57	59	0.488	0.005	6	1	0.587	0.016	44	74	0.445	0.005	5	3	0.467	0.013	44	69	0.446	0.005	21	21
chrI	28385	A	G	10	1	0.681	0.012	4	12	0.652	0.008	3	4	0.574	0.014	33	62	0.398	0.006	22	62	0.356	0.006	65	97	0.462	0.005	57	59	0.488	0.005	6	1	0.587	0.016	44	74	0.445	0.005	5	3	0.467	0.013	44	69	0.446	0.005	21	21
chrI	28433	G	A	12	0	0.681	0.012	10	12	0.652	0.008	2	5	0.574	0.014	43	94	0.398	0.006	24	86	0.356	0.006	83	96	0.462	0.005	65	78	0.488	0.005	7	0	0.588	0.016	55	87	0.445	0.005	6	4	0.467	0.013	56	99	0.446	0.005	25	30
chrI	28458	C	T	13	0	0.681	0.012	14	7	0.652	0.008	3	7	0.574	0.014	50	95	0.398	0.006	25	87	0.356	0.006	85	96	0.462	0.005	69	75	0.488	0.005	8	0	0.588	0.016	59	82	0.445	0.005	6	6	0.467	0.013	61	95	0.446	0.005	30	28
chrI	28517	A	G	9	0	0.678	0.012	12	4	0.651	0.008	2	7	0.574	0.014	31	65	0.399	0.006	24	68	0.357	0.006	63	66	0.462	0.005	47	64	0.489	0.005	2	2	0.588	0.016	49	58	0.443	0.005	4	8	0.467	0.013	44	67	0.446	0.005	19	28
chrI	28650	G	T	2	3	0.681	0.012	7	1	0.652	0.008	2	0	0.575	0.014	32	49	0.397	0.006	21	54	0.357	0.006	55	49	0.461	0.005	44	50	0.488	0.005	2	2	0.588	0.016	39	41	0.444	0.005	4	2	0.467	0.013	46	38	0.447	0.005	14	16
chrI	28666	A	G	3	2	0.681	0.012	4	2	0.652	0.008	2	0	0.575	0.014	33	54	0.397	0.006	19	57	0.357	0.006	50	54	0.461	0.005	42	51	0.488	0.005	2	2	0.588	0.016	40	49	0.444	0.005	5	2	0.467	0.013	42	42	0.447	0.005	13	18
chrI	28684	A	G	5	4	0.681	0.012	7	2	0.652	0.008	1	0	0.575	0.014	34	49	0.397	0.006	25	50	0.357	0.006	50	43	0.461	0.005	41	48	0.488	0.005	2	0	0.588	0.016	37	58	0.444	0.005	5	4	0.467	0.013	43	42	0.447	0.005	10	15
chrI	28696	G	T	8	6	0.681	0.012	8	4	0.652	0.008	1	0	0.575	0.014	39	55	0.397	0.006	25	56	0.357	0.006	52	56	0.461	0.005	44	53	0.488	0.005	1	0	0.588	0.016	41	63	0.444	0.005	4	4	0.467	0.013	47	47	0.447	0.005	14	16
chrI	28844	C	T	6	1	0.679	0.012	13	5	0.650	0.008	1	3	0.574	0.014	22	71	0.397	0.006	27	48	0.359	0.006	69	68	0.462	0.005	33	62	0.488	0.005	2	7	0.587	0.016	42	49	0.444	0.005	7	7	0.468	0.013	39	61	0.447	0.005	13	9
chrI	28926	A	T	3	1	0.679	0.012	27	5	0.650	0.008	0	6	0.574	0.014	26	62	0.397	0.006	18	60	0.359	0.006	53	62	0.462	0.005	44	53	0.488	0.005	7	4	0.587	0.016	36	58	0.444	0.005	5	9	0.468	0.013	36	47	0.447	0.005	25	24
chrI	29009	G	T	9	3	0.681	0.012	21	3	0.650	0.008	0	2	0.574	0.014	18	18	0.397	0.006	18	35	0.359	0.006	39	28	0.462	0.005	41	33	0.488	0.005	2	0	0.587	0.016	37	27	0.444	0.005	1	4	0.467	0.013	23	26	0.447	0.005	13	20
chrI	29093	A	T	10	4	0.683	0.012	7	3	0.652	0.008	2	3	0.574	0.014	36	44	0.396	0.006	29	47	0.359	0.006	52	57	0.462	0.005	44	42	0.488	0.005	4	2	0.587	0.016	45	49	0.445	0.005	6	9	0.467	0.013	31	40	0.448	0.005	23	26
chrI	29109	G	C	11	3	0.683	0.012	8	4	0.652	0.008	2	3	0.574	0.014	35	47	0.397	0.006	28	47	0.359	0.006	51	56	0.463	0.005	41	42	0.489	0.005	3	3	0.587	0.016	46	49	0.444	0.005	6	10	0.467	0.013	31	38	0.447	0.005	25	28
chrI	29118	C	T	9	3	0.683	0.012	7	5	0.652	0.008	2	3	0.574	0.014	33	48	0.397	0.006	27	43	0.359	0.006	48	57	0.463	0.005	40	44	0.489	0.005	4	2	0.587	0.016	45	49	0.444	0.005	6	10	0.467	0.013	30	38	0.447	0.005	23	25
chrI	29126	T	C	8	3	0.683	0.012	5	5	0.652	0.008	2	3	0.574	0.014	33	51	0.397	0.006	26	47	0.359	0.006	49	58	0.463	0.005	39	48	0.489	0.005	2	2	0.587	0.016	46	48	0.444	0.005	6	9	0.467	0.013	30	40	0.447	0.005	19	24
chrI	29131	A	G	8	3	0.683	0.012	5	5	0.652	0.008	2	2	0.574	0.014	33	51	0.397	0.006	27	47	0.359	0.006	52	62	0.463	0.005	38	46	0.489	0.005	2	2	0.587	0.016	45	49	0.444	0.005	6	9	0.467	0.013	29	40	0.447	0.005	19	25
chrI	29154	G	A	10	0	0.683	0.012	4	8	0.649	0.008	0	3	0.573	0.014	25	41	0.396	0.006	21	43	0.360	0.006	51	51	0.463	0.005	27	41	0.488	0.005	2	0	0.587	0.016	39	42	0.443	0.005	6	6	0.467	0.013	27	38	0.448	0.005	16	19
chrI	29180	T	C	6	0	0.683	0.012	2	7	0.649	0.008	1	2	0.573	0.014	24	30	0.395	0.006	14	37	0.359	0.006	38	38	0.463	0.005	20	32	0.487	0.005	0	0	0.587	0.016	32	33	0.443	0.005	5	4	0.467	0.013	17	30	0.448	0.005	13	14
chrI	29217	T	C	8	0	0.683	0.012	2	4	0.649	0.008	1	2	0.573	0.014	23	23	0.395	0.006	13	26	0.359	0.006	28	34	0.463	0.005	23	25	0.487	0.005	1	0	0.587	0.016	27	20	0.443	0.005	5	0	0.467	0.013	21	27	0.448	0.005	10	8
chrI	29226	C	T	7	0	0.683	0.012	4	4	0.649	0.008	1	2	0.573	0.014	25	24	0.395	0.006	15	26	0.359	0.006	31	34	0.463	0.005	26	25	0.487	0.005	2	0	0.587	0.016	28	21	0.443	0.005	6	0	0.467	0.013	28	28	0.448	0.005	12	8
chrI	29227	A	G	7	0	0.683	0.012	4	4	0.649	0.008	1	2	0.573	0.014	25	24	0.395	0.006	15	26	0.359	0.006	31	34	0.463	0.005	26	25	0.487	0.005	2	0	0.587	0.016	28	21	0.443	0.005	6	0	0.467	0.013	28	28	0.448	0.005	12	8
chrI	29245	G	A	7	1	0.683	0.012	5	5	0.649	0.008	1	1	0.573	0.014	25	27	0.395	0.006	15	26	0.359	0.006	26	36	0.463	0.005	24	31	0.487	0.005	2	0	0.587	0.016	25	21	0.443	0.005	4	1	0.467	0.013	27	31	0.448	0.005	15	11
chrI	29322	G	C	3	0	0.682	0.011	5	2	0.649	0.008	1	0	0.573	0.014	20	26	0.395	0.006	19	18	0.359	0.006	42	26	0.463	0.005	27	31	0.487	0.005	3	0	0.587	0.016	31	26	0.443	0.005	2	1	0.468	0.013	39	16	0.448	0.005	15	17
chrI	29374	C	T	11	2	0.682	0.011	18	1	0.648	0.008	2	3	0.573	0.014	28	28	0.395	0.006	23	26	0.360	0.006	45	36	0.463	0.005	31	38	0.486	0.005	4	2	0.587	0.016	44	28	0.443	0.005	5	3	0.468	0.013	31	29	0.448	0.005	20	22
chrI	29397	T	C	11	3	0.682	0.012	19	1	0.649	0.008	4	4	0.574	0.014	34	27	0.395	0.006	23	29	0.361	0.006	46	31	0.462	0.005	41	39	0.487	0.005	6	2	0.586	0.016	50	27	0.444	0.005	7	2	0.468	0.013	33	25	0.448	0.005	19	16
chrI	29400	C	T	11	3	0.682	0.012	19	1	0.649	0.008	4	4	0.574	0.014	34	27	0.395	0.006	23	29	0.361	0.006	46	31	0.462	0.005	41	39	0.487	0.005	6	2	0.586	0.016	50	27	0.444	0.005	7	2	0.468	0.013	33	25	0.448	0.005	19	16
chrI	29402	A	T	11	3	0.682	0.012	19	1	0.649	0.008	4	4	0.574	0.014	34	27	0.395	0.006	23	29	0.361	0.006	46	31	0.462	0.005	41	39	0.487	0.005	6	2	0.586	0.016	50	27	0.444	0.005	7	2	0.468	0.013	33	25	0.448	0.005	19	16
chrI	29440	G	T	14	5	0.682	0.012	19	1	0.649	0.008	7	1	0.574	0.014	33	24	0.395	0.006	21	25	0.361	0.006	45	32	0.462	0.005	35	22	0.487	0.005	3	7	0.586	0.016	41	27	0.444	0.005	11	0	0.468	0.013	28	18	0.448	0.005	17	12
chrI	29441	C	T	14	5	0.682	0.012	19	1	0.649	0.008	7	1	0.574	0.014	33	24	0.395	0.006	21	25	0.361	0.006	45	32	0.462	0.005	35	22	0.487	0.005	3	7	0.586	0.016	41	27	0.444	0.005	11	0	0.468	0.013	28	18	0.448	0.005	17	12
chrI	29449	A	G	13	5	0.682	0.012	21	1	0.649	0.008	7	1	0.574	0.014	32	24	0.395	0.006	21	25	0.361	0.006	47	32	0.462	0.005	34	22	0.487	0.005	3	8	0.586	0.016	43	28	0.444	0.005	11	0	0.468	0.013	26	18	0.448	0.005	17	14
chrI	29459	C	T	13	5	0.682	0.012	19	1	0.649	0.008	7	1	0.574	0.014	31	22	0.395	0.006	15	24	0.361	0.006	46	28	0.462	0.005	33	22	0.487	0.005	3	8	0.586	0.016	38	25	0.444	0.005	11	0	0.468	0.013	29	14	0.448	0.005	13	13
chrI	29463	A	C	13	5	0.682	0.012	19	1	0.648	0.008	7	1	0.573	0.014	31	22	0.393	0.006	15	24	0.360	0.006	46	28	0.462	0.005	33	22	0.486	0.005	3	8	0.587	0.016	38	25	0.443	0.005	11	0	0.470	0.013	29	14	0.448	0.005	13	13
chrI	29464	A	G	13	5	0.682	0.012	19	1	0.648	0.008	7	1	0.573	0.014	31	22	0.393	0.006	15	24	0.360	0.006	46	28	0.462	0.005	33	22	0.486	0.005	3	8	0.587	0.016	38	25	0.443	0.005	11	0	0.470	0.013	29	14	0.448	0.005	13	13
chrI	29476	A	G	15	5	0.682	0.012	22	4	0.648	0.008	7	1	0.573	0.014	32	36	0.393	0.006	25	42	0.360	0.006	56	43	0.462	0.005	33	37	0.486	0.005	3	10	0.587	0.016	43	37	0.443	0.005	11	0	0.470	0.013	37	27	0.448	0.005	13	14
chrI	29508	T	C	12	2	0.682	0.012	18	4	0.648	0.008	4	1	0.573	0.014	36	33	0.394	0.006	25	42	0.360	0.006	62	55	0.462	0.005	31	52	0.486	0.005	5	6	0.587	0.016	41	53	0.443	0.005	7	1	0.472	0.013	48	44	0.448	0.005	12	19
chrI	29522	T	A	11	2	0.682	0.012	17	5	0.648	0.008	4	2	0.573	0.014	33	28	0.394	0.006	23	41	0.360	0.006	57	51	0.462	0.005	26	47	0.486	0.005	3	6	0.587	0.016	36	50	0.443	0.005	4	1	0.472	0.013	43	45	0.448	0.005	11	15
chrI	29530	C	T	9	3	0.682	0.012	13	4	0.648	0.008	2	2	0.573	0.014	31	26	0.394	0.006	25	37	0.360	0.006	52	48	0.462	0.005	25	43	0.486	0.005	3	6	0.587	0.016	35	47	0.443	0.005	4	1	0.472	0.013	43	41	0.448	0.005	9	13
chrI	29554	G	A	10	2	0.682	0.012	11	4	0.647	0.008	2	2	0.573	0.014	27	23	0.394	0.006	26	33	0.361	0.006	48	37	0.463	0.005	23	39	0.487	0.005	3	6	0.587	0.016	34	42	0.443	0.005	4	1	0.472	0.013	39	39	0.448	0.005	9	12
chrI	29564	T	C	10	2	0.682	0.012	9	4	0.647	0.008	2	2	0.573	0.014	23	27	0.394	0.006	23	35	0.361	0.006	44	37	0.463	0.005	21	39	0.487	0.005	3	6	0.587	0.016	29	45	0.443	0.005	4	1	0.472	0.013	39	41	0.448	0.005	9	13
chrI	29666	C	A	3	0	0.682	0.012	9	5	0.649	0.008	1	1	0.572	0.014	22	40	0.395	0.006	12	30	0.361	0.006	34	33	0.461	0.005	42	28	0.486	0.005	0	3	0.586	0.016	25	40	0.445	0.005	0	3	0.472	0.013	23	36	0.449	0.005	7	12
chrI	29693	G	A	3	1	0.682	0.012	10	5	0.649	0.008	1	1	0.572	0.014	28	46	0.395	0.006	18	41	0.361	0.006	44	40	0.461	0.005	38	35	0.486	0.005	0	3	0.586	0.016	27	52	0.445	0.005	1	3	0.472	0.013	29	46	0.449	0.005	9	15
chrI	29713	T	A	1	2	0.682	0.012	11	4	0.649	0.008	2	1	0.572	0.014	29	50	0.394	0.006	16	47	0.361	0.006	40	36	0.462	0.005	38	42	0.486	0.005	0	2	0.586	0.016	25	52	0.445	0.005	1	3	0.472	0.013	30	47	0.449	0.005	8	15
chrI	29746	T	C	3	4	0.682	0.012	11	1	0.649	0.008	4	1	0.572	0.014	36	44	0.394	0.006	14	56	0.361	0.006	49	33	0.462	0.005	40	43	0.486	0.005	1	0	0.586	0.016	25	59	0.445	0.005	4	2	0.472	0.013	30	54	0.449	0.005	11	18
chrI	29758	C	T	3	4	0.682	0.012	10	0	0.649	0.008	3	1	0.572	0.014	33	36	0.394	0.006	12	44	0.361	0.006	41	24	0.462	0.005	36	34	0.486	0.005	1	0	0.586	0.016	19	51	0.445	0.005	4	1	0.472	0.013	28	44	0.449	0.005	10	16
chrI	29759	T	C	3	4	0.682	0.012	10	0	0.649	0.008	3	1	0.572	0.014	33	36	0.394	0.006	12	44	0.361	0.006	41	24	0.462	0.005	36	34	0.486	0.005	1	0	0.586	0.016	19	51	0.445	0.005	4	1	0.472	0.013	28	44	0.449	0.005	10	16
chrI	29761	G	T	3	4	0.682	0.012	10	0	0.649	0.008	3	1	0.572	0.014	33	36	0.394	0.006	12	44	0.361	0.006	41	24	0.462	0.005	36	34	0.486	0.005	1	0	0.586	0.016	19	51	0.445	0.005	4	1	0.472	0.013	28	44	0.449	0.005	10	16
chrI	29762	T	G	3	4	0.682	0.012	10	0	0.649	0.008	3	1	0.572	0.014	33	36	0.394	0.006	12	44	0.361	0.006	41	24	0.462	0.005	36	34	0.486	0.005	1	0	0.586	0.016	19	51	0.445	0.005	4	1	0.472	0.013	28	44	0.449	0.005	10	16
chrI	29765	C	T	3	4	0.682	0.012	10	0	0.649	0.008	3	1	0.572	0.014	33	36	0.394	0.006	12	44	0.361	0.006	41	24	0.462	0.005	36	34	0.486	0.005	1	0	0.586	0.016	19	51	0.445	0.005	4	1	0.472	0.013	28	44	0.449	0.005	10	16
chrI	29767	T	C	3	4	0.682	0.012	10	0	0.649	0.008	3	1	0.572	0.014	33	36	0.394	0.006	12	44	0.361	0.006	41	24	0.462	0.005	36	34	0.486	0.005	1	0	0.586	0.016	19	51	0.445	0.005	4	1	0.472	0.013	28	44	0.449	0.005	10	16
chrI	29778	G	A	3	4	0.683	0.012	11	0	0.649	0.008	3	1	0.572	0.014	33	32	0.394	0.006	10	43	0.361	0.006	42	26	0.462	0.005	35	35	0.486	0.005	1	0	0.586	0.016	24	51	0.445	0.005	4	1	0.472	0.013	31	40	0.449	0.005	11	18
chrI	29782	A	T	3	4	0.683	0.012	11	0	0.649	0.008	3	1	0.572	0.014	33	32	0.394	0.006	10	43	0.361	0.006	42	26	0.462	0.005	35	35	0.486	0.005	1	0	0.586	0.016	24	51	0.445	0.005	4	1	0.472	0.013	31	40	0.449	0.005	11	18
chrI	29787	G	A	3	4	0.683	0.012	8	0	0.649	0.008	3	1	0.572	0.014	33	27	0.394	0.006	10	39	0.361	0.006	43	25	0.462	0.005	35	35	0.486	0.005	1	0	0.586	0.016	23	47	0.445	0.005	3	1	0.472	0.013	30	35	0.449	0.005	12	18
chrI	29817	G	A	3	2	0.683	0.012	9	1	0.649	0.008	4	0	0.572	0.014	23	30	0.394	0.006	8	30	0.361	0.006	42	28	0.462	0.005	44	38	0.486	0.005	1	1	0.586	0.016	30	35	0.445	0.005	6	0	0.472	0.013	31	33	0.449	0.005	14	21
chrI	29822	G	A	2	1	0.683	0.012	9	1	0.649	0.008	4	0	0.572	0.014	24	28	0.394	0.006	8	30	0.361	0.006	40	28	0.462	0.005	45	38	0.486	0.005	1	1	0.586	0.016	31	32	0.445	0.005	5	1	0.472	0.013	31	35	0.449	0.005	13	24
chrI	29849	C	T	4	0	0.683	0.012	9	3	0.648	0.008	3	0	0.572	0.014	27	18	0.394	0.006	9	18	0.362	0.006	37	22	0.461	0.005	48	25	0.486	0.005	0	1	0.586	0.016	29	22	0.445	0.005	6	1	0.472	0.013	31	22	0.449	0.005	13	16
chrI	29875	T	G	4	0	0.683	0.012	8	4	0.648	0.008	2	0	0.572	0.014	26	18	0.394	0.006	10	21	0.362	0.006	30	32	0.461	0.005	44	22	0.486	0.005	1	1	0.586	0.016	25	16	0.445	0.005	7	1	0.472	0.013	32	16	0.449	0.005	14	20
chrI	29883	T	C	2	0	0.683	0.012	9	4	0.648	0.008	2	0	0.572	0.014	24	19	0.394	0.006	10	25	0.362	0.006	31	34	0.461	0.005	39	23	0.486	0.005	2	1	0.586	0.016	21	18	0.445	0.005	8	1	0.472	0.013	27	18	0.449	0.005	15	19
chrI	29908	C	T	4	1	0.681	0.012	9	5	0.647	0.008	5	0	0.570	0.014	21	31	0.394	0.006	15	32	0.362	0.006	30	41	0.461	0.005	41	27	0.486	0.005	2	4	0.586	0.016	21	27	0.445	0.005	7	1	0.473	0.013	30	23	0.447	0.005	17	20
chrI	29911	A	G	4	1	0.681	0.012	9	5	0.647	0.008	5	0	0.570	0.014	21	31	0.394	0.006	15	32	0.362	0.006	30	41	0.461	0.005	41	27	0.486	0.005	2	4	0.586	0.016	21	27	0.445	0.005	7	1	0.473	0.013	30	23	0.447	0.005	17	20
chrI	29929	A	G	4	1	0.681	0.012	11	5	0.647	0.008	5	0	0.570	0.014	24	27	0.394	0.006	16	24	0.362	0.006	37	35	0.461	0.005	40	21	0.486	0.005	2	4	0.586	0.016	20	21	0.445	0.005	7	1	0.473	0.013	32	20	0.447	0.005	18	16
chrI	29931	A	C	4	1	0.681	0.012	11	5	0.647	0.008	5	0	0.570	0.014	24	27	0.394	0.006	16	24	0.362	0.006	37	35	0.461	0.005	40	21	0.486	0.005	2	4	0.586	0.016	20	21	0.445	0.005	7	1	0.473	0.013	32	20	0.447	0.005	18	16
chrI	30004	T	C	4	3	0.683	0.012	13	4	0.648	0.008	5	0	0.569	0.014	34	34	0.394	0.006	16	40	0.361	0.006	58	34	0.462	0.005	56	42	0.486	0.005	3	3	0.586	0.016	40	25	0.445	0.005	3	2	0.473	0.013	33	40	0.448	0.005	19	16
chrI	30006	T	C	4	3	0.683	0.012	13	4	0.648	0.008	5	0	0.569	0.014	34	34	0.394	0.006	16	40	0.361	0.006	58	34	0.462	0.005	56	42	0.486	0.005	3	3	0.586	0.016	40	25	0.445	0.005	3	2	0.473	0.013	33	40	0.448	0.005	19	16
chrI	30051	C	T	4	4	0.681	0.012	13	5	0.650	0.008	6	0	0.572	0.014	34	48	0.393	0.006	16	45	0.363	0.006	71	49	0.462	0.005	63	58	0.484	0.005	5	2	0.583	0.016	47	38	0.446	0.005	2	1	0.473	0.013	43	52	0.449	0.005	18	22
chrI	30066	T	A	4	3	0.681	0.012	11	5	0.650	0.008	2	0	0.572	0.014	25	41	0.393	0.006	18	39	0.363	0.006	62	50	0.462	0.005	60	49	0.484	0.005	7	0	0.583	0.016	42	37	0.446	0.005	2	1	0.473	0.013	40	37	0.449	0.005	14	18
chrI	30071	G	A	4	3	0.681	0.012	10	5	0.650	0.008	2	0	0.572	0.014	26	36	0.393	0.006	17	39	0.363	0.006	62	45	0.462	0.005	59	46	0.484	0.005	7	0	0.583	0.016	44	34	0.446	0.005	2	1	0.473	0.013	39	32	0.449	0.005	13	17
chrI	30091	A	G	2	2	0.681	0.012	9	6	0.650	0.008	2	0	0.572	0.014	26	35	0.393	0.006	16	33	0.363	0.006	58	48	0.462	0.005	62	43	0.484	0.005	7	0	0.583	0.016	33	36	0.446	0.005	2	1	0.473	0.013	39	34	0.449	0.005	8	15
chrI	30153	G	A	4	1	0.682	0.012	7	3	0.650	0.008	0	2	0.574	0.014	19	24	0.392	0.006	13	36	0.364	0.006	52	31	0.461	0.005	49	35	0.485	0.005	5	0	0.583	0.016	29	34	0.446	0.005	5	1	0.473	0.013	39	42	0.448	0.005	18	31
chrI	30204	A	G	10	1	0.683	0.012	10	6	0.650	0.008	0	3	0.574	0.014	24	41	0.393	0.006	14	55	0.364	0.006	46	57	0.461	0.005	49	54	0.485	0.005	7	0	0.583	0.016	29	42	0.445	0.005	6	4	0.473	0.013	36	54	0.448	0.005	24	31
chrI	30209	T	A	10	1	0.683	0.012	10	6	0.650	0.008	0	3	0.574	0.014	22	43	0.393	0.006	15	56	0.364	0.006	45	56	0.461	0.005	47	54	0.485	0.005	7	0	0.583	0.016	26	42	0.445	0.005	6	5	0.473	0.013	36	54	0.448	0.005	24	31
chrI	30220	G	A	12	2	0.683	0.012	15	7	0.650	0.008	2	2	0.573	0.014	22	47	0.393	0.006	16	55	0.364	0.006	44	58	0.461	0.005	47	60	0.484	0.005	5	3	0.583	0.016	27	41	0.446	0.005	6	5	0.473	0.013	36	54	0.448	0.005	23	29
chrI	30239	A	G	14	3	0.683	0.012	13	7	0.650	0.008	5	2	0.573	0.014	28	53	0.393	0.006	18	68	0.364	0.006	55	70	0.461	0.005	56	75	0.484	0.005	5	3	0.583	0.016	39	55	0.446	0.005	6	5	0.473	0.013	56	65	0.448	0.005	21	31
chrI	30265	T	G	13	0	0.684	0.012	13	3	0.651	0.008	8	0	0.574	0.014	31	17	0.392	0.006	18	26	0.365	0.006	57	30	0.462	0.005	51	28	0.483	0.005	2	2	0.584	0.016	34	26	0.445	0.005	4	2	0.473	0.013	49	29	0.447	0.005	20	11
chrI	30268	C	G	13	0	0.684	0.012	13	3	0.651	0.008	8	0	0.574	0.014	31	17	0.392	0.006	18	26	0.365	0.006	57	30	0.462	0.005	51	28	0.483	0.005	2	2	0.584	0.016	34	26	0.445	0.005	4	2	0.473	0.013	49	29	0.447	0.005	20	11
chrI	30274	G	A	11	0	0.684	0.012	13	3	0.651	0.008	10	0	0.574	0.014	32	17	0.392	0.006	18	23	0.365	0.006	52	29	0.462	0.005	44	28	0.483	0.005	2	2	0.584	0.016	35	26	0.445	0.005	4	2	0.473	0.013	49	27	0.447	0.005	21	9
chrI	30275	A	G	11	0	0.684	0.012	13	3	0.651	0.008	10	0	0.574	0.014	32	17	0.392	0.006	18	23	0.365	0.006	52	29	0.462	0.005	44	28	0.483	0.005	2	2	0.584	0.016	35	26	0.445	0.005	4	2	0.473	0.013	49	27	0.447	0.005	21	9
chrI	30277	A	G	11	0	0.684	0.012	13	3	0.651	0.008	10	0	0.574	0.014	32	17	0.392	0.006	18	23	0.365	0.006	52	29	0.462	0.005	44	28	0.483	0.005	2	2	0.584	0.016	35	26	0.445	0.005	4	2	0.473	0.013	49	27	0.447	0.005	21	9
chrI	30290	C	A	9	0	0.684	0.012	13	3	0.651	0.008	10	0	0.574	0.014	32	19	0.392	0.006	19	24	0.365	0.006	60	32	0.462	0.005	51	29	0.483	0.005	4	2	0.584	0.016	37	27	0.445	0.005	3	2	0.473	0.013	53	29	0.447	0.005	22	9
chrI	30300	C	A	9	0	0.684	0.012	11	3	0.651	0.008	12	0	0.574	0.014	33	19	0.392	0.006	19	22	0.365	0.006	56	32	0.462	0.005	51	29	0.483	0.005	3	2	0.584	0.016	36	27	0.445	0.005	3	2	0.473	0.013	51	29	0.447	0.005	22	9
chrI	30307	T	C	9	0	0.684	0.012	11	3	0.651	0.008	12	0	0.574	0.014	33	19	0.392	0.006	20	25	0.365	0.006	58	32	0.462	0.005	52	29	0.483	0.005	3	2	0.584	0.016	35	27	0.445	0.005	3	2	0.473	0.013	55	30	0.447	0.005	23	9
chrI	30313	A	G	9	0	0.684	0.012	9	3	0.651	0.008	13	0	0.574	0.014	36	19	0.392	0.006	19	25	0.365	0.006	61	32	0.462	0.005	49	29	0.483	0.005	3	2	0.584	0.016	41	27	0.445	0.005	6	2	0.473	0.013	54	30	0.447	0.005	29	9
chrI	30335	C	T	6	1	0.684	0.012	8	6	0.651	0.008	11	5	0.574	0.014	35	48	0.392	0.006	17	54	0.365	0.006	63	66	0.462	0.005	48	60	0.483	0.005	3	5	0.584	0.016	49	60	0.445	0.005	3	2	0.473	0.013	59	65	0.447	0.005	27	30
chrI	30351	A	G	10	1	0.684	0.012	6	3	0.651	0.008	8	3	0.574	0.014	34	51	0.392	0.006	21	51	0.365	0.006	58	59	0.462	0.005	51	53	0.483	0.005	4	5	0.584	0.016	56	46	0.445	0.005	4	4	0.473	0.013	50	54	0.447	0.005	26	25
chrI	30352	C	A	10	1	0.684	0.012	6	3	0.651	0.008	8	3	0.574	0.014	34	51	0.392	0.006	21	51	0.365	0.006	58	59	0.462	0.005	51	53	0.483	0.005	4	5	0.584	0.016	56	46	0.445	0.005	4	4	0.473	0.013	50	54	0.447	0.005	26	25
chrI	30356	C	G	10	1	0.684	0.012	6	3	0.651	0.008	8	3	0.574	0.014	34	51	0.392	0.006	21	51	0.365	0.006	58	59	0.462	0.005	51	53	0.483	0.005	4	5	0.584	0.016	56	46	0.445	0.005	4	4	0.473	0.013	50	54	0.447	0.005	26	25
chrI	30361	A	T	12	1	0.684	0.012	6	3	0.651	0.008	8	4	0.574	0.014	35	59	0.392	0.006	25	55	0.365	0.006	69	67	0.462	0.005	60	59	0.483	0.005	4	5	0.584	0.016	62	50	0.445	0.005	4	4	0.473	0.013	56	59	0.447	0.005	31	27
chrI	30371	C	A	10	1	0.684	0.012	5	5	0.651	0.008	12	5	0.574	0.014	33	63	0.392	0.006	22	65	0.365	0.006	58	82	0.462	0.005	64	67	0.483	0.005	4	5	0.584	0.016	63	55	0.445	0.005	4	5	0.473	0.013	54	61	0.447	0.005	30	31
chrI	30381	T	C	10	1	0.684	0.012	5	5	0.651	0.008	12	5	0.574	0.014	32	65	0.392	0.006	20	67	0.365	0.006	58	77	0.462	0.005	68	64	0.483	0.005	4	5	0.584	0.016	61	53	0.445	0.005	2	5	0.473	0.013	55	65	0.447	0.005	29	28
chrI	30413	G	A	14	2	0.684	0.012	14	8	0.651	0.008	13	6	0.574	0.014	36	67	0.392	0.006	16	71	0.365	0.006	68	76	0.462	0.005	74	68	0.483	0.005	7	6	0.584	0.016	63	61	0.445	0.005	3	7	0.473	0.013	54	78	0.447	0.005	34	34
chrI	30422	G	A	15	1	0.684	0.012	15	7	0.651	0.008	11	5	0.574	0.014	35	67	0.392	0.006	15	67	0.365	0.006	67	72	0.462	0.005	76	67	0.483	0.005	5	6	0.584	0.016	63	61	0.445	0.005	3	6	0.473	0.013	51	75	0.447	0.005	36	33
chrI	30427	G	C	15	1	0.684	0.012	17	8	0.649	0.008	11	5	0.574	0.014	35	67	0.394	0.006	15	69	0.366	0.006	67	71	0.462	0.005	70	68	0.485	0.005	5	6	0.584	0.016	62	60	0.446	0.005	3	6	0.473	0.013	50	72	0.448	0.005	35	33
chrI	30432	G	T	15	1	0.684	0.012	18	8	0.649	0.008	11	5	0.574	0.014	35	63	0.394	0.006	15	67	0.366	0.006	65	72	0.462	0.005	74	68	0.485	0.005	5	6	0.584	0.016	64	60	0.446	0.005	3	6	0.473	0.013	48	70	0.448	0.005	33	32
chrI	30434	C	T	15	1	0.684	0.012	18	8	0.649	0.008	11	5	0.574	0.014	35	63	0.394	0.006	15	67	0.366	0.006	65	72	0.462	0.005	74	68	0.485	0.005	5	6	0.584	0.016	64	60	0.446	0.005	3	6	0.473	0.013	48	70	0.448	0.005	33	32
chrI	30468	G	A	15	3	0.684	0.012	26	6	0.649	0.008	8	6	0.574	0.014	31	63	0.394	0.006	15	62	0.366	0.006	68	73	0.462	0.005	70	72	0.485	0.005	6	7	0.584	0.016	47	66	0.446	0.005	6	6	0.473	0.013	45	77	0.448	0.005	29	41
chrI	30478	C	T	18	3	0.684	0.012	29	5	0.649	0.008	5	5	0.574	0.014	27	45	0.394	0.006	14	47	0.366	0.006	65	51	0.462	0.005	65	57	0.485	0.005	7	6	0.584	0.016	46	51	0.446	0.005	8	5	0.473	0.013	43	63	0.448	0.005	29	37
chrI	30481	T	A	18	3	0.684	0.012	29	5	0.649	0.008	5	5	0.574	0.014	27	45	0.394	0.006	14	47	0.366	0.006	65	51	0.462	0.005	65	57	0.485	0.005	7	6	0.584	0.016	46	51	0.446	0.005	8	5	0.473	0.013	43	63	0.448	0.005	29	37
chrI	30493	G	A	17	3	0.684	0.012	30	6	0.649	0.008	4	5	0.574	0.014	25	59	0.394	0.006	12	61	0.366	0.006	63	68	0.462	0.005	59	65	0.485	0.005	7	4	0.584	0.016	43	67	0.446	0.005	6	6	0.473	0.013	39	81	0.448	0.005	31	43
chrI	30516	G	A	15	5	0.684	0.012	28	9	0.650	0.008	3	5	0.577	0.014	27	57	0.392	0.006	15	68	0.366	0.006	63	82	0.461	0.005	58	73	0.484	0.005	6	3	0.585	0.016	43	65	0.445	0.005	5	9	0.472	0.013	40	78	0.448	0.005	29	40
chrI	30522	A	G	15	5	0.684	0.012	31	11	0.650	0.008	2	8	0.577	0.014	26	57	0.392	0.006	16	60	0.366	0.006	62	82	0.461	0.005	55	65	0.484	0.005	6	3	0.585	0.016	45	59	0.445	0.005	6	11	0.472	0.013	37	73	0.448	0.005	31	44
chrI	30548	A	G	12	6	0.684	0.012	25	10	0.650	0.008	3	6	0.577	0.014	26	70	0.392	0.006	19	63	0.366	0.006	56	81	0.461	0.005	46	65	0.484	0.005	4	4	0.585	0.016	47	60	0.445	0.005	6	9	0.472	0.013	36	76	0.448	0.005	26	41
chrI	30551	G	A	12	6	0.684	0.012	25	10	0.650	0.008	3	6	0.577	0.014	26	70	0.392	0.006	19	63	0.366	0.006	56	81	0.461	0.005	46	65	0.484	0.005	4	4	0.585	0.016	47	60	0.445	0.005	6	9	0.472	0.013	36	76	0.448	0.005	26	41
chrI	30558	G	A	12	6	0.684	0.012	24	9	0.650	0.008	3	9	0.577	0.014	30	77	0.392	0.006	21	78	0.366	0.006	61	96	0.461	0.005	56	70	0.484	0.005	3	4	0.585	0.016	49	65	0.445	0.005	5	12	0.472	0.013	41	79	0.448	0.005	28	40
chrI	30583	A	G	11	7	0.684	0.012	22	7	0.650	0.008	5	10	0.577	0.014	31	74	0.392	0.006	22	76	0.366	0.006	54	93	0.461	0.005	64	71	0.483	0.005	3	2	0.585	0.016	49	59	0.445	0.005	5	16	0.472	0.013	45	77	0.448	0.005	33	49
chrI	30601	C	T	10	8	0.684	0.012	18	7	0.650	0.008	5	9	0.577	0.014	30	73	0.392	0.006	21	66	0.366	0.006	44	85	0.461	0.005	53	60	0.483	0.005	3	4	0.585	0.016	44	52	0.445	0.005	3	15	0.472	0.013	38	66	0.448	0.005	29	51
chrI	30602	G	A	10	8	0.684	0.012	18	7	0.650	0.008	5	9	0.577	0.014	30	73	0.392	0.006	21	66	0.366	0.006	44	85	0.461	0.005	53	60	0.483	0.005	3	4	0.585	0.016	44	52	0.445	0.005	3	15	0.472	0.013	38	66	0.448	0.005	29	51
chrI	30613	C	T	12	7	0.685	0.012	18	9	0.649	0.008	4	8	0.572	0.014	38	66	0.391	0.006	22	64	0.367	0.006	52	82	0.461	0.005	66	61	0.483	0.005	3	4	0.585	0.016	48	45	0.446	0.005	5	15	0.472	0.013	46	65	0.446	0.005	27	49
chrI	30614	T	C	12	7	0.685	0.012	18	9	0.649	0.008	4	8	0.572	0.014	38	66	0.391	0.006	22	64	0.367	0.006	52	82	0.461	0.005	66	61	0.483	0.005	3	4	0.585	0.016	48	45	0.446	0.005	5	15	0.472	0.013	46	65	0.446	0.005	27	49
chrI	30624	T	A	13	7	0.685	0.012	15	9	0.649	0.008	6	7	0.572	0.014	40	85	0.391	0.006	28	78	0.367	0.006	65	108	0.461	0.005	75	83	0.483	0.005	4	4	0.585	0.016	50	57	0.446	0.005	6	12	0.472	0.013	50	81	0.446	0.005	22	51
chrI	30662	T	G	15	5	0.685	0.012	18	8	0.649	0.008	6	7	0.572	0.014	39	67	0.391	0.006	30	78	0.367	0.006	73	106	0.461	0.005	87	90	0.483	0.005	9	5	0.585	0.016	60	80	0.446	0.005	6	9	0.472	0.013	57	79	0.446	0.005	24	53
chrI	30669	T	C	15	4	0.685	0.012	19	5	0.649	0.008	6	5	0.572	0.014	41	61	0.391	0.006	27	73	0.367	0.006	82	98	0.461	0.005	90	85	0.483	0.005	10	3	0.585	0.016	59	76	0.446	0.005	6	9	0.472	0.013	60	72	0.446	0.005	25	46
chrI	30670	T	C	15	4	0.685	0.012	19	5	0.649	0.008	6	5	0.572	0.014	41	61	0.391	0.006	27	73	0.367	0.006	82	98	0.461	0.005	90	85	0.483	0.005	10	3	0.585	0.016	59	76	0.446	0.005	6	9	0.472	0.013	60	72	0.446	0.005	25	46
chrI	30713	T	G	6	1	0.685	0.012	17	5	0.649	0.008	4	8	0.572	0.014	42	59	0.391	0.006	25	72	0.367	0.006	90	97	0.461	0.005	84	82	0.483	0.005	12	6	0.585	0.016	60	73	0.446	0.005	5	8	0.472	0.013	59	80	0.446	0.005	28	51
chrI	30747	A	C	9	2	0.685	0.012	12	3	0.649	0.008	1	7	0.574	0.014	34	56	0.392	0.006	23	59	0.367	0.006	68	83	0.461	0.005	67	63	0.484	0.005	9	6	0.584	0.016	60	67	0.445	0.005	3	8	0.472	0.013	50	67	0.447	0.005	21	41
chrI	30749	G	A	9	2	0.685	0.012	12	3	0.649	0.008	1	7	0.574	0.014	34	56	0.392	0.006	23	59	0.367	0.006	68	83	0.461	0.005	67	63	0.484	0.005	9	6	0.584	0.016	60	67	0.445	0.005	3	8	0.472	0.013	50	67	0.447	0.005	21	41
chrI	30755	C	G	8	2	0.685	0.012	12	3	0.649	0.008	1	7	0.574	0.014	36	59	0.392	0.006	24	60	0.367	0.006	68	88	0.461	0.005	64	63	0.484	0.005	10	7	0.584	0.016	60	69	0.445	0.005	3	8	0.472	0.013	50	70	0.447	0.005	21	43
chrI	30782	T	C	8	2	0.685	0.012	10	4	0.649	0.008	0	3	0.574	0.014	34	66	0.390	0.006	19	63	0.365	0.006	58	85	0.459	0.005	60	58	0.483	0.005	5	6	0.584	0.016	57	59	0.444	0.005	2	9	0.472	0.013	46	67	0.446	0.005	13	36
chrI	30787	T	C	7	3	0.685	0.012	11	4	0.649	0.008	0	4	0.574	0.014	35	63	0.390	0.006	18	60	0.365	0.006	58	83	0.459	0.005	58	58	0.483	0.005	3	6	0.584	0.016	55	53	0.444	0.005	2	9	0.472	0.013	45	66	0.445	0.005	11	34
chrI	30817	T	C	9	3	0.685	0.012	8	6	0.649	0.008	0	2	0.574	0.014	41	65	0.391	0.006	25	60	0.368	0.006	61	80	0.460	0.005	52	55	0.484	0.005	3	2	0.584	0.016	58	63	0.447	0.005	3	9	0.472	0.013	45	60	0.445	0.005	14	30
chrI	30840	G	A	7	4	0.685	0.012	6	4	0.649	0.008	0	3	0.574	0.014	41	69	0.391	0.006	24	53	0.368	0.006	51	77	0.460	0.005	48	59	0.484	0.005	2	2	0.584	0.016	52	64	0.447	0.005	4	7	0.472	0.013	41	60	0.445	0.005	12	26
chrI	30852	T	C	6	4	0.685	0.012	5	4	0.649	0.008	0	2	0.574	0.014	39	62	0.391	0.006	29	47	0.368	0.006	54	72	0.460	0.005	44	58	0.484	0.005	2	1	0.584	0.016	56	56	0.447	0.005	4	6	0.472	0.013	32	61	0.445	0.005	13	24
chrI	30980	G	A	2	0	0.685	0.012	4	0	0.650	0.008	2	0	0.576	0.014	15	31	0.391	0.006	10	28	0.367	0.006	22	35	0.459	0.005	25	37	0.484	0.005	2	0	0.582	0.016	22	33	0.446	0.005	0	1	0.470	0.013	17	29	0.446	0.005	6	8
chrI	30987	T	G	2	0	0.685	0.012	4	0	0.650	0.008	2	0	0.576	0.014	16	29	0.390	0.006	10	26	0.366	0.006	20	35	0.459	0.005	25	31	0.483	0.005	2	0	0.582	0.016	22	33	0.445	0.005	0	0	0.470	0.013	18	27	0.445	0.005	5	8
chrI	31018	G	A	2	0	0.685	0.012	3	0	0.649	0.008	2	0	0.576	0.014	31	49	0.390	0.006	24	41	0.366	0.006	41	46	0.459	0.005	43	41	0.484	0.005	1	0	0.582	0.016	41	52	0.446	0.005	0	0	0.470	0.013	29	34	0.445	0.005	3	7
chrI	31026	G	C	2	0	0.685	0.012	2	0	0.649	0.008	2	0	0.576	0.014	31	50	0.390	0.006	27	47	0.366	0.006	43	45	0.459	0.005	48	41	0.484	0.005	0	0	0.582	0.016	40	56	0.446	0.005	0	0	0.470	0.013	33	35	0.445	0.005	4	8
chrI	31058	G	A	4	0	0.685	0.012	4	0	0.649	0.008	2	0	0.576	0.014	31	57	0.390	0.006	28	57	0.369	0.006	41	60	0.460	0.005	46	43	0.484	0.005	0	1	0.582	0.016	47	75	0.447	0.005	0	0	0.470	0.013	34	42	0.445	0.005	3	8
chrI	31152	C	T	0	4	0.686	0.011	3	3	0.649	0.008	2	2	0.578	0.014	14	31	0.390	0.006	12	38	0.368	0.006	17	49	0.459	0.005	18	22	0.484	0.005	0	3	0.582	0.016	27	50	0.447	0.005	2	0	0.472	0.013	22	35	0.446	0.005	6	16
chrI	31154	G	A	0	4	0.686	0.011	3	3	0.649	0.008	2	2	0.578	0.014	14	31	0.390	0.006	12	38	0.368	0.006	17	49	0.459	0.005	18	22	0.484	0.005	0	3	0.582	0.016	27	50	0.447	0.005	2	0	0.472	0.013	22	35	0.446	0.005	6	16
chrI	31168	A	G	0	4	0.686	0.011	5	5	0.649	0.008	2	2	0.578	0.014	13	38	0.390	0.006	16	45	0.368	0.006	20	61	0.458	0.005	18	29	0.484	0.005	0	3	0.582	0.016	27	58	0.447	0.005	3	1	0.472	0.013	27	40	0.446	0.005	11	19
chrI	31176	A	G	0	4	0.687	0.011	6	7	0.649	0.008	2	2	0.578	0.014	15	44	0.391	0.006	18	51	0.368	0.006	22	65	0.458	0.005	16	35	0.484	0.005	0	4	0.582	0.016	29	61	0.447	0.005	3	2	0.472	0.013	27	44	0.447	0.005	11	20
chrI	31212	G	A	1	6	0.687	0.011	6	7	0.649	0.008	2	2	0.578	0.014	18	43	0.391	0.006	22	58	0.368	0.006	22	61	0.458	0.005	24	41	0.484	0.005	1	5	0.582	0.016	30	56	0.447	0.005	6	5	0.472	0.013	30	46	0.447	0.005	14	26
chrI	31391	A	G	17	9	0.687	0.011	31	16	0.648	0.008	9	4	0.578	0.014	34	44	0.389	0.006	27	63	0.368	0.006	31	55	0.458	0.005	34	53	0.483	0.005	6	3	0.581	0.016	43	63	0.446	0.005	3	6	0.473	0.013	37	57	0.446	0.005	30	58
chrI	31403	T	A	17	11	0.687	0.011	31	15	0.648	0.008	9	4	0.578	0.014	33	46	0.389	0.006	27	66	0.368	0.006	27	60	0.458	0.005	37	52	0.483	0.005	6	3	0.581	0.016	43	69	0.447	0.005	3	6	0.473	0.013	36	65	0.446	0.005	27	57
chrI	31635	T	C	10	3	0.688	0.011	9	4	0.649	0.008	5	3	0.578	0.014	39	43	0.388	0.006	21	24	0.367	0.006	39	49	0.457	0.005	44	41	0.482	0.005	2	0	0.582	0.016	33	30	0.445	0.005	0	3	0.473	0.013	33	46	0.445	0.005	24	24
chrI	31755	C	T	19	11	0.688	0.011	26	19	0.648	0.008	12	3	0.579	0.014	35	50	0.389	0.006	28	45	0.369	0.006	48	65	0.456	0.005	52	73	0.483	0.005	10	5	0.582	0.016	57	53	0.445	0.005	15	9	0.473	0.013	42	51	0.445	0.005	45	46
chrI	31821	C	T	23	12	0.688	0.011	38	19	0.649	0.008	14	14	0.579	0.014	42	55	0.389	0.006	28	51	0.369	0.006	55	79	0.456	0.005	80	74	0.483	0.005	18	11	0.582	0.016	52	62	0.445	0.005	8	13	0.473	0.013	47	49	0.445	0.005	70	67
chrI	31848	T	C	22	11	0.688	0.011	39	18	0.649	0.008	15	12	0.579	0.014	40	54	0.389	0.006	26	55	0.369	0.006	50	72	0.456	0.005	71	70	0.483	0.005	16	9	0.582	0.016	50	63	0.445	0.005	10	9	0.473	0.013	53	51	0.445	0.005	67	67
chrI	31975	C	T	36	13	0.688	0.011	63	40	0.649	0.008	21	14	0.579	0.014	32	53	0.389	0.006	31	56	0.370	0.006	78	89	0.457	0.005	60	86	0.483	0.005	14	9	0.583	0.016	56	56	0.446	0.005	11	16	0.474	0.013	52	75	0.444	0.005	81	86
chrI	31989	T	C	39	14	0.688	0.011	61	34	0.649	0.008	20	15	0.579	0.014	32	50	0.388	0.006	29	58	0.371	0.006	76	88	0.456	0.005	61	85	0.482	0.005	14	9	0.583	0.016	61	57	0.445	0.005	7	14	0.473	0.013	52	74	0.444	0.005	83	82
chrI	32145	C	T	20	12	0.689	0.011	36	27	0.649	0.008	15	14	0.580	0.014	24	54	0.389	0.006	28	55	0.372	0.006	70	73	0.454	0.005	66	63	0.480	0.005	10	13	0.584	0.015	48	57	0.446	0.005	18	18	0.474	0.013	40	49	0.441	0.005	55	79
chrI	32158	T	C	22	15	0.689	0.011	38	29	0.649	0.008	16	19	0.580	0.014	30	55	0.389	0.006	34	60	0.372	0.006	78	87	0.454	0.005	71	75	0.480	0.005	11	16	0.584	0.015	52	59	0.446	0.005	20	19	0.474	0.013	40	56	0.441	0.005	64	82
chrI	32271	G	A	31	8	0.689	0.011	47	36	0.649	0.008	28	10	0.581	0.014	34	56	0.389	0.006	35	49	0.372	0.006	70	88	0.453	0.005	64	73	0.480	0.005	15	13	0.583	0.015	36	72	0.446	0.005	15	17	0.474	0.013	40	59	0.441	0.005	70	76
chrI	32511	C	T	27	14	0.689	0.011	47	34	0.650	0.008	26	11	0.580	0.014	37	62	0.388	0.006	20	48	0.372	0.006	45	76	0.453	0.005	56	62	0.478	0.005	16	9	0.586	0.015	50	55	0.445	0.005	18	17	0.471	0.013	39	59	0.441	0.005	57	65
chrI	32652	A	C	15	11	0.689	0.011	40	17	0.649	0.008	13	12	0.582	0.014	21	37	0.388	0.006	17	42	0.372	0.006	44	41	0.453	0.005	52	43	0.478	0.005	12	9	0.587	0.015	41	36	0.446	0.005	21	6	0.471	0.013	31	36	0.441	0.005	49	52
chrI	32883	C	T	16	8	0.691	0.011	38	13	0.650	0.008	15	8	0.581	0.014	40	56	0.390	0.006	22	54	0.374	0.006	45	65	0.455	0.005	69	55	0.478	0.005	8	6	0.589	0.015	58	61	0.446	0.005	12	6	0.468	0.013	37	38	0.444	0.005	44	31
chrI	32986	G	T	14	12	0.691	0.011	33	12	0.650	0.008	8	4	0.581	0.014	34	44	0.390	0.006	27	44	0.374	0.006	47	50	0.455	0.005	56	36	0.478	0.005	6	3	0.589	0.015	42	50	0.446	0.005	11	4	0.468	0.013	30	51	0.444	0.005	41	39
chrI	32989	G	A	14	12	0.691	0.011	33	12	0.650	0.008	8	4	0.581	0.014	34	44	0.390	0.006	27	44	0.374	0.006	47	50	0.455	0.005	56	36	0.478	0.005	6	3	0.589	0.015	42	50	0.446	0.005	11	4	0.468	0.013	30	51	0.444	0.005	41	39
chrI	33040	A	G	22	11	0.691	0.011	21	15	0.650	0.008	5	8	0.581	0.014	35	40	0.390	0.006	31	48	0.374	0.006	56	50	0.455	0.005	50	57	0.478	0.005	7	1	0.589	0.015	40	52	0.446	0.005	9	7	0.468	0.013	27	52	0.444	0.005	42	49
chrI	33048	A	C	23	11	0.691	0.011	22	15	0.650	0.008	4	10	0.581	0.014	36	42	0.390	0.006	32	53	0.374	0.006	58	55	0.455	0.005	53	58	0.478	0.005	7	1	0.589	0.015	42	54	0.446	0.005	9	7	0.468	0.013	28	52	0.444	0.005	44	52
chrI	33070	A	T	24	9	0.691	0.011	25	15	0.650	0.008	5	9	0.581	0.014	39	45	0.390	0.006	33	60	0.374	0.006	70	62	0.455	0.005	55	64	0.478	0.005	9	3	0.589	0.015	50	55	0.446	0.005	11	11	0.468	0.013	30	53	0.443	0.005	48	52
chrI	33077	G	A	24	11	0.691	0.011	19	15	0.650	0.008	5	9	0.581	0.014	39	46	0.390	0.006	30	58	0.374	0.006	66	63	0.455	0.005	53	65	0.478	0.005	10	3	0.589	0.015	49	53	0.446	0.005	9	13	0.468	0.013	31	47	0.443	0.005	47	46
chrI	33147	G	T	16	9	0.692	0.011	26	19	0.650	0.008	10	11	0.581	0.014	25	41	0.390	0.005	19	55	0.373	0.006	48	53	0.455	0.005	47	54	0.477	0.005	7	8	0.590	0.015	37	49	0.445	0.005	18	10	0.467	0.013	21	36	0.444	0.005	44	54
chrI	33152	T	C	18	10	0.692	0.011	26	23	0.650	0.008	10	12	0.581	0.014	22	41	0.390	0.005	19	52	0.373	0.006	45	55	0.455	0.005	49	53	0.477	0.005	7	7	0.590	0.015	37	46	0.445	0.005	19	10	0.467	0.013	21	33	0.444	0.005	43	54
chrI	33200	C	T	9	9	0.692	0.011	43	23	0.650	0.008	10	20	0.581	0.014	30	50	0.390	0.005	27	49	0.373	0.006	51	52	0.455	0.005	60	66	0.477	0.005	11	8	0.590	0.015	42	57	0.445	0.005	19	12	0.467	0.013	28	60	0.444	0.005	48	77
chrI	33293	A	T	9	8	0.692	0.011	32	20	0.650	0.008	14	13	0.581	0.014	36	50	0.390	0.005	30	54	0.373	0.006	49	50	0.455	0.005	59	66	0.477	0.005	6	3	0.590	0.015	41	56	0.445	0.005	11	12	0.467	0.013	37	71	0.444	0.005	46	86
chrI	33328	C	A	5	8	0.692	0.011	29	17	0.650	0.008	17	4	0.581	0.014	33	48	0.390	0.005	29	50	0.373	0.006	41	56	0.455	0.005	51	56	0.477	0.005	13	3	0.590	0.015	42	54	0.445	0.005	8	9	0.467	0.013	34	65	0.444	0.005	48	82
chrI	33347	T	A	8	8	0.692	0.011	23	14	0.650	0.008	12	3	0.581	0.014	32	52	0.390	0.005	29	45	0.373	0.006	41	58	0.455	0.005	50	55	0.477	0.005	10	3	0.590	0.015	40	46	0.445	0.005	8	6	0.467	0.013	32	64	0.444	0.005	49	76
chrI	33348	G	C	8	8	0.692	0.011	23	14	0.650	0.008	12	3	0.581	0.014	32	52	0.390	0.005	29	45	0.373	0.006	41	58	0.455	0.005	50	55	0.477	0.005	10	3	0.590	0.015	40	46	0.445	0.005	8	6	0.467	0.013	32	64	0.444	0.005	49	76
chrI	33502	A	G	22	13	0.690	0.011	46	21	0.649	0.008	17	15	0.578	0.014	41	45	0.388	0.005	40	56	0.373	0.006	46	69	0.454	0.005	62	76	0.475	0.005	13	19	0.592	0.015	53	47	0.444	0.005	20	14	0.469	0.013	32	63	0.442	0.005	61	85
chrI	33548	A	C	17	12	0.690	0.011	50	21	0.649	0.008	21	23	0.578	0.014	37	49	0.388	0.005	38	54	0.373	0.006	39	70	0.454	0.005	63	71	0.475	0.005	18	21	0.592	0.015	44	44	0.444	0.005	19	17	0.469	0.013	34	69	0.442	0.005	63	80
chrI	33612	A	G	28	12	0.691	0.011	44	32	0.647	0.008	28	21	0.578	0.013	38	43	0.387	0.005	28	58	0.373	0.006	46	60	0.454	0.005	51	65	0.474	0.005	28	14	0.591	0.015	44	57	0.444	0.005	16	27	0.470	0.012	41	65	0.442	0.005	55	92
chrI	33892	C	G	36	11	0.692	0.011	49	51	0.646	0.008	17	19	0.582	0.014	36	48	0.384	0.005	28	54	0.372	0.006	41	59	0.452	0.005	62	58	0.472	0.005	24	13	0.590	0.015	37	50	0.442	0.005	16	17	0.470	0.013	35	62	0.439	0.005	69	91
chrI	33996	A	G	35	14	0.690	0.011	56	48	0.645	0.008	14	23	0.581	0.014	40	52	0.384	0.005	29	69	0.372	0.006	59	79	0.452	0.005	56	72	0.472	0.005	19	18	0.590	0.015	47	67	0.442	0.005	24	23	0.468	0.013	46	55	0.439	0.005	97	97
chrI	34170	T	A	34	17	0.692	0.011	44	34	0.647	0.008	24	20	0.584	0.013	42	60	0.384	0.005	29	42	0.371	0.006	60	68	0.447	0.005	59	75	0.472	0.005	18	7	0.591	0.015	56	53	0.438	0.005	15	30	0.470	0.013	40	50	0.440	0.005	84	92
chrI	34308	C	T	46	25	0.692	0.011	64	37	0.647	0.008	19	12	0.584	0.013	44	67	0.384	0.005	34	71	0.371	0.006	69	79	0.447	0.005	61	77	0.472	0.005	31	4	0.591	0.015	69	81	0.438	0.005	10	28	0.469	0.013	58	69	0.440	0.005	63	100
chrI	34515	T	C	30	8	0.692	0.011	51	32	0.647	0.008	18	9	0.584	0.013	35	62	0.384	0.005	31	66	0.371	0.006	70	86	0.447	0.005	56	78	0.471	0.005	20	12	0.590	0.015	42	65	0.438	0.005	17	18	0.469	0.013	49	64	0.439	0.005	65	73
chrI	34554	A	G	23	6	0.692	0.011	42	25	0.647	0.008	15	10	0.584	0.013	27	54	0.384	0.005	25	50	0.371	0.006	56	66	0.447	0.005	55	64	0.471	0.005	18	11	0.591	0.015	33	63	0.438	0.005	12	19	0.469	0.013	38	50	0.439	0.005	57	71
chrI	34566	T	C	25	7	0.692	0.011	44	25	0.647	0.008	13	11	0.584	0.013	27	52	0.384	0.005	26	52	0.371	0.006	57	73	0.447	0.005	54	66	0.471	0.005	15	12	0.591	0.015	33	64	0.438	0.005	10	20	0.469	0.013	42	50	0.439	0.005	59	65
chrI	34991	A	G	5	4	0.691	0.011	4	7	0.647	0.008	5	6	0.583	0.013	17	28	0.385	0.005	8	29	0.370	0.006	41	43	0.447	0.005	19	37	0.471	0.005	3	1	0.591	0.015	20	29	0.437	0.005	3	9	0.469	0.013	18	23	0.440	0.005	26	31
chrI	35059	G	A	6	0	0.690	0.011	2	6	0.647	0.008	2	0	0.583	0.013	10	18	0.385	0.005	9	16	0.370	0.006	26	29	0.447	0.005	13	18	0.471	0.005	3	1	0.591	0.015	12	13	0.437	0.005	1	3	0.470	0.013	9	17	0.440	0.005	14	14
chrI	35070	C	T	5	1	0.690	0.011	1	5	0.647	0.008	2	1	0.583	0.013	9	9	0.385	0.005	8	12	0.370	0.006	24	25	0.447	0.005	14	12	0.471	0.005	1	0	0.591	0.015	12	12	0.437	0.005	1	2	0.470	0.013	10	13	0.440	0.005	13	10
chrI	35466	G	A	37	9	0.690	0.011	50	21	0.648	0.008	16	5	0.583	0.013	22	33	0.385	0.005	31	58	0.370	0.006	59	60	0.448	0.005	51	59	0.471	0.005	13	9	0.593	0.015	39	52	0.437	0.005	14	27	0.468	0.012	39	44	0.440	0.005	48	63
chrI	35508	A	G	33	11	0.690	0.011	38	23	0.648	0.008	13	5	0.583	0.013	24	40	0.385	0.005	43	47	0.370	0.006	61	66	0.448	0.005	59	77	0.471	0.005	13	8	0.593	0.015	38	58	0.437	0.005	15	20	0.468	0.012	37	49	0.440	0.005	48	63
chrI	35514	T	C	34	12	0.690	0.011	41	24	0.648	0.008	11	6	0.583	0.013	27	39	0.385	0.005	44	51	0.370	0.006	68	68	0.448	0.005	63	81	0.471	0.005	14	9	0.593	0.015	40	60	0.437	0.005	14	20	0.468	0.012	39	51	0.440	0.005	53	66
chrI	35565	A	G	39	8	0.690	0.011	46	18	0.648	0.008	14	11	0.583	0.013	28	46	0.385	0.005	40	48	0.370	0.006	64	77	0.448	0.005	58	78	0.471	0.005	11	9	0.593	0.015	39	44	0.437	0.005	7	16	0.468	0.012	36	51	0.440	0.005	39	70
chrI	35568	A	G	39	8	0.690	0.011	46	18	0.648	0.008	14	11	0.583	0.013	28	46	0.385	0.005	40	48	0.370	0.006	64	77	0.448	0.005	58	78	0.471	0.005	11	9	0.593	0.015	39	44	0.437	0.005	7	16	0.468	0.012	36	51	0.440	0.005	39	70
chrI	35631	G	C	23	13	0.690	0.011	37	18	0.648	0.008	8	10	0.583	0.013	32	50	0.385	0.005	28	55	0.370	0.006	70	76	0.448	0.005	60	65	0.471	0.005	8	8	0.593	0.015	40	45	0.437	0.005	14	13	0.468	0.012	37	56	0.440	0.005	37	54
chrI	35668	G	A	20	14	0.690	0.011	35	21	0.648	0.008	6	7	0.583	0.013	28	56	0.385	0.005	36	61	0.370	0.006	72	81	0.448	0.005	62	71	0.471	0.005	9	9	0.593	0.015	53	70	0.437	0.005	14	14	0.468	0.012	47	49	0.440	0.005	42	60
chrI	35736	G	A	11	16	0.689	0.011	29	19	0.648	0.008	8	6	0.584	0.013	24	59	0.385	0.005	37	62	0.370	0.006	58	70	0.448	0.005	53	68	0.471	0.005	6	11	0.591	0.015	42	72	0.437	0.005	12	10	0.468	0.012	37	58	0.440	0.005	39	51
chrI	35751	T	C	14	15	0.689	0.011	28	17	0.648	0.008	10	6	0.584	0.013	20	58	0.385	0.005	35	58	0.370	0.006	57	73	0.448	0.005	56	69	0.471	0.005	5	13	0.591	0.015	44	66	0.437	0.005	11	14	0.468	0.012	36	58	0.440	0.005	38	59
chrI	35796	T	C	17	7	0.689	0.011	30	10	0.648	0.008	10	9	0.584	0.013	28	55	0.385	0.005	33	67	0.370	0.006	59	85	0.448	0.005	70	89	0.471	0.005	6	10	0.591	0.015	39	71	0.437	0.005	9	15	0.468	0.012	42	59	0.440	0.005	43	59
chrI	35818	A	G	17	8	0.689	0.011	34	10	0.648	0.008	12	10	0.584	0.013	34	54	0.385	0.005	30	71	0.370	0.006	58	93	0.448	0.005	72	98	0.471	0.005	6	7	0.591	0.015	51	67	0.437	0.005	12	15	0.468	0.012	50	62	0.440	0.005	49	53
chrI	35970	T	C	32	8	0.690	0.011	43	25	0.648	0.008	7	8	0.582	0.013	26	69	0.384	0.005	43	51	0.370	0.005	58	78	0.448	0.005	71	64	0.471	0.005	9	4	0.592	0.015	58	71	0.437	0.005	22	16	0.469	0.012	35	56	0.439	0.005	54	63
chrI	36005	A	G	31	7	0.690	0.011	40	21	0.648	0.008	6	8	0.582	0.013	18	58	0.384	0.005	40	45	0.370	0.005	56	69	0.448	0.005	69	64	0.471	0.005	6	4	0.592	0.015	52	64	0.437	0.005	24	16	0.469	0.012	34	57	0.439	0.005	46	60
chrI	36048	C	G	26	6	0.690	0.011	40	15	0.648	0.008	10	7	0.582	0.013	26	46	0.384	0.005	34	37	0.370	0.005	34	59	0.448	0.005	53	61	0.471	0.005	8	3	0.592	0.015	46	51	0.437	0.005	17	18	0.469	0.012	29	47	0.439	0.005	46	63
chrI	36123	C	T	24	6	0.690	0.011	28	20	0.648	0.008	12	12	0.582	0.013	35	50	0.384	0.005	34	48	0.370	0.005	50	64	0.448	0.005	50	59	0.471	0.005	8	7	0.592	0.015	51	45	0.437	0.005	10	23	0.469	0.012	34	42	0.439	0.005	40	46
chrI	36160	G	A	22	6	0.690	0.011	21	16	0.648	0.008	13	13	0.582	0.013	29	43	0.384	0.005	28	50	0.370	0.005	61	67	0.448	0.005	50	58	0.471	0.005	7	10	0.592	0.015	53	43	0.437	0.005	11	16	0.469	0.012	39	44	0.439	0.005	37	41
chrI	36313	A	G	6	1	0.693	0.011	10	8	0.647	0.008	6	7	0.584	0.013	24	34	0.384	0.005	20	32	0.370	0.005	47	79	0.448	0.005	31	58	0.471	0.005	8	1	0.593	0.015	30	58	0.436	0.005	2	15	0.469	0.012	23	43	0.439	0.005	14	17
chrI	36524	C	T	6	3	0.693	0.011	6	6	0.647	0.008	1	5	0.584	0.013	15	33	0.384	0.005	13	25	0.370	0.005	32	41	0.448	0.005	26	41	0.471	0.005	6	4	0.593	0.015	23	37	0.436	0.005	2	3	0.469	0.012	20	32	0.439	0.005	7	7
chrI	36574	A	G	11	7	0.693	0.011	13	10	0.647	0.008	4	8	0.584	0.013	29	37	0.384	0.005	32	42	0.370	0.005	53	71	0.448	0.005	38	64	0.471	0.005	10	7	0.593	0.015	41	51	0.436	0.005	5	6	0.469	0.012	34	49	0.439	0.005	17	9
chrI	36637	A	G	13	6	0.690	0.011	18	4	0.647	0.008	3	8	0.584	0.013	28	43	0.384	0.005	32	43	0.369	0.005	39	71	0.448	0.005	43	69	0.470	0.005	11	9	0.594	0.014	47	47	0.437	0.005	6	6	0.466	0.012	40	46	0.439	0.005	21	15
chrI	36898	C	T	9	2	0.690	0.011	23	2	0.647	0.008	7	0	0.584	0.013	28	44	0.384	0.005	27	34	0.369	0.005	63	69	0.448	0.005	54	53	0.470	0.005	3	0	0.594	0.014	26	47	0.437	0.005	8	4	0.466	0.012	32	56	0.439	0.005	32	25
chrI	37008	C	A	8	4	0.692	0.011	17	10	0.646	0.008	11	2	0.586	0.013	31	48	0.383	0.005	23	43	0.369	0.005	61	69	0.448	0.005	56	66	0.470	0.005	6	2	0.591	0.014	51	62	0.437	0.005	13	16	0.464	0.012	33	49	0.439	0.005	36	30
chrI	37019	A	G	8	5	0.692	0.011	16	10	0.646	0.008	11	2	0.586	0.013	30	52	0.383	0.005	27	46	0.369	0.005	62	75	0.448	0.005	59	70	0.470	0.005	6	2	0.591	0.014	51	63	0.437	0.005	13	13	0.464	0.012	32	51	0.439	0.005	36	30
chrI	37069	C	T	3	3	0.692	0.011	11	9	0.646	0.008	5	2	0.586	0.013	24	57	0.383	0.005	29	41	0.369	0.005	54	74	0.448	0.005	62	66	0.470	0.005	7	2	0.591	0.014	56	58	0.437	0.005	10	11	0.464	0.012	29	58	0.439	0.005	41	34
chrI	37255	T	C	1	0	0.692	0.011	2	1	0.646	0.008	0	0	0.586	0.013	10	26	0.383	0.005	15	19	0.369	0.005	16	30	0.448	0.005	16	21	0.470	0.005	0	0	0.591	0.014	19	34	0.437	0.005	0	2	0.464	0.012	20	13	0.439	0.005	7	5
chrI	37294	T	C	2	0	0.692	0.011	0	1	0.646	0.008	0	1	0.586	0.013	10	33	0.383	0.005	13	32	0.369	0.005	24	32	0.448	0.005	24	24	0.470	0.005	0	0	0.591	0.014	18	40	0.437	0.005	0	2	0.464	0.012	22	29	0.439	0.005	10	6
chrI	37315	T	A	3	0	0.692	0.011	0	1	0.646	0.008	0	2	0.586	0.013	15	34	0.383	0.005	20	32	0.369	0.005	24	31	0.448	0.005	27	23	0.470	0.005	0	0	0.591	0.014	23	35	0.437	0.005	0	2	0.464	0.012	23	33	0.439	0.005	12	9
chrI	37330	A	G	3	0	0.692	0.011	2	3	0.646	0.008	0	2	0.586	0.013	16	40	0.383	0.005	23	34	0.369	0.005	26	37	0.448	0.005	27	27	0.470	0.005	0	1	0.591	0.014	26	35	0.437	0.005	0	0	0.464	0.012	25	35	0.439	0.005	12	10
chrI	37553	A	G	16	3	0.691	0.011	27	12	0.647	0.008	10	4	0.587	0.013	27	58	0.383	0.005	31	45	0.370	0.005	56	71	0.448	0.004	63	75	0.470	0.004	3	2	0.592	0.014	46	48	0.437	0.005	15	8	0.466	0.012	50	65	0.439	0.005	30	34
chrI	37595	G	A	22	7	0.691	0.011	31	14	0.647	0.008	13	6	0.587	0.013	36	51	0.383	0.005	43	43	0.370	0.005	70	61	0.448	0.004	74	73	0.470	0.004	6	5	0.592	0.014	47	53	0.437	0.005	19	8	0.466	0.012	39	55	0.439	0.005	33	39
chrI	37885	C	T	17	10	0.692	0.011	46	16	0.648	0.007	12	14	0.587	0.013	32	56	0.382	0.005	22	52	0.370	0.005	69	75	0.447	0.004	73	78	0.470	0.004	8	4	0.594	0.014	56	61	0.437	0.005	10	14	0.467	0.012	42	59	0.439	0.005	53	68
chrI	37976	C	A	17	11	0.692	0.011	26	15	0.648	0.007	12	12	0.587	0.013	37	76	0.382	0.005	41	85	0.370	0.005	86	103	0.447	0.004	90	92	0.470	0.004	11	3	0.594	0.014	62	87	0.437	0.005	16	8	0.467	0.012	38	88	0.439	0.005	48	63
chrI	38120	A	T	27	12	0.693	0.010	36	21	0.649	0.007	8	5	0.585	0.013	46	69	0.382	0.005	38	72	0.370	0.005	75	108	0.447	0.004	88	84	0.469	0.004	11	8	0.594	0.014	75	79	0.437	0.005	15	14	0.467	0.012	55	97	0.439	0.005	61	59
chrI	38236	A	G	24	19	0.693	0.010	39	19	0.649	0.007	8	15	0.585	0.013	32	56	0.382	0.005	27	56	0.370	0.005	68	85	0.447	0.004	63	90	0.469	0.004	14	12	0.596	0.014	55	59	0.437	0.005	25	19	0.467	0.012	45	53	0.439	0.005	42	65
chrI	38361	C	T	24	11	0.694	0.010	53	22	0.648	0.007	13	8	0.584	0.013	45	79	0.382	0.005	34	61	0.370	0.005	64	82	0.447	0.004	68	70	0.469	0.004	17	9	0.596	0.014	51	72	0.437	0.005	19	16	0.467	0.012	40	54	0.439	0.005	54	72
chrI	38490	C	G	26	7	0.694	0.010	40	22	0.648	0.007	13	11	0.584	0.013	34	59	0.382	0.005	38	60	0.370	0.005	63	70	0.447	0.004	57	82	0.469	0.004	22	5	0.596	0.014	47	71	0.437	0.005	11	22	0.467	0.012	46	65	0.439	0.005	59	55
chrI	38504	T	G	22	9	0.694	0.010	35	18	0.648	0.007	14	5	0.584	0.013	34	57	0.382	0.005	37	53	0.370	0.005	55	61	0.447	0.004	55	68	0.469	0.004	19	4	0.596	0.014	41	73	0.437	0.005	7	14	0.467	0.012	38	59	0.439	0.005	58	48
chrI	38508	G	T	22	9	0.694	0.010	35	18	0.648	0.007	14	5	0.584	0.013	34	57	0.382	0.005	37	53	0.370	0.005	55	61	0.447	0.004	55	68	0.469	0.004	19	4	0.596	0.014	41	73	0.437	0.005	7	14	0.467	0.012	38	59	0.439	0.005	58	48
chrI	38524	C	A	19	9	0.694	0.010	30	19	0.648	0.007	13	5	0.584	0.013	38	52	0.382	0.005	35	58	0.370	0.005	58	68	0.447	0.004	66	75	0.469	0.004	20	3	0.596	0.014	40	81	0.437	0.005	7	17	0.467	0.012	42	62	0.439	0.005	53	49
chrI	38533	T	C	14	9	0.694	0.010	28	13	0.648	0.007	11	5	0.584	0.013	38	51	0.382	0.005	33	61	0.370	0.005	60	73	0.447	0.004	65	75	0.469	0.004	20	2	0.596	0.014	41	83	0.437	0.005	6	16	0.467	0.012	43	64	0.439	0.005	45	42
chrI	38657	G	A	10	8	0.694	0.010	24	12	0.649	0.007	19	7	0.584	0.013	41	47	0.382	0.005	22	67	0.371	0.005	67	77	0.447	0.004	57	82	0.468	0.004	13	6	0.596	0.014	56	60	0.436	0.005	11	11	0.467	0.012	39	55	0.441	0.005	41	53
chrI	38689	G	C	15	8	0.694	0.010	24	15	0.649	0.007	22	8	0.584	0.013	47	52	0.382	0.005	17	67	0.371	0.005	67	78	0.447	0.004	59	80	0.468	0.004	9	7	0.596	0.014	54	54	0.436	0.005	10	9	0.467	0.012	39	52	0.441	0.005	42	57
chrI	38888	A	C	16	7	0.694	0.010	29	18	0.649	0.007	17	9	0.584	0.013	41	49	0.382	0.005	36	39	0.371	0.005	58	73	0.447	0.004	58	67	0.468	0.004	8	2	0.596	0.014	44	62	0.436	0.005	11	15	0.467	0.012	54	43	0.441	0.005	47	58
chrI	38980	G	A	14	6	0.692	0.010	18	21	0.648	0.007	10	10	0.584	0.013	38	53	0.382	0.005	33	51	0.371	0.005	52	68	0.447	0.004	59	60	0.468	0.004	8	2	0.596	0.014	46	59	0.436	0.005	7	11	0.467	0.012	40	50	0.441	0.005	41	45
chrI	39009	T	C	9	3	0.692	0.010	21	19	0.648	0.007	10	8	0.584	0.013	25	46	0.382	0.005	25	48	0.371	0.005	38	51	0.447	0.004	58	54	0.468	0.004	6	0	0.596	0.014	48	58	0.436	0.005	4	14	0.467	0.012	31	51	0.441	0.005	42	42
chrI	39105	A	G	4	7	0.692	0.010	21	15	0.648	0.007	14	5	0.584	0.013	23	60	0.382	0.005	30	44	0.371	0.005	60	59	0.447	0.004	48	63	0.468	0.004	6	0	0.596	0.014	59	53	0.436	0.005	5	10	0.467	0.012	34	60	0.441	0.005	34	48
chrI	39123	C	T	4	7	0.692	0.010	22	13	0.648	0.007	15	5	0.584	0.013	20	61	0.382	0.005	32	45	0.371	0.005	60	60	0.447	0.004	49	60	0.468	0.004	6	0	0.596	0.014	58	48	0.436	0.005	6	11	0.467	0.012	35	58	0.441	0.005	37	46
chrI	39144	G	A	5	7	0.693	0.010	26	13	0.648	0.007	18	7	0.584	0.013	23	60	0.383	0.005	39	51	0.372	0.005	67	63	0.447	0.004	49	61	0.468	0.004	7	1	0.596	0.014	55	57	0.436	0.005	6	12	0.468	0.012	44	56	0.441	0.005	44	52
chrI	39162	C	G	4	6	0.693	0.010	30	18	0.648	0.007	22	7	0.584	0.013	24	59	0.383	0.005	42	49	0.372	0.005	67	64	0.447	0.004	52	62	0.468	0.004	7	2	0.596	0.014	53	59	0.436	0.005	8	14	0.468	0.012	46	59	0.441	0.005	43	57
chrI	39765	A	G	9	5	0.694	0.010	25	9	0.648	0.007	2	4	0.584	0.012	32	49	0.382	0.005	24	36	0.372	0.005	67	71	0.447	0.004	60	64	0.467	0.004	7	0	0.596	0.014	41	60	0.435	0.005	6	11	0.470	0.012	53	56	0.441	0.005	44	24
chrI	39795	G	A	6	3	0.694	0.010	20	10	0.648	0.007	4	3	0.584	0.012	35	49	0.382	0.005	30	34	0.372	0.005	71	70	0.447	0.004	69	54	0.467	0.004	6	0	0.596	0.014	42	65	0.435	0.005	4	11	0.470	0.012	47	55	0.441	0.005	33	22
chrI	39901	T	C	17	3	0.694	0.010	9	15	0.648	0.007	2	9	0.584	0.012	49	48	0.382	0.005	44	53	0.372	0.005	87	69	0.447	0.004	75	61	0.467	0.004	1	3	0.596	0.014	52	66	0.435	0.005	8	12	0.470	0.012	49	61	0.441	0.005	32	25
chrI	39919	T	C	19	2	0.694	0.010	11	16	0.648	0.007	1	9	0.584	0.012	45	50	0.382	0.005	49	46	0.372	0.005	73	68	0.447	0.004	76	65	0.467	0.004	2	4	0.596	0.014	55	67	0.435	0.005	11	9	0.470	0.012	52	58	0.441	0.005	37	28
chrI	39920	T	C	19	2	0.694	0.010	11	16	0.648	0.007	1	9	0.584	0.012	45	50	0.382	0.005	49	46	0.372	0.005	73	68	0.447	0.004	76	65	0.467	0.004	2	4	0.596	0.014	55	67	0.435	0.005	11	9	0.470	0.012	52	58	0.441	0.005	37	28
chrI	39963	G	A	11	3	0.694	0.010	12	12	0.648	0.007	1	2	0.584	0.012	35	51	0.382	0.005	34	51	0.372	0.005	57	53	0.447	0.004	84	59	0.467	0.004	3	6	0.596	0.014	46	74	0.435	0.005	8	1	0.470	0.012	55	56	0.441	0.005	32	36
chrI	40064	C	T	20	9	0.694	0.010	25	7	0.648	0.007	6	5	0.584	0.012	47	63	0.382	0.005	51	67	0.372	0.005	62	91	0.447	0.004	78	80	0.467	0.004	8	8	0.596	0.014	35	75	0.435	0.005	6	9	0.470	0.012	55	62	0.441	0.005	27	44
chrI	40237	C	T	21	5	0.694	0.010	36	18	0.648	0.007	6	4	0.584	0.012	46	75	0.382	0.005	47	52	0.373	0.005	62	76	0.447	0.004	71	92	0.467	0.004	10	3	0.596	0.014	45	66	0.435	0.005	16	25	0.470	0.012	52	79	0.441	0.005	44	50
chrI	40380	G	A	26	7	0.694	0.010	32	9	0.648	0.007	6	9	0.584	0.012	34	66	0.382	0.005	43	66	0.373	0.005	72	92	0.447	0.004	79	71	0.467	0.004	9	10	0.596	0.014	48	62	0.435	0.005	9	17	0.470	0.012	45	61	0.441	0.005	63	40
chrI	40860	A	G	14	9	0.694	0.010	41	20	0.648	0.007	11	1	0.584	0.012	52	78	0.382	0.005	39	65	0.373	0.005	60	105	0.447	0.004	81	84	0.467	0.004	7	5	0.596	0.014	56	73	0.435	0.005	4	18	0.470	0.012	69	68	0.441	0.005	31	48
chrI	40866	T	C	14	8	0.694	0.010	38	23	0.648	0.007	10	1	0.584	0.012	46	76	0.382	0.005	36	67	0.373	0.005	60	103	0.447	0.004	77	86	0.467	0.004	7	5	0.596	0.014	57	75	0.435	0.005	4	18	0.470	0.012	68	66	0.441	0.005	34	46
chrI	40914	C	G	12	6	0.694	0.010	30	14	0.648	0.007	10	0	0.584	0.012	29	54	0.382	0.005	34	44	0.373	0.005	43	71	0.447	0.004	62	65	0.467	0.004	8	5	0.596	0.014	32	53	0.435	0.005	5	15	0.470	0.012	58	47	0.441	0.005	31	51
chrI	41278	G	A	14	13	0.694	0.010	37	22	0.648	0.007	9	13	0.585	0.012	42	55	0.382	0.005	36	57	0.373	0.005	48	80	0.448	0.004	81	77	0.467	0.004	9	13	0.598	0.013	54	80	0.435	0.005	14	7	0.469	0.012	48	61	0.442	0.005	42	49
chrI	41475	G	T	16	40	0.694	0.010	26	58	0.648	0.007	19	32	0.585	0.012	121	0	0.382	0.005	97	0	0.373	0.005	177	0	0.448	0.004	194	0	0.467	0.004	15	34	0.598	0.013	161	0	0.435	0.005	32	29	0.469	0.012	127	0	0.442	0.005	95	69
chrI	41481	A	G	39	12	0.694	0.010	57	24	0.648	0.007	32	18	0.585	0.012	44	66	0.382	0.005	37	54	0.373	0.005	59	109	0.448	0.004	89	96	0.467	0.004	26	13	0.598	0.013	53	94	0.435	0.005	27	31	0.469	0.012	54	65	0.442	0.005	65	92
chrI	41499	A	G	34	13	0.694	0.010	52	20	0.648	0.007	29	17	0.585	0.012	43	68	0.382	0.005	38	56	0.373	0.005	60	107	0.448	0.004	100	101	0.467	0.004	29	10	0.598	0.013	55	98	0.435	0.005	24	31	0.469	0.012	56	67	0.442	0.005	55	77
chrI	41587	C	T	38	14	0.694	0.010	50	30	0.649	0.007	15	18	0.585	0.012	39	84	0.382	0.005	36	60	0.373	0.005	60	81	0.448	0.004	82	82	0.467	0.004	22	15	0.598	0.013	48	86	0.435	0.005	25	18	0.469	0.012	49	73	0.442	0.005	45	78
chrI	41736	T	C	14	11	0.694	0.010	37	15	0.649	0.007	7	5	0.585	0.012	34	61	0.382	0.005	34	43	0.373	0.005	50	46	0.448	0.004	52	60	0.467	0.004	9	4	0.598	0.013	41	62	0.435	0.005	8	5	0.469	0.012	36	54	0.442	0.005	34	43
chrI	41739	A	G	14	11	0.694	0.010	37	15	0.649	0.007	7	5	0.585	0.012	34	61	0.382	0.005	34	43	0.373	0.005	50	46	0.448	0.004	52	60	0.467	0.004	9	4	0.598	0.013	41	62	0.435	0.005	8	5	0.469	0.012	36	54	0.442	0.005	34	43
chrI	41802	G	A	8	6	0.694	0.010	26	4	0.649	0.007	0	0	0.585	0.012	24	53	0.382	0.005	26	44	0.373	0.005	52	48	0.448	0.004	51	61	0.467	0.004	9	3	0.598	0.013	35	62	0.435	0.005	4	10	0.469	0.012	34	60	0.442	0.005	24	32
chrI	41883	C	T	10	1	0.694	0.010	10	4	0.649	0.007	0	1	0.585	0.012	22	45	0.382	0.005	21	41	0.373	0.005	39	46	0.448	0.004	42	48	0.467	0.004	3	2	0.598	0.013	43	53	0.435	0.005	1	4	0.469	0.012	38	47	0.442	0.005	10	24
chrI	41906	G	A	7	1	0.694	0.010	9	4	0.649	0.007	0	2	0.585	0.012	18	39	0.382	0.005	21	41	0.373	0.005	34	38	0.448	0.004	37	40	0.467	0.004	0	2	0.598	0.013	45	46	0.435	0.005	1	3	0.469	0.012	37	40	0.442	0.005	8	19
chrI	41987	C	T	4	0	0.694	0.010	6	0	0.649	0.007	0	1	0.585	0.012	16	21	0.382	0.005	17	25	0.373	0.005	18	22	0.448	0.004	17	22	0.467	0.004	0	1	0.598	0.013	21	35	0.435	0.005	4	0	0.469	0.012	21	27	0.442	0.005	2	8
chrI	42115	T	A	1	0	0.694	0.010	1	0	0.649	0.007	0	0	0.585	0.012	16	17	0.381	0.005	12	21	0.373	0.005	12	19	0.448	0.004	17	21	0.467	0.004	2	0	0.598	0.013	12	21	0.435	0.005	2	0	0.469	0.012	16	13	0.442	0.005	4	2
chrI	42257	G	A	13	1	0.694	0.010	31	8	0.649	0.007	8	11	0.585	0.012	45	49	0.381	0.005	26	60	0.373	0.005	44	51	0.448	0.004	55	61	0.467	0.004	8	6	0.598	0.013	42	53	0.435	0.005	16	11	0.469	0.012	42	52	0.442	0.005	48	30
chrI	42484	G	A	32	8	0.695	0.010	56	22	0.649	0.007	23	17	0.585	0.012	25	65	0.381	0.005	25	56	0.372	0.005	53	81	0.448	0.004	50	62	0.467	0.004	16	14	0.596	0.013	51	52	0.435	0.005	15	14	0.468	0.012	34	46	0.441	0.005	76	65
chrI	42527	T	C	34	10	0.695	0.010	54	18	0.649	0.007	19	17	0.585	0.012	22	53	0.381	0.005	23	48	0.372	0.005	42	82	0.448	0.004	44	58	0.466	0.004	19	15	0.596	0.013	48	50	0.435	0.005	14	14	0.468	0.012	36	50	0.441	0.005	66	60
chrI	42554	A	T	31	9	0.695	0.010	50	17	0.649	0.007	12	7	0.585	0.012	24	41	0.381	0.005	23	45	0.372	0.005	40	60	0.448	0.004	38	45	0.466	0.004	17	10	0.596	0.013	37	48	0.435	0.005	14	12	0.468	0.012	34	47	0.441	0.005	57	58
chrI	42562	G	A	35	7	0.695	0.010	50	14	0.649	0.007	14	7	0.585	0.012	23	43	0.381	0.005	24	42	0.372	0.005	41	58	0.448	0.004	41	46	0.466	0.004	16	8	0.596	0.013	38	47	0.435	0.005	14	11	0.468	0.012	36	47	0.441	0.005	59	53
chrI	42590	G	A	31	9	0.695	0.010	39	14	0.649	0.007	13	6	0.585	0.012	21	52	0.381	0.005	32	60	0.372	0.005	42	61	0.448	0.004	49	58	0.466	0.004	16	8	0.596	0.013	37	65	0.435	0.005	11	10	0.468	0.012	43	54	0.441	0.005	47	52
chrI	42629	A	G	28	10	0.695	0.010	20	14	0.649	0.007	15	9	0.585	0.012	21	52	0.381	0.005	33	53	0.372	0.005	45	64	0.448	0.004	50	51	0.466	0.004	8	6	0.596	0.013	38	71	0.435	0.005	8	7	0.468	0.012	42	52	0.441	0.005	42	42
chrI	42635	C	T	24	12	0.695	0.010	21	15	0.649	0.007	14	9	0.585	0.012	24	59	0.381	0.005	35	65	0.372	0.005	47	72	0.448	0.004	56	58	0.466	0.004	8	6	0.596	0.013	44	81	0.435	0.005	8	7	0.468	0.012	50	58	0.441	0.005	39	43
chrI	42684	G	A	15	6	0.695	0.010	20	10	0.649	0.007	8	4	0.585	0.012	18	52	0.381	0.005	32	58	0.372	0.005	44	62	0.448	0.004	53	56	0.466	0.004	6	6	0.596	0.013	45	68	0.435	0.005	5	8	0.468	0.012	41	50	0.441	0.005	31	31
chrI	43004	G	A	6	2	0.695	0.010	13	5	0.649	0.007	2	0	0.585	0.012	22	39	0.381	0.005	26	36	0.372	0.005	45	32	0.448	0.004	35	43	0.466	0.004	2	3	0.596	0.013	30	43	0.435	0.005	1	9	0.468	0.012	28	39	0.441	0.005	13	16
chrI	43137	C	T	3	7	0.695	0.010	31	12	0.649	0.007	12	6	0.585	0.012	26	43	0.381	0.005	21	29	0.372	0.005	37	53	0.448	0.004	43	47	0.466	0.004	3	3	0.596	0.013	44	30	0.435	0.005	4	19	0.468	0.012	27	34	0.441	0.005	20	35
chrI	43478	G	A	25	12	0.695	0.010	34	22	0.649	0.007	20	14	0.585	0.012	35	50	0.381	0.005	47	60	0.372	0.005	50	64	0.448	0.004	61	81	0.466	0.004	17	5	0.596	0.013	40	56	0.435	0.005	17	19	0.468	0.012	41	57	0.441	0.005	68	56
chrI	43565	A	G	20	11	0.695	0.010	39	17	0.649	0.007	14	8	0.585	0.012	38	51	0.381	0.005	32	63	0.372	0.005	48	62	0.448	0.004	68	86	0.466	0.004	17	4	0.596	0.013	49	56	0.435	0.005	13	18	0.468	0.012	39	43	0.441	0.005	64	54
chrI	43691	C	T	14	8	0.695	0.010	30	17	0.649	0.007	6	6	0.585	0.012	19	51	0.381	0.005	21	51	0.372	0.005	43	52	0.448	0.004	47	55	0.466	0.004	10	1	0.596	0.013	27	47	0.435	0.005	6	11	0.468	0.012	25	37	0.441	0.005	33	47
chrI	43784	C	G	16	7	0.695	0.010	28	20	0.649	0.007	10	3	0.585	0.012	34	59	0.381	0.005	36	58	0.372	0.005	68	66	0.448	0.004	60	74	0.466	0.004	6	1	0.596	0.013	60	55	0.435	0.005	8	13	0.468	0.012	51	52	0.441	0.005	52	50
chrI	43891	G	A	17	13	0.695	0.010	36	25	0.649	0.007	21	2	0.585	0.012	48	85	0.381	0.005	53	80	0.372	0.005	78	105	0.448	0.004	87	105	0.466	0.004	13	1	0.596	0.013	81	96	0.435	0.005	14	8	0.468	0.012	73	70	0.441	0.005	73	58
chrI	44384	A	G	30	5	0.695	0.010	62	40	0.649	0.007	15	18	0.586	0.012	42	73	0.380	0.005	49	69	0.373	0.005	71	92	0.448	0.004	72	94	0.466	0.004	24	11	0.596	0.013	53	75	0.434	0.005	21	22	0.468	0.012	54	80	0.441	0.005	64	73
chrI	44588	A	G	39	18	0.695	0.010	47	26	0.649	0.007	32	14	0.586	0.012	41	68	0.381	0.005	38	61	0.373	0.005	63	107	0.448	0.004	68	100	0.466	0.004	19	12	0.596	0.013	56	65	0.434	0.005	12	19	0.468	0.012	54	69	0.441	0.005	81	81
chrI	44675	G	A	26	19	0.695	0.010	55	36	0.649	0.007	23	10	0.586	0.012	50	80	0.381	0.005	42	64	0.373	0.005	53	81	0.448	0.004	61	98	0.466	0.004	18	10	0.596	0.013	64	62	0.434	0.005	15	18	0.468	0.012	55	73	0.441	0.005	64	84
chrI	44891	A	G	38	12	0.695	0.010	48	31	0.650	0.007	20	12	0.585	0.012	30	43	0.381	0.005	23	57	0.372	0.005	31	43	0.448	0.004	58	58	0.466	0.004	22	16	0.596	0.013	42	49	0.435	0.005	16	16	0.468	0.012	33	53	0.441	0.005	87	81
chrI	44935	C	A	28	14	0.695	0.010	44	27	0.650	0.007	19	10	0.585	0.012	28	56	0.381	0.005	27	51	0.372	0.005	44	48	0.448	0.004	47	50	0.466	0.004	16	14	0.596	0.013	45	53	0.435	0.005	19	17	0.469	0.011	38	51	0.441	0.005	86	76
chrI	45024	G	A	21	14	0.695	0.010	39	21	0.650	0.007	17	8	0.585	0.012	36	59	0.381	0.005	33	73	0.372	0.005	48	59	0.448	0.004	49	59	0.466	0.004	15	9	0.596	0.013	41	65	0.435	0.005	18	19	0.469	0.011	47	50	0.441	0.005	67	69
chrI	45198	G	A	5	8	0.695	0.010	21	14	0.650	0.007	2	1	0.585	0.012	27	24	0.381	0.005	21	32	0.372	0.005	40	35	0.448	0.004	40	35	0.466	0.004	8	1	0.596	0.013	31	26	0.435	0.005	8	6	0.469	0.011	27	26	0.441	0.005	33	35
chrI	45431	G	A	4	6	0.695	0.010	23	8	0.649	0.007	14	5	0.585	0.012	28	14	0.381	0.005	14	13	0.372	0.005	29	16	0.448	0.004	37	21	0.466	0.004	2	4	0.596	0.013	15	17	0.434	0.005	8	9	0.469	0.011	18	17	0.441	0.005	27	21
chrI	45546	A	T	4	5	0.695	0.010	5	4	0.649	0.007	1	6	0.585	0.012	12	6	0.381	0.005	12	15	0.372	0.005	15	10	0.448	0.004	12	17	0.466	0.004	2	2	0.596	0.013	14	8	0.434	0.005	1	5	0.469	0.011	15	8	0.441	0.005	2	14
chrI	45831	G	C	21	5	0.693	0.010	19	12	0.649	0.007	11	8	0.584	0.012	27	35	0.380	0.005	29	39	0.372	0.005	35	52	0.447	0.004	30	56	0.463	0.004	11	4	0.596	0.013	52	62	0.435	0.005	2	11	0.469	0.011	34	38	0.441	0.005	47	57
chrI	46030	G	A	16	8	0.693	0.010	49	23	0.649	0.007	19	11	0.584	0.012	39	53	0.380	0.005	31	47	0.372	0.005	42	68	0.447	0.004	53	75	0.463	0.004	15	2	0.596	0.013	60	60	0.435	0.005	24	17	0.469	0.011	48	49	0.441	0.005	57	65
chrI	46063	A	C	18	8	0.693	0.010	51	30	0.649	0.007	15	11	0.584	0.012	46	56	0.380	0.005	40	52	0.372	0.005	49	68	0.447	0.004	59	78	0.463	0.004	19	4	0.596	0.013	66	71	0.435	0.005	20	12	0.469	0.011	49	56	0.441	0.005	63	66
chrI	46375	A	T	29	20	0.691	0.010	54	31	0.649	0.007	41	25	0.584	0.012	41	83	0.379	0.005	46	54	0.372	0.005	69	82	0.447	0.004	84	110	0.463	0.004	23	20	0.595	0.013	57	82	0.435	0.005	19	23	0.469	0.011	53	79	0.441	0.005	70	98
chrI	46723	A	G	33	16	0.691	0.010	54	34	0.649	0.007	21	2	0.584	0.012	54	102	0.376	0.005	37	62	0.371	0.005	90	111	0.445	0.004	90	91	0.462	0.004	16	8	0.598	0.013	64	96	0.433	0.005	10	17	0.470	0.011	72	86	0.439	0.005	70	85
chrI	46837	G	A	32	12	0.691	0.010	49	25	0.649	0.007	11	11	0.584	0.012	68	101	0.376	0.005	49	77	0.372	0.005	85	114	0.445	0.004	109	117	0.462	0.004	18	3	0.598	0.013	58	115	0.433	0.005	17	11	0.470	0.011	64	87	0.439	0.005	50	71
chrI	46846	T	C	30	12	0.691	0.010	45	21	0.649	0.007	9	10	0.584	0.012	68	91	0.376	0.005	51	74	0.372	0.005	78	109	0.445	0.004	97	106	0.462	0.004	16	3	0.598	0.013	58	109	0.433	0.005	17	10	0.470	0.011	64	89	0.439	0.005	45	65
chrI	46894	A	G	27	8	0.691	0.010	33	18	0.649	0.007	5	9	0.584	0.012	62	84	0.376	0.005	37	78	0.372	0.005	80	110	0.445	0.004	92	110	0.462	0.004	11	5	0.598	0.013	54	109	0.433	0.005	14	13	0.470	0.011	70	93	0.439	0.005	37	51
chrI	46912	T	G	21	8	0.691	0.010	26	17	0.649	0.007	4	7	0.584	0.012	57	71	0.376	0.005	34	74	0.372	0.005	77	120	0.445	0.004	85	108	0.462	0.004	9	3	0.598	0.013	57	94	0.433	0.005	10	9	0.470	0.011	68	82	0.439	0.005	22	41
chrI	46966	T	C	8	1	0.691	0.010	23	14	0.649	0.007	4	2	0.584	0.012	54	68	0.376	0.005	34	76	0.372	0.005	86	110	0.445	0.004	77	101	0.462	0.004	4	1	0.598	0.013	55	98	0.433	0.005	5	6	0.470	0.011	60	61	0.439	0.005	16	32
chrI	47044	A	C	7	1	0.691	0.010	21	12	0.649	0.007	2	0	0.584	0.012	50	69	0.375	0.005	38	72	0.372	0.005	69	94	0.445	0.004	63	94	0.462	0.004	1	4	0.598	0.013	55	78	0.433	0.005	2	3	0.470	0.011	40	53	0.439	0.005	21	19
chrI	47206	A	G	15	4	0.691	0.010	20	6	0.649	0.007	4	1	0.584	0.012	49	90	0.375	0.005	49	75	0.372	0.005	82	116	0.445	0.004	86	113	0.462	0.004	7	3	0.598	0.013	76	92	0.433	0.005	7	6	0.470	0.011	62	101	0.439	0.005	22	22
chrI	47506	T	C	16	4	0.691	0.010	21	13	0.649	0.007	14	2	0.584	0.012	43	59	0.375	0.005	39	58	0.372	0.005	62	81	0.445	0.004	60	88	0.462	0.004	10	0	0.598	0.013	33	84	0.433	0.005	5	7	0.470	0.011	39	69	0.439	0.005	50	41
chrI	47518	A	G	12	6	0.691	0.010	21	14	0.649	0.007	12	2	0.584	0.012	36	51	0.375	0.005	39	54	0.372	0.005	52	69	0.445	0.004	55	73	0.462	0.004	11	0	0.598	0.013	34	79	0.433	0.005	2	5	0.470	0.011	31	67	0.439	0.005	46	39
chrI	47660	T	C	10	5	0.691	0.010	29	7	0.649	0.007	10	8	0.584	0.012	49	63	0.375	0.005	45	69	0.372	0.005	59	86	0.445	0.004	70	101	0.462	0.004	8	1	0.598	0.013	52	89	0.433	0.005	3	6	0.470	0.011	49	77	0.439	0.005	36	42
chrI	47690	T	C	10	6	0.691	0.010	30	7	0.649	0.007	9	7	0.584	0.012	42	69	0.375	0.005	42	76	0.372	0.005	57	109	0.445	0.004	74	107	0.462	0.004	9	1	0.598	0.013	57	99	0.433	0.005	2	9	0.470	0.011	54	74	0.439	0.005	46	39
chrI	47896	C	T	5	5	0.692	0.010	19	11	0.650	0.007	5	4	0.584	0.012	34	54	0.376	0.005	27	46	0.372	0.005	43	57	0.445	0.004	46	68	0.462	0.004	9	5	0.598	0.013	36	53	0.434	0.005	6	18	0.470	0.011	30	48	0.439	0.005	27	38
chrI	48115	G	C	4	4	0.692	0.010	24	11	0.650	0.007	8	1	0.584	0.012	23	40	0.380	0.005	26	41	0.372	0.005	52	64	0.445	0.004	35	75	0.462	0.004	8	5	0.598	0.013	28	44	0.438	0.005	2	13	0.470	0.011	31	41	0.442	0.005	33	42
chrI	48286	A	T	3	0	0.692	0.010	2	4	0.646	0.007	0	1	0.580	0.012	27	28	0.375	0.005	12	29	0.372	0.005	23	37	0.445	0.004	19	43	0.457	0.004	0	0	0.594	0.013	16	40	0.432	0.005	1	0	0.470	0.011	21	38	0.438	0.005	7	14
chrI	48751	T	C	11	1	0.694	0.010	21	18	0.649	0.007	9	1	0.582	0.012	26	37	0.377	0.005	21	35	0.375	0.005	28	44	0.447	0.004	29	38	0.458	0.004	10	3	0.596	0.013	25	34	0.435	0.005	7	4	0.471	0.011	16	33	0.440	0.005	34	28
chrI	48815	T	C	10	2	0.694	0.010	23	17	0.649	0.007	6	2	0.582	0.012	33	32	0.377	0.005	19	37	0.375	0.005	32	44	0.447	0.004	36	39	0.458	0.004	7	6	0.596	0.013	22	39	0.435	0.005	15	7	0.471	0.011	23	36	0.440	0.005	28	35
chrI	48890	C	T	16	4	0.693	0.010	27	21	0.649	0.007	6	4	0.582	0.012	24	38	0.376	0.005	19	35	0.376	0.005	40	36	0.446	0.004	41	35	0.457	0.004	11	5	0.600	0.013	29	43	0.434	0.005	11	12	0.472	0.011	25	40	0.440	0.005	22	44
chrI	49103	C	T	10	0	0.692	0.010	22	12	0.651	0.007	9	8	0.580	0.012	30	49	0.377	0.005	32	53	0.376	0.005	61	69	0.446	0.004	59	58	0.455	0.004	11	1	0.602	0.013	42	49	0.435	0.005	12	8	0.470	0.011	33	51	0.441	0.005	23	25
chrI	49114	T	C	10	1	0.692	0.010	23	12	0.651	0.007	7	8	0.580	0.012	30	47	0.377	0.005	32	55	0.376	0.005	59	69	0.446	0.004	59	54	0.455	0.004	10	2	0.602	0.013	42	48	0.435	0.005	12	7	0.470	0.011	35	53	0.441	0.005	23	27
chrI	49247	C	T	5	1	0.693	0.010	20	10	0.650	0.007	4	1	0.582	0.012	36	41	0.378	0.005	23	39	0.376	0.005	62	55	0.447	0.004	48	50	0.455	0.004	1	1	0.603	0.013	47	50	0.433	0.005	5	7	0.471	0.011	39	41	0.439	0.005	23	29
chrI	49403	C	T	7	4	0.692	0.010	17	5	0.651	0.007	8	4	0.581	0.012	21	56	0.378	0.005	33	52	0.377	0.005	43	53	0.447	0.004	51	55	0.455	0.004	7	2	0.603	0.013	41	61	0.435	0.005	4	10	0.471	0.011	42	50	0.441	0.005	21	22
chrI	49505	T	C	5	1	0.692	0.010	11	7	0.651	0.007	6	3	0.581	0.012	24	55	0.379	0.005	40	53	0.377	0.005	49	63	0.447	0.004	59	60	0.455	0.004	5	3	0.603	0.013	56	51	0.435	0.005	9	6	0.470	0.011	46	65	0.440	0.005	19	29
chrI	49614	T	A	8	7	0.691	0.010	9	8	0.652	0.007	8	1	0.582	0.012	26	48	0.381	0.005	31	48	0.377	0.005	51	63	0.449	0.004	48	54	0.453	0.004	6	5	0.603	0.013	41	48	0.436	0.005	10	5	0.469	0.011	48	49	0.439	0.005	22	33
chrI	49871	C	T	16	2	0.690	0.010	20	11	0.652	0.007	6	0	0.582	0.012	26	62	0.380	0.005	59	73	0.379	0.005	70	73	0.448	0.004	78	88	0.455	0.004	4	4	0.603	0.013	59	64	0.434	0.005	0	5	0.469	0.011	76	70	0.440	0.005	24	24
chrI	50024	C	T	17	3	0.691	0.010	19	2	0.652	0.007	6	1	0.582	0.012	34	52	0.380	0.005	32	45	0.380	0.005	53	69	0.447	0.004	48	86	0.455	0.004	6	2	0.603	0.013	55	49	0.435	0.005	6	8	0.469	0.012	49	68	0.440	0.005	28	27
chrI	50204	A	G	13	4	0.691	0.010	22	25	0.650	0.007	7	7	0.582	0.012	26	60	0.380	0.005	39	58	0.381	0.005	72	71	0.447	0.004	68	84	0.455	0.004	4	9	0.603	0.014	39	75	0.435	0.005	2	9	0.470	0.012	62	67	0.440	0.005	29	44
chrI	50343	A	G	17	10	0.689	0.010	17	10	0.651	0.007	4	3	0.583	0.012	27	45	0.381	0.005	36	55	0.382	0.005	47	74	0.447	0.004	53	69	0.455	0.004	4	3	0.604	0.014	41	67	0.435	0.005	3	3	0.473	0.012	50	58	0.440	0.005	37	42
chrI	50354	C	T	18	10	0.689	0.010	18	9	0.651	0.007	6	4	0.583	0.012	23	46	0.381	0.005	34	54	0.382	0.005	46	74	0.447	0.004	53	71	0.455	0.004	5	2	0.604	0.014	41	66	0.435	0.005	5	4	0.473	0.012	48	58	0.440	0.005	38	41
chrI	50384	G	A	14	7	0.689	0.010	20	8	0.651	0.007	9	2	0.583	0.012	25	42	0.381	0.005	34	52	0.382	0.005	41	53	0.447	0.004	53	65	0.455	0.004	3	2	0.604	0.014	36	56	0.435	0.005	6	7	0.473	0.012	41	50	0.440	0.005	37	36
chrI	50432	T	C	10	8	0.689	0.010	14	10	0.653	0.007	7	5	0.582	0.012	27	43	0.383	0.005	33	46	0.379	0.005	45	55	0.448	0.004	42	69	0.453	0.004	6	1	0.604	0.014	40	47	0.435	0.005	5	17	0.473	0.012	43	52	0.440	0.005	21	38
chrI	50456	G	A	7	7	0.689	0.010	18	9	0.651	0.007	7	5	0.582	0.012	27	46	0.380	0.005	34	47	0.382	0.005	50	60	0.447	0.004	40	76	0.454	0.004	6	3	0.604	0.014	43	51	0.435	0.005	4	17	0.473	0.012	45	55	0.440	0.005	26	36
chrI	50498	A	G	5	5	0.689	0.010	20	7	0.651	0.007	12	4	0.582	0.012	28	49	0.381	0.005	42	53	0.382	0.005	57	56	0.447	0.004	40	70	0.455	0.004	5	7	0.604	0.014	45	51	0.435	0.005	6	16	0.472	0.012	40	50	0.440	0.005	26	38
chrI	50660	T	A	7	0	0.687	0.010	17	6	0.652	0.007	4	4	0.582	0.012	38	31	0.383	0.005	34	41	0.380	0.005	50	47	0.448	0.004	32	47	0.453	0.004	4	5	0.603	0.014	51	41	0.434	0.005	5	1	0.472	0.012	47	38	0.438	0.005	17	32
chrI	50663	C	T	7	0	0.687	0.010	17	6	0.652	0.007	4	4	0.582	0.012	38	31	0.383	0.005	34	41	0.380	0.005	50	47	0.448	0.004	32	47	0.453	0.004	4	5	0.603	0.014	51	41	0.434	0.005	5	1	0.472	0.012	47	38	0.438	0.005	17	32
chrI	50840	A	G	12	2	0.686	0.010	19	11	0.652	0.007	8	3	0.583	0.012	32	64	0.382	0.005	36	38	0.380	0.005	52	59	0.447	0.004	77	62	0.454	0.004	3	2	0.603	0.014	50	54	0.434	0.005	1	6	0.472	0.012	61	51	0.438	0.005	22	35
chrI	51095	G	A	13	10	0.689	0.010	60	19	0.650	0.007	18	6	0.582	0.012	38	82	0.382	0.005	62	57	0.381	0.005	83	87	0.447	0.004	81	110	0.453	0.004	10	13	0.601	0.014	61	62	0.435	0.005	13	12	0.472	0.012	68	83	0.438	0.005	63	63
chrI	51287	T	C	15	3	0.689	0.010	22	13	0.649	0.007	10	8	0.582	0.012	46	45	0.381	0.005	38	44	0.381	0.005	65	58	0.446	0.004	60	66	0.453	0.004	5	4	0.601	0.014	48	55	0.434	0.005	8	13	0.471	0.012	54	63	0.438	0.005	38	50
chrI	51321	T	C	13	4	0.689	0.010	19	16	0.651	0.007	8	6	0.583	0.012	35	41	0.380	0.005	37	43	0.382	0.005	58	57	0.445	0.004	56	63	0.452	0.004	7	3	0.603	0.014	45	52	0.432	0.005	13	16	0.474	0.012	42	66	0.438	0.005	32	53
chrI	51371	A	C	10	2	0.687	0.010	18	20	0.652	0.007	8	7	0.583	0.012	30	52	0.380	0.005	34	44	0.383	0.005	76	62	0.447	0.004	68	74	0.452	0.004	5	4	0.604	0.014	42	50	0.433	0.005	15	15	0.474	0.012	50	64	0.439	0.005	28	41
chrI	51434	A	G	7	5	0.688	0.010	16	16	0.650	0.007	10	7	0.582	0.012	21	49	0.379	0.005	32	35	0.382	0.005	47	71	0.444	0.004	51	57	0.452	0.004	7	7	0.602	0.014	39	49	0.434	0.005	13	10	0.472	0.012	40	47	0.438	0.005	19	50
chrI	51951	T	G	18	10	0.686	0.010	31	19	0.649	0.007	12	4	0.583	0.012	19	43	0.381	0.005	21	31	0.386	0.005	34	56	0.445	0.004	46	51	0.451	0.004	11	14	0.603	0.014	43	38	0.433	0.005	5	11	0.473	0.012	25	35	0.438	0.005	47	45
chrI	52164	C	T	19	4	0.686	0.010	24	15	0.650	0.007	13	5	0.583	0.012	19	45	0.381	0.005	22	37	0.386	0.005	35	56	0.445	0.004	48	47	0.451	0.004	12	2	0.603	0.014	31	35	0.432	0.005	13	8	0.474	0.012	29	31	0.439	0.005	39	35
chrI	52310	A	G	9	5	0.686	0.010	20	17	0.649	0.007	12	5	0.582	0.012	39	40	0.381	0.005	33	33	0.386	0.005	56	64	0.445	0.004	57	74	0.451	0.004	5	4	0.603	0.014	56	47	0.432	0.005	6	9	0.474	0.012	24	41	0.439	0.005	40	31
chrI	52460	C	T	13	0	0.686	0.010	25	3	0.649	0.007	14	3	0.582	0.012	29	44	0.381	0.005	23	46	0.386	0.005	61	80	0.445	0.004	54	60	0.451	0.004	7	2	0.603	0.014	34	58	0.432	0.005	10	7	0.474	0.012	38	49	0.439	0.005	34	35
chrI	52603	A	T	13	2	0.686	0.010	18	7	0.650	0.007	7	4	0.583	0.012	29	42	0.381	0.005	31	35	0.386	0.005	37	62	0.445	0.004	56	45	0.451	0.004	4	2	0.603	0.014	47	48	0.432	0.005	13	6	0.473	0.012	31	39	0.438	0.005	25	28
chrI	52613	G	A	13	2	0.686	0.010	18	8	0.650	0.007	8	4	0.583	0.012	29	41	0.381	0.005	30	33	0.386	0.005	35	60	0.445	0.004	54	45	0.451	0.004	4	2	0.603	0.014	46	50	0.432	0.005	13	5	0.473	0.012	30	38	0.438	0.005	22	29
chrI	52632	T	C	7	3	0.686	0.010	13	10	0.650	0.007	5	1	0.583	0.012	30	39	0.381	0.005	33	28	0.386	0.005	33	56	0.445	0.004	53	46	0.451	0.004	3	2	0.603	0.014	41	51	0.432	0.005	11	6	0.473	0.012	30	49	0.438	0.005	21	25
chrI	52733	A	G	2	5	0.687	0.010	4	4	0.650	0.007	1	3	0.582	0.012	30	41	0.381	0.005	37	30	0.387	0.005	38	55	0.446	0.004	47	41	0.451	0.004	0	1	0.603	0.014	36	50	0.433	0.005	4	6	0.474	0.012	42	46	0.439	0.005	14	15
chrI	52846	G	A	3	1	0.689	0.010	16	5	0.648	0.007	2	2	0.581	0.012	25	41	0.381	0.005	29	36	0.388	0.005	32	47	0.446	0.004	32	54	0.449	0.004	2	1	0.603	0.014	39	42	0.432	0.005	6	3	0.474	0.012	32	48	0.438	0.005	15	12
chrI	52849	A	G	3	1	0.689	0.010	16	5	0.648	0.007	2	2	0.581	0.012	25	41	0.381	0.005	29	36	0.388	0.005	32	47	0.446	0.004	32	54	0.449	0.004	2	1	0.603	0.014	39	42	0.432	0.005	6	3	0.474	0.012	32	48	0.438	0.005	15	12
chrI	52858	T	C	4	2	0.689	0.010	16	5	0.648	0.007	3	1	0.581	0.012	28	49	0.381	0.005	25	42	0.388	0.005	33	50	0.446	0.004	31	56	0.449	0.004	4	1	0.603	0.014	34	48	0.432	0.005	8	5	0.474	0.012	26	48	0.438	0.005	18	17
chrI	52939	C	T	9	5	0.686	0.010	23	6	0.650	0.007	5	4	0.582	0.012	27	52	0.380	0.005	29	37	0.387	0.005	44	61	0.446	0.004	41	63	0.451	0.004	9	3	0.601	0.014	30	47	0.432	0.005	9	10	0.474	0.012	31	49	0.439	0.005	17	25
chrI	52951	G	T	9	5	0.686	0.010	22	8	0.650	0.007	4	4	0.582	0.012	29	50	0.380	0.005	33	38	0.387	0.005	40	60	0.446	0.004	45	63	0.451	0.004	10	2	0.601	0.014	34	45	0.432	0.005	9	9	0.474	0.012	28	43	0.439	0.005	17	22
chrI	52984	A	G	7	5	0.686	0.010	23	7	0.650	0.007	3	6	0.582	0.012	33	47	0.380	0.005	28	30	0.387	0.005	31	55	0.446	0.004	37	60	0.451	0.004	9	2	0.601	0.014	31	37	0.432	0.005	12	10	0.474	0.012	27	36	0.439	0.005	19	24
chrI	52996	A	G	10	4	0.686	0.010	23	5	0.650	0.007	4	7	0.582	0.012	36	38	0.380	0.005	27	26	0.387	0.005	33	50	0.446	0.004	37	54	0.451	0.004	10	3	0.601	0.014	26	39	0.432	0.005	14	10	0.474	0.012	25	36	0.439	0.005	21	26
chrI	53146	T	G	13	4	0.689	0.010	41	21	0.649	0.007	17	8	0.585	0.012	45	51	0.380	0.005	33	52	0.387	0.005	56	67	0.446	0.004	46	91	0.449	0.004	16	10	0.602	0.014	59	59	0.432	0.005	8	12	0.471	0.012	39	62	0.438	0.005	33	50
chrI	53167	A	G	12	5	0.689	0.010	41	25	0.649	0.007	13	8	0.585	0.012	41	47	0.380	0.005	31	52	0.387	0.005	48	66	0.446	0.004	40	79	0.449	0.004	19	8	0.602	0.014	61	48	0.432	0.005	9	11	0.471	0.012	32	60	0.438	0.005	39	47
chrI	53266	C	T	15	4	0.686	0.010	22	19	0.648	0.007	13	2	0.584	0.012	45	79	0.382	0.005	42	74	0.389	0.005	69	89	0.447	0.004	66	108	0.451	0.004	9	8	0.601	0.014	58	72	0.433	0.005	5	12	0.472	0.012	69	77	0.438	0.005	48	55
chrI	53542	C	T	17	7	0.689	0.010	28	9	0.648	0.007	17	13	0.587	0.012	44	82	0.382	0.005	40	83	0.389	0.005	81	95	0.447	0.004	64	106	0.450	0.004	15	5	0.602	0.014	48	67	0.432	0.005	7	16	0.471	0.012	47	76	0.438	0.005	45	40
chrI	53836	A	G	7	5	0.687	0.010	35	20	0.651	0.007	11	9	0.583	0.013	43	50	0.382	0.005	35	56	0.389	0.005	58	64	0.448	0.004	64	90	0.451	0.004	10	7	0.602	0.014	48	67	0.433	0.005	8	15	0.470	0.012	53	75	0.439	0.005	44	49
chrI	53843	C	T	6	6	0.687	0.010	36	19	0.651	0.007	11	8	0.583	0.013	40	49	0.382	0.005	35	57	0.389	0.005	56	64	0.448	0.004	61	89	0.451	0.004	10	7	0.602	0.014	48	66	0.433	0.005	8	15	0.470	0.012	46	76	0.439	0.005	43	45
chrI	53851	G	A	9	6	0.687	0.010	31	19	0.651	0.007	9	8	0.583	0.013	40	53	0.382	0.005	35	57	0.389	0.005	60	61	0.448	0.004	63	89	0.451	0.004	9	7	0.602	0.014	43	64	0.433	0.005	7	15	0.470	0.012	50	70	0.439	0.005	44	50
chrI	53935	A	T	11	8	0.687	0.010	17	20	0.651	0.007	15	9	0.583	0.013	51	64	0.382	0.005	45	56	0.389	0.005	68	88	0.448	0.004	70	92	0.451	0.004	6	8	0.602	0.014	62	87	0.433	0.005	8	19	0.470	0.012	60	86	0.439	0.005	31	44
chrI	54175	A	G	7	1	0.691	0.010	10	2	0.649	0.007	1	4	0.583	0.013	52	76	0.384	0.005	26	60	0.392	0.005	64	84	0.450	0.004	62	92	0.449	0.004	4	1	0.605	0.014	43	76	0.432	0.005	2	4	0.471	0.012	69	84	0.439	0.005	26	30
chrI	54198	G	A	12	1	0.691	0.010	21	6	0.649	0.007	0	6	0.583	0.013	54	80	0.384	0.005	29	69	0.392	0.005	64	86	0.450	0.004	60	93	0.449	0.004	4	1	0.605	0.014	44	82	0.432	0.005	2	6	0.471	0.012	74	88	0.439	0.005	25	30
chrI	54244	A	G	20	3	0.692	0.011	42	11	0.649	0.007	8	6	0.582	0.013	52	84	0.382	0.005	34	70	0.392	0.005	58	103	0.449	0.005	68	91	0.449	0.004	8	2	0.601	0.014	50	88	0.432	0.005	4	9	0.474	0.012	78	85	0.440	0.005	44	45
chrI	54319	T	C	22	7	0.691	0.011	53	15	0.650	0.007	14	7	0.583	0.013	41	77	0.383	0.005	49	74	0.392	0.005	68	111	0.449	0.005	86	92	0.449	0.004	10	4	0.602	0.014	61	96	0.432	0.005	6	21	0.473	0.012	75	90	0.440	0.005	57	48
chrI	54478	G	A	18	12	0.690	0.011	38	24	0.650	0.007	15	14	0.584	0.013	33	69	0.382	0.005	25	47	0.393	0.005	79	72	0.449	0.005	64	82	0.449	0.004	20	8	0.605	0.014	40	61	0.432	0.005	15	13	0.471	0.012	51	69	0.440	0.005	42	60
chrI	54481	T	C	18	12	0.690	0.011	38	24	0.650	0.007	15	14	0.584	0.013	33	69	0.382	0.005	25	47	0.393	0.005	79	72	0.449	0.005	64	82	0.449	0.004	20	8	0.605	0.014	40	61	0.432	0.005	15	13	0.471	0.012	51	69	0.440	0.005	42	60
chrI	54508	A	G	21	15	0.690	0.011	40	22	0.650	0.007	11	16	0.584	0.013	41	72	0.382	0.005	40	56	0.393	0.005	89	89	0.449	0.005	78	92	0.449	0.004	20	10	0.605	0.014	50	77	0.432	0.005	17	18	0.471	0.012	67	83	0.440	0.005	47	63
chrI	54661	G	T	18	9	0.692	0.011	38	30	0.650	0.007	19	11	0.583	0.013	34	58	0.382	0.005	32	60	0.393	0.005	46	73	0.449	0.005	52	75	0.449	0.004	17	16	0.603	0.015	45	57	0.432	0.005	19	20	0.470	0.012	36	58	0.441	0.005	32	56
chrI	54679	C	T	24	8	0.692	0.011	37	32	0.650	0.007	21	14	0.583	0.013	31	60	0.382	0.005	31	55	0.393	0.005	49	63	0.449	0.005	50	74	0.449	0.004	15	16	0.603	0.015	42	50	0.432	0.005	20	19	0.470	0.012	40	50	0.441	0.005	35	56
chrI	54742	A	C	27	11	0.693	0.011	35	27	0.649	0.007	14	13	0.585	0.013	27	48	0.383	0.005	31	40	0.392	0.005	34	58	0.449	0.005	50	61	0.449	0.004	8	12	0.606	0.015	36	47	0.431	0.005	11	10	0.468	0.012	36	43	0.441	0.005	36	51
chrI	54784	A	G	15	9	0.693	0.011	24	15	0.649	0.007	7	9	0.585	0.013	28	45	0.383	0.005	22	35	0.392	0.005	34	37	0.449	0.005	44	54	0.449	0.004	5	4	0.606	0.015	38	50	0.431	0.005	10	7	0.468	0.012	42	37	0.441	0.005	26	43
chrI	54806	T	C	9	6	0.693	0.011	22	13	0.649	0.007	6	7	0.585	0.013	24	45	0.383	0.005	19	28	0.392	0.005	28	41	0.449	0.005	38	43	0.449	0.004	4	5	0.606	0.015	36	48	0.431	0.005	6	5	0.468	0.012	37	35	0.441	0.005	25	39
chrI	55145	C	T	13	2	0.692	0.011	4	15	0.651	0.007	10	7	0.587	0.013	27	49	0.382	0.005	25	40	0.391	0.005	36	62	0.450	0.005	37	55	0.448	0.004	7	3	0.602	0.015	33	49	0.431	0.005	1	12	0.469	0.012	39	36	0.443	0.005	28	28
chrI	55160	A	G	14	2	0.692	0.011	8	13	0.651	0.007	10	6	0.587	0.013	27	51	0.382	0.005	27	37	0.391	0.005	39	64	0.450	0.005	39	54	0.448	0.004	6	3	0.602	0.015	33	44	0.431	0.005	1	11	0.469	0.012	39	34	0.443	0.005	28	29
chrI	55171	A	G	16	5	0.692	0.011	10	13	0.651	0.007	11	5	0.587	0.013	24	52	0.382	0.005	27	36	0.391	0.005	34	58	0.450	0.005	39	56	0.448	0.004	7	3	0.602	0.015	28	47	0.431	0.005	0	14	0.469	0.012	40	39	0.443	0.005	31	31
chrI	55213	A	C	11	3	0.692	0.011	15	11	0.651	0.007	6	5	0.587	0.013	20	41	0.382	0.005	22	35	0.391	0.005	33	56	0.450	0.005	44	48	0.448	0.004	5	2	0.602	0.015	26	50	0.431	0.005	3	13	0.469	0.012	34	41	0.443	0.005	26	30
chrI	55256	A	G	12	1	0.692	0.011	13	5	0.652	0.008	10	2	0.587	0.013	23	39	0.381	0.005	16	35	0.393	0.005	41	55	0.450	0.005	41	37	0.448	0.004	1	1	0.605	0.015	31	54	0.431	0.005	3	6	0.469	0.012	32	36	0.442	0.005	26	24
chrI	55327	C	A	9	3	0.692	0.011	15	3	0.652	0.007	8	5	0.586	0.013	32	45	0.382	0.005	19	34	0.393	0.005	45	57	0.451	0.005	38	39	0.449	0.004	2	4	0.606	0.015	42	50	0.431	0.005	3	4	0.469	0.012	33	38	0.443	0.005	23	22
chrI	55508	T	C	3	3	0.693	0.011	4	1	0.653	0.007	2	2	0.587	0.013	20	35	0.382	0.005	18	40	0.392	0.005	38	54	0.451	0.005	34	48	0.449	0.004	2	2	0.605	0.015	23	47	0.431	0.005	0	5	0.470	0.012	30	42	0.443	0.005	8	8
chrI	55688	T	C	6	0	0.694	0.011	9	4	0.653	0.008	2	0	0.584	0.013	16	34	0.381	0.005	17	24	0.393	0.005	27	27	0.450	0.005	26	40	0.450	0.004	1	0	0.604	0.015	13	38	0.430	0.005	0	0	0.471	0.012	21	31	0.443	0.005	5	5
chrI	55793	T	C	3	2	0.694	0.011	2	0	0.653	0.008	0	0	0.584	0.013	22	27	0.381	0.005	12	34	0.393	0.005	33	46	0.450	0.005	33	51	0.450	0.004	1	3	0.604	0.015	23	43	0.430	0.005	0	0	0.471	0.012	25	33	0.443	0.005	1	4
chrI	56007	A	G	8	1	0.693	0.011	24	12	0.653	0.008	5	4	0.584	0.013	27	35	0.381	0.005	28	51	0.393	0.005	45	41	0.450	0.005	43	56	0.450	0.004	8	4	0.604	0.015	27	46	0.430	0.005	8	4	0.471	0.012	37	43	0.443	0.005	25	20
chrI	56058	A	C	10	1	0.693	0.011	32	13	0.653	0.008	8	5	0.585	0.013	30	51	0.382	0.005	34	65	0.393	0.005	69	64	0.451	0.005	55	67	0.449	0.004	13	6	0.603	0.015	46	58	0.431	0.005	11	5	0.471	0.012	37	62	0.443	0.005	31	33
chrI	56107	T	C	4	5	0.692	0.011	24	16	0.653	0.008	9	4	0.585	0.013	30	40	0.382	0.005	31	51	0.394	0.005	63	62	0.451	0.005	59	49	0.449	0.005	11	4	0.603	0.015	45	52	0.431	0.005	8	8	0.472	0.012	31	57	0.443	0.005	28	39
chrI	56129	T	C	5	5	0.692	0.011	23	16	0.653	0.008	7	4	0.585	0.013	33	44	0.382	0.005	31	51	0.394	0.005	57	71	0.451	0.005	58	51	0.449	0.005	7	3	0.603	0.015	41	48	0.431	0.005	4	6	0.472	0.012	35	55	0.443	0.005	27	38
chrI	56144	T	G	4	7	0.693	0.011	23	14	0.653	0.008	8	5	0.586	0.013	36	43	0.382	0.005	34	50	0.394	0.005	59	73	0.451	0.005	60	57	0.450	0.005	12	3	0.603	0.015	48	46	0.432	0.005	5	7	0.472	0.012	40	55	0.443	0.005	31	42
chrI	56195	A	G	7	5	0.693	0.011	24	9	0.653	0.008	9	8	0.586	0.013	32	35	0.382	0.005	40	46	0.394	0.005	47	64	0.451	0.005	55	63	0.450	0.005	12	3	0.603	0.015	40	35	0.432	0.005	8	8	0.472	0.012	45	47	0.443	0.005	34	46
chrI	56351	G	A	8	1	0.693	0.011	16	3	0.653	0.008	7	6	0.586	0.013	32	48	0.382	0.005	24	50	0.394	0.005	68	61	0.451	0.005	68	62	0.450	0.005	7	2	0.603	0.015	37	49	0.432	0.005	4	10	0.472	0.012	41	52	0.443	0.005	28	22
chrI	56786	G	A	6	5	0.691	0.011	25	15	0.653	0.008	13	7	0.584	0.013	23	41	0.382	0.005	32	51	0.395	0.005	41	51	0.450	0.005	52	53	0.450	0.005	7	7	0.603	0.015	50	52	0.432	0.005	8	3	0.475	0.012	30	37	0.443	0.005	29	27
chrI	56871	C	T	3	0	0.693	0.011	11	4	0.654	0.008	9	1	0.584	0.013	23	26	0.382	0.005	25	41	0.394	0.006	31	43	0.450	0.005	40	43	0.449	0.005	2	5	0.604	0.015	40	45	0.431	0.005	1	0	0.473	0.012	28	26	0.442	0.005	16	16
chrI	56878	T	C	3	0	0.693	0.011	10	4	0.654	0.008	7	0	0.584	0.013	23	24	0.382	0.005	23	32	0.394	0.006	23	38	0.450	0.005	36	36	0.449	0.005	1	5	0.604	0.015	36	38	0.431	0.005	1	0	0.473	0.012	27	25	0.442	0.005	11	16
chrI	56904	G	C	1	0	0.693	0.011	5	4	0.656	0.008	3	0	0.586	0.013	18	23	0.383	0.005	23	30	0.394	0.006	23	33	0.449	0.005	39	34	0.449	0.005	0	4	0.604	0.015	27	37	0.432	0.005	1	0	0.472	0.012	25	28	0.443	0.005	9	14
chrI	57041	C	T	12	3	0.693	0.011	24	14	0.656	0.008	10	11	0.586	0.013	41	77	0.383	0.005	40	67	0.394	0.006	47	61	0.449	0.005	54	74	0.449	0.005	11	7	0.604	0.015	43	66	0.432	0.005	6	5	0.472	0.012	36	61	0.443	0.005	35	37
chrI	57155	G	A	19	8	0.693	0.011	51	30	0.654	0.008	26	17	0.586	0.013	38	48	0.383	0.005	31	59	0.395	0.006	49	56	0.450	0.005	50	79	0.449	0.005	19	8	0.605	0.015	31	49	0.432	0.005	10	14	0.473	0.013	44	50	0.442	0.005	63	53
chrI	57320	C	T	28	4	0.692	0.011	31	18	0.653	0.008	13	5	0.586	0.013	33	62	0.383	0.005	29	56	0.394	0.006	51	63	0.451	0.005	72	77	0.450	0.005	12	5	0.601	0.015	46	63	0.433	0.005	8	4	0.472	0.013	43	46	0.444	0.005	49	58
chrI	57669	T	C	22	20	0.690	0.011	41	28	0.654	0.008	27	3	0.587	0.013	29	51	0.384	0.005	25	54	0.395	0.006	53	55	0.451	0.005	49	81	0.449	0.005	15	9	0.604	0.015	50	60	0.432	0.005	9	25	0.473	0.013	34	51	0.444	0.005	55	75
chrI	58073	G	A	25	6	0.691	0.011	45	27	0.654	0.008	16	6	0.587	0.013	26	57	0.384	0.005	23	43	0.395	0.006	54	66	0.451	0.005	59	56	0.450	0.005	13	16	0.604	0.015	50	51	0.432	0.005	11	21	0.473	0.013	35	46	0.444	0.005	52	68
chrI	58490	A	T	35	17	0.690	0.011	61	26	0.655	0.008	20	3	0.587	0.013	38	75	0.383	0.005	43	56	0.394	0.006	62	86	0.451	0.005	63	84	0.450	0.005	9	6	0.603	0.015	55	65	0.433	0.005	18	14	0.473	0.013	40	64	0.444	0.005	63	85
chrI	58494	C	T	35	17	0.690	0.011	61	26	0.655	0.008	20	3	0.587	0.013	38	75	0.383	0.005	43	56	0.394	0.006	62	86	0.451	0.005	63	84	0.450	0.005	9	6	0.603	0.015	55	65	0.433	0.005	18	14	0.473	0.013	40	64	0.444	0.005	63	85
chrI	58600	G	T	37	18	0.690	0.011	54	20	0.655	0.008	16	9	0.587	0.013	36	75	0.383	0.005	38	55	0.394	0.006	40	68	0.451	0.005	68	86	0.450	0.005	8	10	0.603	0.015	61	103	0.433	0.005	25	18	0.473	0.013	59	65	0.444	0.005	79	71
chrI	58794	G	A	32	11	0.690	0.011	47	18	0.655	0.008	17	8	0.587	0.013	30	63	0.385	0.005	39	58	0.395	0.006	60	88	0.452	0.005	73	78	0.450	0.005	23	7	0.603	0.015	50	66	0.433	0.005	26	17	0.471	0.013	47	57	0.444	0.005	74	59
chrI	58827	G	A	29	7	0.690	0.011	43	16	0.655	0.008	13	8	0.587	0.013	24	53	0.385	0.005	30	50	0.395	0.006	50	71	0.452	0.005	67	66	0.450	0.005	19	5	0.603	0.015	46	54	0.433	0.005	20	26	0.471	0.013	44	55	0.444	0.005	68	54
chrI	59073	C	T	27	9	0.689	0.011	41	18	0.652	0.008	9	13	0.586	0.014	33	60	0.383	0.006	26	51	0.396	0.006	54	77	0.452	0.005	56	75	0.448	0.005	4	8	0.604	0.016	44	63	0.431	0.005	11	14	0.471	0.013	48	45	0.444	0.005	44	61
chrI	59229	G	T	29	6	0.690	0.011	27	16	0.653	0.008	15	3	0.588	0.014	38	66	0.385	0.006	43	61	0.395	0.006	52	84	0.451	0.005	67	80	0.449	0.005	15	5	0.603	0.016	52	59	0.432	0.005	9	13	0.471	0.013	60	43	0.445	0.005	29	37
chrI	59349	A	C	17	3	0.691	0.011	23	15	0.653	0.008	8	8	0.588	0.014	27	51	0.384	0.006	24	39	0.397	0.006	53	63	0.452	0.005	50	77	0.447	0.005	5	7	0.601	0.016	32	47	0.431	0.005	4	4	0.469	0.013	39	49	0.446	0.005	28	33
chrI	59394	G	A	11	2	0.691	0.011	24	11	0.653	0.008	5	9	0.588	0.014	24	43	0.384	0.006	23	33	0.397	0.006	39	52	0.452	0.005	47	66	0.447	0.005	1	6	0.601	0.016	29	44	0.431	0.005	2	4	0.469	0.013	38	33	0.446	0.005	30	27
chrI	59475	C	T	12	3	0.690	0.012	23	14	0.653	0.008	7	8	0.588	0.014	33	50	0.385	0.006	22	50	0.396	0.006	39	62	0.452	0.005	44	79	0.448	0.005	0	3	0.603	0.016	44	52	0.431	0.005	8	9	0.471	0.013	40	33	0.446	0.005	28	27
chrI	59496	A	G	13	4	0.690	0.012	31	16	0.653	0.008	8	8	0.588	0.014	41	63	0.385	0.006	24	55	0.396	0.006	51	69	0.452	0.005	48	85	0.448	0.005	0	4	0.603	0.016	48	61	0.431	0.005	9	12	0.471	0.013	47	38	0.446	0.005	37	33
chrI	59659	C	G	41	4	0.690	0.012	58	25	0.653	0.008	14	26	0.586	0.014	46	60	0.385	0.006	46	61	0.397	0.006	60	83	0.452	0.005	74	93	0.448	0.005	24	13	0.603	0.016	51	86	0.430	0.005	19	22	0.466	0.013	74	54	0.446	0.005	53	68
chrI	59976	T	C	13	13	0.691	0.012	18	17	0.653	0.008	5	3	0.585	0.014	34	54	0.384	0.006	32	51	0.398	0.006	56	72	0.452	0.005	61	67	0.448	0.005	4	12	0.601	0.016	47	63	0.431	0.005	4	18	0.469	0.013	44	56	0.446	0.005	40	34
chrI	59985	T	C	12	13	0.691	0.012	18	19	0.653	0.008	5	3	0.585	0.014	35	59	0.384	0.006	33	47	0.398	0.006	61	74	0.452	0.005	59	64	0.448	0.005	5	12	0.601	0.016	50	67	0.431	0.005	6	18	0.469	0.013	47	54	0.446	0.005	38	37
chrI	60198	C	T	16	3	0.691	0.012	28	10	0.653	0.008	3	7	0.584	0.014	33	35	0.383	0.006	29	34	0.397	0.006	47	63	0.452	0.005	36	55	0.448	0.005	3	6	0.601	0.016	35	43	0.431	0.005	8	5	0.470	0.013	34	37	0.445	0.005	30	26
chrI	60246	C	T	21	4	0.691	0.012	23	8	0.653	0.008	3	4	0.584	0.014	34	44	0.383	0.006	29	48	0.398	0.006	44	66	0.452	0.005	38	54	0.448	0.005	16	9	0.601	0.016	31	40	0.431	0.005	6	7	0.470	0.013	35	32	0.446	0.005	33	20
chrI	60384	C	T	15	7	0.692	0.012	27	14	0.655	0.008	8	4	0.583	0.014	49	60	0.386	0.006	36	45	0.399	0.006	59	73	0.453	0.005	70	86	0.448	0.005	13	5	0.600	0.016	47	66	0.431	0.005	12	4	0.470	0.013	52	63	0.446	0.005	41	47
chrI	60417	C	T	20	10	0.692	0.012	28	14	0.655	0.008	10	5	0.583	0.014	40	69	0.386	0.006	35	49	0.399	0.006	66	69	0.453	0.005	71	94	0.448	0.005	12	6	0.600	0.016	44	64	0.431	0.005	14	8	0.470	0.013	52	64	0.446	0.005	44	47
chrI	60507	T	G	23	13	0.692	0.012	35	20	0.655	0.008	15	5	0.583	0.014	25	49	0.386	0.006	24	41	0.399	0.006	44	58	0.453	0.005	53	63	0.448	0.005	13	7	0.600	0.016	41	70	0.431	0.005	15	19	0.470	0.013	28	40	0.446	0.005	60	60
chrI	60526	A	G	23	12	0.692	0.012	30	18	0.655	0.008	15	3	0.583	0.014	25	48	0.386	0.006	23	44	0.399	0.006	50	67	0.453	0.005	57	67	0.448	0.005	14	9	0.600	0.016	46	75	0.431	0.005	10	20	0.470	0.013	34	42	0.446	0.005	47	60
chrI	60774	T	C	44	10	0.692	0.012	46	31	0.655	0.008	29	27	0.583	0.014	52	90	0.386	0.006	40	64	0.399	0.006	76	88	0.453	0.005	84	93	0.448	0.005	25	28	0.600	0.016	63	91	0.431	0.005	28	30	0.470	0.013	57	79	0.446	0.005	82	106
chrI	60912	A	G	33	16	0.692	0.012	63	29	0.655	0.008	31	13	0.580	0.014	44	68	0.388	0.006	30	62	0.398	0.006	68	88	0.452	0.005	75	105	0.449	0.005	34	20	0.598	0.016	55	72	0.430	0.005	25	25	0.471	0.014	50	61	0.446	0.006	64	102
chrI	62308	T	C	25	11	0.692	0.012	48	23	0.654	0.008	16	10	0.585	0.014	26	56	0.388	0.006	33	46	0.400	0.006	54	56	0.454	0.005	56	87	0.446	0.005	18	6	0.602	0.016	52	63	0.432	0.005	11	17	0.477	0.014	61	60	0.447	0.006	61	81
chrI	62361	T	C	28	19	0.693	0.012	66	29	0.654	0.008	21	15	0.585	0.014	30	58	0.389	0.006	33	47	0.399	0.006	48	46	0.455	0.005	55	75	0.446	0.005	27	17	0.602	0.016	50	75	0.433	0.005	15	31	0.477	0.014	50	61	0.445	0.006	63	92
chrI	62654	C	T	4	2	0.695	0.012	11	3	0.654	0.008	3	1	0.587	0.014	24	49	0.388	0.006	20	44	0.399	0.006	39	37	0.456	0.005	56	47	0.445	0.005	2	4	0.607	0.016	52	69	0.433	0.005	3	5	0.475	0.014	37	43	0.445	0.006	25	25
chrI	63394	G	A	16	4	0.697	0.012	33	16	0.653	0.008	12	7	0.587	0.015	33	62	0.388	0.006	29	61	0.399	0.006	53	76	0.457	0.005	58	79	0.444	0.005	9	12	0.604	0.017	52	69	0.435	0.006	5	10	0.475	0.014	29	50	0.446	0.006	46	37
chrI	65365	G	A	2	6	0.692	0.013	22	7	0.649	0.009	7	4	0.586	0.015	13	45	0.396	0.006	23	35	0.406	0.006	40	42	0.460	0.005	31	46	0.445	0.005	4	3	0.606	0.017	20	51	0.437	0.006	4	5	0.472	0.014	26	37	0.445	0.006	20	14
chrI	65451	A	C	1	3	0.692	0.013	18	6	0.649	0.009	3	3	0.586	0.015	11	51	0.396	0.006	17	34	0.406	0.006	29	34	0.460	0.005	27	35	0.445	0.005	3	1	0.606	0.017	29	41	0.437	0.006	3	4	0.472	0.014	29	30	0.445	0.006	18	12
chrI	65453	A	G	1	3	0.692	0.013	18	6	0.649	0.009	3	3	0.586	0.015	11	51	0.396	0.006	17	34	0.406	0.006	29	34	0.460	0.005	27	35	0.445	0.005	3	1	0.606	0.017	29	41	0.437	0.006	3	4	0.472	0.014	29	30	0.445	0.006	18	12
chrI	65506	T	C	2	1	0.695	0.013	9	5	0.650	0.009	2	5	0.586	0.015	14	40	0.397	0.006	10	30	0.406	0.006	25	23	0.461	0.005	25	34	0.445	0.005	1	2	0.606	0.017	36	26	0.437	0.006	4	4	0.469	0.015	24	32	0.444	0.006	9	14
chrI	65514	A	T	1	1	0.695	0.013	7	5	0.650	0.009	3	2	0.586	0.015	13	34	0.397	0.006	12	32	0.406	0.006	27	26	0.461	0.005	28	34	0.445	0.005	0	2	0.606	0.017	39	24	0.437	0.006	4	4	0.469	0.015	24	31	0.444	0.006	9	12
chrI	65570	A	G	2	0	0.695	0.013	2	4	0.650	0.009	3	0	0.586	0.015	17	19	0.397	0.006	10	17	0.406	0.006	15	19	0.461	0.005	17	25	0.445	0.005	0	0	0.606	0.017	30	14	0.437	0.006	4	2	0.469	0.015	13	25	0.444	0.006	2	8
chrI	65590	T	C	1	0	0.695	0.013	1	2	0.650	0.009	3	0	0.586	0.015	16	17	0.397	0.006	7	15	0.406	0.006	15	18	0.461	0.005	15	27	0.445	0.005	0	0	0.606	0.017	26	14	0.437	0.006	4	2	0.469	0.015	12	25	0.444	0.006	2	8
chrI	65699	A	G	1	0	0.692	0.013	2	0	0.651	0.009	0	0	0.589	0.015	2	12	0.397	0.006	12	12	0.406	0.006	11	15	0.461	0.005	6	13	0.445	0.005	0	0	0.605	0.017	18	22	0.437	0.006	0	1	0.469	0.015	10	16	0.445	0.006	3	4
chrI	65871	G	A	4	1	0.690	0.013	17	6	0.650	0.009	5	6	0.589	0.015	15	20	0.397	0.006	12	26	0.406	0.006	23	33	0.462	0.005	26	25	0.445	0.005	1	3	0.605	0.017	22	21	0.438	0.006	7	2	0.470	0.015	14	26	0.445	0.006	18	29
chrI	65892	A	C	6	1	0.690	0.013	16	7	0.650	0.009	5	6	0.589	0.015	21	21	0.397	0.006	13	24	0.406	0.006	23	28	0.462	0.005	33	25	0.445	0.005	1	3	0.605	0.017	24	23	0.438	0.006	6	1	0.470	0.015	20	27	0.445	0.006	23	31
chrI	65910	T	C	4	1	0.690	0.013	14	8	0.650	0.009	5	7	0.589	0.015	22	19	0.397	0.006	11	25	0.406	0.006	21	31	0.462	0.005	33	25	0.445	0.005	1	3	0.605	0.017	25	24	0.438	0.006	4	1	0.470	0.015	21	30	0.445	0.006	23	33
chrI	65991	G	A	18	4	0.692	0.013	22	11	0.651	0.009	16	16	0.587	0.016	16	27	0.397	0.006	17	30	0.406	0.006	30	43	0.463	0.005	31	29	0.446	0.005	5	3	0.605	0.018	20	40	0.437	0.006	9	6	0.471	0.015	25	32	0.445	0.006	32	48
chrI	66003	T	C	16	4	0.692	0.013	22	13	0.651	0.009	15	14	0.587	0.016	12	33	0.397	0.006	22	32	0.406	0.006	27	43	0.463	0.005	30	31	0.446	0.005	5	3	0.605	0.018	20	43	0.437	0.006	10	6	0.471	0.015	25	35	0.445	0.006	34	49
chrI	66033	A	G	13	4	0.690	0.013	22	12	0.651	0.009	18	12	0.587	0.016	10	36	0.397	0.006	24	36	0.407	0.006	32	52	0.464	0.005	27	41	0.445	0.005	6	4	0.604	0.018	20	45	0.437	0.006	14	6	0.471	0.015	24	41	0.446	0.006	27	48
chrI	66465	G	A	10	2	0.691	0.013	9	6	0.652	0.009	3	6	0.586	0.016	32	53	0.397	0.006	35	65	0.408	0.006	50	53	0.463	0.005	54	61	0.445	0.005	5	1	0.605	0.018	44	68	0.437	0.006	0	2	0.470	0.015	53	49	0.446	0.006	31	34
chrI	66841	G	A	18	18	0.691	0.013	26	9	0.651	0.009	5	7	0.583	0.016	21	59	0.396	0.006	34	65	0.408	0.007	44	72	0.462	0.006	56	60	0.443	0.005	2	1	0.605	0.018	47	47	0.436	0.006	11	13	0.469	0.015	41	57	0.445	0.006	49	50
chrI	67269	A	G	13	12	0.687	0.013	31	20	0.653	0.009	5	4	0.587	0.016	22	48	0.400	0.006	27	55	0.409	0.007	46	69	0.463	0.006	47	66	0.445	0.005	15	15	0.602	0.018	49	49	0.436	0.006	11	12	0.470	0.015	41	46	0.445	0.006	51	67
chrI	67275	G	A	15	11	0.687	0.013	24	20	0.653	0.009	7	4	0.587	0.016	22	50	0.400	0.006	26	52	0.409	0.007	44	69	0.463	0.006	47	63	0.445	0.005	14	14	0.602	0.018	54	50	0.436	0.006	11	10	0.470	0.015	42	49	0.445	0.006	54	65
chrI	67421	A	C	24	8	0.685	0.013	40	28	0.652	0.009	12	10	0.587	0.016	20	50	0.403	0.006	26	31	0.412	0.007	42	46	0.463	0.005	44	52	0.446	0.005	11	11	0.602	0.018	39	43	0.437	0.006	16	13	0.470	0.015	30	31	0.445	0.006	49	59
chrI	67441	G	A	23	10	0.685	0.013	38	29	0.652	0.009	11	10	0.587	0.016	16	47	0.403	0.006	28	29	0.412	0.007	43	41	0.463	0.005	40	49	0.446	0.005	13	10	0.602	0.018	42	46	0.437	0.006	14	13	0.470	0.015	30	31	0.445	0.006	52	57
chrI	67476	C	G	23	10	0.685	0.013	31	26	0.652	0.009	11	8	0.587	0.016	24	54	0.402	0.006	32	44	0.411	0.007	48	44	0.463	0.006	51	68	0.446	0.005	13	10	0.602	0.018	49	60	0.437	0.006	16	16	0.467	0.015	35	36	0.444	0.006	53	62
chrI	68074	A	G	7	2	0.682	0.014	8	5	0.652	0.009	5	0	0.588	0.016	15	40	0.412	0.006	19	22	0.415	0.007	28	25	0.465	0.006	28	25	0.447	0.005	3	2	0.602	0.018	26	26	0.438	0.006	1	0	0.469	0.016	25	27	0.444	0.006	5	18
chrI	68901	G	C	28	10	0.675	0.014	60	26	0.650	0.009	9	20	0.591	0.016	32	38	0.418	0.006	31	50	0.420	0.007	43	48	0.467	0.006	54	73	0.450	0.005	10	17	0.604	0.018	48	48	0.442	0.006	21	21	0.468	0.016	40	65	0.445	0.006	71	70
chrI	69603	T	C	0	3	0.677	0.014	12	4	0.648	0.009	4	1	0.594	0.016	21	16	0.424	0.006	25	23	0.424	0.007	28	35	0.470	0.006	17	43	0.453	0.005	1	2	0.602	0.018	20	29	0.443	0.006	2	4	0.469	0.016	19	29	0.444	0.006	30	19
chrI	69675	G	A	0	1	0.677	0.014	5	0	0.648	0.009	0	2	0.594	0.016	7	14	0.424	0.006	13	22	0.424	0.007	21	21	0.470	0.006	14	32	0.453	0.005	0	0	0.602	0.018	24	20	0.443	0.006	2	2	0.469	0.016	13	30	0.444	0.006	19	14
chrI	69678	A	G	0	1	0.677	0.014	5	0	0.648	0.009	0	2	0.594	0.016	7	14	0.424	0.006	13	22	0.424	0.007	21	21	0.470	0.006	14	32	0.453	0.005	0	0	0.602	0.018	24	20	0.443	0.006	2	2	0.469	0.016	13	30	0.444	0.006	19	14
chrI	70024	T	C	19	10	0.677	0.014	42	8	0.648	0.009	13	15	0.592	0.016	41	27	0.423	0.006	37	26	0.425	0.007	47	39	0.472	0.006	40	70	0.455	0.005	15	6	0.601	0.018	43	42	0.444	0.006	7	18	0.468	0.016	36	29	0.445	0.006	31	47
chrI	70045	A	G	16	12	0.677	0.014	33	9	0.648	0.009	13	12	0.592	0.016	32	34	0.423	0.006	37	26	0.425	0.007	38	38	0.472	0.006	34	69	0.455	0.005	11	6	0.601	0.018	42	48	0.444	0.006	9	16	0.468	0.016	31	33	0.445	0.006	29	48
chrI	70071	C	T	16	9	0.677	0.014	29	10	0.648	0.009	13	12	0.592	0.016	35	34	0.423	0.006	36	30	0.425	0.007	47	35	0.472	0.006	38	66	0.455	0.005	12	5	0.601	0.018	46	44	0.444	0.006	6	21	0.468	0.016	31	37	0.445	0.006	35	47
chrI	70280	A	G	4	1	0.675	0.014	14	2	0.650	0.010	5	2	0.592	0.016	44	29	0.424	0.006	23	37	0.425	0.007	54	51	0.471	0.006	48	57	0.454	0.005	6	2	0.599	0.018	30	39	0.445	0.006	2	3	0.468	0.016	37	52	0.445	0.006	21	28
chrI	70632	G	A	5	5	0.675	0.014	17	2	0.649	0.010	2	1	0.593	0.016	27	32	0.425	0.007	27	23	0.427	0.007	31	36	0.471	0.006	35	48	0.454	0.005	2	1	0.599	0.018	28	36	0.446	0.006	1	7	0.469	0.016	27	40	0.445	0.006	8	8
chrI	71281	C	T	11	10	0.672	0.014	33	8	0.650	0.010	12	11	0.593	0.017	18	29	0.429	0.007	28	21	0.427	0.007	19	24	0.472	0.006	30	47	0.453	0.006	3	6	0.600	0.019	27	37	0.444	0.006	18	10	0.468	0.016	30	34	0.443	0.006	33	32
chrI	71601	G	A	0	2	0.671	0.014	5	2	0.653	0.010	3	2	0.599	0.017	30	21	0.427	0.007	27	21	0.428	0.007	37	28	0.471	0.006	24	23	0.455	0.006	1	1	0.600	0.019	11	23	0.445	0.006	0	3	0.464	0.016	19	23	0.443	0.006	14	10
chrI	74327	T	C	20	9	0.666	0.015	35	27	0.652	0.010	19	7	0.588	0.018	47	40	0.440	0.007	52	49	0.428	0.007	77	66	0.475	0.006	86	81	0.456	0.006	24	7	0.613	0.020	62	58	0.446	0.007	8	17	0.466	0.017	52	67	0.442	0.007	45	62
chrI	75211	T	C	16	3	0.664	0.015	30	15	0.649	0.011	6	10	0.590	0.018	36	42	0.442	0.007	35	28	0.433	0.007	58	54	0.476	0.006	53	62	0.460	0.006	4	10	0.604	0.020	37	43	0.444	0.007	15	10	0.469	0.018	38	31	0.444	0.007	28	45
chrI	76368	G	C	11	1	0.664	0.016	16	9	0.656	0.011	7	8	0.593	0.019	28	38	0.451	0.007	24	32	0.442	0.008	47	32	0.480	0.007	61	38	0.464	0.006	10	4	0.607	0.021	31	44	0.448	0.007	10	3	0.471	0.019	37	29	0.447	0.007	30	29
chrI	76386	G	A	10	1	0.664	0.016	16	10	0.656	0.011	5	8	0.593	0.019	27	34	0.451	0.007	24	31	0.442	0.008	40	33	0.480	0.007	50	31	0.464	0.006	9	4	0.607	0.021	25	41	0.448	0.007	11	5	0.471	0.019	35	23	0.447	0.007	30	30
chrI	76417	T	C	10	2	0.664	0.016	14	11	0.657	0.011	2	7	0.593	0.019	32	30	0.451	0.007	27	26	0.446	0.008	38	34	0.482	0.007	44	40	0.464	0.006	5	4	0.607	0.021	27	36	0.451	0.007	11	5	0.472	0.019	26	23	0.447	0.007	34	30
chrI	76456	G	A	11	1	0.664	0.016	23	12	0.657	0.011	2	9	0.593	0.019	30	30	0.451	0.007	31	27	0.446	0.008	34	40	0.482	0.007	40	41	0.464	0.006	5	5	0.607	0.021	30	44	0.451	0.007	15	5	0.472	0.019	30	23	0.447	0.007	34	21
chrI	76496	A	G	9	0	0.664	0.016	24	13	0.657	0.011	5	9	0.593	0.019	32	27	0.451	0.007	27	17	0.446	0.008	48	43	0.482	0.007	38	36	0.464	0.006	12	6	0.607	0.021	22	42	0.451	0.007	12	2	0.472	0.019	28	22	0.447	0.007	32	19
chrI	76497	A	G	9	0	0.664	0.016	24	13	0.657	0.011	5	9	0.593	0.019	32	27	0.451	0.007	27	17	0.446	0.008	48	43	0.482	0.007	38	36	0.464	0.006	12	6	0.607	0.021	22	42	0.451	0.007	12	2	0.472	0.019	28	22	0.447	0.007	32	19
chrI	77115	G	T	4	3	0.663	0.016	8	6	0.656	0.011	4	2	0.592	0.020	22	27	0.453	0.008	16	32	0.447	0.008	30	25	0.482	0.007	27	42	0.465	0.006	2	3	0.608	0.021	30	21	0.452	0.007	2	4	0.472	0.019	21	32	0.447	0.007	11	12
chrI	81442	G	A	18	6	0.652	0.019	39	11	0.654	0.013	7	9	0.599	0.023	68	44	0.483	0.009	49	54	0.472	0.009	70	69	0.494	0.008	80	87	0.474	0.007	7	7	0.591	0.025	56	72	0.459	0.008	12	3	0.471	0.022	53	58	0.447	0.008	58	55
chrI	82379	G	A	26	11	0.640	0.020	43	14	0.657	0.013	18	7	0.605	0.023	45	44	0.490	0.009	40	32	0.478	0.009	66	68	0.496	0.008	57	68	0.474	0.007	15	11	0.593	0.026	61	56	0.463	0.008	9	6	0.475	0.022	42	47	0.447	0.008	50	45
chrI	84810	A	C	15	2	0.636	0.021	17	15	0.653	0.014	8	2	0.599	0.025	32	24	0.502	0.009	27	26	0.488	0.009	45	34	0.498	0.008	36	42	0.478	0.008	5	1	0.584	0.028	29	37	0.465	0.008	11	4	0.479	0.024	21	34	0.444	0.009	22	27
chrI	85480	C	T	11	12	0.636	0.021	19	13	0.653	0.014	8	11	0.599	0.025	52	35	0.502	0.009	49	36	0.488	0.009	79	60	0.498	0.008	78	74	0.478	0.008	10	5	0.584	0.028	57	67	0.465	0.008	10	16	0.479	0.024	39	56	0.444	0.009	49	36
chrI	85751	C	T	3	6	0.632	0.020	11	6	0.654	0.014	2	0	0.602	0.024	37	40	0.502	0.009	40	47	0.488	0.009	46	46	0.500	0.008	51	52	0.477	0.007	0	3	0.591	0.027	42	39	0.463	0.008	0	3	0.481	0.023	35	52	0.446	0.008	31	31
chrI	88173	C	A	4	5	0.621	0.020	25	11	0.648	0.014	17	3	0.611	0.024	68	46	0.514	0.009	38	35	0.506	0.010	62	69	0.508	0.008	76	76	0.481	0.008	2	6	0.594	0.027	50	50	0.470	0.008	3	2	0.490	0.023	45	57	0.449	0.009	20	18
chrI	88212	C	T	5	2	0.621	0.020	29	14	0.648	0.014	13	3	0.611	0.024	58	36	0.514	0.009	33	31	0.506	0.010	69	64	0.508	0.008	74	73	0.481	0.008	3	4	0.594	0.027	49	45	0.470	0.008	3	6	0.490	0.023	48	58	0.449	0.009	14	14
chrI	88393	A	C	7	6	0.629	0.021	8	8	0.643	0.014	5	1	0.618	0.024	65	45	0.520	0.009	52	31	0.512	0.010	59	68	0.512	0.008	71	70	0.481	0.008	7	0	0.594	0.028	53	47	0.470	0.009	10	0	0.493	0.024	52	66	0.449	0.009	19	26
chrI	88638	A	G	4	5	0.632	0.021	19	12	0.647	0.014	0	6	0.618	0.025	61	37	0.525	0.009	44	32	0.517	0.010	69	60	0.515	0.008	76	72	0.482	0.008	2	2	0.599	0.028	52	68	0.469	0.009	6	5	0.492	0.025	57	86	0.449	0.009	32	25
chrI	88645	G	C	6	5	0.632	0.021	20	12	0.647	0.014	1	6	0.618	0.025	59	36	0.525	0.009	44	27	0.517	0.010	69	62	0.515	0.008	80	68	0.482	0.008	0	2	0.599	0.028	53	70	0.469	0.009	6	5	0.492	0.025	59	82	0.449	0.009	32	25
chrI	88782	G	A	10	4	0.632	0.021	37	11	0.640	0.014	16	12	0.628	0.024	73	47	0.524	0.009	58	54	0.518	0.010	71	57	0.515	0.008	106	90	0.484	0.008	5	6	0.593	0.028	78	67	0.466	0.009	7	9	0.499	0.024	61	90	0.450	0.009	55	40
chrI	88812	A	G	10	4	0.632	0.021	38	11	0.640	0.014	14	14	0.628	0.024	77	54	0.524	0.009	59	54	0.518	0.010	73	58	0.515	0.008	116	98	0.484	0.008	7	6	0.593	0.028	83	75	0.466	0.009	8	9	0.499	0.024	65	102	0.450	0.009	59	37
chrI	89010	T	C	14	13	0.631	0.021	16	11	0.640	0.014	9	0	0.628	0.024	66	38	0.524	0.009	46	40	0.518	0.010	51	62	0.515	0.008	59	67	0.484	0.008	5	3	0.593	0.028	48	64	0.466	0.009	6	9	0.499	0.024	57	76	0.450	0.009	30	27
chrI	89060	C	T	14	12	0.631	0.021	15	8	0.640	0.014	7	0	0.628	0.024	70	46	0.524	0.009	51	43	0.518	0.010	61	71	0.515	0.008	65	82	0.484	0.008	6	4	0.593	0.028	48	72	0.466	0.009	4	8	0.499	0.024	59	80	0.450	0.009	32	36
chrI	89266	A	C	13	6	0.628	0.022	16	13	0.645	0.014	2	2	0.630	0.024	55	58	0.529	0.009	55	50	0.520	0.010	75	70	0.515	0.008	82	80	0.486	0.008	6	2	0.595	0.028	70	72	0.467	0.009	5	7	0.499	0.025	66	71	0.449	0.009	25	32
chrI	89268	T	C	13	6	0.628	0.022	16	13	0.645	0.014	2	2	0.630	0.024	55	58	0.529	0.009	55	50	0.520	0.010	75	70	0.515	0.008	82	80	0.486	0.008	6	2	0.595	0.028	70	72	0.467	0.009	5	7	0.499	0.025	66	71	0.449	0.009	25	32
chrI	89334	T	C	8	7	0.628	0.022	18	10	0.645	0.014	2	2	0.630	0.024	61	50	0.529	0.009	63	50	0.520	0.010	63	68	0.515	0.008	79	83	0.486	0.008	8	3	0.595	0.028	70	75	0.467	0.009	5	10	0.499	0.025	69	73	0.449	0.009	24	34
chrI	89430	C	T	3	8	0.628	0.022	19	11	0.645	0.014	11	7	0.630	0.024	56	36	0.529	0.009	52	45	0.520	0.010	76	68	0.515	0.008	83	82	0.486	0.008	6	8	0.595	0.028	51	64	0.467	0.009	2	8	0.499	0.025	62	70	0.449	0.009	28	37
chrI	89433	A	G	3	8	0.628	0.022	19	11	0.645	0.014	11	7	0.630	0.024	56	36	0.529	0.009	52	45	0.520	0.010	76	68	0.515	0.008	83	82	0.486	0.008	6	8	0.595	0.028	51	64	0.467	0.009	2	8	0.499	0.025	62	70	0.449	0.009	28	37
chrI	89472	A	G	10	7	0.628	0.022	20	13	0.645	0.014	12	4	0.630	0.024	63	37	0.529	0.009	56	54	0.520	0.010	83	75	0.515	0.008	83	90	0.486	0.008	10	7	0.595	0.028	63	74	0.467	0.009	6	7	0.499	0.025	61	78	0.449	0.009	28	40
chrI	89484	C	G	12	11	0.628	0.022	19	12	0.645	0.014	10	5	0.630	0.024	62	35	0.529	0.009	61	53	0.520	0.010	92	78	0.515	0.008	88	86	0.486	0.008	8	8	0.595	0.028	68	76	0.467	0.009	6	7	0.499	0.025	65	75	0.449	0.009	31	35
chrI	89494	A	G	13	10	0.628	0.022	20	12	0.645	0.014	10	4	0.630	0.024	60	34	0.529	0.009	64	52	0.520	0.010	89	74	0.515	0.008	86	82	0.486	0.008	9	7	0.595	0.028	71	74	0.467	0.009	6	7	0.499	0.025	66	76	0.449	0.009	29	30
chrI	89561	T	C	10	14	0.628	0.022	18	13	0.645	0.014	13	12	0.630	0.024	56	47	0.529	0.009	56	54	0.520	0.010	71	54	0.515	0.008	83	53	0.486	0.008	6	5	0.595	0.028	71	63	0.467	0.009	9	7	0.499	0.025	57	65	0.449	0.009	40	42
chrI	89679	T	A	7	6	0.628	0.022	16	19	0.645	0.014	10	4	0.630	0.024	49	48	0.529	0.009	45	58	0.520	0.010	70	69	0.515	0.008	70	58	0.486	0.008	12	0	0.595	0.028	66	71	0.467	0.009	11	2	0.499	0.025	51	79	0.449	0.009	46	65
chrI	89705	T	C	11	7	0.628	0.022	16	17	0.645	0.014	8	4	0.630	0.024	44	46	0.529	0.009	43	53	0.520	0.010	77	67	0.515	0.008	74	65	0.486	0.008	6	0	0.595	0.028	71	78	0.467	0.009	13	2	0.499	0.025	55	73	0.449	0.009	45	58
chrI	89805	C	T	17	6	0.628	0.022	31	20	0.645	0.014	13	11	0.630	0.024	56	62	0.529	0.009	44	52	0.520	0.010	73	54	0.515	0.008	93	76	0.486	0.008	11	4	0.594	0.028	68	102	0.467	0.009	4	11	0.499	0.025	62	80	0.449	0.009	31	53
chrI	89979	A	G	8	6	0.626	0.022	25	8	0.645	0.014	1	3	0.631	0.024	60	68	0.533	0.009	48	53	0.521	0.010	67	76	0.515	0.008	66	68	0.485	0.008	0	0	0.595	0.029	61	74	0.466	0.009	2	5	0.499	0.025	53	70	0.449	0.009	24	36
chrI	90064	G	T	3	0	0.626	0.022	19	5	0.645	0.014	6	3	0.631	0.024	48	47	0.533	0.009	30	31	0.521	0.010	56	52	0.515	0.008	56	52	0.485	0.008	3	4	0.595	0.029	45	40	0.466	0.009	5	4	0.499	0.025	26	50	0.449	0.009	19	29
chrI	90330	G	T	4	3	0.626	0.022	9	10	0.645	0.014	3	1	0.631	0.024	55	40	0.533	0.009	37	31	0.521	0.010	49	55	0.515	0.008	50	50	0.485	0.008	0	1	0.595	0.029	35	52	0.466	0.009	4	1	0.499	0.025	27	53	0.449	0.009	11	17
chrI	93789	T	A	18	7	0.631	0.022	35	12	0.635	0.015	13	5	0.648	0.024	35	27	0.530	0.010	39	38	0.528	0.010	51	53	0.518	0.008	65	59	0.498	0.008	10	6	0.601	0.028	38	54	0.459	0.009	10	10	0.499	0.025	34	47	0.455	0.009	63	33
chrI	94472	G	A	7	0	0.631	0.022	11	2	0.635	0.015	0	3	0.648	0.024	31	23	0.530	0.010	29	20	0.528	0.010	32	23	0.518	0.008	37	29	0.498	0.008	2	0	0.601	0.028	39	24	0.459	0.009	1	1	0.499	0.025	34	32	0.455	0.009	13	11
chrI	96419	G	A	14	6	0.638	0.022	22	14	0.637	0.015	18	2	0.639	0.024	73	61	0.527	0.010	69	38	0.529	0.010	78	68	0.518	0.009	81	116	0.497	0.008	7	3	0.601	0.028	69	70	0.460	0.009	9	12	0.503	0.025	76	65	0.457	0.009	44	41
chrI	99111	A	G	11	2	0.633	0.022	16	7	0.633	0.015	15	6	0.634	0.024	31	36	0.524	0.009	27	29	0.532	0.010	57	44	0.511	0.008	59	70	0.491	0.008	5	5	0.597	0.027	37	47	0.461	0.009	8	7	0.493	0.026	35	41	0.454	0.009	35	26
chrI	99471	A	G	5	7	0.635	0.022	16	13	0.634	0.015	7	6	0.633	0.023	52	51	0.521	0.009	42	36	0.533	0.010	63	63	0.512	0.008	95	65	0.489	0.008	12	10	0.592	0.027	43	47	0.461	0.009	5	11	0.493	0.026	43	45	0.454	0.009	37	30
chrI	102631	C	T	7	0	0.634	0.022	16	7	0.636	0.014	7	1	0.633	0.024	42	41	0.519	0.009	35	20	0.535	0.010	35	45	0.510	0.008	57	51	0.491	0.008	4	3	0.593	0.026	42	51	0.459	0.009	3	2	0.493	0.025	33	41	0.458	0.009	26	29
chrI	106800	T	C	18	14	0.629	0.022	36	17	0.631	0.015	12	6	0.634	0.024	48	44	0.515	0.009	42	43	0.539	0.010	69	53	0.513	0.009	65	74	0.492	0.008	10	3	0.598	0.027	38	59	0.459	0.009	8	7	0.484	0.025	54	54	0.459	0.009	44	42
chrI	107538	G	A	20	18	0.637	0.023	30	22	0.632	0.015	17	6	0.644	0.025	46	54	0.512	0.010	62	41	0.538	0.010	76	57	0.510	0.009	78	97	0.491	0.008	9	8	0.596	0.028	52	54	0.459	0.009	16	12	0.491	0.026	48	67	0.460	0.009	54	69
chrI	108324	C	A	19	7	0.644	0.022	22	10	0.636	0.015	12	8	0.650	0.024	25	33	0.514	0.009	36	42	0.540	0.010	58	44	0.510	0.009	65	63	0.490	0.008	6	5	0.597	0.027	43	47	0.461	0.009	7	5	0.491	0.025	38	36	0.460	0.009	47	25
chrI	109735	A	G	8	16	0.664	0.021	40	39	0.637	0.014	25	6	0.650	0.023	48	49	0.512	0.010	40	33	0.552	0.010	55	54	0.513	0.009	83	68	0.492	0.008	11	12	0.610	0.026	42	67	0.460	0.009	31	19	0.483	0.024	53	54	0.466	0.009	68	56
chrI	112136	G	T	9	5	0.705	0.019	19	10	0.640	0.014	9	5	0.632	0.022	41	41	0.511	0.010	55	35	0.577	0.010	56	62	0.521	0.009	73	68	0.495	0.008	4	2	0.603	0.025	34	66	0.461	0.009	10	9	0.483	0.022	65	55	0.481	0.009	40	39
chrI	112237	C	T	15	4	0.705	0.019	26	14	0.640	0.014	8	5	0.632	0.022	39	39	0.511	0.010	36	21	0.577	0.010	48	52	0.521	0.009	45	58	0.495	0.008	6	5	0.603	0.025	42	47	0.461	0.009	13	13	0.483	0.022	47	42	0.481	0.009	40	40
chrI	113132	A	G	20	11	0.701	0.019	57	23	0.647	0.013	22	11	0.629	0.022	41	34	0.513	0.009	29	30	0.577	0.010	50	39	0.520	0.009	57	61	0.496	0.008	18	7	0.609	0.024	40	52	0.463	0.009	17	19	0.485	0.021	43	42	0.484	0.009	69	72
chrI	113135	C	T	20	11	0.701	0.019	57	23	0.647	0.013	22	11	0.629	0.022	41	34	0.513	0.009	29	30	0.577	0.010	50	39	0.520	0.009	57	61	0.496	0.008	18	7	0.609	0.024	40	52	0.463	0.009	17	19	0.485	0.021	43	42	0.484	0.009	69	72
chrI	113207	T	C	28	12	0.703	0.019	66	24	0.650	0.013	20	12	0.629	0.022	45	39	0.513	0.009	32	24	0.578	0.010	54	34	0.519	0.008	68	58	0.494	0.008	30	8	0.609	0.024	47	43	0.464	0.009	17	26	0.486	0.021	49	59	0.481	0.009	64	55
chrI	113326	C	G	53	22	0.703	0.019	57	34	0.650	0.013	22	17	0.629	0.022	33	42	0.513	0.009	37	43	0.578	0.010	69	45	0.519	0.008	75	76	0.494	0.008	42	12	0.609	0.024	57	54	0.464	0.009	19	34	0.486	0.021	68	65	0.481	0.009	71	84
chrI	114652	C	T	36	14	0.698	0.018	55	22	0.655	0.013	21	11	0.628	0.022	50	68	0.522	0.009	41	39	0.587	0.009	57	53	0.519	0.008	73	70	0.493	0.007	20	6	0.613	0.024	37	67	0.466	0.008	10	16	0.486	0.021	41	63	0.480	0.008	87	77
chrI	114824	C	T	25	19	0.698	0.018	44	25	0.657	0.013	18	5	0.624	0.021	46	44	0.521	0.009	49	35	0.588	0.009	64	63	0.521	0.008	81	81	0.492	0.007	18	8	0.611	0.023	45	61	0.466	0.008	12	14	0.487	0.021	60	69	0.481	0.008	75	71
chrI	116327	T	C	21	4	0.692	0.018	21	13	0.658	0.012	13	11	0.612	0.021	34	38	0.517	0.009	39	32	0.593	0.009	55	38	0.522	0.008	63	66	0.490	0.007	8	6	0.613	0.023	50	46	0.472	0.008	11	17	0.492	0.020	38	37	0.489	0.008	39	40
chrI	119344	G	A	29	13	0.697	0.017	48	25	0.660	0.012	16	19	0.609	0.019	61	68	0.518	0.008	60	42	0.595	0.009	55	83	0.520	0.008	59	82	0.487	0.007	15	7	0.604	0.022	71	92	0.471	0.008	12	9	0.491	0.019	81	80	0.492	0.008	48	67
chrI	119350	A	G	30	12	0.697	0.017	51	23	0.660	0.012	14	16	0.609	0.019	59	64	0.518	0.008	55	41	0.595	0.009	53	78	0.520	0.008	52	78	0.487	0.007	16	6	0.604	0.022	65	88	0.471	0.008	12	8	0.491	0.019	79	76	0.492	0.008	49	65
chrI	119460	G	A	33	12	0.697	0.017	44	19	0.660	0.012	10	9	0.609	0.019	39	47	0.518	0.008	53	39	0.595	0.009	53	56	0.520	0.008	47	51	0.487	0.007	10	4	0.604	0.022	44	53	0.471	0.008	7	9	0.491	0.019	41	59	0.492	0.008	51	57
chrI	119659	T	G	9	3	0.697	0.017	8	8	0.660	0.012	1	3	0.609	0.019	42	53	0.518	0.008	43	39	0.595	0.009	36	47	0.520	0.008	42	61	0.487	0.007	3	4	0.604	0.022	66	74	0.471	0.008	2	3	0.491	0.019	41	56	0.492	0.008	16	21
chrI	119951	T	C	8	3	0.697	0.017	7	8	0.660	0.012	4	3	0.609	0.019	30	35	0.518	0.008	41	36	0.595	0.009	49	42	0.520	0.008	46	47	0.487	0.007	5	1	0.604	0.022	47	50	0.471	0.008	3	8	0.491	0.019	40	51	0.492	0.008	25	22
chrI	120347	C	T	9	4	0.698	0.017	9	4	0.663	0.012	11	7	0.615	0.019	28	43	0.518	0.008	41	35	0.593	0.009	54	43	0.521	0.008	39	53	0.490	0.007	6	7	0.603	0.021	50	58	0.471	0.008	14	1	0.499	0.019	31	38	0.491	0.008	27	26
chrI	120378	G	A	9	4	0.698	0.017	11	11	0.663	0.012	10	8	0.615	0.019	33	36	0.518	0.008	36	33	0.593	0.009	46	39	0.521	0.008	47	56	0.490	0.007	6	7	0.603	0.021	50	49	0.471	0.008	14	2	0.499	0.019	30	32	0.491	0.008	24	29
chrI	120944	T	G	3	3	0.698	0.016	16	15	0.662	0.012	7	1	0.612	0.019	48	47	0.519	0.008	44	43	0.597	0.009	40	42	0.521	0.008	68	60	0.492	0.007	6	5	0.604	0.021	44	45	0.471	0.008	9	3	0.499	0.019	45	47	0.492	0.008	24	27
chrI	123336	G	A	12	1	0.693	0.016	27	7	0.661	0.011	1	4	0.610	0.019	33	42	0.519	0.008	40	34	0.598	0.008	31	37	0.521	0.007	38	47	0.491	0.007	2	0	0.606	0.021	31	42	0.475	0.007	7	9	0.495	0.019	44	39	0.488	0.008	23	24
chrI	126600	G	A	20	9	0.688	0.016	27	8	0.663	0.011	9	5	0.609	0.019	66	60	0.519	0.008	60	42	0.598	0.008	68	56	0.522	0.007	57	75	0.488	0.007	2	5	0.608	0.021	61	61	0.476	0.007	5	10	0.496	0.019	54	60	0.488	0.007	34	40
chrI	126902	C	G	4	0	0.689	0.016	2	1	0.663	0.011	1	1	0.608	0.019	8	9	0.520	0.008	6	8	0.596	0.008	17	7	0.522	0.007	11	6	0.486	0.007	2	1	0.609	0.020	10	3	0.476	0.007	0	2	0.495	0.018	6	6	0.487	0.007	4	4
chrI	128911	C	A	37	11	0.693	0.015	71	28	0.659	0.011	42	13	0.606	0.018	46	31	0.520	0.008	48	29	0.597	0.008	59	61	0.523	0.007	49	56	0.484	0.007	29	17	0.608	0.020	60	54	0.477	0.007	21	21	0.494	0.018	50	62	0.487	0.007	78	64
chrI	129476	A	G	30	13	0.701	0.015	35	23	0.660	0.011	25	10	0.601	0.018	21	22	0.522	0.008	28	12	0.598	0.008	31	23	0.522	0.007	26	42	0.483	0.007	19	7	0.611	0.021	31	26	0.479	0.007	14	17	0.494	0.019	15	21	0.489	0.007	54	44
chrI	129517	T	C	16	10	0.701	0.015	31	11	0.660	0.011	15	8	0.601	0.018	18	14	0.522	0.008	24	10	0.598	0.008	32	19	0.522	0.007	25	29	0.483	0.007	12	2	0.611	0.021	17	17	0.479	0.007	8	18	0.494	0.019	13	16	0.489	0.007	49	45
chrI	130254	T	C	39	13	0.704	0.015	60	32	0.662	0.011	42	19	0.603	0.018	44	35	0.522	0.008	46	14	0.599	0.008	44	45	0.523	0.007	65	56	0.482	0.007	26	7	0.611	0.020	40	49	0.479	0.007	14	19	0.493	0.018	39	42	0.488	0.007	74	88
chrI	130271	C	T	43	11	0.704	0.015	53	24	0.662	0.011	40	19	0.603	0.018	48	34	0.522	0.008	39	15	0.598	0.008	43	46	0.522	0.007	59	56	0.482	0.007	21	6	0.611	0.020	35	48	0.480	0.007	12	17	0.493	0.018	39	47	0.487	0.007	64	77
chrI	130292	C	T	36	14	0.704	0.015	52	27	0.662	0.011	40	22	0.603	0.018	35	36	0.522	0.008	33	14	0.598	0.008	35	39	0.522	0.007	46	49	0.482	0.007	21	5	0.611	0.020	32	42	0.480	0.007	13	16	0.493	0.018	34	43	0.487	0.007	65	74
chrI	130362	C	T	34	10	0.704	0.015	52	26	0.662	0.011	31	11	0.603	0.018	47	31	0.522	0.008	31	17	0.598	0.008	50	45	0.522	0.007	45	49	0.482	0.007	16	6	0.611	0.020	35	41	0.480	0.007	18	18	0.493	0.018	31	40	0.487	0.007	54	72
chrI	130776	C	G	14	3	0.702	0.015	21	10	0.662	0.011	9	1	0.603	0.018	56	37	0.522	0.008	51	29	0.598	0.008	62	64	0.523	0.007	86	66	0.483	0.007	6	5	0.609	0.020	69	62	0.480	0.007	5	7	0.493	0.018	65	55	0.487	0.007	39	29
chrI	130975	G	A	25	5	0.702	0.015	37	22	0.662	0.011	14	12	0.603	0.018	44	21	0.523	0.008	41	22	0.601	0.008	41	40	0.522	0.007	46	69	0.482	0.007	14	5	0.610	0.020	35	44	0.480	0.007	8	7	0.491	0.018	42	42	0.487	0.007	52	45
chrI	131539	C	T	39	10	0.702	0.015	58	30	0.662	0.011	19	8	0.603	0.018	58	37	0.522	0.008	42	30	0.600	0.008	53	53	0.522	0.007	69	67	0.483	0.007	11	7	0.608	0.020	35	51	0.479	0.007	31	11	0.493	0.018	60	56	0.486	0.007	69	79
chrI	131635	T	C	40	17	0.702	0.015	57	26	0.662	0.011	20	7	0.603	0.018	65	38	0.522	0.008	55	24	0.600	0.008	49	49	0.522	0.007	70	76	0.483	0.007	12	11	0.608	0.020	29	53	0.479	0.007	22	12	0.493	0.018	42	42	0.486	0.007	91	85
chrI	131980	C	T	10	3	0.700	0.015	15	12	0.662	0.011	9	0	0.602	0.018	27	19	0.523	0.007	37	19	0.599	0.008	37	35	0.522	0.007	33	44	0.482	0.006	7	1	0.608	0.020	31	49	0.482	0.007	8	7	0.492	0.018	30	25	0.486	0.007	36	41
chrI	132012	C	T	8	5	0.700	0.015	3	9	0.662	0.011	1	0	0.602	0.018	28	14	0.523	0.007	35	17	0.599	0.008	31	32	0.522	0.007	26	31	0.482	0.006	5	1	0.608	0.020	27	39	0.482	0.007	3	3	0.492	0.018	27	15	0.486	0.007	26	35
chrI	132189	A	C	25	6	0.699	0.015	49	21	0.660	0.011	10	9	0.602	0.018	55	34	0.522	0.007	48	30	0.599	0.008	65	49	0.523	0.007	87	69	0.482	0.006	11	15	0.605	0.020	45	73	0.482	0.007	13	15	0.494	0.018	67	56	0.485	0.007	58	48
chrI	132423	A	G	35	11	0.699	0.015	46	34	0.660	0.011	14	12	0.601	0.018	44	37	0.522	0.007	51	26	0.599	0.008	63	58	0.523	0.007	63	53	0.482	0.006	14	10	0.605	0.020	47	46	0.482	0.007	8	18	0.494	0.018	47	51	0.485	0.007	59	74
chrI	132468	T	C	34	8	0.699	0.015	40	20	0.660	0.011	11	9	0.601	0.018	40	44	0.522	0.007	61	35	0.599	0.008	67	71	0.523	0.007	69	64	0.482	0.006	12	6	0.605	0.020	46	47	0.482	0.007	2	10	0.494	0.018	49	57	0.485	0.007	49	63
chrI	132618	A	G	18	7	0.699	0.015	27	16	0.660	0.011	9	13	0.601	0.018	50	37	0.522	0.007	56	25	0.599	0.008	59	52	0.523	0.007	76	66	0.482	0.006	5	3	0.605	0.020	60	49	0.482	0.007	5	9	0.494	0.018	46	56	0.485	0.007	42	47
chrI	132723	G	A	11	2	0.699	0.015	7	4	0.658	0.011	5	1	0.601	0.018	32	36	0.523	0.007	45	26	0.599	0.008	71	45	0.523	0.007	58	41	0.481	0.006	6	4	0.606	0.020	47	38	0.481	0.007	7	10	0.494	0.018	38	49	0.485	0.007	12	26
chrI	132831	A	G	4	5	0.699	0.015	4	4	0.658	0.011	2	2	0.601	0.018	29	18	0.523	0.007	30	20	0.599	0.008	49	29	0.523	0.007	44	43	0.481	0.006	3	1	0.606	0.020	27	23	0.481	0.007	2	4	0.494	0.018	39	31	0.485	0.007	10	23
chrI	133080	A	G	13	4	0.699	0.015	9	9	0.658	0.011	3	4	0.601	0.018	47	44	0.522	0.007	65	29	0.599	0.008	71	60	0.523	0.007	74	79	0.481	0.006	5	2	0.606	0.020	55	45	0.480	0.007	6	5	0.494	0.018	59	66	0.485	0.007	17	22
chrI	133134	C	T	11	2	0.699	0.015	18	11	0.658	0.011	4	1	0.601	0.018	44	39	0.522	0.007	53	27	0.599	0.008	60	49	0.523	0.007	64	73	0.481	0.006	7	5	0.606	0.020	50	44	0.480	0.007	7	7	0.494	0.018	62	61	0.485	0.007	19	23
chrI	133174	G	A	12	1	0.699	0.015	26	8	0.658	0.011	4	2	0.601	0.018	45	41	0.522	0.007	55	28	0.599	0.008	64	42	0.523	0.007	64	68	0.481	0.006	12	4	0.606	0.020	49	53	0.480	0.007	2	10	0.494	0.018	60	49	0.485	0.007	21	16
chrI	133346	C	T	5	7	0.705	0.015	12	9	0.661	0.011	7	0	0.596	0.018	33	23	0.523	0.007	31	18	0.601	0.008	33	47	0.524	0.007	39	39	0.478	0.006	6	1	0.609	0.020	32	27	0.483	0.007	6	3	0.489	0.018	43	39	0.485	0.007	35	27
chrI	133347	C	T	5	7	0.705	0.015	12	9	0.661	0.011	7	0	0.596	0.018	33	23	0.523	0.007	31	18	0.601	0.008	33	47	0.524	0.007	39	39	0.478	0.006	6	1	0.609	0.020	32	27	0.483	0.007	6	3	0.489	0.018	43	39	0.485	0.007	35	27
chrI	133425	G	C	12	9	0.705	0.015	7	9	0.661	0.011	5	4	0.596	0.018	31	24	0.523	0.007	30	19	0.601	0.008	47	52	0.524	0.007	48	36	0.478	0.006	5	2	0.609	0.020	28	29	0.483	0.007	4	6	0.489	0.018	40	37	0.485	0.007	24	25
chrI	133429	T	G	12	9	0.705	0.015	7	9	0.661	0.011	5	4	0.596	0.018	31	24	0.523	0.007	30	19	0.601	0.008	47	52	0.524	0.007	48	36	0.478	0.006	5	2	0.609	0.020	28	29	0.483	0.007	4	6	0.489	0.018	40	37	0.485	0.007	24	25
chrI	133470	G	A	17	7	0.705	0.015	10	13	0.661	0.011	9	4	0.596	0.018	35	33	0.523	0.007	40	28	0.601	0.008	56	54	0.524	0.007	50	67	0.478	0.006	4	1	0.609	0.020	40	36	0.483	0.007	3	10	0.489	0.018	43	38	0.485	0.007	20	21
chrI	133615	G	A	9	1	0.705	0.015	25	6	0.661	0.011	7	4	0.596	0.018	43	40	0.523	0.007	44	37	0.601	0.008	49	51	0.524	0.007	51	44	0.478	0.006	12	3	0.609	0.020	51	49	0.483	0.007	5	7	0.489	0.018	59	57	0.485	0.007	28	36
chrI	133640	A	G	9	1	0.705	0.015	27	6	0.661	0.011	5	4	0.596	0.018	44	43	0.523	0.007	42	29	0.601	0.008	49	49	0.524	0.007	51	45	0.478	0.006	12	4	0.609	0.020	48	46	0.483	0.007	5	7	0.489	0.018	56	54	0.485	0.007	31	42
chrI	133749	G	A	5	9	0.705	0.015	17	6	0.661	0.011	7	6	0.595	0.018	53	40	0.524	0.007	69	35	0.600	0.007	65	60	0.524	0.007	61	64	0.477	0.006	5	3	0.609	0.020	56	51	0.484	0.007	5	4	0.491	0.018	44	46	0.486	0.007	21	34
chrI	133857	G	A	8	10	0.705	0.015	32	8	0.661	0.011	5	1	0.595	0.018	35	32	0.524	0.007	39	27	0.600	0.007	52	35	0.524	0.007	51	48	0.477	0.006	12	8	0.609	0.020	35	42	0.484	0.007	8	8	0.491	0.018	41	38	0.486	0.007	39	45
chrI	134219	C	T	10	2	0.700	0.015	23	6	0.659	0.011	8	1	0.599	0.018	32	32	0.525	0.007	48	30	0.600	0.007	41	43	0.525	0.007	36	56	0.478	0.006	1	4	0.614	0.020	47	50	0.483	0.007	8	7	0.490	0.018	27	46	0.484	0.007	31	29
chrI	134475	T	C	4	4	0.702	0.014	17	13	0.657	0.011	3	4	0.596	0.018	64	46	0.524	0.007	61	21	0.599	0.007	62	47	0.526	0.007	59	66	0.478	0.006	3	5	0.616	0.020	44	57	0.485	0.007	2	7	0.487	0.018	43	56	0.485	0.007	22	20
chrI	134587	G	A	3	1	0.702	0.014	16	7	0.657	0.011	6	5	0.597	0.018	48	45	0.525	0.007	84	36	0.600	0.007	65	61	0.524	0.006	69	63	0.479	0.006	7	1	0.616	0.020	58	61	0.485	0.007	7	7	0.489	0.018	53	53	0.484	0.007	21	30
chrI	134604	A	G	4	1	0.702	0.014	15	9	0.657	0.011	8	5	0.597	0.018	52	43	0.525	0.007	74	33	0.600	0.007	63	59	0.524	0.006	70	66	0.479	0.006	7	1	0.616	0.020	60	59	0.485	0.007	5	7	0.489	0.018	52	54	0.484	0.007	24	30
chrI	134639	G	A	6	0	0.702	0.014	14	7	0.657	0.011	11	5	0.597	0.018	58	43	0.525	0.007	70	33	0.600	0.007	52	64	0.524	0.006	71	76	0.479	0.006	10	2	0.616	0.020	55	61	0.485	0.007	0	7	0.489	0.018	54	47	0.484	0.007	33	32
chrI	134661	G	A	6	0	0.702	0.014	12	4	0.657	0.011	8	2	0.597	0.018	51	47	0.525	0.007	69	29	0.600	0.007	54	56	0.524	0.006	72	77	0.479	0.006	10	1	0.616	0.020	47	60	0.485	0.007	0	7	0.489	0.018	48	45	0.484	0.007	30	24
chrI	135181	C	T	12	5	0.705	0.014	27	6	0.657	0.010	9	3	0.601	0.017	66	37	0.524	0.007	51	31	0.599	0.007	64	67	0.524	0.006	75	75	0.479	0.006	14	3	0.615	0.019	62	61	0.485	0.007	6	7	0.489	0.017	58	61	0.486	0.007	36	34
chrI	135222	G	A	12	4	0.705	0.014	32	5	0.657	0.010	5	1	0.601	0.017	72	43	0.524	0.007	68	37	0.599	0.007	71	62	0.524	0.006	81	87	0.479	0.006	17	3	0.615	0.019	65	71	0.485	0.007	7	9	0.489	0.017	65	72	0.486	0.007	32	28
chrI	135325	G	C	8	8	0.704	0.014	23	15	0.660	0.010	14	5	0.600	0.017	75	51	0.525	0.007	79	40	0.598	0.007	80	84	0.525	0.006	89	94	0.478	0.006	12	5	0.615	0.019	59	69	0.486	0.006	8	15	0.492	0.017	70	80	0.488	0.007	29	32
chrI	135417	T	A	12	7	0.704	0.014	36	11	0.660	0.010	10	2	0.600	0.017	57	35	0.525	0.007	74	37	0.598	0.007	68	65	0.525	0.006	78	84	0.478	0.006	7	11	0.615	0.019	66	67	0.486	0.006	5	13	0.492	0.017	65	74	0.488	0.007	32	50
chrI	135827	G	A	7	8	0.707	0.014	13	3	0.658	0.010	8	8	0.602	0.018	33	37	0.527	0.007	42	23	0.598	0.007	46	29	0.525	0.006	53	67	0.476	0.006	4	4	0.611	0.019	41	46	0.485	0.006	6	4	0.493	0.017	41	34	0.489	0.007	32	34
chrI	135952	C	T	20	12	0.703	0.014	33	19	0.656	0.010	12	5	0.604	0.017	39	29	0.529	0.007	49	37	0.599	0.007	58	42	0.525	0.006	54	62	0.476	0.006	15	8	0.609	0.019	53	54	0.486	0.006	11	14	0.495	0.017	55	55	0.490	0.007	46	60
chrI	136041	G	A	15	19	0.703	0.014	34	15	0.656	0.010	13	13	0.604	0.017	35	32	0.529	0.007	37	29	0.599	0.007	34	45	0.525	0.006	45	46	0.476	0.006	11	8	0.609	0.019	45	39	0.486	0.006	9	10	0.495	0.017	44	40	0.490	0.007	42	54
chrI	136057	A	G	15	15	0.702	0.014	33	15	0.654	0.010	14	14	0.604	0.017	38	35	0.530	0.007	43	30	0.599	0.007	41	51	0.523	0.006	53	54	0.475	0.006	11	6	0.612	0.019	47	47	0.485	0.006	9	11	0.493	0.017	46	44	0.490	0.006	43	49
chrI	136153	C	G	11	6	0.702	0.014	18	12	0.654	0.010	13	4	0.604	0.017	40	42	0.530	0.007	48	27	0.599	0.007	54	60	0.523	0.006	56	64	0.475	0.006	7	1	0.612	0.019	47	51	0.485	0.006	4	10	0.493	0.017	42	48	0.490	0.006	41	46
chrI	136160	C	T	11	6	0.702	0.014	16	12	0.654	0.010	9	4	0.604	0.017	34	39	0.530	0.007	49	28	0.599	0.007	59	57	0.523	0.006	60	60	0.475	0.006	4	2	0.612	0.019	47	51	0.485	0.006	6	9	0.493	0.017	44	47	0.490	0.006	38	43
chrI	136195	C	T	13	5	0.702	0.014	11	7	0.654	0.010	9	4	0.604	0.017	41	41	0.530	0.007	47	31	0.599	0.007	65	62	0.523	0.006	67	56	0.475	0.006	6	1	0.612	0.019	61	56	0.485	0.006	6	12	0.493	0.017	58	64	0.490	0.006	36	29
chrI	136667	G	A	9	5	0.699	0.014	5	7	0.653	0.010	6	3	0.604	0.017	27	23	0.530	0.007	27	22	0.599	0.007	40	27	0.522	0.006	37	36	0.475	0.006	1	6	0.610	0.019	43	31	0.484	0.006	5	2	0.492	0.017	40	33	0.488	0.006	9	22
chrI	136814	T	C	2	2	0.699	0.014	11	2	0.653	0.010	4	2	0.604	0.017	26	37	0.530	0.007	27	21	0.599	0.007	34	22	0.522	0.006	32	33	0.475	0.006	0	3	0.610	0.019	41	39	0.484	0.006	0	7	0.492	0.017	35	25	0.488	0.006	13	13
chrI	136961	T	C	10	9	0.697	0.014	27	9	0.652	0.010	13	11	0.604	0.017	45	54	0.530	0.007	54	24	0.600	0.007	61	50	0.521	0.006	51	71	0.476	0.006	11	3	0.610	0.019	46	51	0.484	0.006	4	3	0.492	0.017	51	38	0.489	0.006	31	21
chrI	137047	G	A	19	5	0.697	0.014	34	15	0.652	0.010	7	3	0.606	0.017	32	36	0.530	0.007	52	22	0.600	0.007	60	45	0.521	0.006	63	62	0.476	0.006	15	4	0.610	0.019	37	44	0.484	0.006	11	0	0.492	0.017	39	31	0.489	0.006	39	30
chrI	137148	C	G	22	3	0.697	0.014	20	11	0.652	0.010	9	2	0.606	0.017	42	41	0.530	0.007	44	30	0.600	0.007	53	55	0.521	0.006	73	60	0.478	0.006	6	3	0.608	0.019	32	45	0.483	0.006	14	3	0.493	0.017	42	54	0.489	0.006	35	36
chrI	137167	C	A	20	5	0.697	0.014	23	13	0.652	0.010	9	1	0.606	0.017	43	41	0.530	0.007	42	26	0.600	0.007	47	52	0.521	0.006	64	62	0.478	0.006	6	4	0.608	0.019	40	43	0.483	0.006	13	5	0.493	0.017	46	50	0.489	0.006	36	39
chrI	137237	G	A	16	6	0.697	0.014	17	16	0.652	0.010	11	2	0.606	0.017	49	53	0.530	0.007	62	29	0.600	0.007	51	57	0.521	0.006	49	56	0.478	0.006	8	1	0.608	0.019	53	51	0.483	0.006	11	5	0.493	0.017	60	44	0.489	0.006	36	38
chrI	137264	A	G	11	7	0.697	0.014	20	16	0.652	0.010	6	4	0.606	0.017	47	45	0.530	0.007	57	23	0.600	0.007	53	51	0.521	0.006	45	56	0.478	0.006	5	3	0.608	0.019	50	45	0.483	0.006	11	6	0.493	0.017	52	42	0.489	0.006	31	39
chrI	137336	A	G	10	5	0.696	0.014	14	10	0.652	0.010	6	10	0.606	0.017	38	42	0.530	0.007	53	22	0.600	0.007	52	55	0.521	0.006	60	55	0.478	0.006	4	6	0.608	0.019	60	37	0.483	0.006	8	10	0.494	0.017	37	38	0.489	0.006	23	26
chrI	138499	G	A	8	3	0.703	0.013	22	6	0.652	0.010	11	8	0.609	0.017	47	42	0.531	0.007	43	31	0.600	0.007	45	57	0.519	0.006	48	53	0.480	0.006	9	7	0.608	0.019	55	45	0.484	0.006	6	2	0.499	0.016	49	47	0.492	0.006	27	30
chrI	138591	A	G	3	3	0.703	0.013	14	5	0.652	0.010	3	3	0.609	0.017	37	29	0.531	0.007	39	25	0.600	0.007	41	47	0.519	0.006	49	43	0.480	0.006	2	2	0.608	0.019	43	37	0.484	0.006	1	3	0.499	0.016	38	38	0.492	0.006	8	18
chrI	138650	A	G	2	3	0.703	0.013	13	3	0.652	0.010	3	4	0.609	0.017	35	36	0.531	0.007	55	26	0.600	0.007	52	41	0.519	0.006	59	46	0.480	0.006	2	2	0.608	0.019	41	46	0.484	0.006	2	1	0.499	0.016	45	41	0.492	0.006	15	20
chrI	138655	G	A	2	3	0.703	0.013	10	3	0.652	0.010	3	4	0.609	0.017	35	33	0.531	0.007	57	25	0.600	0.007	51	41	0.519	0.006	58	45	0.480	0.006	2	2	0.608	0.019	41	44	0.484	0.006	2	1	0.499	0.016	45	40	0.492	0.006	17	20
chrI	138666	A	G	2	2	0.703	0.013	9	2	0.652	0.010	2	3	0.609	0.017	34	27	0.531	0.007	56	21	0.600	0.007	50	37	0.519	0.006	53	37	0.480	0.006	2	2	0.608	0.019	36	35	0.484	0.006	1	0	0.499	0.016	44	37	0.492	0.006	16	14
chrI	138667	A	G	2	2	0.703	0.013	9	2	0.652	0.010	2	3	0.609	0.017	34	27	0.531	0.007	56	21	0.600	0.007	50	37	0.519	0.006	53	37	0.480	0.006	2	2	0.608	0.019	36	35	0.484	0.006	1	0	0.499	0.016	44	37	0.492	0.006	16	14
chrI	138668	T	G	2	2	0.703	0.013	9	2	0.652	0.010	2	3	0.609	0.017	34	27	0.531	0.007	56	21	0.600	0.007	50	37	0.519	0.006	53	37	0.480	0.006	2	2	0.608	0.019	36	35	0.484	0.006	1	0	0.499	0.016	44	37	0.492	0.006	16	14
chrI	138669	T	C	2	2	0.703	0.013	9	2	0.652	0.010	2	3	0.609	0.017	34	27	0.531	0.007	56	21	0.600	0.007	50	37	0.519	0.006	53	37	0.480	0.006	2	2	0.608	0.019	36	35	0.484	0.006	1	0	0.499	0.016	44	37	0.492	0.006	16	14
chrI	138770	A	G	10	3	0.703	0.013	16	5	0.652	0.010	4	2	0.609	0.017	33	31	0.531	0.007	28	20	0.600	0.007	29	39	0.519	0.006	40	47	0.480	0.006	7	3	0.608	0.019	36	47	0.484	0.006	3	4	0.499	0.016	30	40	0.492	0.006	15	32
chrI	138780	C	T	9	4	0.703	0.013	16	5	0.652	0.010	5	2	0.609	0.017	34	27	0.531	0.007	27	17	0.600	0.007	31	36	0.519	0.006	42	42	0.480	0.006	7	3	0.608	0.019	33	42	0.484	0.006	7	7	0.499	0.016	28	36	0.492	0.006	15	34
chrI	138785	C	T	9	5	0.703	0.013	16	5	0.652	0.010	5	2	0.609	0.017	34	27	0.531	0.007	27	17	0.600	0.007	27	35	0.519	0.006	41	43	0.480	0.006	6	3	0.608	0.019	32	42	0.484	0.006	7	7	0.499	0.016	28	34	0.492	0.006	15	35
chrI	138791	T	C	9	6	0.703	0.013	15	6	0.652	0.010	7	2	0.609	0.017	30	27	0.531	0.007	26	15	0.600	0.007	27	25	0.519	0.006	42	36	0.480	0.006	6	3	0.608	0.019	34	39	0.484	0.006	7	7	0.499	0.016	26	32	0.492	0.006	17	36
chrI	138793	T	C	9	6	0.703	0.013	15	6	0.652	0.010	7	2	0.609	0.017	30	27	0.531	0.007	26	15	0.600	0.007	27	25	0.519	0.006	42	36	0.480	0.006	6	3	0.608	0.019	34	39	0.484	0.006	7	7	0.499	0.016	26	32	0.492	0.006	17	36
chrI	138806	A	T	10	8	0.703	0.013	20	7	0.652	0.010	9	0	0.609	0.017	30	29	0.531	0.007	29	15	0.600	0.007	29	24	0.519	0.006	46	40	0.480	0.006	6	6	0.608	0.019	41	39	0.484	0.006	8	6	0.499	0.016	28	33	0.492	0.006	20	42
chrI	138807	G	A	10	8	0.703	0.013	20	7	0.652	0.010	9	0	0.609	0.017	30	29	0.531	0.007	29	15	0.600	0.007	29	24	0.519	0.006	46	40	0.480	0.006	6	6	0.608	0.019	41	39	0.484	0.006	8	6	0.499	0.016	28	33	0.492	0.006	20	42
chrI	138823	A	G	9	11	0.703	0.013	22	9	0.652	0.010	10	2	0.609	0.017	37	35	0.531	0.007	42	26	0.600	0.007	39	28	0.519	0.006	54	57	0.480	0.006	6	6	0.608	0.019	48	62	0.484	0.006	13	7	0.499	0.016	36	40	0.492	0.006	21	46
chrI	138824	T	C	9	11	0.703	0.013	22	9	0.652	0.010	10	2	0.609	0.017	37	35	0.531	0.007	42	26	0.600	0.007	39	28	0.519	0.006	54	57	0.480	0.006	6	6	0.608	0.019	48	62	0.484	0.006	13	7	0.499	0.016	36	40	0.492	0.006	21	46
chrI	139045	C	G	13	3	0.703	0.013	30	15	0.652	0.010	11	4	0.609	0.017	44	29	0.531	0.007	37	23	0.600	0.007	45	38	0.519	0.006	43	52	0.480	0.006	6	8	0.608	0.019	51	55	0.484	0.006	5	7	0.499	0.016	42	37	0.492	0.006	43	45
chrI	139073	G	A	14	4	0.703	0.013	23	12	0.652	0.010	9	2	0.609	0.017	32	23	0.531	0.007	28	13	0.600	0.007	34	33	0.519	0.006	32	42	0.480	0.006	4	6	0.608	0.019	34	43	0.484	0.006	3	5	0.499	0.016	29	32	0.492	0.006	38	40
chrI	139123	T	C	8	5	0.703	0.013	15	8	0.652	0.010	9	2	0.609	0.017	27	22	0.531	0.007	29	8	0.600	0.007	29	29	0.519	0.006	28	47	0.480	0.006	4	4	0.608	0.019	31	38	0.484	0.006	0	5	0.499	0.016	40	37	0.492	0.006	20	27
chrI	139132	A	T	8	5	0.703	0.013	15	8	0.652	0.010	9	2	0.609	0.017	24	21	0.531	0.007	28	9	0.600	0.007	28	28	0.519	0.006	29	46	0.480	0.006	5	4	0.608	0.019	28	37	0.484	0.006	0	5	0.499	0.016	38	39	0.492	0.006	21	26
chrI	139199	T	A	6	7	0.703	0.013	15	4	0.652	0.010	5	1	0.609	0.017	18	28	0.531	0.007	29	10	0.600	0.007	32	18	0.519	0.006	19	35	0.480	0.006	10	3	0.608	0.019	26	29	0.484	0.006	1	5	0.499	0.016	39	32	0.492	0.006	20	31
chrI	139277	T	C	5	2	0.703	0.013	9	2	0.652	0.010	3	0	0.609	0.017	19	23	0.531	0.007	26	10	0.600	0.007	31	16	0.519	0.006	14	33	0.480	0.006	7	1	0.608	0.019	28	30	0.484	0.006	4	7	0.499	0.016	36	25	0.492	0.006	14	20
chrI	139311	T	C	6	1	0.703	0.013	8	1	0.652	0.010	5	0	0.609	0.017	21	19	0.531	0.007	28	13	0.600	0.007	33	20	0.519	0.006	22	29	0.480	0.006	2	0	0.608	0.019	28	29	0.484	0.006	1	3	0.499	0.016	27	27	0.492	0.006	15	19
chrI	139692	G	A	16	5	0.703	0.013	32	22	0.652	0.010	12	13	0.609	0.017	43	38	0.531	0.007	36	23	0.600	0.007	59	49	0.519	0.006	58	49	0.480	0.006	5	7	0.608	0.019	40	50	0.484	0.006	15	13	0.499	0.016	52	42	0.492	0.006	34	48
chrI	141030	T	A	0	3	0.700	0.014	0	8	0.654	0.010	0	2	0.615	0.017	0	46	0.534	0.007	0	33	0.602	0.007	0	55	0.521	0.006	0	94	0.482	0.006	0	5	0.609	0.019	0	58	0.484	0.006	0	4	0.501	0.017	0	35	0.492	0.006	0	17
chrI	141135	A	T	0	17	0.700	0.014	0	27	0.654	0.010	0	18	0.615	0.017	0	53	0.534	0.007	0	40	0.602	0.007	0	83	0.521	0.006	0	77	0.482	0.006	0	8	0.609	0.019	0	55	0.484	0.006	0	18	0.501	0.017	0	50	0.492	0.006	0	53
chrI	141180	G	A	20	1	0.700	0.014	28	9	0.654	0.010	22	6	0.615	0.017	42	28	0.534	0.007	29	22	0.602	0.007	54	41	0.521	0.006	48	47	0.482	0.006	10	6	0.609	0.019	40	36	0.484	0.006	15	7	0.501	0.017	34	28	0.492	0.006	32	25
chrI	141184	G	C	20	1	0.700	0.014	28	9	0.654	0.010	22	6	0.615	0.017	42	28	0.534	0.007	29	22	0.602	0.007	54	41	0.521	0.006	48	47	0.482	0.006	10	6	0.609	0.019	40	36	0.484	0.006	15	7	0.501	0.017	34	28	0.492	0.006	32	25
chrI	141342	A	G	20	8	0.700	0.014	29	15	0.654	0.010	10	9	0.615	0.017	53	41	0.534	0.007	33	27	0.602	0.007	58	60	0.521	0.006	74	68	0.482	0.006	11	6	0.609	0.019	48	51	0.484	0.006	8	18	0.501	0.017	47	33	0.492	0.006	28	39
chrI	141802	C	T	7	3	0.700	0.014	9	8	0.653	0.010	11	6	0.614	0.017	28	26	0.536	0.007	46	21	0.602	0.007	49	38	0.521	0.006	39	33	0.482	0.006	5	4	0.609	0.019	29	45	0.485	0.006	3	1	0.501	0.017	29	29	0.493	0.006	24	23
chrI	141835	A	G	6	4	0.700	0.014	8	9	0.653	0.010	11	5	0.614	0.017	28	21	0.536	0.007	42	20	0.602	0.007	44	34	0.521	0.006	37	29	0.482	0.006	4	2	0.609	0.019	28	57	0.485	0.006	3	1	0.501	0.017	30	27	0.493	0.006	18	21
chrI	141913	C	T	0	5	0.700	0.014	5	8	0.653	0.010	3	0	0.614	0.017	19	21	0.536	0.007	25	20	0.602	0.007	45	37	0.521	0.006	35	38	0.482	0.006	2	0	0.609	0.019	29	43	0.485	0.006	3	2	0.501	0.017	32	28	0.493	0.006	13	10
chrI	141965	T	C	0	3	0.700	0.014	6	4	0.653	0.010	2	0	0.614	0.017	27	24	0.536	0.007	39	17	0.602	0.007	62	36	0.521	0.006	35	36	0.482	0.006	1	0	0.609	0.019	36	31	0.485	0.006	2	1	0.501	0.017	37	30	0.493	0.006	11	10
chrI	141984	T	C	0	2	0.700	0.014	6	6	0.653	0.010	2	1	0.614	0.017	31	18	0.536	0.007	36	18	0.602	0.007	60	29	0.521	0.006	33	31	0.482	0.006	3	1	0.609	0.019	34	26	0.485	0.006	5	0	0.501	0.017	26	28	0.493	0.006	11	13
chrI	143085	T	C	6	4	0.700	0.014	18	6	0.654	0.010	5	7	0.616	0.017	22	18	0.537	0.007	22	10	0.603	0.007	22	14	0.520	0.006	25	27	0.482	0.006	7	2	0.612	0.019	28	20	0.485	0.006	7	2	0.501	0.017	15	26	0.493	0.006	17	15
chrI	143622	A	G	11	3	0.700	0.014	14	10	0.654	0.010	7	1	0.616	0.017	31	31	0.536	0.007	27	12	0.603	0.007	37	37	0.520	0.006	34	53	0.482	0.006	3	2	0.612	0.019	47	43	0.485	0.006	5	3	0.501	0.017	32	44	0.493	0.006	30	31
chrI	143638	C	A	11	4	0.700	0.014	19	10	0.654	0.010	7	3	0.616	0.017	45	38	0.536	0.007	33	15	0.603	0.007	43	46	0.520	0.006	38	59	0.482	0.006	3	2	0.612	0.019	61	51	0.485	0.006	4	2	0.501	0.017	37	54	0.493	0.006	32	32
chrI	143679	G	A	9	6	0.700	0.014	28	16	0.654	0.010	3	7	0.616	0.017	52	50	0.536	0.007	49	28	0.603	0.007	58	58	0.520	0.006	51	59	0.482	0.006	4	3	0.612	0.019	72	70	0.485	0.006	7	6	0.501	0.017	39	65	0.493	0.006	45	37
chrI	143806	T	C	16	13	0.700	0.014	44	21	0.654	0.010	8	15	0.616	0.017	43	48	0.536	0.007	47	37	0.603	0.007	66	48	0.520	0.006	52	52	0.482	0.006	10	7	0.612	0.019	55	63	0.485	0.006	6	13	0.501	0.017	41	55	0.493	0.006	71	71
chrI	143852	T	C	13	12	0.700	0.014	39	21	0.654	0.010	10	16	0.616	0.017	50	53	0.536	0.007	51	38	0.603	0.007	64	58	0.520	0.006	66	54	0.482	0.006	16	11	0.612	0.019	68	54	0.485	0.006	9	17	0.501	0.017	47	59	0.493	0.006	68	76
chrI	144684	T	C	9	6	0.701	0.014	11	4	0.656	0.010	3	3	0.616	0.017	43	43	0.537	0.007	54	45	0.605	0.007	52	58	0.521	0.006	46	66	0.481	0.006	0	2	0.613	0.019	61	63	0.485	0.006	0	4	0.501	0.017	49	50	0.493	0.006	22	19
chrI	144826	C	G	2	1	0.701	0.014	11	4	0.656	0.010	3	4	0.616	0.017	38	30	0.537	0.007	37	33	0.605	0.007	75	44	0.521	0.006	43	59	0.481	0.006	4	4	0.613	0.019	37	45	0.485	0.006	2	7	0.501	0.017	39	47	0.493	0.006	21	25
chrI	145634	T	C	1	0	0.701	0.014	13	7	0.654	0.010	2	1	0.614	0.017	41	37	0.536	0.007	58	23	0.602	0.007	64	42	0.520	0.006	71	53	0.481	0.006	6	1	0.611	0.019	45	48	0.484	0.006	6	1	0.497	0.017	53	64	0.493	0.006	27	15
chrI	145720	G	A	5	4	0.701	0.014	31	15	0.654	0.010	5	3	0.614	0.017	47	53	0.536	0.007	63	33	0.602	0.007	52	59	0.520	0.006	65	74	0.481	0.006	6	2	0.611	0.019	47	55	0.484	0.006	5	4	0.497	0.017	43	62	0.493	0.006	30	39
chrI	146738	A	G	10	6	0.702	0.014	15	8	0.657	0.010	2	2	0.613	0.017	46	49	0.536	0.007	28	41	0.601	0.007	49	54	0.520	0.006	51	59	0.480	0.006	2	3	0.610	0.019	44	54	0.482	0.006	4	3	0.498	0.016	45	42	0.494	0.006	22	25
chrI	146820	T	C	8	10	0.702	0.014	18	8	0.657	0.010	1	2	0.613	0.017	30	32	0.536	0.007	27	27	0.601	0.007	40	39	0.520	0.006	44	50	0.480	0.006	3	2	0.610	0.019	37	48	0.482	0.006	2	1	0.498	0.016	38	37	0.494	0.006	17	24
chrI	147726	A	G	5	1	0.702	0.014	26	13	0.656	0.010	0	3	0.612	0.017	63	45	0.538	0.007	44	38	0.601	0.007	74	61	0.521	0.006	60	90	0.481	0.006	8	3	0.612	0.018	57	62	0.483	0.006	7	8	0.500	0.016	52	70	0.494	0.006	21	36
chrI	147785	C	G	10	5	0.702	0.014	16	10	0.656	0.010	3	4	0.612	0.017	53	35	0.538	0.007	37	21	0.601	0.007	44	37	0.521	0.006	40	59	0.481	0.006	11	4	0.612	0.018	41	47	0.483	0.006	11	6	0.500	0.016	42	50	0.494	0.006	33	36
chrI	149307	T	C	7	3	0.700	0.013	21	15	0.656	0.009	6	10	0.610	0.016	60	56	0.544	0.006	51	31	0.598	0.007	62	54	0.517	0.006	58	85	0.487	0.006	3	6	0.611	0.018	48	60	0.482	0.006	4	4	0.502	0.016	60	59	0.494	0.006	32	27
chrI	149467	C	T	22	8	0.700	0.013	24	15	0.656	0.009	11	10	0.610	0.016	39	42	0.544	0.006	35	34	0.598	0.007	61	56	0.517	0.006	56	75	0.487	0.006	20	3	0.611	0.018	53	66	0.482	0.006	10	14	0.502	0.016	65	44	0.494	0.006	40	39
chrI	149773	C	T	11	4	0.700	0.013	10	11	0.657	0.009	14	6	0.610	0.016	51	52	0.545	0.006	45	44	0.597	0.007	89	75	0.517	0.006	58	64	0.487	0.005	10	5	0.612	0.017	47	57	0.482	0.006	6	7	0.504	0.015	59	67	0.493	0.006	31	23
chrI	150303	G	A	24	7	0.700	0.013	18	13	0.657	0.009	9	7	0.610	0.016	72	58	0.545	0.006	67	37	0.597	0.007	73	68	0.516	0.006	71	100	0.487	0.005	5	3	0.612	0.017	81	62	0.482	0.006	8	4	0.504	0.015	64	69	0.493	0.006	21	26
chrI	150921	G	A	21	4	0.698	0.013	34	13	0.659	0.009	15	7	0.605	0.016	44	44	0.546	0.006	54	33	0.597	0.007	66	49	0.516	0.006	49	68	0.487	0.005	7	4	0.610	0.018	58	60	0.482	0.006	6	19	0.502	0.015	59	66	0.493	0.006	44	55
chrI	151010	C	T	19	2	0.698	0.013	30	14	0.659	0.009	3	5	0.605	0.016	43	36	0.546	0.006	51	25	0.597	0.007	58	44	0.516	0.006	50	69	0.487	0.005	8	9	0.610	0.018	56	45	0.482	0.006	11	13	0.502	0.015	57	66	0.493	0.006	31	42
chrI	151332	A	C	1	0	0.700	0.013	7	1	0.659	0.009	1	0	0.603	0.016	15	19	0.545	0.006	26	20	0.596	0.007	12	20	0.515	0.006	20	14	0.487	0.005	3	0	0.609	0.018	27	19	0.482	0.006	0	0	0.506	0.016	16	25	0.493	0.006	2	8
chrI	151450	A	T	0	0	0.699	0.013	1	1	0.659	0.009	3	0	0.604	0.016	12	10	0.547	0.006	6	8	0.594	0.007	7	7	0.515	0.006	9	3	0.486	0.005	2	0	0.608	0.018	7	13	0.482	0.006	0	0	0.508	0.016	11	6	0.493	0.006	1	1
chrI	151453	G	A	0	0	0.699	0.013	1	1	0.659	0.009	3	0	0.604	0.016	12	10	0.547	0.006	6	8	0.594	0.007	7	7	0.515	0.006	9	3	0.486	0.005	2	0	0.608	0.018	7	13	0.482	0.006	0	0	0.508	0.016	11	6	0.493	0.006	1	1
chrI	151460	G	C	0	0	0.699	0.013	0	1	0.659	0.009	3	0	0.604	0.016	12	10	0.547	0.006	5	8	0.594	0.007	7	7	0.515	0.006	7	3	0.486	0.005	2	0	0.608	0.018	8	13	0.482	0.006	0	0	0.508	0.016	12	5	0.493	0.006	1	1
chrI	151465	G	A	0	0	0.699	0.013	0	1	0.659	0.009	3	0	0.604	0.016	11	10	0.547	0.006	4	5	0.594	0.007	7	7	0.515	0.006	8	5	0.486	0.005	2	0	0.608	0.018	6	13	0.482	0.006	0	0	0.508	0.016	9	5	0.493	0.006	0	0
chrI	151475	A	G	0	0	0.699	0.013	0	1	0.659	0.009	3	0	0.604	0.016	10	7	0.547	0.006	2	3	0.594	0.007	8	3	0.515	0.006	7	4	0.486	0.005	2	0	0.608	0.018	4	10	0.482	0.006	0	0	0.508	0.016	7	6	0.493	0.006	0	0
chrI	151478	A	G	0	0	0.699	0.013	0	1	0.659	0.009	3	0	0.604	0.016	10	7	0.547	0.006	2	3	0.594	0.007	8	3	0.515	0.006	7	4	0.486	0.005	2	0	0.608	0.018	4	10	0.482	0.006	0	0	0.508	0.016	7	6	0.493	0.006	0	0
chrI	151501	A	T	0	0	0.699	0.013	0	0	0.659	0.009	0	0	0.604	0.016	2	2	0.547	0.006	0	2	0.594	0.007	5	4	0.515	0.006	6	2	0.486	0.005	0	0	0.608	0.018	4	4	0.482	0.006	0	0	0.508	0.016	2	5	0.493	0.006	0	0
chrI	151502	A	T	0	0	0.699	0.013	0	0	0.659	0.009	0	0	0.604	0.016	2	2	0.547	0.006	0	2	0.594	0.007	5	4	0.515	0.006	6	2	0.486	0.005	0	0	0.608	0.018	4	4	0.482	0.006	0	0	0.508	0.016	2	5	0.493	0.006	0	0
chrI	151503	A	T	0	0	0.699	0.013	0	0	0.659	0.009	0	0	0.604	0.016	2	2	0.547	0.006	0	2	0.594	0.007	5	4	0.515	0.006	6	2	0.486	0.005	0	0	0.608	0.018	4	4	0.482	0.006	0	0	0.508	0.016	2	5	0.493	0.006	0	0
chrI	151511	T	A	0	0	0.699	0.013	0	0	0.659	0.009	0	0	0.604	0.016	1	3	0.547	0.006	1	2	0.594	0.007	4	4	0.515	0.006	6	3	0.486	0.005	0	0	0.608	0.018	6	5	0.482	0.006	0	0	0.508	0.016	2	5	0.493	0.006	0	0
chrI	151521	T	C	0	0	0.699	0.013	0	0	0.659	0.009	0	0	0.604	0.016	2	3	0.547	0.006	1	3	0.594	0.007	4	5	0.515	0.006	7	5	0.486	0.005	0	0	0.607	0.018	7	5	0.482	0.006	0	0	0.508	0.016	2	5	0.493	0.006	0	0
chrI	151658	G	C	2	0	0.699	0.013	2	5	0.659	0.009	0	1	0.604	0.016	10	7	0.547	0.006	11	8	0.594	0.007	17	10	0.515	0.006	13	7	0.486	0.005	0	0	0.607	0.018	12	9	0.482	0.006	0	3	0.508	0.016	9	10	0.493	0.006	7	3
chrI	151834	C	A	3	3	0.699	0.013	14	4	0.659	0.009	3	6	0.604	0.016	12	11	0.547	0.006	30	10	0.594	0.007	16	17	0.515	0.006	15	18	0.486	0.005	3	4	0.607	0.018	11	15	0.482	0.006	5	2	0.508	0.016	11	17	0.493	0.006	17	10
chrI	151963	T	A	2	1	0.697	0.013	7	3	0.659	0.010	1	0	0.601	0.016	10	11	0.546	0.006	19	10	0.594	0.007	20	16	0.515	0.006	12	14	0.487	0.005	0	0	0.605	0.018	13	13	0.483	0.006	2	0	0.508	0.016	15	15	0.493	0.006	7	4
chrI	152004	A	G	1	1	0.697	0.013	1	3	0.659	0.010	1	0	0.601	0.016	6	11	0.546	0.006	21	8	0.594	0.007	16	13	0.515	0.006	8	12	0.487	0.005	0	0	0.605	0.018	5	9	0.483	0.006	2	0	0.508	0.016	14	11	0.493	0.006	4	3
chrI	152155	A	G	0	0	0.700	0.013	1	0	0.660	0.009	1	1	0.600	0.016	3	2	0.547	0.006	4	0	0.595	0.007	6	3	0.514	0.006	5	2	0.484	0.005	0	1	0.609	0.018	2	5	0.480	0.006	0	0	0.509	0.016	2	5	0.492	0.006	0	2
chrI	152235	G	A	5	2	0.700	0.013	18	8	0.660	0.009	7	2	0.600	0.016	21	23	0.547	0.006	37	30	0.595	0.007	26	32	0.514	0.006	35	29	0.484	0.005	3	4	0.609	0.018	26	41	0.480	0.006	8	5	0.509	0.016	28	40	0.492	0.006	24	13
chrI	152239	T	C	5	2	0.700	0.013	18	8	0.660	0.009	7	2	0.600	0.016	21	23	0.547	0.006	37	30	0.595	0.007	26	32	0.514	0.006	35	29	0.484	0.005	3	4	0.609	0.018	26	41	0.480	0.006	8	5	0.509	0.016	28	40	0.492	0.006	24	13
chrI	152274	G	A	3	3	0.700	0.013	22	9	0.660	0.009	8	1	0.600	0.016	25	28	0.547	0.006	45	38	0.595	0.007	39	38	0.514	0.006	50	40	0.484	0.005	4	5	0.609	0.018	40	53	0.480	0.006	16	9	0.509	0.016	34	56	0.492	0.006	35	23
chrI	152291	C	T	9	4	0.700	0.013	26	8	0.660	0.009	8	1	0.600	0.016	32	33	0.547	0.006	50	34	0.595	0.007	48	35	0.514	0.006	54	44	0.484	0.005	6	7	0.609	0.018	37	52	0.480	0.006	10	9	0.509	0.016	33	54	0.492	0.006	39	27
chrI	152336	A	G	15	6	0.700	0.013	28	8	0.660	0.009	8	0	0.600	0.016	40	34	0.547	0.006	44	31	0.595	0.007	44	30	0.514	0.006	51	52	0.484	0.005	5	6	0.609	0.018	42	48	0.480	0.006	5	6	0.509	0.016	35	46	0.492	0.006	33	30
chrI	152709	A	G	15	6	0.695	0.013	27	3	0.661	0.010	5	3	0.603	0.016	60	48	0.547	0.006	60	45	0.596	0.007	64	64	0.514	0.006	77	82	0.485	0.005	2	3	0.604	0.018	68	60	0.480	0.006	4	4	0.509	0.016	54	55	0.492	0.006	33	29
chrI	152728	G	A	19	6	0.695	0.013	24	2	0.661	0.010	5	3	0.603	0.016	50	42	0.547	0.006	62	42	0.596	0.007	66	64	0.514	0.006	79	74	0.485	0.005	5	3	0.604	0.018	67	51	0.480	0.006	3	4	0.509	0.016	51	53	0.492	0.006	34	31
chrI	152932	A	G	13	8	0.695	0.013	31	18	0.661	0.010	9	14	0.603	0.016	58	57	0.547	0.006	68	53	0.596	0.007	89	75	0.514	0.006	71	97	0.485	0.005	3	6	0.604	0.018	80	74	0.480	0.006	11	14	0.509	0.016	71	82	0.492	0.006	37	64
chrI	152970	C	T	16	4	0.695	0.013	28	12	0.661	0.010	6	5	0.603	0.016	56	52	0.547	0.006	65	51	0.596	0.007	78	62	0.514	0.006	68	84	0.485	0.005	3	8	0.604	0.018	75	75	0.480	0.006	11	14	0.509	0.016	62	87	0.492	0.006	43	55
chrI	153156	A	T	8	4	0.691	0.014	17	15	0.663	0.010	12	11	0.597	0.016	56	55	0.546	0.006	65	44	0.595	0.007	91	67	0.513	0.006	79	80	0.485	0.006	6	7	0.609	0.018	69	69	0.484	0.006	7	4	0.506	0.016	59	68	0.492	0.006	30	36
chrI	153297	C	A	6	3	0.694	0.014	14	12	0.663	0.010	5	5	0.597	0.016	49	42	0.546	0.006	48	42	0.595	0.007	69	59	0.514	0.006	48	64	0.486	0.005	4	2	0.609	0.018	52	50	0.483	0.006	11	3	0.505	0.016	39	58	0.492	0.006	34	27
chrI	153742	T	C	3	6	0.693	0.014	10	11	0.662	0.010	8	4	0.596	0.016	40	33	0.549	0.006	44	24	0.592	0.007	43	37	0.512	0.006	34	47	0.483	0.005	5	2	0.614	0.018	19	39	0.484	0.006	3	1	0.509	0.016	33	39	0.493	0.006	16	23
chrI	153762	A	G	3	6	0.693	0.014	12	10	0.662	0.010	10	4	0.596	0.016	42	37	0.549	0.006	46	24	0.592	0.007	51	46	0.512	0.006	44	51	0.483	0.005	5	2	0.614	0.018	33	52	0.484	0.006	3	1	0.509	0.016	38	52	0.493	0.006	16	21
chrI	154086	A	G	2	0	0.692	0.014	2	4	0.662	0.010	2	4	0.599	0.016	27	29	0.550	0.006	23	15	0.590	0.007	30	32	0.511	0.006	35	39	0.483	0.005	1	0	0.614	0.018	21	31	0.483	0.006	0	4	0.514	0.016	28	34	0.492	0.006	10	12
chrI	154332	C	T	22	4	0.694	0.014	19	14	0.667	0.009	13	7	0.599	0.016	34	30	0.550	0.006	45	25	0.588	0.006	50	43	0.512	0.006	50	60	0.485	0.005	7	3	0.615	0.018	35	44	0.482	0.006	2	3	0.519	0.016	42	36	0.493	0.006	20	26
chrI	154746	C	T	4	0	0.696	0.013	12	5	0.665	0.009	3	3	0.598	0.016	39	29	0.552	0.006	24	24	0.586	0.006	30	27	0.510	0.006	34	46	0.484	0.005	0	2	0.612	0.018	38	37	0.481	0.006	6	3	0.514	0.016	32	23	0.492	0.006	10	16
chrI	155069	C	T	16	11	0.696	0.013	35	25	0.664	0.009	17	6	0.598	0.016	52	34	0.552	0.006	59	34	0.586	0.007	55	45	0.510	0.006	57	60	0.484	0.005	23	7	0.609	0.018	46	55	0.481	0.006	17	19	0.515	0.016	43	52	0.491	0.006	46	54
chrI	155562	T	G	6	2	0.695	0.014	21	9	0.659	0.010	7	3	0.598	0.016	59	46	0.554	0.006	81	47	0.585	0.007	63	80	0.510	0.006	73	75	0.484	0.005	3	1	0.610	0.018	65	66	0.481	0.006	8	4	0.515	0.016	55	65	0.493	0.006	32	41
chrI	156174	T	G	27	6	0.693	0.013	42	21	0.663	0.009	16	5	0.603	0.016	66	66	0.555	0.006	65	49	0.585	0.007	65	60	0.509	0.006	59	62	0.485	0.005	13	10	0.610	0.018	62	69	0.482	0.006	14	15	0.516	0.016	87	64	0.496	0.006	48	62
chrI	156188	C	A	27	6	0.693	0.013	45	18	0.663	0.009	19	5	0.603	0.016	68	69	0.555	0.006	70	48	0.585	0.007	70	62	0.509	0.006	64	62	0.485	0.005	13	9	0.610	0.018	62	68	0.482	0.006	10	12	0.516	0.016	85	63	0.496	0.006	43	60
chrI	156314	T	C	15	8	0.694	0.013	15	14	0.658	0.010	7	5	0.604	0.016	85	48	0.554	0.006	68	46	0.582	0.007	84	45	0.510	0.006	72	80	0.485	0.005	5	1	0.610	0.018	76	55	0.482	0.006	12	7	0.516	0.016	76	42	0.496	0.006	31	28
chrI	156315	A	G	15	8	0.694	0.013	15	14	0.658	0.010	7	5	0.604	0.016	85	48	0.554	0.006	68	46	0.582	0.007	84	45	0.510	0.006	72	80	0.485	0.005	5	1	0.610	0.018	76	55	0.482	0.006	12	7	0.516	0.016	76	42	0.496	0.006	31	28
chrI	156383	T	G	7	3	0.694	0.013	36	11	0.658	0.010	2	2	0.604	0.016	68	46	0.554	0.006	48	44	0.582	0.007	65	42	0.510	0.006	53	71	0.485	0.005	5	1	0.610	0.018	65	50	0.482	0.006	9	5	0.516	0.016	55	33	0.496	0.006	33	55
chrI	156393	G	T	8	2	0.694	0.013	34	9	0.658	0.010	2	1	0.604	0.016	67	42	0.554	0.006	46	45	0.582	0.007	64	40	0.510	0.006	50	67	0.485	0.005	5	1	0.610	0.018	61	49	0.482	0.006	9	6	0.516	0.016	51	32	0.496	0.006	30	57
chrI	156394	G	A	8	2	0.694	0.013	34	9	0.658	0.010	2	1	0.604	0.016	67	42	0.554	0.006	46	45	0.582	0.007	64	40	0.510	0.006	50	67	0.485	0.005	5	1	0.610	0.018	61	49	0.482	0.006	9	6	0.516	0.016	51	32	0.496	0.006	30	57
chrI	156403	T	C	8	2	0.691	0.014	35	11	0.658	0.010	2	2	0.604	0.016	70	39	0.554	0.006	43	45	0.583	0.007	67	44	0.509	0.006	53	68	0.485	0.005	5	3	0.610	0.018	65	48	0.482	0.006	10	6	0.513	0.016	49	32	0.496	0.006	30	56
chrI	156453	G	T	5	9	0.691	0.014	23	7	0.658	0.010	0	1	0.604	0.016	80	44	0.554	0.006	67	36	0.583	0.007	80	37	0.509	0.006	66	66	0.485	0.005	3	6	0.610	0.018	85	46	0.482	0.006	3	4	0.513	0.016	57	45	0.496	0.006	27	48
chrI	156518	T	C	8	6	0.693	0.014	22	12	0.660	0.009	1	1	0.601	0.016	65	51	0.554	0.006	67	53	0.583	0.007	77	41	0.510	0.006	75	79	0.485	0.005	4	7	0.608	0.018	82	61	0.482	0.006	3	6	0.517	0.016	74	54	0.496	0.006	31	50
chrI	156538	T	C	7	2	0.693	0.014	19	8	0.660	0.009	3	1	0.601	0.016	67	54	0.554	0.006	71	50	0.583	0.007	71	39	0.510	0.006	65	70	0.485	0.005	3	7	0.608	0.018	82	65	0.482	0.006	6	8	0.517	0.016	75	48	0.496	0.006	32	50
chrI	156554	C	A	5	2	0.693	0.014	17	7	0.660	0.009	7	1	0.601	0.016	66	54	0.554	0.006	68	50	0.583	0.007	77	41	0.510	0.006	64	59	0.485	0.005	6	7	0.608	0.018	75	63	0.482	0.006	6	7	0.517	0.016	73	45	0.496	0.006	35	47
chrI	156584	T	C	3	1	0.693	0.014	12	7	0.660	0.009	12	0	0.601	0.016	49	44	0.554	0.006	45	40	0.583	0.007	52	38	0.510	0.006	40	46	0.485	0.005	7	6	0.608	0.018	51	57	0.482	0.006	4	7	0.517	0.016	54	35	0.496	0.006	29	43
chrI	156614	T	A	5	0	0.693	0.014	13	3	0.658	0.009	14	1	0.603	0.016	55	35	0.554	0.006	45	32	0.580	0.007	60	38	0.510	0.006	53	41	0.485	0.005	7	2	0.607	0.018	51	49	0.484	0.006	3	4	0.518	0.016	56	35	0.496	0.006	28	35
chrI	156615	C	T	5	0	0.693	0.014	13	3	0.658	0.009	14	1	0.603	0.016	55	35	0.554	0.006	45	32	0.580	0.007	60	38	0.510	0.006	53	41	0.485	0.005	7	2	0.607	0.018	51	49	0.484	0.006	3	4	0.518	0.016	56	35	0.496	0.006	28	35
chrI	156651	A	G	7	0	0.693	0.014	13	5	0.658	0.009	14	1	0.603	0.016	52	37	0.554	0.006	41	31	0.580	0.007	51	31	0.510	0.006	46	30	0.485	0.005	6	2	0.607	0.018	48	49	0.484	0.006	4	1	0.518	0.016	51	42	0.496	0.006	33	25
chrI	156666	G	A	5	0	0.693	0.014	12	5	0.658	0.009	13	1	0.603	0.016	47	28	0.554	0.006	37	29	0.580	0.007	48	29	0.510	0.006	41	36	0.485	0.005	6	0	0.607	0.018	44	42	0.484	0.006	4	0	0.518	0.016	44	39	0.496	0.006	30	19
chrI	156835	G	A	19	4	0.693	0.014	16	17	0.658	0.009	21	4	0.603	0.016	51	42	0.554	0.006	58	48	0.580	0.007	67	56	0.510	0.006	52	69	0.485	0.005	5	5	0.607	0.018	61	74	0.483	0.006	7	9	0.518	0.016	49	63	0.496	0.006	41	39
chrI	156949	T	C	19	9	0.694	0.014	21	15	0.657	0.009	10	8	0.603	0.016	56	36	0.553	0.006	64	36	0.579	0.007	71	50	0.510	0.006	73	64	0.485	0.005	14	8	0.607	0.018	52	61	0.483	0.006	9	2	0.518	0.016	66	64	0.496	0.006	34	44
chrI	157114	A	G	9	6	0.692	0.014	21	16	0.656	0.010	4	8	0.605	0.016	52	37	0.554	0.006	48	28	0.578	0.007	52	67	0.509	0.006	58	78	0.486	0.006	10	3	0.608	0.018	35	49	0.483	0.006	9	14	0.517	0.016	61	61	0.496	0.006	44	41
chrI	157134	G	A	9	4	0.692	0.014	18	12	0.656	0.010	5	10	0.605	0.016	44	31	0.554	0.006	44	28	0.578	0.007	57	61	0.509	0.006	64	67	0.486	0.006	11	3	0.610	0.018	31	46	0.483	0.006	7	9	0.517	0.016	60	61	0.496	0.006	37	40
chrI	157339	C	T	10	12	0.696	0.014	18	13	0.655	0.010	11	7	0.609	0.016	68	53	0.553	0.006	54	38	0.579	0.007	73	85	0.510	0.006	72	84	0.487	0.006	5	5	0.609	0.018	64	88	0.483	0.006	9	10	0.515	0.016	66	89	0.495	0.006	33	58
chrI	157344	A	G	12	10	0.696	0.014	18	14	0.655	0.010	11	7	0.609	0.016	67	52	0.553	0.006	54	37	0.579	0.007	68	84	0.510	0.006	69	84	0.487	0.006	5	5	0.609	0.018	63	85	0.483	0.006	11	11	0.515	0.016	65	85	0.495	0.006	33	59
chrI	157428	G	A	14	4	0.696	0.014	11	13	0.655	0.010	8	7	0.609	0.016	58	51	0.553	0.006	54	41	0.579	0.007	77	65	0.510	0.006	61	76	0.487	0.006	10	5	0.609	0.018	69	60	0.483	0.006	4	5	0.515	0.016	68	68	0.495	0.006	35	59
chrI	157912	C	G	7	8	0.698	0.014	16	11	0.654	0.009	3	8	0.610	0.016	62	63	0.556	0.006	64	37	0.580	0.007	87	88	0.511	0.006	92	83	0.487	0.005	7	1	0.611	0.018	69	68	0.483	0.006	2	5	0.516	0.016	74	70	0.498	0.006	30	30
chrI	157927	T	A	8	6	0.698	0.014	18	11	0.654	0.009	3	6	0.610	0.016	59	64	0.556	0.006	59	33	0.580	0.007	88	84	0.511	0.006	89	77	0.487	0.005	4	2	0.611	0.018	65	69	0.483	0.006	2	5	0.516	0.016	74	57	0.498	0.006	35	29
chrI	158089	A	G	6	11	0.697	0.014	25	6	0.653	0.009	10	3	0.608	0.016	61	37	0.557	0.006	55	39	0.580	0.007	72	55	0.510	0.006	76	64	0.487	0.005	0	4	0.611	0.018	47	43	0.483	0.006	5	5	0.516	0.016	45	44	0.497	0.006	28	22
chrI	158200	A	G	4	7	0.699	0.013	15	8	0.651	0.009	12	8	0.611	0.016	56	50	0.558	0.006	55	36	0.581	0.006	59	58	0.509	0.006	82	64	0.488	0.005	6	7	0.613	0.018	56	78	0.484	0.006	9	12	0.515	0.016	56	58	0.497	0.006	30	23
chrI	158341	T	C	10	5	0.697	0.014	21	6	0.650	0.009	5	11	0.610	0.016	70	59	0.559	0.006	71	43	0.580	0.007	73	76	0.508	0.006	83	87	0.487	0.005	7	1	0.609	0.018	53	76	0.484	0.006	8	6	0.514	0.016	45	77	0.497	0.006	44	34
chrI	158503	C	T	9	2	0.698	0.014	28	8	0.651	0.009	11	5	0.610	0.016	61	56	0.558	0.006	53	32	0.580	0.007	69	79	0.508	0.006	71	62	0.488	0.005	7	5	0.606	0.018	61	60	0.485	0.006	8	6	0.511	0.016	57	47	0.496	0.006	29	37
chrI	158597	C	T	17	4	0.696	0.013	22	10	0.651	0.009	9	6	0.611	0.016	56	48	0.558	0.006	61	37	0.580	0.006	59	73	0.508	0.006	69	59	0.488	0.005	8	0	0.606	0.018	61	63	0.486	0.006	8	5	0.509	0.016	57	48	0.496	0.006	22	31
chrI	158641	C	T	13	0	0.696	0.013	21	9	0.651	0.009	10	4	0.611	0.016	69	51	0.558	0.006	64	41	0.580	0.006	74	74	0.508	0.006	78	74	0.488	0.005	6	1	0.606	0.018	61	65	0.486	0.006	8	6	0.510	0.016	62	59	0.496	0.006	30	25
chrI	158733	A	T	7	2	0.697	0.013	13	10	0.652	0.009	9	5	0.613	0.015	67	33	0.558	0.006	52	41	0.580	0.006	71	77	0.508	0.006	86	81	0.488	0.005	10	2	0.610	0.018	51	54	0.486	0.006	12	4	0.510	0.016	58	50	0.496	0.006	36	19
chrI	158824	G	C	13	7	0.697	0.013	32	10	0.652	0.009	4	8	0.613	0.015	69	44	0.558	0.006	64	41	0.580	0.006	70	79	0.508	0.006	106	83	0.488	0.005	9	2	0.610	0.018	60	57	0.486	0.006	7	3	0.510	0.016	61	69	0.496	0.006	30	26
chrI	158827	G	A	13	7	0.697	0.013	32	10	0.652	0.009	4	8	0.613	0.015	69	44	0.558	0.006	64	41	0.580	0.006	70	79	0.508	0.006	106	83	0.488	0.005	9	2	0.610	0.018	60	57	0.486	0.006	7	3	0.510	0.016	61	69	0.496	0.006	30	26
chrI	158870	T	C	17	8	0.697	0.013	33	10	0.652	0.009	8	7	0.613	0.015	52	51	0.558	0.006	57	38	0.580	0.006	68	69	0.508	0.006	93	74	0.488	0.005	9	3	0.610	0.018	56	53	0.486	0.006	7	2	0.510	0.016	62	72	0.496	0.006	35	30
chrI	158971	A	G	24	3	0.698	0.013	24	16	0.650	0.009	7	1	0.613	0.015	50	47	0.558	0.006	47	35	0.579	0.006	64	69	0.508	0.006	82	67	0.489	0.005	12	2	0.611	0.017	51	56	0.486	0.006	14	9	0.509	0.016	63	46	0.497	0.006	26	44
chrI	159164	G	C	11	3	0.698	0.013	30	11	0.650	0.009	10	3	0.615	0.015	54	51	0.559	0.006	51	29	0.580	0.006	63	71	0.507	0.006	77	81	0.489	0.005	4	9	0.611	0.017	46	55	0.485	0.006	9	9	0.509	0.016	60	68	0.498	0.006	29	40
chrI	159467	G	A	26	7	0.699	0.013	34	19	0.647	0.009	18	7	0.612	0.015	51	54	0.559	0.006	66	39	0.582	0.006	80	71	0.506	0.005	78	89	0.490	0.005	25	4	0.614	0.017	56	65	0.485	0.006	11	10	0.509	0.016	60	72	0.498	0.006	43	48
chrI	166369	T	C	26	11	0.691	0.012	52	35	0.646	0.009	16	15	0.604	0.014	49	41	0.571	0.006	33	44	0.580	0.006	53	50	0.508	0.005	52	48	0.499	0.005	14	11	0.594	0.016	43	41	0.482	0.005	10	19	0.513	0.015	41	47	0.502	0.005	63	61
chrI	166602	T	G	8	3	0.691	0.012	20	11	0.646	0.009	7	3	0.605	0.014	27	31	0.572	0.006	37	27	0.579	0.006	40	41	0.507	0.005	31	39	0.499	0.005	3	2	0.594	0.016	32	44	0.481	0.005	10	4	0.512	0.014	38	32	0.501	0.005	39	43
chrI	166997	G	A	5	6	0.693	0.012	42	11	0.647	0.008	14	3	0.608	0.014	45	29	0.571	0.006	45	25	0.580	0.006	44	56	0.505	0.005	46	61	0.498	0.005	8	3	0.595	0.016	38	65	0.481	0.005	16	10	0.512	0.014	43	39	0.501	0.005	40	41
chrI	167636	C	G	38	14	0.694	0.012	49	27	0.647	0.008	18	13	0.608	0.014	55	57	0.571	0.006	58	49	0.580	0.006	78	68	0.504	0.005	77	89	0.498	0.005	12	13	0.592	0.016	58	68	0.481	0.005	12	17	0.512	0.014	71	68	0.501	0.005	55	73
chrI	168686	G	A	7	10	0.694	0.012	30	11	0.646	0.008	9	2	0.608	0.014	50	41	0.572	0.006	43	11	0.580	0.006	51	34	0.505	0.005	51	45	0.499	0.005	17	3	0.591	0.016	52	55	0.482	0.005	8	2	0.510	0.014	40	28	0.504	0.005	48	52
chrI	168767	G	T	13	21	0.694	0.012	50	27	0.646	0.008	15	12	0.608	0.014	58	34	0.572	0.006	44	33	0.580	0.006	61	63	0.505	0.005	75	63	0.499	0.005	26	11	0.591	0.016	51	69	0.482	0.005	12	9	0.510	0.014	51	53	0.504	0.005	64	57
chrI	168772	G	A	14	22	0.694	0.012	49	27	0.646	0.008	16	12	0.608	0.014	60	36	0.572	0.006	49	34	0.580	0.006	64	65	0.505	0.005	74	67	0.499	0.005	26	11	0.591	0.016	52	70	0.482	0.005	13	9	0.510	0.014	49	52	0.504	0.005	67	55
chrI	168787	C	A	16	22	0.692	0.012	57	28	0.647	0.008	16	15	0.608	0.014	65	32	0.572	0.006	53	36	0.579	0.006	65	68	0.505	0.005	80	72	0.498	0.005	23	11	0.589	0.016	59	70	0.483	0.005	13	8	0.508	0.014	50	56	0.504	0.005	75	58
chrI	169205	C	T	12	4	0.691	0.012	17	10	0.646	0.008	7	3	0.608	0.014	41	27	0.573	0.006	45	27	0.581	0.006	54	67	0.505	0.005	42	50	0.499	0.005	5	2	0.590	0.016	60	63	0.483	0.005	1	4	0.509	0.014	41	55	0.504	0.005	21	23
chrI	169217	T	C	10	4	0.691	0.012	11	10	0.646	0.008	5	0	0.608	0.014	35	29	0.573	0.006	42	24	0.581	0.006	41	64	0.505	0.005	40	43	0.499	0.005	4	2	0.590	0.016	62	60	0.483	0.005	1	3	0.509	0.014	35	53	0.504	0.005	15	21
chrI	169243	C	T	0	0	0.691	0.012	0	0	0.646	0.008	1	0	0.608	0.014	20	13	0.573	0.006	15	6	0.581	0.006	11	15	0.505	0.005	14	17	0.499	0.005	0	0	0.590	0.016	33	21	0.483	0.005	0	0	0.509	0.014	16	21	0.504	0.005	0	2
chrI	169269	T	C	6	3	0.691	0.012	3	5	0.646	0.008	6	3	0.608	0.014	44	26	0.573	0.006	41	29	0.581	0.006	51	49	0.505	0.005	35	45	0.499	0.005	4	3	0.590	0.016	63	49	0.483	0.005	9	0	0.509	0.014	44	47	0.504	0.005	23	21
chrI	169422	C	T	18	8	0.691	0.012	23	13	0.646	0.008	20	11	0.608	0.014	65	30	0.573	0.006	42	45	0.581	0.006	56	71	0.505	0.005	68	57	0.499	0.005	8	13	0.590	0.016	50	49	0.483	0.005	7	14	0.509	0.014	44	72	0.504	0.005	39	51
chrI	169476	T	C	19	13	0.691	0.012	27	18	0.646	0.008	17	13	0.608	0.014	62	39	0.573	0.006	52	38	0.581	0.006	61	67	0.505	0.005	64	55	0.499	0.005	10	11	0.590	0.016	53	66	0.483	0.005	9	12	0.509	0.014	50	65	0.504	0.005	47	54
chrI	169638	T	C	15	4	0.691	0.012	37	23	0.646	0.008	10	11	0.608	0.014	51	34	0.573	0.006	56	37	0.581	0.006	55	66	0.505	0.005	63	51	0.499	0.005	15	6	0.590	0.016	34	57	0.483	0.005	4	9	0.509	0.014	42	52	0.504	0.005	46	45
chrI	169689	C	T	7	7	0.691	0.012	33	24	0.646	0.008	11	8	0.608	0.014	67	39	0.573	0.006	68	45	0.581	0.006	55	85	0.505	0.005	79	67	0.499	0.005	16	5	0.590	0.016	47	76	0.483	0.005	8	6	0.509	0.014	55	70	0.504	0.005	52	54
chrI	169830	A	G	14	8	0.691	0.012	37	23	0.646	0.008	9	6	0.608	0.014	71	59	0.573	0.006	60	56	0.581	0.006	81	76	0.505	0.005	73	69	0.499	0.005	20	6	0.590	0.016	72	72	0.483	0.005	16	11	0.509	0.014	70	66	0.504	0.005	40	70
chrI	169887	C	T	15	7	0.691	0.012	37	22	0.646	0.008	11	7	0.608	0.014	72	53	0.573	0.006	71	59	0.581	0.006	86	73	0.505	0.005	85	68	0.499	0.005	21	8	0.590	0.016	66	76	0.483	0.005	15	11	0.509	0.014	74	61	0.504	0.005	70	64
chrI	169992	T	C	23	15	0.691	0.012	48	26	0.646	0.008	13	10	0.608	0.014	53	45	0.573	0.006	54	36	0.581	0.006	66	67	0.505	0.005	70	46	0.499	0.005	15	11	0.590	0.016	64	52	0.483	0.005	7	4	0.509	0.014	69	46	0.504	0.005	65	73
chrI	170022	T	C	27	13	0.691	0.012	42	26	0.646	0.008	8	12	0.608	0.014	56	48	0.573	0.006	59	44	0.581	0.006	53	68	0.505	0.005	69	51	0.499	0.005	12	7	0.590	0.016	63	60	0.483	0.005	10	4	0.509	0.014	65	53	0.504	0.005	67	58
chrI	170311	C	T	14	11	0.691	0.012	44	8	0.646	0.008	15	9	0.608	0.013	91	51	0.574	0.006	67	49	0.581	0.006	79	76	0.505	0.005	121	83	0.500	0.005	15	11	0.591	0.016	77	72	0.483	0.005	15	7	0.510	0.014	86	65	0.504	0.005	73	42
chrI	170564	G	A	8	3	0.690	0.012	33	12	0.646	0.008	8	5	0.609	0.013	70	48	0.573	0.006	39	39	0.580	0.006	66	70	0.505	0.005	88	91	0.501	0.005	14	6	0.586	0.016	61	56	0.484	0.005	17	12	0.505	0.014	44	67	0.505	0.005	36	35
chrI	171389	A	G	14	5	0.688	0.012	33	12	0.649	0.008	13	10	0.612	0.013	63	55	0.575	0.006	58	46	0.582	0.006	62	73	0.505	0.005	76	88	0.503	0.005	4	8	0.587	0.016	66	67	0.485	0.005	11	9	0.505	0.014	67	78	0.506	0.005	41	49
chrI	171975	A	G	4	0	0.687	0.012	1	3	0.647	0.008	0	1	0.611	0.013	16	7	0.574	0.006	16	8	0.581	0.006	13	15	0.507	0.005	9	19	0.503	0.005	1	0	0.586	0.016	16	9	0.486	0.005	4	4	0.502	0.014	15	15	0.505	0.005	7	9
chrI	172113	C	A	6	2	0.683	0.012	14	4	0.647	0.008	4	3	0.611	0.013	21	14	0.575	0.006	19	17	0.581	0.006	34	29	0.506	0.005	34	30	0.505	0.005	0	2	0.584	0.016	28	19	0.485	0.005	2	4	0.501	0.014	29	30	0.505	0.005	7	13
chrI	172129	A	T	6	4	0.683	0.012	15	4	0.647	0.008	4	3	0.611	0.013	21	16	0.575	0.006	19	22	0.581	0.006	34	29	0.506	0.005	34	26	0.505	0.005	1	1	0.584	0.016	27	21	0.485	0.005	2	4	0.501	0.014	30	30	0.505	0.005	7	14
chrI	172431	A	T	6	5	0.684	0.012	16	7	0.647	0.008	3	5	0.612	0.013	30	13	0.576	0.006	32	26	0.579	0.006	31	40	0.506	0.005	45	43	0.507	0.005	7	0	0.586	0.016	35	33	0.484	0.005	5	2	0.500	0.014	29	34	0.504	0.005	29	32
chrI	172585	A	T	8	6	0.684	0.012	14	7	0.647	0.008	4	3	0.612	0.013	44	21	0.577	0.006	42	22	0.579	0.006	46	34	0.506	0.005	40	37	0.506	0.005	3	3	0.586	0.016	44	52	0.484	0.005	0	4	0.500	0.014	36	29	0.504	0.005	27	24
chrI	173222	A	C	17	5	0.685	0.012	24	6	0.647	0.008	7	6	0.612	0.013	54	37	0.576	0.006	53	23	0.579	0.006	59	68	0.506	0.005	66	73	0.506	0.005	8	4	0.588	0.016	43	66	0.483	0.005	9	0	0.497	0.014	46	55	0.505	0.005	22	38
chrI	174118	G	A	10	4	0.685	0.012	32	12	0.648	0.008	5	7	0.612	0.013	59	38	0.577	0.006	54	27	0.577	0.006	66	76	0.505	0.005	71	62	0.506	0.005	14	5	0.588	0.016	52	46	0.485	0.005	2	11	0.495	0.014	65	48	0.505	0.005	35	34
chrI	174371	T	C	8	14	0.684	0.012	27	15	0.647	0.008	13	4	0.613	0.013	49	38	0.578	0.006	50	40	0.577	0.006	64	73	0.505	0.005	83	96	0.506	0.005	8	7	0.590	0.016	65	63	0.485	0.005	13	4	0.496	0.014	63	54	0.506	0.005	44	42
chrI	174746	T	G	30	6	0.683	0.012	44	26	0.646	0.008	15	17	0.615	0.013	76	41	0.577	0.006	61	61	0.576	0.006	78	65	0.505	0.005	83	93	0.506	0.005	16	8	0.590	0.015	64	78	0.484	0.005	8	9	0.495	0.014	61	68	0.506	0.005	62	55
chrI	174919	A	G	16	9	0.681	0.012	30	23	0.648	0.008	8	10	0.616	0.013	63	42	0.577	0.006	49	45	0.577	0.006	48	85	0.505	0.005	81	82	0.507	0.005	8	0	0.589	0.015	59	57	0.484	0.005	9	3	0.495	0.014	59	68	0.507	0.005	61	62
chrI	174938	G	A	21	9	0.681	0.012	34	24	0.648	0.008	12	10	0.616	0.013	57	45	0.577	0.006	53	49	0.577	0.006	51	84	0.505	0.005	92	79	0.507	0.005	11	0	0.589	0.015	57	63	0.484	0.005	10	3	0.495	0.014	65	70	0.507	0.005	64	58
chrI	174986	G	C	21	9	0.681	0.012	42	24	0.648	0.008	16	13	0.616	0.013	65	37	0.577	0.006	52	44	0.577	0.006	59	75	0.505	0.005	73	74	0.507	0.005	15	3	0.589	0.015	46	56	0.484	0.005	11	5	0.495	0.014	56	74	0.507	0.005	60	50
chrI	175121	G	A	35	4	0.681	0.012	64	32	0.648	0.008	21	22	0.616	0.013	79	48	0.577	0.006	54	64	0.577	0.006	63	77	0.505	0.005	86	82	0.507	0.005	27	19	0.589	0.015	69	71	0.484	0.005	18	25	0.495	0.014	76	69	0.507	0.005	104	77
chrI	175142	G	A	35	5	0.681	0.012	64	28	0.649	0.008	18	28	0.616	0.013	65	48	0.578	0.005	49	60	0.577	0.006	66	72	0.506	0.005	82	76	0.507	0.005	38	16	0.587	0.015	66	69	0.484	0.005	26	27	0.497	0.013	68	72	0.507	0.005	104	90
chrI	175281	G	A	46	9	0.680	0.012	79	30	0.650	0.008	19	18	0.616	0.013	67	36	0.578	0.006	48	52	0.577	0.006	64	56	0.505	0.005	103	78	0.508	0.005	33	19	0.586	0.015	72	65	0.485	0.005	34	14	0.497	0.013	63	66	0.508	0.005	105	100
chrI	175315	G	A	49	6	0.680	0.012	66	31	0.650	0.008	25	20	0.616	0.013	74	42	0.578	0.006	53	54	0.577	0.006	69	58	0.505	0.005	103	82	0.508	0.005	28	17	0.586	0.015	70	71	0.485	0.005	24	12	0.497	0.013	68	71	0.508	0.005	103	89
chrI	175523	G	T	19	9	0.680	0.012	41	19	0.650	0.008	14	12	0.616	0.013	52	37	0.579	0.006	40	44	0.576	0.006	43	40	0.505	0.005	61	62	0.508	0.005	11	7	0.587	0.015	49	69	0.486	0.005	8	14	0.497	0.013	55	51	0.509	0.005	36	54
chrI	175653	C	T	6	3	0.680	0.012	19	8	0.650	0.008	11	2	0.616	0.013	57	30	0.580	0.005	39	38	0.577	0.006	47	50	0.505	0.005	51	53	0.508	0.005	4	2	0.587	0.015	37	46	0.487	0.005	1	1	0.497	0.013	47	55	0.509	0.005	29	27
chrI	175818	T	G	6	2	0.680	0.012	11	8	0.649	0.008	4	2	0.616	0.013	24	14	0.581	0.005	26	19	0.577	0.006	13	29	0.507	0.005	20	25	0.508	0.005	4	2	0.587	0.015	25	30	0.487	0.005	4	5	0.497	0.013	14	19	0.509	0.005	17	21
chrI	175876	C	T	9	1	0.678	0.012	14	6	0.650	0.008	4	4	0.616	0.013	34	16	0.581	0.005	20	24	0.577	0.006	26	25	0.506	0.005	30	38	0.508	0.005	6	4	0.586	0.015	35	34	0.488	0.005	11	4	0.498	0.013	30	25	0.509	0.005	12	29
chrI	175989	C	T	7	0	0.677	0.012	10	4	0.650	0.008	3	1	0.616	0.013	18	11	0.581	0.005	13	13	0.577	0.006	21	27	0.506	0.005	25	22	0.508	0.005	7	1	0.586	0.015	29	25	0.488	0.005	4	1	0.498	0.013	18	32	0.509	0.005	12	18
chrI	176001	T	C	6	0	0.677	0.012	9	4	0.650	0.008	2	1	0.616	0.013	17	6	0.581	0.005	10	13	0.577	0.006	19	25	0.506	0.005	20	16	0.508	0.005	7	1	0.586	0.015	25	22	0.488	0.005	1	1	0.498	0.013	17	28	0.509	0.005	12	20
chrI	176230	T	C	2	0	0.677	0.012	4	7	0.650	0.008	1	4	0.616	0.013	16	10	0.581	0.005	16	11	0.578	0.006	17	15	0.506	0.005	13	14	0.510	0.005	0	2	0.586	0.015	26	25	0.489	0.005	3	1	0.498	0.013	19	11	0.508	0.005	9	16
chrI	176266	A	T	2	0	0.677	0.012	5	6	0.650	0.008	1	3	0.616	0.013	21	10	0.581	0.005	16	12	0.578	0.006	13	16	0.506	0.005	14	15	0.510	0.005	0	2	0.586	0.015	20	19	0.489	0.005	0	4	0.498	0.013	21	10	0.508	0.005	7	18
chrI	176273	A	G	2	1	0.677	0.012	7	6	0.650	0.008	1	0	0.616	0.013	17	10	0.581	0.005	15	12	0.578	0.006	10	15	0.507	0.005	15	16	0.509	0.005	0	2	0.586	0.015	16	20	0.488	0.005	0	4	0.498	0.013	22	8	0.509	0.005	8	18
chrI	176512	T	A	0	0	0.677	0.012	0	0	0.651	0.008	0	0	0.616	0.013	13	5	0.580	0.005	10	6	0.577	0.006	8	4	0.507	0.005	9	11	0.510	0.005	0	0	0.585	0.015	15	17	0.489	0.005	0	0	0.498	0.013	10	7	0.509	0.005	0	1
chrI	176650	G	A	11	3	0.679	0.012	14	7	0.652	0.008	6	3	0.615	0.013	27	24	0.580	0.005	22	27	0.577	0.006	29	30	0.507	0.005	35	41	0.510	0.005	7	4	0.582	0.015	31	30	0.489	0.005	8	7	0.497	0.013	25	21	0.510	0.005	23	26
chrI	176694	A	G	16	3	0.679	0.012	31	6	0.652	0.008	19	1	0.615	0.013	51	36	0.580	0.005	41	30	0.577	0.006	51	43	0.507	0.005	67	61	0.510	0.005	11	4	0.582	0.015	41	44	0.489	0.005	16	11	0.497	0.013	47	37	0.511	0.005	51	35
chrI	176721	G	A	13	3	0.679	0.012	33	9	0.652	0.008	18	1	0.615	0.013	57	38	0.580	0.005	46	37	0.577	0.006	61	48	0.507	0.005	75	65	0.510	0.005	17	4	0.582	0.015	43	47	0.489	0.005	19	8	0.497	0.013	46	42	0.511	0.005	56	38
chrI	176847	G	A	14	13	0.679	0.012	40	18	0.650	0.008	14	1	0.615	0.013	49	32	0.580	0.005	35	22	0.577	0.006	55	44	0.507	0.005	57	48	0.510	0.005	10	3	0.583	0.015	44	43	0.489	0.005	9	6	0.499	0.013	43	31	0.511	0.005	51	36
chrI	176858	A	G	13	14	0.679	0.012	48	17	0.650	0.008	13	3	0.615	0.013	51	26	0.580	0.005	39	19	0.577	0.006	54	41	0.507	0.005	54	42	0.510	0.005	8	2	0.583	0.015	43	37	0.489	0.005	10	7	0.499	0.013	40	29	0.511	0.005	53	37
chrI	176948	A	G	7	7	0.679	0.012	33	16	0.650	0.008	14	5	0.616	0.013	50	26	0.580	0.005	35	19	0.575	0.006	41	41	0.507	0.005	56	64	0.509	0.005	12	2	0.583	0.015	48	31	0.489	0.005	16	3	0.499	0.013	54	30	0.510	0.005	48	55
chrI	177667	T	C	30	4	0.675	0.012	36	27	0.650	0.008	26	11	0.613	0.013	64	56	0.580	0.005	49	59	0.574	0.006	85	77	0.507	0.005	96	90	0.509	0.005	15	12	0.581	0.015	84	72	0.489	0.005	14	11	0.498	0.013	71	74	0.510	0.005	58	60
chrI	178602	G	C	24	11	0.677	0.012	28	21	0.652	0.008	16	12	0.613	0.013	83	52	0.581	0.006	79	60	0.574	0.006	74	67	0.507	0.005	100	85	0.511	0.005	10	4	0.582	0.016	65	75	0.492	0.005	8	11	0.501	0.014	85	67	0.511	0.005	61	55
chrI	178654	G	A	20	9	0.677	0.012	32	23	0.652	0.008	11	8	0.613	0.013	64	62	0.581	0.006	67	62	0.574	0.006	77	68	0.507	0.005	100	77	0.511	0.005	10	5	0.582	0.016	64	78	0.492	0.005	11	12	0.501	0.014	78	65	0.511	0.005	61	58
chrI	178674	G	A	21	9	0.677	0.012	28	20	0.652	0.008	12	6	0.613	0.013	60	57	0.581	0.006	60	65	0.574	0.006	75	59	0.507	0.005	95	77	0.511	0.005	12	10	0.582	0.016	58	71	0.492	0.005	9	11	0.501	0.014	78	64	0.511	0.005	50	50
chrI	178682	C	T	20	9	0.677	0.012	32	20	0.652	0.008	11	5	0.613	0.013	62	56	0.581	0.006	58	70	0.574	0.006	73	69	0.507	0.005	100	84	0.511	0.005	12	10	0.582	0.016	67	74	0.492	0.005	10	13	0.501	0.014	85	63	0.511	0.005	53	52
chrI	178802	A	G	22	7	0.677	0.012	46	22	0.652	0.008	12	5	0.613	0.013	60	36	0.581	0.006	67	38	0.574	0.006	87	72	0.507	0.005	77	79	0.511	0.005	21	11	0.582	0.016	71	59	0.492	0.005	4	4	0.501	0.014	77	68	0.511	0.005	52	61
chrI	178875	G	C	10	7	0.677	0.012	29	18	0.652	0.008	12	4	0.613	0.013	52	29	0.581	0.006	63	36	0.574	0.006	67	74	0.507	0.005	71	51	0.511	0.005	11	5	0.582	0.016	67	55	0.492	0.005	5	4	0.501	0.014	75	58	0.511	0.005	39	42
chrI	178905	G	A	10	6	0.677	0.012	18	11	0.652	0.008	9	0	0.613	0.013	57	34	0.581	0.006	59	34	0.574	0.006	72	66	0.507	0.005	71	55	0.511	0.005	6	3	0.582	0.016	68	57	0.492	0.005	3	4	0.501	0.014	64	48	0.511	0.005	32	36
chrI	178989	A	G	8	3	0.676	0.012	17	13	0.653	0.008	8	3	0.614	0.013	68	40	0.582	0.006	64	33	0.575	0.006	68	63	0.507	0.005	68	68	0.512	0.005	9	3	0.581	0.016	65	60	0.491	0.005	0	3	0.501	0.014	57	52	0.511	0.005	19	31
chrI	179014	A	G	6	3	0.676	0.012	16	15	0.653	0.008	6	3	0.614	0.013	63	41	0.581	0.006	60	32	0.575	0.006	57	61	0.507	0.005	71	69	0.512	0.005	9	2	0.581	0.016	56	59	0.491	0.005	0	3	0.501	0.014	49	57	0.512	0.005	16	31
chrI	179051	A	G	7	3	0.676	0.012	11	10	0.653	0.008	6	2	0.614	0.013	50	27	0.581	0.006	45	24	0.575	0.006	41	46	0.507	0.005	63	54	0.512	0.005	5	3	0.581	0.016	50	40	0.491	0.005	0	5	0.501	0.014	43	39	0.512	0.005	23	26
chrI	179052	A	G	7	3	0.676	0.012	11	10	0.653	0.008	6	2	0.614	0.013	50	27	0.581	0.006	45	24	0.575	0.006	41	46	0.507	0.005	63	54	0.512	0.005	5	3	0.581	0.016	50	40	0.491	0.005	0	5	0.501	0.014	43	39	0.512	0.005	23	26
chrI	179221	A	G	5	1	0.677	0.012	13	11	0.658	0.008	2	6	0.614	0.013	32	25	0.583	0.006	42	33	0.576	0.006	46	60	0.507	0.005	35	40	0.511	0.005	2	1	0.581	0.016	44	38	0.491	0.005	3	5	0.501	0.014	47	43	0.508	0.005	14	31
chrI	179397	A	G	26	8	0.677	0.012	52	16	0.654	0.008	8	16	0.613	0.013	67	33	0.583	0.006	59	46	0.574	0.006	80	73	0.507	0.005	61	66	0.512	0.005	11	7	0.581	0.016	73	61	0.491	0.005	12	14	0.499	0.014	55	47	0.511	0.005	60	59
chrI	179578	G	A	23	14	0.675	0.012	36	20	0.654	0.008	15	8	0.613	0.013	63	57	0.583	0.006	79	58	0.573	0.006	79	78	0.507	0.005	69	83	0.511	0.005	11	6	0.584	0.016	87	76	0.492	0.005	6	9	0.500	0.014	62	67	0.512	0.005	51	65
chrI	179772	T	C	17	7	0.675	0.012	36	13	0.656	0.008	20	7	0.612	0.013	76	55	0.582	0.006	72	49	0.575	0.006	88	89	0.508	0.005	77	76	0.511	0.005	14	4	0.584	0.016	78	75	0.492	0.005	14	11	0.501	0.014	76	71	0.509	0.005	54	45
chrI	179796	A	C	18	7	0.675	0.012	35	13	0.656	0.008	18	7	0.612	0.013	73	55	0.582	0.006	69	51	0.575	0.006	88	90	0.508	0.005	75	72	0.511	0.005	16	3	0.584	0.016	74	71	0.492	0.005	14	12	0.501	0.014	72	66	0.509	0.005	53	43
chrI	179942	C	T	11	6	0.674	0.012	21	16	0.656	0.008	8	5	0.611	0.013	77	42	0.584	0.006	51	51	0.574	0.006	84	75	0.507	0.005	95	76	0.511	0.005	12	4	0.584	0.016	82	66	0.492	0.005	7	11	0.500	0.014	86	62	0.509	0.005	40	23
chrI	179951	A	G	11	2	0.674	0.012	20	15	0.656	0.008	8	4	0.611	0.013	74	39	0.582	0.006	49	51	0.574	0.006	77	64	0.508	0.005	84	70	0.511	0.005	12	3	0.583	0.016	68	57	0.492	0.005	9	9	0.500	0.014	74	54	0.509	0.005	40	22
chrI	179996	A	G	9	2	0.674	0.012	18	16	0.656	0.008	7	4	0.611	0.013	71	51	0.582	0.006	45	39	0.574	0.006	69	62	0.508	0.005	81	70	0.511	0.005	8	3	0.583	0.016	51	64	0.492	0.005	5	7	0.500	0.014	62	45	0.509	0.005	23	19
chrI	180069	A	G	7	1	0.674	0.012	17	9	0.653	0.008	4	4	0.612	0.013	75	50	0.583	0.006	60	49	0.573	0.006	71	61	0.508	0.005	85	67	0.511	0.005	7	1	0.582	0.016	66	62	0.492	0.005	6	5	0.500	0.014	63	43	0.511	0.005	23	15
chrI	180072	A	C	7	1	0.674	0.012	17	9	0.653	0.008	4	4	0.612	0.013	75	50	0.583	0.006	60	49	0.573	0.006	71	61	0.508	0.005	85	67	0.511	0.005	7	1	0.582	0.016	66	62	0.492	0.005	6	5	0.500	0.014	63	43	0.511	0.005	23	15
chrI	180103	T	C	12	2	0.672	0.012	14	4	0.652	0.008	4	0	0.612	0.013	56	47	0.584	0.006	63	49	0.573	0.006	68	66	0.508	0.005	77	77	0.512	0.005	7	3	0.581	0.016	64	57	0.492	0.005	6	7	0.499	0.014	67	57	0.511	0.005	27	15
chrI	180221	A	G	2	4	0.672	0.012	11	9	0.652	0.008	8	2	0.612	0.013	51	38	0.584	0.006	61	30	0.573	0.006	38	54	0.508	0.005	58	65	0.512	0.005	2	1	0.581	0.016	51	62	0.492	0.005	2	3	0.499	0.014	55	54	0.511	0.005	17	24
chrI	180256	G	C	6	2	0.672	0.012	9	12	0.653	0.008	7	1	0.612	0.013	53	46	0.584	0.006	56	37	0.574	0.006	52	60	0.508	0.005	59	74	0.511	0.005	4	1	0.581	0.016	50	68	0.492	0.005	2	5	0.498	0.014	57	63	0.510	0.005	19	31
chrI	180264	C	T	6	2	0.672	0.012	8	12	0.653	0.008	7	1	0.612	0.013	57	45	0.584	0.006	58	37	0.574	0.006	51	62	0.508	0.005	62	77	0.511	0.005	5	0	0.581	0.016	50	66	0.492	0.005	2	5	0.498	0.014	60	60	0.510	0.005	19	32
chrI	180393	G	A	12	14	0.672	0.012	29	17	0.653	0.008	7	11	0.612	0.013	60	45	0.584	0.006	74	37	0.574	0.006	86	88	0.508	0.005	82	70	0.511	0.005	7	3	0.581	0.016	71	74	0.492	0.005	6	14	0.498	0.014	69	79	0.510	0.005	35	39
chrI	180431	A	G	15	8	0.672	0.012	33	29	0.653	0.008	11	16	0.612	0.013	66	44	0.584	0.006	66	30	0.574	0.006	62	75	0.508	0.005	78	62	0.511	0.005	13	4	0.581	0.016	59	67	0.492	0.005	12	10	0.498	0.014	64	64	0.510	0.005	36	47
chrI	180456	G	A	23	8	0.672	0.012	38	26	0.653	0.008	13	19	0.612	0.013	86	54	0.584	0.006	66	39	0.574	0.006	73	81	0.508	0.005	84	77	0.511	0.005	29	7	0.581	0.016	60	87	0.492	0.005	16	8	0.498	0.014	60	62	0.510	0.005	49	47
chrI	180509	C	T	35	6	0.672	0.012	48	25	0.653	0.008	13	14	0.612	0.013	84	61	0.584	0.006	64	40	0.574	0.006	88	77	0.508	0.005	99	79	0.511	0.005	32	8	0.581	0.016	65	96	0.492	0.005	19	10	0.498	0.014	64	59	0.510	0.005	67	67
chrI	180583	C	A	27	13	0.671	0.012	38	22	0.653	0.008	13	7	0.611	0.013	76	54	0.585	0.006	73	37	0.573	0.006	69	74	0.508	0.005	91	70	0.512	0.005	26	13	0.581	0.016	64	77	0.492	0.005	14	6	0.498	0.014	57	63	0.510	0.005	59	72
chrI	180592	A	G	28	14	0.671	0.012	38	19	0.653	0.008	12	6	0.611	0.013	69	57	0.585	0.006	69	37	0.573	0.006	60	68	0.508	0.005	85	68	0.512	0.005	21	13	0.581	0.016	62	66	0.492	0.005	12	6	0.498	0.014	54	61	0.510	0.005	54	68
chrI	180603	C	T	28	14	0.671	0.012	42	23	0.653	0.008	15	6	0.611	0.013	72	58	0.585	0.006	70	39	0.573	0.006	65	75	0.508	0.005	90	73	0.512	0.005	22	13	0.581	0.016	64	76	0.492	0.005	12	8	0.498	0.014	53	71	0.510	0.005	58	76
chrI	180646	C	T	24	15	0.671	0.012	37	26	0.653	0.008	16	4	0.611	0.013	80	57	0.585	0.006	68	38	0.573	0.006	75	68	0.508	0.005	100	83	0.512	0.005	18	13	0.581	0.016	64	71	0.492	0.005	8	9	0.498	0.014	50	63	0.510	0.005	56	67
chrI	180652	A	C	25	14	0.671	0.012	36	26	0.653	0.008	16	4	0.611	0.013	79	57	0.585	0.006	67	37	0.573	0.006	76	70	0.508	0.005	97	79	0.512	0.005	19	13	0.581	0.016	64	68	0.492	0.005	8	9	0.498	0.014	53	63	0.510	0.005	58	65
chrI	180697	A	G	21	9	0.671	0.012	30	25	0.653	0.008	4	4	0.611	0.013	86	68	0.585	0.006	64	38	0.573	0.006	96	78	0.508	0.005	101	85	0.512	0.005	20	7	0.581	0.016	71	57	0.492	0.005	11	8	0.498	0.014	59	63	0.510	0.005	49	58
chrI	180726	G	C	21	12	0.671	0.012	31	24	0.653	0.008	7	5	0.611	0.013	84	61	0.585	0.006	60	33	0.573	0.006	93	77	0.508	0.005	90	77	0.512	0.005	13	9	0.581	0.016	68	52	0.492	0.005	16	5	0.498	0.014	53	53	0.510	0.005	49	50
chrI	180747	A	G	19	10	0.671	0.012	32	30	0.653	0.008	9	6	0.611	0.013	87	60	0.585	0.006	62	31	0.573	0.006	104	86	0.508	0.005	91	68	0.512	0.005	14	7	0.581	0.016	66	51	0.492	0.005	14	7	0.498	0.014	62	59	0.510	0.005	51	48
chrI	180787	C	T	21	11	0.671	0.012	25	18	0.653	0.008	10	8	0.611	0.013	79	53	0.585	0.006	63	29	0.573	0.006	92	81	0.508	0.005	88	65	0.512	0.005	13	9	0.581	0.016	56	52	0.492	0.005	14	6	0.498	0.014	63	54	0.510	0.005	44	39
chrI	180794	T	A	22	12	0.671	0.012	27	17	0.653	0.008	10	7	0.611	0.013	83	51	0.585	0.006	63	30	0.573	0.006	86	81	0.508	0.005	85	63	0.512	0.005	12	8	0.581	0.016	53	55	0.492	0.005	13	5	0.498	0.014	62	49	0.510	0.005	43	35
chrI	180818	C	A	18	12	0.671	0.012	23	16	0.653	0.008	7	5	0.611	0.013	70	28	0.585	0.006	58	22	0.573	0.006	73	62	0.508	0.005	78	45	0.512	0.005	8	6	0.581	0.016	52	44	0.492	0.005	12	6	0.498	0.014	58	38	0.510	0.005	33	33
chrI	180822	T	A	18	12	0.671	0.012	23	16	0.653	0.008	7	5	0.611	0.013	70	28	0.585	0.006	58	22	0.573	0.006	73	62	0.508	0.005	78	45	0.512	0.005	8	6	0.581	0.016	52	44	0.492	0.005	12	6	0.498	0.014	58	38	0.510	0.005	33	33
chrI	180898	A	C	14	9	0.671	0.012	26	13	0.653	0.008	4	10	0.611	0.013	86	44	0.585	0.006	67	38	0.573	0.006	71	77	0.508	0.005	90	64	0.512	0.005	9	5	0.581	0.016	70	73	0.492	0.005	10	8	0.498	0.014	78	39	0.510	0.005	28	40
chrI	180907	C	T	16	9	0.671	0.012	27	14	0.653	0.008	4	11	0.611	0.013	86	44	0.585	0.006	71	38	0.573	0.006	73	76	0.508	0.005	92	68	0.512	0.005	11	5	0.581	0.016	70	72	0.492	0.005	13	8	0.498	0.014	82	41	0.510	0.005	31	42
chrI	180913	T	C	16	10	0.671	0.012	27	14	0.653	0.008	3	11	0.611	0.013	88	43	0.585	0.006	66	37	0.573	0.006	74	75	0.508	0.005	91	67	0.512	0.005	12	5	0.581	0.016	70	72	0.492	0.005	15	7	0.498	0.014	83	42	0.510	0.005	32	41
chrI	180922	G	T	16	11	0.671	0.012	31	13	0.653	0.008	3	11	0.611	0.013	81	45	0.585	0.006	64	38	0.573	0.006	71	72	0.508	0.005	91	66	0.512	0.005	11	6	0.581	0.016	70	72	0.492	0.005	15	7	0.498	0.014	80	41	0.510	0.005	34	40
chrI	180934	T	A	15	13	0.671	0.012	33	14	0.653	0.008	3	12	0.611	0.013	83	47	0.585	0.006	70	42	0.573	0.006	72	71	0.508	0.005	101	73	0.512	0.005	13	4	0.581	0.016	84	74	0.492	0.005	17	7	0.498	0.014	96	46	0.510	0.005	34	46
chrI	180953	A	G	17	10	0.671	0.012	37	16	0.653	0.008	6	8	0.611	0.013	75	46	0.585	0.006	67	47	0.573	0.006	75	69	0.508	0.005	100	78	0.512	0.005	16	6	0.581	0.016	79	70	0.492	0.005	10	6	0.498	0.014	89	48	0.510	0.005	31	45
chrI	180982	A	C	14	11	0.671	0.012	36	19	0.653	0.008	7	7	0.611	0.013	72	38	0.585	0.006	84	41	0.573	0.006	87	69	0.508	0.005	95	84	0.512	0.005	12	6	0.581	0.016	76	72	0.492	0.005	13	6	0.498	0.014	85	49	0.510	0.005	28	48
chrI	181197	G	T	17	1	0.671	0.012	47	7	0.653	0.008	10	3	0.611	0.013	50	23	0.585	0.006	63	22	0.573	0.006	67	35	0.509	0.005	80	30	0.512	0.005	9	1	0.581	0.016	52	32	0.492	0.005	10	2	0.498	0.014	59	29	0.510	0.005	53	26
chrI	181589	G	A	12	9	0.671	0.012	32	25	0.653	0.008	16	9	0.611	0.013	43	41	0.585	0.006	52	25	0.573	0.006	59	44	0.509	0.005	60	56	0.512	0.005	7	12	0.581	0.016	46	61	0.492	0.005	16	8	0.498	0.014	55	52	0.510	0.005	52	59
chrI	181752	G	C	18	7	0.670	0.012	36	32	0.653	0.008	25	8	0.610	0.013	46	50	0.586	0.006	59	42	0.574	0.006	62	66	0.510	0.005	63	74	0.513	0.005	6	13	0.580	0.016	60	69	0.494	0.005	13	7	0.497	0.014	49	52	0.511	0.005	40	55
chrI	181824	G	A	23	8	0.670	0.012	26	28	0.653	0.008	24	11	0.610	0.013	55	52	0.586	0.006	65	55	0.574	0.006	66	83	0.510	0.005	86	73	0.513	0.005	8	10	0.580	0.016	71	79	0.494	0.005	11	7	0.497	0.014	60	63	0.511	0.005	43	45
chrI	182045	A	G	12	10	0.669	0.012	14	16	0.652	0.008	7	3	0.608	0.013	34	33	0.587	0.006	52	44	0.574	0.006	62	45	0.510	0.005	74	69	0.512	0.005	5	6	0.579	0.016	49	63	0.495	0.005	7	0	0.495	0.014	57	54	0.512	0.005	33	28
chrI	182093	C	T	16	5	0.669	0.012	18	11	0.652	0.008	16	2	0.608	0.013	53	48	0.587	0.006	48	42	0.574	0.006	53	50	0.510	0.005	64	59	0.512	0.005	10	7	0.579	0.016	33	68	0.495	0.005	7	1	0.495	0.014	57	56	0.512	0.005	41	30
chrI	182141	G	T	12	6	0.670	0.012	25	11	0.652	0.008	12	2	0.608	0.013	49	48	0.587	0.006	33	33	0.575	0.006	42	46	0.510	0.005	60	60	0.513	0.005	9	6	0.580	0.015	39	55	0.495	0.005	6	3	0.496	0.014	45	60	0.513	0.005	41	37
chrI	182201	C	T	12	7	0.670	0.012	31	12	0.651	0.008	8	8	0.608	0.013	53	33	0.587	0.006	36	32	0.575	0.006	49	41	0.510	0.005	60	55	0.513	0.005	11	5	0.580	0.015	40	41	0.495	0.005	8	6	0.496	0.014	44	52	0.513	0.005	47	43
chrI	182210	T	A	11	5	0.670	0.012	29	13	0.651	0.008	8	8	0.608	0.013	52	36	0.587	0.006	32	30	0.575	0.006	46	37	0.510	0.005	55	53	0.513	0.005	11	5	0.580	0.015	40	39	0.495	0.005	10	7	0.496	0.014	38	45	0.513	0.005	44	45
chrI	182240	T	C	15	6	0.670	0.012	31	12	0.651	0.008	11	8	0.608	0.013	57	33	0.587	0.006	45	38	0.575	0.006	66	48	0.510	0.005	63	58	0.513	0.005	6	6	0.580	0.015	57	48	0.495	0.005	9	9	0.496	0.014	45	47	0.513	0.005	37	42
chrI	182259	G	A	18	8	0.670	0.012	36	13	0.651	0.008	14	7	0.608	0.013	55	32	0.587	0.006	46	39	0.575	0.006	62	48	0.510	0.005	58	51	0.513	0.005	10	5	0.580	0.015	56	48	0.495	0.005	9	8	0.496	0.014	46	49	0.513	0.005	43	41
chrI	182387	A	G	13	6	0.670	0.012	18	15	0.651	0.008	16	9	0.608	0.013	56	37	0.586	0.006	44	39	0.575	0.006	52	61	0.510	0.005	61	65	0.513	0.005	13	8	0.580	0.015	48	63	0.495	0.005	10	12	0.497	0.014	61	45	0.513	0.005	33	38
chrI	182447	T	A	12	4	0.670	0.012	13	4	0.651	0.008	9	5	0.608	0.013	44	31	0.586	0.006	38	34	0.575	0.006	45	37	0.510	0.005	43	52	0.513	0.005	5	3	0.580	0.015	51	44	0.495	0.005	7	11	0.497	0.014	55	35	0.513	0.005	18	25
chrI	182496	G	A	9	3	0.670	0.012	14	3	0.651	0.008	5	3	0.608	0.013	47	29	0.586	0.006	37	28	0.575	0.006	47	45	0.510	0.005	42	36	0.513	0.005	3	0	0.580	0.015	38	39	0.495	0.005	5	7	0.497	0.014	39	29	0.513	0.005	16	22
chrI	182519	T	C	5	3	0.670	0.012	8	3	0.651	0.008	3	1	0.608	0.013	38	26	0.586	0.006	25	21	0.575	0.006	42	44	0.510	0.005	30	29	0.513	0.005	2	0	0.580	0.015	37	32	0.495	0.005	2	6	0.497	0.014	30	28	0.513	0.005	14	19
chrI	183100	G	A	0	6	0.668	0.012	7	4	0.651	0.008	7	1	0.607	0.013	29	27	0.586	0.006	37	30	0.575	0.006	29	33	0.512	0.005	24	31	0.514	0.005	3	4	0.581	0.015	35	45	0.497	0.005	3	4	0.496	0.013	38	33	0.515	0.005	26	17
chrI	183101	A	G	0	6	0.668	0.012	7	4	0.651	0.008	7	1	0.607	0.013	29	27	0.586	0.006	37	30	0.575	0.006	29	33	0.512	0.005	24	31	0.514	0.005	3	4	0.581	0.015	35	45	0.497	0.005	3	4	0.496	0.013	38	33	0.515	0.005	26	17
chrI	183270	T	C	34	12	0.668	0.012	34	14	0.651	0.008	20	8	0.607	0.013	41	25	0.586	0.006	47	19	0.575	0.006	38	33	0.512	0.005	40	26	0.514	0.005	13	5	0.581	0.015	58	29	0.497	0.005	7	4	0.496	0.013	43	42	0.515	0.005	44	49
chrI	183881	T	C	16	9	0.668	0.012	32	12	0.651	0.008	9	11	0.607	0.013	52	38	0.586	0.006	58	34	0.575	0.006	59	69	0.512	0.005	67	82	0.514	0.005	9	10	0.581	0.015	67	76	0.497	0.005	12	15	0.496	0.013	67	62	0.515	0.005	26	56
chrI	185159	A	C	30	14	0.667	0.012	52	17	0.651	0.008	20	11	0.605	0.013	70	34	0.586	0.006	45	33	0.575	0.006	56	53	0.513	0.005	100	75	0.514	0.005	8	12	0.583	0.015	58	64	0.497	0.005	10	11	0.493	0.013	52	58	0.515	0.005	71	71
chrI	185194	C	A	32	17	0.667	0.012	61	26	0.651	0.008	21	15	0.605	0.013	61	38	0.586	0.006	51	31	0.575	0.006	63	61	0.513	0.005	98	66	0.514	0.005	12	12	0.583	0.015	62	66	0.497	0.005	17	18	0.493	0.013	50	61	0.515	0.005	72	96
chrI	185226	T	C	30	17	0.667	0.012	60	32	0.651	0.008	24	14	0.605	0.013	60	37	0.586	0.006	62	40	0.575	0.006	73	58	0.513	0.005	110	84	0.514	0.005	14	8	0.583	0.015	75	76	0.497	0.005	19	23	0.493	0.013	67	61	0.515	0.005	75	97
chrI	185303	A	G	21	18	0.667	0.012	35	23	0.651	0.008	19	9	0.605	0.013	65	41	0.586	0.006	63	40	0.575	0.006	60	56	0.513	0.005	80	84	0.514	0.005	13	5	0.583	0.015	61	79	0.497	0.005	17	20	0.493	0.013	64	59	0.515	0.005	52	78
chrI	185314	G	A	22	21	0.667	0.012	46	27	0.651	0.008	19	13	0.605	0.013	69	41	0.586	0.006	65	45	0.575	0.006	62	69	0.513	0.005	90	99	0.514	0.005	16	7	0.583	0.015	64	81	0.497	0.005	19	23	0.493	0.013	67	60	0.515	0.005	57	88
chrI	185438	C	T	13	15	0.667	0.012	46	23	0.651	0.008	12	11	0.605	0.013	71	42	0.586	0.006	57	33	0.575	0.006	63	76	0.513	0.005	64	85	0.514	0.005	10	20	0.583	0.015	55	64	0.497	0.005	12	18	0.493	0.013	49	47	0.515	0.005	56	76
chrI	185469	T	C	14	12	0.667	0.012	27	20	0.651	0.008	11	9	0.605	0.013	79	48	0.586	0.006	56	44	0.575	0.006	60	75	0.513	0.005	66	83	0.514	0.005	8	11	0.583	0.015	67	63	0.497	0.005	3	10	0.493	0.013	46	48	0.515	0.005	44	70
chrI	185480	T	G	14	14	0.668	0.012	26	20	0.651	0.008	10	7	0.606	0.013	76	49	0.585	0.006	59	48	0.573	0.006	62	72	0.512	0.005	65	80	0.514	0.005	8	11	0.584	0.015	68	62	0.498	0.005	2	7	0.495	0.013	48	49	0.514	0.005	47	70
chrI	185503	T	C	6	15	0.668	0.012	19	18	0.651	0.008	8	11	0.606	0.013	64	48	0.585	0.006	54	50	0.573	0.006	57	61	0.512	0.005	77	72	0.514	0.005	5	10	0.584	0.015	68	69	0.498	0.005	2	15	0.494	0.013	47	57	0.514	0.005	43	59
chrI	185705	G	A	14	5	0.668	0.012	17	13	0.651	0.008	7	9	0.606	0.013	75	52	0.585	0.006	49	48	0.573	0.006	86	82	0.512	0.005	72	88	0.514	0.005	1	1	0.584	0.015	65	64	0.498	0.005	6	5	0.494	0.013	66	84	0.514	0.005	28	24
chrI	185749	T	G	10	1	0.668	0.012	14	7	0.651	0.008	3	10	0.606	0.013	48	45	0.585	0.006	35	42	0.573	0.006	59	68	0.512	0.005	53	58	0.514	0.005	3	3	0.584	0.015	50	47	0.498	0.005	4	4	0.494	0.013	46	61	0.514	0.005	19	20
chrI	185916	C	A	5	0	0.668	0.012	12	4	0.651	0.008	3	2	0.606	0.013	55	38	0.585	0.006	46	36	0.573	0.006	80	61	0.513	0.005	52	47	0.514	0.005	2	3	0.584	0.015	60	71	0.498	0.005	3	4	0.494	0.013	49	58	0.514	0.005	22	24
chrI	185941	G	A	3	0	0.668	0.012	13	6	0.651	0.008	3	2	0.606	0.013	50	38	0.585	0.006	49	34	0.573	0.006	66	63	0.513	0.005	45	41	0.514	0.005	3	4	0.584	0.015	56	63	0.498	0.005	2	3	0.494	0.013	51	60	0.514	0.005	25	18
chrI	185954	T	A	2	0	0.668	0.012	14	5	0.651	0.008	3	2	0.606	0.013	52	37	0.585	0.006	50	35	0.573	0.006	67	66	0.513	0.005	46	44	0.514	0.005	3	4	0.584	0.015	54	66	0.498	0.005	3	1	0.494	0.013	50	61	0.514	0.005	27	15
chrI	186055	C	T	7	3	0.668	0.012	19	14	0.651	0.008	10	4	0.606	0.013	48	30	0.585	0.006	53	20	0.573	0.006	65	60	0.513	0.005	51	46	0.514	0.005	10	0	0.584	0.015	52	49	0.498	0.005	4	6	0.494	0.013	47	48	0.514	0.005	22	36
chrI	186098	T	A	11	3	0.668	0.012	23	14	0.651	0.008	8	5	0.606	0.013	52	40	0.585	0.006	50	25	0.573	0.006	76	61	0.513	0.005	71	51	0.514	0.005	14	0	0.584	0.015	55	48	0.498	0.005	6	7	0.494	0.013	55	45	0.514	0.005	22	43
chrI	186099	G	A	11	3	0.668	0.012	23	14	0.651	0.008	8	5	0.606	0.013	52	40	0.585	0.006	50	25	0.573	0.006	76	61	0.513	0.005	71	51	0.514	0.005	14	0	0.584	0.015	55	48	0.498	0.005	6	7	0.494	0.013	55	45	0.514	0.005	22	43
chrI	186131	A	G	10	3	0.668	0.012	24	16	0.651	0.008	7	7	0.606	0.013	53	43	0.585	0.006	40	31	0.573	0.006	83	71	0.513	0.005	77	66	0.514	0.005	9	0	0.584	0.015	57	47	0.498	0.005	10	9	0.494	0.013	59	45	0.514	0.005	19	46
chrI	186139	C	T	10	2	0.668	0.012	24	16	0.651	0.008	5	6	0.606	0.013	51	42	0.585	0.006	36	35	0.573	0.006	76	66	0.513	0.005	75	59	0.514	0.005	9	0	0.584	0.015	56	42	0.498	0.005	12	10	0.494	0.013	53	40	0.514	0.005	18	49
chrI	186146	T	G	9	2	0.668	0.012	23	14	0.651	0.008	5	6	0.606	0.013	50	42	0.585	0.006	37	34	0.573	0.006	74	62	0.513	0.005	73	57	0.514	0.005	10	0	0.584	0.015	51	44	0.498	0.005	12	9	0.494	0.013	57	45	0.514	0.005	16	46
chrI	186256	T	C	8	6	0.668	0.012	27	16	0.651	0.008	9	4	0.606	0.013	62	42	0.585	0.006	55	37	0.573	0.006	66	76	0.513	0.005	53	41	0.515	0.005	5	7	0.584	0.015	51	65	0.498	0.005	4	8	0.494	0.013	68	49	0.514	0.005	18	40
chrI	186291	A	G	1	7	0.668	0.012	34	11	0.651	0.008	8	4	0.606	0.013	64	44	0.585	0.006	63	29	0.573	0.006	69	78	0.513	0.005	53	52	0.515	0.005	9	6	0.584	0.015	52	65	0.498	0.005	4	2	0.494	0.013	67	58	0.514	0.005	22	40
chrI	186440	A	T	6	4	0.668	0.012	24	8	0.651	0.008	5	1	0.606	0.013	57	41	0.585	0.006	46	38	0.573	0.006	62	82	0.513	0.005	78	53	0.515	0.005	0	4	0.584	0.015	54	53	0.498	0.005	6	8	0.494	0.013	62	49	0.514	0.005	29	37
chrI	186504	G	C	4	4	0.668	0.012	23	7	0.651	0.008	9	1	0.606	0.013	39	27	0.585	0.006	47	27	0.573	0.006	44	42	0.513	0.005	63	50	0.515	0.005	0	2	0.584	0.015	42	41	0.498	0.005	13	5	0.494	0.013	65	32	0.514	0.005	24	37
chrI	186505	A	C	4	4	0.668	0.012	23	7	0.651	0.008	9	1	0.606	0.013	39	27	0.585	0.006	47	27	0.573	0.006	44	42	0.513	0.005	63	50	0.515	0.005	0	2	0.584	0.015	42	41	0.498	0.005	13	5	0.494	0.013	65	32	0.514	0.005	24	37
chrI	186596	G	A	17	6	0.668	0.012	30	10	0.651	0.008	5	6	0.606	0.013	64	37	0.585	0.006	62	35	0.573	0.006	68	59	0.513	0.005	67	54	0.515	0.005	8	9	0.584	0.015	47	59	0.498	0.005	13	10	0.494	0.013	80	55	0.514	0.005	21	26
chrI	186619	C	A	18	7	0.668	0.012	34	11	0.651	0.008	9	9	0.606	0.013	63	42	0.585	0.006	67	39	0.573	0.006	79	68	0.513	0.005	82	59	0.515	0.005	10	12	0.584	0.015	49	64	0.498	0.005	12	12	0.494	0.013	81	66	0.514	0.005	23	23
chrI	186714	C	T	13	4	0.668	0.012	23	8	0.651	0.008	8	7	0.606	0.013	50	36	0.585	0.006	55	35	0.573	0.006	72	52	0.513	0.005	85	55	0.515	0.005	1	6	0.584	0.015	54	57	0.498	0.005	5	2	0.494	0.013	59	64	0.514	0.005	28	22
chrI	186754	G	A	13	1	0.668	0.012	22	14	0.651	0.008	9	2	0.606	0.013	50	37	0.585	0.006	56	37	0.573	0.006	70	53	0.513	0.005	89	56	0.515	0.005	1	1	0.584	0.015	57	51	0.498	0.005	9	6	0.494	0.013	50	50	0.514	0.005	28	29
chrI	186807	C	T	14	0	0.668	0.012	23	13	0.651	0.008	7	4	0.606	0.013	52	39	0.585	0.006	54	31	0.573	0.006	62	57	0.513	0.005	69	55	0.515	0.005	3	3	0.584	0.015	54	46	0.498	0.005	8	4	0.494	0.013	41	48	0.514	0.005	33	32
chrI	186819	T	C	16	1	0.668	0.012	26	14	0.651	0.008	8	5	0.606	0.013	51	37	0.585	0.006	50	33	0.573	0.006	65	59	0.513	0.005	72	56	0.515	0.005	4	4	0.584	0.015	56	48	0.498	0.005	8	6	0.494	0.013	41	55	0.514	0.005	35	35
chrI	186841	G	A	17	2	0.668	0.012	19	11	0.651	0.008	4	3	0.606	0.013	50	26	0.585	0.006	52	29	0.573	0.006	50	55	0.513	0.005	56	44	0.515	0.005	5	5	0.584	0.015	48	47	0.498	0.005	6	8	0.494	0.013	39	44	0.514	0.005	34	30
chrI	186857	T	C	18	4	0.668	0.012	24	12	0.651	0.008	6	2	0.606	0.013	51	31	0.585	0.006	54	26	0.573	0.006	56	59	0.513	0.005	61	57	0.515	0.005	5	4	0.584	0.015	46	59	0.498	0.005	5	10	0.494	0.013	46	48	0.514	0.005	41	36
chrI	186907	T	C	25	4	0.668	0.012	35	10	0.651	0.008	9	5	0.606	0.013	58	34	0.585	0.006	59	30	0.573	0.006	71	74	0.513	0.005	94	69	0.515	0.005	6	4	0.584	0.015	48	72	0.498	0.005	7	16	0.494	0.013	59	60	0.514	0.005	46	46
chrI	186936	G	A	21	3	0.668	0.012	32	10	0.651	0.008	9	4	0.606	0.013	56	32	0.585	0.006	59	32	0.573	0.006	68	77	0.513	0.005	97	65	0.515	0.005	6	3	0.584	0.015	45	72	0.498	0.005	5	14	0.494	0.013	55	55	0.514	0.005	41	38
chrI	186963	C	A	19	4	0.668	0.012	28	9	0.651	0.008	7	3	0.606	0.013	58	35	0.585	0.006	47	39	0.573	0.006	55	67	0.513	0.005	88	71	0.515	0.005	10	3	0.584	0.015	42	71	0.498	0.005	2	11	0.494	0.013	46	53	0.514	0.005	35	38
chrI	186974	C	T	18	3	0.668	0.012	28	8	0.651	0.008	8	4	0.606	0.013	62	40	0.585	0.006	47	39	0.573	0.006	52	65	0.513	0.005	81	63	0.515	0.005	11	5	0.584	0.015	46	67	0.498	0.005	3	9	0.494	0.013	48	53	0.514	0.005	44	36
chrI	186987	G	A	17	4	0.668	0.012	23	6	0.651	0.008	8	4	0.606	0.013	55	36	0.585	0.006	41	36	0.573	0.006	53	56	0.513	0.005	69	52	0.515	0.005	8	8	0.584	0.015	42	57	0.498	0.005	4	11	0.494	0.013	40	49	0.514	0.005	37	35
chrI	186990	G	C	17	4	0.668	0.012	23	6	0.651	0.008	8	4	0.606	0.013	55	36	0.585	0.006	41	36	0.573	0.006	53	56	0.513	0.005	69	52	0.515	0.005	8	8	0.584	0.015	42	57	0.498	0.005	4	11	0.494	0.013	40	49	0.514	0.005	37	35
chrI	187062	T	C	15	8	0.668	0.012	20	12	0.651	0.008	7	10	0.606	0.013	49	38	0.585	0.006	41	39	0.573	0.006	51	47	0.513	0.005	61	58	0.515	0.005	9	11	0.584	0.015	37	53	0.498	0.005	14	10	0.494	0.013	45	52	0.514	0.005	27	44
chrI	187280	C	G	4	8	0.668	0.012	7	7	0.651	0.008	6	2	0.606	0.013	36	25	0.585	0.006	27	20	0.573	0.006	42	31	0.513	0.005	38	40	0.515	0.005	6	5	0.584	0.015	36	29	0.498	0.005	2	1	0.494	0.013	30	27	0.514	0.005	17	30
chrI	187420	C	T	7	2	0.668	0.012	17	8	0.651	0.008	2	5	0.606	0.013	41	19	0.585	0.006	31	17	0.573	0.006	48	30	0.513	0.005	43	20	0.515	0.005	3	4	0.584	0.015	42	34	0.498	0.005	3	2	0.494	0.013	36	24	0.514	0.005	17	13
chrI	187422	A	G	7	2	0.668	0.012	17	8	0.651	0.008	2	5	0.606	0.013	41	19	0.585	0.006	31	17	0.573	0.006	48	30	0.513	0.005	43	20	0.515	0.005	3	4	0.584	0.015	42	34	0.498	0.005	3	2	0.494	0.013	36	24	0.514	0.005	17	13
chrI	187426	T	C	7	2	0.668	0.012	17	8	0.651	0.008	2	5	0.606	0.013	41	19	0.585	0.006	31	17	0.573	0.006	48	30	0.513	0.005	43	20	0.515	0.005	3	4	0.584	0.015	42	34	0.498	0.005	3	2	0.494	0.013	36	24	0.514	0.005	17	13
chrI	187427	T	A	7	2	0.668	0.012	17	8	0.651	0.008	2	5	0.606	0.013	41	19	0.585	0.006	31	17	0.573	0.006	48	30	0.513	0.005	43	20	0.515	0.005	3	4	0.584	0.015	42	34	0.498	0.005	3	2	0.494	0.013	36	24	0.514	0.005	17	13
chrI	187515	G	A	9	7	0.666	0.012	14	4	0.651	0.008	6	0	0.605	0.013	62	37	0.587	0.006	38	37	0.572	0.006	53	70	0.512	0.005	52	63	0.515	0.005	5	2	0.584	0.015	52	74	0.498	0.005	6	8	0.494	0.013	42	53	0.515	0.005	20	28
chrI	187663	C	G	11	1	0.666	0.012	14	6	0.651	0.008	6	2	0.605	0.013	32	27	0.587	0.006	33	25	0.572	0.006	36	28	0.512	0.005	32	46	0.515	0.005	3	1	0.584	0.015	39	35	0.498	0.005	1	5	0.494	0.013	27	28	0.515	0.005	11	23
chrI	187680	T	C	12	0	0.666	0.012	15	5	0.652	0.008	6	2	0.606	0.013	37	19	0.587	0.006	35	21	0.574	0.006	51	23	0.512	0.005	31	41	0.515	0.005	5	1	0.584	0.015	42	34	0.498	0.005	1	6	0.496	0.014	30	21	0.515	0.005	11	18
chrI	187681	T	C	12	0	0.666	0.012	15	5	0.652	0.008	6	2	0.606	0.013	37	19	0.587	0.006	35	21	0.574	0.006	51	23	0.512	0.005	31	41	0.515	0.005	5	1	0.584	0.015	42	34	0.498	0.005	1	6	0.496	0.014	30	21	0.515	0.005	11	18
chrI	187685	A	G	12	0	0.666	0.012	15	5	0.652	0.008	6	2	0.606	0.013	37	19	0.587	0.006	35	21	0.574	0.006	51	23	0.512	0.005	31	41	0.515	0.005	5	1	0.584	0.015	42	34	0.498	0.005	1	6	0.496	0.014	30	21	0.515	0.005	11	18
chrI	187687	G	C	12	0	0.666	0.012	15	5	0.652	0.008	6	2	0.606	0.013	37	19	0.587	0.006	35	21	0.574	0.006	51	23	0.512	0.005	31	41	0.515	0.005	5	1	0.584	0.015	42	34	0.498	0.005	1	6	0.496	0.014	30	21	0.515	0.005	11	18
chrI	187705	G	A	16	4	0.666	0.012	15	4	0.652	0.008	8	4	0.606	0.013	45	26	0.587	0.006	43	24	0.574	0.006	63	37	0.512	0.005	40	54	0.515	0.005	5	2	0.584	0.015	46	39	0.498	0.005	1	6	0.496	0.014	32	30	0.515	0.005	20	25
chrI	187734	C	T	18	5	0.666	0.012	13	4	0.652	0.008	8	4	0.606	0.013	54	48	0.587	0.006	59	32	0.574	0.006	76	63	0.512	0.005	68	73	0.515	0.005	4	3	0.584	0.015	58	61	0.498	0.005	1	7	0.496	0.014	55	46	0.515	0.005	21	25
chrI	187768	A	G	23	7	0.666	0.012	26	6	0.652	0.008	12	6	0.606	0.013	50	43	0.587	0.006	63	36	0.574	0.006	70	72	0.512	0.005	66	66	0.515	0.005	6	5	0.584	0.015	46	64	0.498	0.005	4	7	0.496	0.014	60	50	0.515	0.005	26	28
chrI	187795	T	C	22	6	0.666	0.012	25	7	0.652	0.008	7	7	0.606	0.013	48	38	0.587	0.006	58	38	0.574	0.006	57	71	0.512	0.005	68	63	0.515	0.005	6	5	0.584	0.015	48	57	0.498	0.005	4	6	0.496	0.014	59	47	0.515	0.005	29	24
chrI	187797	C	A	22	6	0.666	0.012	25	7	0.652	0.008	7	7	0.606	0.013	48	38	0.587	0.006	58	38	0.574	0.006	57	71	0.512	0.005	68	63	0.515	0.005	6	5	0.584	0.015	48	57	0.498	0.005	4	6	0.496	0.014	59	47	0.515	0.005	29	24
chrI	187801	T	C	22	6	0.666	0.012	25	7	0.652	0.008	7	7	0.606	0.013	48	38	0.587	0.006	58	38	0.574	0.006	57	71	0.512	0.005	68	63	0.515	0.005	6	5	0.584	0.015	48	57	0.498	0.005	4	6	0.496	0.014	59	47	0.515	0.005	29	24
chrI	188057	A	G	23	7	0.666	0.012	37	21	0.652	0.008	20	6	0.606	0.013	55	33	0.587	0.006	57	39	0.574	0.006	55	60	0.512	0.005	69	61	0.515	0.005	5	9	0.584	0.015	58	69	0.498	0.005	15	11	0.496	0.014	46	63	0.515	0.005	57	51
chrI	188063	C	T	25	6	0.666	0.012	38	20	0.652	0.008	19	6	0.606	0.013	53	34	0.587	0.006	58	38	0.574	0.006	57	58	0.512	0.005	69	60	0.515	0.005	4	10	0.584	0.015	57	64	0.498	0.005	15	11	0.496	0.014	47	62	0.515	0.005	57	49
chrI	188086	A	G	19	5	0.666	0.012	32	19	0.652	0.008	11	6	0.605	0.013	49	29	0.588	0.006	63	34	0.574	0.006	58	56	0.513	0.005	66	54	0.516	0.005	10	13	0.584	0.015	61	64	0.499	0.005	16	12	0.496	0.014	55	67	0.515	0.005	53	55
chrI	188151	T	C	19	9	0.666	0.012	35	19	0.652	0.008	16	8	0.605	0.013	54	29	0.588	0.006	52	31	0.574	0.006	56	53	0.513	0.005	74	55	0.516	0.005	12	11	0.584	0.015	72	49	0.499	0.005	16	15	0.496	0.014	53	50	0.515	0.005	48	39
chrI	188190	T	C	19	10	0.666	0.012	35	13	0.652	0.008	12	5	0.605	0.013	51	24	0.588	0.006	46	26	0.574	0.006	45	49	0.513	0.005	64	39	0.516	0.005	10	8	0.584	0.015	59	35	0.499	0.005	12	7	0.496	0.014	50	39	0.515	0.005	46	32
chrI	188347	T	C	4	1	0.666	0.012	5	3	0.652	0.008	0	2	0.605	0.013	35	33	0.588	0.006	26	30	0.574	0.006	28	50	0.513	0.005	35	37	0.516	0.005	3	0	0.584	0.015	38	38	0.499	0.005	2	3	0.496	0.014	38	37	0.515	0.005	9	12
chrI	188386	A	G	3	1	0.666	0.012	15	4	0.652	0.008	3	2	0.605	0.013	36	24	0.588	0.006	24	22	0.574	0.006	34	39	0.513	0.005	57	28	0.516	0.005	3	1	0.584	0.015	51	33	0.499	0.005	5	3	0.496	0.014	39	24	0.515	0.005	14	14
chrI	188881	G	C	18	11	0.665	0.012	33	24	0.650	0.008	18	15	0.605	0.013	36	32	0.588	0.006	39	40	0.573	0.006	59	60	0.513	0.005	51	64	0.516	0.005	13	25	0.583	0.015	64	42	0.500	0.005	14	17	0.494	0.014	59	43	0.515	0.005	40	54
chrI	188939	A	G	18	13	0.665	0.012	35	21	0.650	0.008	19	21	0.605	0.013	47	34	0.588	0.006	39	39	0.573	0.006	61	60	0.513	0.005	45	65	0.516	0.005	7	26	0.583	0.015	53	35	0.500	0.005	11	10	0.494	0.014	51	43	0.515	0.005	36	51
chrI	189123	C	T	8	0	0.665	0.012	12	4	0.650	0.008	9	3	0.605	0.013	21	16	0.588	0.006	30	10	0.573	0.006	33	18	0.513	0.005	34	30	0.516	0.005	1	2	0.583	0.015	41	14	0.500	0.005	2	0	0.494	0.014	29	14	0.515	0.005	22	15
chrI	189855	T	C	22	16	0.664	0.012	37	17	0.649	0.008	20	14	0.606	0.013	40	26	0.590	0.006	48	39	0.574	0.006	46	46	0.512	0.005	52	54	0.517	0.005	16	16	0.585	0.015	47	43	0.500	0.005	10	17	0.496	0.014	35	36	0.514	0.005	54	59
chrI	189876	A	G	19	19	0.664	0.012	40	23	0.649	0.008	17	15	0.605	0.013	43	31	0.590	0.006	51	42	0.574	0.006	52	53	0.512	0.005	55	56	0.517	0.005	16	19	0.584	0.015	48	43	0.501	0.005	13	16	0.496	0.014	42	38	0.514	0.005	67	68
chrI	189931	A	G	23	16	0.664	0.012	44	22	0.649	0.008	11	8	0.605	0.013	27	26	0.590	0.006	32	24	0.574	0.006	33	44	0.512	0.005	39	39	0.517	0.005	17	12	0.584	0.015	34	36	0.501	0.005	15	21	0.496	0.014	37	24	0.514	0.005	78	46
chrI	189932	A	G	23	16	0.664	0.012	44	22	0.649	0.008	11	8	0.605	0.013	27	26	0.590	0.006	32	24	0.574	0.006	33	44	0.512	0.005	39	39	0.517	0.005	17	12	0.584	0.015	34	36	0.501	0.005	15	21	0.496	0.014	37	24	0.514	0.005	78	46
chrI	189934	G	A	23	16	0.664	0.012	44	22	0.649	0.008	11	8	0.605	0.013	27	26	0.590	0.006	32	24	0.574	0.006	33	44	0.512	0.005	39	39	0.517	0.005	17	12	0.584	0.015	34	36	0.501	0.005	15	21	0.496	0.014	37	24	0.514	0.005	78	46
chrI	190025	C	T	38	15	0.664	0.012	55	35	0.649	0.008	14	16	0.605	0.013	44	37	0.590	0.006	34	44	0.574	0.006	26	61	0.512	0.005	53	44	0.517	0.005	29	11	0.584	0.015	35	52	0.501	0.005	13	21	0.496	0.014	37	34	0.514	0.005	87	64
chrI	190031	G	A	39	16	0.664	0.012	55	37	0.649	0.008	14	17	0.605	0.013	44	37	0.590	0.006	33	45	0.574	0.006	26	59	0.512	0.005	53	46	0.517	0.005	29	12	0.584	0.015	33	48	0.501	0.005	14	21	0.496	0.014	38	36	0.514	0.005	81	65
chrI	191350	A	T	24	11	0.662	0.012	45	26	0.650	0.009	17	10	0.608	0.014	27	17	0.588	0.006	35	18	0.574	0.006	33	23	0.514	0.005	57	34	0.517	0.005	9	5	0.582	0.016	32	30	0.503	0.006	7	5	0.497	0.014	38	29	0.518	0.006	66	40
chrI	191351	A	T	24	11	0.662	0.012	45	26	0.650	0.009	17	10	0.608	0.014	27	17	0.588	0.006	35	18	0.574	0.006	33	23	0.514	0.005	57	34	0.517	0.005	9	5	0.582	0.016	32	30	0.503	0.006	7	5	0.497	0.014	38	29	0.518	0.006	66	40
chrI	191352	A	T	24	11	0.662	0.012	45	26	0.650	0.009	17	10	0.608	0.014	27	17	0.588	0.006	35	18	0.574	0.006	33	23	0.514	0.005	57	34	0.517	0.005	9	5	0.582	0.016	32	30	0.503	0.006	7	5	0.497	0.014	38	29	0.518	0.006	66	40
chrI	191353	A	T	24	11	0.662	0.012	45	26	0.650	0.009	17	10	0.608	0.014	27	17	0.588	0.006	35	18	0.574	0.006	33	23	0.514	0.005	57	34	0.517	0.005	9	5	0.582	0.016	32	30	0.503	0.006	7	5	0.497	0.014	38	29	0.518	0.006	66	40
chrI	191617	T	C	31	20	0.662	0.012	61	31	0.650	0.009	29	20	0.608	0.014	35	32	0.588	0.006	41	19	0.574	0.006	41	38	0.514	0.005	42	43	0.516	0.005	17	20	0.581	0.016	45	40	0.503	0.006	18	26	0.497	0.014	35	45	0.518	0.006	65	70
chrI	191704	G	C	36	18	0.663	0.012	83	55	0.647	0.009	35	24	0.608	0.014	41	30	0.587	0.006	30	25	0.574	0.006	44	36	0.515	0.005	46	37	0.515	0.005	18	27	0.581	0.016	39	41	0.503	0.006	18	32	0.494	0.014	23	34	0.517	0.006	85	79
chrI	192073	G	A	28	18	0.663	0.012	59	23	0.647	0.009	28	7	0.608	0.014	25	22	0.587	0.006	22	20	0.574	0.006	34	19	0.515	0.005	37	27	0.515	0.005	32	14	0.581	0.016	33	21	0.503	0.006	14	22	0.494	0.014	30	17	0.517	0.006	66	66
chrI	192139	G	A	19	16	0.663	0.012	53	17	0.647	0.009	22	10	0.608	0.014	17	21	0.587	0.006	19	21	0.574	0.006	31	23	0.515	0.005	34	27	0.515	0.005	21	17	0.581	0.016	29	24	0.503	0.006	13	22	0.494	0.014	27	21	0.517	0.006	57	60
chrI	192169	G	A	20	12	0.663	0.012	52	17	0.647	0.009	22	11	0.608	0.014	26	18	0.587	0.006	19	21	0.574	0.006	33	27	0.515	0.005	32	19	0.515	0.005	20	15	0.581	0.016	27	19	0.503	0.006	13	23	0.494	0.014	29	20	0.517	0.006	60	72
chrI	192170	A	G	20	12	0.663	0.012	52	17	0.647	0.009	22	11	0.608	0.014	26	18	0.587	0.006	19	21	0.574	0.006	33	27	0.515	0.005	32	19	0.515	0.005	20	15	0.581	0.016	27	19	0.503	0.006	13	23	0.494	0.014	29	20	0.517	0.006	60	72
chrI	192196	A	G	16	11	0.663	0.012	37	18	0.647	0.009	18	10	0.608	0.014	25	24	0.587	0.006	20	30	0.574	0.006	33	36	0.515	0.005	27	38	0.515	0.005	16	13	0.581	0.016	39	27	0.503	0.006	9	22	0.494	0.014	26	24	0.517	0.006	45	70
chrI	192427	T	C	0	2	0.663	0.012	0	2	0.647	0.009	1	1	0.608	0.014	11	1	0.587	0.006	18	0	0.574	0.006	14	2	0.515	0.005	20	6	0.515	0.005	0	0	0.581	0.016	11	4	0.503	0.006	2	0	0.494	0.014	7	5	0.517	0.006	3	3
chrI	192429	G	C	0	2	0.663	0.012	0	2	0.647	0.009	1	1	0.608	0.014	11	1	0.587	0.006	18	0	0.574	0.006	14	2	0.515	0.005	20	6	0.515	0.005	0	0	0.581	0.016	11	4	0.503	0.006	2	0	0.494	0.014	7	5	0.517	0.006	3	3
chrI	192469	G	A	1	2	0.663	0.012	3	1	0.646	0.009	0	0	0.608	0.014	8	4	0.587	0.006	14	2	0.575	0.006	13	6	0.515	0.005	17	9	0.515	0.005	0	0	0.579	0.016	9	2	0.503	0.006	1	0	0.492	0.014	9	6	0.518	0.006	3	4
chrI	192531	C	T	0	0	0.663	0.012	4	0	0.646	0.009	1	1	0.608	0.014	2	3	0.587	0.006	5	4	0.575	0.006	5	4	0.515	0.005	9	6	0.515	0.005	0	0	0.579	0.016	2	2	0.503	0.006	1	0	0.492	0.014	6	1	0.518	0.006	6	2
chrI	192551	C	A	2	0	0.663	0.012	2	0	0.646	0.009	1	0	0.608	0.014	3	0	0.587	0.006	5	0	0.575	0.006	8	0	0.515	0.005	8	0	0.515	0.005	2	0	0.579	0.016	4	0	0.503	0.006	1	0	0.492	0.014	7	0	0.518	0.006	6	0
chrI	192618	C	T	7	3	0.663	0.012	25	10	0.646	0.009	9	4	0.608	0.014	15	28	0.587	0.006	21	20	0.575	0.006	40	24	0.515	0.005	25	28	0.515	0.005	10	5	0.579	0.016	33	26	0.503	0.006	6	7	0.492	0.014	21	18	0.518	0.006	18	27
chrI	192693	C	T	17	6	0.663	0.013	43	25	0.646	0.009	15	5	0.608	0.014	20	44	0.587	0.006	37	27	0.575	0.006	57	35	0.515	0.005	41	32	0.515	0.005	13	5	0.579	0.016	38	42	0.503	0.006	9	9	0.492	0.014	30	34	0.518	0.006	32	54
chrI	192945	C	T	20	12	0.663	0.013	38	29	0.646	0.009	10	16	0.608	0.014	30	37	0.587	0.006	32	24	0.575	0.006	52	39	0.515	0.005	42	47	0.515	0.005	15	15	0.579	0.016	45	39	0.503	0.006	13	23	0.492	0.014	29	46	0.518	0.006	52	69
chrI	192954	C	A	21	15	0.663	0.013	40	30	0.646	0.009	16	19	0.608	0.014	29	35	0.587	0.006	36	24	0.575	0.006	55	37	0.515	0.005	43	54	0.515	0.005	15	16	0.579	0.016	46	45	0.503	0.006	15	25	0.492	0.014	30	47	0.518	0.006	57	73
chrI	193260	T	C	25	7	0.661	0.013	44	18	0.645	0.009	23	10	0.608	0.014	52	24	0.588	0.006	38	36	0.574	0.006	60	58	0.516	0.005	58	51	0.517	0.005	13	15	0.579	0.016	47	47	0.503	0.006	15	17	0.490	0.015	40	50	0.519	0.006	77	52
chrI	193452	G	A	12	6	0.661	0.013	27	20	0.645	0.009	6	4	0.608	0.014	40	27	0.588	0.006	33	25	0.574	0.006	51	44	0.516	0.005	51	45	0.517	0.005	6	5	0.579	0.016	41	44	0.503	0.006	9	13	0.490	0.015	27	33	0.519	0.006	47	35
chrI	193500	C	T	16	10	0.661	0.013	26	19	0.645	0.009	9	4	0.608	0.014	48	34	0.588	0.006	45	37	0.574	0.006	61	57	0.516	0.005	75	55	0.517	0.005	11	4	0.579	0.016	47	55	0.503	0.006	9	11	0.490	0.015	38	52	0.519	0.006	49	45
chrI	194101	A	G	12	3	0.662	0.013	25	9	0.644	0.009	5	5	0.609	0.014	52	40	0.588	0.006	30	30	0.576	0.006	57	47	0.517	0.005	60	57	0.517	0.005	6	2	0.580	0.016	42	45	0.502	0.006	7	15	0.491	0.015	46	34	0.520	0.006	21	23
chrI	194104	C	T	12	3	0.662	0.013	25	9	0.644	0.009	5	5	0.609	0.014	52	40	0.588	0.006	30	30	0.576	0.006	57	47	0.517	0.005	60	57	0.517	0.005	6	2	0.580	0.016	42	45	0.502	0.006	7	15	0.491	0.015	46	34	0.520	0.006	21	23
chrI	194166	T	C	22	3	0.661	0.013	34	14	0.644	0.009	8	7	0.609	0.014	41	34	0.588	0.006	44	30	0.576	0.006	57	49	0.517	0.005	52	54	0.517	0.005	2	8	0.580	0.016	46	44	0.502	0.006	7	9	0.491	0.015	39	25	0.520	0.006	25	34
chrI	194169	T	C	22	3	0.661	0.013	34	14	0.644	0.009	8	7	0.609	0.014	41	34	0.588	0.006	44	30	0.576	0.006	57	49	0.517	0.005	52	54	0.517	0.005	2	8	0.580	0.016	46	44	0.502	0.006	7	9	0.491	0.015	39	25	0.520	0.006	25	34
chrI	194241	C	T	19	6	0.661	0.013	30	12	0.644	0.009	18	8	0.609	0.014	49	42	0.588	0.006	37	41	0.576	0.006	67	57	0.517	0.005	60	69	0.517	0.005	3	2	0.580	0.016	57	44	0.502	0.006	10	7	0.491	0.015	39	41	0.520	0.006	36	34
chrI	194290	C	A	18	7	0.661	0.013	28	14	0.644	0.009	20	7	0.609	0.014	64	48	0.588	0.006	39	37	0.576	0.006	64	65	0.517	0.005	69	69	0.517	0.005	3	3	0.580	0.016	54	44	0.502	0.006	10	4	0.491	0.015	44	57	0.520	0.006	32	33
chrI	194475	C	T	6	7	0.662	0.013	17	9	0.644	0.009	7	3	0.609	0.014	49	51	0.587	0.006	46	47	0.575	0.006	59	86	0.517	0.005	81	84	0.517	0.005	5	4	0.580	0.017	58	55	0.503	0.006	1	7	0.491	0.015	48	57	0.520	0.006	17	21
chrI	194499	T	A	6	9	0.662	0.013	10	7	0.644	0.009	8	3	0.609	0.014	42	46	0.587	0.006	38	43	0.575	0.006	54	75	0.517	0.005	82	63	0.517	0.005	2	5	0.580	0.017	52	47	0.503	0.006	1	4	0.491	0.015	41	59	0.520	0.006	20	20
chrI	194626	G	A	2	5	0.662	0.013	5	8	0.644	0.009	3	4	0.609	0.014	51	48	0.587	0.006	38	44	0.575	0.006	78	66	0.517	0.005	52	76	0.517	0.005	3	1	0.580	0.017	45	47	0.503	0.006	1	0	0.491	0.015	54	50	0.520	0.006	14	11
chrI	194700	C	T	1	1	0.662	0.013	11	8	0.644	0.009	5	4	0.609	0.014	57	45	0.587	0.006	43	41	0.575	0.006	82	71	0.517	0.005	62	71	0.517	0.005	2	2	0.580	0.017	62	41	0.503	0.006	2	3	0.491	0.015	59	52	0.520	0.006	11	17
chrI	195459	T	C	27	15	0.660	0.013	45	39	0.642	0.009	25	9	0.612	0.014	68	49	0.587	0.006	50	40	0.573	0.006	82	66	0.518	0.005	82	92	0.517	0.005	13	8	0.576	0.017	55	69	0.504	0.006	11	14	0.491	0.015	69	57	0.520	0.006	83	81
chrI	195677	A	G	9	5	0.660	0.013	40	18	0.642	0.009	10	5	0.612	0.014	52	52	0.587	0.006	41	41	0.573	0.006	59	69	0.518	0.005	65	64	0.517	0.005	3	2	0.576	0.017	43	42	0.504	0.006	8	8	0.491	0.015	47	52	0.520	0.006	48	49
chrI	195872	C	T	11	5	0.660	0.013	27	12	0.642	0.009	5	4	0.610	0.014	64	54	0.587	0.006	61	31	0.573	0.006	79	78	0.519	0.005	72	59	0.518	0.005	5	1	0.577	0.017	43	42	0.504	0.006	9	5	0.491	0.015	58	51	0.520	0.006	35	48
chrI	195910	A	G	10	8	0.660	0.013	25	10	0.642	0.009	7	5	0.610	0.014	62	50	0.587	0.006	55	36	0.573	0.006	80	60	0.519	0.005	74	58	0.518	0.005	3	3	0.577	0.017	48	48	0.504	0.006	8	7	0.491	0.015	53	48	0.520	0.006	38	45
chrI	196198	A	G	6	10	0.656	0.013	37	11	0.641	0.009	21	2	0.613	0.015	60	32	0.585	0.006	69	41	0.574	0.006	79	66	0.518	0.006	65	63	0.518	0.005	9	10	0.575	0.017	47	59	0.505	0.006	15	9	0.484	0.015	45	38	0.523	0.006	41	43
chrI	196248	G	C	6	5	0.656	0.013	23	12	0.641	0.009	15	6	0.614	0.015	54	24	0.584	0.006	63	34	0.574	0.006	68	52	0.519	0.006	60	48	0.518	0.005	11	9	0.578	0.017	44	55	0.505	0.006	15	6	0.485	0.015	49	33	0.522	0.006	33	36
chrI	196284	G	A	6	1	0.656	0.013	14	7	0.641	0.009	9	3	0.614	0.015	41	17	0.584	0.006	50	17	0.574	0.006	38	34	0.519	0.006	50	32	0.518	0.005	7	5	0.578	0.017	37	43	0.505	0.006	5	2	0.485	0.015	41	34	0.522	0.006	19	29
chrI	196423	C	T	8	1	0.653	0.013	6	3	0.641	0.009	3	0	0.615	0.015	31	15	0.585	0.006	22	17	0.575	0.006	35	36	0.520	0.006	20	26	0.519	0.005	5	2	0.576	0.017	27	22	0.505	0.006	3	4	0.489	0.015	30	17	0.522	0.006	12	16
chrI	196452	C	T	6	3	0.653	0.013	1	0	0.641	0.009	3	0	0.615	0.015	31	15	0.585	0.006	23	15	0.575	0.006	34	38	0.520	0.006	21	20	0.519	0.005	6	2	0.576	0.017	29	25	0.505	0.006	7	3	0.489	0.015	28	20	0.522	0.006	10	11
chrI	196500	C	T	3	1	0.653	0.013	0	1	0.641	0.009	1	0	0.615	0.015	44	17	0.585	0.006	25	14	0.575	0.006	40	48	0.520	0.006	31	24	0.519	0.005	4	1	0.576	0.017	30	34	0.505	0.006	6	5	0.489	0.015	32	14	0.522	0.006	10	7
chrI	196523	T	A	4	1	0.653	0.013	1	3	0.641	0.009	0	0	0.615	0.015	47	17	0.585	0.006	29	22	0.575	0.006	40	50	0.520	0.006	36	27	0.519	0.005	4	1	0.576	0.017	35	41	0.505	0.006	6	3	0.489	0.015	36	25	0.522	0.006	14	7
chrI	196564	G	A	1	0	0.653	0.013	1	2	0.641	0.009	0	0	0.615	0.015	52	21	0.585	0.006	43	26	0.575	0.006	36	46	0.520	0.006	47	40	0.519	0.005	3	1	0.576	0.017	42	30	0.505	0.006	3	1	0.489	0.015	38	29	0.522	0.006	10	7
chrI	196587	C	T	2	0	0.653	0.013	1	2	0.641	0.009	0	0	0.615	0.015	52	18	0.585	0.006	43	25	0.575	0.006	38	47	0.520	0.006	48	38	0.519	0.005	3	1	0.576	0.017	46	28	0.505	0.006	3	1	0.489	0.015	37	32	0.522	0.006	10	7
chrI	196623	C	T	2	0	0.653	0.013	1	1	0.640	0.009	0	0	0.616	0.015	47	14	0.584	0.006	49	25	0.576	0.007	36	38	0.519	0.006	56	39	0.518	0.005	4	1	0.575	0.017	50	26	0.505	0.006	1	4	0.485	0.015	42	37	0.523	0.006	12	8
chrI	196647	T	C	3	0	0.653	0.013	1	1	0.640	0.009	0	0	0.616	0.015	45	16	0.584	0.006	54	24	0.576	0.007	46	41	0.519	0.006	54	43	0.518	0.005	4	0	0.575	0.017	56	27	0.505	0.006	1	4	0.485	0.015	44	43	0.523	0.006	14	6
chrI	196805	C	T	7	3	0.652	0.014	12	4	0.641	0.009	1	1	0.618	0.015	53	39	0.586	0.006	46	29	0.576	0.007	57	41	0.520	0.006	42	49	0.518	0.005	4	0	0.575	0.017	46	38	0.506	0.006	0	2	0.488	0.015	30	52	0.523	0.006	23	8
chrI	196861	C	T	9	2	0.652	0.014	9	5	0.641	0.009	5	2	0.618	0.015	49	31	0.586	0.006	40	28	0.576	0.007	61	31	0.520	0.006	31	39	0.518	0.005	2	2	0.575	0.017	45	34	0.506	0.006	4	0	0.488	0.015	32	37	0.523	0.006	26	15
chrI	196864	C	A	9	2	0.652	0.014	9	5	0.641	0.009	5	2	0.618	0.015	49	31	0.586	0.006	40	28	0.576	0.007	61	31	0.520	0.006	31	39	0.518	0.005	2	2	0.575	0.017	45	34	0.506	0.006	4	0	0.488	0.015	32	37	0.523	0.006	26	15
chrI	196884	C	T	10	2	0.652	0.014	9	5	0.641	0.009	4	2	0.618	0.015	46	26	0.586	0.006	47	32	0.576	0.007	60	39	0.520	0.006	35	32	0.518	0.005	2	2	0.575	0.017	40	37	0.506	0.006	4	0	0.488	0.015	36	43	0.523	0.006	31	19
chrI	196891	G	T	9	2	0.653	0.014	9	6	0.640	0.010	4	4	0.618	0.015	46	25	0.584	0.006	45	34	0.578	0.007	59	39	0.519	0.006	33	34	0.519	0.006	2	2	0.575	0.018	41	37	0.507	0.006	4	1	0.487	0.015	37	42	0.523	0.006	31	20
chrI	196929	A	G	8	1	0.653	0.014	8	5	0.640	0.010	1	3	0.618	0.015	50	20	0.584	0.006	47	29	0.578	0.007	60	46	0.519	0.006	49	34	0.519	0.006	9	2	0.575	0.018	47	36	0.507	0.006	6	3	0.487	0.015	49	39	0.523	0.006	32	23
chrI	196932	C	T	8	1	0.653	0.014	8	5	0.640	0.010	1	3	0.618	0.015	50	20	0.584	0.006	47	29	0.578	0.007	60	46	0.519	0.006	49	34	0.519	0.006	9	2	0.575	0.018	47	36	0.507	0.006	6	3	0.487	0.015	49	39	0.523	0.006	32	23
chrI	197024	A	G	5	3	0.652	0.014	15	10	0.640	0.010	3	6	0.616	0.015	54	46	0.585	0.006	58	44	0.577	0.007	90	62	0.520	0.006	83	61	0.518	0.006	11	3	0.574	0.018	54	66	0.507	0.006	6	5	0.488	0.015	57	63	0.524	0.006	27	19
chrI	197120	G	A	2	3	0.652	0.014	7	9	0.640	0.010	2	3	0.617	0.015	39	31	0.584	0.006	45	25	0.577	0.007	51	49	0.520	0.006	60	43	0.519	0.006	4	3	0.574	0.018	51	35	0.507	0.006	8	0	0.488	0.015	51	45	0.523	0.006	16	12
chrI	197123	G	A	2	3	0.652	0.014	7	9	0.640	0.010	2	3	0.617	0.015	39	31	0.584	0.006	45	25	0.577	0.007	51	49	0.520	0.006	60	43	0.519	0.006	4	3	0.574	0.018	51	35	0.507	0.006	8	0	0.488	0.015	51	45	0.523	0.006	16	12
chrI	197225	G	A	1	5	0.652	0.014	13	4	0.640	0.010	3	1	0.617	0.015	38	29	0.584	0.006	37	24	0.577	0.007	51	54	0.520	0.006	65	33	0.519	0.006	4	0	0.574	0.018	35	30	0.507	0.006	3	1	0.488	0.015	40	29	0.523	0.006	13	13
chrI	197236	G	T	2	4	0.652	0.014	16	2	0.640	0.010	3	2	0.617	0.015	35	23	0.584	0.006	37	24	0.577	0.007	46	43	0.520	0.006	51	34	0.519	0.006	6	0	0.574	0.018	28	25	0.507	0.006	5	2	0.488	0.015	39	26	0.523	0.006	12	15
chrI	197266	G	T	1	5	0.652	0.014	13	3	0.640	0.010	4	2	0.617	0.015	39	18	0.584	0.006	37	22	0.577	0.007	50	43	0.520	0.006	53	37	0.519	0.006	6	0	0.574	0.018	29	29	0.507	0.006	4	2	0.488	0.015	45	24	0.523	0.006	16	10
chrI	197344	C	T	0	0	0.652	0.014	12	1	0.640	0.010	3	3	0.617	0.015	33	25	0.584	0.006	32	26	0.577	0.007	54	40	0.520	0.006	44	45	0.519	0.006	4	0	0.574	0.018	36	39	0.507	0.006	2	1	0.488	0.015	40	28	0.524	0.006	9	10
chrI	197350	G	A	0	0	0.652	0.014	11	1	0.640	0.010	3	3	0.617	0.015	33	23	0.584	0.006	32	23	0.577	0.007	54	38	0.520	0.006	40	42	0.519	0.006	4	0	0.574	0.018	34	38	0.507	0.006	2	1	0.488	0.015	35	27	0.523	0.006	8	11
chrI	197428	A	T	1	2	0.652	0.014	9	3	0.640	0.010	0	2	0.617	0.015	28	26	0.584	0.006	34	25	0.577	0.007	42	37	0.520	0.006	26	35	0.519	0.006	2	2	0.574	0.018	36	40	0.507	0.006	0	3	0.488	0.015	35	27	0.523	0.006	10	20
chrI	197459	T	C	2	2	0.652	0.014	8	5	0.640	0.010	1	0	0.617	0.015	28	23	0.584	0.006	30	19	0.577	0.007	35	34	0.520	0.006	21	38	0.519	0.006	0	3	0.574	0.018	25	28	0.507	0.006	0	0	0.488	0.015	23	26	0.523	0.006	10	22
chrI	197484	T	C	1	2	0.652	0.014	4	5	0.640	0.010	1	0	0.617	0.015	31	22	0.584	0.006	26	19	0.577	0.007	33	31	0.520	0.006	21	36	0.519	0.006	0	2	0.574	0.018	23	26	0.507	0.006	0	2	0.488	0.015	20	23	0.523	0.006	8	19
chrI	197497	G	A	1	2	0.652	0.014	4	5	0.640	0.010	1	0	0.617	0.015	28	22	0.584	0.006	24	20	0.577	0.007	35	26	0.520	0.006	22	36	0.519	0.006	0	3	0.574	0.018	21	26	0.507	0.006	0	2	0.488	0.015	17	24	0.523	0.006	7	17
chrI	197560	A	G	6	0	0.652	0.014	3	3	0.640	0.010	2	0	0.617	0.015	21	22	0.584	0.006	25	21	0.577	0.007	35	24	0.520	0.006	32	29	0.519	0.006	2	1	0.574	0.018	32	28	0.507	0.006	0	2	0.488	0.015	23	21	0.523	0.006	7	11
chrI	197583	T	C	6	0	0.652	0.014	4	5	0.640	0.010	4	0	0.617	0.015	25	26	0.584	0.006	23	18	0.577	0.007	29	18	0.520	0.006	34	21	0.519	0.006	2	1	0.574	0.018	35	23	0.507	0.006	0	2	0.488	0.015	24	23	0.523	0.006	6	10
chrI	197587	G	A	6	0	0.652	0.014	4	5	0.641	0.010	4	0	0.617	0.015	25	26	0.584	0.006	23	18	0.578	0.007	29	18	0.520	0.006	34	21	0.519	0.006	2	1	0.574	0.018	35	23	0.507	0.006	0	2	0.488	0.015	24	23	0.523	0.006	6	10
chrI	197629	C	T	7	1	0.652	0.014	5	3	0.641	0.010	4	0	0.617	0.015	28	33	0.584	0.006	23	22	0.578	0.007	39	22	0.520	0.006	41	23	0.519	0.006	3	0	0.574	0.018	41	31	0.507	0.006	0	2	0.488	0.015	32	23	0.523	0.006	9	10
chrI	197646	T	G	6	1	0.652	0.014	7	6	0.641	0.010	2	0	0.617	0.015	34	34	0.584	0.006	27	27	0.578	0.007	45	35	0.520	0.006	43	27	0.519	0.006	1	1	0.574	0.018	41	30	0.507	0.006	0	4	0.488	0.015	34	32	0.523	0.006	16	14
chrI	197656	A	G	10	1	0.652	0.014	10	5	0.641	0.010	2	0	0.617	0.015	38	37	0.584	0.006	31	24	0.578	0.007	55	39	0.520	0.006	45	27	0.519	0.006	1	2	0.574	0.018	48	32	0.507	0.006	0	6	0.488	0.015	36	35	0.523	0.006	20	12
chrI	197694	G	T	10	2	0.652	0.014	13	5	0.641	0.010	2	3	0.617	0.015	36	31	0.584	0.006	30	23	0.578	0.007	57	46	0.520	0.006	40	28	0.519	0.006	4	2	0.574	0.018	37	30	0.507	0.006	3	6	0.488	0.015	35	30	0.523	0.006	20	16
chrI	197695	A	G	10	2	0.652	0.014	13	5	0.641	0.010	2	3	0.617	0.015	36	31	0.584	0.006	30	23	0.578	0.007	57	46	0.520	0.006	40	28	0.519	0.006	4	2	0.574	0.018	37	30	0.507	0.006	3	6	0.488	0.015	35	30	0.523	0.006	20	16
chrI	197758	A	G	11	3	0.652	0.014	17	8	0.641	0.010	9	4	0.617	0.015	52	35	0.583	0.006	56	38	0.577	0.007	63	52	0.520	0.006	55	51	0.520	0.006	13	4	0.574	0.018	43	38	0.507	0.006	5	3	0.488	0.015	53	29	0.522	0.006	28	18
chrI	197760	G	C	11	3	0.652	0.014	17	8	0.641	0.010	9	4	0.617	0.015	52	35	0.583	0.006	56	38	0.577	0.007	63	52	0.520	0.006	55	51	0.520	0.006	13	4	0.574	0.018	43	38	0.507	0.006	5	3	0.488	0.015	53	29	0.522	0.006	28	18
chrI	197765	C	G	10	3	0.652	0.014	17	8	0.641	0.010	10	4	0.617	0.015	51	36	0.583	0.006	56	38	0.577	0.007	63	50	0.520	0.006	56	52	0.520	0.006	13	4	0.574	0.018	44	38	0.507	0.006	6	3	0.488	0.015	57	29	0.522	0.006	29	18
chrI	197770	A	G	11	3	0.655	0.014	15	8	0.642	0.010	9	4	0.617	0.015	49	36	0.583	0.006	54	38	0.578	0.007	63	50	0.520	0.006	56	53	0.519	0.006	14	4	0.576	0.018	45	38	0.507	0.006	6	2	0.488	0.015	56	31	0.523	0.006	30	18
chrI	197772	A	G	11	3	0.655	0.014	15	8	0.642	0.010	9	4	0.617	0.015	49	36	0.583	0.006	54	38	0.578	0.007	63	50	0.520	0.006	56	53	0.519	0.006	14	4	0.576	0.018	45	38	0.507	0.006	6	2	0.488	0.015	56	31	0.523	0.006	30	18
chrI	197783	G	A	12	4	0.655	0.014	17	12	0.642	0.010	9	9	0.617	0.015	46	48	0.583	0.006	54	48	0.578	0.007	59	60	0.520	0.006	58	68	0.519	0.006	15	4	0.576	0.018	40	51	0.507	0.006	6	1	0.488	0.015	57	38	0.523	0.006	30	23
chrI	197791	A	G	12	5	0.655	0.014	23	15	0.642	0.010	9	10	0.617	0.015	53	52	0.583	0.006	59	48	0.578	0.007	63	64	0.520	0.006	66	70	0.519	0.006	19	4	0.576	0.018	40	53	0.507	0.006	9	1	0.488	0.015	61	40	0.523	0.006	30	23
chrI	197811	G	A	10	4	0.654	0.014	21	13	0.641	0.010	10	11	0.617	0.015	51	49	0.583	0.006	54	47	0.577	0.007	63	58	0.520	0.006	61	65	0.519	0.006	15	3	0.576	0.018	36	51	0.507	0.006	9	0	0.487	0.015	55	34	0.523	0.006	26	23
chrI	197813	T	C	10	4	0.654	0.014	21	13	0.641	0.010	10	11	0.617	0.015	51	49	0.583	0.006	54	47	0.577	0.007	63	58	0.520	0.006	61	65	0.519	0.006	15	3	0.576	0.018	36	51	0.507	0.006	9	0	0.487	0.015	55	34	0.523	0.006	26	23
chrI	197819	A	G	10	6	0.654	0.014	21	18	0.641	0.010	11	11	0.617	0.015	52	53	0.583	0.006	55	55	0.577	0.007	65	65	0.520	0.006	61	74	0.519	0.006	16	4	0.576	0.018	36	54	0.507	0.006	10	2	0.487	0.015	56	40	0.523	0.006	28	28
chrI	197825	G	A	10	6	0.654	0.014	22	19	0.641	0.010	11	11	0.617	0.015	55	54	0.583	0.006	58	51	0.577	0.007	62	66	0.520	0.006	62	75	0.519	0.006	16	4	0.576	0.018	39	52	0.507	0.006	10	2	0.487	0.015	57	42	0.523	0.006	28	30
chrI	197873	G	A	16	7	0.654	0.014	26	21	0.641	0.010	11	6	0.617	0.015	58	62	0.583	0.006	47	55	0.577	0.007	69	72	0.520	0.006	63	71	0.519	0.006	14	7	0.576	0.018	46	52	0.507	0.006	15	5	0.487	0.015	64	67	0.523	0.006	36	35
chrI	197890	C	T	16	8	0.654	0.014	23	19	0.641	0.010	6	5	0.617	0.015	48	58	0.583	0.006	47	59	0.577	0.007	63	74	0.520	0.006	49	77	0.519	0.006	13	5	0.576	0.018	44	51	0.507	0.006	13	8	0.487	0.015	57	65	0.523	0.006	34	37
chrI	197908	C	T	15	8	0.654	0.014	23	20	0.641	0.010	7	5	0.617	0.015	55	53	0.583	0.006	48	58	0.577	0.007	62	75	0.520	0.006	45	68	0.519	0.006	10	6	0.576	0.018	45	47	0.507	0.006	16	10	0.487	0.015	56	66	0.523	0.006	38	41
chrI	197921	C	G	13	6	0.652	0.014	23	19	0.640	0.010	6	3	0.617	0.015	51	46	0.583	0.007	42	54	0.577	0.007	56	63	0.520	0.006	42	60	0.520	0.006	9	6	0.576	0.018	43	46	0.507	0.006	14	7	0.487	0.015	57	62	0.522	0.006	37	31
chrI	197983	T	A	11	11	0.651	0.014	21	9	0.641	0.010	7	2	0.617	0.015	58	41	0.583	0.007	36	54	0.578	0.007	66	62	0.521	0.006	52	61	0.520	0.006	5	3	0.574	0.018	49	55	0.507	0.006	7	10	0.487	0.015	64	66	0.522	0.006	48	41
chrI	198013	T	A	20	10	0.651	0.014	21	9	0.641	0.010	7	3	0.617	0.015	58	43	0.583	0.007	35	55	0.578	0.007	67	51	0.521	0.006	54	59	0.520	0.006	6	4	0.574	0.018	46	50	0.507	0.006	6	5	0.487	0.015	59	59	0.522	0.006	44	42
chrI	198022	A	G	20	8	0.653	0.014	22	8	0.639	0.010	7	3	0.616	0.015	55	39	0.583	0.007	35	52	0.578	0.007	69	50	0.520	0.006	55	58	0.519	0.006	6	3	0.574	0.018	46	46	0.508	0.006	6	5	0.486	0.016	62	57	0.523	0.006	45	39
chrI	198027	C	T	21	8	0.653	0.014	23	8	0.639	0.010	8	3	0.616	0.015	57	36	0.583	0.007	38	50	0.578	0.007	66	45	0.520	0.006	55	53	0.519	0.006	5	3	0.574	0.018	44	46	0.508	0.006	6	4	0.486	0.016	64	55	0.523	0.006	48	38
chrI	198118	G	A	9	6	0.653	0.014	39	9	0.639	0.010	9	10	0.616	0.015	52	58	0.583	0.007	48	43	0.578	0.007	72	69	0.520	0.006	61	81	0.519	0.006	8	5	0.574	0.018	45	48	0.508	0.006	8	6	0.486	0.016	66	55	0.523	0.006	41	29
chrI	198168	G	T	6	5	0.653	0.014	41	13	0.639	0.010	9	7	0.616	0.015	62	69	0.583	0.007	61	46	0.578	0.007	72	76	0.520	0.006	74	94	0.519	0.006	9	2	0.574	0.018	62	53	0.508	0.006	10	6	0.486	0.016	80	56	0.523	0.006	50	36
chrI	198190	T	C	7	5	0.653	0.014	41	8	0.639	0.010	5	6	0.616	0.015	64	64	0.583	0.007	66	50	0.578	0.007	82	91	0.520	0.006	85	103	0.519	0.006	5	2	0.574	0.018	62	59	0.508	0.006	6	6	0.486	0.016	80	75	0.523	0.006	48	37
chrI	198215	C	A	6	5	0.653	0.014	32	11	0.639	0.010	3	6	0.616	0.015	63	67	0.583	0.007	60	50	0.578	0.007	77	92	0.520	0.006	86	108	0.519	0.006	4	2	0.574	0.018	69	67	0.508	0.006	5	5	0.486	0.016	75	79	0.523	0.006	46	38
chrI	198232	C	G	5	3	0.653	0.014	35	11	0.639	0.010	4	8	0.616	0.015	64	61	0.583	0.007	57	47	0.578	0.007	76	82	0.520	0.006	81	98	0.519	0.006	5	2	0.574	0.018	63	70	0.508	0.006	6	7	0.486	0.016	80	70	0.523	0.006	40	45
chrI	198244	G	T	5	3	0.653	0.014	29	9	0.639	0.010	3	7	0.616	0.015	53	51	0.583	0.007	47	41	0.578	0.007	59	70	0.520	0.006	62	81	0.519	0.006	8	1	0.574	0.018	52	63	0.508	0.006	4	6	0.486	0.016	68	68	0.523	0.006	31	44
chrI	198252	C	G	5	3	0.653	0.014	30	8	0.639	0.010	3	7	0.616	0.015	54	47	0.583	0.007	45	39	0.578	0.007	64	66	0.520	0.006	67	77	0.519	0.006	8	1	0.574	0.018	50	63	0.508	0.006	4	6	0.486	0.016	67	62	0.523	0.006	29	41
chrI	198253	T	G	5	3	0.653	0.014	30	8	0.639	0.010	3	7	0.616	0.015	54	47	0.583	0.007	45	39	0.578	0.007	64	66	0.520	0.006	67	77	0.519	0.006	8	1	0.574	0.018	50	63	0.508	0.006	4	6	0.486	0.016	67	62	0.523	0.006	29	41
chrI	198259	T	C	5	2	0.653	0.014	27	8	0.639	0.010	3	6	0.616	0.015	49	48	0.583	0.007	45	41	0.578	0.007	63	68	0.520	0.006	62	82	0.519	0.006	8	1	0.574	0.018	50	64	0.508	0.006	4	6	0.486	0.016	62	66	0.523	0.006	23	41
chrI	198267	A	G	5	3	0.653	0.014	26	9	0.639	0.010	3	6	0.616	0.015	50	48	0.583	0.007	41	40	0.578	0.007	59	74	0.520	0.006	63	79	0.519	0.006	8	2	0.574	0.018	50	64	0.508	0.006	4	6	0.486	0.016	60	69	0.523	0.006	24	41
chrI	198279	A	G	4	4	0.653	0.014	23	9	0.639	0.010	3	6	0.616	0.015	51	47	0.583	0.007	40	38	0.578	0.007	53	68	0.520	0.006	60	80	0.519	0.006	8	2	0.574	0.018	47	63	0.508	0.006	4	6	0.486	0.016	51	65	0.523	0.006	22	36
chrI	198287	A	G	4	3	0.653	0.014	21	8	0.639	0.010	2	6	0.616	0.015	46	46	0.583	0.007	41	38	0.578	0.007	55	64	0.520	0.006	59	80	0.519	0.006	7	2	0.574	0.018	51	61	0.508	0.006	3	5	0.486	0.016	52	63	0.523	0.006	23	36
chrI	198331	G	T	5	3	0.653	0.014	8	6	0.639	0.010	1	0	0.616	0.015	40	34	0.583	0.007	44	31	0.578	0.007	44	43	0.520	0.006	45	57	0.519	0.006	5	1	0.574	0.018	36	50	0.508	0.006	4	3	0.486	0.016	45	41	0.523	0.006	17	18
chrI	198351	G	A	5	3	0.653	0.014	9	7	0.639	0.010	1	0	0.616	0.015	38	33	0.583	0.007	44	32	0.578	0.007	42	41	0.520	0.006	44	55	0.519	0.006	2	1	0.574	0.018	35	39	0.508	0.006	4	2	0.486	0.016	51	37	0.523	0.006	18	13
chrI	198398	C	T	7	2	0.653	0.014	8	7	0.639	0.010	1	0	0.616	0.015	34	33	0.583	0.007	40	33	0.578	0.007	37	43	0.520	0.006	35	47	0.519	0.006	3	0	0.574	0.018	35	31	0.508	0.006	2	2	0.486	0.016	44	39	0.523	0.006	14	6
chrI	198448	C	G	4	0	0.653	0.014	2	4	0.639	0.010	0	0	0.616	0.015	28	21	0.583	0.007	20	27	0.578	0.007	25	33	0.520	0.006	31	36	0.519	0.006	4	0	0.574	0.018	31	28	0.508	0.006	1	0	0.486	0.016	24	28	0.523	0.006	11	3
chrI	198456	T	A	4	0	0.653	0.014	5	4	0.639	0.010	1	0	0.616	0.015	31	20	0.583	0.007	26	29	0.578	0.007	26	35	0.520	0.006	34	36	0.519	0.006	4	0	0.574	0.018	39	28	0.508	0.006	1	0	0.486	0.016	26	29	0.523	0.006	12	3
chrI	198490	G	C	3	0	0.653	0.014	5	3	0.639	0.010	4	0	0.616	0.015	24	16	0.583	0.007	23	24	0.578	0.007	29	32	0.520	0.006	37	37	0.519	0.006	3	0	0.574	0.018	38	33	0.508	0.006	2	1	0.486	0.016	26	20	0.523	0.006	13	4
chrI	198533	C	T	4	0	0.653	0.014	5	1	0.639	0.010	5	2	0.616	0.015	21	15	0.583	0.007	25	21	0.578	0.007	30	25	0.520	0.006	37	24	0.519	0.006	3	0	0.574	0.018	38	35	0.508	0.006	1	1	0.486	0.016	29	18	0.523	0.006	13	6
chrI	198536	C	T	4	0	0.653	0.014	5	1	0.639	0.010	5	2	0.616	0.015	21	15	0.583	0.007	25	21	0.578	0.007	30	25	0.520	0.006	37	24	0.519	0.006	3	0	0.574	0.018	38	35	0.508	0.006	1	1	0.486	0.016	29	18	0.523	0.006	13	6
chrI	198560	T	C	2	0	0.653	0.014	4	0	0.639	0.010	4	2	0.616	0.015	17	18	0.583	0.007	29	17	0.578	0.007	34	21	0.520	0.006	36	21	0.519	0.006	4	0	0.574	0.018	36	23	0.508	0.006	1	1	0.486	0.016	28	18	0.523	0.006	8	7
chrI	198562	G	A	2	0	0.653	0.014	4	0	0.639	0.010	4	2	0.616	0.015	17	18	0.583	0.007	29	17	0.578	0.007	34	21	0.520	0.006	36	21	0.519	0.006	4	0	0.574	0.018	36	23	0.508	0.006	1	1	0.486	0.016	28	18	0.523	0.006	8	7
chrI	198568	G	C	2	0	0.653	0.014	4	0	0.639	0.010	3	2	0.616	0.015	17	18	0.583	0.007	31	18	0.578	0.007	35	20	0.520	0.006	33	21	0.519	0.006	4	0	0.574	0.018	38	25	0.508	0.006	1	1	0.486	0.016	26	22	0.523	0.006	9	6
chrI	198707	C	T	3	1	0.653	0.014	5	0	0.639	0.010	0	2	0.616	0.015	27	12	0.583	0.007	25	22	0.578	0.007	38	36	0.520	0.006	29	23	0.519	0.006	4	0	0.574	0.018	23	30	0.508	0.006	2	3	0.486	0.016	34	21	0.523	0.006	5	9
chrI	198713	C	T	3	1	0.653	0.014	5	0	0.639	0.010	0	2	0.616	0.015	27	12	0.583	0.007	25	22	0.578	0.007	38	36	0.520	0.006	29	23	0.519	0.006	4	0	0.574	0.018	23	30	0.508	0.006	2	3	0.486	0.016	34	21	0.523	0.006	5	9
chrI	199811	T	G	0	1	0.652	0.014	0	6	0.641	0.010	0	6	0.614	0.016	0	12	0.581	0.007	0	20	0.575	0.007	0	23	0.520	0.006	0	17	0.521	0.006	0	6	0.568	0.018	0	9	0.506	0.006	0	0	0.484	0.016	0	15	0.524	0.006	0	4
chrI	200532	C	T	13	10	0.654	0.014	32	4	0.646	0.010	10	6	0.612	0.016	64	2	0.585	0.007	58	5	0.578	0.007	74	2	0.522	0.006	77	4	0.521	0.006	13	6	0.570	0.019	67	5	0.506	0.007	2	8	0.487	0.016	58	4	0.523	0.007	45	15
chrI	200534	T	G	13	10	0.654	0.014	32	4	0.646	0.010	10	6	0.612	0.016	64	2	0.585	0.007	58	5	0.578	0.007	74	2	0.522	0.006	77	4	0.521	0.006	13	6	0.570	0.019	67	5	0.506	0.007	2	8	0.487	0.016	58	4	0.523	0.007	45	15
chrI	200537	A	G	13	10	0.654	0.014	32	4	0.646	0.010	10	6	0.612	0.016	64	2	0.585	0.007	58	5	0.578	0.007	74	2	0.522	0.006	77	4	0.521	0.006	13	6	0.570	0.019	67	5	0.506	0.007	2	8	0.487	0.016	58	4	0.523	0.007	45	15
chrI	201152	T	A	11	10	0.646	0.015	13	13	0.647	0.011	11	2	0.605	0.017	36	17	0.583	0.007	55	11	0.577	0.007	58	14	0.524	0.006	51	21	0.524	0.006	8	7	0.560	0.019	67	19	0.509	0.007	10	12	0.487	0.016	46	16	0.521	0.007	42	25
chrI	202732	G	A	7	6	0.646	0.015	15	7	0.647	0.011	4	5	0.611	0.017	62	23	0.579	0.008	52	28	0.568	0.008	84	49	0.524	0.006	92	29	0.521	0.006	3	2	0.556	0.020	57	20	0.508	0.007	4	6	0.482	0.017	59	19	0.519	0.007	30	15
chrI	202763	C	G	9	5	0.646	0.015	16	9	0.647	0.011	4	7	0.611	0.017	50	37	0.579	0.008	37	34	0.568	0.008	67	60	0.524	0.006	67	42	0.521	0.006	3	6	0.556	0.020	54	24	0.508	0.007	4	9	0.482	0.017	48	24	0.519	0.007	37	28
chrI	202801	G	A	8	7	0.646	0.015	25	6	0.647	0.011	9	9	0.611	0.017	44	28	0.579	0.008	36	35	0.568	0.008	68	61	0.524	0.006	75	51	0.521	0.006	7	9	0.556	0.020	41	28	0.508	0.007	4	12	0.482	0.017	47	34	0.519	0.007	42	38
chrI	202825	G	A	9	6	0.647	0.015	31	10	0.650	0.011	11	19	0.612	0.017	55	41	0.580	0.008	46	33	0.567	0.008	79	78	0.525	0.007	84	65	0.519	0.006	11	11	0.556	0.020	49	45	0.510	0.007	8	12	0.478	0.017	56	43	0.519	0.007	39	49
chrI	202953	A	G	14	8	0.647	0.015	20	15	0.649	0.011	10	12	0.610	0.017	69	41	0.580	0.008	61	41	0.566	0.008	79	71	0.523	0.007	67	57	0.521	0.006	11	10	0.556	0.020	71	31	0.510	0.007	14	20	0.477	0.017	59	45	0.519	0.007	35	44
chrI	202957	T	C	14	8	0.647	0.015	20	15	0.649	0.011	10	12	0.610	0.017	69	41	0.580	0.008	61	41	0.566	0.008	79	71	0.523	0.007	67	57	0.521	0.006	11	10	0.556	0.020	71	31	0.510	0.007	14	20	0.477	0.017	59	45	0.519	0.007	35	44
chrI	202977	A	T	14	7	0.647	0.015	20	19	0.649	0.011	13	10	0.610	0.017	75	53	0.580	0.008	67	49	0.566	0.008	85	73	0.523	0.007	71	79	0.521	0.006	11	10	0.556	0.020	63	45	0.510	0.007	13	20	0.477	0.017	62	54	0.519	0.007	42	42
chrI	203049	C	T	13	4	0.647	0.015	25	28	0.649	0.011	15	5	0.610	0.017	71	53	0.580	0.008	68	57	0.566	0.008	84	91	0.523	0.007	81	89	0.521	0.006	6	4	0.556	0.020	74	68	0.510	0.007	12	21	0.477	0.017	59	63	0.519	0.007	48	52
chrI	203105	A	G	14	5	0.647	0.015	26	29	0.649	0.011	17	1	0.610	0.017	69	55	0.580	0.008	59	50	0.566	0.008	76	84	0.523	0.007	80	69	0.521	0.006	8	7	0.556	0.020	64	65	0.510	0.007	16	18	0.477	0.017	63	67	0.519	0.007	37	44
chrI	203111	C	T	14	6	0.647	0.015	24	28	0.649	0.011	17	1	0.610	0.017	71	53	0.580	0.008	60	46	0.566	0.008	79	83	0.523	0.007	80	69	0.521	0.006	9	8	0.556	0.020	61	64	0.510	0.007	16	17	0.477	0.017	63	68	0.519	0.007	39	43
chrI	203180	T	C	7	2	0.648	0.016	15	19	0.651	0.011	6	0	0.604	0.018	67	45	0.581	0.008	57	36	0.567	0.008	79	73	0.523	0.007	84	62	0.519	0.007	5	3	0.561	0.020	55	55	0.507	0.007	8	6	0.475	0.017	79	53	0.521	0.007	35	23
chrI	203181	G	A	7	2	0.648	0.016	15	19	0.651	0.011	6	0	0.604	0.018	67	45	0.581	0.008	57	36	0.567	0.008	79	73	0.523	0.007	84	62	0.519	0.007	5	3	0.561	0.020	55	55	0.507	0.007	8	6	0.475	0.017	79	53	0.521	0.007	35	23
chrI	203214	G	C	6	1	0.646	0.016	15	12	0.652	0.011	6	0	0.604	0.018	67	44	0.580	0.008	69	46	0.566	0.008	86	91	0.522	0.007	96	72	0.519	0.007	6	2	0.561	0.020	67	67	0.509	0.007	4	1	0.475	0.017	80	61	0.520	0.007	28	19
chrI	203215	C	T	6	1	0.646	0.016	15	12	0.652	0.011	6	0	0.604	0.018	67	44	0.580	0.008	69	46	0.566	0.008	86	91	0.522	0.007	96	72	0.519	0.007	6	2	0.561	0.020	67	67	0.509	0.007	4	1	0.475	0.017	80	61	0.520	0.007	28	19
chrI	203222	A	C	5	1	0.646	0.016	16	8	0.652	0.011	7	0	0.604	0.018	74	48	0.580	0.008	72	49	0.566	0.008	96	95	0.522	0.007	98	81	0.519	0.007	6	2	0.561	0.020	72	70	0.509	0.007	3	1	0.475	0.017	87	66	0.520	0.007	30	19
chrI	203235	A	G	6	2	0.646	0.016	16	6	0.652	0.011	5	0	0.604	0.018	80	47	0.580	0.008	75	46	0.566	0.008	103	99	0.522	0.007	106	89	0.519	0.007	6	2	0.561	0.020	76	72	0.509	0.007	2	1	0.475	0.017	99	65	0.520	0.007	26	18
chrI	203349	C	T	10	2	0.647	0.016	15	10	0.657	0.011	6	1	0.607	0.018	65	45	0.583	0.008	65	41	0.568	0.008	86	84	0.524	0.007	95	68	0.520	0.007	4	2	0.561	0.020	59	45	0.512	0.007	6	6	0.473	0.017	76	50	0.520	0.007	24	24
chrI	203386	A	T	12	1	0.647	0.016	19	13	0.657	0.011	10	2	0.607	0.018	55	48	0.583	0.008	68	43	0.568	0.008	78	83	0.524	0.007	86	82	0.520	0.007	8	2	0.561	0.020	61	52	0.512	0.007	9	7	0.473	0.017	70	58	0.520	0.007	31	28
chrI	203458	C	T	11	1	0.647	0.016	26	15	0.657	0.011	14	7	0.607	0.018	59	34	0.583	0.008	65	38	0.568	0.008	90	58	0.524	0.007	75	62	0.520	0.007	14	1	0.561	0.020	84	47	0.513	0.007	7	7	0.473	0.017	56	40	0.520	0.007	42	32
chrI	203461	G	A	11	1	0.646	0.016	26	15	0.652	0.011	14	7	0.606	0.018	59	34	0.582	0.008	65	38	0.567	0.008	90	58	0.523	0.007	75	62	0.519	0.007	14	1	0.560	0.020	84	47	0.510	0.007	7	7	0.473	0.017	56	40	0.521	0.007	42	32
chrI	203912	A	T	17	14	0.645	0.016	44	22	0.654	0.011	19	15	0.606	0.018	73	16	0.582	0.008	61	52	0.568	0.008	114	57	0.523	0.007	86	60	0.520	0.007	18	9	0.559	0.021	64	27	0.513	0.008	17	21	0.473	0.018	68	36	0.520	0.007	86	78
chrI	203922	A	G	16	12	0.645	0.016	48	23	0.654	0.011	21	14	0.606	0.018	74	19	0.582	0.008	52	49	0.568	0.008	107	53	0.523	0.007	88	58	0.520	0.007	21	8	0.559	0.021	60	26	0.513	0.008	18	23	0.473	0.018	65	32	0.520	0.007	91	76
chrI	203973	G	A	18	19	0.645	0.016	46	20	0.654	0.011	18	12	0.606	0.018	84	18	0.582	0.008	72	46	0.568	0.008	111	55	0.523	0.007	103	59	0.520	0.007	21	11	0.559	0.021	77	32	0.513	0.008	19	27	0.473	0.018	72	25	0.520	0.007	93	88
chrI	203984	G	A	18	18	0.645	0.016	54	23	0.654	0.011	19	12	0.606	0.018	89	20	0.582	0.008	73	47	0.568	0.008	122	53	0.523	0.007	110	59	0.520	0.007	21	10	0.559	0.021	79	37	0.513	0.008	17	23	0.473	0.018	78	28	0.520	0.007	96	93
chrI	204012	A	G	21	15	0.645	0.016	55	26	0.654	0.011	18	10	0.606	0.018	89	16	0.582	0.008	66	42	0.568	0.008	121	42	0.523	0.007	107	51	0.520	0.007	25	10	0.559	0.021	84	34	0.513	0.008	18	23	0.473	0.018	84	32	0.520	0.007	88	101
chrI	204023	C	T	21	15	0.645	0.016	55	25	0.654	0.011	18	9	0.606	0.018	84	16	0.582	0.008	65	38	0.568	0.008	117	39	0.523	0.007	99	47	0.520	0.007	23	10	0.559	0.021	82	33	0.513	0.008	17	23	0.473	0.018	83	32	0.520	0.007	85	99
chrI	204029	T	C	25	16	0.645	0.016	59	26	0.654	0.011	19	9	0.606	0.018	97	16	0.582	0.008	73	36	0.568	0.008	137	39	0.523	0.007	106	46	0.520	0.007	25	10	0.559	0.021	100	32	0.513	0.008	17	23	0.473	0.018	90	30	0.520	0.007	92	103
chrI	204848	T	C	0	0	0.645	0.016	0	0	0.655	0.011	0	0	0.605	0.018	1	0	0.583	0.008	2	0	0.571	0.008	3	0	0.525	0.007	3	2	0.521	0.007	0	0	0.565	0.020	1	4	0.516	0.008	0	0	0.475	0.018	2	0	0.520	0.008	0	0
chrI	204863	G	A	0	0	0.645	0.016	0	0	0.655	0.011	0	0	0.605	0.018	1	0	0.583	0.008	2	0	0.571	0.008	3	0	0.525	0.007	3	2	0.521	0.007	0	0	0.565	0.020	2	4	0.516	0.008	0	0	0.475	0.018	2	0	0.520	0.008	0	0
chrI	204959	C	G	0	0	0.642	0.016	0	0	0.653	0.011	0	0	0.602	0.018	0	5	0.582	0.008	0	3	0.568	0.008	0	3	0.525	0.007	0	6	0.521	0.007	0	0	0.560	0.021	0	6	0.514	0.008	0	0	0.473	0.018	0	2	0.520	0.008	0	0
chrI	205050	C	A	0	0	0.642	0.016	0	0	0.653	0.011	0	0	0.602	0.018	0	2	0.582	0.008	0	3	0.568	0.008	1	2	0.525	0.007	0	2	0.521	0.007	0	0	0.560	0.021	0	2	0.514	0.008	0	0	0.473	0.018	0	2	0.520	0.008	0	0
chrI	205175	C	T	0	0	0.642	0.016	0	0	0.653	0.011	0	0	0.602	0.018	1	2	0.582	0.008	1	0	0.568	0.008	0	1	0.525	0.007	1	2	0.521	0.007	0	0	0.560	0.021	1	0	0.514	0.008	0	0	0.473	0.018	3	3	0.520	0.008	0	0
chrI	205178	A	G	0	0	0.642	0.016	0	0	0.653	0.011	0	0	0.602	0.018	1	2	0.582	0.008	1	0	0.568	0.008	0	1	0.525	0.007	1	2	0.521	0.007	0	0	0.560	0.021	1	0	0.514	0.008	0	0	0.473	0.018	3	3	0.520	0.008	0	0
chrI	205198	A	C	0	0	0.642	0.016	0	0	0.653	0.011	0	0	0.602	0.018	1	0	0.582	0.008	0	0	0.568	0.008	0	0	0.525	0.007	1	0	0.521	0.007	0	0	0.560	0.021	1	0	0.514	0.008	0	0	0.473	0.018	0	1	0.520	0.008	0	0
chrI	205199	C	T	0	0	0.642	0.016	0	0	0.653	0.011	0	0	0.602	0.018	1	0	0.582	0.008	0	0	0.568	0.008	0	0	0.525	0.007	1	0	0.521	0.007	0	0	0.560	0.021	1	0	0.514	0.008	0	0	0.473	0.018	0	1	0.520	0.008	0	0
chrI	205200	A	G	0	0	0.642	0.016	0	0	0.653	0.011	0	0	0.602	0.018	1	0	0.582	0.008	0	0	0.568	0.008	0	0	0.525	0.007	1	0	0.521	0.007	0	0	0.560	0.021	1	0	0.514	0.008	0	0	0.473	0.018	0	1	0.520	0.008	0	0
chrI	205292	A	T	0	0	0.642	0.016	0	0	0.653	0.011	0	0	0.602	0.018	0	0	0.582	0.008	0	0	0.568	0.008	0	0	0.525	0.007	0	0	0.521	0.007	0	0	0.560	0.021	0	0	0.514	0.008	0	0	0.473	0.018	0	0	0.520	0.008	0	0
chrI	205313	A	G	0	0	0.642	0.016	0	0	0.653	0.011	0	0	0.602	0.018	0	2	0.582	0.008	0	2	0.568	0.008	0	0	0.525	0.007	0	0	0.521	0.007	0	1	0.560	0.021	0	2	0.514	0.008	0	0	0.473	0.018	0	1	0.520	0.008	0	0
chrI	205499	C	G	0	0	0.642	0.016	0	0	0.653	0.011	0	0	0.602	0.018	0	0	0.582	0.008	0	0	0.568	0.008	0	0	0.525	0.007	0	0	0.521	0.007	0	1	0.560	0.021	0	0	0.514	0.008	0	0	0.473	0.018	0	0	0.520	0.008	0	0
chrI	205519	C	A	0	1	0.642	0.016	0	0	0.653	0.011	0	0	0.602	0.018	0	1	0.582	0.008	0	0	0.568	0.008	0	2	0.525	0.007	0	1	0.521	0.007	1	1	0.560	0.021	0	2	0.514	0.008	1	0	0.473	0.018	0	1	0.520	0.008	0	1
chrI	205520	C	T	1	0	0.642	0.016	0	0	0.653	0.011	0	0	0.602	0.018	1	0	0.582	0.008	1	0	0.568	0.008	2	0	0.525	0.007	1	0	0.521	0.007	2	0	0.560	0.021	0	2	0.514	0.008	1	0	0.473	0.018	1	0	0.520	0.008	1	0
chrI	205811	C	T	39	23	0.642	0.016	43	59	0.653	0.011	20	31	0.602	0.018	62	15	0.582	0.008	55	8	0.568	0.008	74	21	0.525	0.007	70	21	0.521	0.007	30	10	0.560	0.021	61	21	0.514	0.008	9	18	0.473	0.018	53	8	0.520	0.008	83	52
chrI	205829	T	C	39	25	0.642	0.016	50	64	0.653	0.011	24	31	0.602	0.018	65	15	0.582	0.008	53	8	0.568	0.008	73	20	0.525	0.007	74	23	0.521	0.007	34	11	0.560	0.021	64	22	0.514	0.008	9	16	0.473	0.018	59	8	0.520	0.008	87	58
chrI	205835	C	T	36	28	0.642	0.016	46	62	0.653	0.011	21	31	0.602	0.018	60	15	0.582	0.008	52	8	0.568	0.008	71	20	0.525	0.007	76	23	0.521	0.007	34	12	0.560	0.021	65	23	0.514	0.008	11	16	0.473	0.018	56	7	0.520	0.008	87	55
chrI	206126	T	C	0	14	0.643	0.017	0	28	0.653	0.011	0	11	0.602	0.018	0	26	0.582	0.008	0	29	0.568	0.008	0	49	0.525	0.007	0	37	0.521	0.007	0	9	0.560	0.021	0	35	0.514	0.008	0	20	0.473	0.018	0	24	0.520	0.008	0	46
chrI	206129	A	C	0	14	0.643	0.017	0	28	0.653	0.011	0	11	0.602	0.018	0	26	0.582	0.008	0	29	0.568	0.008	0	49	0.525	0.007	0	37	0.521	0.007	0	9	0.560	0.021	0	35	0.514	0.008	0	20	0.473	0.018	0	24	0.520	0.008	0	46
chrI	206132	G	T	0	14	0.643	0.017	0	28	0.653	0.011	0	11	0.602	0.018	0	26	0.582	0.008	0	29	0.568	0.008	0	49	0.525	0.007	0	37	0.521	0.007	0	9	0.560	0.021	0	35	0.514	0.008	0	20	0.473	0.018	0	24	0.520	0.008	0	46
chrI	206144	C	T	0	21	0.643	0.017	1	29	0.653	0.011	0	11	0.602	0.018	0	19	0.582	0.008	0	20	0.568	0.008	2	33	0.525	0.007	1	34	0.521	0.007	0	9	0.560	0.021	0	21	0.514	0.008	0	18	0.473	0.018	0	30	0.520	0.008	2	53
chrI	206177	G	C	0	19	0.643	0.017	0	33	0.653	0.011	0	15	0.602	0.018	0	20	0.582	0.008	0	16	0.568	0.008	0	25	0.525	0.007	0	32	0.521	0.007	0	6	0.560	0.021	0	14	0.514	0.008	0	12	0.473	0.018	0	22	0.520	0.008	0	50
chrI	206178	C	A	0	19	0.643	0.017	0	33	0.653	0.011	0	15	0.602	0.018	0	20	0.582	0.008	0	16	0.568	0.008	0	25	0.525	0.007	0	32	0.521	0.007	0	6	0.560	0.021	0	14	0.514	0.008	0	12	0.473	0.018	0	22	0.520	0.008	0	50
chrI	206179	A	C	0	19	0.643	0.017	0	33	0.653	0.011	0	15	0.602	0.018	0	20	0.582	0.008	0	16	0.568	0.008	0	25	0.525	0.007	0	32	0.521	0.007	0	6	0.560	0.021	0	14	0.514	0.008	0	12	0.473	0.018	0	22	0.520	0.008	0	50
chrI	206549	T	C	15	3	0.644	0.017	47	30	0.646	0.012	27	12	0.606	0.019	66	57	0.580	0.008	60	65	0.565	0.008	79	77	0.526	0.007	96	82	0.521	0.007	22	12	0.568	0.021	63	56	0.517	0.008	12	7	0.476	0.019	54	67	0.521	0.008	71	49
chrI	206558	T	C	16	4	0.643	0.017	44	29	0.646	0.012	23	13	0.607	0.019	59	61	0.580	0.008	55	66	0.565	0.008	68	81	0.526	0.007	80	86	0.521	0.007	23	13	0.568	0.021	58	57	0.518	0.008	13	9	0.476	0.019	48	68	0.521	0.008	60	54
chrI	206561	T	A	16	4	0.643	0.017	44	29	0.646	0.012	23	13	0.607	0.019	59	61	0.580	0.008	55	66	0.565	0.008	68	81	0.526	0.007	80	86	0.521	0.007	23	13	0.568	0.021	58	57	0.518	0.008	13	9	0.476	0.019	48	68	0.521	0.008	60	54
chrI	206564	G	T	16	4	0.643	0.017	44	29	0.646	0.012	23	13	0.607	0.019	59	61	0.580	0.008	55	66	0.565	0.008	68	81	0.526	0.007	80	86	0.521	0.007	23	13	0.568	0.021	58	57	0.518	0.008	13	9	0.476	0.019	48	68	0.521	0.008	60	54
chrI	206567	T	A	16	4	0.643	0.017	44	29	0.646	0.012	23	13	0.607	0.019	59	61	0.580	0.008	55	66	0.565	0.008	68	81	0.526	0.007	80	86	0.521	0.007	23	13	0.568	0.021	58	57	0.518	0.008	13	9	0.476	0.019	48	68	0.521	0.008	60	54
chrI	206580	T	A	19	8	0.648	0.017	49	44	0.645	0.012	20	22	0.603	0.019	66	119	0.579	0.008	60	119	0.564	0.008	86	150	0.527	0.007	89	161	0.523	0.007	25	18	0.573	0.022	75	123	0.517	0.008	16	16	0.476	0.019	60	116	0.520	0.008	60	87
chrI	210818	A	T	0	7	0.629	0.020	0	7	0.645	0.014	0	5	0.618	0.022	0	46	0.578	0.010	0	35	0.566	0.010	0	74	0.538	0.008	0	64	0.524	0.008	0	2	0.593	0.024	0	53	0.532	0.010	0	4	0.467	0.021	0	51	0.531	0.009	0	21
chrI	211019	T	C	0	6	0.630	0.020	0	10	0.643	0.014	0	3	0.615	0.022	0	28	0.576	0.010	0	28	0.564	0.010	0	33	0.536	0.008	0	46	0.525	0.008	0	6	0.596	0.024	0	34	0.531	0.010	0	1	0.469	0.021	0	26	0.531	0.010	0	16
chrI	222348	G	A	31	16	0.626	0.038	47	32	0.605	0.027	10	6	0.559	0.042	9	9	0.601	0.021	4	5	0.572	0.020	11	6	0.557	0.017	12	7	0.559	0.016	19	12	0.614	0.044	7	10	0.581	0.021	11	17	0.457	0.037	6	5	0.564	0.020	90	94
chrI	225376	C	T	0	0	0.662	0.047	1	1	0.627	0.037	0	0	0.602	0.053	2	0	0.531	0.043	0	0	0.562	0.033	1	0	0.521	0.039	0	0	0.611	0.027	0	0	0.664	0.055	2	0	0.529	0.048	0	0	0.434	0.051	0	0	0.458	0.044	1	3
chrII	255	C	G	8	0	0.632	0.029	15	4	0.622	0.024	8	2	0.659	0.043	6	10	0.483	0.014	13	6	0.476	0.015	18	6	0.510	0.012	9	10	0.496	0.012	2	1	0.595	0.041	12	12	0.497	0.013	3	6	0.527	0.043	13	5	0.507	0.013	26	15
chrII	356	T	C	23	1	0.632	0.029	38	2	0.622	0.024	18	8	0.659	0.043	21	2	0.483	0.014	17	0	0.476	0.015	16	3	0.510	0.012	17	0	0.496	0.012	13	3	0.595	0.041	20	0	0.497	0.013	6	4	0.527	0.043	18	2	0.507	0.013	61	9
chrII	358	C	T	23	1	0.632	0.029	38	2	0.622	0.024	18	8	0.659	0.043	21	2	0.483	0.014	17	0	0.476	0.015	16	3	0.510	0.012	17	0	0.496	0.012	13	3	0.595	0.041	20	0	0.497	0.013	6	4	0.527	0.043	18	2	0.507	0.013	61	9
chrII	2539	A	T	0	1	0.632	0.029	0	0	0.622	0.024	0	0	0.659	0.043	18	2	0.483	0.014	8	4	0.476	0.015	19	3	0.510	0.012	17	0	0.496	0.012	2	0	0.595	0.041	20	3	0.497	0.013	0	0	0.527	0.042	14	1	0.507	0.013	0	8
chrII	2699	C	T	0	0	0.632	0.029	0	0	0.622	0.024	0	0	0.659	0.043	1	2	0.483	0.014	0	2	0.476	0.015	2	1	0.510	0.012	9	1	0.496	0.012	0	0	0.595	0.041	10	0	0.497	0.013	0	0	0.527	0.042	6	0	0.507	0.013	0	0
chrII	5983	C	G	66	0	0.638	0.026	77	0	0.614	0.022	49	0	0.674	0.040	63	0	0.483	0.013	45	0	0.476	0.013	89	0	0.504	0.011	81	0	0.488	0.011	44	0	0.585	0.038	0	80	0.486	0.012	31	0	0.525	0.038	1	98	0.511	0.012	140	0
chrII	6440	G	C	0	16	0.638	0.026	0	24	0.614	0.022	1	5	0.674	0.040	0	46	0.483	0.013	0	39	0.476	0.013	0	62	0.504	0.011	1	68	0.488	0.011	0	3	0.585	0.038	1	52	0.486	0.012	1	10	0.525	0.038	0	62	0.511	0.012	1	70
chrII	6796	C	G	29	10	0.638	0.026	31	21	0.614	0.022	22	4	0.674	0.040	10	17	0.483	0.013	19	23	0.476	0.013	47	28	0.504	0.011	39	30	0.488	0.011	29	10	0.585	0.038	31	24	0.486	0.012	19	4	0.525	0.038	31	31	0.511	0.012	50	58
chrII	7075	A	G	18	12	0.638	0.026	19	18	0.614	0.022	3	8	0.674	0.040	54	89	0.483	0.013	59	81	0.476	0.013	90	126	0.504	0.011	87	135	0.488	0.011	5	16	0.584	0.038	72	106	0.486	0.012	14	1	0.525	0.038	81	107	0.511	0.012	62	83
chrII	7100	C	T	16	6	0.638	0.026	22	11	0.614	0.022	4	1	0.674	0.040	66	40	0.483	0.013	84	27	0.476	0.013	108	61	0.504	0.011	115	60	0.488	0.011	5	4	0.584	0.038	91	48	0.486	0.012	13	1	0.525	0.038	100	54	0.511	0.012	55	36
chrII	7109	G	C	17	6	0.638	0.026	22	12	0.614	0.022	7	1	0.674	0.040	54	39	0.483	0.013	69	25	0.476	0.013	90	55	0.504	0.011	83	60	0.488	0.011	5	4	0.584	0.038	71	49	0.486	0.012	13	1	0.525	0.038	88	48	0.511	0.012	57	38
chrII	7116	C	A	13	6	0.638	0.026	20	13	0.614	0.022	8	1	0.674	0.040	36	28	0.483	0.013	47	25	0.476	0.013	62	49	0.504	0.011	58	53	0.488	0.011	3	5	0.584	0.038	52	42	0.486	0.012	11	1	0.525	0.038	65	42	0.511	0.012	45	39
chrII	7273	A	G	19	28	0.638	0.026	36	46	0.614	0.022	21	34	0.674	0.040	57	54	0.483	0.013	56	71	0.476	0.013	93	115	0.504	0.011	92	101	0.488	0.011	11	26	0.584	0.038	69	77	0.486	0.012	21	20	0.525	0.038	107	74	0.511	0.012	61	101
chrII	7366	T	C	15	22	0.638	0.026	31	29	0.614	0.022	10	15	0.674	0.040	78	42	0.483	0.013	71	73	0.476	0.013	118	95	0.504	0.011	116	99	0.488	0.011	11	15	0.584	0.038	119	76	0.486	0.012	11	18	0.525	0.038	129	63	0.511	0.012	64	92
chrII	7510	G	T	0	5	0.638	0.026	0	7	0.614	0.022	0	2	0.674	0.040	0	23	0.483	0.013	0	29	0.476	0.013	0	44	0.504	0.011	0	23	0.488	0.011	0	3	0.584	0.038	0	25	0.486	0.012	0	1	0.525	0.038	0	48	0.511	0.012	0	30
chrII	7549	T	C	2	6	0.638	0.026	0	11	0.614	0.022	1	2	0.674	0.040	20	24	0.483	0.013	10	35	0.476	0.013	16	54	0.504	0.011	22	27	0.488	0.011	0	4	0.584	0.038	26	30	0.486	0.012	1	1	0.525	0.038	22	50	0.511	0.012	11	33
chrII	7951	T	C	44	15	0.638	0.026	88	33	0.614	0.022	26	14	0.674	0.040	49	36	0.483	0.013	45	51	0.476	0.013	103	85	0.504	0.011	99	66	0.488	0.011	34	10	0.584	0.038	72	56	0.486	0.012	22	20	0.525	0.038	71	65	0.511	0.012	121	109
chrII	8328	G	C	21	10	0.638	0.026	44	20	0.614	0.022	6	2	0.674	0.040	40	49	0.483	0.013	39	41	0.476	0.013	61	62	0.504	0.011	82	62	0.488	0.011	6	3	0.584	0.038	40	55	0.486	0.012	14	2	0.525	0.038	47	54	0.511	0.012	56	62
chrII	8331	C	T	21	10	0.638	0.026	44	20	0.614	0.022	6	2	0.674	0.040	40	49	0.483	0.013	39	41	0.476	0.013	61	62	0.504	0.011	82	62	0.488	0.011	6	3	0.584	0.038	40	55	0.486	0.012	14	2	0.525	0.038	47	54	0.511	0.012	56	62
chrII	9535	G	A	10	11	0.636	0.025	20	22	0.631	0.021	6	3	0.666	0.038	37	38	0.491	0.013	25	39	0.479	0.013	63	63	0.508	0.010	32	62	0.489	0.011	10	4	0.586	0.036	44	54	0.485	0.012	9	9	0.535	0.036	34	49	0.506	0.012	38	35
chrII	9812	G	T	9	0	0.636	0.025	24	5	0.631	0.021	2	0	0.666	0.038	36	41	0.491	0.013	40	42	0.479	0.013	44	58	0.508	0.010	46	59	0.489	0.011	4	4	0.586	0.036	37	34	0.485	0.012	0	4	0.535	0.036	38	43	0.506	0.012	14	24
chrII	10621	C	T	4	5	0.637	0.025	16	4	0.631	0.021	5	5	0.666	0.038	64	52	0.491	0.013	54	54	0.479	0.013	84	67	0.508	0.010	78	56	0.489	0.011	5	2	0.586	0.036	63	66	0.484	0.012	2	4	0.535	0.036	59	51	0.506	0.012	15	18
chrII	12359	T	G	20	9	0.637	0.025	28	5	0.631	0.021	15	9	0.666	0.038	67	103	0.491	0.013	79	67	0.479	0.013	116	120	0.508	0.010	106	128	0.489	0.011	6	6	0.586	0.036	79	100	0.484	0.012	11	10	0.535	0.036	96	86	0.506	0.012	51	48
chrII	15101	T	G	4	11	0.641	0.025	5	12	0.636	0.020	2	2	0.667	0.038	43	36	0.493	0.013	40	41	0.483	0.013	64	71	0.508	0.010	69	51	0.491	0.010	1	6	0.589	0.035	64	35	0.488	0.011	2	4	0.537	0.035	55	40	0.507	0.011	30	12
chrII	15222	T	A	8	0	0.641	0.025	8	6	0.636	0.020	3	1	0.667	0.038	28	47	0.493	0.013	55	43	0.483	0.013	55	55	0.508	0.010	44	62	0.491	0.010	3	0	0.589	0.035	42	54	0.488	0.011	3	8	0.537	0.035	39	49	0.506	0.011	16	24
chrII	15510	G	T	0	22	0.645	0.024	0	36	0.642	0.020	0	12	0.661	0.037	0	91	0.497	0.012	0	105	0.483	0.013	0	135	0.508	0.010	0	99	0.492	0.010	0	10	0.589	0.035	0	78	0.482	0.011	0	14	0.540	0.035	0	93	0.505	0.011	0	85
chrII	15518	A	G	0	18	0.645	0.024	0	40	0.642	0.020	0	16	0.661	0.037	0	90	0.497	0.012	0	108	0.483	0.013	0	137	0.508	0.010	0	106	0.492	0.010	0	11	0.589	0.035	0	85	0.482	0.011	0	15	0.540	0.035	0	98	0.505	0.011	0	82
chrII	15901	G	T	10	5	0.643	0.024	14	6	0.643	0.019	9	4	0.667	0.036	57	64	0.499	0.012	46	50	0.482	0.012	103	82	0.508	0.010	66	74	0.497	0.010	15	6	0.586	0.035	49	70	0.483	0.011	8	3	0.543	0.034	42	70	0.506	0.011	26	27
chrII	16380	C	T	1	45	0.636	0.023	0	43	0.643	0.019	0	18	0.667	0.036	0	148	0.501	0.012	0	100	0.482	0.012	1	184	0.510	0.010	0	176	0.495	0.010	0	14	0.586	0.034	0	131	0.478	0.011	0	30	0.538	0.032	0	136	0.507	0.011	0	121
chrII	16392	A	G	0	49	0.636	0.023	0	45	0.643	0.019	0	18	0.685	0.033	0	138	0.501	0.012	0	115	0.482	0.012	0	186	0.510	0.010	0	176	0.495	0.010	0	12	0.586	0.034	0	131	0.478	0.011	0	36	0.538	0.032	0	136	0.507	0.011	0	119
chrII	19836	G	A	26	9	0.641	0.022	20	11	0.639	0.017	10	3	0.687	0.031	59	65	0.512	0.011	41	57	0.483	0.011	84	84	0.508	0.009	68	79	0.493	0.009	6	1	0.593	0.033	59	62	0.469	0.010	7	7	0.540	0.032	64	67	0.493	0.010	29	41
chrII	19851	T	G	21	10	0.641	0.022	21	11	0.639	0.017	7	4	0.687	0.031	62	58	0.512	0.011	45	59	0.483	0.011	85	78	0.508	0.009	75	78	0.493	0.009	9	2	0.593	0.033	57	68	0.469	0.010	5	5	0.540	0.032	60	77	0.493	0.010	33	49
chrII	19967	T	C	9	8	0.641	0.022	26	13	0.639	0.017	8	3	0.687	0.031	58	69	0.512	0.011	46	49	0.483	0.011	83	99	0.508	0.009	84	89	0.493	0.009	8	9	0.593	0.033	48	88	0.469	0.010	10	5	0.540	0.032	76	86	0.493	0.010	37	57
chrII	26500	A	C	13	7	0.641	0.022	15	15	0.636	0.018	5	8	0.684	0.032	52	52	0.514	0.011	54	63	0.482	0.011	70	86	0.508	0.009	88	103	0.493	0.009	3	4	0.592	0.033	56	73	0.468	0.010	5	3	0.539	0.032	79	71	0.493	0.010	34	62
chrII	26815	A	G	21	9	0.641	0.022	29	18	0.636	0.018	13	3	0.684	0.032	64	72	0.514	0.011	58	62	0.482	0.011	100	104	0.508	0.009	90	119	0.493	0.009	9	7	0.592	0.033	71	99	0.468	0.010	17	18	0.539	0.032	97	87	0.493	0.010	43	46
chrII	29490	G	T	25	15	0.654	0.024	42	3	0.640	0.019	7	5	0.681	0.031	58	36	0.538	0.011	32	24	0.490	0.012	64	42	0.510	0.009	53	48	0.485	0.010	8	5	0.592	0.034	39	46	0.452	0.011	12	7	0.549	0.034	41	56	0.473	0.011	57	59
chrII	29530	A	C	18	14	0.654	0.024	41	9	0.640	0.019	11	5	0.681	0.031	59	45	0.538	0.011	43	40	0.490	0.012	79	58	0.510	0.009	58	57	0.485	0.010	13	4	0.592	0.034	43	62	0.452	0.011	12	7	0.549	0.034	47	63	0.473	0.011	56	47
chrII	30012	C	T	2	17	0.654	0.024	3	37	0.640	0.019	0	16	0.681	0.031	0	32	0.538	0.011	0	33	0.490	0.012	0	35	0.510	0.009	0	27	0.485	0.010	0	14	0.592	0.034	0	25	0.452	0.011	1	13	0.549	0.034	0	35	0.473	0.011	6	40
chrII	30050	A	G	2	18	0.654	0.024	3	36	0.640	0.019	0	13	0.681	0.031	0	22	0.538	0.011	0	29	0.490	0.012	0	28	0.510	0.009	0	23	0.485	0.010	0	16	0.592	0.034	0	24	0.452	0.011	1	15	0.549	0.034	0	20	0.473	0.011	13	44
chrII	30210	T	C	0	0	0.654	0.024	0	4	0.640	0.019	0	0	0.681	0.031	0	10	0.538	0.011	0	12	0.490	0.012	0	8	0.510	0.009	0	10	0.485	0.010	0	0	0.592	0.034	0	5	0.452	0.011	0	1	0.549	0.034	0	8	0.473	0.011	0	3
chrII	30658	G	T	0	0	0.652	0.025	0	3	0.636	0.020	0	1	0.679	0.031	0	3	0.542	0.011	0	3	0.490	0.012	0	0	0.510	0.010	0	4	0.481	0.010	0	0	0.589	0.035	0	0	0.453	0.011	0	1	0.549	0.034	0	2	0.473	0.011	0	5
chrII	30660	T	C	0	0	0.652	0.025	0	3	0.636	0.020	0	1	0.679	0.031	0	3	0.542	0.011	0	3	0.490	0.012	0	0	0.510	0.010	0	4	0.481	0.010	0	0	0.589	0.035	0	0	0.453	0.011	0	1	0.549	0.034	0	2	0.473	0.011	0	5
chrII	30723	G	A	0	0	0.652	0.025	0	0	0.636	0.020	0	1	0.679	0.031	0	3	0.542	0.011	0	3	0.490	0.012	0	6	0.510	0.010	0	2	0.481	0.010	0	0	0.589	0.035	0	0	0.453	0.011	0	0	0.549	0.034	0	2	0.473	0.011	0	1
chrII	30754	G	A	0	1	0.652	0.025	0	2	0.636	0.020	0	1	0.679	0.031	0	2	0.542	0.011	0	4	0.490	0.012	0	10	0.510	0.010	0	6	0.481	0.010	0	0	0.589	0.035	0	1	0.453	0.011	0	0	0.549	0.034	0	3	0.473	0.011	0	1
chrII	30848	C	G	0	4	0.652	0.025	0	9	0.636	0.020	0	2	0.679	0.031	0	5	0.542	0.011	0	5	0.490	0.012	0	10	0.510	0.010	0	17	0.481	0.010	0	0	0.589	0.035	0	8	0.453	0.011	0	4	0.549	0.034	0	7	0.473	0.011	1	5
chrII	31525	T	C	0	1	0.662	0.025	0	8	0.647	0.021	0	1	0.681	0.032	0	0	0.544	0.012	0	0	0.494	0.012	0	0	0.511	0.010	0	0	0.485	0.010	0	3	0.581	0.036	0	0	0.453	0.011	0	0	0.554	0.035	0	0	0.475	0.011	0	11
chrII	34298	G	A	0	0	0.670	0.025	0	0	0.638	0.021	0	1	0.689	0.031	0	1	0.548	0.012	0	1	0.497	0.013	0	6	0.512	0.010	0	0	0.479	0.010	0	1	0.581	0.038	0	3	0.446	0.011	0	0	0.560	0.036	0	3	0.468	0.011	0	4
chrII	35485	C	T	0	4	0.670	0.025	0	1	0.638	0.021	0	1	0.689	0.031	0	11	0.548	0.012	0	6	0.497	0.013	0	12	0.512	0.010	0	6	0.479	0.010	0	1	0.581	0.038	0	6	0.446	0.011	0	0	0.560	0.036	0	6	0.467	0.011	0	6
chrII	35642	G	T	12	2	0.670	0.025	11	2	0.638	0.021	3	0	0.689	0.031	26	18	0.548	0.012	32	22	0.497	0.013	39	37	0.512	0.010	31	21	0.479	0.010	4	0	0.581	0.038	55	30	0.446	0.011	3	1	0.560	0.036	29	27	0.467	0.011	32	27
chrII	35660	T	C	12	4	0.670	0.025	15	4	0.638	0.021	3	1	0.689	0.031	29	23	0.548	0.012	28	32	0.497	0.013	43	46	0.512	0.010	40	39	0.479	0.010	6	3	0.581	0.038	55	40	0.446	0.011	3	2	0.560	0.036	34	46	0.467	0.011	32	41
chrII	35672	G	T	13	7	0.670	0.025	22	6	0.638	0.021	4	1	0.689	0.031	30	24	0.548	0.012	28	37	0.497	0.013	45	53	0.512	0.010	40	49	0.479	0.010	4	4	0.581	0.038	47	48	0.446	0.011	4	6	0.560	0.036	33	51	0.467	0.011	40	47
chrII	35688	T	G	14	8	0.670	0.025	25	6	0.638	0.021	4	4	0.689	0.031	31	22	0.548	0.012	29	44	0.497	0.013	45	57	0.512	0.010	46	53	0.479	0.010	6	7	0.581	0.038	50	51	0.446	0.011	5	6	0.560	0.036	38	53	0.467	0.011	40	48
chrII	35711	C	G	16	6	0.670	0.025	27	6	0.638	0.021	5	5	0.689	0.031	28	16	0.548	0.012	29	28	0.497	0.013	44	41	0.512	0.010	46	48	0.479	0.010	6	6	0.581	0.038	47	42	0.446	0.011	3	3	0.560	0.036	40	40	0.467	0.011	34	39
chrII	35712	T	C	16	6	0.670	0.025	27	6	0.638	0.021	5	5	0.689	0.031	28	16	0.548	0.012	29	28	0.497	0.013	44	41	0.512	0.010	46	48	0.479	0.010	6	6	0.581	0.038	47	42	0.446	0.011	3	3	0.560	0.036	40	40	0.467	0.011	34	39
chrII	35718	C	T	13	4	0.670	0.025	26	6	0.638	0.021	7	6	0.689	0.031	27	18	0.548	0.012	24	27	0.497	0.013	42	42	0.512	0.010	47	48	0.479	0.010	7	6	0.581	0.038	45	43	0.446	0.011	4	3	0.560	0.036	37	40	0.467	0.011	34	40
chrII	35722	T	C	13	4	0.670	0.025	26	6	0.638	0.021	7	6	0.689	0.031	27	18	0.548	0.012	24	27	0.497	0.013	42	42	0.512	0.010	47	48	0.479	0.010	7	6	0.581	0.038	45	43	0.446	0.011	4	3	0.560	0.036	37	40	0.467	0.011	34	40
chrII	35725	T	C	13	4	0.670	0.025	26	6	0.638	0.021	7	6	0.689	0.031	27	18	0.548	0.012	24	27	0.497	0.013	42	42	0.512	0.010	47	48	0.479	0.010	7	6	0.581	0.038	45	43	0.446	0.011	4	3	0.560	0.036	37	40	0.467	0.011	34	40
chrII	35736	T	C	12	11	0.670	0.025	25	8	0.638	0.021	6	7	0.689	0.031	31	25	0.548	0.012	30	38	0.497	0.013	46	55	0.512	0.010	51	75	0.479	0.010	7	7	0.581	0.038	49	54	0.446	0.011	4	6	0.560	0.036	41	50	0.467	0.011	37	59
chrII	35737	A	C	12	11	0.670	0.025	25	8	0.638	0.021	6	7	0.689	0.031	31	25	0.548	0.012	30	38	0.497	0.013	46	55	0.512	0.010	51	75	0.479	0.010	7	7	0.581	0.038	49	54	0.446	0.011	4	6	0.560	0.036	41	50	0.467	0.011	37	59
chrII	35816	A	T	15	13	0.670	0.025	23	10	0.638	0.021	7	5	0.689	0.031	23	27	0.548	0.012	37	26	0.497	0.013	41	44	0.512	0.010	40	53	0.479	0.010	9	8	0.581	0.038	43	44	0.446	0.011	3	7	0.560	0.036	36	33	0.467	0.011	28	45
chrII	35840	G	A	16	8	0.670	0.025	26	9	0.638	0.021	6	5	0.689	0.031	26	24	0.548	0.012	42	23	0.497	0.013	46	39	0.512	0.010	38	44	0.479	0.010	6	6	0.581	0.038	49	38	0.446	0.011	4	5	0.560	0.036	34	27	0.467	0.011	23	33
chrII	36362	A	G	17	7	0.669	0.026	26	9	0.638	0.021	3	5	0.701	0.033	36	23	0.556	0.013	31	32	0.497	0.014	54	53	0.515	0.011	49	44	0.473	0.011	1	5	0.587	0.039	28	60	0.436	0.012	4	2	0.565	0.038	34	41	0.455	0.012	28	34
chrII	36366	A	T	17	7	0.669	0.026	26	9	0.638	0.021	3	5	0.701	0.033	36	23	0.556	0.013	31	32	0.497	0.014	54	53	0.515	0.011	49	44	0.473	0.011	1	5	0.587	0.039	28	60	0.436	0.012	4	2	0.565	0.038	34	41	0.455	0.012	28	34
chrII	36389	T	C	19	9	0.669	0.026	20	10	0.638	0.021	3	3	0.701	0.033	27	28	0.556	0.013	27	31	0.497	0.014	50	50	0.515	0.011	41	42	0.473	0.011	1	4	0.587	0.039	29	53	0.436	0.012	4	5	0.565	0.038	32	32	0.455	0.012	26	31
chrII	36492	C	T	8	9	0.669	0.026	2	4	0.638	0.021	2	0	0.701	0.033	31	24	0.556	0.013	23	17	0.497	0.014	39	33	0.515	0.011	33	32	0.473	0.011	4	0	0.587	0.039	27	30	0.436	0.012	6	4	0.565	0.038	29	33	0.455	0.012	19	19
chrII	36830	A	G	7	5	0.669	0.026	11	5	0.640	0.021	8	2	0.701	0.033	49	44	0.564	0.013	30	37	0.493	0.014	52	54	0.516	0.011	77	52	0.476	0.011	3	3	0.587	0.039	51	49	0.436	0.012	5	3	0.565	0.038	53	46	0.456	0.012	30	29
chrII	37424	G	A	9	10	0.669	0.026	34	19	0.640	0.021	20	2	0.701	0.033	43	35	0.564	0.013	38	41	0.493	0.014	66	53	0.516	0.011	53	67	0.476	0.011	6	4	0.587	0.039	27	51	0.436	0.012	15	15	0.564	0.038	48	44	0.456	0.012	31	26
chrII	37454	C	T	12	11	0.670	0.027	33	15	0.638	0.021	28	5	0.703	0.034	42	34	0.571	0.013	33	44	0.494	0.014	66	48	0.512	0.011	56	60	0.476	0.011	10	3	0.571	0.042	32	46	0.437	0.012	10	14	0.555	0.039	42	40	0.461	0.012	26	31
chrII	37628	C	T	20	3	0.670	0.027	24	12	0.638	0.021	22	6	0.703	0.034	48	29	0.571	0.013	30	31	0.494	0.014	49	63	0.512	0.011	55	53	0.476	0.011	12	2	0.571	0.042	34	46	0.437	0.012	10	4	0.555	0.039	37	40	0.461	0.012	29	35
chrII	38273	C	T	14	6	0.663	0.026	27	16	0.634	0.021	12	4	0.709	0.032	61	41	0.573	0.013	41	41	0.504	0.014	68	65	0.512	0.011	74	68	0.481	0.011	13	6	0.571	0.042	43	62	0.438	0.012	7	16	0.569	0.037	51	71	0.459	0.012	27	46
chrII	38779	C	A	0	0	0.662	0.026	0	0	0.634	0.021	0	0	0.709	0.032	5	2	0.573	0.013	3	2	0.504	0.014	6	4	0.510	0.011	2	2	0.481	0.011	0	0	0.571	0.042	4	4	0.440	0.012	0	0	0.569	0.037	1	4	0.462	0.012	0	0
chrII	38800	G	A	0	0	0.662	0.026	0	0	0.634	0.021	0	0	0.709	0.032	7	2	0.573	0.013	4	7	0.504	0.014	8	11	0.510	0.011	10	6	0.481	0.011	0	0	0.571	0.042	3	10	0.440	0.012	0	0	0.569	0.037	4	8	0.462	0.012	0	0
chrII	39117	A	C	6	2	0.662	0.026	6	6	0.634	0.021	3	2	0.709	0.032	20	21	0.573	0.013	17	15	0.504	0.014	32	33	0.510	0.011	19	27	0.481	0.011	0	2	0.571	0.042	24	22	0.440	0.012	2	1	0.569	0.037	18	26	0.462	0.012	7	13
chrII	39234	A	T	11	9	0.662	0.026	19	12	0.634	0.021	6	4	0.709	0.032	36	26	0.573	0.013	28	31	0.504	0.014	48	50	0.510	0.011	50	51	0.481	0.011	8	1	0.571	0.042	34	28	0.440	0.012	8	8	0.569	0.037	23	23	0.462	0.012	32	34
chrII	40260	G	A	12	6	0.653	0.025	12	9	0.642	0.020	7	3	0.700	0.031	51	42	0.580	0.012	32	39	0.506	0.014	68	59	0.510	0.011	52	70	0.485	0.011	6	1	0.578	0.040	35	69	0.439	0.012	5	4	0.560	0.035	31	62	0.457	0.012	31	23
chrII	48741	T	C	7	3	0.641	0.023	2	3	0.652	0.018	8	2	0.683	0.028	66	43	0.596	0.011	58	61	0.556	0.012	88	65	0.519	0.010	69	84	0.491	0.010	3	6	0.634	0.036	54	72	0.438	0.011	4	4	0.550	0.032	42	75	0.449	0.011	3	20
chrII	49603	A	G	15	9	0.641	0.023	19	17	0.652	0.018	8	7	0.682	0.028	67	19	0.596	0.011	32	18	0.556	0.012	50	42	0.519	0.010	36	47	0.491	0.010	9	6	0.635	0.036	42	46	0.438	0.011	14	9	0.550	0.032	37	39	0.449	0.011	39	39
chrII	49999	A	G	23	8	0.641	0.023	37	24	0.652	0.018	16	7	0.682	0.028	76	41	0.596	0.011	41	51	0.557	0.012	82	82	0.519	0.010	78	84	0.491	0.010	13	11	0.635	0.036	59	67	0.438	0.011	12	4	0.550	0.032	73	86	0.449	0.011	52	44
chrII	54156	T	C	6	1	0.651	0.020	11	9	0.646	0.015	7	3	0.675	0.025	36	28	0.590	0.010	34	23	0.588	0.011	44	40	0.522	0.009	30	52	0.486	0.009	3	0	0.654	0.031	36	56	0.448	0.009	2	7	0.528	0.027	25	48	0.453	0.010	20	26
chrII	59164	G	C	11	9	0.649	0.020	23	16	0.650	0.015	20	6	0.655	0.024	67	47	0.594	0.010	63	37	0.604	0.011	75	72	0.525	0.009	89	74	0.480	0.009	14	1	0.674	0.028	56	71	0.447	0.009	14	6	0.530	0.026	50	65	0.449	0.010	29	34
chrII	59755	T	C	1	1	0.649	0.020	0	2	0.648	0.015	0	0	0.648	0.025	14	11	0.593	0.010	10	23	0.606	0.011	19	28	0.529	0.009	18	22	0.479	0.009	0	1	0.674	0.028	23	19	0.447	0.009	0	0	0.530	0.026	24	15	0.449	0.010	4	3
chrII	60471	T	G	12	11	0.643	0.020	40	15	0.650	0.015	13	8	0.643	0.025	86	40	0.594	0.010	46	39	0.608	0.011	71	71	0.529	0.009	76	60	0.479	0.009	11	6	0.674	0.029	52	73	0.449	0.010	10	11	0.528	0.026	46	74	0.453	0.010	28	44
chrII	60478	G	A	12	11	0.643	0.020	41	16	0.650	0.015	15	9	0.643	0.025	86	39	0.594	0.010	50	40	0.608	0.011	71	75	0.529	0.009	72	64	0.479	0.009	10	6	0.674	0.029	54	76	0.449	0.010	10	11	0.528	0.026	44	71	0.453	0.010	28	47
chrII	61670	C	T	17	11	0.646	0.020	22	15	0.651	0.015	14	8	0.645	0.026	64	37	0.594	0.010	57	38	0.611	0.011	57	67	0.531	0.009	56	68	0.479	0.009	16	4	0.674	0.029	46	67	0.447	0.010	13	7	0.529	0.026	44	51	0.452	0.010	27	38
chrII	63759	C	A	3	2	0.650	0.020	17	4	0.656	0.015	5	2	0.642	0.025	33	31	0.595	0.010	46	21	0.612	0.010	55	31	0.530	0.009	50	37	0.483	0.009	3	1	0.669	0.028	46	41	0.446	0.009	4	5	0.533	0.025	27	37	0.454	0.010	18	12
chrII	63857	T	C	4	3	0.650	0.020	18	9	0.656	0.015	5	1	0.642	0.025	46	28	0.595	0.010	57	36	0.612	0.010	58	51	0.530	0.009	57	46	0.483	0.009	9	3	0.669	0.028	41	42	0.446	0.009	2	8	0.533	0.025	31	56	0.454	0.010	19	29
chrII	64769	T	C	11	6	0.650	0.020	10	2	0.656	0.015	5	0	0.642	0.025	44	24	0.595	0.010	38	21	0.613	0.010	42	51	0.530	0.009	36	41	0.483	0.009	3	0	0.669	0.028	30	38	0.446	0.009	4	5	0.533	0.025	24	33	0.454	0.010	19	21
chrII	67162	C	T	4	3	0.650	0.020	7	7	0.657	0.015	3	2	0.641	0.025	38	22	0.595	0.010	42	30	0.613	0.010	27	27	0.530	0.009	37	42	0.483	0.009	2	3	0.669	0.028	23	38	0.446	0.009	1	3	0.533	0.025	38	38	0.455	0.009	4	14
chrII	67562	C	T	22	15	0.650	0.020	35	13	0.655	0.015	8	6	0.642	0.025	62	40	0.593	0.010	79	45	0.610	0.010	76	60	0.531	0.009	83	86	0.483	0.009	14	8	0.666	0.028	50	65	0.447	0.009	10	9	0.533	0.025	62	81	0.454	0.009	32	51
chrII	68834	C	T	8	5	0.655	0.019	25	11	0.656	0.014	4	4	0.645	0.024	41	35	0.596	0.010	45	21	0.614	0.010	47	38	0.529	0.009	66	56	0.483	0.008	7	0	0.669	0.027	35	52	0.445	0.009	3	6	0.541	0.024	42	45	0.452	0.009	16	33
chrII	69772	A	G	24	8	0.656	0.019	21	16	0.656	0.014	19	5	0.645	0.024	45	33	0.596	0.010	54	24	0.615	0.010	42	33	0.529	0.009	55	60	0.483	0.008	6	1	0.669	0.027	56	57	0.445	0.009	8	2	0.541	0.024	45	57	0.452	0.009	59	51
chrII	71431	G	A	14	3	0.657	0.020	24	9	0.662	0.015	11	2	0.645	0.025	35	33	0.591	0.010	48	28	0.625	0.010	48	43	0.526	0.009	49	55	0.488	0.009	4	0	0.673	0.027	41	40	0.448	0.009	8	7	0.538	0.025	45	41	0.458	0.010	31	48
chrII	72491	C	G	34	0	0.657	0.020	62	0	0.662	0.015	32	0	0.645	0.025	71	0	0.591	0.010	99	0	0.626	0.010	115	0	0.526	0.009	102	0	0.488	0.009	33	0	0.673	0.027	65	32	0.448	0.009	31	0	0.538	0.025	49	51	0.458	0.010	114	0
chrII	72663	T	C	27	16	0.657	0.020	59	31	0.662	0.015	33	13	0.645	0.025	67	32	0.591	0.010	58	36	0.626	0.010	64	51	0.526	0.009	47	49	0.488	0.009	24	13	0.673	0.027	33	63	0.448	0.009	20	18	0.538	0.025	56	57	0.458	0.010	59	65
chrII	73337	T	C	13	5	0.657	0.020	22	9	0.662	0.015	10	6	0.645	0.025	53	36	0.591	0.010	51	30	0.626	0.010	62	65	0.526	0.009	68	65	0.488	0.009	5	1	0.673	0.027	58	57	0.448	0.009	5	12	0.538	0.025	55	69	0.458	0.010	24	20
chrII	73354	C	T	15	6	0.657	0.020	19	9	0.662	0.015	9	5	0.645	0.025	45	29	0.591	0.010	40	27	0.626	0.010	44	65	0.526	0.009	61	59	0.488	0.009	3	1	0.673	0.027	50	49	0.448	0.009	4	11	0.538	0.025	47	62	0.458	0.010	24	22
chrII	73448	A	G	12	5	0.657	0.020	14	7	0.662	0.015	8	5	0.645	0.025	33	31	0.591	0.010	42	32	0.626	0.010	54	41	0.526	0.009	45	67	0.488	0.009	8	5	0.673	0.027	33	39	0.448	0.009	4	7	0.538	0.025	36	44	0.458	0.010	33	41
chrII	73470	T	C	11	6	0.657	0.020	13	7	0.662	0.015	11	6	0.645	0.025	37	35	0.591	0.010	49	34	0.626	0.010	68	43	0.526	0.009	53	64	0.488	0.009	8	5	0.673	0.027	37	42	0.448	0.009	4	7	0.538	0.025	41	52	0.458	0.010	33	45
chrII	73697	A	C	18	6	0.657	0.020	36	26	0.662	0.015	13	6	0.645	0.025	65	46	0.591	0.010	68	28	0.626	0.010	69	56	0.526	0.009	58	82	0.488	0.009	6	4	0.673	0.027	65	77	0.448	0.009	6	9	0.538	0.025	60	72	0.458	0.010	40	46
chrII	73758	G	T	15	12	0.657	0.020	40	21	0.662	0.015	9	10	0.645	0.025	50	51	0.591	0.010	40	26	0.626	0.010	63	50	0.526	0.009	69	76	0.488	0.009	17	4	0.673	0.027	52	61	0.448	0.009	6	8	0.538	0.025	56	58	0.458	0.010	37	55
chrII	73871	C	T	24	8	0.657	0.020	47	21	0.662	0.015	8	8	0.645	0.025	36	33	0.591	0.010	54	20	0.626	0.010	59	45	0.526	0.009	56	69	0.488	0.009	15	5	0.673	0.027	43	56	0.448	0.009	17	14	0.538	0.025	47	54	0.458	0.010	39	60
chrII	73943	G	A	19	6	0.657	0.020	39	17	0.662	0.015	2	3	0.645	0.025	30	31	0.591	0.010	53	27	0.626	0.010	58	51	0.526	0.009	59	66	0.488	0.009	7	2	0.673	0.027	48	49	0.448	0.009	15	12	0.538	0.025	53	61	0.458	0.010	44	46
chrII	74102	C	T	12	2	0.657	0.020	35	18	0.662	0.015	10	2	0.645	0.025	53	36	0.591	0.010	49	39	0.626	0.010	67	54	0.526	0.009	71	78	0.488	0.009	14	2	0.673	0.027	54	56	0.448	0.009	11	10	0.538	0.025	58	54	0.458	0.010	36	39
chrII	74189	T	C	13	9	0.657	0.020	34	14	0.662	0.015	12	6	0.645	0.025	49	49	0.591	0.010	58	29	0.626	0.010	58	54	0.526	0.009	70	78	0.488	0.009	23	4	0.673	0.027	64	68	0.448	0.009	10	11	0.538	0.025	53	52	0.458	0.010	48	45
chrII	74688	C	T	26	16	0.652	0.020	38	28	0.660	0.015	11	9	0.642	0.025	57	57	0.590	0.010	39	27	0.626	0.010	60	59	0.524	0.009	58	66	0.489	0.009	13	12	0.670	0.027	60	67	0.446	0.009	12	14	0.539	0.025	46	48	0.461	0.010	41	66
chrII	74853	A	T	9	2	0.652	0.020	12	2	0.660	0.015	0	0	0.641	0.025	37	23	0.590	0.010	39	19	0.626	0.010	47	26	0.524	0.009	29	33	0.489	0.009	1	0	0.670	0.027	43	44	0.446	0.009	2	0	0.539	0.025	29	26	0.461	0.010	20	25
chrII	74920	C	T	10	5	0.652	0.020	12	1	0.660	0.015	1	2	0.641	0.025	32	27	0.590	0.010	43	15	0.626	0.010	40	21	0.524	0.009	28	41	0.489	0.009	1	1	0.670	0.027	37	33	0.446	0.009	2	0	0.539	0.025	26	28	0.461	0.010	12	16
chrII	75097	T	A	5	3	0.654	0.019	17	2	0.661	0.014	2	1	0.645	0.025	50	21	0.590	0.010	43	21	0.627	0.010	35	27	0.524	0.009	34	44	0.487	0.009	2	0	0.675	0.026	41	41	0.446	0.009	7	4	0.539	0.025	37	29	0.460	0.009	19	19
chrII	75102	G	T	4	3	0.654	0.019	13	0	0.661	0.014	2	1	0.645	0.025	36	15	0.590	0.010	35	15	0.627	0.010	25	24	0.524	0.009	28	36	0.487	0.009	0	0	0.675	0.026	30	33	0.446	0.009	7	3	0.539	0.025	31	21	0.460	0.009	13	17
chrII	75103	T	A	4	3	0.654	0.019	13	0	0.661	0.014	2	1	0.645	0.025	36	15	0.590	0.010	35	15	0.627	0.010	25	24	0.524	0.009	28	36	0.487	0.009	0	0	0.675	0.026	30	33	0.446	0.009	7	3	0.539	0.025	31	21	0.460	0.009	13	17
chrII	75564	C	T	23	12	0.650	0.020	48	14	0.664	0.015	16	12	0.642	0.025	48	40	0.588	0.010	65	30	0.634	0.010	70	53	0.525	0.009	56	63	0.487	0.009	18	6	0.683	0.027	53	45	0.445	0.009	26	18	0.540	0.025	34	51	0.460	0.010	58	56
chrII	76203	A	G	25	14	0.650	0.020	37	20	0.664	0.015	11	6	0.642	0.025	46	32	0.588	0.010	40	29	0.634	0.010	65	44	0.525	0.009	67	64	0.488	0.009	14	3	0.683	0.027	38	57	0.445	0.009	12	14	0.540	0.025	52	48	0.460	0.010	62	55
chrII	76212	C	T	25	13	0.650	0.020	44	24	0.664	0.015	10	6	0.642	0.025	47	35	0.588	0.010	43	30	0.634	0.010	66	47	0.525	0.009	69	69	0.488	0.009	13	3	0.683	0.027	40	57	0.445	0.009	12	14	0.540	0.025	52	48	0.460	0.010	64	54
chrII	76314	T	G	17	13	0.650	0.020	44	19	0.664	0.015	10	10	0.642	0.025	64	46	0.588	0.010	62	21	0.634	0.010	72	51	0.525	0.009	81	79	0.488	0.009	15	4	0.683	0.027	60	65	0.445	0.009	11	13	0.540	0.025	60	60	0.460	0.010	50	69
chrII	76824	A	G	3	9	0.650	0.020	17	8	0.664	0.015	5	6	0.642	0.025	44	28	0.588	0.010	36	23	0.634	0.010	45	57	0.525	0.009	46	58	0.488	0.009	8	2	0.683	0.027	33	44	0.445	0.009	4	2	0.540	0.025	38	42	0.460	0.010	13	21
chrII	76869	G	A	3	9	0.650	0.020	16	10	0.664	0.015	5	6	0.642	0.025	54	32	0.588	0.010	53	32	0.634	0.010	49	69	0.525	0.009	50	92	0.488	0.009	7	5	0.683	0.027	38	54	0.445	0.009	2	3	0.540	0.025	43	63	0.460	0.010	19	28
chrII	76947	A	G	8	8	0.651	0.020	18	12	0.661	0.015	5	7	0.643	0.025	55	26	0.585	0.010	52	43	0.635	0.010	72	63	0.523	0.009	67	80	0.484	0.009	5	3	0.684	0.027	60	67	0.448	0.009	5	9	0.539	0.024	39	71	0.458	0.009	25	37
chrII	77223	T	C	13	0	0.651	0.020	15	5	0.661	0.015	8	6	0.643	0.025	52	24	0.585	0.010	38	21	0.635	0.010	62	49	0.523	0.009	51	67	0.484	0.009	4	4	0.684	0.027	31	47	0.448	0.009	5	2	0.539	0.024	41	46	0.458	0.009	27	27
chrII	77239	G	A	14	0	0.651	0.020	16	5	0.661	0.015	8	6	0.643	0.025	51	24	0.585	0.010	36	19	0.635	0.010	56	47	0.523	0.009	53	65	0.484	0.009	4	5	0.684	0.027	30	48	0.448	0.009	6	2	0.539	0.024	42	45	0.458	0.009	24	28
chrII	77259	G	T	12	0	0.651	0.020	12	3	0.661	0.015	6	6	0.643	0.025	51	25	0.585	0.010	36	21	0.635	0.010	59	41	0.523	0.009	58	64	0.484	0.009	4	4	0.684	0.027	32	45	0.448	0.009	6	2	0.539	0.024	39	48	0.458	0.009	21	23
chrII	80202	C	T	0	0	0.651	0.020	5	0	0.660	0.015	2	0	0.643	0.025	18	14	0.585	0.010	17	14	0.635	0.010	16	15	0.523	0.009	20	11	0.484	0.009	2	2	0.684	0.027	14	26	0.448	0.009	0	2	0.539	0.025	11	19	0.458	0.010	8	1
chrII	80748	T	C	9	0	0.649	0.020	10	8	0.662	0.015	0	0	0.642	0.025	31	22	0.586	0.010	20	18	0.636	0.010	27	15	0.523	0.009	9	30	0.487	0.009	0	2	0.684	0.027	18	28	0.450	0.009	0	4	0.539	0.025	21	17	0.461	0.010	6	17
chrII	83526	T	C	13	6	0.654	0.020	22	5	0.656	0.015	5	0	0.633	0.026	50	32	0.581	0.010	38	22	0.645	0.010	54	56	0.528	0.009	57	53	0.482	0.009	9	8	0.688	0.027	44	67	0.451	0.010	1	4	0.537	0.025	37	61	0.464	0.010	27	34
chrII	83698	C	T	30	5	0.654	0.020	29	11	0.656	0.015	8	6	0.633	0.026	61	37	0.581	0.010	60	35	0.645	0.010	65	59	0.527	0.009	75	80	0.482	0.009	7	5	0.688	0.027	60	76	0.451	0.010	14	8	0.537	0.025	42	65	0.464	0.010	52	49
chrII	84427	G	A	9	2	0.654	0.020	11	4	0.656	0.015	8	0	0.633	0.026	52	33	0.581	0.010	44	28	0.645	0.010	71	59	0.527	0.009	82	68	0.482	0.009	6	1	0.688	0.027	51	59	0.451	0.010	3	1	0.537	0.025	59	42	0.464	0.010	11	25
chrII	84447	T	C	10	3	0.654	0.020	10	5	0.656	0.015	8	0	0.633	0.026	53	34	0.581	0.010	40	27	0.645	0.010	66	48	0.527	0.009	75	61	0.482	0.009	6	0	0.688	0.027	48	48	0.451	0.010	3	3	0.537	0.025	50	44	0.464	0.010	15	31
chrII	88312	A	G	3	7	0.654	0.021	17	11	0.658	0.015	5	2	0.634	0.027	26	23	0.580	0.011	28	29	0.649	0.011	31	25	0.531	0.010	24	19	0.485	0.009	3	5	0.669	0.027	25	27	0.450	0.010	9	0	0.536	0.026	24	31	0.466	0.010	22	31
chrII	88322	C	T	4	6	0.654	0.021	16	9	0.658	0.015	5	2	0.634	0.027	27	20	0.580	0.011	22	25	0.649	0.011	23	23	0.531	0.010	19	15	0.485	0.009	3	3	0.669	0.027	23	20	0.450	0.010	6	0	0.536	0.026	19	30	0.466	0.010	20	29
chrII	89547	A	G	34	11	0.656	0.021	41	20	0.660	0.015	17	7	0.635	0.027	72	35	0.578	0.011	73	29	0.651	0.011	59	64	0.531	0.010	65	70	0.485	0.009	25	9	0.669	0.027	54	83	0.451	0.010	19	9	0.536	0.026	48	77	0.465	0.010	66	74
chrII	95270	C	T	8	9	0.638	0.025	13	11	0.666	0.018	4	4	0.615	0.030	40	33	0.589	0.012	54	30	0.642	0.012	51	61	0.519	0.011	60	57	0.484	0.011	4	3	0.670	0.031	44	67	0.445	0.011	6	4	0.553	0.029	48	39	0.465	0.012	31	37
chrII	96004	G	A	8	2	0.643	0.024	20	7	0.660	0.018	8	2	0.620	0.030	41	28	0.598	0.012	46	24	0.640	0.012	42	39	0.516	0.011	38	50	0.481	0.010	9	2	0.671	0.031	34	42	0.444	0.011	1	3	0.571	0.029	29	43	0.454	0.012	25	29
chrII	97999	G	A	15	7	0.641	0.024	17	15	0.640	0.018	7	3	0.622	0.030	56	50	0.608	0.011	59	27	0.651	0.011	66	75	0.498	0.010	61	89	0.476	0.010	8	3	0.642	0.032	56	50	0.448	0.011	11	10	0.564	0.030	51	72	0.458	0.011	32	32
chrII	102053	T	C	27	19	0.649	0.021	45	34	0.652	0.016	18	13	0.639	0.027	57	43	0.613	0.010	93	35	0.654	0.010	81	64	0.494	0.009	86	92	0.474	0.009	26	10	0.660	0.029	73	80	0.471	0.009	20	16	0.545	0.026	63	64	0.454	0.009	70	99
chrII	106673	A	G	10	8	0.652	0.018	30	8	0.658	0.014	16	8	0.661	0.023	77	50	0.613	0.008	66	27	0.648	0.009	63	48	0.499	0.008	96	73	0.472	0.007	10	10	0.658	0.025	57	75	0.480	0.008	8	7	0.525	0.023	58	68	0.458	0.008	41	33
chrII	114766	T	C	8	6	0.643	0.015	17	5	0.640	0.011	9	7	0.666	0.018	61	37	0.609	0.007	56	34	0.644	0.007	63	48	0.486	0.006	65	74	0.461	0.006	7	2	0.641	0.020	35	51	0.475	0.007	3	5	0.531	0.018	43	58	0.456	0.007	25	34
chrII	115435	T	A	0	1	0.645	0.014	0	0	0.644	0.010	0	0	0.665	0.018	0	2	0.609	0.007	0	1	0.643	0.007	0	1	0.487	0.006	0	2	0.460	0.006	0	0	0.641	0.019	0	3	0.474	0.007	0	0	0.533	0.018	0	3	0.455	0.007	0	1
chrII	115437	G	A	0	1	0.645	0.014	0	0	0.644	0.010	0	0	0.665	0.018	0	2	0.609	0.007	0	1	0.643	0.007	0	1	0.487	0.006	0	2	0.460	0.006	0	0	0.641	0.019	0	3	0.474	0.007	0	0	0.533	0.018	0	3	0.455	0.007	0	1
chrII	115774	G	A	16	6	0.645	0.014	32	12	0.644	0.010	17	7	0.663	0.018	71	34	0.607	0.007	59	37	0.643	0.007	47	56	0.486	0.006	58	69	0.459	0.006	4	6	0.640	0.019	37	65	0.473	0.006	16	12	0.531	0.017	42	39	0.454	0.007	63	57
chrII	116038	C	T	12	6	0.645	0.014	21	11	0.644	0.010	3	8	0.663	0.018	67	36	0.607	0.007	62	45	0.643	0.007	55	79	0.486	0.006	71	75	0.459	0.006	4	5	0.640	0.019	53	59	0.473	0.006	7	2	0.531	0.017	46	55	0.454	0.007	25	36
chrII	116084	C	T	11	6	0.645	0.014	15	12	0.644	0.010	6	5	0.663	0.018	62	41	0.607	0.007	53	41	0.643	0.007	45	66	0.486	0.006	66	75	0.459	0.006	5	7	0.640	0.019	52	56	0.473	0.006	6	5	0.531	0.017	51	63	0.454	0.007	31	40
chrII	116102	G	A	6	4	0.645	0.014	20	9	0.644	0.010	8	2	0.663	0.018	64	32	0.607	0.007	51	34	0.643	0.007	37	56	0.486	0.006	52	67	0.459	0.006	4	5	0.640	0.019	47	52	0.473	0.006	5	7	0.531	0.017	46	61	0.454	0.007	29	39
chrII	116106	T	C	6	4	0.645	0.014	20	9	0.644	0.010	8	2	0.663	0.018	64	32	0.607	0.007	51	34	0.643	0.007	37	56	0.486	0.006	52	67	0.459	0.006	4	5	0.640	0.019	47	52	0.473	0.006	5	7	0.531	0.017	46	61	0.454	0.007	29	39
chrII	116143	G	A	7	5	0.645	0.014	17	10	0.644	0.010	10	3	0.663	0.018	83	44	0.607	0.007	55	38	0.643	0.007	44	57	0.486	0.006	56	80	0.459	0.006	5	7	0.640	0.019	53	65	0.473	0.006	1	6	0.531	0.017	48	61	0.454	0.007	30	37
chrII	116518	C	T	41	23	0.640	0.014	67	35	0.644	0.010	28	20	0.664	0.018	71	40	0.606	0.007	59	46	0.641	0.007	56	63	0.485	0.006	58	80	0.459	0.006	25	13	0.637	0.019	67	76	0.475	0.006	27	11	0.526	0.017	54	88	0.454	0.007	82	105
chrII	116536	G	A	45	19	0.640	0.014	67	38	0.644	0.010	37	24	0.664	0.018	70	39	0.606	0.007	56	42	0.641	0.007	45	64	0.485	0.006	46	71	0.459	0.006	27	9	0.637	0.019	56	70	0.475	0.006	23	11	0.526	0.017	43	72	0.454	0.007	79	96
chrII	116701	C	T	27	15	0.640	0.014	49	36	0.645	0.010	14	10	0.664	0.018	78	48	0.607	0.007	58	37	0.641	0.007	63	61	0.485	0.006	66	92	0.459	0.006	20	14	0.638	0.019	59	75	0.475	0.006	5	12	0.525	0.017	56	83	0.454	0.007	63	88
chrII	116704	T	C	27	15	0.640	0.014	49	36	0.645	0.010	14	10	0.664	0.018	78	48	0.607	0.007	58	37	0.641	0.007	63	61	0.485	0.006	66	92	0.459	0.006	20	14	0.638	0.019	59	75	0.475	0.006	5	12	0.525	0.017	56	83	0.454	0.007	63	88
chrII	116707	A	T	27	15	0.640	0.014	49	36	0.645	0.010	14	10	0.664	0.018	78	48	0.607	0.007	58	37	0.641	0.007	63	61	0.485	0.006	66	92	0.459	0.006	20	14	0.638	0.019	59	75	0.475	0.006	5	12	0.525	0.017	56	83	0.454	0.007	63	88
chrII	116832	A	G	27	15	0.640	0.014	43	36	0.645	0.010	13	5	0.663	0.017	64	58	0.607	0.007	61	30	0.640	0.007	63	66	0.486	0.006	81	93	0.459	0.006	21	8	0.638	0.019	70	79	0.475	0.006	15	17	0.525	0.017	60	80	0.454	0.007	66	98
chrII	116848	G	T	24	18	0.640	0.014	40	29	0.645	0.010	14	7	0.663	0.017	64	49	0.607	0.007	59	26	0.640	0.007	59	59	0.486	0.006	87	79	0.459	0.006	21	5	0.638	0.019	52	67	0.475	0.006	15	14	0.525	0.017	62	71	0.454	0.007	59	74
chrII	116850	G	A	24	18	0.640	0.014	40	29	0.645	0.010	14	7	0.663	0.017	64	49	0.607	0.007	59	26	0.640	0.007	59	59	0.486	0.006	87	79	0.459	0.006	21	5	0.638	0.019	52	67	0.475	0.006	15	14	0.525	0.017	62	71	0.454	0.007	59	74
chrII	116939	G	A	11	13	0.638	0.014	41	36	0.644	0.010	10	10	0.663	0.017	74	49	0.606	0.007	59	35	0.640	0.007	57	82	0.486	0.006	80	93	0.460	0.006	19	7	0.635	0.019	53	80	0.475	0.006	17	22	0.524	0.017	59	80	0.453	0.007	52	65
chrII	116947	T	G	11	12	0.638	0.014	39	34	0.644	0.010	10	8	0.663	0.017	69	45	0.606	0.007	59	34	0.640	0.007	53	80	0.486	0.006	77	89	0.460	0.006	20	7	0.635	0.019	53	77	0.475	0.006	18	21	0.524	0.017	53	75	0.453	0.007	52	63
chrII	117298	A	G	9	4	0.641	0.014	20	15	0.645	0.010	6	4	0.665	0.018	58	33	0.607	0.007	50	22	0.641	0.007	44	46	0.486	0.006	58	60	0.460	0.006	3	1	0.636	0.019	52	54	0.478	0.006	5	6	0.523	0.017	50	52	0.452	0.007	20	19
chrII	117312	T	A	9	6	0.641	0.014	23	18	0.645	0.010	10	3	0.665	0.018	65	38	0.607	0.007	56	23	0.641	0.007	49	52	0.486	0.006	63	65	0.460	0.006	3	1	0.636	0.019	56	65	0.478	0.006	6	6	0.523	0.017	46	57	0.452	0.007	21	21
chrII	117972	G	A	18	13	0.642	0.014	38	26	0.644	0.010	10	4	0.663	0.017	62	38	0.607	0.007	69	27	0.640	0.007	71	76	0.489	0.006	83	60	0.460	0.006	6	1	0.637	0.019	64	56	0.478	0.006	11	4	0.523	0.017	47	45	0.452	0.006	45	69
chrII	118370	A	G	12	4	0.642	0.014	10	6	0.642	0.010	4	6	0.666	0.017	89	52	0.607	0.007	83	42	0.640	0.007	72	86	0.490	0.006	91	125	0.460	0.006	9	3	0.637	0.019	66	74	0.477	0.006	14	4	0.520	0.017	70	76	0.451	0.006	33	27
chrII	118457	C	T	13	8	0.642	0.014	26	8	0.642	0.010	9	1	0.666	0.017	83	38	0.607	0.007	69	32	0.640	0.007	59	64	0.490	0.006	64	108	0.460	0.006	16	4	0.637	0.019	51	66	0.477	0.006	10	9	0.520	0.017	57	69	0.451	0.006	40	43
chrII	118818	C	A	19	11	0.647	0.013	22	10	0.642	0.010	5	5	0.668	0.017	59	37	0.607	0.007	62	16	0.639	0.007	55	52	0.489	0.006	48	63	0.459	0.006	5	0	0.637	0.018	48	52	0.476	0.006	5	4	0.521	0.017	58	51	0.452	0.006	50	40
chrII	118921	C	T	10	9	0.647	0.013	27	12	0.642	0.010	14	5	0.668	0.017	58	42	0.607	0.007	48	27	0.639	0.007	68	61	0.489	0.006	59	86	0.459	0.006	3	8	0.637	0.018	47	66	0.476	0.006	1	0	0.521	0.017	45	56	0.452	0.006	40	49
chrII	118953	C	T	4	7	0.647	0.013	21	11	0.642	0.010	16	5	0.668	0.017	62	41	0.607	0.007	48	30	0.639	0.007	64	67	0.489	0.006	67	84	0.459	0.006	7	7	0.637	0.018	49	56	0.476	0.006	3	0	0.521	0.017	38	62	0.452	0.006	35	52
chrII	118959	C	T	6	8	0.647	0.013	21	11	0.642	0.010	14	5	0.668	0.017	59	34	0.607	0.007	41	26	0.639	0.007	53	61	0.489	0.006	61	73	0.459	0.006	8	6	0.637	0.018	38	49	0.476	0.006	1	1	0.521	0.017	33	61	0.452	0.006	29	50
chrII	119103	T	G	17	2	0.646	0.013	9	14	0.641	0.010	7	4	0.667	0.017	34	24	0.607	0.007	33	17	0.638	0.007	31	42	0.488	0.006	28	47	0.460	0.006	7	1	0.635	0.019	26	51	0.476	0.006	4	5	0.521	0.017	28	31	0.452	0.006	30	36
chrII	119247	A	C	4	0	0.646	0.013	7	2	0.641	0.010	4	2	0.667	0.017	27	21	0.607	0.007	33	16	0.638	0.007	25	24	0.488	0.006	20	33	0.460	0.006	4	0	0.635	0.019	20	30	0.476	0.006	1	3	0.521	0.017	22	27	0.452	0.006	11	20
chrII	119499	A	G	24	11	0.645	0.013	22	14	0.640	0.010	13	4	0.668	0.017	34	22	0.606	0.007	36	17	0.637	0.007	34	42	0.489	0.006	38	60	0.461	0.006	6	4	0.635	0.019	32	32	0.476	0.006	1	12	0.520	0.016	34	40	0.452	0.006	40	38
chrII	119604	A	G	16	8	0.645	0.013	29	13	0.640	0.010	8	4	0.668	0.017	59	28	0.606	0.007	69	20	0.636	0.007	42	62	0.489	0.006	66	69	0.460	0.006	12	5	0.635	0.018	52	46	0.476	0.006	4	14	0.522	0.016	51	53	0.451	0.006	27	45
chrII	119739	A	G	5	4	0.645	0.013	29	12	0.640	0.010	5	2	0.668	0.017	52	27	0.606	0.007	57	24	0.636	0.007	48	50	0.489	0.006	61	73	0.460	0.006	4	1	0.635	0.018	60	47	0.476	0.006	7	9	0.522	0.016	45	55	0.451	0.006	30	25
chrII	120170	G	A	6	5	0.646	0.013	15	5	0.639	0.010	2	0	0.667	0.017	59	37	0.605	0.006	58	31	0.634	0.007	69	50	0.487	0.006	39	53	0.459	0.005	0	1	0.634	0.018	48	49	0.476	0.006	2	1	0.524	0.016	42	45	0.450	0.006	17	20
chrII	120369	G	C	7	4	0.646	0.013	14	7	0.639	0.010	0	1	0.667	0.017	65	35	0.605	0.006	60	36	0.634	0.007	64	55	0.487	0.006	57	68	0.459	0.005	4	0	0.634	0.018	52	56	0.476	0.006	5	15	0.524	0.016	55	57	0.450	0.006	22	22
chrII	120427	C	T	3	6	0.646	0.013	14	3	0.639	0.010	3	2	0.667	0.017	62	26	0.605	0.006	45	29	0.634	0.007	51	50	0.487	0.006	58	65	0.459	0.005	3	0	0.634	0.018	54	41	0.476	0.006	10	8	0.524	0.016	47	64	0.450	0.006	25	13
chrII	120430	G	A	3	6	0.646	0.013	14	3	0.639	0.010	3	2	0.667	0.017	62	26	0.605	0.006	45	29	0.634	0.007	51	50	0.487	0.006	58	65	0.459	0.005	3	0	0.634	0.018	54	41	0.476	0.006	10	8	0.524	0.016	47	64	0.450	0.006	25	13
chrII	120437	C	A	4	6	0.646	0.013	9	3	0.639	0.010	3	2	0.667	0.017	56	29	0.605	0.006	46	32	0.634	0.007	51	53	0.487	0.006	52	65	0.459	0.005	3	0	0.634	0.018	48	44	0.476	0.006	8	9	0.524	0.016	46	64	0.450	0.006	22	10
chrII	120585	A	G	6	4	0.648	0.013	8	0	0.639	0.010	2	1	0.667	0.017	49	16	0.605	0.006	43	25	0.634	0.007	53	43	0.487	0.006	53	49	0.459	0.005	2	2	0.632	0.018	56	45	0.477	0.006	0	2	0.525	0.016	42	44	0.450	0.006	19	16
chrII	120630	G	A	6	4	0.648	0.013	11	1	0.639	0.010	7	0	0.667	0.017	66	31	0.605	0.006	62	23	0.634	0.007	67	48	0.487	0.006	57	66	0.459	0.005	8	1	0.632	0.018	59	52	0.477	0.006	4	5	0.525	0.016	59	54	0.450	0.006	31	16
chrII	120701	A	G	6	2	0.648	0.013	14	4	0.639	0.010	10	0	0.667	0.017	61	31	0.605	0.006	66	27	0.634	0.007	60	45	0.487	0.006	65	57	0.459	0.005	6	1	0.632	0.018	46	63	0.477	0.006	6	8	0.525	0.016	55	57	0.450	0.006	27	20
chrII	120888	G	C	6	4	0.648	0.013	17	7	0.639	0.010	2	2	0.667	0.017	36	27	0.605	0.006	52	24	0.634	0.007	46	34	0.487	0.006	41	61	0.459	0.005	5	1	0.632	0.018	43	35	0.477	0.006	8	4	0.525	0.016	37	47	0.450	0.006	10	21
chrII	121101	C	T	1	0	0.648	0.013	6	6	0.639	0.010	4	0	0.667	0.017	52	32	0.605	0.006	46	20	0.634	0.007	49	49	0.487	0.006	58	49	0.459	0.005	5	0	0.632	0.018	51	39	0.477	0.006	3	10	0.525	0.016	43	53	0.451	0.006	12	14
chrII	121194	G	A	0	2	0.648	0.013	4	6	0.641	0.010	0	0	0.667	0.017	48	27	0.605	0.006	43	11	0.633	0.007	53	42	0.488	0.006	47	36	0.459	0.005	3	0	0.632	0.018	43	43	0.477	0.006	0	4	0.525	0.016	41	40	0.451	0.006	12	9
chrII	121421	G	A	3	9	0.648	0.013	17	10	0.641	0.010	3	5	0.667	0.017	49	29	0.605	0.006	39	17	0.633	0.007	33	57	0.488	0.006	44	48	0.459	0.005	6	3	0.628	0.018	41	44	0.477	0.006	1	7	0.525	0.016	30	42	0.451	0.006	15	28
chrII	121809	C	T	9	2	0.646	0.013	17	10	0.642	0.010	6	2	0.669	0.016	60	40	0.604	0.006	60	37	0.632	0.006	45	68	0.487	0.006	57	70	0.458	0.005	7	2	0.628	0.017	56	47	0.480	0.006	4	8	0.524	0.016	38	62	0.451	0.006	29	25
chrII	121848	C	T	7	2	0.646	0.013	10	7	0.642	0.010	5	2	0.669	0.016	50	34	0.604	0.006	44	30	0.632	0.006	43	56	0.487	0.006	48	62	0.458	0.005	5	2	0.628	0.017	47	45	0.480	0.006	5	6	0.524	0.016	29	52	0.451	0.006	26	19
chrII	121908	G	A	4	3	0.644	0.013	11	7	0.641	0.009	3	2	0.670	0.016	56	27	0.605	0.006	52	39	0.631	0.006	49	57	0.487	0.006	63	59	0.458	0.005	2	2	0.628	0.017	36	48	0.481	0.006	7	4	0.524	0.016	42	59	0.452	0.006	19	10
chrII	123008	G	A	36	15	0.645	0.013	47	16	0.641	0.009	18	10	0.669	0.016	58	37	0.608	0.006	57	48	0.630	0.006	55	74	0.487	0.006	76	69	0.458	0.005	23	10	0.628	0.017	61	79	0.480	0.006	20	19	0.524	0.016	42	78	0.453	0.006	62	64
chrII	123103	T	A	27	18	0.646	0.013	34	20	0.640	0.009	6	6	0.669	0.016	56	33	0.607	0.006	55	27	0.631	0.006	54	59	0.486	0.006	59	64	0.459	0.005	15	13	0.630	0.017	38	65	0.480	0.006	11	19	0.522	0.016	54	67	0.454	0.006	61	51
chrII	123311	C	T	24	11	0.646	0.013	32	16	0.641	0.009	8	5	0.669	0.016	60	37	0.608	0.006	51	42	0.631	0.006	61	59	0.486	0.006	59	63	0.460	0.005	10	3	0.628	0.017	61	61	0.479	0.006	5	7	0.522	0.016	51	53	0.454	0.006	56	60
chrII	123316	G	T	24	10	0.646	0.013	31	13	0.641	0.009	8	5	0.669	0.016	58	37	0.608	0.006	48	38	0.631	0.006	61	59	0.486	0.006	56	55	0.460	0.005	9	3	0.628	0.017	58	60	0.479	0.006	4	7	0.522	0.016	55	54	0.454	0.006	48	56
chrII	123320	T	C	24	10	0.646	0.013	31	13	0.641	0.009	8	5	0.669	0.016	58	37	0.608	0.006	48	38	0.631	0.006	61	59	0.486	0.006	56	55	0.460	0.005	9	3	0.628	0.017	58	60	0.479	0.006	4	7	0.522	0.016	55	54	0.454	0.006	48	56
chrII	123339	C	T	20	11	0.646	0.013	30	12	0.641	0.009	6	5	0.669	0.016	77	38	0.608	0.006	52	33	0.631	0.006	56	60	0.486	0.006	60	67	0.460	0.005	12	3	0.628	0.017	59	66	0.479	0.006	3	6	0.522	0.016	64	60	0.454	0.006	44	54
chrII	123380	C	A	14	10	0.646	0.013	23	10	0.641	0.009	8	2	0.669	0.016	62	31	0.608	0.006	44	26	0.631	0.006	48	60	0.486	0.006	64	66	0.460	0.005	9	4	0.628	0.017	52	66	0.479	0.006	12	4	0.522	0.016	60	54	0.454	0.006	35	47
chrII	123764	G	A	14	2	0.647	0.012	27	7	0.644	0.009	7	0	0.668	0.016	50	30	0.609	0.006	54	22	0.630	0.006	35	39	0.486	0.006	52	66	0.460	0.005	10	1	0.629	0.017	42	41	0.480	0.006	7	7	0.522	0.016	39	48	0.455	0.006	38	39
chrII	123800	C	T	14	1	0.647	0.012	29	5	0.644	0.009	6	0	0.668	0.016	44	22	0.609	0.006	59	18	0.630	0.006	42	31	0.486	0.006	46	68	0.460	0.005	7	4	0.629	0.017	45	41	0.480	0.006	3	4	0.522	0.016	35	47	0.455	0.006	30	37
chrII	123940	C	T	17	4	0.647	0.012	32	9	0.644	0.009	13	7	0.668	0.016	49	26	0.609	0.006	50	29	0.630	0.006	38	43	0.486	0.006	42	63	0.460	0.005	9	1	0.629	0.017	38	49	0.480	0.006	8	8	0.522	0.016	32	48	0.455	0.006	35	33
chrII	124174	C	G	8	7	0.648	0.012	25	9	0.643	0.009	4	7	0.665	0.016	63	39	0.609	0.006	61	30	0.630	0.006	78	57	0.486	0.005	73	75	0.460	0.005	3	0	0.627	0.017	54	56	0.479	0.006	2	8	0.522	0.016	52	64	0.455	0.006	32	19
chrII	124193	C	A	8	7	0.648	0.012	21	8	0.643	0.009	4	7	0.665	0.016	52	31	0.609	0.006	40	23	0.630	0.006	63	46	0.486	0.005	57	51	0.460	0.005	3	1	0.627	0.017	46	50	0.479	0.006	2	8	0.522	0.016	43	43	0.455	0.006	29	14
chrII	124286	C	A	5	1	0.648	0.012	15	2	0.643	0.009	2	2	0.665	0.016	40	29	0.609	0.006	37	21	0.630	0.006	51	55	0.486	0.005	52	60	0.460	0.005	4	3	0.627	0.017	29	52	0.479	0.006	1	5	0.522	0.016	44	26	0.455	0.006	20	18
chrII	124505	A	G	7	5	0.647	0.012	6	4	0.643	0.009	13	3	0.665	0.016	67	35	0.610	0.006	54	32	0.629	0.006	57	46	0.486	0.005	67	62	0.458	0.005	5	4	0.628	0.017	50	57	0.478	0.006	4	3	0.521	0.016	46	57	0.456	0.006	18	26
chrII	124574	T	C	13	5	0.647	0.012	5	9	0.643	0.009	5	4	0.665	0.016	58	24	0.610	0.006	54	26	0.629	0.006	55	49	0.486	0.005	52	56	0.458	0.005	2	5	0.628	0.017	42	51	0.478	0.006	5	6	0.521	0.016	47	49	0.456	0.006	14	29
chrII	124616	C	T	14	5	0.647	0.012	3	11	0.643	0.009	5	3	0.665	0.016	64	31	0.610	0.006	54	27	0.629	0.006	60	63	0.486	0.005	72	62	0.458	0.005	3	4	0.628	0.017	54	59	0.478	0.006	5	6	0.521	0.016	53	45	0.456	0.006	18	26
chrII	124617	A	G	14	5	0.647	0.012	3	11	0.643	0.009	5	3	0.665	0.016	64	31	0.610	0.006	54	27	0.629	0.006	60	63	0.486	0.005	72	62	0.458	0.005	3	4	0.628	0.017	54	59	0.478	0.006	5	6	0.521	0.016	53	45	0.456	0.006	18	26
chrII	124696	T	A	12	2	0.647	0.012	8	9	0.643	0.009	5	4	0.665	0.016	67	41	0.610	0.006	56	31	0.629	0.006	58	62	0.486	0.005	69	73	0.458	0.005	7	8	0.628	0.017	73	66	0.478	0.006	4	6	0.521	0.016	52	44	0.456	0.006	20	27
chrII	124932	T	C	26	12	0.646	0.012	43	28	0.642	0.009	10	3	0.665	0.016	56	64	0.610	0.006	65	34	0.629	0.006	62	48	0.486	0.005	77	75	0.458	0.005	13	8	0.628	0.017	60	52	0.478	0.006	27	18	0.521	0.016	59	64	0.456	0.006	49	65
chrII	124959	A	C	25	14	0.646	0.012	36	25	0.642	0.009	10	3	0.665	0.016	66	51	0.610	0.006	62	40	0.629	0.006	57	48	0.486	0.005	79	68	0.458	0.005	9	6	0.628	0.017	61	64	0.478	0.006	21	12	0.521	0.016	56	59	0.456	0.006	58	60
chrII	124966	A	T	22	13	0.646	0.012	33	17	0.642	0.009	8	2	0.665	0.016	62	50	0.610	0.006	56	41	0.629	0.006	55	48	0.486	0.005	82	67	0.458	0.005	8	4	0.628	0.017	57	56	0.478	0.006	16	11	0.521	0.016	55	59	0.456	0.006	56	53
chrII	125022	A	G	18	11	0.646	0.012	25	18	0.642	0.009	9	8	0.665	0.016	66	63	0.610	0.006	57	33	0.629	0.006	79	63	0.486	0.005	74	72	0.458	0.005	15	3	0.628	0.017	58	63	0.478	0.006	9	4	0.521	0.016	57	77	0.456	0.006	57	43
chrII	125552	T	C	4	9	0.649	0.012	26	9	0.640	0.009	12	0	0.673	0.015	59	33	0.610	0.006	53	34	0.630	0.006	56	58	0.485	0.005	68	80	0.460	0.005	7	2	0.628	0.016	45	58	0.478	0.006	7	7	0.516	0.015	39	51	0.457	0.006	35	39
chrII	126130	C	T	7	2	0.648	0.012	14	12	0.641	0.009	14	4	0.674	0.015	75	32	0.610	0.006	64	38	0.631	0.006	61	50	0.486	0.005	68	81	0.459	0.005	7	5	0.629	0.016	79	83	0.478	0.005	8	8	0.519	0.015	46	60	0.458	0.006	25	30
chrII	126263	T	C	21	10	0.648	0.012	24	14	0.641	0.009	10	3	0.674	0.015	48	46	0.610	0.006	50	27	0.631	0.006	50	69	0.486	0.005	65	62	0.459	0.005	8	6	0.629	0.016	61	74	0.478	0.005	19	19	0.519	0.015	58	62	0.458	0.006	43	32
chrII	126335	G	A	23	11	0.648	0.012	43	14	0.641	0.009	28	9	0.675	0.015	58	42	0.610	0.006	52	37	0.631	0.006	59	82	0.486	0.005	59	70	0.459	0.005	17	11	0.629	0.016	50	64	0.478	0.005	16	24	0.519	0.015	59	57	0.458	0.006	57	55
chrII	126692	G	T	15	10	0.648	0.012	25	2	0.640	0.009	9	3	0.673	0.015	70	41	0.609	0.006	64	41	0.631	0.006	92	83	0.485	0.005	70	97	0.459	0.005	14	6	0.628	0.016	81	74	0.479	0.005	6	9	0.519	0.015	78	72	0.458	0.006	31	50
chrII	126836	G	A	22	10	0.648	0.012	20	10	0.640	0.009	11	7	0.673	0.015	51	35	0.609	0.006	54	39	0.631	0.006	53	60	0.485	0.005	52	59	0.458	0.005	7	3	0.628	0.016	45	50	0.479	0.005	1	1	0.519	0.015	68	66	0.458	0.006	29	44
chrII	127964	C	T	14	8	0.651	0.012	36	28	0.644	0.009	10	1	0.676	0.015	41	27	0.611	0.006	33	23	0.630	0.006	41	51	0.485	0.005	37	55	0.458	0.005	15	12	0.628	0.016	30	44	0.476	0.005	13	5	0.520	0.015	29	40	0.459	0.005	40	54
chrII	128257	A	G	22	2	0.651	0.012	38	25	0.644	0.009	12	12	0.676	0.015	60	45	0.611	0.006	57	23	0.630	0.006	57	70	0.485	0.005	52	80	0.458	0.005	7	7	0.628	0.016	55	44	0.476	0.005	12	11	0.520	0.015	53	62	0.459	0.005	46	59
chrII	128423	G	A	18	8	0.651	0.012	25	20	0.643	0.009	7	8	0.672	0.015	62	42	0.611	0.006	58	44	0.629	0.006	58	86	0.484	0.005	66	75	0.458	0.005	18	4	0.628	0.016	61	62	0.475	0.005	4	11	0.518	0.015	51	56	0.458	0.005	30	46
chrII	128479	T	G	14	8	0.651	0.012	28	19	0.643	0.009	10	5	0.672	0.015	44	45	0.611	0.006	51	34	0.629	0.006	58	81	0.484	0.005	55	75	0.458	0.005	14	4	0.628	0.016	66	66	0.475	0.005	5	11	0.518	0.015	47	60	0.458	0.005	30	33
chrII	128480	T	A	14	8	0.651	0.012	28	19	0.643	0.009	10	5	0.672	0.015	44	45	0.611	0.006	51	34	0.629	0.006	58	81	0.484	0.005	55	75	0.458	0.005	14	4	0.628	0.016	66	66	0.475	0.005	5	11	0.518	0.015	47	60	0.458	0.005	30	33
chrII	128547	A	G	18	3	0.651	0.012	26	18	0.643	0.009	13	3	0.672	0.015	44	35	0.611	0.006	59	23	0.629	0.006	56	58	0.484	0.005	52	72	0.458	0.005	14	4	0.628	0.016	52	55	0.475	0.005	11	7	0.518	0.015	49	61	0.458	0.005	33	36
chrII	128669	A	G	8	9	0.649	0.012	22	17	0.641	0.009	3	5	0.672	0.015	51	49	0.611	0.006	58	34	0.629	0.006	58	66	0.482	0.005	58	85	0.457	0.005	6	4	0.629	0.016	41	56	0.475	0.005	7	7	0.517	0.015	45	50	0.456	0.005	44	30
chrII	128935	T	C	17	12	0.649	0.012	24	9	0.641	0.009	11	4	0.672	0.015	66	45	0.611	0.006	59	40	0.629	0.006	87	68	0.482	0.005	83	93	0.457	0.005	12	4	0.629	0.016	67	79	0.475	0.005	11	10	0.517	0.015	43	73	0.456	0.005	28	41
chrII	129254	C	T	10	4	0.649	0.011	14	10	0.640	0.009	8	5	0.671	0.014	72	38	0.611	0.006	74	41	0.629	0.006	60	80	0.482	0.005	79	91	0.458	0.005	7	1	0.629	0.016	55	66	0.475	0.005	5	7	0.518	0.015	69	67	0.457	0.005	20	31
chrII	129308	T	A	13	1	0.649	0.011	11	8	0.640	0.009	10	4	0.671	0.014	71	39	0.611	0.006	75	47	0.629	0.006	78	84	0.482	0.005	75	99	0.458	0.005	8	1	0.629	0.016	57	64	0.475	0.005	4	6	0.518	0.015	62	75	0.457	0.005	16	32
chrII	129323	G	C	11	1	0.649	0.011	10	8	0.640	0.009	10	4	0.671	0.014	80	38	0.611	0.006	76	48	0.629	0.006	88	89	0.482	0.005	82	107	0.458	0.005	7	2	0.629	0.016	66	62	0.475	0.005	3	6	0.518	0.015	68	81	0.457	0.005	15	32
chrII	129347	G	A	12	1	0.649	0.011	10	8	0.640	0.009	7	2	0.671	0.014	79	37	0.611	0.006	62	46	0.629	0.006	85	82	0.482	0.005	72	107	0.458	0.005	6	2	0.629	0.016	60	58	0.475	0.005	4	9	0.518	0.015	67	81	0.457	0.005	20	37
chrII	129386	T	C	14	1	0.649	0.011	11	9	0.640	0.009	8	1	0.671	0.014	79	41	0.612	0.005	67	44	0.629	0.006	93	92	0.483	0.005	73	109	0.458	0.005	3	3	0.629	0.016	72	66	0.476	0.005	10	9	0.518	0.015	78	81	0.457	0.005	31	40
chrII	129437	G	A	10	1	0.649	0.011	12	8	0.640	0.009	10	1	0.671	0.014	73	43	0.612	0.005	60	43	0.629	0.006	83	87	0.483	0.005	90	105	0.458	0.005	4	2	0.629	0.016	68	75	0.476	0.005	10	10	0.518	0.015	77	77	0.457	0.005	39	30
chrII	129668	C	T	6	6	0.649	0.011	19	13	0.640	0.009	3	0	0.671	0.014	53	37	0.612	0.005	54	32	0.629	0.006	65	76	0.483	0.005	49	72	0.458	0.005	6	1	0.629	0.016	49	58	0.476	0.005	6	5	0.518	0.015	57	58	0.457	0.005	20	30
chrII	129692	C	T	7	4	0.649	0.011	13	14	0.640	0.009	7	1	0.671	0.014	64	37	0.612	0.005	60	36	0.629	0.006	63	78	0.483	0.005	57	79	0.458	0.005	4	1	0.629	0.016	48	60	0.476	0.005	9	4	0.518	0.015	54	60	0.457	0.005	19	26
chrII	129791	T	A	10	2	0.649	0.011	11	9	0.640	0.009	11	1	0.671	0.014	65	34	0.613	0.005	44	27	0.628	0.006	54	70	0.483	0.005	68	61	0.458	0.005	2	1	0.631	0.016	41	49	0.476	0.005	6	10	0.519	0.015	43	49	0.457	0.005	11	27
chrII	130349	G	A	9	11	0.650	0.011	27	17	0.640	0.009	12	4	0.672	0.014	46	17	0.615	0.005	41	19	0.627	0.006	30	58	0.485	0.005	40	52	0.458	0.005	8	10	0.629	0.016	30	39	0.476	0.005	11	8	0.519	0.014	39	42	0.458	0.005	34	40
chrII	130370	G	T	11	9	0.650	0.011	27	21	0.640	0.009	14	7	0.672	0.014	47	19	0.615	0.005	32	21	0.627	0.006	36	49	0.485	0.005	39	44	0.458	0.005	11	14	0.629	0.016	28	35	0.476	0.005	14	12	0.519	0.014	42	35	0.458	0.005	38	41
chrII	130407	A	G	11	9	0.650	0.011	33	21	0.640	0.009	15	7	0.672	0.014	49	20	0.615	0.005	34	26	0.627	0.006	45	50	0.485	0.005	41	45	0.458	0.005	14	10	0.629	0.016	28	40	0.476	0.005	14	12	0.519	0.014	39	31	0.458	0.005	39	35
chrII	130769	C	T	17	6	0.649	0.011	26	16	0.640	0.008	9	0	0.672	0.014	57	44	0.616	0.005	63	31	0.628	0.006	74	68	0.485	0.005	50	79	0.459	0.005	4	1	0.630	0.015	47	60	0.476	0.005	8	10	0.520	0.014	46	49	0.458	0.005	32	38
chrII	130976	G	A	22	8	0.652	0.011	30	26	0.640	0.008	21	7	0.672	0.014	63	29	0.617	0.005	65	28	0.628	0.006	78	70	0.485	0.005	81	82	0.459	0.005	11	11	0.630	0.015	44	53	0.476	0.005	16	8	0.518	0.014	52	50	0.459	0.005	45	58
chrII	130988	T	C	20	11	0.652	0.011	30	24	0.640	0.008	21	6	0.672	0.014	59	30	0.617	0.005	57	26	0.628	0.006	76	66	0.485	0.005	73	79	0.459	0.005	9	10	0.630	0.015	41	43	0.476	0.005	14	10	0.518	0.014	45	48	0.459	0.005	49	57
chrII	131020	A	G	21	14	0.652	0.011	31	22	0.640	0.008	21	5	0.672	0.014	61	31	0.617	0.005	52	34	0.628	0.006	76	85	0.485	0.005	77	80	0.459	0.005	10	11	0.630	0.015	43	50	0.476	0.005	14	9	0.518	0.014	45	58	0.459	0.005	51	58
chrII	131051	G	A	20	17	0.652	0.011	27	18	0.640	0.008	19	5	0.672	0.014	63	26	0.617	0.005	58	31	0.628	0.006	77	83	0.485	0.005	84	84	0.459	0.005	13	8	0.630	0.015	44	50	0.476	0.005	11	9	0.518	0.014	51	57	0.459	0.005	48	52
chrII	131705	G	A	24	8	0.652	0.011	35	17	0.639	0.008	16	9	0.673	0.014	64	54	0.619	0.005	61	41	0.626	0.006	82	64	0.484	0.005	97	104	0.459	0.005	9	9	0.631	0.015	63	83	0.477	0.005	17	9	0.519	0.014	59	77	0.458	0.005	54	56
chrII	131783	G	A	25	4	0.652	0.011	29	22	0.639	0.008	14	10	0.673	0.014	52	31	0.619	0.005	59	37	0.626	0.006	69	58	0.484	0.005	64	88	0.459	0.005	10	9	0.631	0.015	45	65	0.477	0.005	4	10	0.519	0.014	39	64	0.458	0.005	36	55
chrII	132147	T	C	20	10	0.653	0.011	42	21	0.638	0.008	16	3	0.673	0.014	81	55	0.618	0.005	64	35	0.626	0.005	70	79	0.484	0.005	79	100	0.460	0.005	9	1	0.633	0.015	57	76	0.476	0.005	8	5	0.517	0.014	68	78	0.458	0.005	33	45
chrII	132280	T	C	11	7	0.653	0.011	39	19	0.638	0.008	12	4	0.673	0.014	66	35	0.618	0.005	55	42	0.626	0.005	57	64	0.484	0.005	57	71	0.460	0.005	13	5	0.633	0.015	47	62	0.476	0.005	5	12	0.517	0.014	44	58	0.458	0.005	38	35
chrII	132482	G	A	10	3	0.653	0.011	24	17	0.638	0.008	13	7	0.673	0.014	60	31	0.618	0.005	52	29	0.626	0.005	64	78	0.484	0.005	74	83	0.460	0.005	7	5	0.633	0.015	69	67	0.476	0.005	4	11	0.517	0.014	57	72	0.458	0.005	27	26
chrII	132564	T	C	12	2	0.653	0.011	27	16	0.638	0.008	18	4	0.673	0.014	47	36	0.618	0.005	45	32	0.625	0.005	57	52	0.484	0.005	57	63	0.460	0.005	12	10	0.633	0.015	45	61	0.476	0.005	5	5	0.517	0.014	41	63	0.458	0.005	30	34
chrII	132576	G	A	10	3	0.653	0.011	27	15	0.638	0.008	16	4	0.673	0.014	47	37	0.618	0.005	49	32	0.625	0.005	51	50	0.484	0.005	56	60	0.460	0.005	10	10	0.633	0.015	42	63	0.476	0.005	3	2	0.517	0.014	37	60	0.458	0.005	26	36
chrII	132654	T	C	8	5	0.653	0.011	17	7	0.638	0.008	9	3	0.673	0.014	64	40	0.618	0.005	65	34	0.625	0.005	55	63	0.484	0.005	60	70	0.460	0.005	5	6	0.633	0.015	45	54	0.476	0.005	5	1	0.517	0.014	56	69	0.458	0.005	29	35
chrII	132945	A	G	12	5	0.654	0.011	19	21	0.636	0.008	9	3	0.673	0.014	66	46	0.618	0.005	56	49	0.625	0.005	83	87	0.485	0.005	69	101	0.461	0.004	7	4	0.633	0.015	62	67	0.477	0.005	9	11	0.516	0.014	70	73	0.457	0.005	31	31
chrII	132975	T	A	15	7	0.654	0.011	21	18	0.636	0.008	7	3	0.673	0.014	85	54	0.618	0.005	66	52	0.625	0.005	87	90	0.485	0.005	75	120	0.461	0.004	8	7	0.633	0.015	72	71	0.477	0.005	11	9	0.516	0.014	65	77	0.457	0.005	38	38
chrII	133163	G	C	9	10	0.654	0.011	30	19	0.636	0.008	14	11	0.673	0.014	74	45	0.619	0.005	69	38	0.624	0.005	60	74	0.485	0.005	71	82	0.461	0.004	3	8	0.633	0.015	52	72	0.477	0.005	9	6	0.516	0.014	54	75	0.458	0.005	30	52
chrII	133239	C	T	14	10	0.654	0.011	24	13	0.636	0.008	9	11	0.673	0.014	64	45	0.619	0.005	56	29	0.624	0.005	58	66	0.485	0.005	57	81	0.461	0.004	7	7	0.633	0.015	50	70	0.477	0.005	10	6	0.516	0.014	57	65	0.458	0.005	30	44
chrII	133355	T	C	6	11	0.654	0.011	21	9	0.636	0.008	4	6	0.673	0.014	38	37	0.619	0.005	43	38	0.624	0.005	36	64	0.485	0.005	36	62	0.461	0.004	4	5	0.633	0.015	39	50	0.477	0.005	7	5	0.516	0.014	40	43	0.458	0.005	36	33
chrII	133595	A	G	25	17	0.654	0.011	44	21	0.636	0.008	23	13	0.673	0.014	53	38	0.619	0.005	47	25	0.624	0.005	48	67	0.485	0.005	45	64	0.461	0.004	15	9	0.633	0.015	51	55	0.477	0.005	20	23	0.516	0.014	40	49	0.458	0.005	39	43
chrII	133612	A	G	29	16	0.654	0.011	42	22	0.636	0.008	24	13	0.673	0.014	56	41	0.619	0.005	53	28	0.624	0.005	47	70	0.485	0.005	45	70	0.461	0.004	17	9	0.633	0.015	58	58	0.477	0.005	22	25	0.516	0.014	45	57	0.458	0.005	41	43
chrII	133742	C	T	10	6	0.654	0.011	25	13	0.635	0.008	15	2	0.672	0.014	27	18	0.619	0.005	24	15	0.624	0.005	26	35	0.485	0.005	25	33	0.460	0.004	3	5	0.633	0.015	21	32	0.477	0.005	6	8	0.514	0.014	32	20	0.459	0.005	26	35
chrII	133779	C	T	10	5	0.654	0.011	23	5	0.635	0.008	11	0	0.672	0.014	36	26	0.619	0.005	29	13	0.624	0.005	33	34	0.485	0.005	23	45	0.460	0.004	3	3	0.633	0.015	40	40	0.477	0.005	4	3	0.514	0.014	37	22	0.459	0.005	16	29
chrII	133938	A	C	0	0	0.654	0.011	2	0	0.635	0.008	0	0	0.672	0.014	16	10	0.619	0.005	16	6	0.624	0.005	21	11	0.485	0.005	18	19	0.460	0.004	0	0	0.633	0.015	11	21	0.477	0.005	0	0	0.514	0.014	11	16	0.459	0.005	1	1
chrII	134090	A	G	7	5	0.654	0.011	22	9	0.635	0.008	8	3	0.672	0.014	36	25	0.619	0.005	35	22	0.624	0.005	47	30	0.485	0.005	45	51	0.460	0.004	3	2	0.633	0.015	31	38	0.477	0.005	11	10	0.514	0.014	39	38	0.459	0.005	23	31
chrII	135183	A	C	12	8	0.653	0.011	17	18	0.634	0.008	10	1	0.672	0.014	38	28	0.617	0.005	52	29	0.622	0.005	42	57	0.486	0.005	49	59	0.460	0.004	8	1	0.633	0.015	44	42	0.477	0.005	6	5	0.514	0.014	43	42	0.461	0.005	29	38
chrII	135214	G	A	16	8	0.653	0.011	25	15	0.634	0.008	15	1	0.672	0.014	52	27	0.617	0.005	40	34	0.622	0.005	47	50	0.486	0.005	61	68	0.460	0.004	7	1	0.633	0.015	49	63	0.477	0.005	10	6	0.514	0.014	49	40	0.461	0.005	27	36
chrII	135402	C	T	27	12	0.653	0.011	35	18	0.634	0.008	15	6	0.672	0.014	62	31	0.617	0.005	50	31	0.622	0.005	64	76	0.486	0.005	61	73	0.460	0.004	10	3	0.633	0.015	58	60	0.477	0.005	4	13	0.514	0.014	51	73	0.461	0.005	34	42
chrII	135630	T	A	7	6	0.653	0.011	28	15	0.634	0.008	6	0	0.672	0.014	45	42	0.617	0.005	46	36	0.622	0.005	49	63	0.486	0.005	67	68	0.460	0.004	4	2	0.633	0.015	53	57	0.477	0.005	9	3	0.514	0.014	38	58	0.461	0.005	31	32
chrII	135667	A	C	6	4	0.653	0.011	23	16	0.634	0.008	10	0	0.672	0.014	47	40	0.617	0.005	44	37	0.622	0.005	50	57	0.486	0.005	55	74	0.460	0.004	3	3	0.633	0.015	49	60	0.477	0.005	7	6	0.514	0.014	40	67	0.461	0.005	33	34
chrII	135827	G	A	22	8	0.653	0.011	22	11	0.634	0.008	13	2	0.672	0.014	35	44	0.617	0.005	48	29	0.622	0.005	52	42	0.486	0.005	51	69	0.460	0.004	4	3	0.633	0.015	40	65	0.477	0.005	9	5	0.514	0.014	44	31	0.461	0.005	28	31
chrII	135898	A	T	16	10	0.654	0.011	24	7	0.632	0.008	8	1	0.672	0.014	43	38	0.617	0.005	54	32	0.621	0.005	35	59	0.485	0.005	45	67	0.459	0.004	2	2	0.635	0.015	48	63	0.478	0.005	10	4	0.514	0.014	36	44	0.461	0.005	25	31
chrII	135912	G	A	15	8	0.654	0.011	24	10	0.632	0.008	5	1	0.672	0.014	49	36	0.617	0.005	58	33	0.621	0.005	45	49	0.485	0.005	49	71	0.459	0.004	0	2	0.635	0.015	55	57	0.478	0.005	9	4	0.514	0.014	39	49	0.461	0.005	31	39
chrII	135922	C	T	14	7	0.654	0.011	21	8	0.632	0.008	7	2	0.672	0.014	50	30	0.617	0.005	57	23	0.621	0.005	50	38	0.485	0.005	55	59	0.459	0.004	5	1	0.635	0.015	51	41	0.478	0.005	8	5	0.514	0.014	38	43	0.461	0.005	30	37
chrII	135923	C	T	14	7	0.654	0.011	21	8	0.632	0.008	7	2	0.672	0.014	50	30	0.617	0.005	57	23	0.621	0.005	50	38	0.485	0.005	55	59	0.459	0.004	5	1	0.635	0.015	51	41	0.478	0.005	8	5	0.514	0.014	38	43	0.461	0.005	30	37
chrII	135925	G	A	14	7	0.654	0.011	21	8	0.632	0.008	7	2	0.672	0.014	50	30	0.617	0.005	57	23	0.621	0.005	50	38	0.485	0.005	55	59	0.459	0.004	5	1	0.635	0.015	51	41	0.478	0.005	8	5	0.514	0.014	38	43	0.461	0.005	30	37
chrII	136173	T	C	22	7	0.654	0.011	39	13	0.632	0.008	12	7	0.672	0.014	42	20	0.617	0.005	50	34	0.621	0.005	51	28	0.485	0.005	48	61	0.459	0.004	10	4	0.635	0.015	42	52	0.478	0.005	10	10	0.514	0.014	26	41	0.461	0.005	42	55
chrII	136582	C	G	0	2	0.655	0.011	4	3	0.631	0.008	0	1	0.674	0.014	18	20	0.617	0.005	20	16	0.621	0.005	26	34	0.485	0.005	22	34	0.459	0.004	5	0	0.634	0.015	34	44	0.478	0.005	1	2	0.514	0.014	19	37	0.461	0.005	11	16
chrII	136632	T	G	1	0	0.655	0.011	6	6	0.631	0.008	3	1	0.674	0.014	36	25	0.617	0.005	29	24	0.621	0.005	43	52	0.485	0.005	27	46	0.459	0.004	5	0	0.634	0.015	34	54	0.478	0.005	2	3	0.514	0.014	25	47	0.461	0.005	25	18
chrII	136840	A	T	9	4	0.655	0.011	18	6	0.631	0.008	5	5	0.674	0.014	33	32	0.617	0.005	42	21	0.621	0.005	37	47	0.485	0.005	36	44	0.459	0.004	3	2	0.634	0.015	32	34	0.478	0.005	9	10	0.514	0.014	24	35	0.461	0.005	22	27
chrII	136889	C	T	5	7	0.655	0.011	25	8	0.631	0.008	4	3	0.674	0.014	38	30	0.617	0.005	35	23	0.621	0.005	47	42	0.485	0.005	33	54	0.459	0.004	8	1	0.634	0.015	37	31	0.478	0.005	7	7	0.514	0.014	32	41	0.461	0.005	25	33
chrII	137003	G	A	9	6	0.655	0.011	25	9	0.631	0.008	5	2	0.674	0.014	42	38	0.617	0.005	45	35	0.621	0.005	62	62	0.485	0.005	50	82	0.459	0.004	12	5	0.634	0.015	51	60	0.478	0.005	6	8	0.514	0.014	50	77	0.461	0.005	33	20
chrII	137272	T	C	17	14	0.656	0.011	34	17	0.630	0.008	22	8	0.676	0.014	47	26	0.616	0.005	38	25	0.621	0.005	41	48	0.485	0.005	39	51	0.459	0.004	16	10	0.633	0.015	41	42	0.480	0.005	19	20	0.511	0.014	34	49	0.460	0.005	41	55
chrII	137341	C	T	21	15	0.656	0.011	28	8	0.630	0.008	16	8	0.676	0.014	31	16	0.616	0.005	35	21	0.621	0.005	38	36	0.485	0.005	34	52	0.459	0.004	11	12	0.633	0.015	39	46	0.480	0.005	14	11	0.511	0.014	27	39	0.460	0.005	27	53
chrII	137654	T	A	0	0	0.658	0.011	0	0	0.629	0.008	0	0	0.676	0.014	3	0	0.615	0.005	2	0	0.621	0.005	2	4	0.485	0.005	1	0	0.459	0.004	0	0	0.635	0.015	8	2	0.480	0.005	0	0	0.511	0.014	3	0	0.461	0.005	1	0
chrII	137659	T	A	0	0	0.658	0.011	0	0	0.628	0.008	0	0	0.676	0.014	1	2	0.615	0.005	1	1	0.621	0.005	0	7	0.485	0.005	0	2	0.459	0.004	0	0	0.635	0.015	0	11	0.480	0.005	0	0	0.511	0.014	0	4	0.461	0.005	0	1
chrII	137745	A	G	6	3	0.660	0.011	9	2	0.628	0.008	4	0	0.676	0.014	17	6	0.616	0.005	16	13	0.621	0.005	15	15	0.486	0.005	16	17	0.459	0.004	4	1	0.635	0.015	25	26	0.481	0.005	3	4	0.511	0.014	16	20	0.461	0.005	6	18
chrII	137801	T	C	21	5	0.657	0.011	25	7	0.626	0.008	8	5	0.673	0.014	34	18	0.617	0.005	33	23	0.621	0.005	29	28	0.486	0.005	33	34	0.459	0.004	6	7	0.632	0.015	41	36	0.480	0.005	10	18	0.508	0.014	21	31	0.461	0.005	19	41
chrII	137859	T	G	23	9	0.657	0.011	26	18	0.626	0.008	6	4	0.673	0.014	48	33	0.617	0.005	45	32	0.621	0.005	38	35	0.486	0.005	34	47	0.459	0.004	6	5	0.632	0.015	39	46	0.480	0.005	8	10	0.508	0.014	26	51	0.461	0.005	14	54
chrII	137868	A	G	21	9	0.657	0.011	26	15	0.626	0.008	6	4	0.673	0.014	44	31	0.617	0.005	45	33	0.621	0.005	36	36	0.486	0.005	34	45	0.459	0.004	8	5	0.632	0.015	36	46	0.480	0.005	8	6	0.508	0.014	26	50	0.461	0.005	15	51
chrII	137948	A	G	13	11	0.658	0.011	16	12	0.629	0.008	3	4	0.676	0.014	36	28	0.616	0.005	31	36	0.622	0.005	34	29	0.486	0.005	44	37	0.460	0.004	8	7	0.635	0.015	32	37	0.481	0.005	4	5	0.509	0.014	23	46	0.462	0.005	25	36
chrII	138346	T	C	5	0	0.659	0.011	9	4	0.628	0.008	8	1	0.674	0.014	27	20	0.617	0.005	26	8	0.621	0.005	32	31	0.485	0.005	33	27	0.460	0.004	2	1	0.634	0.015	34	17	0.481	0.005	4	5	0.509	0.014	16	21	0.461	0.005	11	9
chrII	138529	G	T	15	5	0.660	0.011	19	8	0.630	0.008	8	1	0.678	0.014	46	35	0.617	0.005	36	20	0.621	0.005	56	44	0.486	0.005	40	43	0.460	0.004	10	0	0.632	0.015	34	55	0.481	0.005	4	4	0.510	0.014	40	50	0.462	0.005	28	20
chrII	138734	C	T	17	10	0.660	0.011	21	16	0.629	0.008	4	4	0.678	0.014	65	43	0.618	0.005	57	37	0.621	0.005	86	52	0.487	0.005	80	83	0.460	0.004	7	3	0.631	0.015	64	73	0.482	0.005	6	16	0.511	0.014	59	73	0.462	0.005	28	34
chrII	138818	C	T	16	8	0.660	0.011	19	19	0.629	0.008	7	5	0.678	0.014	73	33	0.618	0.005	47	25	0.621	0.005	78	52	0.487	0.005	77	68	0.460	0.004	5	1	0.631	0.015	48	71	0.482	0.005	7	17	0.511	0.014	43	67	0.462	0.005	38	31
chrII	138835	A	G	13	10	0.660	0.011	18	19	0.629	0.008	5	7	0.678	0.014	72	30	0.618	0.005	43	25	0.621	0.005	69	51	0.487	0.005	71	68	0.460	0.004	6	1	0.631	0.015	47	61	0.482	0.005	4	17	0.511	0.014	42	67	0.462	0.005	35	28
chrII	139079	T	G	20	11	0.661	0.011	29	25	0.630	0.008	20	6	0.676	0.014	62	39	0.617	0.005	65	35	0.620	0.005	81	66	0.487	0.005	85	104	0.459	0.004	5	7	0.630	0.015	66	87	0.482	0.005	18	23	0.509	0.014	66	83	0.461	0.005	40	53
chrII	139889	T	C	31	6	0.659	0.011	45	25	0.633	0.008	13	3	0.677	0.014	57	32	0.617	0.005	32	28	0.619	0.005	46	65	0.488	0.005	60	81	0.457	0.004	16	8	0.632	0.015	44	58	0.481	0.005	13	11	0.510	0.014	54	59	0.461	0.005	38	63
chrII	139895	T	C	33	6	0.660	0.011	43	25	0.632	0.008	11	4	0.677	0.014	56	32	0.617	0.005	33	28	0.618	0.005	45	64	0.488	0.005	60	79	0.458	0.004	16	8	0.629	0.015	45	58	0.482	0.005	15	10	0.510	0.014	53	62	0.461	0.005	37	62
chrII	140021	C	T	11	9	0.659	0.011	24	17	0.633	0.008	6	5	0.680	0.014	45	43	0.616	0.005	51	26	0.616	0.005	61	48	0.488	0.005	62	66	0.458	0.004	5	2	0.629	0.015	41	48	0.482	0.005	3	3	0.510	0.014	39	41	0.460	0.005	24	32
chrII	140061	T	C	9	7	0.660	0.011	25	16	0.632	0.008	4	5	0.680	0.014	42	39	0.617	0.005	47	24	0.616	0.005	57	49	0.488	0.005	50	63	0.459	0.004	7	1	0.630	0.015	48	47	0.482	0.005	7	2	0.510	0.014	40	39	0.459	0.005	19	40
chrII	140131	T	C	6	10	0.660	0.011	10	20	0.632	0.008	12	5	0.680	0.014	40	30	0.617	0.005	45	34	0.616	0.005	47	57	0.488	0.005	53	56	0.459	0.004	8	1	0.630	0.015	50	64	0.482	0.005	7	6	0.510	0.014	41	49	0.459	0.005	15	22
chrII	140383	A	G	4	4	0.661	0.011	11	9	0.632	0.008	11	0	0.681	0.014	37	33	0.617	0.005	39	34	0.616	0.005	58	49	0.488	0.005	60	60	0.459	0.004	4	6	0.631	0.015	54	58	0.482	0.005	7	8	0.509	0.014	37	46	0.459	0.005	23	39
chrII	140643	C	A	16	7	0.659	0.011	15	8	0.632	0.008	16	1	0.679	0.014	30	22	0.616	0.005	22	21	0.614	0.005	48	44	0.487	0.005	34	46	0.459	0.004	8	4	0.632	0.015	36	33	0.482	0.005	8	4	0.510	0.014	21	40	0.459	0.005	25	27
chrII	141015	G	A	6	3	0.658	0.011	10	7	0.633	0.008	9	1	0.678	0.014	44	31	0.616	0.005	41	23	0.614	0.005	51	66	0.488	0.005	56	57	0.459	0.004	4	5	0.632	0.015	44	45	0.482	0.005	11	0	0.510	0.014	37	50	0.459	0.005	10	18
chrII	141175	C	T	15	5	0.658	0.011	17	14	0.633	0.008	2	1	0.678	0.014	48	35	0.616	0.005	32	26	0.614	0.005	61	70	0.488	0.005	46	91	0.459	0.004	14	3	0.632	0.015	41	43	0.482	0.005	12	2	0.510	0.014	41	51	0.459	0.005	27	21
chrII	141191	G	A	17	8	0.657	0.011	20	15	0.631	0.008	3	2	0.676	0.014	53	38	0.616	0.005	33	30	0.613	0.005	52	77	0.489	0.005	55	87	0.460	0.004	12	6	0.632	0.015	45	47	0.482	0.005	9	4	0.509	0.013	44	56	0.459	0.005	29	19
chrII	141207	A	G	18	8	0.657	0.011	19	14	0.631	0.008	2	3	0.676	0.014	61	42	0.616	0.005	37	30	0.613	0.005	55	80	0.489	0.005	54	94	0.460	0.004	13	7	0.632	0.015	47	58	0.482	0.005	7	6	0.509	0.013	40	59	0.459	0.005	31	20
chrII	141215	C	T	19	9	0.657	0.011	21	15	0.631	0.008	3	4	0.676	0.014	62	43	0.616	0.005	42	35	0.613	0.005	54	80	0.489	0.005	61	97	0.460	0.004	13	6	0.632	0.015	52	62	0.482	0.005	8	6	0.509	0.013	42	60	0.459	0.005	32	24
chrII	141553	C	T	18	6	0.658	0.011	22	10	0.629	0.008	3	2	0.675	0.014	60	37	0.615	0.005	43	29	0.611	0.006	53	66	0.487	0.005	54	70	0.461	0.004	6	5	0.633	0.015	48	49	0.480	0.005	7	4	0.507	0.014	53	65	0.458	0.005	27	36
chrII	141579	C	T	20	7	0.658	0.011	31	16	0.629	0.008	6	4	0.675	0.014	59	33	0.615	0.005	39	31	0.611	0.006	48	66	0.487	0.005	57	65	0.461	0.004	6	4	0.633	0.015	42	43	0.480	0.005	8	5	0.507	0.014	49	59	0.458	0.005	43	38
chrII	141987	A	T	4	1	0.659	0.011	2	1	0.629	0.008	2	0	0.676	0.014	26	24	0.614	0.005	34	16	0.610	0.006	32	19	0.487	0.005	25	37	0.460	0.004	0	0	0.633	0.015	36	36	0.480	0.005	2	0	0.509	0.014	26	26	0.458	0.005	9	11
chrII	142133	C	T	3	2	0.658	0.011	7	8	0.628	0.008	3	0	0.676	0.014	41	15	0.614	0.005	23	27	0.610	0.006	38	40	0.487	0.005	30	41	0.460	0.004	4	3	0.633	0.015	46	38	0.480	0.005	0	2	0.509	0.014	32	34	0.457	0.005	18	11
chrII	142181	C	T	10	4	0.658	0.011	21	9	0.628	0.008	8	3	0.676	0.014	44	23	0.614	0.005	33	35	0.610	0.006	45	42	0.487	0.005	55	62	0.461	0.004	5	2	0.632	0.015	46	48	0.480	0.005	9	8	0.508	0.014	40	49	0.458	0.005	25	19
chrII	142186	G	A	10	3	0.658	0.011	24	10	0.628	0.008	8	4	0.676	0.014	45	25	0.614	0.005	33	35	0.610	0.006	42	43	0.487	0.005	56	62	0.461	0.004	5	3	0.632	0.015	42	47	0.480	0.005	9	8	0.508	0.014	39	49	0.458	0.005	23	21
chrII	142208	G	A	13	8	0.658	0.011	27	9	0.628	0.008	12	4	0.676	0.014	41	23	0.614	0.005	31	31	0.610	0.006	40	37	0.487	0.005	55	58	0.461	0.004	8	3	0.632	0.015	36	38	0.480	0.005	13	8	0.508	0.014	34	44	0.458	0.005	25	23
chrII	142364	A	G	35	13	0.658	0.011	30	35	0.629	0.008	24	9	0.679	0.014	108	35	0.613	0.005	75	38	0.610	0.006	84	82	0.487	0.005	74	120	0.461	0.004	15	16	0.634	0.015	77	79	0.479	0.005	18	23	0.507	0.014	80	89	0.459	0.005	53	86
chrII	142625	C	T	9	9	0.658	0.011	43	19	0.629	0.008	19	7	0.679	0.014	95	70	0.613	0.005	79	51	0.608	0.006	90	105	0.487	0.005	91	127	0.461	0.004	23	12	0.634	0.015	114	73	0.478	0.005	14	14	0.507	0.014	88	101	0.459	0.005	48	63
chrII	142804	C	G	9	10	0.659	0.011	38	21	0.629	0.008	3	10	0.679	0.014	85	43	0.612	0.005	74	48	0.608	0.006	73	74	0.487	0.005	75	99	0.460	0.004	11	1	0.635	0.015	67	64	0.479	0.005	6	8	0.507	0.014	60	78	0.458	0.005	57	44
chrII	142980	G	A	11	9	0.658	0.011	20	13	0.630	0.008	10	3	0.679	0.014	69	39	0.612	0.005	50	39	0.606	0.006	62	69	0.488	0.005	64	73	0.461	0.004	2	2	0.632	0.015	61	47	0.479	0.005	4	4	0.508	0.013	51	45	0.458	0.005	34	28
chrII	143298	A	T	8	3	0.657	0.011	9	3	0.630	0.008	6	4	0.679	0.014	71	24	0.613	0.005	49	29	0.606	0.006	60	65	0.488	0.005	46	57	0.462	0.004	1	0	0.632	0.015	51	62	0.479	0.005	3	3	0.509	0.013	38	40	0.459	0.005	11	20
chrII	143327	C	T	7	6	0.659	0.010	16	4	0.629	0.008	3	5	0.678	0.013	49	19	0.613	0.005	38	30	0.605	0.005	44	60	0.488	0.005	47	44	0.462	0.004	7	3	0.632	0.015	43	53	0.479	0.005	4	1	0.509	0.013	43	31	0.459	0.005	16	23
chrII	143335	C	G	8	6	0.659	0.010	15	4	0.629	0.008	3	6	0.678	0.013	49	20	0.613	0.005	37	31	0.605	0.005	45	59	0.488	0.005	48	43	0.462	0.004	7	3	0.632	0.015	43	57	0.479	0.005	4	1	0.509	0.013	44	33	0.459	0.005	15	24
chrII	143491	T	C	2	3	0.659	0.010	9	7	0.629	0.008	7	4	0.678	0.013	31	18	0.613	0.005	28	20	0.605	0.005	35	36	0.488	0.005	34	25	0.462	0.004	3	3	0.632	0.015	29	28	0.479	0.005	1	6	0.509	0.013	38	34	0.459	0.005	16	23
chrII	143613	A	G	1	0	0.659	0.010	8	8	0.629	0.008	5	0	0.678	0.013	36	10	0.613	0.005	27	21	0.605	0.005	28	31	0.488	0.005	31	15	0.462	0.004	2	2	0.632	0.015	34	51	0.479	0.005	0	7	0.509	0.013	30	27	0.459	0.005	15	22
chrII	143759	A	T	4	0	0.658	0.010	4	4	0.628	0.008	2	0	0.679	0.013	10	11	0.613	0.005	9	7	0.604	0.005	11	12	0.488	0.005	9	11	0.462	0.004	7	2	0.632	0.015	12	19	0.478	0.005	1	4	0.509	0.013	12	18	0.459	0.005	12	13
chrII	144151	G	A	21	9	0.657	0.010	24	17	0.629	0.008	17	8	0.679	0.013	58	44	0.612	0.005	56	22	0.604	0.006	50	72	0.488	0.005	69	64	0.462	0.004	10	3	0.633	0.015	47	49	0.479	0.005	5	9	0.507	0.014	59	56	0.459	0.005	35	38
chrII	144820	T	G	18	5	0.658	0.010	36	8	0.626	0.008	11	7	0.681	0.013	63	35	0.611	0.005	43	31	0.603	0.005	67	65	0.488	0.005	71	76	0.462	0.004	5	2	0.633	0.015	53	51	0.479	0.005	4	10	0.509	0.014	51	51	0.460	0.005	30	37
chrII	144853	G	A	14	6	0.659	0.010	29	6	0.625	0.008	12	5	0.680	0.013	69	36	0.611	0.005	53	38	0.602	0.005	68	73	0.488	0.005	80	85	0.462	0.004	10	0	0.632	0.015	64	65	0.479	0.005	2	5	0.509	0.014	45	62	0.460	0.005	31	32
chrII	144937	T	C	10	4	0.659	0.010	24	11	0.625	0.008	12	6	0.680	0.013	75	28	0.611	0.005	68	42	0.603	0.005	75	78	0.489	0.005	71	86	0.462	0.004	9	1	0.632	0.015	52	56	0.479	0.005	5	0	0.509	0.014	49	71	0.460	0.005	28	20
chrII	144991	A	G	10	6	0.659	0.010	15	11	0.625	0.008	13	5	0.679	0.013	73	37	0.611	0.005	68	45	0.603	0.005	68	81	0.488	0.005	81	86	0.462	0.004	8	4	0.632	0.015	59	55	0.479	0.005	8	1	0.509	0.014	54	63	0.460	0.005	20	34
chrII	145108	T	C	14	6	0.659	0.010	18	16	0.625	0.008	11	10	0.679	0.013	64	34	0.611	0.005	56	33	0.602	0.005	73	79	0.488	0.005	59	79	0.462	0.004	5	5	0.632	0.015	51	76	0.478	0.005	8	3	0.509	0.014	64	67	0.459	0.005	27	39
chrII	145474	A	G	13	10	0.659	0.010	24	39	0.623	0.008	10	11	0.681	0.013	61	34	0.610	0.005	51	35	0.602	0.005	71	72	0.487	0.005	59	95	0.462	0.004	8	3	0.631	0.015	51	61	0.478	0.005	6	7	0.509	0.014	52	50	0.461	0.005	37	54
chrII	145486	A	G	13	12	0.659	0.010	23	38	0.623	0.008	9	10	0.681	0.013	59	30	0.610	0.005	47	35	0.602	0.005	70	68	0.487	0.005	52	82	0.462	0.004	11	4	0.631	0.015	47	60	0.478	0.005	6	5	0.509	0.014	53	46	0.461	0.005	33	56
chrII	145980	G	T	1	1	0.658	0.010	6	1	0.621	0.008	3	0	0.678	0.013	15	7	0.610	0.005	13	21	0.602	0.005	9	29	0.487	0.005	15	26	0.461	0.004	0	0	0.631	0.015	21	35	0.479	0.005	1	1	0.508	0.013	14	19	0.460	0.005	5	3
chrII	146099	C	T	4	5	0.657	0.010	15	0	0.622	0.008	14	2	0.676	0.013	39	25	0.610	0.005	45	25	0.601	0.006	41	42	0.487	0.005	54	60	0.461	0.004	1	2	0.637	0.015	37	42	0.478	0.005	5	6	0.509	0.014	36	38	0.459	0.005	24	16
chrII	146107	C	A	5	5	0.658	0.010	17	0	0.621	0.008	14	2	0.676	0.013	39	29	0.609	0.005	43	25	0.601	0.005	39	37	0.486	0.005	50	59	0.461	0.004	1	2	0.638	0.015	36	41	0.479	0.005	3	8	0.507	0.014	36	43	0.458	0.005	26	15
chrII	146113	A	T	6	5	0.658	0.010	17	0	0.621	0.008	13	2	0.676	0.013	39	30	0.609	0.005	44	23	0.601	0.005	39	36	0.486	0.005	51	59	0.461	0.004	1	2	0.638	0.015	32	34	0.479	0.005	9	6	0.507	0.014	36	38	0.458	0.005	26	15
chrII	146114	C	T	6	5	0.658	0.010	17	0	0.621	0.008	13	2	0.676	0.013	39	30	0.609	0.005	44	23	0.601	0.005	39	36	0.486	0.005	51	59	0.461	0.004	1	2	0.638	0.015	32	34	0.479	0.005	9	6	0.507	0.014	36	38	0.458	0.005	26	15
chrII	146129	T	A	10	5	0.658	0.010	18	8	0.621	0.008	7	1	0.676	0.013	49	39	0.609	0.005	54	20	0.601	0.005	56	45	0.486	0.005	64	65	0.461	0.004	3	3	0.638	0.015	38	44	0.479	0.005	8	8	0.507	0.014	46	47	0.458	0.005	32	22
chrII	146169	G	A	13	4	0.658	0.010	17	12	0.621	0.008	2	0	0.676	0.013	57	37	0.609	0.005	66	20	0.601	0.005	65	51	0.486	0.005	61	62	0.461	0.004	3	3	0.638	0.015	48	51	0.479	0.005	10	5	0.507	0.014	47	46	0.458	0.005	34	18
chrII	146217	T	G	14	3	0.658	0.010	18	10	0.621	0.008	6	2	0.676	0.013	60	30	0.609	0.005	72	21	0.601	0.005	68	61	0.486	0.005	61	57	0.461	0.004	5	1	0.638	0.015	50	52	0.479	0.005	5	7	0.507	0.014	39	46	0.458	0.005	37	23
chrII	146248	A	G	15	5	0.658	0.010	22	9	0.621	0.008	6	2	0.676	0.013	55	24	0.609	0.005	53	19	0.601	0.005	49	59	0.486	0.005	52	51	0.461	0.004	6	3	0.638	0.015	46	42	0.479	0.005	5	5	0.507	0.014	27	40	0.458	0.005	37	25
chrII	146312	C	G	19	10	0.658	0.010	27	16	0.621	0.008	6	1	0.676	0.013	64	31	0.609	0.005	51	19	0.601	0.005	43	65	0.486	0.005	58	56	0.461	0.004	13	5	0.638	0.015	47	50	0.479	0.005	11	8	0.507	0.014	29	37	0.458	0.005	48	26
chrII	146333	G	A	19	9	0.658	0.010	25	16	0.621	0.008	8	1	0.676	0.013	65	35	0.609	0.005	57	20	0.601	0.005	47	64	0.486	0.005	65	66	0.461	0.004	13	5	0.638	0.015	46	58	0.479	0.005	10	9	0.507	0.014	41	38	0.458	0.005	56	22
chrII	146444	C	T	18	7	0.658	0.010	32	21	0.621	0.008	19	3	0.676	0.013	61	42	0.610	0.005	72	34	0.600	0.005	63	72	0.487	0.005	86	77	0.461	0.004	12	9	0.638	0.015	67	66	0.479	0.005	10	19	0.507	0.014	71	62	0.459	0.005	44	43
chrII	146609	G	A	17	3	0.658	0.010	30	28	0.621	0.008	15	2	0.676	0.013	60	42	0.610	0.005	62	41	0.600	0.005	68	70	0.487	0.005	62	80	0.461	0.004	11	8	0.638	0.015	71	71	0.479	0.005	9	7	0.507	0.014	44	66	0.459	0.005	32	40
chrII	146672	G	T	13	4	0.659	0.011	24	19	0.622	0.008	15	2	0.678	0.013	46	26	0.611	0.005	56	36	0.600	0.006	60	55	0.487	0.005	42	60	0.461	0.004	9	3	0.636	0.015	56	60	0.479	0.005	9	5	0.506	0.014	41	47	0.459	0.005	29	45
chrII	146699	G	A	12	4	0.659	0.011	22	16	0.622	0.008	14	1	0.678	0.013	45	24	0.611	0.005	50	25	0.600	0.006	60	53	0.487	0.005	38	52	0.461	0.004	5	2	0.636	0.015	48	61	0.479	0.005	9	4	0.506	0.014	40	47	0.459	0.005	28	47
chrII	146992	C	T	22	19	0.659	0.010	40	17	0.621	0.008	18	8	0.678	0.013	65	46	0.611	0.005	62	38	0.600	0.005	66	62	0.486	0.005	54	82	0.461	0.004	22	12	0.636	0.015	67	72	0.479	0.005	16	5	0.506	0.014	49	60	0.460	0.005	47	62
chrII	147197	A	T	12	5	0.658	0.010	25	12	0.621	0.008	12	3	0.678	0.013	51	31	0.611	0.005	64	25	0.599	0.005	51	57	0.486	0.005	60	68	0.461	0.004	6	2	0.636	0.015	56	57	0.479	0.005	10	6	0.506	0.014	50	49	0.460	0.005	51	34
chrII	147484	A	G	4	2	0.657	0.010	11	15	0.621	0.008	5	5	0.676	0.013	43	40	0.609	0.005	50	26	0.598	0.006	44	53	0.485	0.005	46	55	0.461	0.004	2	2	0.635	0.015	49	39	0.479	0.005	0	9	0.506	0.014	43	46	0.460	0.005	16	18
chrII	148075	G	T	22	8	0.659	0.010	41	13	0.618	0.008	7	9	0.672	0.014	60	46	0.608	0.005	82	41	0.597	0.006	62	62	0.485	0.005	75	85	0.462	0.004	17	7	0.635	0.015	51	79	0.479	0.005	14	2	0.510	0.014	73	72	0.457	0.005	37	40
chrII	148172	C	T	17	7	0.659	0.010	24	13	0.618	0.008	13	6	0.672	0.014	60	39	0.608	0.005	60	41	0.597	0.006	55	68	0.485	0.005	56	79	0.462	0.004	15	4	0.635	0.015	48	61	0.479	0.005	14	4	0.510	0.014	67	71	0.457	0.005	33	39
chrII	148327	A	T	16	11	0.659	0.010	21	10	0.618	0.008	9	1	0.672	0.014	68	36	0.608	0.005	61	36	0.597	0.006	64	66	0.485	0.005	68	88	0.462	0.004	10	1	0.635	0.015	48	65	0.479	0.005	11	6	0.510	0.014	59	60	0.457	0.005	42	29
chrII	148429	C	T	14	4	0.658	0.010	24	12	0.617	0.008	14	4	0.672	0.014	62	38	0.608	0.005	61	36	0.597	0.006	54	66	0.484	0.005	69	68	0.461	0.004	3	0	0.635	0.015	51	63	0.479	0.005	11	3	0.510	0.014	51	55	0.457	0.005	38	37
chrII	148600	T	A	10	1	0.658	0.010	17	6	0.617	0.008	2	0	0.672	0.013	98	43	0.608	0.005	74	38	0.597	0.006	75	79	0.484	0.005	88	111	0.461	0.004	2	4	0.633	0.015	67	82	0.479	0.005	4	3	0.510	0.014	68	79	0.457	0.005	23	25
chrII	149026	C	T	13	3	0.657	0.010	21	11	0.617	0.008	6	4	0.673	0.013	62	37	0.608	0.005	41	33	0.596	0.005	60	59	0.485	0.005	68	71	0.461	0.004	13	7	0.632	0.015	56	72	0.480	0.005	8	1	0.509	0.014	48	62	0.457	0.005	23	31
chrII	149400	T	C	20	11	0.658	0.010	34	23	0.618	0.008	12	11	0.674	0.013	53	36	0.607	0.005	48	33	0.596	0.005	51	79	0.485	0.005	63	82	0.462	0.004	4	2	0.633	0.015	37	67	0.482	0.005	6	12	0.509	0.014	34	52	0.456	0.005	31	49
chrII	149696	A	C	13	13	0.657	0.011	15	20	0.618	0.008	10	6	0.678	0.014	69	42	0.608	0.005	66	42	0.596	0.006	49	80	0.486	0.005	58	79	0.463	0.004	5	2	0.635	0.015	69	71	0.482	0.005	7	8	0.509	0.014	29	66	0.456	0.005	42	41
chrII	149872	T	C	23	10	0.657	0.011	26	20	0.617	0.008	11	2	0.676	0.014	60	30	0.607	0.005	48	28	0.594	0.005	58	62	0.486	0.005	52	81	0.462	0.004	14	3	0.632	0.015	61	54	0.481	0.005	14	18	0.508	0.014	51	65	0.457	0.005	50	48
chrII	150200	A	T	18	9	0.659	0.011	20	13	0.618	0.008	10	6	0.676	0.014	47	34	0.607	0.005	43	25	0.592	0.005	44	55	0.486	0.005	61	50	0.463	0.004	11	2	0.634	0.015	44	54	0.482	0.005	11	7	0.508	0.014	35	37	0.457	0.005	34	54
chrII	150422	A	T	6	0	0.660	0.011	5	2	0.618	0.008	2	0	0.677	0.014	41	11	0.608	0.005	26	18	0.590	0.006	41	22	0.485	0.005	28	24	0.463	0.004	3	0	0.632	0.015	33	25	0.483	0.005	0	0	0.509	0.014	25	29	0.458	0.005	8	8
chrII	150513	C	T	8	0	0.660	0.011	9	12	0.618	0.008	3	0	0.674	0.014	41	14	0.607	0.005	28	15	0.590	0.006	31	24	0.485	0.005	22	42	0.464	0.004	6	2	0.632	0.015	28	38	0.483	0.005	0	2	0.506	0.014	20	39	0.458	0.005	10	16
chrII	150781	T	C	11	7	0.660	0.011	15	10	0.617	0.008	14	0	0.674	0.014	96	42	0.607	0.005	65	42	0.590	0.006	66	67	0.485	0.005	69	88	0.464	0.004	10	3	0.631	0.015	55	62	0.483	0.005	13	11	0.508	0.014	72	77	0.458	0.005	26	41
chrII	151212	A	T	11	2	0.662	0.010	16	10	0.621	0.008	10	2	0.676	0.013	80	28	0.608	0.005	47	41	0.590	0.005	81	44	0.485	0.005	74	87	0.465	0.004	2	0	0.629	0.015	68	66	0.483	0.005	1	5	0.504	0.014	61	57	0.457	0.005	15	18
chrII	151397	T	C	9	7	0.662	0.010	18	19	0.621	0.008	6	3	0.676	0.013	64	31	0.608	0.005	62	40	0.590	0.005	73	73	0.485	0.005	86	75	0.465	0.004	7	8	0.629	0.015	78	67	0.483	0.005	7	5	0.504	0.014	61	65	0.457	0.005	28	33
chrII	151407	G	T	7	7	0.662	0.010	15	17	0.621	0.008	6	3	0.676	0.013	61	31	0.608	0.005	58	42	0.590	0.005	65	70	0.485	0.005	82	74	0.465	0.004	8	8	0.629	0.015	77	68	0.483	0.005	6	5	0.504	0.014	58	66	0.457	0.005	26	32
chrII	151574	T	C	14	10	0.661	0.010	42	22	0.621	0.008	11	6	0.675	0.013	87	37	0.608	0.005	77	41	0.588	0.005	63	67	0.487	0.005	77	69	0.464	0.004	10	8	0.631	0.015	64	62	0.483	0.005	11	2	0.505	0.014	67	68	0.457	0.005	43	71
chrII	151682	A	G	21	7	0.661	0.010	34	25	0.621	0.008	15	9	0.675	0.013	90	32	0.608	0.005	63	39	0.588	0.005	70	67	0.487	0.005	78	104	0.464	0.004	14	6	0.631	0.015	70	81	0.483	0.005	14	11	0.505	0.014	59	74	0.457	0.005	45	47
chrII	151709	G	A	18	13	0.661	0.010	35	24	0.621	0.008	19	9	0.675	0.013	83	38	0.608	0.005	67	41	0.588	0.005	82	70	0.487	0.005	84	113	0.464	0.004	10	6	0.631	0.015	77	82	0.483	0.005	13	16	0.505	0.014	66	86	0.457	0.005	48	46
chrII	151724	G	A	18	13	0.661	0.010	30	21	0.621	0.008	20	7	0.675	0.013	83	45	0.608	0.005	67	38	0.588	0.005	79	84	0.487	0.005	82	111	0.464	0.004	7	3	0.631	0.015	72	85	0.483	0.005	11	15	0.505	0.014	66	90	0.457	0.005	51	47
chrII	151946	A	G	27	6	0.662	0.010	26	16	0.622	0.008	5	2	0.675	0.014	83	33	0.608	0.005	63	36	0.588	0.005	67	73	0.487	0.005	89	111	0.465	0.004	10	6	0.634	0.015	79	94	0.485	0.005	9	13	0.505	0.014	77	76	0.457	0.005	38	41
chrII	151976	G	A	28	6	0.662	0.010	21	17	0.622	0.008	5	3	0.675	0.014	77	41	0.608	0.005	59	40	0.588	0.005	68	62	0.487	0.005	81	105	0.465	0.004	7	5	0.634	0.015	73	91	0.485	0.005	11	11	0.505	0.014	70	79	0.457	0.005	35	39
chrII	152073	C	T	14	6	0.661	0.011	24	6	0.622	0.008	8	4	0.676	0.014	74	36	0.608	0.005	56	49	0.587	0.006	78	62	0.487	0.005	70	109	0.465	0.004	11	1	0.633	0.015	74	67	0.485	0.005	10	6	0.505	0.014	66	86	0.456	0.005	41	35
chrII	152204	A	G	22	2	0.659	0.011	19	8	0.623	0.008	6	3	0.676	0.014	79	44	0.608	0.005	65	34	0.586	0.006	55	77	0.487	0.005	78	93	0.466	0.004	5	15	0.635	0.015	65	63	0.485	0.005	12	7	0.504	0.014	52	66	0.456	0.005	41	30
chrII	152451	T	C	17	2	0.659	0.011	29	20	0.625	0.008	8	3	0.676	0.014	59	28	0.609	0.005	46	40	0.585	0.005	54	69	0.487	0.005	68	66	0.465	0.004	4	1	0.635	0.015	64	63	0.485	0.005	2	14	0.504	0.014	41	63	0.456	0.005	29	33
chrII	152612	A	G	16	6	0.658	0.010	22	18	0.625	0.008	8	12	0.676	0.013	47	27	0.609	0.005	51	28	0.585	0.005	62	49	0.487	0.005	55	73	0.465	0.004	7	5	0.637	0.015	56	70	0.485	0.005	5	13	0.505	0.014	32	46	0.456	0.005	26	35
chrII	152624	C	T	10	7	0.658	0.010	21	18	0.625	0.008	8	5	0.676	0.013	40	22	0.609	0.005	45	25	0.585	0.005	56	52	0.487	0.005	56	64	0.465	0.004	9	7	0.637	0.015	50	56	0.485	0.005	6	15	0.505	0.014	35	38	0.456	0.005	23	37
chrII	152750	A	C	7	7	0.658	0.010	14	10	0.626	0.008	5	1	0.676	0.013	62	28	0.609	0.005	38	33	0.584	0.005	55	54	0.487	0.005	45	51	0.465	0.004	7	3	0.637	0.015	45	49	0.484	0.005	7	9	0.505	0.014	39	46	0.456	0.005	26	43
chrII	152894	A	G	8	2	0.657	0.011	12	6	0.625	0.008	4	0	0.673	0.014	51	34	0.609	0.005	62	25	0.584	0.005	65	71	0.487	0.005	52	63	0.463	0.004	4	2	0.639	0.015	49	60	0.484	0.005	2	1	0.501	0.014	54	52	0.455	0.005	26	34
chrII	152949	A	G	12	6	0.657	0.011	8	11	0.625	0.008	20	3	0.673	0.014	44	27	0.609	0.005	50	32	0.584	0.005	56	52	0.487	0.005	65	65	0.463	0.004	7	3	0.639	0.015	49	60	0.484	0.005	7	9	0.501	0.014	44	42	0.455	0.005	29	36
chrII	153007	C	T	13	13	0.657	0.011	11	12	0.625	0.008	25	1	0.673	0.014	39	29	0.609	0.005	41	33	0.584	0.005	49	58	0.487	0.005	62	68	0.462	0.004	12	3	0.639	0.015	40	56	0.484	0.005	8	13	0.501	0.014	37	43	0.455	0.005	27	39
chrII	153732	T	A	2	1	0.656	0.011	5	5	0.626	0.008	1	0	0.673	0.014	25	16	0.608	0.005	34	24	0.582	0.005	35	25	0.486	0.005	24	28	0.463	0.004	1	3	0.637	0.015	34	31	0.484	0.005	2	0	0.500	0.014	25	42	0.455	0.005	16	14
chrII	153787	T	A	8	1	0.656	0.011	9	9	0.626	0.008	2	2	0.673	0.014	40	24	0.608	0.005	36	26	0.582	0.005	43	30	0.487	0.005	37	35	0.463	0.004	2	2	0.637	0.015	45	35	0.484	0.005	3	2	0.500	0.014	32	49	0.455	0.005	24	21
chrII	154001	A	C	13	4	0.655	0.011	23	20	0.626	0.008	13	4	0.673	0.014	55	34	0.608	0.005	31	27	0.581	0.005	54	43	0.487	0.005	71	47	0.463	0.004	12	6	0.637	0.015	56	55	0.484	0.005	10	12	0.499	0.014	38	54	0.455	0.005	31	33
chrII	154142	G	A	11	5	0.656	0.011	17	10	0.626	0.008	11	4	0.673	0.014	45	43	0.608	0.005	38	34	0.581	0.006	64	59	0.488	0.005	49	48	0.462	0.004	3	2	0.638	0.015	39	61	0.485	0.005	6	9	0.499	0.014	52	55	0.455	0.005	33	32
chrII	154160	A	G	11	5	0.656	0.011	14	7	0.626	0.008	10	4	0.673	0.014	40	35	0.608	0.005	34	36	0.581	0.006	57	56	0.488	0.005	40	38	0.462	0.004	3	2	0.638	0.015	35	57	0.485	0.005	5	9	0.499	0.014	47	43	0.455	0.005	32	31
chrII	154235	C	T	5	1	0.656	0.011	9	9	0.626	0.008	1	1	0.673	0.014	54	32	0.608	0.005	41	26	0.581	0.006	49	54	0.488	0.005	40	48	0.462	0.004	1	2	0.638	0.015	37	45	0.485	0.005	3	4	0.499	0.014	53	42	0.455	0.005	32	32
chrII	154740	A	G	11	8	0.655	0.011	11	10	0.626	0.008	4	4	0.670	0.014	67	40	0.609	0.005	37	30	0.579	0.006	65	64	0.488	0.005	47	71	0.464	0.004	0	4	0.640	0.015	40	40	0.485	0.005	4	8	0.495	0.014	58	52	0.455	0.005	21	28
chrII	154799	G	A	13	8	0.655	0.011	10	10	0.626	0.008	5	4	0.670	0.014	69	35	0.609	0.005	32	37	0.579	0.006	69	63	0.488	0.005	44	62	0.464	0.004	1	3	0.640	0.015	37	38	0.485	0.005	3	7	0.495	0.014	51	59	0.455	0.005	22	29
chrII	155354	A	G	6	6	0.654	0.011	6	7	0.628	0.008	2	3	0.671	0.014	29	35	0.610	0.005	35	27	0.577	0.006	34	30	0.490	0.005	30	40	0.465	0.004	3	1	0.640	0.015	22	32	0.485	0.005	1	7	0.496	0.014	37	20	0.457	0.005	10	16
chrII	155527	T	A	0	0	0.654	0.011	2	4	0.628	0.008	3	0	0.671	0.014	9	10	0.610	0.005	15	21	0.577	0.006	18	21	0.490	0.005	13	32	0.465	0.004	0	2	0.640	0.015	21	21	0.485	0.005	2	1	0.496	0.014	16	16	0.457	0.005	9	18
chrII	155591	C	T	2	0	0.654	0.011	11	1	0.628	0.008	3	0	0.671	0.014	13	11	0.610	0.005	16	19	0.577	0.006	18	13	0.490	0.005	10	22	0.465	0.004	0	1	0.640	0.015	17	15	0.485	0.005	7	4	0.496	0.014	10	9	0.457	0.005	8	15
chrII	155739	T	G	2	1	0.654	0.011	7	0	0.628	0.008	4	0	0.671	0.014	27	12	0.610	0.005	23	18	0.577	0.006	18	25	0.490	0.005	25	22	0.465	0.004	3	5	0.640	0.015	31	18	0.485	0.005	2	1	0.496	0.014	17	16	0.457	0.005	6	19
chrII	155783	A	G	2	4	0.654	0.011	9	1	0.628	0.008	7	2	0.671	0.014	31	15	0.610	0.005	30	22	0.577	0.006	29	28	0.490	0.005	28	25	0.465	0.004	2	7	0.640	0.015	28	24	0.485	0.005	2	0	0.496	0.014	16	21	0.457	0.005	9	20
chrII	155846	C	T	2	3	0.654	0.011	6	1	0.628	0.008	4	0	0.671	0.014	26	17	0.610	0.005	31	23	0.577	0.006	33	23	0.490	0.005	33	29	0.465	0.004	3	5	0.640	0.015	26	23	0.485	0.005	0	0	0.496	0.014	16	18	0.457	0.005	12	14
chrII	155972	C	T	10	2	0.654	0.011	9	7	0.628	0.008	0	1	0.671	0.014	42	20	0.610	0.005	37	28	0.577	0.006	44	42	0.490	0.005	61	42	0.465	0.004	5	0	0.640	0.015	41	33	0.485	0.005	2	4	0.496	0.014	50	36	0.457	0.005	21	9
chrII	156194	C	T	2	4	0.654	0.011	11	9	0.628	0.008	1	1	0.671	0.014	28	25	0.610	0.005	30	19	0.577	0.006	39	33	0.490	0.005	38	32	0.465	0.004	6	0	0.640	0.015	39	31	0.485	0.005	1	0	0.496	0.014	38	20	0.457	0.005	11	14
chrII	156203	C	A	4	4	0.654	0.011	9	7	0.628	0.008	1	1	0.671	0.014	26	26	0.610	0.005	34	19	0.577	0.006	36	32	0.490	0.005	33	30	0.465	0.004	6	0	0.640	0.015	34	29	0.485	0.005	2	0	0.496	0.014	37	19	0.457	0.005	9	15
chrII	156261	T	G	7	4	0.655	0.011	14	5	0.627	0.008	2	1	0.670	0.014	36	25	0.610	0.005	40	20	0.577	0.006	38	35	0.489	0.005	33	31	0.465	0.004	4	0	0.641	0.015	36	33	0.485	0.005	5	1	0.496	0.014	32	35	0.457	0.005	15	23
chrII	158114	A	G	37	10	0.654	0.011	34	22	0.627	0.008	20	7	0.669	0.014	46	43	0.612	0.005	35	33	0.572	0.006	57	58	0.492	0.005	64	71	0.464	0.005	21	15	0.641	0.015	56	41	0.487	0.005	11	17	0.491	0.014	33	57	0.458	0.005	54	59
chrII	158591	C	T	5	1	0.655	0.011	4	0	0.628	0.008	4	1	0.667	0.014	32	21	0.613	0.005	25	18	0.572	0.006	29	33	0.492	0.005	34	36	0.466	0.005	0	0	0.638	0.015	39	45	0.487	0.005	7	4	0.492	0.014	33	36	0.459	0.005	18	13
chrII	158728	A	C	15	2	0.656	0.011	27	26	0.627	0.008	14	1	0.667	0.014	55	21	0.613	0.005	49	41	0.572	0.006	46	58	0.492	0.005	63	69	0.466	0.005	9	5	0.641	0.016	74	54	0.487	0.005	9	5	0.490	0.014	49	55	0.459	0.005	32	45
chrII	158800	G	T	29	6	0.655	0.011	32	25	0.627	0.008	25	3	0.666	0.014	59	22	0.613	0.005	34	22	0.571	0.006	59	49	0.492	0.005	60	68	0.466	0.004	9	7	0.641	0.016	59	43	0.488	0.005	7	7	0.489	0.014	37	37	0.460	0.005	33	54
chrII	158803	A	G	29	6	0.655	0.011	32	25	0.627	0.008	25	3	0.666	0.014	59	22	0.613	0.005	34	22	0.571	0.006	59	49	0.492	0.005	60	68	0.466	0.004	9	7	0.641	0.016	59	43	0.488	0.005	7	7	0.489	0.014	37	37	0.460	0.005	33	54
chrII	158953	G	A	60	14	0.657	0.011	69	32	0.627	0.008	25	16	0.666	0.014	58	39	0.613	0.005	34	42	0.571	0.006	52	84	0.492	0.005	83	85	0.465	0.005	26	12	0.642	0.016	66	62	0.487	0.005	21	18	0.491	0.014	49	51	0.460	0.005	73	86
chrII	159079	C	T	43	17	0.655	0.011	48	47	0.626	0.008	22	5	0.667	0.014	61	36	0.613	0.005	54	32	0.570	0.006	61	62	0.492	0.005	82	82	0.466	0.005	20	14	0.641	0.016	58	49	0.488	0.005	23	19	0.490	0.014	42	54	0.460	0.005	62	95
chrII	159139	T	G	45	23	0.655	0.011	67	39	0.626	0.008	24	6	0.667	0.014	56	36	0.613	0.005	55	35	0.570	0.006	74	68	0.492	0.005	71	97	0.466	0.005	32	12	0.641	0.016	64	51	0.488	0.005	23	16	0.490	0.014	52	67	0.460	0.005	77	83
chrII	159797	C	T	9	6	0.656	0.011	20	12	0.627	0.008	4	0	0.667	0.014	48	21	0.614	0.005	47	36	0.570	0.006	49	48	0.494	0.005	54	65	0.465	0.004	5	5	0.642	0.016	67	50	0.487	0.005	7	4	0.490	0.014	47	53	0.461	0.005	30	37
chrII	159857	C	G	10	8	0.655	0.011	19	7	0.627	0.008	8	0	0.667	0.014	62	30	0.614	0.005	58	46	0.570	0.006	61	58	0.493	0.005	63	92	0.465	0.004	6	7	0.642	0.016	74	62	0.488	0.005	5	4	0.490	0.014	52	69	0.461	0.005	37	42
chrII	159891	A	C	11	8	0.656	0.011	26	4	0.626	0.008	7	1	0.667	0.014	63	34	0.615	0.005	60	41	0.570	0.006	60	54	0.493	0.005	70	92	0.465	0.004	8	7	0.641	0.016	67	74	0.488	0.005	3	3	0.490	0.014	48	65	0.461	0.005	38	45
chrII	159926	C	A	13	10	0.655	0.011	28	4	0.626	0.008	5	3	0.668	0.014	47	30	0.615	0.005	36	26	0.570	0.006	48	35	0.493	0.005	67	57	0.465	0.004	8	5	0.641	0.016	60	61	0.488	0.005	5	7	0.490	0.014	32	49	0.460	0.005	37	44
chrII	160143	T	G	21	9	0.656	0.011	40	23	0.626	0.008	13	17	0.666	0.014	54	43	0.616	0.005	62	36	0.570	0.006	62	53	0.493	0.005	61	97	0.465	0.004	17	11	0.639	0.016	65	73	0.488	0.005	15	21	0.489	0.014	56	75	0.460	0.005	54	70
chrII	160403	G	T	18	11	0.658	0.011	46	15	0.629	0.008	16	7	0.667	0.014	46	36	0.616	0.005	48	25	0.569	0.006	54	51	0.492	0.005	54	71	0.464	0.004	11	2	0.639	0.015	46	59	0.489	0.005	10	7	0.490	0.014	56	51	0.461	0.005	39	58
chrII	160810	T	G	17	13	0.657	0.011	34	22	0.629	0.008	12	4	0.668	0.014	53	26	0.615	0.005	42	33	0.569	0.006	49	49	0.492	0.005	56	61	0.465	0.004	5	1	0.639	0.015	46	45	0.488	0.005	2	15	0.490	0.014	37	43	0.461	0.005	51	50
chrII	161065	G	A	6	3	0.658	0.011	10	14	0.629	0.008	7	2	0.667	0.014	58	33	0.615	0.005	38	34	0.567	0.006	55	65	0.492	0.005	68	73	0.466	0.004	1	3	0.637	0.015	52	51	0.489	0.005	1	3	0.491	0.014	36	56	0.462	0.005	21	29
chrII	161297	G	A	12	3	0.654	0.011	14	9	0.629	0.008	21	7	0.666	0.014	65	43	0.615	0.005	56	32	0.567	0.006	62	63	0.492	0.005	78	97	0.466	0.004	12	2	0.637	0.015	47	75	0.489	0.005	13	15	0.490	0.014	45	75	0.462	0.005	37	32
chrII	161484	T	G	0	1	0.655	0.011	1	0	0.627	0.008	0	0	0.666	0.014	12	11	0.616	0.005	9	21	0.566	0.006	18	19	0.494	0.005	18	19	0.466	0.004	0	1	0.638	0.015	22	17	0.490	0.005	0	0	0.490	0.014	14	17	0.462	0.005	4	7
chrII	161687	T	C	11	13	0.654	0.011	23	7	0.627	0.008	6	5	0.666	0.014	39	33	0.616	0.005	32	36	0.566	0.006	53	67	0.494	0.005	60	71	0.466	0.004	9	3	0.638	0.015	57	52	0.490	0.005	6	3	0.490	0.014	41	54	0.462	0.005	18	21
chrII	161757	G	A	14	12	0.655	0.011	24	12	0.628	0.008	4	5	0.666	0.014	46	34	0.616	0.005	35	34	0.566	0.006	61	80	0.494	0.005	72	84	0.466	0.004	10	3	0.638	0.015	60	60	0.490	0.005	9	2	0.490	0.014	48	68	0.462	0.005	14	22
chrII	161840	T	C	9	6	0.656	0.011	20	6	0.627	0.008	6	2	0.667	0.014	43	28	0.615	0.005	52	28	0.564	0.006	39	60	0.494	0.005	61	59	0.466	0.004	8	2	0.640	0.015	45	52	0.490	0.005	7	0	0.490	0.014	39	53	0.462	0.005	20	20
chrII	162251	A	G	24	18	0.656	0.011	33	29	0.629	0.008	13	12	0.668	0.014	60	48	0.615	0.005	52	48	0.565	0.006	91	68	0.496	0.005	86	91	0.466	0.004	7	10	0.644	0.015	70	70	0.490	0.005	10	12	0.488	0.014	63	81	0.462	0.005	48	58
chrII	162420	T	C	13	7	0.656	0.011	32	17	0.630	0.008	10	5	0.668	0.014	39	30	0.616	0.005	42	33	0.564	0.006	52	60	0.496	0.005	52	69	0.466	0.004	7	2	0.642	0.015	47	42	0.491	0.005	6	5	0.487	0.014	41	54	0.462	0.005	38	38
chrII	162773	T	C	7	2	0.654	0.011	4	3	0.630	0.008	4	2	0.668	0.014	22	15	0.617	0.005	10	16	0.564	0.006	19	23	0.496	0.005	15	27	0.468	0.004	0	3	0.640	0.015	22	24	0.491	0.005	2	3	0.485	0.014	16	21	0.463	0.005	2	9
chrII	163080	G	A	9	7	0.653	0.011	12	9	0.630	0.008	4	2	0.669	0.014	24	16	0.617	0.005	38	19	0.563	0.006	37	25	0.497	0.005	41	31	0.468	0.004	2	1	0.641	0.015	25	36	0.491	0.005	5	6	0.484	0.014	21	44	0.464	0.005	19	25
chrII	163180	C	T	21	23	0.653	0.011	37	16	0.630	0.008	25	11	0.669	0.014	56	30	0.617	0.005	46	28	0.563	0.006	53	51	0.497	0.005	70	51	0.468	0.004	9	8	0.640	0.015	42	51	0.491	0.005	11	11	0.483	0.014	45	52	0.464	0.005	37	83
chrII	163349	G	T	21	12	0.653	0.011	38	19	0.630	0.008	24	4	0.670	0.014	64	64	0.616	0.005	55	41	0.563	0.006	83	76	0.497	0.005	98	92	0.469	0.004	19	7	0.645	0.015	54	72	0.492	0.005	12	14	0.486	0.014	66	58	0.464	0.005	46	81
chrII	163497	A	G	25	14	0.654	0.011	32	14	0.626	0.008	10	5	0.670	0.014	66	35	0.618	0.005	51	37	0.564	0.006	60	62	0.497	0.005	88	62	0.467	0.004	14	6	0.641	0.015	58	51	0.492	0.005	11	19	0.483	0.014	73	65	0.465	0.005	57	65
chrII	163787	A	C	23	9	0.654	0.011	46	26	0.629	0.008	14	0	0.668	0.014	47	34	0.616	0.005	41	39	0.561	0.006	53	60	0.497	0.005	52	73	0.469	0.004	13	6	0.643	0.015	60	49	0.492	0.005	6	5	0.485	0.014	50	66	0.464	0.005	47	34
chrII	163854	T	C	12	8	0.654	0.011	28	16	0.629	0.008	6	2	0.668	0.014	36	28	0.616	0.005	34	34	0.561	0.006	38	51	0.497	0.005	39	55	0.469	0.004	12	5	0.643	0.015	47	44	0.492	0.005	2	5	0.485	0.014	41	44	0.464	0.005	30	32
chrII	163892	C	T	12	9	0.654	0.011	32	12	0.627	0.008	10	4	0.668	0.014	35	22	0.616	0.005	31	33	0.559	0.006	41	46	0.498	0.005	52	52	0.470	0.004	10	5	0.645	0.015	47	42	0.489	0.005	2	2	0.483	0.014	34	41	0.463	0.005	28	37
chrII	163967	A	G	9	5	0.654	0.011	29	10	0.627	0.008	9	5	0.668	0.014	40	24	0.616	0.005	29	28	0.559	0.006	50	55	0.498	0.005	69	44	0.470	0.004	5	5	0.645	0.015	57	47	0.489	0.005	2	2	0.483	0.014	45	49	0.463	0.005	21	34
chrII	163989	G	A	8	6	0.654	0.011	29	11	0.627	0.008	6	3	0.668	0.014	37	24	0.616	0.005	30	26	0.559	0.006	48	59	0.498	0.005	67	50	0.470	0.004	4	5	0.645	0.015	51	46	0.489	0.005	2	3	0.483	0.014	40	49	0.463	0.005	16	35
chrII	164378	T	C	26	8	0.655	0.011	25	21	0.627	0.008	16	8	0.667	0.014	36	22	0.616	0.005	31	31	0.557	0.006	42	46	0.497	0.005	40	49	0.470	0.004	7	16	0.647	0.015	45	49	0.488	0.005	9	24	0.484	0.014	39	45	0.462	0.005	34	41
chrII	164419	T	C	14	6	0.654	0.011	18	14	0.627	0.008	9	2	0.667	0.014	29	21	0.615	0.005	24	21	0.556	0.006	31	41	0.497	0.005	25	40	0.470	0.004	4	9	0.647	0.015	42	43	0.488	0.005	4	15	0.484	0.014	31	36	0.463	0.005	17	30
chrII	164828	C	T	8	6	0.654	0.011	23	14	0.627	0.008	12	4	0.666	0.014	60	44	0.615	0.005	31	35	0.555	0.006	60	59	0.497	0.005	75	69	0.469	0.004	7	3	0.644	0.015	51	60	0.487	0.005	1	3	0.484	0.014	41	53	0.461	0.005	30	37
chrII	164914	A	G	9	3	0.654	0.011	27	10	0.627	0.008	14	6	0.666	0.014	43	30	0.614	0.005	39	33	0.555	0.006	50	50	0.497	0.005	49	65	0.469	0.004	8	5	0.646	0.015	31	55	0.488	0.005	2	4	0.484	0.014	41	42	0.460	0.005	27	30
chrII	164995	T	G	6	3	0.654	0.011	11	8	0.627	0.008	1	1	0.666	0.014	36	29	0.614	0.005	28	32	0.555	0.006	43	39	0.497	0.005	41	38	0.469	0.004	1	2	0.645	0.015	29	37	0.488	0.005	1	3	0.484	0.014	30	37	0.460	0.005	17	20
chrII	165048	C	T	5	6	0.654	0.011	12	7	0.627	0.008	1	1	0.666	0.014	14	12	0.614	0.005	12	17	0.555	0.006	17	24	0.497	0.005	28	22	0.469	0.004	2	1	0.645	0.015	18	22	0.488	0.005	2	2	0.484	0.014	18	16	0.460	0.005	16	12
chrII	165107	A	G	10	7	0.654	0.011	21	6	0.627	0.008	6	1	0.666	0.014	29	18	0.614	0.005	17	22	0.555	0.006	27	37	0.497	0.005	37	33	0.469	0.004	5	1	0.645	0.015	30	31	0.488	0.005	5	8	0.484	0.014	21	31	0.460	0.005	16	20
chrII	165259	G	A	27	11	0.655	0.011	41	25	0.629	0.008	15	7	0.668	0.014	52	39	0.613	0.005	35	43	0.554	0.006	58	43	0.496	0.005	65	74	0.469	0.004	17	9	0.645	0.015	43	54	0.487	0.005	10	6	0.481	0.014	42	56	0.459	0.005	64	55
chrII	165525	G	A	21	5	0.654	0.011	20	14	0.629	0.008	7	1	0.668	0.014	36	33	0.612	0.005	34	30	0.552	0.006	26	50	0.495	0.005	52	51	0.468	0.004	7	2	0.645	0.015	29	27	0.487	0.005	7	2	0.481	0.014	34	45	0.458	0.005	26	42
chrII	165680	A	C	1	1	0.653	0.011	1	7	0.629	0.008	4	0	0.668	0.014	28	13	0.610	0.005	27	30	0.551	0.005	25	32	0.494	0.005	33	38	0.467	0.004	5	2	0.645	0.015	29	31	0.486	0.005	2	6	0.481	0.014	25	28	0.457	0.005	8	13
chrII	165729	T	C	5	8	0.653	0.011	8	9	0.631	0.008	3	2	0.669	0.014	29	22	0.610	0.005	37	36	0.551	0.005	32	38	0.494	0.005	49	46	0.467	0.004	4	1	0.645	0.015	32	26	0.486	0.005	3	8	0.481	0.014	30	35	0.457	0.005	12	10
chrII	165877	T	C	0	1	0.653	0.011	4	1	0.631	0.008	2	0	0.669	0.014	10	3	0.610	0.005	4	2	0.551	0.005	6	7	0.495	0.005	7	5	0.468	0.004	0	0	0.644	0.015	4	5	0.487	0.005	0	0	0.481	0.014	6	6	0.456	0.005	5	0
chrII	166019	T	C	2	1	0.652	0.011	5	4	0.631	0.008	6	4	0.673	0.014	15	9	0.611	0.005	18	11	0.549	0.005	10	17	0.495	0.005	20	19	0.468	0.004	1	0	0.643	0.015	6	13	0.488	0.005	0	0	0.482	0.014	10	12	0.455	0.005	4	10
chrII	166027	T	C	2	1	0.652	0.011	5	4	0.631	0.008	6	4	0.673	0.014	16	9	0.611	0.005	18	11	0.549	0.005	10	17	0.495	0.005	21	19	0.468	0.004	1	0	0.643	0.015	6	13	0.488	0.005	0	0	0.482	0.014	10	12	0.455	0.005	4	7
chrII	166311	C	T	3	0	0.652	0.011	4	2	0.630	0.008	6	1	0.670	0.014	32	14	0.610	0.005	26	12	0.549	0.005	22	36	0.495	0.005	30	39	0.468	0.004	2	0	0.644	0.015	13	20	0.488	0.005	6	4	0.481	0.014	20	22	0.456	0.005	18	10
chrII	166544	G	A	9	4	0.652	0.011	4	14	0.630	0.008	10	4	0.670	0.014	38	26	0.610	0.005	50	23	0.549	0.005	45	40	0.495	0.005	38	54	0.468	0.004	5	3	0.644	0.015	44	41	0.488	0.005	7	9	0.481	0.014	34	50	0.456	0.005	12	28
chrII	166572	C	T	7	5	0.651	0.011	7	16	0.631	0.008	6	4	0.673	0.014	35	20	0.609	0.005	43	17	0.548	0.005	37	29	0.496	0.005	30	39	0.468	0.004	8	4	0.646	0.015	38	34	0.488	0.005	11	11	0.482	0.014	30	40	0.456	0.005	14	28
chrII	166703	G	A	1	2	0.651	0.011	9	7	0.631	0.008	11	0	0.673	0.014	25	18	0.609	0.005	37	25	0.548	0.005	44	41	0.496	0.005	47	53	0.468	0.004	5	1	0.646	0.015	39	41	0.488	0.005	8	4	0.482	0.014	30	37	0.456	0.005	16	32
chrII	166816	C	T	8	6	0.649	0.011	20	8	0.631	0.008	6	5	0.672	0.014	45	40	0.610	0.005	43	28	0.547	0.005	48	40	0.496	0.005	53	61	0.468	0.004	7	2	0.646	0.015	43	46	0.489	0.005	7	7	0.481	0.014	30	43	0.456	0.005	29	31
chrII	166909	C	G	7	6	0.649	0.011	16	13	0.631	0.008	2	4	0.672	0.014	46	40	0.610	0.005	43	31	0.547	0.005	45	49	0.496	0.005	52	67	0.468	0.004	5	4	0.646	0.015	62	43	0.489	0.005	6	3	0.481	0.014	36	35	0.456	0.005	34	42
chrII	167174	A	G	13	4	0.649	0.011	24	17	0.631	0.008	6	3	0.672	0.014	38	34	0.609	0.005	32	26	0.547	0.005	34	43	0.496	0.005	45	59	0.468	0.004	11	3	0.645	0.015	50	46	0.490	0.005	7	11	0.484	0.014	32	52	0.453	0.005	35	26
chrII	167373	C	T	6	4	0.651	0.011	18	2	0.631	0.008	6	0	0.669	0.014	43	29	0.609	0.005	34	27	0.546	0.006	45	23	0.497	0.005	48	38	0.468	0.004	3	0	0.645	0.015	41	46	0.490	0.005	3	5	0.483	0.014	40	34	0.453	0.005	11	16
chrII	167426	G	A	1	2	0.650	0.011	13	0	0.631	0.008	4	0	0.672	0.014	48	27	0.609	0.005	38	33	0.547	0.006	47	29	0.496	0.005	40	43	0.468	0.004	3	0	0.646	0.015	48	43	0.490	0.005	0	1	0.484	0.014	42	38	0.454	0.005	11	15
chrII	167527	G	A	1	2	0.650	0.011	5	2	0.631	0.008	0	0	0.672	0.014	27	25	0.609	0.005	35	31	0.547	0.006	45	29	0.497	0.005	37	40	0.469	0.004	2	0	0.646	0.015	39	31	0.490	0.005	0	2	0.481	0.014	26	26	0.455	0.005	8	9
chrII	167897	A	G	5	1	0.648	0.011	10	2	0.634	0.008	1	2	0.668	0.014	26	16	0.608	0.005	21	16	0.544	0.006	22	26	0.498	0.005	22	22	0.468	0.004	1	2	0.648	0.015	26	24	0.490	0.005	2	7	0.483	0.014	33	18	0.453	0.005	10	9
chrII	168036	A	C	10	7	0.648	0.011	14	15	0.634	0.008	4	2	0.668	0.014	26	19	0.608	0.005	15	12	0.544	0.006	26	27	0.498	0.005	25	19	0.468	0.004	4	6	0.648	0.015	21	12	0.490	0.005	5	4	0.483	0.014	12	25	0.453	0.005	28	29
chrII	168065	T	C	15	13	0.648	0.011	23	16	0.634	0.008	9	2	0.668	0.014	30	23	0.608	0.005	19	14	0.543	0.006	38	37	0.497	0.005	28	30	0.468	0.004	5	7	0.648	0.015	27	18	0.490	0.005	6	6	0.481	0.014	16	28	0.453	0.005	35	38
chrII	168150	C	G	24	17	0.648	0.011	23	20	0.634	0.008	9	3	0.668	0.014	36	19	0.608	0.005	23	21	0.543	0.006	37	39	0.498	0.005	30	26	0.468	0.004	7	11	0.648	0.015	25	24	0.490	0.005	14	13	0.479	0.014	19	21	0.452	0.005	27	41
chrII	168194	G	A	22	18	0.648	0.011	22	17	0.634	0.008	15	5	0.668	0.014	40	14	0.608	0.005	24	20	0.543	0.006	33	34	0.498	0.005	33	33	0.468	0.004	9	12	0.648	0.015	25	22	0.490	0.005	15	15	0.479	0.014	19	30	0.452	0.005	36	52
chrII	168448	T	C	5	3	0.650	0.011	19	9	0.633	0.008	4	3	0.668	0.014	34	32	0.608	0.005	30	36	0.543	0.006	28	50	0.498	0.005	37	52	0.469	0.004	1	2	0.649	0.015	40	49	0.490	0.005	7	8	0.479	0.014	16	59	0.452	0.005	23	37
chrII	168467	T	G	6	7	0.650	0.011	17	8	0.633	0.008	4	1	0.668	0.014	33	26	0.608	0.005	26	38	0.543	0.006	28	46	0.498	0.005	38	54	0.469	0.004	2	2	0.649	0.015	36	48	0.490	0.005	8	7	0.479	0.014	14	53	0.452	0.005	17	32
chrII	168536	A	G	7	8	0.650	0.011	16	11	0.633	0.008	6	2	0.668	0.014	45	31	0.608	0.005	36	46	0.543	0.006	43	47	0.498	0.005	38	67	0.469	0.004	6	1	0.649	0.015	44	57	0.490	0.005	7	3	0.479	0.014	28	52	0.452	0.005	27	26
chrII	168653	G	A	9	3	0.650	0.011	16	14	0.632	0.008	11	7	0.666	0.014	44	42	0.608	0.005	49	37	0.541	0.006	50	66	0.498	0.005	52	61	0.469	0.004	7	0	0.648	0.015	55	55	0.490	0.005	9	3	0.478	0.014	37	75	0.452	0.005	27	35
chrII	168711	C	T	10	0	0.650	0.011	13	10	0.634	0.008	4	1	0.669	0.014	49	44	0.609	0.005	40	53	0.540	0.006	53	64	0.498	0.005	61	65	0.469	0.004	4	0	0.648	0.015	58	60	0.490	0.005	10	3	0.478	0.014	28	78	0.452	0.005	23	33
chrII	168731	A	G	12	1	0.650	0.011	12	9	0.634	0.008	6	3	0.669	0.014	53	54	0.609	0.005	44	54	0.540	0.006	57	72	0.498	0.005	69	67	0.469	0.004	1	0	0.648	0.015	64	62	0.490	0.005	8	4	0.478	0.014	30	78	0.452	0.005	22	34
chrII	168747	A	G	9	1	0.650	0.011	12	9	0.634	0.008	6	4	0.669	0.014	53	53	0.609	0.005	43	53	0.540	0.006	56	72	0.498	0.005	64	79	0.469	0.004	2	0	0.648	0.015	65	65	0.490	0.005	8	4	0.478	0.014	31	84	0.452	0.005	20	29
chrII	168775	A	T	10	3	0.650	0.011	11	5	0.634	0.008	7	4	0.669	0.014	46	40	0.609	0.005	46	45	0.540	0.006	57	52	0.498	0.005	55	72	0.469	0.004	2	0	0.648	0.015	53	56	0.490	0.005	6	3	0.478	0.014	32	68	0.452	0.005	19	27
chrII	168802	T	C	8	3	0.650	0.011	9	4	0.634	0.008	7	4	0.669	0.014	40	38	0.609	0.005	43	45	0.540	0.006	61	53	0.498	0.005	45	82	0.469	0.004	2	0	0.648	0.015	42	59	0.490	0.005	2	3	0.478	0.014	33	68	0.452	0.005	14	26
chrII	169483	A	G	6	4	0.648	0.011	6	9	0.634	0.008	3	0	0.672	0.014	32	25	0.610	0.005	35	25	0.536	0.006	31	37	0.497	0.005	33	44	0.469	0.004	1	5	0.648	0.015	38	46	0.491	0.005	2	2	0.478	0.013	26	37	0.450	0.005	16	20
chrII	169496	G	C	7	5	0.648	0.011	8	9	0.634	0.008	3	0	0.672	0.014	31	26	0.610	0.005	37	28	0.536	0.006	30	38	0.497	0.005	37	41	0.469	0.004	1	5	0.648	0.015	43	47	0.491	0.005	2	2	0.478	0.013	28	40	0.450	0.005	20	24
chrII	169566	G	T	12	4	0.650	0.011	17	12	0.633	0.008	4	2	0.672	0.014	39	34	0.608	0.005	32	39	0.535	0.006	33	40	0.497	0.005	44	39	0.470	0.004	3	9	0.648	0.015	40	51	0.492	0.005	5	6	0.476	0.014	34	50	0.450	0.005	36	31
chrII	169589	A	G	14	5	0.650	0.011	23	19	0.633	0.008	4	7	0.672	0.014	28	34	0.608	0.005	35	33	0.535	0.006	42	38	0.497	0.005	48	48	0.470	0.004	2	7	0.648	0.015	52	43	0.492	0.005	5	7	0.476	0.014	40	48	0.450	0.005	49	34
chrII	169621	C	T	14	6	0.650	0.011	23	18	0.633	0.008	5	6	0.672	0.014	28	36	0.608	0.005	26	31	0.535	0.006	43	37	0.497	0.005	39	45	0.470	0.004	4	5	0.648	0.015	47	33	0.492	0.005	7	11	0.476	0.014	33	43	0.450	0.005	51	43
chrII	169820	G	T	23	16	0.649	0.011	39	25	0.635	0.008	16	6	0.670	0.014	73	44	0.610	0.005	43	41	0.534	0.006	54	49	0.497	0.005	52	65	0.469	0.004	20	12	0.646	0.015	62	52	0.491	0.005	21	26	0.477	0.013	48	55	0.449	0.005	57	69
chrII	169875	T	C	28	7	0.648	0.011	44	25	0.635	0.008	13	12	0.671	0.014	57	39	0.611	0.005	46	35	0.534	0.006	55	48	0.497	0.005	65	78	0.469	0.004	14	11	0.646	0.015	70	63	0.492	0.005	23	24	0.477	0.013	52	61	0.450	0.005	46	71
chrII	170167	C	G	5	0	0.648	0.011	5	1	0.635	0.008	0	1	0.670	0.014	33	30	0.610	0.005	40	26	0.533	0.006	37	35	0.498	0.005	48	41	0.469	0.004	0	0	0.646	0.015	64	37	0.494	0.005	0	1	0.476	0.013	42	53	0.450	0.005	22	7
chrII	170206	G	T	0	1	0.648	0.011	4	0	0.635	0.008	0	0	0.670	0.014	26	15	0.610	0.005	32	17	0.533	0.006	29	20	0.498	0.005	34	26	0.469	0.004	0	0	0.646	0.015	53	12	0.494	0.005	0	0	0.476	0.013	34	22	0.450	0.005	16	0
chrII	170207	C	T	0	1	0.648	0.011	4	0	0.635	0.008	0	0	0.670	0.014	26	15	0.610	0.005	32	17	0.533	0.006	29	20	0.498	0.005	34	26	0.469	0.004	0	0	0.646	0.015	53	12	0.494	0.005	0	0	0.476	0.013	34	22	0.450	0.005	16	0
chrII	170208	C	T	0	1	0.648	0.011	4	0	0.635	0.008	0	0	0.670	0.014	26	15	0.610	0.005	32	17	0.533	0.006	29	20	0.498	0.005	34	26	0.469	0.004	0	0	0.646	0.015	53	12	0.494	0.005	0	0	0.476	0.013	34	22	0.450	0.005	16	0
chrII	170320	A	C	9	2	0.648	0.011	6	4	0.635	0.008	0	2	0.670	0.014	58	38	0.610	0.005	50	35	0.533	0.006	60	46	0.498	0.005	53	62	0.469	0.004	2	0	0.647	0.015	40	52	0.494	0.005	10	7	0.476	0.013	37	59	0.450	0.005	10	16
chrII	170442	T	C	5	3	0.647	0.011	9	3	0.636	0.008	0	1	0.671	0.014	55	43	0.609	0.005	34	38	0.532	0.005	47	56	0.499	0.005	49	56	0.469	0.004	2	0	0.647	0.015	53	38	0.494	0.005	5	4	0.476	0.013	49	56	0.449	0.005	18	16
chrII	170790	T	C	14	2	0.646	0.011	13	11	0.636	0.008	3	2	0.675	0.014	54	47	0.609	0.005	46	37	0.531	0.006	60	71	0.500	0.005	57	72	0.469	0.004	4	0	0.647	0.015	57	55	0.496	0.005	3	3	0.477	0.013	75	68	0.450	0.005	21	29
[truncated: 40,266 more rows]
[truncated: 34 more columns]
