# Supplementary material for: Natural variants suppress mutations in hundreds of essential genes
Source: Mol Syst Biol. 2021 May 27;17(5):e10138. doi: 10.15252/msb.202010138 (PMC8156963; doi:10.15252/msb.202010138)
Supplement: Supplementary file 6 — Dataset EV4 [file MSB-17-e10138-s001.zip › seq_Y14274.xls]

#Chromosome	Location	Ref_allele	Alt_allele	TSQ997_Y14274_34.2_ref_count	TSQ997_Y14274_34.2_alt_count	TSQ997_Y14274_34.2_posterior_mean	TSQ997_Y14274_34.2_posterior_SD	TSQ997_Y14274_26.2_ref_count	TSQ997_Y14274_26.2_alt_count	TSQ997_Y14274_26.2_posterior_mean	TSQ997_Y14274_26.2_posterior_SD	TSQ997_Y14274_26.1_ref_count	TSQ997_Y14274_26.1_alt_count	TSQ997_Y14274_26.1_posterior_mean	TSQ997_Y14274_26.1_posterior_SD	TSQ739_Y14274_34.1_ref_count	TSQ739_Y14274_34.1_alt_count	TSQ739_Y14274_34.1_posterior_mean	TSQ739_Y14274_34.1_posterior_SD	TSQ686_Y14274_26.2_ref_count	TSQ686_Y14274_26.2_alt_count	TSQ686_Y14274_26.2_posterior_mean	TSQ686_Y14274_26.2_posterior_SD	TSQ686_Y14274_26.1_ref_count	TSQ686_Y14274_26.1_alt_count	TSQ686_Y14274_26.1_posterior_mean	TSQ686_Y14274_26.1_posterior_SD	TSQ534_Y14274_34.2_ref_count	TSQ534_Y14274_34.2_alt_count	TSQ534_Y14274_34.2_posterior_mean	TSQ534_Y14274_34.2_posterior_SD	TSQ534_Y14274_34.1_ref_count	TSQ534_Y14274_34.1_alt_count	TSQ534_Y14274_34.1_posterior_mean	TSQ534_Y14274_34.1_posterior_SD	TSQ534_Y14274_26.2_ref_count	TSQ534_Y14274_26.2_alt_count	TSQ534_Y14274_26.2_posterior_mean	TSQ534_Y14274_26.2_posterior_SD	TSQ534_Y14274_26.1_ref_count	TSQ534_Y14274_26.1_alt_count	TSQ534_Y14274_26.1_posterior_mean	TSQ534_Y14274_26.1_posterior_SD	TSQ521_Y14274_34.2_ref_count	TSQ521_Y14274_34.2_alt_count	TSQ521_Y14274_34.2_posterior_mean	TSQ521_Y14274_34.2_posterior_SD	TSQ521_Y14274_34.1_ref_count	TSQ521_Y14274_34.1_alt_count
chrI	101	G	A	23	23	0.600	0.024	47	62	0.669	0.013	95	75	0.670	0.008	11	9	0.512	0.047	32	62	0.563	0.013	18	41	0.582	0.015	48	91	0.523	0.011	35	66	0.514	0.012	36	77	0.545	0.011	80	131	0.583	0.007	34	43	0.635	0.018	25	52
chrI	968	C	T	27	5	0.602	0.023	69	20	0.672	0.012	122	49	0.672	0.008	4	3	0.511	0.046	24	31	0.566	0.013	34	13	0.582	0.015	46	19	0.527	0.011	42	32	0.517	0.012	48	43	0.547	0.011	97	63	0.587	0.007	34	11	0.633	0.018	23	13
chrI	971	T	C	27	5	0.602	0.023	69	20	0.672	0.012	122	49	0.672	0.008	4	3	0.511	0.046	24	31	0.566	0.013	34	13	0.582	0.015	46	19	0.527	0.011	42	32	0.517	0.012	48	43	0.547	0.011	97	63	0.587	0.007	34	11	0.633	0.018	23	13
chrI	1213	C	T	18	4	0.600	0.023	37	8	0.669	0.012	90	28	0.670	0.007	8	1	0.511	0.046	44	10	0.570	0.013	25	13	0.581	0.015	54	17	0.525	0.011	33	16	0.518	0.012	50	26	0.548	0.010	115	55	0.586	0.007	28	10	0.638	0.018	20	5
chrI	1263	C	T	8	2	0.600	0.023	16	6	0.669	0.012	53	29	0.670	0.007	6	0	0.511	0.046	17	27	0.570	0.013	18	9	0.581	0.015	20	19	0.525	0.011	12	12	0.518	0.012	24	26	0.548	0.010	52	45	0.586	0.007	18	5	0.638	0.018	12	2
chrI	1483	C	A	7	14	0.600	0.023	27	23	0.668	0.012	67	46	0.669	0.007	0	2	0.511	0.046	23	44	0.570	0.013	13	26	0.580	0.015	22	24	0.526	0.011	19	30	0.518	0.012	17	41	0.548	0.010	52	78	0.586	0.007	9	17	0.638	0.018	14	7
chrI	1506	T	G	7	11	0.600	0.023	24	22	0.668	0.012	61	45	0.669	0.007	0	2	0.511	0.046	19	43	0.570	0.013	14	26	0.580	0.015	18	23	0.526	0.011	14	28	0.518	0.012	15	41	0.548	0.010	47	68	0.586	0.007	8	15	0.638	0.018	14	9
chrI	1518	T	C	6	15	0.600	0.023	22	23	0.668	0.012	63	55	0.669	0.007	1	2	0.511	0.046	19	43	0.570	0.013	12	28	0.580	0.015	14	26	0.526	0.011	12	33	0.518	0.012	13	43	0.548	0.010	48	86	0.586	0.007	8	18	0.638	0.018	10	14
chrI	1547	G	A	7	13	0.600	0.023	17	22	0.668	0.012	57	46	0.669	0.007	1	2	0.511	0.046	17	32	0.570	0.013	10	22	0.580	0.015	15	24	0.526	0.011	10	27	0.518	0.012	11	39	0.548	0.010	46	75	0.586	0.007	6	14	0.638	0.018	9	11
chrI	1558	G	A	12	4	0.600	0.023	27	11	0.668	0.012	85	17	0.669	0.007	1	2	0.511	0.046	19	21	0.570	0.013	19	7	0.580	0.015	27	10	0.526	0.011	27	9	0.518	0.012	36	11	0.548	0.010	95	18	0.586	0.007	14	5	0.638	0.018	18	7
chrI	1565	A	T	3	5	0.600	0.023	12	7	0.668	0.012	50	14	0.669	0.007	1	0	0.511	0.046	11	4	0.570	0.013	6	6	0.580	0.015	15	8	0.526	0.011	13	14	0.518	0.012	7	14	0.548	0.010	36	31	0.586	0.007	1	2	0.638	0.018	13	3
chrI	1590	T	C	1	2	0.600	0.023	9	2	0.668	0.012	34	8	0.669	0.007	1	0	0.511	0.046	8	1	0.570	0.013	2	2	0.580	0.015	11	4	0.526	0.011	11	9	0.518	0.012	6	5	0.548	0.010	27	20	0.586	0.007	0	1	0.638	0.018	10	2
chrI	1770	T	G	0	1	0.600	0.022	6	5	0.668	0.012	26	11	0.668	0.007	0	0	0.511	0.045	6	4	0.569	0.013	3	0	0.580	0.015	11	9	0.524	0.011	8	4	0.518	0.012	8	2	0.546	0.010	38	23	0.586	0.007	4	2	0.641	0.018	0	3
chrI	1782	C	T	1	1	0.600	0.022	6	7	0.668	0.012	30	11	0.668	0.007	0	0	0.511	0.045	7	7	0.569	0.013	4	1	0.580	0.015	11	13	0.524	0.011	8	4	0.518	0.012	10	7	0.546	0.010	41	28	0.586	0.007	5	2	0.641	0.018	0	6
chrI	1799	G	A	2	0	0.600	0.022	12	3	0.668	0.012	35	5	0.668	0.007	0	0	0.511	0.045	9	7	0.569	0.013	6	0	0.580	0.015	19	7	0.524	0.011	5	5	0.518	0.012	11	6	0.546	0.010	55	9	0.586	0.007	7	1	0.641	0.018	6	1
chrI	1802	T	C	1	1	0.600	0.022	11	6	0.668	0.012	35	7	0.668	0.007	0	0	0.511	0.045	14	2	0.569	0.013	6	1	0.580	0.015	21	7	0.524	0.011	10	0	0.518	0.012	16	1	0.546	0.010	47	19	0.586	0.007	6	2	0.641	0.018	2	6
chrI	2279	T	C	22	10	0.600	0.022	50	42	0.670	0.012	146	74	0.669	0.007	7	3	0.511	0.045	41	31	0.569	0.013	30	13	0.580	0.015	91	43	0.525	0.011	70	34	0.517	0.012	65	51	0.546	0.010	149	87	0.585	0.007	34	24	0.641	0.018	28	18
chrI	2331	A	G,C	15	15	0.600	0.022	30	68	0.670	0.012	90	98	0.669	0.007	6	10	0.511	0.045	18	70	0.569	0.013	11	29	0.580	0.015	48	94	0.525	0.011	31	71	0.517	0.012	37	76	0.546	0.010	96	138	0.585	0.007	25	33	0.641	0.018	14	27
chrI	2340	T	C	13	15	0.600	0.022	30	65	0.670	0.012	85	85	0.670	0.007	6	10	0.511	0.045	16	59	0.569	0.013	11	27	0.581	0.015	48	88	0.526	0.011	31	66	0.517	0.012	37	69	0.547	0.010	96	128	0.585	0.007	21	33	0.641	0.018	16	24
chrI	2350	C	A	17	10	0.600	0.022	49	46	0.670	0.012	115	53	0.670	0.007	10	4	0.511	0.045	44	36	0.569	0.013	24	13	0.581	0.015	87	45	0.526	0.011	61	28	0.517	0.012	52	43	0.547	0.010	156	60	0.585	0.007	30	19	0.641	0.018	25	15
chrI	2371	T	A	12	13	0.600	0.022	30	49	0.670	0.012	83	72	0.670	0.007	5	6	0.511	0.045	20	56	0.570	0.013	8	23	0.581	0.015	48	54	0.526	0.011	30	42	0.517	0.012	30	41	0.547	0.010	97	84	0.585	0.007	19	22	0.641	0.018	16	21
chrI	2406	A	C	16	7	0.600	0.022	33	24	0.670	0.012	105	28	0.670	0.007	3	3	0.511	0.045	30	25	0.570	0.013	15	7	0.581	0.015	45	19	0.526	0.011	45	17	0.517	0.012	32	17	0.547	0.010	118	31	0.585	0.007	18	7	0.641	0.017	21	10
chrI	2512	A	G	7	10	0.600	0.022	42	7	0.670	0.012	71	41	0.670	0.007	4	0	0.511	0.045	33	39	0.570	0.013	23	12	0.581	0.015	28	15	0.526	0.011	26	25	0.517	0.012	42	32	0.547	0.010	89	46	0.585	0.007	12	6	0.641	0.017	15	8
chrI	2524	T	C	6	10	0.600	0.022	43	5	0.670	0.012	75	44	0.670	0.007	4	0	0.511	0.045	35	36	0.570	0.013	24	12	0.581	0.015	28	14	0.526	0.011	26	25	0.517	0.012	39	30	0.547	0.010	84	44	0.585	0.007	16	7	0.641	0.017	15	8
chrI	2533	G	T	6	6	0.600	0.022	42	3	0.670	0.012	71	36	0.670	0.007	4	0	0.511	0.045	36	33	0.570	0.013	17	5	0.581	0.015	27	9	0.526	0.011	21	24	0.517	0.012	39	18	0.547	0.010	68	39	0.585	0.007	16	6	0.641	0.017	18	5
chrI	2535	C	A	6	6	0.600	0.022	42	3	0.670	0.012	71	36	0.670	0.007	4	0	0.511	0.045	36	33	0.570	0.013	17	5	0.581	0.015	27	9	0.526	0.011	21	24	0.517	0.012	39	18	0.547	0.010	68	39	0.585	0.007	16	6	0.641	0.017	18	5
chrI	2536	A	G	6	6	0.600	0.022	42	3	0.670	0.012	71	36	0.670	0.007	4	0	0.511	0.045	36	33	0.570	0.013	17	5	0.581	0.015	27	9	0.526	0.011	21	24	0.517	0.012	39	18	0.547	0.010	68	39	0.585	0.007	16	6	0.641	0.017	18	5
chrI	2542	T	G	7	6	0.600	0.022	40	3	0.670	0.012	67	37	0.670	0.007	4	0	0.511	0.045	37	34	0.570	0.013	17	6	0.581	0.015	24	9	0.526	0.011	19	24	0.517	0.012	39	19	0.547	0.010	68	43	0.585	0.007	14	6	0.641	0.017	17	6
chrI	2706	A	G	16	9	0.600	0.022	38	29	0.670	0.012	56	36	0.669	0.007	4	0	0.511	0.045	32	21	0.570	0.013	14	20	0.581	0.015	36	42	0.526	0.011	35	29	0.517	0.012	35	31	0.547	0.010	82	60	0.585	0.007	8	7	0.641	0.017	23	11
chrI	2748	A	T	16	9	0.600	0.022	52	17	0.670	0.012	72	31	0.669	0.007	4	0	0.511	0.045	37	25	0.570	0.013	28	15	0.581	0.015	54	27	0.526	0.011	42	21	0.517	0.012	51	18	0.547	0.010	101	62	0.585	0.007	11	9	0.641	0.017	31	8
chrI	2790	C	A	12	11	0.600	0.022	37	14	0.670	0.012	62	33	0.670	0.007	2	0	0.511	0.045	33	21	0.570	0.013	23	11	0.580	0.015	39	30	0.526	0.011	31	26	0.517	0.012	30	17	0.547	0.010	87	67	0.586	0.007	5	10	0.641	0.017	20	8
chrI	2796	G	A	11	8	0.600	0.022	38	11	0.670	0.012	64	28	0.670	0.007	1	0	0.511	0.045	34	20	0.570	0.013	22	11	0.580	0.015	44	23	0.526	0.011	31	21	0.517	0.012	34	20	0.547	0.010	91	62	0.586	0.007	3	10	0.641	0.017	23	8
chrI	2797	A	G	11	8	0.600	0.022	38	11	0.670	0.012	64	28	0.670	0.007	1	0	0.511	0.045	34	20	0.570	0.013	22	11	0.580	0.015	44	23	0.526	0.011	31	21	0.517	0.012	34	20	0.547	0.010	91	62	0.586	0.007	3	10	0.641	0.017	23	8
chrI	2823	A	G	8	7	0.600	0.022	33	12	0.670	0.012	61	26	0.670	0.007	2	1	0.511	0.045	34	23	0.570	0.013	21	14	0.580	0.015	27	26	0.526	0.011	26	25	0.517	0.012	27	24	0.547	0.010	86	56	0.586	0.007	2	10	0.640	0.017	14	5
chrI	2825	G	C	8	7	0.600	0.022	33	12	0.670	0.012	61	26	0.670	0.007	2	1	0.511	0.045	34	23	0.570	0.013	21	14	0.580	0.015	27	26	0.526	0.011	26	25	0.517	0.012	27	24	0.547	0.010	86	56	0.586	0.007	2	10	0.640	0.017	14	5
chrI	2870	A	G	4	4	0.600	0.022	24	15	0.670	0.012	51	22	0.670	0.007	4	0	0.511	0.045	25	14	0.570	0.013	18	8	0.580	0.015	23	17	0.526	0.011	29	23	0.517	0.012	30	17	0.547	0.010	66	37	0.586	0.007	1	7	0.640	0.017	8	3
chrI	2891	G	T	3	4	0.600	0.022	28	15	0.670	0.012	49	27	0.670	0.007	2	2	0.511	0.045	20	14	0.570	0.013	18	7	0.580	0.015	17	19	0.526	0.011	29	21	0.517	0.012	19	21	0.547	0.010	68	33	0.586	0.007	1	8	0.640	0.017	10	3
chrI	2970	T	C	0	4	0.600	0.022	18	10	0.670	0.012	40	19	0.670	0.007	0	1	0.511	0.045	10	10	0.570	0.013	10	7	0.580	0.015	20	14	0.526	0.011	15	4	0.517	0.012	15	16	0.547	0.010	34	28	0.586	0.007	4	5	0.640	0.017	12	2
chrI	3049	A	T	1	2	0.600	0.022	17	15	0.670	0.012	31	16	0.670	0.007	0	0	0.511	0.045	6	10	0.570	0.013	7	6	0.580	0.015	16	5	0.526	0.011	6	7	0.517	0.012	11	14	0.547	0.010	26	24	0.586	0.007	7	6	0.640	0.017	5	1
chrI	3056	C	A	1	2	0.600	0.022	16	16	0.670	0.012	30	18	0.670	0.007	0	0	0.511	0.045	6	10	0.570	0.013	7	9	0.580	0.015	15	4	0.526	0.011	5	5	0.517	0.012	11	15	0.547	0.010	28	22	0.586	0.007	7	6	0.640	0.017	5	2
chrI	3141	C	T	1	2	0.600	0.022	6	6	0.670	0.012	7	6	0.670	0.007	0	0	0.511	0.045	0	5	0.570	0.013	0	1	0.580	0.015	9	1	0.525	0.011	2	1	0.517	0.012	4	6	0.547	0.010	12	14	0.586	0.007	0	1	0.640	0.017	0	5
chrI	3187	T	C	2	1	0.600	0.022	3	6	0.670	0.012	9	6	0.670	0.007	0	0	0.511	0.045	0	4	0.570	0.013	0	0	0.580	0.015	5	1	0.525	0.011	0	1	0.517	0.012	6	7	0.547	0.010	12	16	0.586	0.007	0	0	0.640	0.017	0	6
chrI	3279	G	A	1	1	0.600	0.022	15	10	0.670	0.012	14	9	0.670	0.007	0	0	0.511	0.045	1	4	0.570	0.013	2	5	0.580	0.015	6	7	0.525	0.011	8	8	0.517	0.012	12	10	0.547	0.010	14	22	0.586	0.007	4	0	0.640	0.017	2	5
chrI	3311	C	G	2	1	0.600	0.022	20	11	0.670	0.012	19	10	0.670	0.007	0	0	0.511	0.045	3	5	0.570	0.013	4	4	0.580	0.015	5	7	0.525	0.011	11	9	0.517	0.012	13	11	0.547	0.010	20	20	0.586	0.007	4	0	0.640	0.017	1	9
chrI	3313	A	C	2	1	0.600	0.022	20	11	0.670	0.012	19	10	0.670	0.007	0	0	0.511	0.045	3	5	0.570	0.013	4	4	0.580	0.015	5	7	0.525	0.011	11	9	0.517	0.012	13	11	0.547	0.010	20	20	0.586	0.007	4	0	0.640	0.017	1	9
chrI	3328	T	C	3	2	0.600	0.022	18	12	0.670	0.012	23	15	0.670	0.007	0	0	0.511	0.045	4	4	0.570	0.013	4	5	0.580	0.015	7	7	0.525	0.011	13	8	0.517	0.012	14	14	0.547	0.010	24	27	0.586	0.007	6	0	0.640	0.017	2	8
chrI	3389	C	T	4	4	0.600	0.022	26	8	0.670	0.012	26	17	0.670	0.007	2	0	0.511	0.045	9	5	0.570	0.013	5	4	0.580	0.015	13	14	0.525	0.011	12	9	0.517	0.012	9	16	0.547	0.010	22	27	0.586	0.007	3	2	0.640	0.017	6	7
chrI	3462	A	C	5	7	0.600	0.022	23	14	0.670	0.012	39	13	0.670	0.007	2	0	0.511	0.045	11	6	0.570	0.013	6	6	0.580	0.015	12	19	0.525	0.011	18	11	0.517	0.012	11	19	0.547	0.010	34	28	0.586	0.007	1	5	0.640	0.017	5	5
chrI	3518	G	A	4	6	0.600	0.022	17	10	0.670	0.012	33	13	0.670	0.007	0	0	0.511	0.045	8	4	0.570	0.012	6	5	0.580	0.015	11	14	0.525	0.011	8	7	0.517	0.012	13	13	0.547	0.010	28	25	0.586	0.007	0	3	0.640	0.017	1	2
chrI	3522	A	C	4	6	0.600	0.022	17	10	0.670	0.012	33	13	0.670	0.007	0	0	0.511	0.045	8	4	0.570	0.012	6	5	0.580	0.015	11	14	0.525	0.011	8	7	0.517	0.012	13	13	0.547	0.010	28	25	0.586	0.007	0	3	0.640	0.017	1	2
chrI	3620	G	A	0	4	0.600	0.022	13	2	0.670	0.012	35	16	0.670	0.007	0	0	0.511	0.045	12	3	0.570	0.012	3	3	0.580	0.015	16	9	0.525	0.011	8	8	0.517	0.012	10	14	0.547	0.010	15	33	0.586	0.007	3	3	0.640	0.017	2	2
chrI	3785	T	C	3	1	0.600	0.022	9	5	0.670	0.012	24	9	0.670	0.007	0	0	0.511	0.045	17	8	0.570	0.012	9	6	0.580	0.015	16	5	0.525	0.011	5	10	0.517	0.012	14	6	0.547	0.010	26	27	0.586	0.007	2	4	0.640	0.017	2	2
chrI	3942	G	A	3	2	0.600	0.022	9	9	0.670	0.012	36	24	0.670	0.007	2	1	0.511	0.045	6	4	0.570	0.012	8	6	0.580	0.015	15	5	0.525	0.011	16	10	0.517	0.012	15	13	0.547	0.010	30	22	0.586	0.007	9	3	0.640	0.017	8	0
chrI	3990	G	A	4	0	0.600	0.022	9	9	0.670	0.012	42	23	0.670	0.007	2	2	0.511	0.045	9	4	0.570	0.012	9	9	0.580	0.015	13	7	0.525	0.011	22	11	0.517	0.012	17	12	0.547	0.010	32	23	0.586	0.007	5	6	0.640	0.017	13	0
chrI	4022	G	A	5	0	0.600	0.022	10	7	0.671	0.012	46	24	0.672	0.007	2	1	0.507	0.044	14	2	0.570	0.012	10	8	0.579	0.015	14	6	0.529	0.010	17	12	0.519	0.011	20	11	0.547	0.010	35	29	0.584	0.007	4	5	0.640	0.017	14	1
chrI	4067	A	G	4	0	0.600	0.022	17	5	0.671	0.012	51	28	0.672	0.007	0	0	0.507	0.044	21	3	0.570	0.012	14	13	0.579	0.015	13	9	0.529	0.010	12	17	0.519	0.011	21	13	0.547	0.010	36	35	0.584	0.007	6	7	0.640	0.017	8	4
chrI	4119	G	A	4	0	0.600	0.022	18	3	0.671	0.012	51	21	0.672	0.007	1	0	0.507	0.044	20	5	0.570	0.012	11	12	0.579	0.015	14	13	0.529	0.010	11	18	0.519	0.011	22	13	0.547	0.010	33	36	0.584	0.007	6	7	0.640	0.017	5	5
chrI	4138	T	C	1	0	0.600	0.022	20	6	0.671	0.012	54	22	0.672	0.007	1	1	0.507	0.044	16	6	0.570	0.012	5	7	0.579	0.015	17	14	0.529	0.010	10	18	0.519	0.011	15	14	0.547	0.010	32	21	0.584	0.007	10	2	0.640	0.017	5	5
chrI	4324	G	A	11	8	0.600	0.022	25	6	0.671	0.012	28	23	0.672	0.007	0	1	0.507	0.044	6	6	0.570	0.012	5	5	0.579	0.015	16	14	0.529	0.010	14	11	0.519	0.011	16	15	0.547	0.010	19	29	0.584	0.007	14	0	0.640	0.017	5	9
chrI	4508	T	C	2	0	0.597	0.022	6	2	0.668	0.011	8	20	0.671	0.007	0	0	0.510	0.044	4	8	0.567	0.012	3	6	0.575	0.014	11	13	0.530	0.010	7	11	0.517	0.011	4	11	0.549	0.010	36	21	0.584	0.007	2	1	0.636	0.017	7	4
chrI	4597	G	C	3	3	0.597	0.022	9	2	0.668	0.011	24	12	0.671	0.007	0	0	0.510	0.044	7	12	0.567	0.012	3	4	0.575	0.014	4	11	0.530	0.010	11	12	0.517	0.011	22	10	0.549	0.010	27	29	0.584	0.007	6	4	0.636	0.017	5	4
chrI	4696	G	A	2	2	0.597	0.022	10	4	0.668	0.011	28	15	0.671	0.007	1	0	0.510	0.044	13	11	0.567	0.012	4	1	0.575	0.014	16	9	0.530	0.010	14	8	0.517	0.011	12	2	0.549	0.010	38	19	0.584	0.007	3	6	0.636	0.017	8	7
chrI	4738	G	A	2	0	0.597	0.022	11	9	0.668	0.011	33	20	0.671	0.007	2	0	0.510	0.044	11	12	0.567	0.012	4	6	0.575	0.014	17	8	0.530	0.010	12	5	0.517	0.011	13	2	0.549	0.010	36	19	0.584	0.007	0	5	0.636	0.017	9	4
chrI	4769	C	A	4	0	0.597	0.022	14	11	0.668	0.011	33	27	0.671	0.007	2	2	0.510	0.044	15	12	0.567	0.012	7	10	0.575	0.014	15	8	0.530	0.010	16	3	0.517	0.011	12	6	0.549	0.010	27	23	0.584	0.007	2	6	0.636	0.017	8	2
chrI	4774	A	C	4	0	0.597	0.022	11	10	0.668	0.011	33	23	0.671	0.007	2	2	0.510	0.044	13	10	0.567	0.012	7	10	0.575	0.014	15	6	0.530	0.010	15	2	0.517	0.011	10	7	0.549	0.010	26	21	0.584	0.007	2	6	0.636	0.017	6	2
chrI	4818	C	T	7	2	0.597	0.022	13	13	0.668	0.011	32	26	0.671	0.007	2	2	0.510	0.044	13	10	0.567	0.012	7	11	0.575	0.014	18	11	0.530	0.010	17	4	0.517	0.011	12	11	0.549	0.010	24	22	0.584	0.007	3	6	0.636	0.017	9	4
chrI	4831	A	T	7	2	0.597	0.022	14	13	0.668	0.011	30	35	0.671	0.007	1	1	0.510	0.044	13	13	0.567	0.012	7	12	0.575	0.014	22	10	0.530	0.010	12	4	0.517	0.011	13	14	0.549	0.010	24	31	0.584	0.007	3	4	0.636	0.017	11	4
chrI	4859	T	C	5	2	0.597	0.022	13	11	0.668	0.011	30	32	0.671	0.007	1	0	0.510	0.044	9	12	0.567	0.012	7	12	0.575	0.014	18	12	0.530	0.010	8	5	0.517	0.011	10	14	0.549	0.010	25	28	0.584	0.007	3	0	0.636	0.017	11	4
chrI	4907	G	A	5	2	0.597	0.022	8	8	0.668	0.011	37	31	0.671	0.007	0	0	0.510	0.044	10	13	0.567	0.012	2	3	0.575	0.014	13	7	0.530	0.010	8	4	0.517	0.011	10	7	0.549	0.010	24	28	0.584	0.007	4	0	0.636	0.017	11	4
chrI	4993	C	T	3	3	0.597	0.022	2	3	0.668	0.011	25	10	0.671	0.007	1	2	0.510	0.044	5	0	0.567	0.012	0	0	0.575	0.014	12	5	0.530	0.010	4	3	0.517	0.011	4	2	0.549	0.010	15	12	0.584	0.007	4	0	0.636	0.017	3	3
chrI	5020	C	T	2	3	0.597	0.022	2	1	0.668	0.011	12	9	0.671	0.007	0	2	0.510	0.044	2	0	0.568	0.012	1	0	0.575	0.014	12	6	0.530	0.010	2	4	0.517	0.011	3	1	0.549	0.010	13	13	0.584	0.007	4	0	0.636	0.017	3	3
chrI	5218	C	T	1	1	0.597	0.022	9	4	0.668	0.011	32	16	0.671	0.007	0	0	0.510	0.044	11	1	0.568	0.012	11	2	0.575	0.014	13	12	0.530	0.010	7	10	0.517	0.011	13	9	0.548	0.010	34	33	0.584	0.007	5	3	0.636	0.017	3	1
chrI	5237	C	A	1	2	0.597	0.022	6	5	0.668	0.011	40	16	0.671	0.007	0	0	0.510	0.044	10	1	0.568	0.012	10	3	0.575	0.014	15	13	0.530	0.010	8	11	0.517	0.011	15	10	0.548	0.010	31	32	0.584	0.007	7	3	0.636	0.017	4	1
chrI	5446	A	T	1	1	0.597	0.022	14	10	0.668	0.011	20	21	0.671	0.007	1	4	0.510	0.044	12	13	0.568	0.012	2	13	0.575	0.014	7	11	0.530	0.010	4	11	0.517	0.011	18	18	0.548	0.010	30	19	0.584	0.007	4	3	0.636	0.017	6	6
chrI	5569	G	A	2	2	0.597	0.022	7	1	0.668	0.011	17	15	0.671	0.007	0	1	0.510	0.044	5	4	0.568	0.012	5	6	0.575	0.014	6	8	0.530	0.010	7	7	0.517	0.011	11	7	0.548	0.010	21	34	0.584	0.007	1	2	0.636	0.017	1	1
chrI	5572	G	A	2	2	0.597	0.022	7	1	0.668	0.011	17	15	0.671	0.007	0	1	0.510	0.044	5	4	0.568	0.012	5	6	0.575	0.014	6	8	0.530	0.010	7	7	0.517	0.011	11	7	0.548	0.010	21	34	0.584	0.007	1	2	0.636	0.017	1	1
chrI	5576	G	C	2	2	0.597	0.022	7	1	0.668	0.011	17	15	0.671	0.007	0	1	0.510	0.044	5	4	0.568	0.012	5	6	0.575	0.014	6	8	0.530	0.010	7	7	0.517	0.011	11	7	0.548	0.010	21	34	0.584	0.007	1	2	0.636	0.017	1	1
chrI	5582	G	A	3	2	0.597	0.022	7	3	0.668	0.011	19	14	0.671	0.007	0	1	0.510	0.044	7	4	0.568	0.012	4	7	0.575	0.014	6	8	0.530	0.010	5	7	0.517	0.011	13	7	0.548	0.010	22	38	0.584	0.007	1	2	0.636	0.017	1	0
chrI	5627	A	G	2	3	0.597	0.022	4	3	0.668	0.011	22	15	0.671	0.007	0	0	0.510	0.044	8	6	0.568	0.012	3	6	0.575	0.014	8	11	0.530	0.010	5	12	0.517	0.011	13	6	0.548	0.010	20	34	0.584	0.007	4	0	0.636	0.017	3	0
chrI	5741	T	C	0	3	0.597	0.022	15	6	0.668	0.011	35	29	0.671	0.007	3	0	0.510	0.044	8	11	0.568	0.012	5	5	0.575	0.014	10	26	0.530	0.010	8	20	0.517	0.011	21	19	0.548	0.010	48	47	0.584	0.007	11	7	0.636	0.017	10	3
chrI	5763	T	C	2	2	0.597	0.022	19	10	0.668	0.011	39	36	0.671	0.007	2	0	0.510	0.044	10	12	0.568	0.012	8	8	0.575	0.014	10	28	0.530	0.010	11	26	0.517	0.011	21	21	0.548	0.010	54	45	0.584	0.007	11	10	0.636	0.017	11	2
chrI	5811	T	C	7	2	0.597	0.022	14	8	0.668	0.011	30	31	0.671	0.007	2	0	0.510	0.044	5	9	0.568	0.012	7	12	0.575	0.014	8	28	0.530	0.010	12	20	0.517	0.011	20	16	0.548	0.010	59	33	0.584	0.007	9	6	0.636	0.017	13	2
chrI	5814	C	T	7	2	0.597	0.022	14	8	0.668	0.011	30	31	0.671	0.007	2	0	0.510	0.044	5	9	0.568	0.012	7	12	0.575	0.014	8	28	0.530	0.010	12	20	0.517	0.011	20	16	0.548	0.010	59	33	0.584	0.007	9	6	0.636	0.017	13	2
chrI	5889	C	T	15	5	0.596	0.022	24	13	0.668	0.011	42	27	0.671	0.007	2	0	0.510	0.044	16	5	0.568	0.012	10	7	0.575	0.014	12	21	0.530	0.010	20	26	0.517	0.011	16	11	0.548	0.010	51	34	0.584	0.007	8	6	0.636	0.017	13	2
chrI	6001	A	G	2	4	0.596	0.022	10	12	0.668	0.011	17	20	0.671	0.007	2	2	0.510	0.044	12	7	0.568	0.012	10	4	0.575	0.014	7	13	0.530	0.010	12	8	0.517	0.011	10	11	0.548	0.010	32	15	0.584	0.007	6	6	0.636	0.017	10	4
chrI	6031	A	G	0	3	0.596	0.022	6	7	0.668	0.011	15	17	0.671	0.007	0	0	0.510	0.044	5	2	0.568	0.012	13	8	0.575	0.014	6	10	0.530	0.010	10	7	0.517	0.011	5	11	0.548	0.010	23	18	0.584	0.007	5	1	0.636	0.017	7	5
chrI	6059	A	T	0	0	0.596	0.022	9	7	0.668	0.011	14	26	0.671	0.007	0	0	0.510	0.044	5	1	0.568	0.012	13	9	0.575	0.014	6	13	0.530	0.010	7	6	0.517	0.011	7	10	0.548	0.010	19	17	0.584	0.007	5	1	0.636	0.017	10	5
chrI	6289	A	G	0	0	0.599	0.021	9	7	0.669	0.011	34	16	0.671	0.007	0	0	0.514	0.043	8	4	0.569	0.012	4	7	0.573	0.014	8	13	0.528	0.010	2	5	0.515	0.011	7	10	0.549	0.010	31	26	0.584	0.007	3	6	0.638	0.017	0	4
chrI	6356	A	C	1	2	0.599	0.021	8	6	0.669	0.011	24	15	0.671	0.007	0	0	0.514	0.043	8	0	0.569	0.012	5	5	0.573	0.014	9	15	0.528	0.010	2	7	0.515	0.011	9	10	0.549	0.010	36	25	0.584	0.007	5	3	0.638	0.017	0	3
chrI	6365	G	A	1	2	0.599	0.021	10	7	0.669	0.011	20	17	0.671	0.007	0	0	0.514	0.043	10	0	0.569	0.012	5	6	0.573	0.014	15	15	0.528	0.010	3	10	0.515	0.011	10	12	0.549	0.010	40	25	0.584	0.007	5	3	0.638	0.017	1	3
chrI	6370	T	C	1	2	0.599	0.021	10	6	0.669	0.011	23	17	0.671	0.007	0	0	0.514	0.043	10	0	0.569	0.012	5	6	0.573	0.014	15	16	0.528	0.010	3	10	0.515	0.011	10	11	0.549	0.010	40	23	0.584	0.007	4	3	0.638	0.017	1	3
chrI	6518	C	T	4	2	0.599	0.021	11	1	0.669	0.011	34	11	0.671	0.007	0	2	0.514	0.043	8	4	0.570	0.012	5	2	0.573	0.014	9	7	0.528	0.010	8	8	0.515	0.011	17	7	0.549	0.010	13	19	0.584	0.007	4	0	0.638	0.017	0	2
chrI	6645	G	A	1	4	0.599	0.021	5	0	0.669	0.011	19	3	0.671	0.007	0	0	0.514	0.043	4	2	0.570	0.012	0	5	0.573	0.014	5	6	0.528	0.010	4	6	0.515	0.011	6	3	0.549	0.010	9	8	0.584	0.007	0	0	0.638	0.017	0	2
chrI	6673	T	C	0	3	0.599	0.021	4	0	0.669	0.011	13	1	0.671	0.007	0	0	0.514	0.043	3	2	0.570	0.012	0	2	0.573	0.014	5	3	0.528	0.010	1	3	0.515	0.011	6	2	0.549	0.010	13	7	0.584	0.007	0	0	0.638	0.017	0	2
chrI	6721	T	C	0	0	0.599	0.021	3	0	0.669	0.011	5	3	0.671	0.007	0	0	0.514	0.043	2	0	0.570	0.012	0	1	0.573	0.014	2	0	0.528	0.010	1	0	0.515	0.011	2	1	0.549	0.010	14	3	0.584	0.007	0	0	0.638	0.017	2	0
chrI	6722	A	T	0	0	0.599	0.021	3	0	0.669	0.011	5	3	0.671	0.007	0	0	0.514	0.043	2	0	0.570	0.012	0	1	0.573	0.014	2	0	0.528	0.010	1	0	0.515	0.011	2	1	0.549	0.010	14	3	0.584	0.007	0	0	0.638	0.017	2	0
chrI	6730	G	T	0	0	0.599	0.021	1	0	0.669	0.011	2	4	0.671	0.007	0	0	0.514	0.043	0	0	0.570	0.012	0	1	0.573	0.014	0	0	0.528	0.010	1	0	0.515	0.011	1	0	0.549	0.010	12	3	0.584	0.007	0	0	0.638	0.017	2	0
chrI	6735	C	T	0	0	0.596	0.021	1	0	0.664	0.011	1	4	0.670	0.007	0	0	0.511	0.042	1	0	0.570	0.012	0	1	0.573	0.014	0	0	0.526	0.010	1	0	0.514	0.011	1	0	0.545	0.010	12	3	0.583	0.007	0	0	0.638	0.016	2	0
chrI	6796	T	C	0	0	0.596	0.021	0	2	0.664	0.011	5	5	0.670	0.007	0	0	0.511	0.042	3	0	0.570	0.012	0	4	0.573	0.014	1	3	0.526	0.010	1	0	0.514	0.011	2	2	0.545	0.010	10	10	0.583	0.007	0	0	0.638	0.016	2	0
chrI	6798	T	C	0	0	0.596	0.021	0	2	0.664	0.011	5	5	0.670	0.007	0	0	0.511	0.042	3	0	0.570	0.012	0	4	0.573	0.014	1	3	0.526	0.010	1	0	0.514	0.011	2	2	0.545	0.010	10	10	0.583	0.007	0	0	0.638	0.016	2	0
chrI	6806	A	T	0	0	0.596	0.021	0	2	0.664	0.011	8	5	0.670	0.007	0	0	0.511	0.042	3	0	0.570	0.012	0	5	0.573	0.014	2	3	0.526	0.010	1	0	0.514	0.011	1	2	0.545	0.010	10	9	0.583	0.007	0	0	0.638	0.016	2	0
chrI	6827	G	A	0	0	0.596	0.021	0	3	0.664	0.011	15	4	0.670	0.007	0	0	0.511	0.042	4	0	0.570	0.012	2	5	0.573	0.014	7	6	0.526	0.010	3	1	0.514	0.011	3	4	0.545	0.010	13	9	0.583	0.007	0	3	0.638	0.016	1	2
chrI	6837	A	G	1	0	0.596	0.021	5	2	0.664	0.011	20	2	0.670	0.007	0	0	0.511	0.042	4	0	0.570	0.012	2	6	0.573	0.014	7	6	0.526	0.010	3	2	0.514	0.011	6	5	0.545	0.010	17	9	0.583	0.007	0	4	0.638	0.016	1	2
chrI	6972	A	G	0	0	0.596	0.021	5	4	0.664	0.011	4	0	0.670	0.007	0	0	0.508	0.042	5	0	0.570	0.012	0	2	0.573	0.014	2	3	0.525	0.010	2	3	0.514	0.011	10	3	0.544	0.010	20	10	0.582	0.007	0	2	0.635	0.016	3	0
chrI	7048	A	G	0	0	0.596	0.021	2	3	0.664	0.011	2	0	0.670	0.007	0	0	0.508	0.042	3	0	0.570	0.012	0	1	0.573	0.014	2	3	0.525	0.010	4	2	0.514	0.011	6	2	0.544	0.010	15	7	0.582	0.007	0	0	0.635	0.016	5	0
chrI	7126	G	T	0	0	0.596	0.021	0	0	0.664	0.011	9	3	0.670	0.007	0	0	0.508	0.042	1	0	0.570	0.012	0	1	0.573	0.014	1	1	0.525	0.010	0	1	0.514	0.011	2	4	0.544	0.010	7	2	0.582	0.007	0	0	0.635	0.016	0	0
chrI	7129	A	T	0	0	0.596	0.021	0	0	0.664	0.011	9	3	0.670	0.007	0	0	0.508	0.042	1	0	0.570	0.012	0	1	0.573	0.014	1	1	0.525	0.010	0	1	0.514	0.011	2	4	0.544	0.010	7	2	0.582	0.007	0	0	0.635	0.016	0	0
chrI	7139	T	A	0	0	0.596	0.021	0	0	0.664	0.011	15	3	0.670	0.007	0	0	0.508	0.042	1	0	0.570	0.012	0	1	0.573	0.014	1	1	0.525	0.010	0	1	0.514	0.011	2	2	0.544	0.010	7	2	0.582	0.007	0	0	0.635	0.016	0	0
chrI	7268	G	T	0	0	0.595	0.021	15	11	0.664	0.011	30	12	0.670	0.007	1	0	0.508	0.042	7	1	0.570	0.012	3	10	0.572	0.014	7	9	0.526	0.010	3	10	0.514	0.011	12	10	0.544	0.010	25	16	0.582	0.006	7	4	0.635	0.016	3	0
chrI	7292	A	G	0	0	0.595	0.021	16	9	0.664	0.011	27	11	0.668	0.007	0	0	0.504	0.041	6	4	0.570	0.012	5	10	0.573	0.014	7	11	0.526	0.010	3	13	0.514	0.011	12	14	0.543	0.010	32	14	0.582	0.006	9	3	0.635	0.016	5	0
chrI	7403	A	G	2	9	0.595	0.021	16	21	0.664	0.011	51	34	0.668	0.007	2	4	0.504	0.041	17	14	0.570	0.012	10	11	0.573	0.014	21	34	0.526	0.010	26	21	0.514	0.011	40	27	0.543	0.010	55	34	0.582	0.006	13	11	0.635	0.016	13	7
chrI	7416	G	C	2	8	0.595	0.021	18	19	0.664	0.011	53	30	0.668	0.007	1	3	0.504	0.041	19	11	0.570	0.012	10	11	0.573	0.014	22	33	0.526	0.010	22	20	0.514	0.011	36	25	0.543	0.010	53	39	0.582	0.006	14	9	0.635	0.016	17	6
chrI	7418	A	G	2	8	0.595	0.021	18	19	0.664	0.011	53	30	0.668	0.007	1	3	0.504	0.041	19	11	0.570	0.012	10	11	0.573	0.014	22	33	0.526	0.010	22	20	0.514	0.011	36	25	0.543	0.010	53	39	0.582	0.006	14	9	0.635	0.016	17	6
chrI	7556	T	C	6	7	0.595	0.021	30	14	0.664	0.011	48	24	0.668	0.007	0	2	0.504	0.041	26	12	0.570	0.012	10	16	0.573	0.014	27	25	0.526	0.010	23	26	0.514	0.011	21	28	0.543	0.010	62	50	0.582	0.006	16	11	0.635	0.016	23	14
chrI	7729	T	C	13	1	0.595	0.021	14	18	0.664	0.011	47	26	0.669	0.007	1	2	0.504	0.041	23	15	0.570	0.012	12	13	0.572	0.014	28	17	0.526	0.010	17	23	0.514	0.011	18	22	0.543	0.010	56	43	0.582	0.006	11	9	0.634	0.016	10	6
chrI	8000	C	T	2	0	0.597	0.021	17	4	0.663	0.011	36	27	0.668	0.007	0	1	0.504	0.041	10	8	0.570	0.012	8	7	0.571	0.014	17	8	0.525	0.010	7	13	0.515	0.011	16	25	0.541	0.010	43	31	0.581	0.006	9	4	0.635	0.016	5	4
chrI	8009	A	G	2	0	0.597	0.021	17	4	0.663	0.011	34	28	0.668	0.007	0	1	0.504	0.041	9	7	0.570	0.012	8	8	0.571	0.014	16	8	0.525	0.010	6	12	0.515	0.011	19	25	0.541	0.010	45	30	0.581	0.006	10	4	0.635	0.016	5	4
chrI	8036	G	A	5	2	0.596	0.021	17	5	0.663	0.011	50	28	0.668	0.007	3	2	0.508	0.040	12	9	0.570	0.012	10	10	0.571	0.014	18	10	0.525	0.010	7	11	0.515	0.011	18	25	0.541	0.010	47	40	0.581	0.006	10	5	0.635	0.016	7	5
chrI	8083	C	T	14	2	0.596	0.021	14	11	0.663	0.011	60	26	0.667	0.007	4	1	0.508	0.040	15	18	0.571	0.011	12	11	0.568	0.014	17	24	0.524	0.010	14	10	0.516	0.011	22	27	0.541	0.010	55	35	0.582	0.006	7	7	0.638	0.016	7	4
chrI	8321	T	G	9	7	0.596	0.021	28	18	0.664	0.011	62	26	0.667	0.007	2	2	0.508	0.040	24	12	0.571	0.011	21	23	0.568	0.014	22	34	0.525	0.010	26	24	0.518	0.011	26	38	0.541	0.010	76	64	0.582	0.006	8	6	0.639	0.016	9	6
chrI	8387	G	T	4	1	0.596	0.021	20	7	0.664	0.011	49	20	0.667	0.007	2	4	0.511	0.040	17	10	0.571	0.011	18	12	0.568	0.014	24	20	0.525	0.010	25	16	0.518	0.011	23	23	0.541	0.010	50	44	0.582	0.006	5	6	0.639	0.016	11	3
chrI	8425	G	A	3	4	0.596	0.021	17	8	0.664	0.011	44	19	0.667	0.007	2	3	0.511	0.040	17	8	0.571	0.011	15	6	0.568	0.014	29	17	0.525	0.010	28	18	0.518	0.011	19	16	0.541	0.010	46	40	0.582	0.006	4	5	0.639	0.016	14	4
chrI	8464	C	T	1	4	0.596	0.021	11	8	0.664	0.011	36	22	0.667	0.007	4	3	0.511	0.040	15	8	0.571	0.011	14	6	0.568	0.014	31	20	0.525	0.010	24	18	0.518	0.011	18	18	0.541	0.009	51	34	0.582	0.006	9	5	0.639	0.016	16	6
chrI	8563	G	A	1	0	0.596	0.021	7	4	0.663	0.011	17	14	0.667	0.007	0	0	0.511	0.040	11	2	0.571	0.011	4	2	0.567	0.013	8	11	0.525	0.010	9	6	0.519	0.011	13	10	0.541	0.009	21	15	0.583	0.006	5	1	0.639	0.016	7	0
chrI	8570	C	G	1	0	0.596	0.021	6	4	0.663	0.011	16	11	0.667	0.007	0	0	0.511	0.040	13	2	0.571	0.011	4	2	0.567	0.013	8	11	0.525	0.010	8	6	0.519	0.011	13	10	0.541	0.009	18	15	0.583	0.006	5	1	0.639	0.016	6	0
chrI	8639	G	A	1	0	0.596	0.021	8	0	0.663	0.011	7	8	0.667	0.007	0	0	0.511	0.040	9	4	0.571	0.011	0	2	0.567	0.013	10	4	0.525	0.010	2	1	0.519	0.011	8	6	0.541	0.009	23	18	0.583	0.006	2	0	0.639	0.016	1	1
chrI	8776	C	G	7	4	0.596	0.021	11	6	0.662	0.011	44	23	0.667	0.007	4	0	0.511	0.040	11	7	0.571	0.011	13	5	0.568	0.013	10	17	0.525	0.010	18	25	0.519	0.011	28	22	0.540	0.009	36	22	0.583	0.006	6	3	0.639	0.016	14	5
chrI	8811	G	C	10	2	0.596	0.021	24	6	0.662	0.011	49	29	0.667	0.007	1	0	0.511	0.040	21	15	0.571	0.011	15	6	0.568	0.013	21	25	0.525	0.010	20	35	0.519	0.011	35	31	0.540	0.009	36	27	0.583	0.006	16	9	0.639	0.016	20	10
chrI	8828	A	C	9	2	0.596	0.021	30	6	0.662	0.011	50	25	0.667	0.007	0	1	0.511	0.040	19	15	0.571	0.011	15	6	0.568	0.013	18	25	0.525	0.010	24	33	0.519	0.011	33	28	0.540	0.009	34	29	0.583	0.006	17	9	0.639	0.016	18	9
chrI	8899	C	A	6	1	0.596	0.021	26	7	0.662	0.011	50	12	0.667	0.007	0	4	0.511	0.040	18	13	0.571	0.011	13	12	0.568	0.013	21	29	0.525	0.010	14	27	0.519	0.011	24	24	0.540	0.009	34	45	0.583	0.006	13	2	0.639	0.016	8	10
chrI	8902	T	C	6	1	0.596	0.021	26	7	0.662	0.011	50	12	0.667	0.007	0	4	0.511	0.040	18	13	0.571	0.011	13	12	0.568	0.013	21	29	0.525	0.010	14	27	0.519	0.011	24	24	0.540	0.009	34	45	0.583	0.006	13	2	0.639	0.016	8	10
chrI	8939	C	A	4	1	0.596	0.021	15	7	0.662	0.011	56	16	0.667	0.007	0	3	0.511	0.040	18	14	0.569	0.011	11	16	0.568	0.013	24	26	0.525	0.010	15	24	0.519	0.011	18	25	0.540	0.009	38	51	0.583	0.006	18	2	0.639	0.016	7	15
chrI	9053	T	A	0	2	0.596	0.021	11	9	0.663	0.011	37	15	0.667	0.007	4	2	0.511	0.040	3	12	0.569	0.011	1	1	0.568	0.013	14	14	0.525	0.010	6	4	0.519	0.011	14	15	0.540	0.009	29	27	0.584	0.006	2	3	0.639	0.016	4	8
chrI	9064	A	G	0	2	0.596	0.021	11	10	0.663	0.011	42	15	0.667	0.007	4	2	0.511	0.040	4	15	0.569	0.011	1	2	0.568	0.013	15	17	0.525	0.010	6	5	0.519	0.011	14	17	0.540	0.009	30	31	0.584	0.006	2	2	0.639	0.016	4	8
chrI	9086	C	T	0	1	0.596	0.021	13	9	0.663	0.011	41	20	0.667	0.007	4	2	0.511	0.040	7	17	0.569	0.011	2	2	0.568	0.013	18	17	0.525	0.010	6	5	0.519	0.011	10	19	0.541	0.009	33	29	0.584	0.006	3	4	0.639	0.016	4	7
chrI	9146	A	T	2	0	0.596	0.021	15	17	0.663	0.011	20	16	0.666	0.007	0	0	0.511	0.040	9	17	0.569	0.011	5	12	0.568	0.013	15	15	0.525	0.010	4	8	0.519	0.011	7	18	0.541	0.009	28	18	0.584	0.006	7	5	0.639	0.016	3	1
chrI	9180	G	A	2	0	0.596	0.021	9	16	0.663	0.011	13	13	0.666	0.007	0	0	0.511	0.040	5	10	0.569	0.011	3	14	0.568	0.013	9	11	0.525	0.010	7	5	0.519	0.011	4	18	0.541	0.009	26	22	0.584	0.006	7	3	0.639	0.016	5	2
chrI	9190	T	C	2	0	0.596	0.021	9	15	0.663	0.011	13	13	0.666	0.007	0	0	0.511	0.040	5	10	0.569	0.011	3	13	0.568	0.013	10	9	0.525	0.010	7	5	0.519	0.011	4	15	0.541	0.009	25	23	0.584	0.006	7	2	0.639	0.016	6	2
chrI	9350	G	A	11	1	0.599	0.020	23	12	0.662	0.011	50	24	0.667	0.007	3	2	0.511	0.039	5	14	0.568	0.011	10	12	0.565	0.013	16	23	0.524	0.010	28	15	0.519	0.011	23	16	0.542	0.009	60	32	0.585	0.006	15	3	0.640	0.015	14	8
chrI	9422	A	C	11	0	0.599	0.020	27	13	0.661	0.011	71	32	0.667	0.007	5	3	0.511	0.039	19	19	0.568	0.011	14	16	0.565	0.013	23	21	0.524	0.010	27	30	0.523	0.010	23	25	0.542	0.009	69	42	0.585	0.006	21	11	0.640	0.015	13	12
chrI	9430	C	T	13	1	0.599	0.020	33	13	0.661	0.011	82	35	0.667	0.007	3	3	0.511	0.039	22	20	0.568	0.011	20	17	0.565	0.013	32	26	0.524	0.010	32	33	0.523	0.010	30	28	0.542	0.009	74	50	0.585	0.006	23	12	0.640	0.015	18	13
chrI	9538	T	G	16	6	0.600	0.020	58	14	0.661	0.011	65	47	0.667	0.007	1	6	0.511	0.039	25	21	0.568	0.011	16	18	0.565	0.013	33	46	0.523	0.009	30	41	0.523	0.010	21	41	0.542	0.009	76	54	0.585	0.006	21	17	0.642	0.015	26	18
chrI	9661	A	T	5	0	0.600	0.020	27	7	0.660	0.011	47	32	0.667	0.007	0	1	0.514	0.039	9	14	0.565	0.011	5	13	0.565	0.013	10	42	0.523	0.009	15	18	0.523	0.010	18	25	0.542	0.009	50	41	0.585	0.006	6	1	0.642	0.015	10	9
chrI	9700	A	G	6	1	0.600	0.020	23	9	0.660	0.011	32	20	0.667	0.007	1	0	0.514	0.039	13	12	0.565	0.011	5	12	0.565	0.013	5	31	0.523	0.009	10	17	0.523	0.010	16	22	0.542	0.009	36	39	0.585	0.006	2	3	0.643	0.015	11	1
chrI	9742	T	G	3	1	0.601	0.020	13	8	0.660	0.011	27	20	0.667	0.007	2	0	0.514	0.039	12	14	0.565	0.011	4	9	0.565	0.013	8	21	0.523	0.009	4	15	0.523	0.010	13	19	0.540	0.009	31	44	0.585	0.006	4	1	0.643	0.015	8	1
chrI	9873	G	A	4	0	0.601	0.020	5	4	0.660	0.011	19	17	0.666	0.007	0	0	0.514	0.039	8	7	0.566	0.011	5	2	0.565	0.013	9	15	0.523	0.009	5	4	0.523	0.010	17	12	0.540	0.009	34	26	0.585	0.006	2	0	0.643	0.015	1	4
chrI	9882	T	C	3	0	0.601	0.020	5	4	0.660	0.011	20	16	0.666	0.007	0	0	0.514	0.039	6	4	0.566	0.011	5	2	0.565	0.013	7	17	0.523	0.009	5	4	0.523	0.010	17	12	0.540	0.009	32	27	0.585	0.006	2	0	0.643	0.015	1	4
chrI	9913	C	G	3	0	0.601	0.020	8	4	0.660	0.011	16	9	0.666	0.007	0	0	0.514	0.039	4	3	0.566	0.011	3	0	0.565	0.013	5	14	0.524	0.009	3	3	0.523	0.010	14	8	0.540	0.009	29	23	0.585	0.006	2	0	0.643	0.015	0	4
chrI	9930	G	A	2	0	0.601	0.020	11	3	0.660	0.011	22	7	0.666	0.007	0	0	0.514	0.039	7	3	0.566	0.011	2	0	0.565	0.013	8	12	0.524	0.009	4	3	0.523	0.010	18	6	0.540	0.009	31	22	0.585	0.006	2	0	0.643	0.015	1	4
chrI	9931	C	T	2	0	0.601	0.020	11	3	0.660	0.011	22	7	0.666	0.007	0	0	0.514	0.039	7	3	0.566	0.011	2	0	0.565	0.013	8	12	0.524	0.009	4	3	0.523	0.010	18	6	0.540	0.009	31	22	0.585	0.006	2	0	0.643	0.015	1	4
chrI	9971	C	T	0	0	0.601	0.020	23	3	0.660	0.011	37	10	0.666	0.007	0	2	0.514	0.039	8	2	0.566	0.011	3	2	0.565	0.013	12	15	0.524	0.009	10	9	0.523	0.010	15	8	0.540	0.009	30	19	0.585	0.006	3	0	0.643	0.015	1	3
chrI	10025	G	T	0	1	0.601	0.020	24	4	0.660	0.011	39	11	0.666	0.007	0	0	0.514	0.039	8	2	0.566	0.011	6	2	0.565	0.013	18	10	0.524	0.009	14	16	0.523	0.010	12	6	0.540	0.009	31	17	0.585	0.006	5	0	0.643	0.015	0	0
chrI	10026	A	T	0	1	0.601	0.020	24	4	0.660	0.011	39	11	0.666	0.007	0	0	0.514	0.039	8	2	0.566	0.011	6	2	0.565	0.013	18	10	0.524	0.009	14	16	0.523	0.010	12	6	0.540	0.009	31	17	0.585	0.006	5	0	0.643	0.015	0	0
chrI	10064	G	A	3	2	0.601	0.020	21	4	0.660	0.011	32	11	0.666	0.007	0	0	0.514	0.039	9	1	0.566	0.011	6	1	0.565	0.013	22	8	0.524	0.009	12	17	0.523	0.010	15	3	0.540	0.009	36	19	0.585	0.006	10	3	0.643	0.015	0	1
chrI	10088	A	G	3	2	0.601	0.020	18	4	0.660	0.011	34	12	0.666	0.007	0	0	0.514	0.039	8	1	0.566	0.011	5	2	0.565	0.013	16	12	0.524	0.009	9	13	0.523	0.010	18	3	0.540	0.009	30	17	0.585	0.006	10	4	0.643	0.015	1	1
chrI	10103	G	A	3	2	0.601	0.020	16	3	0.660	0.011	26	11	0.666	0.007	0	0	0.514	0.039	7	4	0.566	0.011	5	3	0.565	0.013	15	11	0.524	0.009	10	17	0.523	0.010	15	4	0.540	0.009	33	17	0.585	0.006	9	4	0.643	0.015	1	3
chrI	10108	A	T	3	2	0.601	0.020	15	3	0.660	0.011	24	13	0.666	0.007	0	0	0.514	0.039	7	4	0.566	0.011	5	3	0.565	0.013	15	11	0.524	0.009	10	17	0.523	0.010	15	5	0.540	0.009	33	18	0.585	0.006	9	4	0.643	0.015	1	3
chrI	10158	A	G	0	1	0.601	0.020	6	0	0.660	0.011	24	5	0.666	0.007	0	0	0.514	0.039	13	7	0.566	0.011	3	3	0.565	0.013	14	10	0.522	0.009	3	13	0.523	0.010	12	5	0.541	0.009	38	18	0.584	0.006	5	4	0.642	0.015	1	3
chrI	10168	G	T	0	1	0.601	0.020	6	0	0.660	0.011	24	4	0.666	0.007	2	0	0.514	0.039	13	7	0.566	0.011	0	3	0.565	0.013	12	10	0.522	0.009	4	12	0.523	0.010	12	5	0.541	0.009	38	17	0.584	0.006	3	4	0.642	0.015	2	3
chrI	10169	G	A	0	1	0.601	0.020	6	0	0.660	0.011	24	4	0.666	0.007	2	0	0.514	0.039	13	7	0.566	0.011	0	3	0.565	0.013	12	10	0.522	0.009	4	12	0.523	0.010	12	5	0.541	0.009	38	17	0.584	0.006	3	4	0.642	0.015	2	3
chrI	10314	T	C	3	1	0.601	0.020	4	0	0.660	0.011	15	8	0.666	0.007	0	0	0.514	0.039	5	1	0.566	0.011	0	4	0.565	0.013	6	5	0.522	0.009	12	5	0.523	0.010	4	4	0.541	0.009	6	16	0.584	0.006	4	0	0.642	0.015	4	1
chrI	10317	C	T	3	1	0.601	0.020	4	0	0.660	0.011	15	8	0.666	0.007	0	0	0.514	0.039	5	1	0.566	0.011	0	4	0.565	0.013	6	5	0.522	0.009	12	5	0.523	0.010	4	4	0.541	0.009	6	16	0.584	0.006	4	0	0.642	0.015	4	1
chrI	10325	G	A	1	1	0.601	0.020	0	0	0.659	0.010	18	10	0.664	0.006	0	0	0.514	0.039	3	0	0.566	0.011	1	4	0.566	0.013	4	4	0.522	0.009	10	5	0.525	0.010	5	4	0.541	0.009	10	14	0.584	0.006	3	0	0.642	0.015	3	0
chrI	10417	A	G	1	0	0.601	0.020	0	0	0.659	0.010	27	17	0.664	0.006	0	1	0.514	0.039	5	1	0.566	0.011	6	2	0.566	0.013	4	7	0.522	0.009	2	8	0.525	0.010	15	4	0.541	0.009	12	8	0.584	0.006	1	2	0.642	0.015	1	2
chrI	10577	G	A	2	3	0.601	0.020	8	10	0.658	0.010	23	15	0.664	0.006	0	1	0.514	0.039	5	6	0.566	0.011	8	3	0.566	0.013	7	3	0.523	0.009	2	7	0.525	0.010	11	9	0.542	0.009	28	23	0.585	0.006	3	2	0.640	0.015	2	0
chrI	10579	A	G	2	3	0.601	0.020	8	10	0.658	0.010	23	15	0.664	0.006	0	1	0.514	0.039	5	6	0.566	0.011	8	3	0.566	0.013	7	3	0.523	0.009	2	7	0.525	0.010	11	9	0.542	0.009	28	23	0.585	0.006	3	2	0.640	0.015	2	0
chrI	10595	A	T	0	4	0.601	0.020	3	9	0.658	0.010	23	17	0.664	0.006	0	1	0.514	0.039	4	7	0.566	0.011	9	7	0.566	0.013	7	2	0.523	0.009	0	8	0.525	0.010	12	7	0.542	0.009	24	26	0.585	0.006	3	2	0.640	0.015	3	0
chrI	10654	T	C	1	1	0.601	0.020	9	5	0.658	0.010	17	20	0.664	0.006	0	0	0.516	0.038	5	5	0.568	0.011	9	9	0.566	0.013	5	4	0.523	0.009	2	9	0.525	0.010	11	6	0.542	0.009	25	25	0.585	0.006	4	1	0.640	0.015	5	1
chrI	10664	T	C	2	0	0.601	0.020	9	9	0.658	0.010	20	19	0.664	0.006	0	0	0.516	0.038	7	6	0.568	0.011	8	9	0.566	0.013	6	7	0.523	0.009	2	9	0.525	0.010	10	6	0.542	0.009	25	29	0.585	0.006	4	1	0.640	0.015	5	1
chrI	10815	C	G	4	0	0.598	0.020	14	3	0.657	0.010	29	12	0.663	0.006	0	0	0.516	0.038	11	8	0.568	0.011	16	7	0.567	0.013	14	15	0.520	0.009	12	7	0.525	0.010	13	21	0.541	0.009	42	22	0.585	0.006	8	3	0.640	0.015	8	5
chrI	10911	C	G	7	0	0.598	0.020	19	6	0.657	0.010	35	21	0.663	0.006	2	0	0.516	0.038	7	8	0.568	0.011	19	2	0.567	0.013	14	7	0.520	0.009	11	14	0.525	0.010	20	17	0.541	0.009	44	17	0.585	0.006	7	10	0.640	0.015	6	4
chrI	11022	C	T	0	0	0.598	0.020	7	4	0.657	0.010	24	15	0.663	0.006	2	0	0.516	0.038	8	1	0.568	0.011	1	3	0.567	0.013	8	5	0.520	0.009	8	2	0.525	0.010	7	4	0.541	0.009	25	9	0.585	0.006	6	0	0.640	0.015	3	0
chrI	11041	G	T	0	0	0.598	0.020	6	3	0.657	0.010	20	10	0.663	0.006	2	0	0.516	0.038	7	1	0.568	0.011	3	2	0.567	0.013	8	5	0.520	0.009	5	2	0.525	0.010	8	1	0.541	0.009	23	11	0.585	0.006	5	0	0.640	0.015	2	0
chrI	11044	C	T	0	0	0.598	0.020	6	3	0.657	0.010	20	10	0.663	0.006	2	0	0.516	0.038	7	1	0.568	0.011	3	2	0.567	0.013	8	5	0.520	0.009	5	2	0.525	0.010	8	1	0.541	0.009	23	11	0.585	0.006	5	0	0.640	0.015	2	0
chrI	11102	C	A	0	0	0.599	0.020	2	2	0.656	0.010	13	9	0.662	0.006	0	0	0.519	0.038	4	1	0.566	0.011	6	1	0.563	0.013	4	0	0.522	0.009	1	0	0.525	0.010	9	3	0.540	0.009	17	9	0.584	0.006	0	1	0.639	0.015	0	0
chrI	11107	G	A	0	0	0.599	0.020	2	2	0.656	0.010	11	9	0.662	0.006	0	0	0.519	0.038	4	1	0.566	0.011	6	1	0.563	0.013	3	0	0.522	0.009	1	0	0.525	0.010	9	3	0.540	0.009	15	9	0.584	0.006	0	1	0.639	0.015	0	0
chrI	11224	G	T	0	0	0.599	0.020	2	4	0.656	0.010	15	6	0.662	0.006	1	2	0.519	0.038	6	2	0.566	0.011	0	0	0.563	0.013	7	6	0.522	0.009	10	3	0.525	0.010	7	4	0.540	0.009	18	17	0.584	0.006	1	2	0.639	0.015	0	0
chrI	11370	T	C	7	0	0.598	0.019	4	8	0.656	0.010	18	10	0.661	0.006	0	0	0.519	0.038	5	8	0.568	0.011	0	6	0.563	0.013	9	3	0.518	0.009	6	3	0.525	0.010	12	1	0.539	0.009	19	14	0.583	0.006	4	0	0.641	0.015	2	0
chrI	11447	A	G	3	0	0.598	0.019	0	5	0.656	0.010	18	9	0.661	0.006	0	0	0.519	0.038	11	9	0.568	0.011	0	3	0.563	0.013	9	6	0.518	0.009	7	4	0.525	0.010	11	2	0.539	0.009	29	14	0.583	0.006	0	1	0.641	0.015	2	2
chrI	11469	G	A	3	0	0.598	0.019	0	4	0.656	0.010	17	9	0.661	0.006	0	0	0.519	0.038	11	7	0.568	0.011	1	1	0.563	0.013	10	5	0.518	0.009	8	3	0.525	0.010	8	2	0.539	0.009	34	12	0.583	0.006	0	1	0.641	0.015	1	2
chrI	11504	A	G	4	0	0.600	0.019	0	1	0.657	0.010	15	10	0.661	0.006	0	1	0.516	0.037	9	4	0.569	0.010	2	2	0.561	0.012	6	9	0.517	0.009	7	1	0.525	0.010	7	10	0.540	0.009	32	13	0.582	0.006	0	1	0.641	0.014	3	3
chrI	11561	G	T	9	4	0.600	0.019	19	8	0.657	0.010	49	28	0.661	0.006	0	2	0.516	0.037	25	8	0.569	0.010	20	13	0.561	0.012	21	20	0.517	0.009	22	20	0.525	0.010	23	18	0.540	0.009	61	50	0.582	0.006	12	6	0.641	0.014	11	11
chrI	11601	A	G	5	7	0.600	0.019	29	13	0.657	0.010	59	40	0.661	0.006	0	3	0.516	0.037	29	15	0.569	0.010	26	15	0.561	0.012	33	24	0.517	0.009	29	28	0.525	0.010	30	25	0.540	0.009	76	56	0.582	0.006	21	6	0.641	0.014	15	15
chrI	11676	A	T	16	8	0.600	0.019	38	14	0.657	0.010	93	39	0.661	0.006	1	9	0.516	0.037	37	22	0.569	0.010	25	20	0.561	0.012	48	41	0.517	0.009	38	28	0.525	0.010	41	34	0.540	0.009	97	68	0.582	0.006	29	5	0.641	0.014	22	13
chrI	11684	T	C	17	7	0.600	0.019	41	14	0.657	0.010	94	39	0.661	0.006	1	9	0.516	0.037	43	19	0.569	0.010	27	18	0.561	0.012	49	39	0.517	0.009	43	26	0.525	0.010	45	32	0.540	0.009	110	65	0.582	0.006	31	5	0.641	0.014	28	11
chrI	11685	T	C	17	7	0.600	0.019	41	14	0.657	0.010	94	39	0.661	0.006	1	9	0.516	0.037	43	19	0.569	0.010	27	18	0.561	0.012	49	39	0.517	0.009	43	26	0.525	0.010	45	32	0.540	0.009	110	65	0.582	0.006	31	5	0.641	0.014	28	11
chrI	11725	G	A	22	9	0.603	0.019	48	24	0.657	0.010	109	55	0.660	0.006	2	9	0.516	0.037	42	22	0.569	0.010	25	24	0.560	0.012	51	48	0.517	0.009	45	33	0.526	0.010	47	32	0.539	0.009	118	73	0.582	0.006	28	9	0.638	0.014	26	15
chrI	11734	C	T	23	8	0.603	0.019	49	23	0.657	0.010	111	49	0.660	0.006	2	6	0.516	0.037	42	19	0.569	0.010	25	22	0.560	0.012	45	43	0.517	0.009	41	31	0.526	0.010	47	29	0.539	0.009	114	73	0.582	0.006	27	9	0.638	0.014	28	13
chrI	12810	T	C	16	5	0.604	0.018	41	20	0.656	0.010	66	17	0.662	0.006	0	2	0.515	0.035	33	16	0.576	0.010	25	10	0.556	0.012	45	26	0.513	0.008	19	23	0.526	0.009	25	31	0.538	0.008	83	38	0.583	0.006	20	9	0.641	0.014	12	15
chrI	12814	G	C	16	5	0.604	0.018	41	20	0.656	0.010	66	17	0.662	0.006	0	2	0.515	0.035	33	16	0.576	0.010	25	10	0.556	0.012	45	26	0.513	0.008	19	23	0.526	0.009	25	31	0.538	0.008	83	38	0.583	0.006	20	9	0.641	0.014	12	15
chrI	13413	G	A	29	20	0.598	0.018	82	35	0.654	0.009	111	48	0.664	0.006	7	8	0.514	0.034	53	48	0.578	0.010	36	27	0.555	0.012	63	56	0.517	0.008	53	57	0.525	0.009	55	61	0.539	0.008	120	92	0.580	0.005	41	26	0.636	0.013	41	19
chrI	13442	A	C	47	30	0.598	0.018	84	41	0.654	0.009	131	64	0.664	0.006	8	8	0.514	0.034	63	53	0.578	0.010	48	33	0.555	0.012	85	74	0.517	0.008	70	70	0.525	0.009	65	75	0.539	0.008	147	103	0.580	0.005	48	42	0.636	0.013	56	36
chrI	13688	T	G	14	5	0.598	0.018	44	19	0.654	0.009	77	37	0.664	0.006	3	1	0.514	0.034	34	19	0.578	0.010	17	13	0.555	0.012	38	46	0.517	0.008	27	38	0.525	0.009	40	46	0.539	0.008	95	76	0.580	0.005	21	11	0.636	0.013	25	8
chrI	13689	T	C	14	5	0.598	0.018	44	19	0.654	0.009	77	37	0.664	0.006	3	1	0.514	0.034	34	19	0.578	0.010	17	13	0.555	0.012	38	46	0.517	0.008	27	38	0.525	0.009	40	46	0.539	0.008	95	76	0.580	0.005	21	11	0.636	0.013	25	8
chrI	13807	T	G	7	5	0.598	0.018	34	14	0.654	0.009	63	37	0.664	0.006	2	3	0.514	0.034	26	25	0.578	0.010	11	23	0.555	0.012	37	26	0.517	0.008	11	30	0.525	0.009	34	27	0.539	0.008	107	63	0.580	0.005	12	8	0.636	0.013	8	14
chrI	13830	T	C	8	6	0.598	0.018	34	10	0.654	0.009	63	36	0.664	0.006	0	2	0.514	0.034	29	24	0.578	0.010	10	20	0.555	0.012	40	28	0.517	0.008	13	29	0.525	0.009	31	27	0.539	0.008	107	57	0.580	0.005	12	8	0.636	0.013	6	12
chrI	13848	A	G	8	5	0.598	0.018	31	8	0.654	0.009	59	26	0.664	0.006	0	2	0.514	0.034	24	23	0.578	0.010	10	21	0.555	0.012	29	21	0.517	0.008	14	31	0.525	0.009	28	28	0.539	0.008	95	57	0.580	0.005	11	6	0.636	0.013	6	10
chrI	13872	C	T	8	3	0.598	0.018	24	7	0.654	0.009	56	18	0.664	0.006	0	3	0.514	0.034	23	20	0.578	0.010	9	10	0.555	0.012	25	22	0.517	0.008	19	22	0.525	0.009	24	24	0.539	0.008	91	49	0.580	0.005	11	2	0.636	0.013	3	7
chrI	14634	C	T	2	2	0.598	0.018	8	6	0.654	0.009	45	12	0.662	0.006	2	0	0.514	0.034	6	17	0.579	0.009	5	9	0.553	0.012	13	15	0.516	0.008	7	17	0.526	0.009	15	14	0.538	0.008	22	22	0.580	0.005	3	4	0.635	0.013	8	0
chrI	14667	T	C	0	3	0.598	0.018	4	5	0.654	0.009	36	10	0.662	0.006	2	0	0.514	0.034	7	16	0.579	0.009	5	7	0.553	0.012	8	16	0.516	0.008	7	18	0.526	0.009	10	15	0.538	0.008	27	17	0.580	0.005	2	4	0.635	0.013	4	0
chrI	14723	T	C	2	1	0.596	0.017	12	4	0.655	0.009	31	10	0.663	0.006	2	0	0.514	0.034	3	15	0.579	0.009	5	6	0.553	0.011	13	12	0.516	0.008	12	6	0.526	0.009	11	9	0.539	0.008	27	19	0.581	0.005	2	2	0.633	0.013	3	0
chrI	14888	C	T	0	1	0.596	0.017	0	0	0.655	0.009	14	3	0.663	0.006	0	0	0.512	0.034	8	1	0.579	0.009	2	0	0.553	0.011	2	1	0.516	0.008	4	4	0.526	0.009	7	3	0.539	0.008	20	8	0.581	0.005	4	0	0.633	0.013	4	0
chrI	15045	T	C	1	2	0.596	0.017	13	5	0.655	0.009	18	8	0.663	0.006	0	0	0.512	0.034	15	6	0.579	0.009	13	2	0.553	0.011	13	4	0.516	0.008	5	9	0.526	0.009	14	15	0.539	0.008	16	18	0.581	0.005	17	2	0.633	0.013	6	2
chrI	15054	G	A	1	2	0.596	0.017	13	5	0.655	0.009	19	9	0.663	0.006	0	0	0.512	0.034	16	3	0.579	0.009	14	2	0.553	0.011	13	7	0.516	0.008	5	9	0.526	0.009	17	16	0.539	0.008	14	19	0.581	0.005	13	3	0.633	0.013	6	2
chrI	15098	A	C	2	3	0.596	0.017	14	8	0.655	0.009	31	12	0.663	0.006	0	0	0.512	0.034	15	3	0.579	0.009	13	3	0.553	0.011	13	11	0.516	0.008	4	9	0.526	0.009	17	14	0.539	0.008	22	23	0.581	0.005	15	4	0.633	0.013	5	1
chrI	15426	G	A	8	4	0.596	0.017	19	7	0.654	0.009	47	17	0.663	0.006	2	2	0.512	0.034	14	8	0.579	0.009	5	5	0.553	0.011	6	11	0.516	0.008	13	7	0.526	0.009	18	13	0.539	0.008	56	21	0.581	0.005	16	0	0.633	0.013	9	6
chrI	15475	T	C	8	2	0.596	0.017	18	3	0.654	0.009	51	7	0.663	0.006	2	0	0.512	0.034	13	7	0.579	0.009	3	8	0.552	0.011	9	11	0.516	0.008	11	8	0.527	0.009	12	11	0.539	0.008	60	20	0.580	0.005	17	1	0.633	0.013	9	6
chrI	15477	C	A	8	2	0.596	0.017	18	3	0.654	0.009	51	7	0.663	0.006	2	0	0.512	0.034	13	7	0.579	0.009	3	8	0.552	0.011	9	11	0.516	0.008	11	8	0.527	0.009	12	11	0.539	0.008	60	20	0.580	0.005	17	1	0.633	0.013	9	6
chrI	15538	G	A	7	2	0.596	0.017	17	12	0.654	0.009	44	18	0.663	0.006	0	2	0.512	0.034	21	10	0.579	0.009	5	7	0.552	0.011	11	24	0.516	0.008	12	13	0.527	0.009	11	15	0.537	0.008	40	20	0.580	0.005	13	2	0.631	0.013	12	4
chrI	15645	G	A	4	6	0.596	0.017	12	10	0.656	0.009	38	22	0.663	0.006	4	0	0.512	0.034	20	8	0.579	0.009	9	10	0.552	0.011	16	26	0.516	0.008	10	9	0.527	0.009	12	11	0.537	0.008	29	18	0.580	0.005	11	2	0.631	0.013	13	6
chrI	15673	A	G	2	5	0.596	0.017	11	8	0.656	0.009	43	18	0.663	0.006	6	0	0.512	0.034	16	5	0.579	0.009	10	9	0.552	0.011	13	21	0.516	0.008	11	7	0.527	0.009	15	12	0.537	0.008	34	17	0.580	0.005	10	1	0.631	0.013	8	5
chrI	15730	C	T	6	3	0.596	0.017	10	1	0.656	0.009	32	10	0.663	0.006	4	0	0.512	0.034	11	3	0.579	0.009	12	4	0.552	0.011	13	12	0.516	0.008	11	1	0.527	0.009	15	12	0.537	0.008	34	12	0.580	0.005	10	2	0.631	0.013	11	0
chrI	15772	C	T	5	0	0.596	0.017	4	2	0.656	0.009	34	7	0.663	0.006	0	0	0.512	0.034	8	4	0.579	0.009	7	1	0.552	0.011	8	8	0.516	0.008	8	4	0.527	0.009	11	11	0.537	0.008	32	14	0.580	0.005	5	2	0.631	0.013	8	2
chrI	15871	T	A	0	0	0.596	0.017	3	1	0.655	0.009	24	13	0.662	0.006	0	0	0.512	0.034	3	5	0.579	0.009	2	0	0.551	0.011	6	9	0.516	0.008	5	10	0.526	0.009	9	8	0.536	0.008	20	17	0.580	0.005	4	0	0.630	0.013	5	2
chrI	15921	C	T	7	1	0.596	0.017	6	3	0.655	0.009	23	19	0.662	0.006	0	0	0.512	0.034	8	11	0.579	0.009	5	8	0.551	0.011	11	12	0.516	0.008	9	14	0.526	0.009	9	18	0.536	0.008	34	23	0.580	0.005	6	3	0.630	0.013	4	4
chrI	16046	T	C	6	3	0.596	0.017	19	5	0.655	0.009	37	9	0.662	0.006	0	0	0.509	0.034	18	16	0.579	0.009	15	12	0.551	0.011	22	18	0.516	0.008	18	12	0.526	0.009	24	15	0.536	0.008	54	31	0.580	0.005	9	6	0.630	0.013	10	0
chrI	16098	A	T	13	4	0.597	0.017	12	6	0.656	0.009	43	12	0.662	0.006	2	0	0.509	0.034	14	18	0.580	0.009	9	12	0.551	0.011	21	30	0.516	0.008	12	8	0.525	0.009	27	16	0.535	0.008	41	40	0.579	0.005	10	6	0.629	0.013	16	1
chrI	16154	T	C	11	5	0.597	0.017	14	5	0.656	0.009	41	17	0.662	0.006	2	0	0.509	0.034	16	17	0.580	0.009	10	7	0.551	0.011	24	25	0.516	0.008	10	12	0.525	0.009	28	19	0.535	0.008	44	47	0.579	0.005	4	5	0.629	0.013	12	5
chrI	16196	A	G	7	4	0.597	0.017	15	4	0.656	0.009	47	22	0.662	0.006	0	1	0.509	0.034	23	12	0.580	0.009	21	11	0.551	0.011	26	18	0.516	0.008	18	16	0.525	0.009	23	20	0.535	0.008	53	46	0.579	0.005	5	3	0.629	0.013	7	4
chrI	16264	A	T	6	5	0.597	0.017	21	4	0.656	0.009	51	23	0.662	0.006	2	2	0.509	0.034	21	9	0.580	0.009	18	13	0.550	0.011	27	21	0.516	0.008	26	19	0.525	0.009	25	26	0.535	0.008	66	42	0.579	0.005	8	0	0.629	0.013	6	2
chrI	16448	T	A	5	10	0.597	0.017	21	10	0.657	0.009	60	26	0.662	0.006	5	2	0.509	0.034	19	16	0.580	0.009	16	9	0.550	0.011	23	19	0.516	0.008	20	24	0.525	0.009	24	28	0.534	0.008	88	56	0.580	0.005	8	3	0.629	0.013	10	2
chrI	16480	A	G	6	6	0.597	0.017	21	11	0.657	0.009	63	27	0.662	0.006	7	3	0.509	0.034	20	19	0.580	0.009	20	12	0.550	0.011	23	20	0.516	0.008	21	18	0.525	0.009	27	28	0.534	0.008	75	53	0.580	0.005	9	1	0.629	0.013	12	1
chrI	16527	C	T	7	4	0.598	0.017	27	12	0.658	0.009	76	23	0.663	0.006	5	2	0.507	0.033	27	19	0.579	0.009	20	7	0.551	0.011	25	19	0.515	0.008	21	9	0.524	0.009	31	21	0.534	0.008	72	45	0.580	0.005	16	0	0.628	0.013	15	0
chrI	17048	T	C	5	1	0.601	0.017	13	2	0.657	0.009	42	6	0.662	0.006	0	2	0.508	0.033	8	5	0.578	0.009	8	5	0.551	0.011	7	1	0.514	0.008	8	0	0.524	0.009	16	5	0.533	0.008	28	7	0.579	0.005	10	0	0.626	0.013	3	0
chrI	17092	A	G	5	1	0.601	0.017	8	6	0.657	0.009	38	8	0.662	0.006	0	2	0.508	0.033	5	6	0.578	0.009	10	8	0.551	0.011	12	5	0.514	0.008	6	5	0.524	0.009	14	8	0.533	0.008	24	14	0.579	0.005	7	0	0.626	0.013	2	0
chrI	17163	G	A	4	1	0.601	0.017	7	3	0.657	0.009	31	4	0.662	0.006	0	0	0.508	0.033	10	2	0.578	0.009	9	3	0.551	0.011	14	1	0.514	0.008	15	5	0.524	0.009	7	5	0.533	0.008	22	12	0.579	0.005	4	0	0.626	0.013	2	0
chrI	17265	T	C	4	0	0.604	0.016	26	3	0.657	0.009	31	3	0.660	0.006	2	0	0.508	0.033	17	6	0.579	0.009	5	1	0.550	0.011	17	7	0.514	0.008	8	2	0.523	0.009	15	4	0.534	0.008	30	6	0.580	0.005	16	0	0.626	0.013	8	1
chrI	17325	C	A	6	4	0.604	0.016	22	2	0.657	0.009	41	3	0.660	0.006	2	0	0.509	0.033	8	5	0.579	0.009	5	2	0.550	0.011	12	8	0.514	0.008	7	6	0.523	0.009	12	9	0.534	0.008	39	18	0.580	0.005	5	0	0.627	0.013	6	4
chrI	17347	T	A	6	4	0.604	0.016	14	2	0.657	0.009	37	4	0.660	0.006	0	0	0.509	0.033	10	3	0.579	0.009	3	3	0.550	0.011	13	8	0.514	0.008	5	5	0.523	0.009	9	10	0.534	0.008	38	17	0.580	0.005	0	3	0.627	0.013	4	4
chrI	17350	T	G	6	4	0.604	0.016	14	2	0.657	0.009	37	4	0.660	0.006	0	0	0.509	0.033	10	3	0.579	0.009	3	3	0.550	0.011	13	8	0.514	0.008	5	5	0.523	0.009	9	10	0.534	0.008	38	17	0.580	0.005	0	3	0.627	0.013	4	4
chrI	17493	T	A	3	0	0.606	0.016	6	5	0.657	0.009	26	16	0.660	0.005	0	0	0.509	0.033	11	6	0.578	0.009	4	6	0.548	0.011	14	12	0.512	0.008	10	6	0.522	0.008	9	4	0.534	0.008	30	31	0.580	0.005	4	4	0.627	0.013	1	1
chrI	17511	A	C	1	0	0.606	0.016	7	4	0.657	0.009	19	14	0.660	0.005	0	0	0.509	0.033	11	9	0.578	0.009	4	4	0.548	0.011	16	10	0.512	0.008	10	6	0.522	0.008	10	3	0.534	0.008	27	29	0.580	0.005	7	4	0.627	0.013	0	1
chrI	17519	A	G	1	0	0.606	0.016	7	4	0.657	0.009	19	14	0.660	0.005	0	0	0.509	0.033	11	10	0.578	0.009	4	4	0.548	0.011	16	10	0.512	0.008	10	6	0.522	0.008	11	4	0.534	0.008	24	28	0.580	0.005	7	4	0.627	0.013	0	1
chrI	17557	G	A	4	0	0.606	0.016	7	10	0.657	0.009	18	15	0.660	0.005	1	0	0.509	0.033	10	14	0.578	0.009	4	7	0.548	0.011	14	12	0.512	0.008	8	8	0.522	0.008	11	12	0.534	0.008	37	21	0.580	0.005	13	2	0.627	0.013	1	2
chrI	17651	G	A	11	2	0.606	0.016	18	10	0.657	0.009	33	24	0.660	0.005	2	6	0.509	0.033	9	11	0.578	0.009	8	11	0.548	0.011	12	12	0.512	0.008	17	6	0.522	0.008	12	13	0.534	0.008	48	30	0.580	0.005	12	3	0.627	0.013	7	3
chrI	17708	A	G	12	2	0.606	0.016	22	3	0.657	0.009	42	10	0.660	0.005	1	5	0.509	0.033	10	5	0.578	0.009	11	5	0.548	0.011	17	5	0.512	0.008	19	4	0.522	0.008	13	6	0.534	0.008	47	19	0.580	0.005	12	2	0.627	0.013	10	0
chrI	18005	T	C	4	0	0.609	0.016	5	4	0.657	0.009	22	9	0.660	0.005	0	2	0.508	0.032	7	2	0.578	0.009	8	2	0.550	0.011	13	5	0.510	0.008	2	1	0.524	0.008	14	10	0.535	0.008	27	13	0.580	0.005	2	2	0.630	0.012	3	0
chrI	18017	T	A	4	0	0.609	0.016	4	5	0.657	0.009	21	11	0.660	0.005	0	2	0.508	0.032	6	2	0.578	0.009	10	4	0.550	0.011	14	6	0.510	0.008	3	2	0.524	0.008	11	15	0.535	0.008	26	17	0.580	0.005	2	2	0.630	0.012	3	0
chrI	18058	A	G	6	0	0.609	0.016	5	4	0.657	0.009	26	13	0.660	0.005	0	0	0.508	0.032	8	3	0.578	0.009	8	4	0.550	0.011	16	8	0.510	0.008	5	4	0.524	0.008	8	15	0.535	0.008	24	17	0.580	0.005	3	2	0.630	0.012	5	0
chrI	18105	G	T	5	0	0.609	0.016	11	4	0.657	0.009	35	14	0.660	0.005	0	0	0.508	0.032	11	2	0.578	0.009	9	5	0.550	0.011	24	7	0.510	0.008	7	7	0.524	0.008	9	15	0.535	0.008	24	19	0.580	0.005	3	1	0.630	0.012	5	0
chrI	18264	A	G	6	0	0.610	0.016	11	2	0.658	0.009	49	18	0.661	0.005	0	0	0.508	0.032	9	6	0.578	0.009	5	5	0.550	0.011	15	7	0.510	0.008	12	9	0.523	0.008	25	6	0.533	0.008	31	27	0.581	0.005	9	2	0.630	0.012	9	2
chrI	18377	C	T	6	0	0.610	0.016	22	11	0.658	0.009	50	15	0.661	0.005	2	0	0.508	0.032	9	11	0.578	0.009	5	11	0.550	0.011	20	15	0.510	0.008	13	20	0.523	0.008	36	11	0.533	0.008	38	42	0.581	0.005	3	9	0.630	0.012	9	3
chrI	18413	C	G	8	0	0.610	0.016	19	9	0.658	0.009	47	22	0.661	0.005	0	0	0.508	0.032	6	10	0.578	0.009	9	9	0.550	0.011	22	15	0.510	0.008	10	12	0.523	0.008	27	13	0.533	0.008	41	42	0.581	0.005	3	10	0.630	0.012	8	2
chrI	18425	T	C	7	0	0.610	0.016	18	8	0.658	0.009	51	25	0.661	0.005	0	0	0.508	0.032	7	10	0.578	0.009	8	9	0.550	0.011	24	16	0.510	0.008	10	11	0.523	0.008	26	14	0.533	0.008	46	43	0.581	0.005	3	8	0.630	0.012	6	1
chrI	18457	C	T	7	1	0.610	0.016	12	7	0.658	0.009	55	31	0.661	0.005	0	0	0.508	0.032	6	12	0.578	0.009	11	5	0.550	0.011	22	17	0.510	0.008	8	11	0.523	0.008	26	21	0.533	0.008	53	49	0.581	0.005	5	7	0.630	0.012	10	1
chrI	18498	A	G	5	2	0.610	0.016	9	8	0.658	0.009	46	28	0.661	0.005	0	0	0.508	0.032	3	16	0.578	0.009	12	8	0.550	0.011	18	25	0.510	0.008	16	11	0.523	0.008	21	24	0.533	0.008	51	41	0.581	0.005	7	8	0.630	0.012	8	2
chrI	18505	A	T	5	2	0.610	0.016	9	7	0.658	0.009	43	28	0.661	0.005	0	0	0.508	0.032	3	15	0.578	0.009	12	8	0.550	0.011	16	25	0.510	0.008	18	11	0.523	0.008	21	24	0.533	0.008	51	42	0.581	0.005	9	9	0.630	0.012	8	2
chrI	18517	T	A	5	2	0.610	0.016	12	6	0.658	0.009	45	28	0.661	0.005	0	0	0.508	0.032	6	14	0.578	0.009	11	7	0.550	0.011	15	24	0.510	0.008	18	11	0.523	0.008	22	27	0.533	0.008	54	43	0.581	0.005	13	10	0.630	0.012	8	3
chrI	18553	C	T	5	2	0.610	0.016	16	4	0.658	0.009	51	27	0.661	0.005	1	0	0.508	0.032	7	14	0.578	0.009	10	6	0.550	0.011	13	28	0.510	0.008	19	12	0.523	0.008	24	26	0.533	0.008	59	44	0.581	0.005	10	7	0.630	0.012	7	3
chrI	18562	A	G	6	2	0.610	0.016	16	6	0.658	0.009	54	27	0.661	0.005	0	2	0.508	0.032	8	15	0.578	0.009	11	7	0.550	0.011	14	25	0.510	0.008	23	14	0.523	0.008	25	32	0.533	0.008	57	44	0.581	0.005	10	7	0.630	0.012	8	4
chrI	18574	T	G	6	3	0.610	0.016	19	8	0.658	0.009	53	31	0.661	0.005	0	2	0.508	0.032	8	18	0.578	0.009	10	8	0.550	0.011	14	26	0.510	0.008	25	12	0.523	0.008	26	31	0.533	0.008	60	41	0.581	0.005	9	13	0.630	0.012	8	4
chrI	18677	C	T	5	6	0.610	0.016	31	12	0.658	0.009	76	31	0.661	0.005	2	1	0.508	0.032	17	17	0.578	0.009	26	12	0.550	0.011	24	33	0.510	0.008	23	28	0.523	0.008	39	27	0.533	0.008	80	55	0.581	0.005	23	7	0.630	0.012	14	3
chrI	18724	A	G	7	7	0.610	0.016	35	6	0.658	0.009	78	27	0.661	0.005	0	4	0.508	0.032	26	11	0.577	0.009	24	15	0.550	0.011	33	39	0.511	0.008	24	37	0.523	0.008	41	24	0.533	0.008	84	66	0.582	0.005	23	7	0.631	0.012	16	5
chrI	19099	A	G	5	0	0.610	0.016	7	6	0.658	0.009	7	6	0.661	0.005	0	0	0.507	0.032	6	6	0.577	0.009	6	2	0.550	0.011	8	6	0.511	0.008	5	4	0.523	0.008	10	4	0.533	0.008	26	15	0.582	0.005	0	2	0.631	0.012	8	0
chrI	19128	G	A	6	0	0.610	0.016	7	5	0.658	0.009	10	5	0.661	0.005	0	0	0.507	0.032	5	6	0.577	0.009	8	2	0.550	0.011	12	6	0.511	0.008	5	4	0.523	0.008	7	3	0.533	0.008	26	15	0.582	0.005	0	2	0.631	0.012	10	0
chrI	19333	A	G	5	3	0.610	0.016	21	8	0.656	0.008	65	20	0.661	0.005	0	0	0.508	0.032	22	7	0.576	0.009	14	7	0.551	0.011	27	19	0.510	0.008	20	18	0.524	0.008	28	5	0.533	0.008	68	35	0.579	0.005	8	6	0.630	0.012	10	4
chrI	19354	A	G	5	4	0.610	0.016	19	10	0.656	0.008	62	29	0.661	0.005	0	0	0.508	0.032	22	8	0.576	0.009	13	7	0.551	0.011	27	21	0.510	0.008	19	17	0.524	0.008	28	6	0.533	0.008	63	29	0.579	0.005	6	6	0.630	0.012	15	4
chrI	19423	G	A	20	15	0.610	0.016	42	27	0.656	0.008	91	50	0.661	0.005	5	5	0.508	0.032	42	20	0.576	0.009	11	12	0.551	0.011	56	49	0.510	0.008	36	41	0.524	0.008	48	23	0.533	0.008	100	67	0.579	0.005	20	10	0.630	0.012	24	9
chrI	19436	T	C	20	16	0.610	0.016	44	28	0.656	0.008	95	55	0.661	0.005	7	6	0.508	0.032	44	25	0.576	0.009	13	14	0.551	0.011	57	57	0.510	0.008	39	46	0.524	0.008	49	29	0.533	0.008	105	77	0.579	0.005	23	13	0.630	0.012	28	12
chrI	19520	G	A	40	10	0.610	0.016	49	46	0.656	0.008	116	69	0.661	0.005	15	7	0.508	0.032	39	33	0.576	0.009	27	10	0.551	0.011	46	54	0.510	0.008	52	52	0.524	0.008	59	58	0.533	0.008	115	86	0.579	0.005	39	16	0.630	0.012	32	24
chrI	20085	C	T	2	0	0.609	0.016	30	6	0.653	0.008	49	11	0.661	0.005	2	2	0.511	0.032	15	18	0.573	0.009	16	11	0.552	0.011	24	17	0.510	0.008	18	17	0.523	0.008	29	24	0.534	0.008	62	27	0.579	0.005	9	7	0.631	0.012	16	5
chrI	20118	C	T	2	0	0.609	0.016	24	5	0.653	0.008	57	16	0.661	0.005	0	1	0.511	0.032	12	15	0.573	0.009	21	10	0.552	0.011	27	16	0.510	0.008	17	15	0.523	0.008	31	22	0.534	0.008	61	27	0.579	0.005	8	5	0.631	0.012	12	4
chrI	20153	G	A	0	1	0.609	0.016	21	4	0.653	0.008	52	19	0.661	0.005	0	0	0.511	0.032	13	14	0.573	0.009	20	7	0.552	0.011	22	11	0.510	0.008	10	14	0.523	0.008	24	16	0.534	0.008	54	20	0.579	0.005	7	3	0.631	0.012	9	4
chrI	20415	C	T	0	0	0.608	0.015	14	9	0.651	0.008	25	3	0.659	0.005	0	0	0.509	0.031	6	7	0.571	0.009	4	5	0.554	0.010	9	2	0.508	0.007	16	6	0.524	0.008	5	2	0.532	0.007	58	12	0.577	0.005	2	2	0.634	0.012	6	0
chrI	20420	G	A	0	0	0.608	0.015	11	9	0.651	0.008	23	3	0.659	0.005	0	0	0.509	0.031	6	7	0.571	0.009	4	5	0.554	0.010	10	2	0.508	0.007	17	6	0.524	0.008	5	2	0.532	0.007	53	13	0.577	0.005	0	2	0.634	0.012	6	0
chrI	20923	G	A	5	1	0.608	0.015	11	3	0.650	0.008	24	16	0.659	0.005	0	3	0.508	0.031	9	4	0.570	0.008	15	8	0.554	0.010	14	20	0.507	0.007	9	17	0.523	0.008	12	16	0.531	0.007	37	27	0.577	0.005	8	5	0.634	0.012	5	3
chrI	20975	G	A	3	0	0.608	0.015	18	1	0.650	0.008	24	11	0.659	0.005	1	2	0.508	0.031	13	4	0.570	0.008	9	6	0.554	0.010	17	12	0.507	0.007	8	14	0.523	0.008	13	9	0.531	0.007	34	21	0.577	0.005	5	4	0.634	0.012	3	1
chrI	21278	A	G	2	0	0.608	0.015	7	2	0.651	0.008	35	8	0.659	0.005	2	0	0.506	0.031	10	4	0.569	0.008	11	0	0.553	0.010	16	7	0.506	0.007	14	4	0.522	0.008	10	6	0.531	0.007	37	7	0.577	0.005	10	1	0.632	0.012	4	3
chrI	21460	A	G	10	5	0.609	0.015	29	6	0.651	0.008	58	16	0.659	0.005	2	2	0.506	0.031	16	6	0.571	0.008	18	5	0.554	0.010	30	11	0.504	0.007	22	9	0.522	0.008	26	6	0.532	0.007	56	16	0.577	0.005	23	3	0.633	0.012	18	9
chrI	21485	T	A	12	5	0.609	0.015	27	7	0.651	0.008	38	20	0.659	0.005	3	2	0.506	0.031	13	6	0.571	0.008	17	5	0.554	0.010	22	14	0.504	0.007	10	14	0.522	0.008	20	8	0.532	0.007	41	18	0.577	0.005	17	3	0.633	0.012	12	13
chrI	21541	T	A	9	5	0.609	0.015	21	13	0.651	0.008	27	23	0.659	0.005	4	3	0.506	0.031	14	10	0.571	0.008	16	13	0.554	0.010	14	25	0.504	0.007	3	19	0.522	0.008	13	15	0.532	0.007	41	28	0.577	0.005	8	6	0.633	0.012	8	12
chrI	21572	C	G	8	4	0.609	0.015	15	11	0.651	0.008	28	17	0.659	0.005	3	4	0.506	0.031	13	9	0.571	0.008	14	12	0.554	0.010	13	24	0.504	0.007	4	15	0.522	0.008	11	14	0.532	0.007	40	25	0.577	0.005	10	7	0.633	0.012	5	7
chrI	21573	C	T	8	4	0.609	0.015	15	11	0.651	0.008	28	17	0.659	0.005	3	4	0.506	0.031	13	9	0.571	0.008	14	12	0.554	0.010	13	24	0.504	0.007	4	15	0.522	0.008	11	14	0.532	0.007	40	25	0.577	0.005	10	7	0.633	0.012	5	7
chrI	21593	C	G	3	3	0.609	0.015	8	9	0.651	0.008	25	10	0.659	0.005	1	2	0.506	0.031	11	8	0.571	0.008	16	4	0.554	0.010	15	14	0.504	0.007	3	12	0.522	0.008	13	10	0.532	0.007	39	16	0.577	0.005	8	2	0.633	0.012	6	4
chrI	21596	G	C	3	3	0.609	0.015	8	9	0.651	0.008	25	10	0.659	0.005	1	2	0.506	0.031	11	8	0.571	0.008	16	4	0.554	0.010	15	14	0.504	0.007	3	12	0.522	0.008	13	10	0.532	0.007	39	16	0.577	0.005	8	2	0.633	0.012	6	4
chrI	21665	T	A	0	5	0.611	0.015	8	5	0.653	0.008	14	4	0.659	0.005	0	0	0.506	0.031	9	4	0.572	0.008	11	4	0.554	0.010	15	12	0.505	0.007	5	9	0.523	0.008	11	8	0.532	0.007	30	9	0.577	0.005	3	0	0.633	0.012	9	2
chrI	21681	T	A	0	3	0.611	0.015	9	1	0.653	0.008	17	5	0.659	0.005	0	0	0.506	0.031	10	2	0.572	0.008	8	3	0.554	0.010	14	11	0.505	0.007	6	7	0.523	0.008	13	6	0.532	0.007	36	10	0.577	0.005	2	0	0.633	0.012	10	2
chrI	21745	A	T	3	2	0.611	0.015	7	3	0.653	0.008	29	5	0.659	0.005	0	0	0.506	0.031	11	2	0.572	0.008	8	4	0.554	0.010	17	11	0.505	0.007	5	2	0.523	0.008	15	2	0.532	0.007	45	10	0.577	0.005	1	0	0.633	0.012	4	1
chrI	21746	A	G	3	2	0.611	0.015	7	3	0.653	0.008	29	5	0.659	0.005	0	0	0.506	0.031	11	2	0.572	0.008	8	4	0.554	0.010	17	11	0.505	0.007	5	2	0.523	0.008	15	2	0.532	0.007	45	10	0.577	0.005	1	0	0.633	0.012	4	1
chrI	21758	T	C	3	2	0.611	0.015	7	3	0.653	0.008	30	6	0.659	0.005	0	0	0.506	0.031	12	3	0.572	0.008	9	4	0.554	0.010	18	12	0.505	0.007	6	3	0.523	0.008	15	2	0.532	0.007	40	10	0.577	0.005	1	0	0.633	0.012	5	1
chrI	22181	C	G	11	9	0.612	0.015	21	17	0.653	0.008	56	44	0.660	0.005	12	0	0.506	0.031	35	15	0.573	0.008	13	13	0.552	0.010	37	41	0.507	0.007	37	29	0.526	0.008	36	25	0.532	0.007	74	61	0.577	0.005	26	8	0.635	0.012	25	5
chrI	22197	C	T	13	10	0.612	0.015	22	19	0.653	0.008	65	46	0.660	0.005	13	0	0.506	0.031	43	17	0.573	0.008	14	18	0.552	0.010	40	43	0.507	0.007	41	29	0.526	0.008	41	31	0.532	0.007	84	69	0.577	0.005	28	6	0.635	0.012	27	5
chrI	22373	C	T	2	2	0.612	0.015	31	0	0.649	0.008	39	18	0.658	0.005	0	0	0.505	0.031	10	3	0.575	0.008	14	2	0.549	0.010	27	15	0.504	0.007	16	3	0.523	0.008	20	3	0.530	0.007	50	38	0.575	0.005	8	1	0.634	0.012	9	8
chrI	22528	T	C	1	0	0.612	0.015	6	6	0.650	0.008	21	19	0.658	0.005	2	0	0.505	0.031	13	1	0.573	0.008	3	3	0.548	0.010	13	6	0.504	0.007	7	6	0.522	0.008	8	9	0.530	0.007	38	24	0.575	0.005	8	1	0.635	0.012	6	0
chrI	22700	C	T	13	3	0.610	0.015	18	7	0.653	0.008	29	16	0.660	0.005	3	3	0.507	0.031	13	12	0.576	0.008	10	0	0.545	0.010	16	27	0.504	0.007	8	17	0.523	0.008	14	17	0.530	0.007	37	34	0.578	0.005	13	3	0.633	0.012	14	3
chrI	22743	C	T	9	6	0.610	0.015	18	8	0.653	0.008	33	18	0.660	0.005	1	4	0.507	0.031	14	12	0.576	0.008	8	0	0.545	0.010	21	28	0.504	0.007	3	18	0.523	0.008	16	18	0.530	0.007	47	38	0.578	0.005	14	5	0.633	0.012	22	4
chrI	22758	A	G	10	6	0.610	0.015	19	8	0.653	0.008	33	19	0.660	0.005	0	4	0.507	0.031	10	15	0.576	0.008	9	0	0.545	0.010	20	31	0.504	0.007	3	18	0.523	0.008	17	15	0.530	0.007	44	36	0.578	0.005	10	5	0.633	0.012	19	4
chrI	23066	G	C	3	0	0.610	0.015	16	3	0.652	0.008	27	5	0.659	0.005	0	0	0.507	0.031	7	14	0.576	0.008	3	7	0.545	0.010	9	3	0.504	0.007	10	15	0.523	0.008	6	13	0.530	0.007	22	25	0.578	0.005	7	1	0.633	0.012	8	1
chrI	23121	C	T	3	0	0.610	0.015	15	4	0.652	0.008	24	3	0.659	0.005	0	0	0.507	0.031	4	16	0.576	0.008	3	6	0.545	0.010	8	4	0.504	0.007	9	16	0.523	0.008	12	11	0.530	0.007	25	22	0.578	0.005	9	0	0.633	0.012	1	0
chrI	23408	G	A	2	0	0.609	0.015	4	0	0.646	0.008	8	3	0.656	0.005	0	0	0.503	0.031	8	0	0.579	0.008	7	3	0.538	0.010	4	2	0.498	0.007	10	6	0.516	0.008	7	4	0.529	0.007	11	6	0.573	0.005	0	0	0.632	0.012	0	1
chrI	23416	A	G	2	0	0.609	0.015	4	0	0.646	0.008	8	4	0.656	0.005	0	0	0.503	0.031	8	1	0.579	0.008	7	3	0.538	0.010	4	3	0.498	0.007	8	6	0.516	0.008	8	5	0.529	0.007	15	8	0.573	0.005	0	0	0.632	0.012	0	1
chrI	23433	T	C	2	0	0.613	0.015	5	3	0.646	0.008	10	6	0.658	0.005	0	0	0.508	0.031	6	3	0.579	0.008	8	6	0.538	0.010	5	3	0.498	0.007	12	6	0.520	0.008	5	6	0.528	0.007	17	11	0.576	0.005	0	1	0.632	0.012	0	1
chrI	23467	A	G	4	2	0.610	0.015	7	5	0.647	0.008	16	10	0.656	0.005	6	0	0.504	0.031	9	3	0.579	0.008	13	7	0.538	0.010	9	5	0.495	0.007	10	14	0.517	0.008	13	13	0.526	0.007	19	16	0.574	0.005	5	3	0.630	0.012	3	4
chrI	23636	T	A	0	1	0.612	0.015	3	1	0.649	0.008	19	10	0.657	0.005	1	0	0.508	0.031	5	3	0.577	0.008	6	2	0.542	0.010	8	7	0.500	0.007	5	7	0.519	0.008	10	7	0.531	0.007	14	7	0.574	0.005	2	5	0.631	0.012	9	3
chrI	23639	T	G	0	1	0.612	0.015	3	1	0.649	0.008	19	10	0.657	0.005	1	0	0.508	0.031	5	3	0.577	0.008	6	2	0.542	0.010	8	7	0.500	0.007	5	7	0.519	0.008	10	7	0.531	0.007	14	7	0.574	0.005	2	5	0.631	0.012	9	3
chrI	23678	T	A	0	0	0.612	0.015	0	0	0.649	0.008	8	2	0.657	0.005	0	0	0.508	0.031	1	0	0.577	0.008	2	0	0.542	0.010	0	0	0.500	0.007	0	2	0.519	0.008	2	2	0.531	0.007	5	1	0.574	0.005	1	0	0.631	0.012	1	0
chrI	23681	A	G	0	0	0.612	0.015	0	0	0.649	0.008	8	2	0.657	0.005	0	0	0.508	0.031	1	0	0.577	0.008	2	0	0.542	0.010	0	0	0.500	0.007	0	2	0.519	0.008	2	2	0.531	0.007	5	1	0.574	0.005	1	0	0.631	0.012	1	0
chrI	23813	A	C	0	0	0.612	0.015	0	3	0.649	0.008	4	2	0.656	0.005	0	2	0.508	0.031	0	3	0.578	0.008	0	3	0.537	0.010	2	3	0.496	0.007	0	0	0.518	0.008	0	3	0.527	0.007	3	4	0.573	0.005	0	2	0.631	0.012	0	0
chrI	23843	T	C	0	0	0.612	0.015	1	2	0.651	0.008	9	2	0.656	0.005	0	1	0.506	0.031	0	3	0.577	0.008	2	2	0.541	0.010	9	3	0.499	0.007	1	0	0.518	0.008	0	3	0.530	0.007	10	4	0.574	0.005	0	2	0.630	0.012	0	0
chrI	23862	A	T	0	0	0.612	0.015	1	0	0.651	0.008	9	2	0.656	0.005	0	0	0.506	0.031	0	2	0.577	0.008	3	0	0.541	0.010	9	3	0.499	0.007	2	0	0.518	0.008	0	4	0.530	0.007	10	3	0.574	0.005	0	2	0.630	0.012	0	0
chrI	23895	T	C	0	0	0.611	0.015	1	1	0.650	0.008	11	1	0.656	0.005	0	0	0.506	0.031	1	3	0.577	0.008	7	0	0.541	0.010	12	4	0.498	0.007	4	0	0.517	0.008	0	3	0.530	0.007	16	6	0.574	0.005	2	2	0.631	0.012	0	0
chrI	23910	T	A	0	0	0.611	0.015	1	1	0.649	0.008	11	1	0.657	0.005	0	0	0.506	0.031	1	1	0.576	0.008	7	0	0.540	0.010	13	4	0.496	0.007	4	1	0.516	0.008	0	3	0.529	0.007	15	4	0.574	0.005	2	2	0.631	0.012	1	0
chrI	25070	C	T	24	1	0.617	0.015	38	15	0.651	0.008	90	28	0.657	0.005	1	2	0.503	0.031	32	24	0.577	0.008	18	16	0.539	0.010	48	24	0.496	0.007	34	24	0.517	0.008	33	26	0.530	0.007	78	71	0.575	0.005	14	7	0.632	0.012	32	15
chrI	25340	C	A	0	8	0.615	0.015	0	30	0.652	0.008	0	73	0.658	0.005	0	0	0.503	0.031	0	20	0.575	0.008	0	14	0.538	0.010	0	40	0.495	0.007	0	19	0.515	0.008	0	38	0.530	0.007	0	82	0.577	0.005	0	14	0.633	0.012	0	21
chrI	25461	G	A	15	15	0.615	0.015	40	31	0.653	0.008	65	36	0.657	0.005	2	1	0.503	0.031	18	22	0.574	0.008	21	24	0.538	0.010	36	30	0.495	0.007	27	32	0.516	0.008	34	19	0.530	0.007	75	56	0.575	0.005	18	18	0.632	0.012	21	11
chrI	25464	G	A	15	15	0.615	0.015	40	31	0.653	0.008	65	36	0.657	0.005	2	1	0.503	0.031	18	22	0.574	0.008	21	24	0.538	0.010	36	30	0.495	0.007	27	32	0.516	0.008	34	19	0.530	0.007	75	56	0.575	0.005	18	18	0.632	0.012	21	11
chrI	25479	T	C	13	16	0.615	0.015	36	32	0.653	0.008	58	39	0.657	0.005	2	1	0.503	0.031	17	21	0.574	0.008	20	23	0.538	0.010	29	32	0.495	0.007	27	36	0.516	0.008	31	19	0.530	0.007	65	77	0.575	0.005	13	17	0.632	0.012	15	11
chrI	25488	G	A	15	11	0.615	0.015	30	25	0.653	0.008	38	43	0.657	0.005	1	2	0.503	0.031	19	11	0.574	0.008	22	16	0.538	0.010	31	26	0.495	0.007	35	17	0.516	0.008	17	22	0.530	0.007	77	53	0.575	0.005	16	8	0.632	0.012	11	11
chrI	25497	G	A	16	10	0.615	0.015	28	21	0.653	0.008	32	40	0.657	0.005	1	2	0.503	0.031	19	10	0.574	0.008	20	10	0.538	0.010	31	25	0.495	0.007	36	15	0.516	0.008	17	17	0.530	0.007	52	47	0.575	0.005	16	6	0.632	0.012	9	11
chrI	25506	C	T	14	2	0.615	0.015	24	8	0.653	0.008	29	19	0.657	0.005	1	0	0.503	0.031	16	2	0.574	0.008	17	5	0.538	0.010	30	12	0.495	0.007	29	6	0.516	0.008	12	8	0.530	0.007	45	22	0.575	0.005	13	4	0.632	0.012	8	4
chrI	25509	G	A	14	2	0.615	0.015	24	8	0.653	0.008	29	19	0.657	0.005	1	0	0.503	0.031	16	2	0.574	0.008	17	5	0.538	0.010	30	12	0.495	0.007	29	6	0.516	0.008	12	8	0.530	0.007	45	22	0.575	0.005	13	4	0.632	0.012	8	4
chrI	25512	T	G	14	2	0.615	0.015	24	8	0.653	0.008	29	19	0.657	0.005	1	0	0.503	0.031	16	2	0.574	0.008	17	5	0.538	0.010	30	12	0.495	0.007	29	6	0.516	0.008	12	8	0.530	0.007	45	22	0.575	0.005	13	4	0.632	0.012	8	4
chrI	25515	A	G	14	2	0.615	0.015	24	8	0.653	0.008	29	19	0.657	0.005	1	0	0.503	0.031	16	2	0.574	0.008	17	5	0.538	0.010	30	12	0.495	0.007	29	6	0.516	0.008	12	8	0.530	0.007	45	22	0.575	0.005	13	4	0.632	0.012	8	4
chrI	25536	G	A	0	1	0.615	0.015	0	14	0.653	0.008	1	23	0.657	0.005	0	1	0.503	0.031	1	1	0.574	0.008	0	8	0.538	0.010	0	14	0.495	0.007	0	8	0.516	0.008	1	10	0.530	0.007	3	28	0.575	0.005	0	4	0.632	0.012	2	5
chrI	25542	A	G	0	1	0.615	0.015	0	14	0.653	0.008	1	21	0.657	0.005	0	2	0.503	0.031	1	1	0.574	0.008	0	8	0.538	0.010	0	14	0.495	0.007	0	6	0.516	0.008	1	9	0.530	0.007	3	29	0.575	0.005	0	4	0.632	0.012	2	6
chrI	25560	G	A	0	0	0.615	0.015	0	12	0.653	0.008	3	23	0.657	0.005	0	2	0.503	0.031	1	2	0.574	0.008	0	11	0.538	0.010	0	13	0.495	0.007	1	7	0.516	0.008	2	11	0.530	0.007	5	27	0.575	0.005	0	3	0.632	0.012	2	5
chrI	25584	A	G	0	1	0.616	0.015	1	11	0.652	0.008	7	24	0.657	0.005	0	2	0.503	0.031	1	2	0.574	0.008	0	11	0.538	0.010	0	12	0.495	0.007	1	8	0.516	0.008	3	10	0.530	0.007	8	26	0.577	0.005	0	2	0.632	0.012	2	6
chrI	25611	G	A	0	1	0.614	0.015	4	8	0.651	0.008	15	19	0.656	0.005	0	2	0.501	0.031	4	2	0.574	0.008	1	8	0.539	0.010	2	7	0.494	0.007	2	8	0.516	0.008	10	5	0.530	0.007	13	22	0.577	0.005	2	2	0.634	0.012	4	4
chrI	25623	G	A	0	1	0.614	0.015	5	6	0.651	0.008	16	14	0.656	0.005	0	1	0.501	0.031	4	1	0.574	0.008	1	7	0.539	0.010	4	6	0.494	0.007	2	6	0.516	0.008	12	4	0.530	0.007	15	15	0.577	0.005	2	1	0.634	0.012	2	4
chrI	25872	G	C	0	6	0.615	0.015	0	27	0.651	0.008	0	46	0.657	0.005	0	1	0.499	0.030	0	13	0.574	0.008	0	8	0.539	0.010	0	14	0.492	0.007	0	15	0.516	0.008	0	21	0.530	0.007	0	44	0.576	0.005	0	11	0.633	0.012	0	13
chrI	26058	T	C	0	0	0.615	0.015	0	0	0.652	0.008	0	0	0.656	0.005	0	0	0.499	0.031	0	0	0.573	0.008	0	0	0.539	0.010	0	0	0.491	0.007	0	0	0.516	0.008	0	0	0.530	0.007	0	1	0.575	0.005	0	0	0.633	0.012	0	0
chrI	26061	G	A	0	0	0.615	0.015	0	0	0.652	0.008	0	0	0.656	0.005	0	0	0.499	0.031	0	0	0.573	0.008	0	0	0.539	0.010	0	0	0.491	0.007	0	0	0.516	0.008	0	0	0.530	0.007	0	1	0.575	0.005	0	0	0.633	0.012	0	0
chrI	26121	G	A	0	0	0.616	0.015	0	0	0.653	0.008	1	1	0.658	0.005	0	0	0.500	0.031	0	0	0.574	0.008	0	0	0.538	0.010	0	1	0.490	0.007	0	2	0.515	0.008	1	2	0.529	0.007	1	3	0.575	0.005	0	0	0.634	0.012	0	1
chrI	26136	G	T	0	1	0.616	0.015	0	0	0.653	0.008	1	2	0.658	0.005	0	0	0.500	0.031	0	1	0.575	0.008	0	0	0.538	0.010	0	3	0.490	0.007	0	2	0.515	0.008	0	3	0.529	0.007	0	5	0.575	0.005	0	1	0.634	0.012	0	1
chrI	26144	T	A	0	1	0.616	0.015	0	0	0.653	0.008	0	2	0.658	0.005	0	0	0.500	0.031	0	2	0.575	0.008	0	0	0.538	0.010	0	3	0.490	0.007	0	3	0.515	0.008	0	3	0.529	0.007	0	5	0.575	0.005	0	1	0.634	0.012	0	3
chrI	26148	A	G	0	1	0.616	0.015	0	0	0.653	0.008	0	2	0.658	0.005	0	0	0.500	0.031	0	2	0.575	0.008	0	0	0.538	0.010	0	3	0.490	0.007	0	3	0.515	0.008	0	3	0.529	0.007	0	5	0.575	0.005	0	1	0.634	0.012	0	3
chrI	26151	G	A	0	1	0.616	0.015	0	0	0.653	0.008	0	2	0.658	0.005	0	0	0.500	0.031	0	2	0.575	0.008	0	0	0.538	0.010	0	3	0.490	0.007	0	3	0.515	0.008	0	3	0.529	0.007	0	5	0.575	0.005	0	1	0.634	0.012	0	3
chrI	26154	T	A	0	1	0.616	0.015	0	0	0.653	0.008	0	2	0.658	0.005	0	0	0.500	0.031	0	2	0.575	0.008	0	0	0.538	0.010	0	3	0.490	0.007	0	3	0.515	0.008	0	3	0.529	0.007	0	5	0.575	0.005	0	1	0.634	0.012	0	3
chrI	26412	G	C	0	5	0.616	0.015	0	21	0.654	0.008	0	28	0.657	0.005	0	2	0.500	0.031	0	17	0.574	0.008	0	7	0.538	0.010	0	11	0.490	0.007	0	13	0.515	0.008	0	17	0.528	0.007	0	27	0.575	0.005	0	13	0.633	0.012	0	11
chrI	26575	T	C	0	2	0.616	0.015	0	0	0.655	0.008	0	1	0.656	0.005	0	0	0.502	0.031	0	1	0.573	0.008	0	1	0.537	0.010	0	1	0.490	0.007	0	1	0.515	0.008	0	4	0.529	0.007	0	2	0.575	0.005	0	0	0.633	0.012	0	0
chrI	26576	C	T	0	2	0.616	0.015	0	0	0.655	0.008	0	1	0.656	0.005	0	0	0.502	0.031	0	1	0.573	0.008	0	1	0.537	0.010	0	1	0.490	0.007	0	1	0.515	0.008	0	4	0.529	0.007	0	2	0.575	0.005	0	0	0.633	0.012	0	0
chrI	26765	T	C	0	0	0.615	0.015	0	0	0.654	0.008	0	1	0.658	0.005	0	0	0.502	0.031	0	0	0.576	0.008	0	0	0.540	0.010	0	1	0.491	0.007	0	0	0.517	0.008	0	0	0.531	0.007	0	2	0.576	0.005	0	0	0.634	0.011	0	0
chrI	26766	G	A	0	0	0.615	0.015	0	0	0.654	0.008	0	1	0.658	0.005	0	0	0.502	0.031	0	0	0.576	0.008	0	0	0.540	0.010	0	1	0.491	0.007	0	0	0.517	0.008	0	0	0.531	0.007	0	2	0.576	0.005	0	0	0.634	0.011	0	0
chrI	26778	C	T	0	0	0.615	0.015	0	0	0.654	0.008	0	1	0.658	0.005	0	0	0.502	0.031	0	1	0.576	0.008	0	0	0.540	0.010	0	1	0.491	0.007	0	0	0.517	0.008	0	0	0.531	0.007	1	2	0.576	0.005	0	0	0.634	0.011	0	0
chrI	26781	A	G	0	0	0.615	0.015	0	0	0.654	0.008	0	1	0.658	0.005	0	0	0.502	0.031	0	1	0.576	0.008	0	0	0.540	0.010	0	1	0.491	0.007	0	0	0.517	0.008	0	0	0.531	0.007	1	2	0.576	0.005	0	0	0.634	0.011	0	0
chrI	26793	A	G	0	0	0.615	0.015	0	0	0.654	0.008	0	3	0.658	0.005	0	0	0.502	0.031	0	1	0.576	0.008	0	0	0.540	0.010	0	1	0.491	0.007	0	0	0.517	0.008	0	0	0.531	0.007	1	4	0.576	0.005	0	0	0.634	0.011	0	0
chrI	26811	T	G	0	0	0.615	0.015	0	0	0.654	0.008	3	1	0.658	0.005	0	0	0.502	0.031	1	0	0.576	0.008	0	0	0.540	0.010	1	1	0.491	0.007	0	0	0.517	0.008	0	2	0.531	0.007	6	4	0.576	0.005	0	0	0.634	0.011	0	0
chrI	26819	A	T	0	0	0.615	0.015	0	0	0.655	0.008	3	1	0.658	0.005	0	0	0.502	0.031	1	0	0.574	0.008	0	0	0.540	0.010	1	1	0.491	0.007	0	0	0.517	0.008	0	2	0.529	0.007	6	4	0.576	0.005	0	0	0.634	0.011	0	0
chrI	26823	G	T	0	0	0.615	0.015	0	0	0.655	0.008	3	1	0.658	0.005	0	0	0.502	0.031	1	0	0.574	0.008	0	0	0.540	0.010	1	1	0.491	0.007	0	0	0.517	0.008	0	2	0.529	0.007	6	4	0.576	0.005	0	0	0.634	0.011	0	0
chrI	26826	A	G	0	0	0.615	0.015	0	0	0.654	0.008	3	1	0.658	0.005	0	0	0.502	0.031	1	0	0.574	0.008	0	0	0.540	0.010	1	1	0.491	0.007	0	0	0.517	0.008	0	2	0.529	0.007	6	4	0.576	0.005	0	0	0.634	0.011	0	0
chrI	26828	A	G	0	0	0.615	0.015	0	0	0.654	0.008	3	1	0.658	0.005	0	0	0.502	0.031	1	0	0.574	0.008	0	0	0.540	0.010	1	1	0.491	0.007	0	0	0.517	0.008	0	2	0.529	0.007	6	4	0.576	0.005	0	0	0.634	0.011	0	0
chrI	26829	A	T	0	0	0.615	0.015	0	0	0.654	0.008	3	1	0.658	0.005	0	0	0.502	0.031	1	0	0.574	0.008	0	0	0.540	0.010	1	1	0.491	0.007	0	0	0.517	0.008	0	2	0.529	0.007	6	4	0.576	0.005	0	0	0.634	0.011	0	0
chrI	26835	G	T	0	0	0.615	0.015	0	0	0.654	0.008	0	2	0.658	0.005	0	0	0.502	0.031	0	0	0.574	0.008	0	1	0.540	0.010	0	1	0.491	0.007	0	0	0.517	0.008	0	2	0.529	0.007	1	5	0.576	0.005	0	0	0.634	0.011	0	0
chrI	26846	T	G	0	0	0.615	0.015	0	0	0.653	0.008	0	2	0.657	0.005	0	0	0.502	0.031	0	0	0.575	0.008	0	1	0.540	0.010	0	1	0.491	0.007	0	0	0.517	0.008	0	2	0.529	0.007	1	5	0.576	0.005	0	0	0.633	0.011	0	0
chrI	26847	G	A	0	0	0.615	0.015	0	0	0.653	0.008	0	2	0.657	0.005	0	0	0.502	0.031	0	0	0.575	0.008	0	1	0.540	0.010	0	1	0.491	0.007	0	0	0.517	0.008	0	2	0.529	0.007	1	5	0.576	0.005	0	0	0.633	0.011	0	0
chrI	26848	T	G	0	0	0.615	0.015	0	0	0.653	0.008	0	2	0.657	0.005	0	0	0.502	0.031	0	0	0.575	0.008	0	1	0.540	0.010	0	1	0.491	0.007	0	0	0.517	0.008	0	2	0.529	0.007	1	5	0.576	0.005	0	0	0.633	0.011	0	0
chrI	26856	C	T	0	0	0.615	0.015	0	0	0.653	0.008	1	3	0.657	0.005	0	0	0.502	0.031	1	0	0.575	0.008	0	1	0.540	0.010	0	2	0.491	0.007	0	0	0.517	0.008	0	2	0.529	0.007	6	5	0.576	0.005	0	0	0.633	0.011	0	0
chrI	26859	A	G	0	0	0.615	0.015	0	0	0.653	0.008	1	3	0.657	0.005	0	0	0.502	0.031	1	0	0.575	0.008	0	1	0.540	0.010	0	2	0.491	0.007	0	0	0.517	0.008	0	2	0.529	0.007	6	5	0.576	0.005	0	0	0.633	0.011	0	0
chrI	26862	T	C	0	0	0.615	0.015	0	0	0.653	0.008	1	3	0.657	0.005	0	0	0.502	0.031	1	0	0.575	0.008	0	1	0.540	0.010	0	2	0.491	0.007	0	0	0.517	0.008	0	2	0.529	0.007	6	5	0.576	0.005	0	0	0.633	0.011	0	0
chrI	26878	G	C	0	0	0.615	0.015	0	5	0.653	0.008	0	22	0.657	0.005	0	0	0.502	0.031	0	5	0.575	0.008	0	4	0.540	0.010	0	13	0.491	0.007	0	10	0.517	0.008	0	9	0.529	0.007	0	21	0.576	0.005	0	2	0.633	0.011	0	0
chrI	26880	G	T	0	0	0.615	0.015	0	5	0.653	0.008	0	22	0.657	0.005	0	0	0.502	0.031	0	5	0.575	0.008	0	4	0.540	0.010	0	13	0.491	0.007	0	10	0.517	0.008	0	9	0.529	0.007	0	21	0.576	0.005	0	2	0.633	0.011	0	0
chrI	26896	C	T	0	1	0.619	0.015	0	6	0.653	0.008	0	29	0.657	0.005	0	2	0.503	0.030	0	8	0.576	0.008	0	6	0.538	0.010	0	14	0.491	0.007	0	15	0.517	0.008	0	16	0.530	0.007	0	34	0.576	0.005	0	5	0.635	0.012	0	1
chrI	26900	T	C	0	1	0.619	0.015	0	6	0.653	0.008	0	29	0.657	0.005	0	2	0.503	0.030	0	8	0.576	0.008	0	6	0.538	0.010	0	14	0.491	0.007	0	15	0.517	0.008	0	16	0.530	0.007	0	34	0.576	0.005	0	5	0.635	0.012	0	1
chrI	26901	T	A	0	1	0.619	0.015	0	6	0.653	0.008	0	29	0.657	0.005	0	2	0.503	0.030	0	8	0.576	0.008	0	6	0.538	0.010	0	14	0.491	0.007	0	15	0.517	0.008	0	16	0.530	0.007	0	34	0.576	0.005	0	5	0.635	0.012	0	1
chrI	26923	C	G	0	1	0.619	0.015	0	6	0.653	0.008	0	28	0.657	0.005	0	2	0.503	0.030	0	7	0.576	0.008	0	8	0.538	0.010	0	14	0.491	0.007	0	14	0.517	0.008	0	18	0.530	0.007	0	32	0.576	0.005	0	7	0.635	0.012	0	1
chrI	26931	A	G	0	1	0.619	0.015	0	6	0.653	0.008	3	28	0.657	0.005	0	2	0.503	0.030	1	7	0.576	0.008	0	8	0.538	0.010	0	14	0.491	0.007	1	14	0.517	0.008	0	18	0.530	0.007	7	32	0.576	0.005	1	7	0.635	0.012	0	1
chrI	26945	C	T	1	1	0.619	0.015	1	0	0.653	0.008	5	1	0.657	0.005	0	1	0.503	0.030	2	0	0.576	0.008	0	3	0.538	0.010	0	1	0.491	0.007	1	3	0.517	0.008	0	3	0.530	0.007	9	8	0.576	0.005	1	3	0.635	0.012	1	1
chrI	26946	T	A	1	1	0.619	0.015	1	0	0.653	0.008	5	1	0.657	0.005	0	1	0.503	0.030	2	0	0.576	0.008	0	3	0.538	0.010	0	1	0.491	0.007	1	3	0.517	0.008	0	3	0.530	0.007	9	8	0.576	0.005	1	3	0.635	0.012	1	1
chrI	26949	G	A	1	1	0.619	0.015	1	0	0.653	0.008	5	1	0.657	0.005	0	1	0.503	0.030	2	0	0.576	0.008	0	3	0.538	0.010	0	1	0.491	0.007	1	3	0.517	0.008	0	3	0.530	0.007	9	8	0.576	0.005	1	3	0.635	0.012	1	1
chrI	26981	T	C	0	2	0.620	0.015	0	2	0.654	0.008	0	11	0.658	0.005	0	1	0.503	0.030	0	3	0.576	0.008	0	3	0.539	0.010	0	2	0.491	0.007	0	5	0.517	0.008	0	4	0.530	0.007	0	16	0.576	0.005	0	4	0.635	0.012	0	3
chrI	26982	G	A	0	2	0.620	0.015	0	2	0.654	0.008	0	11	0.658	0.005	0	1	0.503	0.030	0	3	0.576	0.008	0	3	0.539	0.010	0	2	0.491	0.007	0	5	0.517	0.008	0	4	0.530	0.007	0	16	0.576	0.005	0	4	0.635	0.012	0	3
chrI	26983	T	G	0	2	0.620	0.015	0	2	0.654	0.008	0	11	0.658	0.005	0	1	0.503	0.030	0	3	0.576	0.008	0	3	0.539	0.010	0	2	0.491	0.007	0	5	0.517	0.008	0	4	0.530	0.007	0	16	0.576	0.005	0	4	0.635	0.012	0	3
chrI	27027	A	T	0	10	0.620	0.015	0	25	0.654	0.008	0	57	0.658	0.005	0	2	0.503	0.030	0	21	0.576	0.008	0	12	0.539	0.010	0	26	0.491	0.007	0	25	0.517	0.008	0	23	0.530	0.007	0	55	0.576	0.005	0	18	0.635	0.012	0	19
chrI	27031	C	T	0	10	0.620	0.015	0	25	0.654	0.008	0	57	0.658	0.005	0	2	0.503	0.030	0	21	0.576	0.008	0	12	0.539	0.010	0	26	0.491	0.007	0	25	0.517	0.008	0	23	0.530	0.007	0	55	0.576	0.005	0	18	0.635	0.012	0	19
chrI	27035	T	C	0	10	0.620	0.015	0	25	0.654	0.008	0	57	0.658	0.005	0	2	0.503	0.030	0	21	0.576	0.008	0	12	0.539	0.010	0	26	0.491	0.007	0	25	0.517	0.008	0	23	0.530	0.007	0	55	0.576	0.005	0	18	0.635	0.012	0	19
chrI	27036	G	A	0	10	0.620	0.015	0	25	0.654	0.008	0	57	0.658	0.005	0	2	0.503	0.030	0	21	0.576	0.008	0	12	0.539	0.010	0	26	0.491	0.007	0	25	0.517	0.008	0	23	0.530	0.007	0	55	0.576	0.005	0	18	0.635	0.012	0	19
chrI	27044	C	T	0	13	0.620	0.015	0	33	0.654	0.008	0	73	0.658	0.005	0	2	0.503	0.030	0	28	0.576	0.008	0	17	0.539	0.010	0	41	0.491	0.007	0	28	0.517	0.008	0	39	0.531	0.007	0	84	0.576	0.005	0	23	0.635	0.012	0	20
chrI	27060	A	T	0	14	0.620	0.015	0	32	0.654	0.008	0	72	0.658	0.005	0	2	0.503	0.030	0	30	0.576	0.008	0	19	0.539	0.010	0	50	0.491	0.007	0	29	0.517	0.008	0	37	0.531	0.007	0	83	0.576	0.005	0	21	0.635	0.012	0	21
chrI	27063	G	A	0	14	0.620	0.015	0	32	0.654	0.008	0	72	0.658	0.005	0	2	0.503	0.030	0	30	0.576	0.008	0	19	0.539	0.010	0	50	0.491	0.007	0	29	0.517	0.008	0	37	0.531	0.007	0	83	0.576	0.005	0	21	0.635	0.012	0	21
chrI	27072	A	G	0	10	0.620	0.015	4	29	0.654	0.008	8	63	0.658	0.005	0	2	0.503	0.030	1	28	0.576	0.008	2	17	0.539	0.010	2	48	0.491	0.007	3	27	0.517	0.008	6	32	0.531	0.007	9	73	0.576	0.005	0	19	0.635	0.012	0	19
chrI	27075	G	A	0	10	0.618	0.015	4	29	0.653	0.008	8	63	0.658	0.005	0	2	0.503	0.030	1	28	0.575	0.008	2	17	0.540	0.010	2	48	0.491	0.007	3	27	0.519	0.008	6	32	0.531	0.007	9	73	0.577	0.005	0	19	0.634	0.012	0	19
chrI	27080	C	T	0	11	0.618	0.015	1	29	0.653	0.008	1	62	0.658	0.005	0	2	0.503	0.030	0	26	0.575	0.008	2	17	0.540	0.010	1	48	0.491	0.007	2	26	0.519	0.008	2	32	0.531	0.007	4	72	0.577	0.005	0	20	0.634	0.012	1	19
chrI	27081	G	A	0	11	0.618	0.015	1	29	0.653	0.008	1	62	0.658	0.005	0	2	0.503	0.030	0	26	0.575	0.008	2	17	0.540	0.010	1	48	0.491	0.007	2	26	0.519	0.008	2	32	0.531	0.007	4	72	0.577	0.005	0	20	0.634	0.012	1	19
chrI	27084	G	A	0	11	0.618	0.015	1	29	0.653	0.008	1	62	0.658	0.005	0	2	0.503	0.030	0	26	0.575	0.008	2	17	0.540	0.010	1	48	0.491	0.007	2	26	0.519	0.008	2	32	0.531	0.007	4	72	0.577	0.005	0	20	0.634	0.012	1	19
chrI	27090	T	C	0	13	0.618	0.015	0	42	0.653	0.008	0	95	0.658	0.005	0	2	0.503	0.030	0	43	0.575	0.008	0	28	0.540	0.010	0	67	0.491	0.007	0	50	0.519	0.008	1	57	0.531	0.007	0	126	0.577	0.005	0	26	0.634	0.012	0	23
chrI	27099	T	C	4	16	0.618	0.015	12	53	0.653	0.008	24	106	0.658	0.005	0	4	0.503	0.030	9	48	0.575	0.008	6	35	0.540	0.010	16	73	0.491	0.007	15	54	0.519	0.008	11	63	0.531	0.007	17	146	0.577	0.005	9	29	0.634	0.012	12	25
chrI	27105	A	G	0	15	0.618	0.015	3	61	0.653	0.008	3	111	0.658	0.005	0	4	0.503	0.031	0	54	0.575	0.008	0	38	0.539	0.010	1	81	0.491	0.007	1	59	0.518	0.008	3	70	0.530	0.007	5	163	0.576	0.005	0	31	0.636	0.012	0	27
chrI	27126	T	C	0	19	0.618	0.015	0	75	0.653	0.008	0	132	0.658	0.005	0	3	0.503	0.031	0	60	0.575	0.008	0	46	0.539	0.010	0	92	0.491	0.007	0	65	0.518	0.008	0	77	0.530	0.007	0	189	0.576	0.005	0	40	0.636	0.012	0	27
chrI	27129	C	G	0	19	0.618	0.015	0	75	0.653	0.008	0	132	0.658	0.005	0	3	0.503	0.031	0	60	0.575	0.008	0	46	0.539	0.010	0	92	0.491	0.007	0	65	0.518	0.008	0	77	0.530	0.007	0	189	0.576	0.005	0	40	0.636	0.012	0	27
chrI	27183	G	A	20	9	0.618	0.015	74	28	0.653	0.008	104	55	0.658	0.005	4	2	0.503	0.031	47	28	0.575	0.008	26	25	0.539	0.010	61	69	0.492	0.007	43	49	0.518	0.008	60	45	0.530	0.007	123	82	0.576	0.005	39	17	0.636	0.012	28	25
chrI	27186	T	C	20	9	0.618	0.015	74	28	0.653	0.008	104	55	0.658	0.005	4	2	0.503	0.031	47	28	0.575	0.008	26	25	0.539	0.010	61	69	0.492	0.007	43	49	0.518	0.008	60	45	0.530	0.007	123	82	0.576	0.005	39	17	0.636	0.012	28	25
chrI	27188	G	A	20	9	0.618	0.015	74	28	0.653	0.008	104	55	0.658	0.005	4	2	0.503	0.031	47	28	0.575	0.008	26	25	0.539	0.010	61	69	0.492	0.007	43	49	0.518	0.008	60	45	0.530	0.007	123	82	0.576	0.005	39	17	0.636	0.012	28	25
chrI	27195	T	G	21	10	0.618	0.015	68	32	0.653	0.008	108	61	0.658	0.005	4	2	0.503	0.031	47	29	0.575	0.008	26	26	0.539	0.010	65	75	0.492	0.007	44	54	0.518	0.008	61	49	0.530	0.007	131	89	0.576	0.005	43	18	0.636	0.012	34	25
chrI	27210	A	G	22	12	0.618	0.015	64	36	0.653	0.008	106	76	0.658	0.005	5	6	0.503	0.031	49	42	0.575	0.008	22	28	0.539	0.010	63	89	0.492	0.007	46	66	0.518	0.008	61	56	0.530	0.007	137	108	0.576	0.005	50	22	0.636	0.012	36	28
chrI	27265	A	G	31	20	0.618	0.015	63	34	0.653	0.008	124	77	0.658	0.005	6	10	0.503	0.031	50	49	0.575	0.008	35	29	0.539	0.010	87	72	0.492	0.007	47	65	0.518	0.008	70	51	0.531	0.007	121	102	0.576	0.005	39	26	0.636	0.012	50	30
chrI	27290	C	A	28	19	0.618	0.015	51	36	0.653	0.008	132	60	0.658	0.005	3	12	0.503	0.031	41	43	0.575	0.008	30	29	0.539	0.010	80	64	0.492	0.007	43	68	0.518	0.008	62	54	0.531	0.007	112	91	0.576	0.005	38	26	0.636	0.012	38	26
chrI	27318	T	C	23	16	0.618	0.015	52	36	0.653	0.008	124	69	0.658	0.005	2	10	0.503	0.031	43	39	0.575	0.008	32	24	0.539	0.010	78	53	0.492	0.007	46	56	0.518	0.008	62	52	0.531	0.007	116	83	0.576	0.005	37	24	0.636	0.012	37	22
chrI	27356	T	C	16	7	0.618	0.015	55	25	0.653	0.008	92	40	0.658	0.005	5	5	0.503	0.031	36	19	0.575	0.008	28	16	0.539	0.010	60	38	0.492	0.007	38	26	0.518	0.008	58	30	0.531	0.007	113	45	0.576	0.005	33	15	0.636	0.012	31	7
chrI	27357	A	G	16	7	0.618	0.015	55	25	0.653	0.008	92	40	0.658	0.005	5	5	0.503	0.031	36	19	0.575	0.008	28	16	0.539	0.010	60	38	0.492	0.007	38	26	0.518	0.008	58	30	0.531	0.007	113	45	0.576	0.005	33	15	0.636	0.012	31	7
chrI	27370	G	A	17	8	0.618	0.015	54	24	0.654	0.008	95	40	0.658	0.005	5	5	0.503	0.031	40	19	0.575	0.008	30	14	0.539	0.010	60	40	0.492	0.007	38	32	0.518	0.008	52	28	0.531	0.007	115	51	0.576	0.005	33	15	0.635	0.012	32	10
chrI	27380	T	G	15	8	0.618	0.015	61	23	0.654	0.008	97	40	0.658	0.005	5	5	0.503	0.031	40	17	0.575	0.008	29	14	0.539	0.010	70	37	0.492	0.007	42	31	0.518	0.008	57	28	0.531	0.007	116	52	0.576	0.005	30	14	0.635	0.012	39	8
chrI	27804	C	A	5	6	0.619	0.015	27	28	0.654	0.008	70	39	0.658	0.005	1	2	0.503	0.031	28	18	0.574	0.008	19	16	0.539	0.010	29	35	0.491	0.007	17	23	0.518	0.008	26	41	0.530	0.007	57	50	0.576	0.005	16	9	0.635	0.012	15	12
chrI	27810	T	C	5	6	0.619	0.015	26	29	0.654	0.008	72	39	0.658	0.005	1	2	0.503	0.031	28	18	0.574	0.008	19	14	0.539	0.010	26	35	0.491	0.007	16	24	0.518	0.008	30	40	0.530	0.007	56	51	0.576	0.005	16	9	0.635	0.012	15	15
chrI	27816	G	A	5	6	0.619	0.015	29	27	0.654	0.008	69	39	0.658	0.005	1	2	0.503	0.031	27	18	0.574	0.008	19	11	0.539	0.010	24	35	0.491	0.007	18	24	0.518	0.008	29	39	0.530	0.007	59	50	0.576	0.005	16	8	0.635	0.012	16	15
chrI	27822	T	C	5	5	0.619	0.015	29	25	0.655	0.008	64	36	0.657	0.005	1	2	0.503	0.031	25	16	0.575	0.008	19	11	0.540	0.010	25	28	0.491	0.007	16	22	0.519	0.008	30	37	0.530	0.007	55	40	0.576	0.005	11	8	0.635	0.012	16	13
chrI	27823	C	A	5	5	0.619	0.015	29	25	0.655	0.008	64	36	0.657	0.005	1	2	0.503	0.031	25	16	0.575	0.008	19	11	0.540	0.010	25	28	0.491	0.007	16	22	0.519	0.008	30	37	0.530	0.007	55	40	0.576	0.005	11	8	0.635	0.012	16	13
chrI	27825	C	T	5	5	0.619	0.015	29	25	0.655	0.008	64	36	0.657	0.005	1	2	0.503	0.031	25	16	0.575	0.008	19	11	0.540	0.010	25	28	0.491	0.007	16	22	0.519	0.008	30	37	0.530	0.007	55	40	0.576	0.005	11	8	0.635	0.012	16	13
chrI	27914	T	C	5	11	0.618	0.015	18	28	0.655	0.008	48	50	0.657	0.005	4	3	0.503	0.031	22	22	0.575	0.008	7	19	0.540	0.010	25	37	0.491	0.007	17	28	0.519	0.008	29	35	0.530	0.007	44	57	0.576	0.005	16	13	0.635	0.012	17	14
chrI	27948	A	G	6	8	0.618	0.015	10	16	0.655	0.008	41	33	0.657	0.005	3	2	0.503	0.031	13	18	0.575	0.008	4	14	0.540	0.010	21	32	0.491	0.007	15	18	0.519	0.008	25	18	0.530	0.007	31	42	0.576	0.005	12	11	0.635	0.012	15	11
chrI	27970	T	G	4	5	0.618	0.015	7	13	0.655	0.008	34	29	0.657	0.005	3	2	0.503	0.031	8	20	0.575	0.008	3	12	0.540	0.010	18	29	0.491	0.007	13	15	0.519	0.008	12	15	0.530	0.007	26	42	0.576	0.005	9	11	0.635	0.012	9	5
chrI	27983	T	A	4	3	0.618	0.015	8	12	0.655	0.008	37	28	0.657	0.005	3	2	0.503	0.031	8	17	0.575	0.008	4	15	0.540	0.010	17	24	0.491	0.007	16	15	0.519	0.008	13	14	0.530	0.007	32	41	0.576	0.005	10	11	0.635	0.012	9	5
chrI	27997	T	C	4	0	0.618	0.015	7	9	0.655	0.008	33	22	0.657	0.005	3	4	0.504	0.030	5	15	0.575	0.008	4	11	0.540	0.010	15	18	0.491	0.007	14	11	0.519	0.008	10	16	0.530	0.007	29	35	0.576	0.005	8	11	0.635	0.012	7	2
chrI	28007	G	C	4	0	0.618	0.015	6	11	0.655	0.008	30	21	0.657	0.005	3	4	0.504	0.030	6	13	0.575	0.008	4	10	0.540	0.010	16	20	0.491	0.007	13	11	0.519	0.008	11	16	0.530	0.007	28	34	0.576	0.005	8	8	0.635	0.012	6	2
chrI	28083	T	C	0	0	0.618	0.015	1	7	0.654	0.008	18	17	0.657	0.005	0	0	0.504	0.030	3	9	0.574	0.008	6	2	0.539	0.010	12	13	0.491	0.007	7	5	0.518	0.008	6	10	0.530	0.007	21	27	0.575	0.005	0	3	0.635	0.011	4	0
chrI	28117	G	C	0	2	0.618	0.015	1	7	0.654	0.008	13	19	0.657	0.005	0	0	0.504	0.030	2	9	0.574	0.008	6	1	0.539	0.010	8	7	0.491	0.007	5	4	0.518	0.008	9	12	0.530	0.007	29	22	0.575	0.005	0	2	0.635	0.011	7	4
chrI	28127	T	C	1	3	0.618	0.015	1	8	0.654	0.008	9	20	0.657	0.005	0	0	0.504	0.030	5	7	0.574	0.008	6	0	0.539	0.010	7	6	0.491	0.007	4	4	0.518	0.008	8	15	0.530	0.007	25	20	0.575	0.005	0	2	0.635	0.011	5	4
chrI	28321	G	A	2	2	0.618	0.015	11	7	0.653	0.008	21	35	0.657	0.005	0	3	0.504	0.030	10	3	0.574	0.008	10	3	0.538	0.010	24	14	0.490	0.007	14	15	0.518	0.008	7	24	0.529	0.007	39	28	0.575	0.005	3	2	0.635	0.011	12	8
chrI	28352	C	T	3	2	0.618	0.015	13	9	0.653	0.008	21	21	0.658	0.005	2	4	0.504	0.030	17	3	0.573	0.008	9	6	0.538	0.010	16	16	0.491	0.007	13	14	0.518	0.008	13	17	0.528	0.007	31	26	0.575	0.005	0	2	0.635	0.011	11	4
chrI	28384	G	C	4	3	0.618	0.015	21	12	0.654	0.008	22	22	0.658	0.005	3	3	0.504	0.030	13	8	0.573	0.008	8	6	0.538	0.010	9	15	0.490	0.007	12	14	0.518	0.008	18	17	0.528	0.007	30	27	0.575	0.005	1	3	0.635	0.011	10	4
chrI	28385	A	G	4	3	0.618	0.015	21	12	0.654	0.008	22	22	0.658	0.005	3	3	0.504	0.030	13	8	0.573	0.008	8	6	0.538	0.010	9	15	0.490	0.007	12	14	0.518	0.008	18	17	0.528	0.007	30	27	0.575	0.005	1	3	0.635	0.011	10	4
chrI	28433	G	A	5	7	0.618	0.015	19	14	0.654	0.008	32	16	0.658	0.005	4	2	0.504	0.030	11	8	0.573	0.008	6	10	0.538	0.010	10	16	0.490	0.007	6	12	0.518	0.008	19	14	0.528	0.007	30	34	0.575	0.005	3	3	0.635	0.011	10	6
chrI	28458	C	T	7	9	0.618	0.015	15	13	0.654	0.008	36	17	0.657	0.005	2	2	0.506	0.030	8	8	0.573	0.008	5	10	0.538	0.010	9	15	0.490	0.007	11	10	0.518	0.008	25	13	0.528	0.007	36	36	0.574	0.005	4	5	0.635	0.011	8	6
chrI	28510	G	A	6	7	0.618	0.015	8	9	0.652	0.008	32	16	0.657	0.005	1	0	0.508	0.030	7	7	0.573	0.008	4	8	0.538	0.010	8	9	0.490	0.007	12	10	0.518	0.008	21	14	0.529	0.007	31	34	0.574	0.005	2	4	0.634	0.011	7	7
chrI	28517	A	G	4	7	0.618	0.015	6	8	0.652	0.008	32	14	0.657	0.005	1	0	0.508	0.030	7	6	0.573	0.008	3	8	0.538	0.010	7	9	0.490	0.007	11	9	0.518	0.008	18	14	0.529	0.007	30	31	0.574	0.005	2	3	0.634	0.011	7	6
chrI	28650	G	T	0	0	0.618	0.015	7	1	0.654	0.008	23	5	0.657	0.005	0	0	0.508	0.030	7	7	0.573	0.008	4	4	0.538	0.010	8	9	0.490	0.007	8	6	0.519	0.008	3	4	0.528	0.007	25	22	0.574	0.005	2	2	0.636	0.011	3	0
chrI	28666	A	G	0	0	0.618	0.015	10	1	0.654	0.008	24	7	0.657	0.005	0	0	0.508	0.030	2	9	0.573	0.008	2	4	0.538	0.010	9	9	0.490	0.007	8	6	0.519	0.008	5	5	0.528	0.007	28	25	0.574	0.005	2	2	0.636	0.011	6	0
chrI	28684	A	G	0	0	0.618	0.015	11	3	0.654	0.008	29	7	0.657	0.005	0	0	0.508	0.030	4	8	0.573	0.008	2	2	0.538	0.010	7	6	0.490	0.007	4	5	0.519	0.008	5	3	0.528	0.007	31	21	0.574	0.005	3	2	0.636	0.011	4	2
chrI	28696	G	T	0	0	0.618	0.015	13	4	0.654	0.008	31	7	0.657	0.005	0	0	0.508	0.030	5	8	0.573	0.008	4	2	0.538	0.010	11	8	0.490	0.007	4	5	0.519	0.008	8	5	0.528	0.007	30	27	0.574	0.005	5	2	0.636	0.011	4	2
chrI	28844	C	T	14	7	0.619	0.015	11	12	0.654	0.008	27	16	0.657	0.005	0	6	0.508	0.030	12	24	0.572	0.008	9	11	0.539	0.010	15	15	0.491	0.007	15	7	0.518	0.008	14	17	0.528	0.007	31	29	0.574	0.005	12	8	0.636	0.011	3	5
chrI	28926	A	T	17	8	0.619	0.015	22	16	0.654	0.008	36	28	0.657	0.005	0	0	0.508	0.030	20	15	0.572	0.008	8	9	0.539	0.010	18	24	0.491	0.007	18	12	0.518	0.008	8	26	0.528	0.007	45	44	0.574	0.005	12	5	0.636	0.011	20	8
chrI	29009	G	T	8	1	0.619	0.015	13	2	0.653	0.008	30	14	0.656	0.005	2	0	0.508	0.030	11	11	0.572	0.008	6	5	0.539	0.010	6	14	0.490	0.007	11	6	0.518	0.008	7	14	0.529	0.007	37	26	0.575	0.005	6	0	0.636	0.011	5	2
chrI	29093	A	T	3	3	0.619	0.015	15	8	0.653	0.008	28	23	0.656	0.005	4	2	0.510	0.031	19	10	0.572	0.008	6	13	0.539	0.010	10	14	0.488	0.007	14	6	0.519	0.008	8	12	0.529	0.007	41	19	0.575	0.005	12	4	0.638	0.011	2	4
chrI	29109	G	C	4	2	0.619	0.015	22	8	0.653	0.008	39	24	0.657	0.005	2	0	0.510	0.031	24	11	0.572	0.008	6	16	0.539	0.010	12	17	0.488	0.007	14	7	0.519	0.008	12	13	0.529	0.007	46	22	0.574	0.005	13	4	0.637	0.011	2	3
chrI	29118	C	T	5	2	0.619	0.015	18	8	0.653	0.008	36	27	0.657	0.005	2	0	0.510	0.031	23	11	0.572	0.008	6	16	0.539	0.010	11	14	0.488	0.007	11	6	0.519	0.008	13	12	0.529	0.007	42	22	0.574	0.005	12	4	0.637	0.011	2	3
chrI	29126	T	C	5	2	0.619	0.015	17	8	0.653	0.008	34	26	0.657	0.005	2	0	0.510	0.031	22	10	0.572	0.008	6	15	0.539	0.010	10	14	0.488	0.007	12	5	0.519	0.008	12	13	0.529	0.007	41	19	0.574	0.005	12	3	0.637	0.011	2	3
chrI	29131	A	G	5	2	0.619	0.015	15	8	0.653	0.008	35	24	0.657	0.005	2	0	0.510	0.031	22	8	0.572	0.008	6	14	0.539	0.010	10	13	0.488	0.007	12	5	0.519	0.008	12	12	0.529	0.007	41	20	0.574	0.005	12	3	0.637	0.011	2	3
chrI	29154	G	A	5	2	0.619	0.015	13	5	0.653	0.008	31	16	0.657	0.005	2	0	0.510	0.031	23	6	0.572	0.008	8	13	0.539	0.010	8	13	0.488	0.007	9	6	0.519	0.008	16	11	0.529	0.007	44	20	0.574	0.005	5	3	0.637	0.011	2	2
chrI	29180	T	C	5	1	0.619	0.015	9	1	0.653	0.008	28	14	0.658	0.005	0	0	0.509	0.031	26	6	0.571	0.008	4	9	0.539	0.010	11	17	0.488	0.007	7	8	0.519	0.008	13	9	0.529	0.007	40	17	0.575	0.005	4	2	0.636	0.011	0	0
chrI	29217	T	C	4	0	0.619	0.015	4	0	0.653	0.008	19	3	0.658	0.005	0	0	0.509	0.031	12	4	0.571	0.008	6	2	0.539	0.010	11	9	0.488	0.007	8	3	0.519	0.008	11	3	0.529	0.007	29	10	0.575	0.005	2	1	0.636	0.011	2	0
chrI	29226	C	T	4	0	0.619	0.015	4	0	0.653	0.008	24	3	0.658	0.005	0	0	0.509	0.031	14	5	0.571	0.008	6	2	0.539	0.010	12	9	0.488	0.007	8	5	0.519	0.008	14	3	0.529	0.007	30	11	0.575	0.005	2	1	0.636	0.011	2	0
chrI	29227	A	G	4	0	0.619	0.015	4	0	0.653	0.008	24	3	0.658	0.005	0	0	0.509	0.031	14	5	0.571	0.008	6	2	0.539	0.010	12	9	0.488	0.007	8	5	0.519	0.008	14	3	0.529	0.007	30	11	0.575	0.005	2	1	0.636	0.011	2	0
chrI	29245	G	A	3	0	0.619	0.015	5	0	0.653	0.008	25	3	0.658	0.005	0	0	0.509	0.031	14	5	0.571	0.008	7	0	0.539	0.010	9	8	0.488	0.007	11	5	0.519	0.008	16	5	0.529	0.007	31	14	0.575	0.005	3	0	0.636	0.011	2	0
chrI	29322	G	C	3	0	0.619	0.015	10	0	0.653	0.008	26	3	0.658	0.005	0	0	0.509	0.031	11	9	0.571	0.008	3	3	0.539	0.010	12	4	0.488	0.007	16	9	0.519	0.008	10	8	0.529	0.007	36	19	0.575	0.005	7	1	0.637	0.011	2	0
chrI	29352	T	C	9	0	0.619	0.015	11	3	0.653	0.008	17	3	0.658	0.005	0	0	0.508	0.031	8	8	0.571	0.008	7	6	0.539	0.010	14	4	0.488	0.007	22	12	0.519	0.008	15	9	0.529	0.007	49	25	0.575	0.005	12	1	0.637	0.011	8	2
chrI	29354	T	A	9	0	0.619	0.015	11	3	0.653	0.008	17	3	0.658	0.005	0	0	0.508	0.031	8	8	0.571	0.008	7	6	0.539	0.010	14	4	0.488	0.007	22	12	0.519	0.008	15	9	0.529	0.007	49	25	0.575	0.005	12	1	0.637	0.011	8	2
chrI	29374	C	T	9	0	0.619	0.015	9	4	0.653	0.008	21	4	0.658	0.005	0	0	0.508	0.031	9	5	0.571	0.008	7	8	0.539	0.010	13	7	0.488	0.007	25	10	0.519	0.008	17	14	0.529	0.007	42	26	0.575	0.005	9	3	0.637	0.011	9	2
chrI	29397	T	C	11	0	0.618	0.015	10	4	0.653	0.008	22	5	0.657	0.005	0	0	0.508	0.031	7	5	0.572	0.008	6	7	0.540	0.010	12	6	0.488	0.007	24	6	0.518	0.008	17	13	0.531	0.007	39	23	0.574	0.005	9	2	0.638	0.011	9	2
chrI	29400	C	T	11	0	0.618	0.015	10	4	0.653	0.008	22	5	0.657	0.005	0	0	0.508	0.031	7	5	0.572	0.008	6	7	0.540	0.010	12	6	0.488	0.007	24	6	0.518	0.008	17	13	0.531	0.007	39	23	0.574	0.005	9	2	0.638	0.011	9	2
chrI	29402	A	T	11	0	0.618	0.015	10	4	0.653	0.008	22	5	0.657	0.005	0	0	0.508	0.031	7	5	0.572	0.008	6	7	0.540	0.010	12	6	0.488	0.007	24	6	0.518	0.008	17	13	0.531	0.007	39	23	0.574	0.005	9	2	0.638	0.011	9	2
chrI	29440	G	T	11	0	0.618	0.015	13	5	0.654	0.008	23	13	0.657	0.005	4	2	0.508	0.031	11	5	0.572	0.008	6	2	0.540	0.010	15	6	0.488	0.007	24	8	0.518	0.008	14	14	0.531	0.007	33	18	0.574	0.005	10	0	0.638	0.011	7	0
chrI	29441	C	T	11	0	0.618	0.015	13	5	0.654	0.008	23	13	0.657	0.005	4	2	0.508	0.031	11	5	0.572	0.008	6	2	0.540	0.010	15	6	0.488	0.007	24	8	0.518	0.008	14	14	0.531	0.007	33	18	0.574	0.005	10	0	0.638	0.011	7	0
chrI	29449	A	G	12	0	0.618	0.015	13	5	0.654	0.008	21	14	0.657	0.005	4	2	0.508	0.031	12	5	0.572	0.008	6	2	0.540	0.010	15	7	0.488	0.007	22	8	0.518	0.008	12	14	0.531	0.007	29	18	0.574	0.005	11	0	0.638	0.011	7	0
chrI	29459	C	T	10	0	0.618	0.015	13	4	0.654	0.008	20	14	0.657	0.005	4	2	0.508	0.031	11	5	0.572	0.008	5	2	0.540	0.010	15	7	0.488	0.007	18	8	0.518	0.008	11	13	0.531	0.007	29	17	0.574	0.005	13	0	0.638	0.011	7	0
chrI	29463	A	C	10	0	0.618	0.015	13	4	0.655	0.008	20	14	0.657	0.005	4	2	0.506	0.031	11	5	0.572	0.008	5	2	0.541	0.010	15	7	0.491	0.007	18	8	0.518	0.008	11	13	0.532	0.007	29	17	0.573	0.005	13	0	0.637	0.011	7	0
chrI	29464	A	G	10	0	0.618	0.015	13	4	0.655	0.008	20	14	0.657	0.005	4	2	0.506	0.031	11	5	0.572	0.008	5	2	0.541	0.010	15	7	0.491	0.007	18	8	0.518	0.008	11	13	0.532	0.007	29	17	0.573	0.005	13	0	0.637	0.011	7	0
chrI	29476	A	G	9	0	0.618	0.015	14	9	0.655	0.008	23	22	0.657	0.005	4	4	0.506	0.031	12	7	0.572	0.008	5	2	0.541	0.010	16	9	0.491	0.007	19	10	0.518	0.008	14	23	0.532	0.007	27	27	0.573	0.005	13	1	0.637	0.011	8	0
chrI	29508	T	C	7	0	0.618	0.015	19	9	0.655	0.008	22	24	0.657	0.005	8	3	0.507	0.031	12	7	0.572	0.008	7	4	0.541	0.010	21	10	0.491	0.007	23	11	0.518	0.008	15	18	0.533	0.007	32	27	0.574	0.005	13	1	0.637	0.011	5	0
chrI	29522	T	A	5	0	0.618	0.015	14	9	0.655	0.008	21	20	0.657	0.005	8	4	0.507	0.031	14	7	0.572	0.008	8	5	0.541	0.010	19	11	0.491	0.007	14	12	0.518	0.008	15	15	0.533	0.007	33	23	0.574	0.005	11	1	0.637	0.011	3	0
chrI	29530	C	T	5	0	0.618	0.015	12	9	0.655	0.008	20	20	0.657	0.005	8	4	0.507	0.031	12	7	0.572	0.008	6	5	0.541	0.010	16	10	0.491	0.007	14	12	0.518	0.008	13	14	0.533	0.007	27	21	0.574	0.005	7	0	0.637	0.011	2	0
chrI	29554	G	A	4	0	0.619	0.015	9	8	0.654	0.008	20	15	0.657	0.005	8	4	0.509	0.031	9	7	0.571	0.008	3	5	0.541	0.010	15	9	0.491	0.007	13	10	0.519	0.008	12	13	0.533	0.007	28	18	0.575	0.005	6	1	0.638	0.011	2	0
chrI	29564	T	C	4	0	0.619	0.015	9	8	0.654	0.008	21	15	0.657	0.005	8	4	0.509	0.031	9	7	0.571	0.008	3	5	0.541	0.010	15	10	0.491	0.007	13	11	0.519	0.008	10	14	0.533	0.007	32	18	0.575	0.005	6	3	0.638	0.011	4	0
chrI	29666	C	A	0	4	0.619	0.015	8	2	0.655	0.008	21	13	0.657	0.005	0	0	0.509	0.031	1	2	0.571	0.008	1	0	0.540	0.010	7	2	0.489	0.007	3	3	0.519	0.008	9	11	0.533	0.007	22	15	0.575	0.005	5	2	0.639	0.011	5	0
chrI	29693	G	A	0	4	0.619	0.015	8	4	0.655	0.008	24	12	0.657	0.005	0	0	0.509	0.031	2	2	0.571	0.008	5	0	0.540	0.010	11	2	0.490	0.007	4	2	0.519	0.008	11	16	0.533	0.007	26	14	0.575	0.005	6	2	0.639	0.011	6	0
chrI	29713	T	A	0	5	0.619	0.015	9	5	0.655	0.008	20	10	0.657	0.005	0	2	0.509	0.031	1	2	0.571	0.008	4	1	0.540	0.010	8	2	0.491	0.007	5	2	0.518	0.008	11	15	0.533	0.007	24	14	0.574	0.005	4	2	0.638	0.011	3	0
chrI	29746	T	C	0	2	0.619	0.015	7	5	0.655	0.008	25	13	0.657	0.005	0	2	0.509	0.031	2	2	0.571	0.008	7	2	0.540	0.010	7	2	0.491	0.007	6	4	0.518	0.008	15	15	0.533	0.007	25	13	0.574	0.005	2	0	0.638	0.011	2	1
chrI	29758	C	T	0	1	0.619	0.015	5	3	0.655	0.008	19	9	0.657	0.005	0	1	0.509	0.031	1	1	0.571	0.008	7	2	0.540	0.010	6	1	0.491	0.007	5	4	0.518	0.008	12	10	0.533	0.007	21	7	0.574	0.005	2	0	0.638	0.011	2	1
chrI	29759	T	C	0	1	0.619	0.015	5	3	0.655	0.008	19	9	0.657	0.005	0	1	0.509	0.031	1	1	0.571	0.008	7	2	0.540	0.010	6	1	0.491	0.007	5	4	0.518	0.008	12	10	0.533	0.007	21	7	0.574	0.005	2	0	0.638	0.011	2	1
chrI	29761	G	T	0	1	0.619	0.015	5	3	0.655	0.008	19	9	0.657	0.005	0	1	0.509	0.031	1	1	0.571	0.008	7	2	0.540	0.010	6	1	0.491	0.007	5	4	0.518	0.008	12	10	0.533	0.007	21	7	0.574	0.005	2	0	0.638	0.011	2	1
chrI	29762	T	G	0	1	0.619	0.015	5	3	0.655	0.008	19	9	0.657	0.005	0	1	0.509	0.031	1	1	0.571	0.008	7	2	0.540	0.010	6	1	0.491	0.007	5	4	0.518	0.008	12	10	0.533	0.007	21	7	0.574	0.005	2	0	0.638	0.011	2	1
chrI	29765	C	T	0	1	0.619	0.015	5	3	0.655	0.008	19	9	0.657	0.005	0	1	0.509	0.031	1	1	0.571	0.008	7	2	0.540	0.010	6	1	0.491	0.007	5	4	0.518	0.008	12	10	0.533	0.007	21	7	0.574	0.005	2	0	0.638	0.011	2	1
chrI	29767	T	C	0	1	0.619	0.015	5	3	0.655	0.008	19	9	0.657	0.005	0	1	0.509	0.031	1	1	0.571	0.008	7	2	0.540	0.010	6	1	0.491	0.007	5	4	0.518	0.008	12	10	0.533	0.007	21	7	0.574	0.005	2	0	0.638	0.011	2	1
chrI	29778	G	A	0	1	0.619	0.015	7	3	0.655	0.008	20	10	0.657	0.005	0	1	0.509	0.031	3	2	0.571	0.008	7	2	0.540	0.010	7	1	0.491	0.007	5	4	0.518	0.008	14	12	0.533	0.007	24	11	0.574	0.005	2	0	0.638	0.011	2	1
chrI	29782	A	T	0	1	0.619	0.015	7	3	0.655	0.008	20	10	0.657	0.005	0	1	0.509	0.031	3	2	0.571	0.008	7	2	0.540	0.010	7	1	0.491	0.007	5	4	0.518	0.008	14	12	0.533	0.007	24	11	0.574	0.005	2	0	0.638	0.011	2	1
chrI	29787	G	A	0	1	0.619	0.015	6	3	0.655	0.008	21	10	0.657	0.005	0	1	0.509	0.031	3	2	0.571	0.008	6	2	0.540	0.010	6	1	0.491	0.007	4	4	0.518	0.008	14	11	0.533	0.007	20	11	0.574	0.005	2	0	0.638	0.011	2	1
chrI	29817	G	A	1	1	0.620	0.015	10	3	0.655	0.008	23	12	0.658	0.005	0	0	0.509	0.031	4	3	0.571	0.008	8	4	0.540	0.010	8	2	0.491	0.007	4	8	0.517	0.008	10	8	0.534	0.007	20	11	0.574	0.005	2	2	0.638	0.011	2	4
chrI	29822	G	A	1	1	0.620	0.015	10	3	0.655	0.008	20	10	0.658	0.005	0	0	0.509	0.031	6	2	0.571	0.008	7	4	0.540	0.010	8	2	0.491	0.007	4	8	0.517	0.008	7	8	0.534	0.007	19	12	0.574	0.005	2	2	0.638	0.011	2	3
chrI	29849	C	T	2	1	0.620	0.015	13	2	0.655	0.008	22	9	0.658	0.005	0	0	0.509	0.031	4	4	0.571	0.008	8	6	0.540	0.010	8	1	0.490	0.007	2	6	0.518	0.008	10	7	0.534	0.007	21	8	0.575	0.005	2	2	0.638	0.011	1	3
chrI	29875	T	G	3	1	0.620	0.015	14	2	0.655	0.008	26	8	0.658	0.005	0	0	0.509	0.031	4	6	0.571	0.008	9	4	0.540	0.010	9	5	0.490	0.007	3	5	0.518	0.008	8	6	0.534	0.007	17	8	0.575	0.005	2	2	0.638	0.011	1	4
chrI	29883	T	C	3	1	0.620	0.015	10	2	0.655	0.008	23	8	0.658	0.005	0	0	0.509	0.031	4	6	0.571	0.008	10	4	0.540	0.010	11	5	0.490	0.007	3	3	0.518	0.008	6	5	0.534	0.007	17	8	0.575	0.005	2	2	0.638	0.011	1	4
chrI	29908	C	T	5	0	0.620	0.015	11	1	0.655	0.008	24	9	0.658	0.005	0	0	0.506	0.031	4	7	0.572	0.008	8	6	0.540	0.010	13	6	0.489	0.007	4	3	0.518	0.008	10	7	0.534	0.007	16	11	0.575	0.005	2	0	0.638	0.011	1	4
chrI	29911	A	G	5	0	0.620	0.015	11	1	0.655	0.008	24	9	0.658	0.005	0	0	0.506	0.031	4	7	0.572	0.008	8	6	0.540	0.010	13	6	0.489	0.007	4	3	0.518	0.008	10	7	0.534	0.007	16	11	0.575	0.005	2	0	0.638	0.011	1	4
chrI	30004	T	C	3	1	0.620	0.015	14	2	0.654	0.008	20	6	0.658	0.005	0	0	0.506	0.031	8	13	0.572	0.008	7	5	0.539	0.010	6	3	0.489	0.007	7	5	0.517	0.008	13	3	0.534	0.007	15	3	0.574	0.005	4	4	0.638	0.011	6	0
chrI	30006	T	C	3	1	0.620	0.015	14	2	0.654	0.008	20	6	0.658	0.005	0	0	0.506	0.031	8	13	0.572	0.008	7	5	0.539	0.010	6	3	0.489	0.007	7	5	0.517	0.008	13	3	0.534	0.007	15	3	0.574	0.005	4	4	0.638	0.011	6	0
chrI	30051	C	T	6	0	0.620	0.015	8	3	0.653	0.008	31	7	0.659	0.005	0	0	0.506	0.031	9	7	0.572	0.008	8	6	0.539	0.010	8	5	0.490	0.007	6	5	0.518	0.008	15	4	0.532	0.007	20	8	0.574	0.005	5	0	0.638	0.011	5	0
chrI	30066	T	A	5	0	0.620	0.015	7	4	0.653	0.008	31	5	0.659	0.005	0	0	0.506	0.031	5	7	0.572	0.008	5	2	0.539	0.010	9	7	0.490	0.007	5	4	0.518	0.008	17	3	0.532	0.007	16	12	0.574	0.005	4	0	0.638	0.011	5	0
chrI	30071	G	A	5	0	0.620	0.015	7	4	0.653	0.008	27	5	0.659	0.005	0	0	0.506	0.031	5	6	0.572	0.008	5	2	0.539	0.010	10	7	0.490	0.007	5	4	0.518	0.008	17	3	0.532	0.007	18	11	0.574	0.005	4	0	0.638	0.011	5	0
chrI	30091	A	G	7	0	0.620	0.015	10	4	0.653	0.008	35	7	0.659	0.005	0	0	0.506	0.031	7	6	0.572	0.008	5	3	0.539	0.010	10	7	0.490	0.007	5	3	0.518	0.008	15	4	0.532	0.007	22	11	0.574	0.005	4	0	0.638	0.011	5	0
chrI	30153	G	A	1	0	0.620	0.015	4	6	0.654	0.008	27	16	0.659	0.005	0	0	0.506	0.031	9	8	0.572	0.008	3	7	0.540	0.010	11	14	0.490	0.007	5	5	0.520	0.008	15	10	0.532	0.007	23	14	0.574	0.005	5	0	0.638	0.011	10	3
chrI	30204	A	G	9	0	0.621	0.015	7	12	0.654	0.008	27	23	0.658	0.005	0	3	0.508	0.030	11	7	0.573	0.008	3	6	0.540	0.010	20	20	0.489	0.007	12	12	0.520	0.008	15	17	0.532	0.007	37	27	0.575	0.005	8	0	0.638	0.011	11	5
chrI	30209	T	A	9	0	0.621	0.015	7	11	0.654	0.008	27	25	0.658	0.005	0	3	0.508	0.030	12	6	0.573	0.008	3	6	0.540	0.010	19	22	0.489	0.007	12	12	0.520	0.008	15	18	0.532	0.007	36	27	0.575	0.005	8	0	0.638	0.011	11	5
chrI	30220	G	A	12	0	0.621	0.015	8	9	0.653	0.008	33	23	0.658	0.005	0	3	0.506	0.031	12	11	0.573	0.008	4	8	0.540	0.010	19	21	0.489	0.007	12	12	0.519	0.008	19	20	0.533	0.007	39	27	0.575	0.005	11	0	0.638	0.011	11	10
chrI	30239	A	G	13	0	0.621	0.015	7	12	0.653	0.008	32	21	0.658	0.005	0	5	0.506	0.031	12	9	0.573	0.008	5	5	0.540	0.010	19	13	0.489	0.007	10	11	0.519	0.008	21	21	0.533	0.007	42	28	0.575	0.005	12	0	0.638	0.011	10	11
chrI	30265	T	G	10	0	0.621	0.015	6	5	0.654	0.008	33	7	0.658	0.005	0	4	0.506	0.031	11	3	0.573	0.008	7	2	0.539	0.010	20	4	0.490	0.007	17	0	0.517	0.008	22	13	0.532	0.007	39	11	0.574	0.005	13	0	0.638	0.011	7	6
chrI	30268	C	G	10	0	0.621	0.015	6	5	0.654	0.008	33	7	0.658	0.005	0	4	0.506	0.031	11	3	0.573	0.008	7	2	0.539	0.010	20	4	0.490	0.007	17	0	0.517	0.008	22	13	0.532	0.007	39	11	0.574	0.005	13	0	0.638	0.011	7	6
chrI	30274	G	A	10	0	0.621	0.015	6	5	0.654	0.008	32	7	0.658	0.005	0	4	0.506	0.031	9	3	0.573	0.008	7	2	0.539	0.010	19	4	0.490	0.007	17	0	0.517	0.008	22	13	0.532	0.007	37	9	0.574	0.005	12	0	0.638	0.011	6	6
chrI	30275	A	G	10	0	0.621	0.015	6	5	0.654	0.008	32	7	0.658	0.005	0	4	0.506	0.031	9	3	0.573	0.008	7	2	0.539	0.010	19	4	0.490	0.007	17	0	0.517	0.008	22	13	0.532	0.007	37	9	0.574	0.005	12	0	0.638	0.011	6	6
chrI	30277	A	G	10	0	0.621	0.015	6	5	0.654	0.008	32	7	0.658	0.005	0	4	0.506	0.031	9	3	0.573	0.008	7	2	0.539	0.010	19	4	0.490	0.007	17	0	0.517	0.008	22	13	0.532	0.007	37	9	0.574	0.005	12	0	0.638	0.011	6	6
chrI	30290	C	A	10	0	0.621	0.015	8	6	0.654	0.008	30	8	0.658	0.005	0	4	0.506	0.031	6	3	0.573	0.008	7	2	0.539	0.010	17	4	0.490	0.007	17	0	0.517	0.008	21	14	0.532	0.007	33	10	0.574	0.005	11	0	0.638	0.011	5	6
chrI	30300	C	A	10	0	0.621	0.015	8	6	0.654	0.008	28	8	0.658	0.005	0	4	0.506	0.031	6	3	0.573	0.008	7	2	0.539	0.010	16	4	0.490	0.007	17	0	0.517	0.008	19	14	0.532	0.007	33	10	0.574	0.005	11	0	0.638	0.011	3	6
chrI	30307	T	C	10	0	0.621	0.015	9	6	0.654	0.008	31	10	0.658	0.005	0	4	0.506	0.031	7	3	0.573	0.008	7	2	0.539	0.010	16	4	0.490	0.007	18	0	0.517	0.008	19	14	0.532	0.007	35	10	0.574	0.005	11	0	0.638	0.011	3	6
chrI	30313	A	G	11	0	0.621	0.015	10	6	0.654	0.008	29	10	0.658	0.005	0	4	0.506	0.031	8	3	0.573	0.008	9	2	0.539	0.010	17	4	0.490	0.007	20	0	0.517	0.008	19	14	0.532	0.007	38	9	0.574	0.005	15	0	0.638	0.011	4	6
chrI	30335	C	T	13	2	0.621	0.015	11	10	0.654	0.008	28	34	0.658	0.005	0	3	0.506	0.031	10	10	0.573	0.008	7	11	0.539	0.010	15	20	0.490	0.007	21	9	0.517	0.008	18	21	0.532	0.007	38	34	0.574	0.005	15	0	0.638	0.011	2	8
chrI	30351	A	G	8	0	0.621	0.015	16	10	0.654	0.008	35	18	0.658	0.005	0	0	0.506	0.031	15	14	0.573	0.008	5	6	0.539	0.010	23	18	0.490	0.007	25	8	0.517	0.008	21	12	0.532	0.007	44	28	0.574	0.005	12	5	0.638	0.011	4	4
chrI	30352	C	A	8	0	0.621	0.015	16	10	0.654	0.008	35	18	0.658	0.005	0	0	0.506	0.031	15	14	0.573	0.008	5	6	0.539	0.010	23	18	0.490	0.007	25	8	0.517	0.008	21	12	0.532	0.007	44	28	0.574	0.005	12	5	0.638	0.011	4	4
chrI	30356	C	G	8	0	0.621	0.015	16	10	0.654	0.008	35	18	0.658	0.005	0	0	0.506	0.031	15	14	0.573	0.008	5	6	0.539	0.010	23	18	0.490	0.007	25	8	0.517	0.008	21	12	0.532	0.007	44	28	0.574	0.005	12	5	0.638	0.011	4	4
chrI	30361	A	T	8	1	0.621	0.015	21	11	0.654	0.008	38	19	0.658	0.005	0	0	0.506	0.031	17	15	0.573	0.008	5	7	0.539	0.010	24	20	0.490	0.007	28	8	0.517	0.008	22	14	0.532	0.007	51	28	0.574	0.005	12	5	0.638	0.011	6	4
chrI	30371	C	A	8	2	0.621	0.015	20	12	0.654	0.008	33	20	0.658	0.005	0	0	0.506	0.031	18	18	0.573	0.008	4	7	0.539	0.010	23	23	0.490	0.007	23	11	0.517	0.008	20	16	0.532	0.007	55	29	0.574	0.005	8	6	0.638	0.011	7	4
chrI	30381	T	C	8	2	0.621	0.015	21	13	0.654	0.008	33	23	0.658	0.005	0	0	0.506	0.031	18	18	0.573	0.008	4	7	0.539	0.010	24	21	0.490	0.007	25	11	0.517	0.008	20	18	0.532	0.007	57	29	0.574	0.005	8	6	0.638	0.011	7	4
chrI	30413	G	A	6	4	0.621	0.015	28	14	0.654	0.008	61	22	0.658	0.005	2	2	0.506	0.031	24	21	0.573	0.008	6	14	0.539	0.010	37	30	0.490	0.007	39	11	0.517	0.008	19	22	0.532	0.007	61	38	0.574	0.005	5	9	0.638	0.011	14	3
chrI	30422	G	A	5	4	0.621	0.015	26	14	0.654	0.008	62	21	0.658	0.005	2	2	0.506	0.031	24	21	0.573	0.008	6	13	0.539	0.010	37	30	0.490	0.007	40	12	0.517	0.008	22	24	0.532	0.007	62	35	0.574	0.005	5	8	0.638	0.011	14	1
chrI	30427	G	C	6	4	0.621	0.015	26	14	0.654	0.008	61	21	0.658	0.005	2	2	0.506	0.031	24	21	0.573	0.008	5	11	0.539	0.010	38	30	0.489	0.007	40	13	0.519	0.008	23	24	0.532	0.007	66	34	0.575	0.005	5	8	0.639	0.011	14	1
chrI	30432	G	T	5	4	0.621	0.015	26	13	0.654	0.008	60	21	0.658	0.005	2	2	0.506	0.031	25	21	0.573	0.008	5	11	0.539	0.010	40	27	0.489	0.007	40	13	0.519	0.008	24	24	0.532	0.007	66	32	0.575	0.005	5	8	0.639	0.011	14	1
chrI	30434	C	T	5	4	0.621	0.015	26	13	0.654	0.008	60	21	0.658	0.005	2	2	0.506	0.031	25	21	0.573	0.008	5	11	0.539	0.010	40	27	0.489	0.007	40	13	0.519	0.008	24	24	0.532	0.007	66	32	0.575	0.005	5	8	0.639	0.011	14	1
chrI	30468	G	A	3	5	0.621	0.015	28	17	0.654	0.008	54	27	0.658	0.005	2	4	0.506	0.031	24	20	0.573	0.008	9	17	0.539	0.010	41	34	0.489	0.007	41	17	0.519	0.008	22	26	0.532	0.007	59	45	0.575	0.005	7	9	0.639	0.011	12	4
chrI	30478	C	T	3	2	0.621	0.015	27	12	0.654	0.008	55	16	0.658	0.005	0	4	0.506	0.031	23	14	0.573	0.008	8	14	0.539	0.010	39	27	0.489	0.007	35	13	0.519	0.008	19	23	0.532	0.007	58	36	0.575	0.005	7	7	0.639	0.011	10	4
chrI	30481	T	A	3	2	0.621	0.015	27	12	0.654	0.008	55	16	0.658	0.005	0	4	0.506	0.031	23	14	0.573	0.008	8	14	0.539	0.010	39	27	0.489	0.007	35	13	0.519	0.008	19	23	0.532	0.007	58	36	0.575	0.005	7	7	0.639	0.011	10	4
chrI	30493	G	A	6	3	0.621	0.015	23	15	0.654	0.008	55	21	0.658	0.005	1	4	0.506	0.031	23	20	0.573	0.008	7	19	0.539	0.010	38	36	0.489	0.007	34	16	0.519	0.008	20	26	0.532	0.007	55	49	0.575	0.005	9	7	0.639	0.011	9	5
chrI	30516	G	A	6	4	0.621	0.015	22	16	0.655	0.008	53	22	0.659	0.005	1	2	0.505	0.031	21	21	0.573	0.008	6	20	0.539	0.010	39	38	0.490	0.007	33	20	0.517	0.008	25	26	0.531	0.007	52	52	0.574	0.005	11	5	0.637	0.011	5	8
chrI	30522	A	G	7	4	0.621	0.015	23	16	0.655	0.008	58	22	0.659	0.005	2	2	0.505	0.031	21	24	0.573	0.008	7	22	0.539	0.010	37	41	0.490	0.007	35	20	0.517	0.008	26	25	0.531	0.007	62	55	0.574	0.005	12	4	0.637	0.011	10	8
chrI	30548	A	G	7	2	0.621	0.015	14	16	0.655	0.008	54	23	0.659	0.005	3	0	0.505	0.031	19	22	0.573	0.008	8	19	0.539	0.010	35	41	0.490	0.007	29	20	0.517	0.008	25	20	0.531	0.007	61	45	0.574	0.005	16	5	0.637	0.011	9	8
chrI	30551	G	A	7	2	0.621	0.015	14	16	0.655	0.008	54	23	0.659	0.005	3	0	0.505	0.031	19	22	0.573	0.008	8	19	0.539	0.010	35	41	0.490	0.007	29	20	0.517	0.008	25	20	0.531	0.007	61	45	0.574	0.005	16	5	0.637	0.011	9	8
chrI	30558	G	A	7	2	0.621	0.015	14	15	0.655	0.008	53	23	0.659	0.005	3	0	0.505	0.031	16	22	0.573	0.008	8	21	0.539	0.010	30	41	0.490	0.007	25	21	0.517	0.008	26	22	0.531	0.007	55	49	0.574	0.005	16	7	0.637	0.011	8	11
chrI	30583	A	G	7	3	0.621	0.015	17	17	0.655	0.008	55	23	0.659	0.005	3	0	0.505	0.031	18	22	0.573	0.008	6	24	0.539	0.010	33	40	0.490	0.007	27	17	0.517	0.008	22	21	0.531	0.007	58	48	0.574	0.005	15	6	0.637	0.011	9	13
chrI	30601	C	T	8	2	0.621	0.015	17	19	0.655	0.008	54	26	0.659	0.005	3	0	0.505	0.031	17	27	0.573	0.008	6	23	0.539	0.010	27	43	0.490	0.007	27	16	0.517	0.008	27	20	0.531	0.007	69	44	0.574	0.005	13	7	0.637	0.011	11	12
chrI	30602	G	A	8	2	0.621	0.015	17	19	0.655	0.008	54	26	0.659	0.005	3	0	0.505	0.031	17	27	0.573	0.008	6	23	0.539	0.010	27	43	0.490	0.007	27	16	0.517	0.008	27	20	0.531	0.007	69	44	0.574	0.005	13	7	0.637	0.011	11	12
chrI	30613	C	T	8	1	0.621	0.015	15	17	0.655	0.008	56	28	0.658	0.005	3	0	0.505	0.031	14	23	0.574	0.008	4	20	0.539	0.010	28	40	0.488	0.007	28	17	0.517	0.008	32	20	0.529	0.007	66	43	0.573	0.005	12	7	0.636	0.011	11	11
chrI	30614	T	C	8	1	0.621	0.015	15	17	0.655	0.008	56	28	0.658	0.005	3	0	0.505	0.031	14	23	0.574	0.008	4	20	0.539	0.010	28	40	0.488	0.007	28	17	0.517	0.008	32	20	0.529	0.007	66	43	0.573	0.005	12	7	0.636	0.011	11	11
chrI	30624	T	A	4	1	0.621	0.015	17	21	0.655	0.008	51	34	0.658	0.005	2	0	0.505	0.031	11	29	0.574	0.008	4	18	0.539	0.010	30	42	0.488	0.007	27	19	0.517	0.008	30	22	0.529	0.007	58	51	0.573	0.005	10	9	0.636	0.011	11	10
chrI	30662	T	G	3	1	0.621	0.015	25	19	0.655	0.008	44	33	0.658	0.005	2	1	0.505	0.031	15	23	0.573	0.008	4	23	0.539	0.010	30	38	0.488	0.007	24	18	0.516	0.008	30	20	0.529	0.007	69	55	0.573	0.005	11	7	0.636	0.011	10	6
chrI	30669	T	C	3	1	0.621	0.015	25	16	0.655	0.008	44	28	0.658	0.005	2	2	0.505	0.031	15	20	0.573	0.008	4	19	0.539	0.010	31	32	0.488	0.007	22	18	0.516	0.008	29	18	0.529	0.007	67	50	0.573	0.005	15	6	0.636	0.011	7	4
chrI	30670	T	C	3	1	0.621	0.015	25	16	0.655	0.008	44	28	0.658	0.005	2	2	0.505	0.031	15	20	0.573	0.008	4	19	0.539	0.010	31	32	0.488	0.007	22	18	0.516	0.008	29	18	0.529	0.007	67	50	0.573	0.005	15	6	0.636	0.011	7	4
chrI	30713	T	G	3	1	0.621	0.015	18	15	0.655	0.008	31	20	0.658	0.005	1	5	0.505	0.031	9	23	0.573	0.008	3	15	0.539	0.010	27	29	0.488	0.007	18	18	0.516	0.008	18	23	0.529	0.007	62	56	0.573	0.005	14	4	0.636	0.011	5	4
chrI	30747	A	C	5	1	0.620	0.015	13	15	0.654	0.008	29	24	0.658	0.005	0	5	0.505	0.031	7	16	0.573	0.008	6	5	0.539	0.010	20	15	0.489	0.007	14	16	0.517	0.008	15	19	0.531	0.007	43	43	0.574	0.005	11	3	0.637	0.011	5	4
chrI	30749	G	A	5	1	0.620	0.015	13	15	0.654	0.008	29	24	0.658	0.005	0	5	0.505	0.031	7	16	0.573	0.008	6	5	0.539	0.010	20	15	0.489	0.007	14	16	0.517	0.008	15	19	0.531	0.007	43	43	0.574	0.005	11	3	0.637	0.011	5	4
chrI	30755	C	G	5	1	0.620	0.015	13	16	0.654	0.008	31	27	0.658	0.005	0	5	0.505	0.031	7	18	0.573	0.008	6	6	0.539	0.010	21	15	0.489	0.007	13	16	0.517	0.008	15	21	0.531	0.007	39	45	0.574	0.005	12	5	0.637	0.011	5	5
chrI	30782	T	C	4	2	0.620	0.015	12	13	0.653	0.008	23	25	0.658	0.005	0	2	0.505	0.031	7	16	0.574	0.008	5	8	0.539	0.010	19	10	0.489	0.007	8	13	0.517	0.008	13	20	0.531	0.007	31	38	0.574	0.005	7	4	0.637	0.011	6	4
chrI	30787	T	C	4	2	0.622	0.015	11	12	0.653	0.008	23	26	0.658	0.005	0	2	0.505	0.031	7	14	0.574	0.008	5	9	0.539	0.010	20	11	0.489	0.007	7	14	0.517	0.008	13	18	0.531	0.007	28	36	0.574	0.005	7	4	0.637	0.011	6	4
chrI	30817	T	C	5	1	0.622	0.015	10	11	0.653	0.008	28	22	0.659	0.005	2	0	0.505	0.031	8	13	0.573	0.008	7	10	0.539	0.010	15	9	0.489	0.007	7	14	0.518	0.008	13	20	0.531	0.007	26	35	0.573	0.005	6	5	0.637	0.011	6	4
chrI	30840	G	A	5	2	0.622	0.015	5	7	0.651	0.008	24	15	0.659	0.005	2	0	0.505	0.031	10	13	0.573	0.008	4	12	0.538	0.010	13	8	0.489	0.007	9	13	0.518	0.008	6	17	0.531	0.007	18	25	0.573	0.005	4	4	0.637	0.011	5	2
chrI	30852	T	C	5	2	0.622	0.015	3	6	0.651	0.008	26	12	0.659	0.005	2	0	0.505	0.031	10	12	0.573	0.008	2	9	0.538	0.010	11	8	0.489	0.007	8	10	0.518	0.008	5	14	0.531	0.007	20	21	0.573	0.005	4	4	0.637	0.011	3	2
chrI	30980	G	A	0	1	0.622	0.015	4	0	0.651	0.008	7	2	0.659	0.005	0	0	0.505	0.031	0	2	0.574	0.008	0	2	0.538	0.010	4	2	0.489	0.007	1	3	0.518	0.008	6	4	0.532	0.007	14	10	0.574	0.005	4	2	0.637	0.011	0	0
chrI	30987	T	G	0	0	0.622	0.015	4	0	0.650	0.008	7	2	0.659	0.005	0	0	0.505	0.031	0	2	0.574	0.008	0	2	0.537	0.010	3	2	0.489	0.007	1	3	0.519	0.008	3	3	0.532	0.007	14	10	0.574	0.005	4	2	0.637	0.011	0	0
chrI	31018	G	A	0	0	0.622	0.015	5	0	0.651	0.008	6	2	0.659	0.005	0	0	0.505	0.031	0	1	0.575	0.008	2	2	0.537	0.010	2	2	0.489	0.007	1	3	0.519	0.008	3	2	0.531	0.007	13	10	0.574	0.005	4	0	0.637	0.011	0	0
chrI	31026	G	C	0	0	0.622	0.015	4	0	0.651	0.008	7	2	0.659	0.005	0	0	0.505	0.031	2	1	0.575	0.008	3	2	0.537	0.010	2	2	0.489	0.007	3	3	0.519	0.008	6	2	0.531	0.007	12	8	0.574	0.005	4	0	0.637	0.011	0	0
chrI	31058	G	A	2	0	0.622	0.015	4	0	0.651	0.008	9	2	0.660	0.005	0	0	0.505	0.031	2	2	0.574	0.008	4	0	0.536	0.010	4	1	0.488	0.007	2	3	0.519	0.008	6	4	0.531	0.007	14	9	0.574	0.005	4	0	0.637	0.011	2	0
chrI	31152	C	T	0	2	0.622	0.015	0	4	0.651	0.008	3	15	0.660	0.005	0	0	0.505	0.031	4	3	0.574	0.008	1	2	0.536	0.010	5	10	0.489	0.007	1	7	0.517	0.008	5	4	0.531	0.007	10	13	0.574	0.005	2	0	0.637	0.011	0	0
chrI	31154	G	A	0	2	0.622	0.015	0	4	0.651	0.008	3	15	0.660	0.005	0	0	0.505	0.031	4	3	0.574	0.008	1	2	0.536	0.010	5	10	0.489	0.007	1	7	0.517	0.008	5	4	0.531	0.007	10	13	0.574	0.005	2	0	0.637	0.011	0	0
chrI	31168	A	G	0	2	0.622	0.015	0	6	0.650	0.008	4	19	0.660	0.005	0	0	0.505	0.031	5	3	0.574	0.008	2	2	0.536	0.010	5	12	0.489	0.007	2	8	0.518	0.008	10	7	0.531	0.007	11	17	0.574	0.005	2	2	0.637	0.011	0	0
chrI	31176	A	G	0	2	0.622	0.015	0	8	0.650	0.008	4	19	0.660	0.005	0	0	0.505	0.031	5	3	0.574	0.008	2	2	0.536	0.010	7	12	0.489	0.007	2	9	0.517	0.008	11	7	0.531	0.007	12	17	0.574	0.005	2	3	0.637	0.011	0	0
chrI	31212	G	A	0	2	0.622	0.015	2	8	0.650	0.008	8	24	0.659	0.005	0	0	0.505	0.031	6	4	0.574	0.008	6	2	0.536	0.010	9	17	0.489	0.007	4	10	0.517	0.008	15	9	0.531	0.007	14	22	0.574	0.005	5	4	0.637	0.011	0	0
chrI	31391	A	G	11	2	0.619	0.015	18	13	0.649	0.008	52	46	0.660	0.005	0	0	0.505	0.031	27	21	0.575	0.008	10	6	0.536	0.010	19	31	0.489	0.007	32	23	0.518	0.008	19	25	0.531	0.007	40	39	0.573	0.005	12	7	0.635	0.011	18	9
chrI	31403	T	A	11	2	0.619	0.015	20	15	0.649	0.008	56	47	0.660	0.005	0	0	0.505	0.031	25	21	0.575	0.008	11	6	0.536	0.010	18	32	0.489	0.007	30	23	0.517	0.008	18	23	0.531	0.007	38	37	0.573	0.005	13	6	0.635	0.011	16	11
chrI	31605	G	A	6	0	0.619	0.015	6	6	0.648	0.008	27	13	0.659	0.005	1	0	0.505	0.031	22	2	0.576	0.008	10	7	0.537	0.010	14	8	0.488	0.007	9	6	0.517	0.008	13	5	0.531	0.007	34	14	0.572	0.005	4	5	0.636	0.011	4	1
chrI	31608	C	T	6	0	0.619	0.015	6	6	0.648	0.008	27	13	0.659	0.005	1	0	0.505	0.031	22	2	0.576	0.008	10	7	0.537	0.010	14	8	0.488	0.007	9	6	0.517	0.008	13	5	0.531	0.007	34	14	0.572	0.005	4	5	0.636	0.011	4	1
chrI	31620	G	A	7	0	0.619	0.015	7	9	0.648	0.008	29	11	0.659	0.005	1	0	0.505	0.031	20	1	0.576	0.008	10	8	0.537	0.010	12	9	0.488	0.007	10	8	0.517	0.008	14	8	0.531	0.007	34	16	0.572	0.005	8	6	0.636	0.011	5	3
chrI	31683	C	A	10	2	0.619	0.015	20	17	0.648	0.008	43	19	0.659	0.005	2	1	0.505	0.031	21	7	0.575	0.008	19	7	0.537	0.010	21	9	0.489	0.007	13	11	0.517	0.008	19	12	0.531	0.007	49	40	0.572	0.005	9	8	0.636	0.011	8	6
chrI	31692	G	A	11	2	0.619	0.015	22	16	0.648	0.008	44	21	0.659	0.005	3	2	0.505	0.031	20	10	0.575	0.008	20	7	0.537	0.010	20	12	0.489	0.007	14	13	0.517	0.008	22	13	0.531	0.007	49	41	0.572	0.005	9	9	0.636	0.011	12	7
chrI	31755	C	T	13	12	0.619	0.015	35	24	0.648	0.008	60	40	0.659	0.005	9	6	0.505	0.031	27	19	0.575	0.008	26	16	0.535	0.010	28	36	0.488	0.007	28	28	0.517	0.008	31	26	0.532	0.007	66	68	0.572	0.005	13	18	0.636	0.011	16	15
chrI	31821	C	T	18	20	0.619	0.015	59	35	0.648	0.008	76	44	0.659	0.005	4	9	0.505	0.031	28	29	0.576	0.008	32	19	0.535	0.010	33	52	0.488	0.007	32	27	0.517	0.008	30	31	0.532	0.007	93	67	0.572	0.005	12	23	0.636	0.011	25	17
chrI	32158	T	C	19	12	0.617	0.014	47	30	0.647	0.008	85	57	0.657	0.005	6	3	0.508	0.030	37	40	0.578	0.008	22	32	0.536	0.010	55	31	0.487	0.007	39	35	0.517	0.008	42	39	0.531	0.007	81	63	0.572	0.005	33	23	0.634	0.011	21	20
chrI	32373	T	C	16	12	0.617	0.014	44	25	0.647	0.008	88	61	0.658	0.005	8	2	0.508	0.030	44	24	0.578	0.008	32	25	0.536	0.010	26	61	0.487	0.007	51	46	0.517	0.008	31	36	0.531	0.007	85	82	0.572	0.005	41	15	0.634	0.011	28	17
chrI	32511	C	T	23	8	0.614	0.014	58	24	0.648	0.008	100	46	0.657	0.005	0	4	0.510	0.031	39	25	0.575	0.008	26	34	0.535	0.010	41	51	0.487	0.007	45	46	0.516	0.008	37	29	0.530	0.007	77	77	0.572	0.005	42	14	0.634	0.011	23	18
chrI	32574	T	G	25	11	0.614	0.014	64	22	0.648	0.008	94	47	0.658	0.005	2	3	0.510	0.031	36	20	0.576	0.008	28	32	0.535	0.010	43	48	0.487	0.007	45	45	0.516	0.008	33	23	0.530	0.007	78	63	0.573	0.005	32	17	0.634	0.011	25	14
chrI	32595	T	C	25	8	0.614	0.014	70	28	0.648	0.008	95	47	0.657	0.005	2	2	0.510	0.031	36	20	0.577	0.008	26	35	0.535	0.010	40	51	0.486	0.007	44	45	0.516	0.008	35	30	0.530	0.007	85	66	0.573	0.005	35	16	0.634	0.011	30	16
chrI	32652	A	C	22	3	0.614	0.014	46	24	0.648	0.008	64	42	0.657	0.005	1	1	0.510	0.031	23	38	0.577	0.008	23	28	0.536	0.010	35	46	0.486	0.007	32	35	0.516	0.008	38	29	0.530	0.007	68	51	0.572	0.005	33	14	0.634	0.011	26	9
chrI	32776	C	T	10	3	0.617	0.014	29	18	0.648	0.008	66	41	0.658	0.005	5	5	0.510	0.031	25	18	0.576	0.008	27	24	0.534	0.010	41	36	0.488	0.007	38	26	0.517	0.007	34	33	0.530	0.007	88	66	0.574	0.005	17	17	0.636	0.011	19	5
chrI	32781	G	A	8	3	0.617	0.014	29	16	0.648	0.008	69	40	0.658	0.005	5	5	0.510	0.031	22	16	0.576	0.008	23	23	0.534	0.010	41	33	0.488	0.007	37	26	0.517	0.007	27	31	0.530	0.007	85	62	0.574	0.005	16	16	0.636	0.011	20	5
chrI	32805	C	T	9	3	0.617	0.014	28	18	0.647	0.008	62	38	0.657	0.005	5	4	0.510	0.031	23	18	0.576	0.008	19	21	0.533	0.010	39	30	0.487	0.007	33	22	0.516	0.007	23	34	0.530	0.007	80	59	0.574	0.005	11	16	0.636	0.011	16	6
chrI	32842	A	G	6	4	0.617	0.014	36	16	0.647	0.008	59	31	0.658	0.005	2	1	0.510	0.031	26	16	0.576	0.008	13	11	0.533	0.010	32	30	0.487	0.007	28	14	0.516	0.007	27	28	0.531	0.007	72	51	0.573	0.005	19	10	0.636	0.011	16	9
chrI	32883	C	T	6	8	0.617	0.014	36	18	0.647	0.008	59	33	0.658	0.005	3	3	0.510	0.031	25	25	0.576	0.008	14	12	0.533	0.010	32	28	0.487	0.007	24	14	0.516	0.007	34	30	0.531	0.007	86	54	0.573	0.005	23	10	0.636	0.011	16	8
chrI	32989	G	A	6	9	0.617	0.014	24	13	0.647	0.008	55	25	0.658	0.005	2	1	0.510	0.031	28	22	0.576	0.008	13	8	0.533	0.010	15	27	0.487	0.007	18	19	0.516	0.007	20	30	0.531	0.007	78	45	0.573	0.005	20	4	0.636	0.011	16	6
chrI	33003	T	G	7	8	0.617	0.014	30	15	0.647	0.008	48	24	0.658	0.005	2	0	0.510	0.031	30	22	0.576	0.008	9	7	0.533	0.010	17	29	0.487	0.007	22	19	0.516	0.007	17	30	0.531	0.007	68	49	0.573	0.005	20	3	0.636	0.011	14	6
chrI	33010	C	T	8	6	0.617	0.014	31	13	0.647	0.008	46	23	0.658	0.005	2	0	0.510	0.031	30	22	0.576	0.008	8	6	0.533	0.010	16	30	0.487	0.007	22	18	0.516	0.007	14	30	0.531	0.007	66	42	0.573	0.005	20	2	0.636	0.011	13	7
chrI	33040	A	G	8	6	0.617	0.014	43	20	0.647	0.008	54	28	0.658	0.005	3	3	0.510	0.031	26	31	0.576	0.008	5	11	0.533	0.010	24	43	0.487	0.007	24	19	0.516	0.007	13	30	0.531	0.007	73	60	0.573	0.005	27	2	0.636	0.011	18	10
chrI	33048	A	C	8	6	0.617	0.014	46	21	0.647	0.008	57	28	0.658	0.005	3	3	0.510	0.031	26	31	0.576	0.008	5	11	0.533	0.010	24	42	0.487	0.007	25	20	0.516	0.007	16	30	0.531	0.007	72	67	0.573	0.005	26	2	0.636	0.011	18	10
chrI	33070	A	T	10	8	0.617	0.014	45	22	0.647	0.008	67	29	0.658	0.005	4	4	0.510	0.031	30	30	0.576	0.008	4	14	0.533	0.010	28	42	0.487	0.007	30	23	0.516	0.007	19	28	0.531	0.007	83	65	0.573	0.005	28	4	0.636	0.011	22	10
chrI	33147	G	T	4	4	0.617	0.014	35	19	0.647	0.008	55	28	0.658	0.005	1	5	0.510	0.031	22	20	0.576	0.008	14	18	0.534	0.010	25	26	0.487	0.007	25	23	0.516	0.007	30	18	0.531	0.007	66	51	0.573	0.005	18	5	0.635	0.011	30	8
chrI	33149	C	A	4	4	0.617	0.014	35	19	0.647	0.008	55	28	0.658	0.005	1	5	0.510	0.031	22	20	0.576	0.008	14	18	0.534	0.010	25	26	0.487	0.007	25	23	0.516	0.007	30	18	0.531	0.007	66	51	0.573	0.005	18	5	0.635	0.011	30	8
chrI	33152	T	C	4	4	0.617	0.014	35	19	0.647	0.008	55	28	0.658	0.005	1	5	0.510	0.031	22	20	0.576	0.008	14	18	0.534	0.010	25	26	0.487	0.007	25	23	0.516	0.007	30	18	0.531	0.007	66	51	0.573	0.005	18	5	0.635	0.011	30	8
chrI	33201	A	G	5	4	0.617	0.014	44	20	0.647	0.008	77	29	0.658	0.005	2	3	0.510	0.031	42	17	0.576	0.008	21	21	0.534	0.010	28	25	0.485	0.007	25	23	0.516	0.007	37	26	0.531	0.007	60	57	0.573	0.005	22	2	0.635	0.011	21	12
chrI	33240	A	G	3	2	0.617	0.014	46	22	0.647	0.008	90	37	0.658	0.005	0	2	0.510	0.031	38	19	0.576	0.008	20	25	0.534	0.010	32	30	0.485	0.007	31	21	0.516	0.007	36	28	0.531	0.007	76	55	0.573	0.005	16	6	0.635	0.011	24	9
chrI	33279	C	T	3	3	0.617	0.014	36	16	0.647	0.008	81	27	0.658	0.005	1	2	0.509	0.031	39	15	0.576	0.008	17	18	0.534	0.010	27	23	0.485	0.007	23	18	0.516	0.007	36	20	0.531	0.007	79	48	0.573	0.005	12	9	0.635	0.011	20	4
chrI	33280	T	C	3	3	0.617	0.014	36	16	0.647	0.008	81	27	0.658	0.005	1	2	0.509	0.031	39	15	0.576	0.008	17	18	0.534	0.010	27	23	0.485	0.007	23	18	0.516	0.007	36	20	0.531	0.007	79	48	0.573	0.005	12	9	0.635	0.011	20	4
chrI	33283	C	T	3	3	0.617	0.014	36	16	0.647	0.008	81	27	0.658	0.005	1	2	0.509	0.031	39	15	0.576	0.008	17	18	0.534	0.010	27	23	0.485	0.007	23	18	0.516	0.007	36	20	0.531	0.007	79	48	0.573	0.005	12	9	0.635	0.011	20	4
chrI	33293	A	T	2	4	0.617	0.014	34	20	0.647	0.008	90	29	0.658	0.005	0	3	0.509	0.031	28	25	0.576	0.008	15	18	0.534	0.010	28	27	0.485	0.007	24	20	0.516	0.007	39	25	0.531	0.007	88	53	0.573	0.005	14	9	0.635	0.011	19	5
chrI	33301	G	C	3	4	0.617	0.014	32	16	0.647	0.008	87	22	0.658	0.005	1	1	0.509	0.031	32	16	0.576	0.008	13	16	0.534	0.010	28	23	0.485	0.007	22	14	0.516	0.007	37	20	0.531	0.007	100	49	0.573	0.005	14	8	0.635	0.011	20	5
chrI	33302	G	A	3	4	0.617	0.014	32	16	0.647	0.008	87	22	0.658	0.005	1	1	0.509	0.031	32	16	0.576	0.008	13	16	0.534	0.010	28	23	0.485	0.007	22	14	0.516	0.007	37	20	0.531	0.007	100	49	0.573	0.005	14	8	0.635	0.011	20	5
chrI	33304	C	G	3	4	0.617	0.014	32	16	0.647	0.008	87	22	0.658	0.005	1	1	0.509	0.031	32	16	0.576	0.008	13	16	0.534	0.010	28	23	0.485	0.007	22	14	0.516	0.007	37	20	0.531	0.007	100	49	0.573	0.005	14	8	0.635	0.011	20	5
chrI	33323	C	T	3	4	0.617	0.014	27	13	0.647	0.008	75	21	0.658	0.005	0	1	0.509	0.031	22	11	0.576	0.008	11	11	0.534	0.010	26	22	0.485	0.007	15	22	0.516	0.007	33	18	0.531	0.007	93	50	0.573	0.005	11	9	0.635	0.011	18	4
chrI	33324	T	C	3	4	0.617	0.014	27	13	0.647	0.008	75	21	0.658	0.005	0	1	0.509	0.031	22	11	0.576	0.008	11	11	0.534	0.010	26	22	0.485	0.007	15	22	0.516	0.007	33	18	0.531	0.007	93	50	0.573	0.005	11	9	0.635	0.011	18	4
chrI	33328	C	A	3	4	0.617	0.014	27	13	0.647	0.008	75	21	0.658	0.005	0	1	0.509	0.031	22	11	0.576	0.008	11	11	0.534	0.010	26	22	0.485	0.007	15	22	0.516	0.007	33	18	0.531	0.007	93	50	0.573	0.005	11	9	0.635	0.011	18	4
chrI	33347	T	A	5	2	0.617	0.014	25	14	0.647	0.008	78	25	0.658	0.005	0	1	0.509	0.031	23	9	0.576	0.008	12	13	0.534	0.010	24	31	0.485	0.007	14	23	0.516	0.007	34	16	0.531	0.007	100	51	0.573	0.005	8	5	0.635	0.011	14	3
chrI	33348	G	T	5	2	0.617	0.014	25	14	0.647	0.008	78	25	0.658	0.005	0	1	0.509	0.031	23	9	0.576	0.008	12	13	0.534	0.010	24	31	0.485	0.007	14	23	0.516	0.007	34	16	0.531	0.007	100	51	0.573	0.005	8	5	0.635	0.011	14	3
chrI	33435	A	G	10	1	0.619	0.014	29	12	0.647	0.008	75	26	0.659	0.005	3	2	0.509	0.031	24	14	0.577	0.008	9	7	0.533	0.010	37	39	0.484	0.007	19	18	0.516	0.007	34	26	0.530	0.007	86	45	0.573	0.005	6	0	0.635	0.011	17	6
chrI	33436	A	G	10	1	0.619	0.014	29	12	0.647	0.008	75	26	0.659	0.005	3	2	0.512	0.030	24	14	0.577	0.008	9	7	0.533	0.010	37	39	0.484	0.007	19	18	0.516	0.007	34	26	0.530	0.007	86	45	0.573	0.005	6	0	0.635	0.011	17	6
chrI	33444	C	T	11	3	0.619	0.014	26	13	0.647	0.008	76	29	0.659	0.005	3	2	0.512	0.030	27	17	0.577	0.008	9	11	0.533	0.010	40	41	0.484	0.007	20	18	0.516	0.007	32	31	0.530	0.007	85	53	0.573	0.005	6	0	0.635	0.011	17	6
chrI	33483	C	T	9	5	0.619	0.014	23	13	0.647	0.008	77	35	0.659	0.005	2	4	0.512	0.030	31	26	0.577	0.008	12	11	0.533	0.010	43	45	0.484	0.007	20	25	0.516	0.007	33	42	0.530	0.007	89	64	0.573	0.005	7	9	0.635	0.011	17	13
chrI	33493	A	G	7	6	0.619	0.014	26	14	0.647	0.008	72	37	0.659	0.005	2	4	0.512	0.030	32	29	0.577	0.008	11	12	0.533	0.010	42	42	0.484	0.007	20	23	0.516	0.007	33	45	0.530	0.007	91	63	0.573	0.005	8	9	0.635	0.011	19	16
chrI	33512	A	G	12	6	0.619	0.014	48	7	0.647	0.008	100	29	0.659	0.005	4	3	0.512	0.030	44	35	0.577	0.008	17	17	0.533	0.010	43	39	0.484	0.007	33	30	0.516	0.007	39	42	0.530	0.007	110	69	0.573	0.005	14	9	0.635	0.011	24	15
chrI	33513	T	G	12	6	0.619	0.014	48	7	0.647	0.008	100	29	0.659	0.005	4	3	0.512	0.030	44	35	0.577	0.008	17	17	0.533	0.010	43	39	0.484	0.007	33	30	0.516	0.007	39	42	0.530	0.007	110	69	0.573	0.005	14	9	0.635	0.011	24	15
chrI	33546	C	T	13	6	0.619	0.014	51	17	0.647	0.008	87	40	0.659	0.005	5	2	0.512	0.030	27	34	0.577	0.008	16	18	0.533	0.010	36	42	0.484	0.007	39	21	0.516	0.007	45	30	0.530	0.007	109	83	0.573	0.005	23	14	0.635	0.011	25	25
chrI	33548	A	C	13	6	0.619	0.014	51	17	0.647	0.008	87	40	0.659	0.005	5	2	0.512	0.030	27	34	0.577	0.008	16	18	0.533	0.010	36	42	0.484	0.007	39	21	0.516	0.007	45	30	0.530	0.007	109	83	0.573	0.005	23	14	0.635	0.011	25	25
chrI	33570	G	A	16	6	0.619	0.014	52	25	0.647	0.008	88	52	0.659	0.005	5	4	0.512	0.030	41	34	0.577	0.008	17	29	0.533	0.010	33	45	0.484	0.007	39	37	0.516	0.007	47	32	0.530	0.007	104	79	0.573	0.005	26	19	0.635	0.011	25	30
chrI	33579	T	C	22	11	0.619	0.014	59	23	0.647	0.008	93	54	0.659	0.005	5	3	0.512	0.030	42	32	0.577	0.008	21	27	0.533	0.010	40	43	0.484	0.007	43	40	0.516	0.007	49	31	0.530	0.007	109	85	0.573	0.005	36	23	0.635	0.011	31	28
chrI	33594	T	C	21	13	0.619	0.014	60	29	0.647	0.008	94	56	0.659	0.005	3	4	0.512	0.030	45	28	0.577	0.008	22	30	0.533	0.010	41	49	0.484	0.007	46	48	0.516	0.007	52	31	0.530	0.007	101	93	0.573	0.005	33	28	0.634	0.011	29	27
chrI	33600	C	A	17	13	0.619	0.014	58	29	0.647	0.008	92	54	0.659	0.005	3	4	0.512	0.030	43	24	0.577	0.008	22	28	0.533	0.010	38	49	0.484	0.007	43	48	0.516	0.007	51	30	0.530	0.007	96	91	0.573	0.005	33	28	0.634	0.011	26	27
chrI	33612	A	G	15	11	0.618	0.014	58	30	0.648	0.008	83	62	0.658	0.005	3	5	0.512	0.030	30	33	0.577	0.008	19	31	0.534	0.009	38	53	0.484	0.007	41	46	0.515	0.007	54	37	0.530	0.007	95	88	0.572	0.005	32	26	0.634	0.011	23	29
chrI	33709	A	C	29	17	0.618	0.014	63	44	0.648	0.008	102	61	0.658	0.005	3	12	0.512	0.030	47	21	0.577	0.008	23	43	0.534	0.009	47	59	0.484	0.007	56	50	0.515	0.007	63	53	0.530	0.007	104	73	0.572	0.005	38	18	0.634	0.011	18	22
chrI	33795	C	T	20	9	0.618	0.014	55	45	0.648	0.008	119	65	0.658	0.005	3	5	0.512	0.030	44	23	0.577	0.008	37	23	0.534	0.009	67	55	0.484	0.007	51	58	0.515	0.007	67	54	0.530	0.007	97	71	0.572	0.005	38	18	0.634	0.011	20	25
chrI	33939	G	A	25	13	0.617	0.014	47	44	0.647	0.008	119	47	0.657	0.005	5	3	0.512	0.030	53	31	0.575	0.008	38	31	0.534	0.010	74	40	0.483	0.007	53	39	0.515	0.007	61	58	0.529	0.007	102	96	0.572	0.005	33	17	0.633	0.011	45	21
chrI	33942	C	G	25	13	0.617	0.014	47	44	0.647	0.008	119	47	0.657	0.005	5	3	0.512	0.030	53	31	0.575	0.008	38	31	0.534	0.010	74	40	0.483	0.007	53	39	0.515	0.007	61	58	0.529	0.007	102	96	0.572	0.005	33	17	0.633	0.011	45	21
chrI	34032	C	T	25	17	0.617	0.014	50	29	0.647	0.008	107	43	0.657	0.005	4	6	0.512	0.030	51	30	0.575	0.008	29	25	0.534	0.010	62	54	0.483	0.007	46	37	0.515	0.007	62	50	0.529	0.007	107	94	0.572	0.005	28	24	0.633	0.011	31	22
chrI	34050	C	T	21	15	0.617	0.014	52	30	0.647	0.008	103	40	0.657	0.005	6	6	0.512	0.030	51	29	0.575	0.008	28	35	0.534	0.010	60	60	0.483	0.007	42	35	0.515	0.007	61	52	0.529	0.007	103	99	0.572	0.005	24	28	0.633	0.011	31	21
chrI	34091	A	G	14	13	0.617	0.014	58	32	0.647	0.008	95	51	0.657	0.005	13	2	0.512	0.030	31	27	0.575	0.008	30	34	0.533	0.010	59	47	0.484	0.007	35	32	0.515	0.007	54	49	0.530	0.007	87	86	0.571	0.005	23	21	0.633	0.011	43	15
chrI	34149	T	C	12	15	0.616	0.014	70	31	0.647	0.008	114	49	0.657	0.005	9	2	0.512	0.030	39	28	0.575	0.008	34	31	0.533	0.010	58	42	0.484	0.007	42	36	0.515	0.007	58	51	0.530	0.007	92	84	0.571	0.005	19	16	0.633	0.011	35	18
chrI	34164	C	T	11	17	0.616	0.014	66	30	0.647	0.008	122	52	0.657	0.005	9	3	0.512	0.030	41	32	0.575	0.008	30	33	0.533	0.010	59	46	0.484	0.007	48	41	0.515	0.007	52	50	0.530	0.007	97	82	0.571	0.005	20	14	0.633	0.011	33	16
chrI	34224	A	G	16	18	0.616	0.014	50	33	0.647	0.008	113	57	0.657	0.005	7	2	0.512	0.030	46	44	0.575	0.008	29	38	0.533	0.010	54	43	0.484	0.007	39	47	0.515	0.007	47	42	0.530	0.007	99	91	0.571	0.005	22	21	0.633	0.011	33	26
chrI	34257	G	A	24	20	0.616	0.014	58	34	0.647	0.008	120	60	0.657	0.005	7	2	0.512	0.030	53	47	0.575	0.008	31	36	0.533	0.010	68	49	0.484	0.007	44	49	0.515	0.007	52	44	0.530	0.007	98	104	0.571	0.005	31	18	0.633	0.011	36	29
chrI	34275	T	C	24	19	0.616	0.014	59	32	0.647	0.008	107	63	0.657	0.005	7	5	0.512	0.030	59	41	0.575	0.008	30	31	0.533	0.010	64	52	0.484	0.007	42	54	0.515	0.007	49	48	0.530	0.007	96	103	0.571	0.005	28	20	0.633	0.011	37	28
chrI	34281	T	C	24	23	0.616	0.014	62	32	0.647	0.008	104	60	0.657	0.005	7	5	0.512	0.030	53	35	0.575	0.008	33	29	0.533	0.010	65	52	0.484	0.007	42	54	0.515	0.007	51	46	0.530	0.007	96	91	0.571	0.005	31	20	0.633	0.011	36	28
chrI	34296	T	G	20	20	0.616	0.014	54	30	0.647	0.008	99	53	0.657	0.005	2	5	0.512	0.030	50	31	0.575	0.008	31	31	0.533	0.010	60	45	0.484	0.007	47	51	0.515	0.007	40	44	0.530	0.007	94	92	0.571	0.005	29	18	0.633	0.011	36	27
chrI	34308	C	T	19	16	0.616	0.014	57	27	0.647	0.008	108	56	0.657	0.005	2	6	0.512	0.030	50	36	0.575	0.008	33	29	0.533	0.010	63	49	0.484	0.007	46	49	0.515	0.007	47	40	0.530	0.007	95	92	0.571	0.005	32	19	0.633	0.011	36	26
chrI	34332	C	T	17	15	0.616	0.014	67	29	0.647	0.008	105	57	0.657	0.005	4	8	0.512	0.030	62	30	0.575	0.008	37	29	0.533	0.010	59	56	0.484	0.007	43	45	0.515	0.007	49	34	0.530	0.007	106	82	0.571	0.005	34	21	0.633	0.011	36	19
chrI	34369	T	C	11	14	0.616	0.014	69	38	0.647	0.008	118	55	0.657	0.005	6	8	0.512	0.030	57	33	0.575	0.008	40	32	0.533	0.010	67	57	0.484	0.007	43	54	0.515	0.007	57	36	0.530	0.007	92	75	0.571	0.005	30	32	0.633	0.011	33	16
chrI	34515	T	C	19	7	0.614	0.014	39	23	0.646	0.008	93	44	0.656	0.005	2	7	0.512	0.030	37	33	0.575	0.008	31	25	0.531	0.010	63	46	0.482	0.007	30	37	0.515	0.007	35	31	0.530	0.007	96	84	0.570	0.005	27	9	0.631	0.011	21	17
chrI	34554	A	G	10	7	0.614	0.014	28	22	0.646	0.008	81	42	0.656	0.005	0	4	0.512	0.030	33	30	0.575	0.008	29	20	0.531	0.010	54	40	0.482	0.007	33	38	0.515	0.007	29	32	0.530	0.007	85	64	0.570	0.005	19	8	0.631	0.011	19	16
chrI	35059	G	A	8	0	0.613	0.014	11	7	0.647	0.008	18	12	0.655	0.005	0	1	0.514	0.031	6	6	0.574	0.008	7	2	0.529	0.010	8	11	0.483	0.007	14	8	0.515	0.007	3	9	0.530	0.007	14	14	0.571	0.005	4	4	0.631	0.011	4	4
chrI	35070	C	T	4	0	0.613	0.014	11	7	0.647	0.008	11	10	0.655	0.005	0	1	0.514	0.031	7	5	0.574	0.008	4	1	0.529	0.010	8	9	0.483	0.007	8	5	0.515	0.007	4	8	0.530	0.007	14	9	0.571	0.005	3	1	0.631	0.011	5	1
chrI	35084	A	G	3	0	0.613	0.014	4	5	0.647	0.008	8	6	0.655	0.005	0	1	0.514	0.031	6	5	0.574	0.008	5	1	0.529	0.010	6	7	0.483	0.007	8	3	0.515	0.007	2	6	0.530	0.007	11	7	0.571	0.005	3	1	0.631	0.011	5	1
chrI	35421	G	A	13	19	0.613	0.014	52	26	0.647	0.008	74	51	0.655	0.005	6	0	0.514	0.031	46	26	0.574	0.008	16	18	0.528	0.010	31	35	0.483	0.007	46	38	0.516	0.007	45	40	0.530	0.007	80	50	0.571	0.005	17	24	0.631	0.011	16	21
chrI	35751	T	C	12	11	0.615	0.014	30	12	0.647	0.008	100	42	0.654	0.005	0	2	0.514	0.031	28	20	0.575	0.008	18	16	0.529	0.010	38	39	0.482	0.007	21	19	0.516	0.007	27	20	0.529	0.007	84	54	0.571	0.005	10	11	0.633	0.011	14	9
chrI	35818	A	G	14	8	0.615	0.014	26	17	0.646	0.008	80	51	0.654	0.005	0	2	0.514	0.031	34	18	0.574	0.008	19	18	0.529	0.010	33	36	0.483	0.007	31	27	0.516	0.007	23	16	0.529	0.007	86	47	0.571	0.005	16	9	0.633	0.011	15	12
chrI	35889	T	A	11	11	0.615	0.014	25	17	0.646	0.008	77	35	0.654	0.005	2	3	0.514	0.031	29	18	0.574	0.008	14	12	0.529	0.010	48	33	0.483	0.007	29	26	0.516	0.007	34	23	0.529	0.007	81	52	0.571	0.005	19	4	0.633	0.011	19	9
chrI	36524	C	T	2	4	0.615	0.014	11	1	0.644	0.008	18	9	0.652	0.005	0	0	0.514	0.031	4	5	0.573	0.008	2	3	0.526	0.010	6	6	0.482	0.007	9	6	0.512	0.007	5	20	0.529	0.007	7	10	0.570	0.005	6	0	0.633	0.011	0	11
chrI	36574	A	G	4	7	0.618	0.014	17	3	0.645	0.008	25	13	0.653	0.005	0	2	0.514	0.031	5	7	0.574	0.008	3	2	0.526	0.010	9	7	0.485	0.007	16	17	0.514	0.007	13	24	0.529	0.007	16	19	0.572	0.005	5	6	0.633	0.011	2	11
chrI	36637	A	G	8	5	0.619	0.014	19	4	0.646	0.008	34	15	0.652	0.005	0	2	0.515	0.031	12	5	0.574	0.008	5	11	0.526	0.010	11	11	0.482	0.007	17	20	0.514	0.007	17	21	0.527	0.007	21	15	0.571	0.005	8	8	0.633	0.011	2	9
chrI	36898	C	T	5	3	0.618	0.014	18	11	0.646	0.008	41	28	0.652	0.005	0	2	0.515	0.031	17	12	0.573	0.008	7	11	0.527	0.010	20	8	0.485	0.007	14	16	0.514	0.007	13	21	0.527	0.007	47	45	0.570	0.005	5	6	0.633	0.011	16	6
chrI	37019	A	G	6	3	0.617	0.014	17	13	0.646	0.008	55	25	0.650	0.005	2	4	0.515	0.031	16	19	0.571	0.008	14	7	0.527	0.009	21	16	0.484	0.007	16	18	0.511	0.007	20	23	0.527	0.007	37	46	0.568	0.005	8	7	0.634	0.011	11	8
chrI	37151	A	T	5	2	0.617	0.014	25	8	0.647	0.008	22	16	0.651	0.005	4	1	0.515	0.030	15	5	0.573	0.008	6	0	0.528	0.009	12	14	0.485	0.007	10	14	0.513	0.007	14	21	0.528	0.007	21	29	0.569	0.005	9	7	0.634	0.011	8	8
chrI	37294	T	C	1	1	0.618	0.014	0	0	0.646	0.008	12	5	0.650	0.005	0	1	0.515	0.030	1	1	0.573	0.008	1	2	0.528	0.009	1	9	0.485	0.007	0	1	0.512	0.007	3	7	0.528	0.007	8	7	0.569	0.005	3	0	0.634	0.011	0	2
chrI	37315	T	A	1	1	0.618	0.014	0	0	0.646	0.008	14	5	0.650	0.005	0	0	0.515	0.030	1	2	0.573	0.008	1	4	0.528	0.009	2	9	0.485	0.007	1	2	0.512	0.007	3	6	0.528	0.007	14	11	0.569	0.005	4	0	0.634	0.011	0	2
chrI	37330	A	G	1	2	0.618	0.014	0	0	0.646	0.008	15	6	0.650	0.005	0	0	0.515	0.030	1	1	0.573	0.008	1	4	0.528	0.009	2	10	0.485	0.007	1	3	0.512	0.007	4	7	0.528	0.007	16	11	0.569	0.005	4	0	0.634	0.011	0	2
chrI	37385	G	A	3	5	0.617	0.014	6	2	0.647	0.008	32	18	0.651	0.005	0	2	0.515	0.030	8	2	0.573	0.008	6	6	0.528	0.009	7	12	0.484	0.007	4	9	0.513	0.007	8	10	0.528	0.007	36	13	0.569	0.005	6	1	0.634	0.011	2	3
chrI	37553	A	G	5	2	0.618	0.014	25	10	0.645	0.008	61	29	0.650	0.005	3	1	0.515	0.031	30	27	0.572	0.008	14	10	0.527	0.009	31	35	0.484	0.007	25	32	0.512	0.007	18	21	0.528	0.007	46	31	0.569	0.005	8	7	0.634	0.011	14	6
chrI	37595	G	A	11	8	0.618	0.014	40	12	0.645	0.008	75	28	0.650	0.005	1	2	0.515	0.031	33	27	0.572	0.008	25	15	0.527	0.009	36	39	0.484	0.007	32	24	0.512	0.007	24	26	0.528	0.007	60	37	0.569	0.005	12	9	0.634	0.011	21	9
chrI	37642	G	A	16	10	0.619	0.014	40	16	0.646	0.008	85	34	0.651	0.005	2	5	0.512	0.031	39	26	0.573	0.008	25	17	0.526	0.010	41	39	0.484	0.007	43	19	0.513	0.007	26	32	0.529	0.007	65	39	0.569	0.005	11	12	0.634	0.011	23	14
chrI	37770	A	G	16	5	0.619	0.014	39	24	0.646	0.008	84	48	0.651	0.005	3	9	0.512	0.031	26	26	0.573	0.008	27	21	0.526	0.010	36	41	0.484	0.007	32	31	0.513	0.007	60	50	0.529	0.007	87	72	0.569	0.005	21	11	0.634	0.011	23	26
chrI	37976	C	A	13	8	0.619	0.014	21	17	0.646	0.008	60	42	0.651	0.005	2	6	0.512	0.031	30	19	0.573	0.008	24	20	0.526	0.010	38	49	0.484	0.007	36	28	0.513	0.007	28	33	0.529	0.007	80	72	0.569	0.005	8	14	0.634	0.011	16	8
chrI	38120	A	T	12	7	0.619	0.014	26	19	0.646	0.008	50	40	0.651	0.005	3	2	0.512	0.031	27	29	0.573	0.008	26	11	0.526	0.010	40	39	0.484	0.007	21	22	0.513	0.007	41	24	0.529	0.007	99	56	0.569	0.005	10	12	0.634	0.011	20	13
chrI	38276	G	A	21	7	0.619	0.014	60	30	0.647	0.008	60	48	0.649	0.005	6	4	0.512	0.031	40	25	0.572	0.008	26	23	0.527	0.010	49	39	0.484	0.007	27	35	0.512	0.007	40	25	0.529	0.007	105	61	0.569	0.005	16	9	0.633	0.011	30	22
chrI	38361	C	T	32	9	0.620	0.014	58	28	0.646	0.008	81	41	0.649	0.005	5	4	0.512	0.031	36	23	0.572	0.008	33	29	0.527	0.010	35	30	0.484	0.007	27	31	0.512	0.007	41	37	0.528	0.007	84	48	0.569	0.005	22	11	0.633	0.011	33	24
chrI	38504	T	G	12	4	0.620	0.014	29	15	0.646	0.008	64	41	0.649	0.005	2	5	0.512	0.031	25	23	0.570	0.008	17	23	0.527	0.010	17	35	0.484	0.007	20	25	0.512	0.007	29	21	0.528	0.007	71	48	0.569	0.005	17	9	0.633	0.011	23	13
chrI	38508	G	T	12	4	0.620	0.014	29	15	0.646	0.008	64	41	0.649	0.005	2	5	0.512	0.031	25	23	0.570	0.008	17	23	0.527	0.010	17	35	0.484	0.007	20	25	0.512	0.007	29	21	0.528	0.007	71	48	0.569	0.005	17	9	0.633	0.011	23	13
chrI	38524	C	A	13	4	0.620	0.014	32	16	0.646	0.008	67	43	0.649	0.005	2	3	0.512	0.031	25	26	0.570	0.008	14	20	0.527	0.010	21	44	0.484	0.007	16	26	0.512	0.007	35	25	0.528	0.007	69	46	0.569	0.005	15	11	0.633	0.011	30	14
chrI	38533	T	C	12	3	0.620	0.014	37	17	0.646	0.008	62	43	0.649	0.005	2	3	0.512	0.031	26	28	0.570	0.008	12	19	0.527	0.010	16	42	0.484	0.007	16	25	0.512	0.007	33	27	0.528	0.007	65	47	0.569	0.005	15	11	0.633	0.011	28	13
chrI	38689	G	C	7	2	0.622	0.014	27	9	0.647	0.008	65	60	0.648	0.005	0	3	0.513	0.031	20	31	0.568	0.008	15	18	0.529	0.009	23	45	0.485	0.007	25	22	0.511	0.007	27	29	0.529	0.007	82	63	0.568	0.005	21	12	0.634	0.011	19	10
chrI	38980	G	A	17	5	0.622	0.014	23	10	0.647	0.008	73	28	0.649	0.005	3	4	0.513	0.031	24	16	0.569	0.008	19	7	0.530	0.009	23	38	0.485	0.007	34	20	0.511	0.007	30	23	0.529	0.007	72	49	0.569	0.005	25	6	0.632	0.011	11	9
chrI	39009	T	C	13	3	0.622	0.014	23	11	0.647	0.008	60	26	0.649	0.005	2	2	0.513	0.031	24	12	0.569	0.008	19	7	0.530	0.009	18	37	0.485	0.007	34	21	0.511	0.007	24	25	0.529	0.007	69	50	0.569	0.005	20	3	0.632	0.011	10	7
chrI	39123	C	T	10	3	0.622	0.014	25	14	0.647	0.008	48	26	0.648	0.005	2	2	0.513	0.031	14	21	0.569	0.008	19	9	0.529	0.009	28	32	0.485	0.007	21	18	0.511	0.007	33	26	0.528	0.007	59	60	0.568	0.005	11	6	0.632	0.011	15	7
chrI	39133	T	C	12	3	0.622	0.014	28	14	0.647	0.008	55	32	0.649	0.005	2	2	0.512	0.030	22	16	0.568	0.008	20	11	0.529	0.009	30	35	0.486	0.007	21	17	0.511	0.007	35	31	0.529	0.007	61	54	0.568	0.005	10	6	0.632	0.011	14	10
chrI	39162	C	G	15	2	0.622	0.014	28	19	0.647	0.008	60	30	0.649	0.005	3	2	0.512	0.030	17	20	0.568	0.008	20	13	0.529	0.009	34	34	0.486	0.007	25	17	0.511	0.007	30	33	0.529	0.007	65	55	0.567	0.005	9	6	0.632	0.011	12	12
chrI	39280	T	C	7	2	0.622	0.014	22	10	0.648	0.008	58	24	0.649	0.005	7	0	0.512	0.030	24	19	0.568	0.008	12	10	0.529	0.009	25	25	0.485	0.007	25	25	0.510	0.007	21	34	0.529	0.007	61	37	0.567	0.005	15	7	0.631	0.011	7	15
chrI	39795	G	A	5	0	0.622	0.014	9	4	0.647	0.008	38	20	0.647	0.005	5	0	0.512	0.030	11	13	0.568	0.008	5	11	0.526	0.009	16	9	0.484	0.007	10	10	0.510	0.007	22	19	0.528	0.007	52	23	0.567	0.005	8	2	0.631	0.011	10	3
chrI	39919	T	C	7	4	0.620	0.014	19	12	0.646	0.008	35	19	0.647	0.005	2	2	0.510	0.030	14	14	0.569	0.008	14	10	0.526	0.009	27	10	0.485	0.007	17	10	0.510	0.007	14	14	0.528	0.007	72	39	0.567	0.005	11	8	0.631	0.011	7	2
chrI	39920	T	C	7	4	0.620	0.014	19	12	0.646	0.008	35	19	0.647	0.005	2	2	0.510	0.030	14	14	0.569	0.008	14	10	0.526	0.009	27	10	0.485	0.007	17	10	0.510	0.007	14	14	0.528	0.007	72	39	0.567	0.005	11	8	0.631	0.011	7	2
chrI	39963	G	A	10	0	0.620	0.014	22	11	0.646	0.008	40	21	0.647	0.005	0	0	0.510	0.030	10	19	0.569	0.008	13	5	0.526	0.009	21	18	0.485	0.007	11	10	0.510	0.007	17	12	0.528	0.007	62	40	0.567	0.005	10	10	0.631	0.011	5	3
chrI	40237	C	T	8	5	0.621	0.014	23	20	0.646	0.008	76	34	0.646	0.005	4	3	0.510	0.030	28	29	0.568	0.008	20	14	0.524	0.010	29	34	0.485	0.007	27	17	0.511	0.007	34	26	0.527	0.007	67	87	0.567	0.005	16	12	0.630	0.011	14	9
chrI	40380	G	A	14	5	0.621	0.014	34	21	0.646	0.008	63	48	0.646	0.005	2	3	0.510	0.030	30	31	0.568	0.008	28	10	0.524	0.010	26	31	0.485	0.007	25	28	0.511	0.007	33	45	0.527	0.007	69	45	0.567	0.005	12	14	0.630	0.011	14	5
chrI	40860	A	G	10	9	0.621	0.014	20	27	0.644	0.008	63	36	0.645	0.005	4	2	0.513	0.030	21	35	0.567	0.008	16	8	0.526	0.009	26	30	0.484	0.007	28	35	0.511	0.007	32	26	0.525	0.007	76	69	0.566	0.005	15	5	0.631	0.011	14	13
chrI	40866	T	C	10	8	0.621	0.014	20	25	0.644	0.008	63	37	0.645	0.005	4	2	0.513	0.030	21	30	0.567	0.008	17	8	0.526	0.009	26	29	0.484	0.007	28	32	0.511	0.007	31	26	0.525	0.007	76	62	0.566	0.005	14	6	0.631	0.011	13	13
chrI	40914	C	G	6	8	0.621	0.014	23	15	0.644	0.008	61	32	0.645	0.005	2	1	0.513	0.030	16	32	0.567	0.008	15	6	0.526	0.009	27	26	0.484	0.007	29	32	0.511	0.007	28	18	0.525	0.007	76	47	0.566	0.005	19	3	0.631	0.011	14	6
chrI	41234	A	C	9	5	0.621	0.014	21	26	0.645	0.008	65	48	0.645	0.005	4	6	0.511	0.031	19	15	0.568	0.008	26	11	0.523	0.010	23	38	0.484	0.007	28	15	0.510	0.007	28	33	0.525	0.007	58	56	0.566	0.005	8	3	0.631	0.011	10	8
chrI	41285	G	A	16	4	0.621	0.014	29	19	0.645	0.008	61	50	0.645	0.005	1	4	0.511	0.031	27	23	0.568	0.008	27	23	0.523	0.010	32	38	0.484	0.007	40	26	0.510	0.007	31	37	0.525	0.007	73	63	0.566	0.005	14	9	0.631	0.011	11	10
chrI	41475	G	T	23	33	0.620	0.014	38	71	0.646	0.008	59	85	0.645	0.005	14	0	0.511	0.031	87	10	0.568	0.008	77	4	0.522	0.010	131	0	0.484	0.007	101	0	0.510	0.007	94	0	0.525	0.007	205	1	0.566	0.005	53	2	0.630	0.011	71	0
chrI	41481	A	G	28	22	0.620	0.014	68	31	0.646	0.008	79	57	0.645	0.005	8	3	0.511	0.031	43	51	0.568	0.008	40	33	0.522	0.010	63	59	0.484	0.007	48	44	0.510	0.007	40	48	0.525	0.007	94	93	0.566	0.005	34	11	0.630	0.011	42	28
chrI	41626	G	T	13	10	0.620	0.014	41	27	0.645	0.008	67	43	0.645	0.005	3	4	0.511	0.031	42	32	0.568	0.008	20	31	0.522	0.010	41	38	0.483	0.007	25	39	0.511	0.007	39	30	0.525	0.007	65	76	0.565	0.005	15	12	0.631	0.011	26	22
chrI	41736	T	C	11	0	0.620	0.014	18	13	0.645	0.008	46	21	0.645	0.005	2	0	0.511	0.031	25	27	0.568	0.008	12	9	0.522	0.010	20	29	0.483	0.007	13	23	0.511	0.007	31	27	0.525	0.007	61	39	0.565	0.005	8	6	0.631	0.011	13	7
chrI	41739	A	G	11	0	0.620	0.014	18	13	0.645	0.008	46	21	0.645	0.005	2	0	0.511	0.031	25	27	0.568	0.008	12	9	0.522	0.010	20	29	0.483	0.007	13	23	0.511	0.007	31	27	0.525	0.007	61	39	0.565	0.005	8	6	0.631	0.011	13	7
chrI	41774	C	T	11	0	0.620	0.014	15	12	0.645	0.008	38	23	0.645	0.005	2	0	0.511	0.031	24	18	0.568	0.008	12	6	0.522	0.010	18	28	0.483	0.007	17	13	0.511	0.007	34	22	0.525	0.007	58	33	0.565	0.005	8	4	0.631	0.011	11	8
chrI	41802	G	A	9	0	0.620	0.014	12	8	0.646	0.008	38	19	0.645	0.005	2	0	0.513	0.030	20	17	0.569	0.008	9	5	0.523	0.009	15	25	0.482	0.007	17	12	0.511	0.007	28	16	0.526	0.007	52	34	0.565	0.005	4	4	0.629	0.011	9	7
chrI	41883	C	T	2	0	0.620	0.014	9	2	0.646	0.008	32	8	0.645	0.005	0	0	0.513	0.030	11	6	0.569	0.008	5	1	0.523	0.009	4	12	0.482	0.007	9	5	0.511	0.007	10	16	0.526	0.007	28	12	0.565	0.005	5	1	0.629	0.011	4	1
chrI	41919	C	T	2	0	0.619	0.014	8	0	0.646	0.008	24	5	0.645	0.005	0	0	0.513	0.030	7	2	0.569	0.008	5	1	0.523	0.009	2	6	0.482	0.007	5	6	0.511	0.007	7	9	0.526	0.007	28	9	0.565	0.005	4	1	0.629	0.011	3	0
chrI	41963	C	T	0	0	0.619	0.014	5	0	0.646	0.008	8	1	0.645	0.005	0	0	0.513	0.030	3	2	0.569	0.008	3	0	0.523	0.009	1	0	0.482	0.007	2	2	0.511	0.007	2	0	0.526	0.007	12	5	0.565	0.005	4	1	0.629	0.011	0	0
chrI	41987	C	T	0	0	0.619	0.014	3	0	0.646	0.008	8	4	0.645	0.005	0	0	0.513	0.030	3	4	0.569	0.008	2	0	0.523	0.009	2	2	0.482	0.007	2	2	0.511	0.007	0	2	0.526	0.007	16	7	0.565	0.005	2	1	0.629	0.011	0	2
chrI	42115	T	C	4	2	0.619	0.014	5	1	0.646	0.008	9	5	0.645	0.005	0	0	0.513	0.030	1	4	0.570	0.008	6	2	0.523	0.009	5	5	0.483	0.007	5	4	0.512	0.007	5	5	0.526	0.007	5	6	0.565	0.005	2	3	0.629	0.011	3	1
chrI	42257	G	A	12	3	0.619	0.014	26	18	0.646	0.008	57	29	0.645	0.005	2	3	0.513	0.030	31	26	0.570	0.008	10	10	0.523	0.009	29	41	0.483	0.007	35	36	0.512	0.007	33	28	0.526	0.007	56	48	0.565	0.005	10	17	0.629	0.011	24	9
chrI	42271	A	T	12	6	0.619	0.014	36	22	0.646	0.008	71	37	0.645	0.005	2	3	0.513	0.030	44	22	0.570	0.008	11	9	0.523	0.009	42	45	0.483	0.007	38	39	0.512	0.007	39	33	0.526	0.007	76	57	0.565	0.005	16	15	0.629	0.011	28	14
chrI	42377	C	T	17	9	0.619	0.014	48	21	0.646	0.008	100	37	0.645	0.005	3	5	0.515	0.031	56	27	0.569	0.008	17	19	0.523	0.009	41	51	0.483	0.007	40	39	0.512	0.007	48	32	0.526	0.007	74	61	0.564	0.005	24	11	0.630	0.011	21	15
chrI	42470	G	A	7	2	0.620	0.014	74	25	0.646	0.008	93	47	0.645	0.005	3	0	0.515	0.031	57	24	0.569	0.008	28	21	0.523	0.009	38	55	0.483	0.007	41	38	0.512	0.007	50	41	0.526	0.007	88	64	0.565	0.005	27	11	0.630	0.011	35	13
chrI	42484	G	A	9	3	0.620	0.014	79	22	0.646	0.008	97	47	0.645	0.005	3	0	0.515	0.031	44	39	0.569	0.008	28	22	0.523	0.009	36	53	0.483	0.007	40	39	0.512	0.007	51	38	0.526	0.007	92	66	0.565	0.005	26	11	0.630	0.011	35	12
chrI	42533	T	C	10	3	0.620	0.014	67	22	0.646	0.008	78	36	0.645	0.005	1	0	0.515	0.031	52	19	0.569	0.008	22	20	0.523	0.009	25	50	0.482	0.007	40	26	0.512	0.007	42	31	0.526	0.007	81	47	0.565	0.005	23	8	0.630	0.011	32	9
chrI	42690	G	A	8	2	0.619	0.014	27	6	0.644	0.008	39	17	0.644	0.005	1	0	0.513	0.031	23	8	0.568	0.008	14	4	0.523	0.009	17	14	0.481	0.007	22	12	0.511	0.007	20	18	0.525	0.007	44	34	0.564	0.005	16	3	0.631	0.011	16	3
chrI	43004	G	A	2	2	0.620	0.014	12	5	0.645	0.008	34	19	0.644	0.005	0	0	0.515	0.031	15	9	0.568	0.008	9	13	0.523	0.009	8	8	0.481	0.007	7	8	0.512	0.007	13	14	0.525	0.007	28	20	0.563	0.005	3	2	0.630	0.011	4	2
chrI	43565	A	G	7	4	0.620	0.014	34	13	0.646	0.008	71	40	0.645	0.005	0	0	0.515	0.031	22	29	0.567	0.008	18	20	0.523	0.010	32	33	0.481	0.007	24	31	0.511	0.007	31	26	0.524	0.007	87	54	0.563	0.005	18	6	0.628	0.011	29	7
chrI	44276	A	G	20	2	0.621	0.014	38	17	0.646	0.008	93	53	0.644	0.005	3	2	0.515	0.031	48	23	0.568	0.008	19	25	0.522	0.010	36	53	0.481	0.007	30	45	0.511	0.007	50	32	0.524	0.007	108	91	0.563	0.005	22	16	0.628	0.011	19	17
chrI	44588	A	G	26	17	0.620	0.014	57	26	0.645	0.008	94	68	0.644	0.005	7	3	0.515	0.031	31	32	0.567	0.008	35	25	0.523	0.010	62	68	0.481	0.007	58	47	0.511	0.007	49	51	0.524	0.007	100	93	0.563	0.005	29	24	0.628	0.011	28	18
chrI	44769	T	C	45	0	0.620	0.014	73	0	0.645	0.008	175	0	0.644	0.005	7	0	0.515	0.031	83	0	0.567	0.008	65	0	0.522	0.010	100	0	0.480	0.007	94	0	0.511	0.007	100	0	0.524	0.007	191	0	0.563	0.005	61	3	0.628	0.011	61	0
chrI	44891	A	G	27	3	0.620	0.014	45	29	0.645	0.008	81	67	0.643	0.005	5	8	0.515	0.031	28	30	0.566	0.008	30	21	0.522	0.010	48	46	0.480	0.007	33	57	0.511	0.007	49	41	0.523	0.007	98	65	0.563	0.005	37	24	0.628	0.011	24	17
chrI	44935	C	A	24	2	0.620	0.014	41	33	0.645	0.008	85	71	0.643	0.005	2	4	0.515	0.031	34	31	0.566	0.008	38	20	0.522	0.010	49	41	0.480	0.007	38	51	0.511	0.007	52	31	0.523	0.007	94	75	0.563	0.005	36	28	0.628	0.011	21	20
chrI	45024	G	A	17	4	0.620	0.014	31	26	0.645	0.008	70	70	0.643	0.005	1	3	0.515	0.031	23	20	0.566	0.008	25	14	0.522	0.010	42	39	0.480	0.007	38	43	0.511	0.007	42	27	0.523	0.007	90	67	0.563	0.005	20	15	0.628	0.011	18	10
chrI	45434	A	G	9	1	0.620	0.014	18	6	0.645	0.008	53	23	0.643	0.005	3	0	0.515	0.031	14	14	0.566	0.008	10	11	0.522	0.010	18	15	0.480	0.007	17	16	0.511	0.007	18	14	0.523	0.007	49	39	0.563	0.005	14	3	0.628	0.011	12	6
chrI	45546	A	T	2	1	0.620	0.014	9	5	0.645	0.008	24	2	0.643	0.005	0	3	0.515	0.031	7	8	0.566	0.008	7	6	0.522	0.010	6	6	0.480	0.007	5	9	0.511	0.007	5	8	0.523	0.007	18	16	0.563	0.005	2	3	0.628	0.011	0	4
chrI	45630	G	T	0	0	0.620	0.014	0	1	0.645	0.008	3	0	0.643	0.005	0	0	0.515	0.031	1	1	0.566	0.008	0	1	0.522	0.010	0	1	0.480	0.007	1	0	0.511	0.007	0	0	0.523	0.007	3	2	0.563	0.005	1	0	0.628	0.011	0	0
chrI	45634	C	T	0	0	0.620	0.014	0	1	0.645	0.008	3	0	0.643	0.005	0	0	0.515	0.031	1	1	0.566	0.008	0	1	0.522	0.010	0	1	0.480	0.007	1	0	0.511	0.007	0	0	0.523	0.007	3	2	0.563	0.005	1	0	0.628	0.011	0	0
chrI	45831	G	C	9	4	0.620	0.014	23	8	0.645	0.008	56	20	0.643	0.005	2	2	0.515	0.031	22	11	0.566	0.008	17	11	0.522	0.010	28	28	0.480	0.007	20	19	0.511	0.007	20	12	0.523	0.007	64	58	0.563	0.005	13	5	0.628	0.011	12	3
chrI	45944	G	A	11	5	0.620	0.014	31	16	0.645	0.008	75	43	0.643	0.005	2	2	0.515	0.031	32	9	0.566	0.008	24	17	0.522	0.010	27	46	0.480	0.007	41	32	0.511	0.007	39	31	0.523	0.007	79	56	0.563	0.005	20	13	0.628	0.011	28	8
chrI	45991	T	C	16	2	0.620	0.014	21	16	0.645	0.008	90	48	0.643	0.005	3	3	0.515	0.031	29	14	0.566	0.008	20	21	0.522	0.010	40	43	0.480	0.007	35	27	0.511	0.007	45	35	0.523	0.007	76	61	0.563	0.005	20	13	0.628	0.011	25	6
chrI	46030	G	A	15	2	0.620	0.014	29	20	0.645	0.008	92	55	0.643	0.005	5	3	0.515	0.031	28	21	0.566	0.008	20	21	0.522	0.010	48	53	0.480	0.007	34	23	0.511	0.007	56	40	0.523	0.007	85	74	0.563	0.005	16	13	0.628	0.011	25	10
chrI	46375	A	T	28	24	0.619	0.014	81	39	0.647	0.008	126	68	0.643	0.005	12	4	0.515	0.030	35	53	0.565	0.008	25	28	0.524	0.009	69	82	0.480	0.007	72	53	0.510	0.007	67	48	0.522	0.007	140	105	0.562	0.005	38	28	0.629	0.011	64	26
chrI	46669	A	G	16	15	0.620	0.014	48	29	0.644	0.008	102	66	0.640	0.005	4	7	0.515	0.031	61	37	0.567	0.008	27	19	0.526	0.010	50	74	0.478	0.007	53	50	0.508	0.007	47	44	0.521	0.007	124	101	0.562	0.005	38	12	0.629	0.011	22	17
chrI	46829	T	G	16	9	0.620	0.014	37	12	0.644	0.008	77	40	0.640	0.005	1	6	0.515	0.031	37	23	0.566	0.008	27	22	0.526	0.010	29	57	0.478	0.007	35	33	0.508	0.007	45	25	0.521	0.007	78	67	0.562	0.005	30	20	0.629	0.011	34	17
chrI	46846	T	C	16	8	0.620	0.014	42	11	0.644	0.008	85	34	0.640	0.005	1	6	0.515	0.031	29	24	0.566	0.008	24	23	0.526	0.010	26	55	0.478	0.007	29	32	0.508	0.007	51	29	0.521	0.007	78	61	0.562	0.005	25	19	0.629	0.011	35	10
chrI	46894	A	G	9	5	0.620	0.014	26	10	0.644	0.008	69	31	0.640	0.005	2	4	0.515	0.031	20	24	0.566	0.008	18	19	0.526	0.010	22	44	0.478	0.007	26	30	0.508	0.007	40	32	0.521	0.007	59	54	0.562	0.005	20	14	0.629	0.011	16	9
chrI	46927	T	C	3	1	0.620	0.014	16	10	0.644	0.008	48	23	0.640	0.005	2	2	0.515	0.031	21	14	0.566	0.008	14	14	0.526	0.010	14	28	0.478	0.007	18	17	0.508	0.007	32	18	0.521	0.007	52	43	0.562	0.005	8	5	0.629	0.011	9	8
chrI	46966	T	C	0	0	0.620	0.014	10	9	0.645	0.008	42	24	0.640	0.005	0	0	0.515	0.031	17	13	0.566	0.008	11	8	0.526	0.010	11	24	0.478	0.007	13	14	0.508	0.007	22	18	0.521	0.007	48	35	0.562	0.005	6	2	0.629	0.011	4	7
chrI	47044	A	C	5	2	0.620	0.014	10	7	0.645	0.008	35	21	0.640	0.005	2	0	0.515	0.031	16	15	0.566	0.008	6	7	0.526	0.010	15	19	0.478	0.007	7	7	0.508	0.007	15	16	0.521	0.007	47	36	0.562	0.005	9	4	0.629	0.011	8	4
chrI	47170	T	C	8	2	0.620	0.014	26	10	0.645	0.008	44	21	0.640	0.005	7	2	0.515	0.031	26	7	0.566	0.008	11	18	0.526	0.010	18	24	0.478	0.007	10	12	0.508	0.007	22	22	0.521	0.007	58	46	0.562	0.005	16	7	0.629	0.011	12	5
chrI	47206	A	G	8	2	0.620	0.014	28	12	0.645	0.008	49	22	0.640	0.005	3	1	0.515	0.031	15	7	0.566	0.008	9	11	0.526	0.010	17	22	0.478	0.007	14	11	0.508	0.007	23	20	0.521	0.007	61	46	0.562	0.005	11	10	0.629	0.011	11	2
chrI	47209	A	G	8	2	0.620	0.014	28	12	0.645	0.008	49	22	0.640	0.005	3	1	0.515	0.031	15	7	0.566	0.008	9	11	0.526	0.010	17	22	0.478	0.007	14	11	0.508	0.007	23	20	0.521	0.007	61	46	0.562	0.005	11	10	0.629	0.011	11	2
chrI	47410	C	T	4	7	0.620	0.014	29	7	0.645	0.008	48	32	0.640	0.005	1	0	0.515	0.031	15	16	0.566	0.008	13	12	0.526	0.010	26	28	0.478	0.007	23	22	0.508	0.007	23	28	0.521	0.007	63	50	0.562	0.005	5	5	0.629	0.011	13	8
chrI	47512	A	T	6	4	0.620	0.014	20	7	0.645	0.008	61	21	0.640	0.005	3	2	0.516	0.031	16	16	0.566	0.008	14	12	0.526	0.010	25	23	0.478	0.007	12	21	0.508	0.007	24	21	0.521	0.007	53	38	0.562	0.005	7	2	0.629	0.011	12	4
chrI	47620	A	G	13	5	0.620	0.014	30	5	0.645	0.008	53	36	0.640	0.005	5	4	0.516	0.031	20	22	0.566	0.008	11	14	0.526	0.010	27	27	0.478	0.007	26	26	0.508	0.007	34	20	0.521	0.007	53	51	0.562	0.005	13	8	0.629	0.011	8	7
chrI	47690	T	C	6	5	0.620	0.014	23	14	0.645	0.008	50	26	0.640	0.005	0	2	0.516	0.031	19	25	0.566	0.008	3	12	0.526	0.010	29	26	0.478	0.007	20	20	0.508	0.007	39	21	0.521	0.007	70	45	0.562	0.005	16	4	0.629	0.011	10	6
chrI	47745	G	A	3	3	0.622	0.014	24	14	0.643	0.008	42	18	0.641	0.005	0	1	0.516	0.031	26	11	0.567	0.008	7	6	0.525	0.009	27	18	0.480	0.007	23	14	0.507	0.007	25	19	0.522	0.007	80	32	0.562	0.005	11	3	0.630	0.011	18	4
chrI	47779	C	T	6	4	0.622	0.014	27	9	0.643	0.008	41	14	0.641	0.005	0	1	0.516	0.031	27	12	0.567	0.008	8	5	0.525	0.009	28	17	0.480	0.007	24	12	0.507	0.007	22	18	0.522	0.007	72	34	0.562	0.005	11	3	0.630	0.011	17	8
chrI	47800	T	C	6	3	0.622	0.014	26	9	0.643	0.008	46	15	0.641	0.005	0	0	0.516	0.031	22	12	0.567	0.008	11	5	0.525	0.009	27	16	0.480	0.007	27	12	0.507	0.007	23	18	0.522	0.007	60	34	0.562	0.005	10	3	0.630	0.011	11	8
chrI	47822	G	A	8	3	0.622	0.014	24	10	0.643	0.008	39	12	0.641	0.005	0	0	0.516	0.031	25	12	0.567	0.008	13	5	0.525	0.009	29	16	0.480	0.007	24	11	0.507	0.007	22	18	0.522	0.007	62	29	0.562	0.005	10	3	0.630	0.011	10	7
chrI	47896	C	T	10	4	0.622	0.014	21	17	0.643	0.008	45	21	0.641	0.005	0	3	0.516	0.031	15	14	0.567	0.008	16	14	0.525	0.009	20	17	0.480	0.007	19	14	0.507	0.007	21	16	0.522	0.007	60	30	0.562	0.005	11	2	0.630	0.011	16	3
chrI	47908	C	T	12	5	0.622	0.014	19	15	0.643	0.008	49	23	0.641	0.005	0	3	0.516	0.031	20	10	0.567	0.008	18	16	0.525	0.009	21	18	0.480	0.007	19	16	0.507	0.007	22	16	0.522	0.007	61	37	0.562	0.005	11	2	0.630	0.011	16	4
chrI	47959	T	A	16	5	0.622	0.014	17	13	0.643	0.008	58	19	0.641	0.005	2	1	0.516	0.031	25	9	0.568	0.008	14	19	0.525	0.009	20	22	0.480	0.007	13	21	0.507	0.007	29	21	0.522	0.007	77	35	0.562	0.005	19	4	0.630	0.011	26	2
chrI	48114	C	G	9	4	0.622	0.014	16	8	0.643	0.008	37	18	0.641	0.005	0	0	0.516	0.031	25	16	0.568	0.008	8	7	0.525	0.009	20	22	0.480	0.007	24	16	0.507	0.007	26	13	0.522	0.007	47	33	0.562	0.005	22	1	0.630	0.011	9	4
chrI	48314	T	C	3	5	0.622	0.014	2	4	0.642	0.008	13	8	0.640	0.005	0	0	0.513	0.031	3	8	0.566	0.008	2	7	0.524	0.009	12	13	0.479	0.007	6	6	0.507	0.007	7	4	0.521	0.007	13	28	0.561	0.005	2	4	0.630	0.011	2	0
chrI	48557	G	A	6	2	0.622	0.014	15	10	0.644	0.008	42	21	0.641	0.005	2	0	0.513	0.031	14	15	0.569	0.008	12	8	0.527	0.009	16	26	0.482	0.007	15	13	0.509	0.007	22	19	0.523	0.007	46	48	0.563	0.005	4	3	0.630	0.011	15	8
chrI	48590	C	T	6	2	0.622	0.014	17	6	0.644	0.008	50	23	0.641	0.005	0	0	0.513	0.031	19	18	0.569	0.008	10	4	0.527	0.009	13	20	0.482	0.007	16	13	0.509	0.007	14	15	0.523	0.007	42	50	0.563	0.005	5	7	0.630	0.011	13	8
chrI	48681	G	A	9	2	0.622	0.014	25	12	0.644	0.008	34	20	0.641	0.005	2	0	0.513	0.031	23	14	0.569	0.008	7	6	0.527	0.009	16	20	0.482	0.007	14	9	0.509	0.007	9	14	0.523	0.007	48	40	0.563	0.005	9	8	0.630	0.011	10	12
chrI	48751	T	C	10	4	0.622	0.014	28	22	0.644	0.008	27	27	0.641	0.005	2	0	0.513	0.031	27	23	0.569	0.008	5	4	0.527	0.009	15	13	0.482	0.007	12	15	0.509	0.007	9	25	0.523	0.007	50	43	0.563	0.005	5	8	0.630	0.011	4	9
chrI	48890	C	T	8	1	0.621	0.014	28	9	0.643	0.008	36	27	0.640	0.005	3	0	0.515	0.031	25	14	0.568	0.008	10	5	0.526	0.010	19	18	0.479	0.007	22	12	0.508	0.007	22	22	0.522	0.007	53	46	0.561	0.005	14	9	0.630	0.011	11	6
chrI	48969	A	G	9	6	0.621	0.014	31	18	0.643	0.008	36	27	0.640	0.005	1	0	0.515	0.031	32	17	0.566	0.008	10	12	0.525	0.009	26	26	0.481	0.007	30	12	0.508	0.007	20	25	0.520	0.007	58	50	0.562	0.005	16	9	0.630	0.011	14	9
chrI	49061	T	G	14	4	0.622	0.014	18	14	0.645	0.008	44	32	0.640	0.005	5	4	0.518	0.031	32	15	0.566	0.008	13	8	0.524	0.010	24	31	0.480	0.007	22	32	0.509	0.007	21	20	0.521	0.007	46	49	0.561	0.005	13	8	0.629	0.011	3	7
chrI	49103	C	T	7	3	0.622	0.014	10	10	0.645	0.008	34	26	0.640	0.005	4	2	0.516	0.031	16	16	0.566	0.008	6	10	0.523	0.010	16	20	0.481	0.007	17	26	0.509	0.007	15	16	0.521	0.007	43	44	0.561	0.005	9	5	0.630	0.011	3	3
chrI	49244	G	A	4	0	0.621	0.014	7	4	0.644	0.008	34	14	0.640	0.005	2	0	0.517	0.031	11	5	0.566	0.008	10	10	0.523	0.009	12	22	0.480	0.007	9	8	0.508	0.007	11	14	0.520	0.007	33	32	0.561	0.005	9	0	0.630	0.011	5	2
chrI	49262	G	A	2	0	0.621	0.014	8	4	0.644	0.008	35	10	0.640	0.005	2	0	0.517	0.031	11	4	0.566	0.008	10	10	0.523	0.009	13	19	0.480	0.007	9	7	0.508	0.007	9	12	0.520	0.007	29	32	0.561	0.005	9	3	0.630	0.011	7	4
chrI	49310	C	T	3	0	0.621	0.014	11	9	0.644	0.008	31	11	0.640	0.005	0	0	0.517	0.031	15	0	0.566	0.008	6	11	0.523	0.009	10	15	0.480	0.007	10	10	0.508	0.007	12	16	0.520	0.007	30	30	0.561	0.005	14	3	0.630	0.011	8	4
chrI	49403	C	T	3	0	0.621	0.014	11	8	0.644	0.008	34	17	0.640	0.005	0	0	0.517	0.031	8	11	0.567	0.008	5	8	0.523	0.009	11	20	0.481	0.007	8	8	0.508	0.007	14	21	0.521	0.007	35	29	0.562	0.005	9	5	0.630	0.011	6	1
chrI	49496	T	C	1	0	0.621	0.014	13	3	0.644	0.008	25	20	0.640	0.005	0	0	0.519	0.031	19	12	0.566	0.008	8	11	0.523	0.009	8	19	0.479	0.007	8	8	0.508	0.007	12	19	0.521	0.007	33	41	0.561	0.005	6	3	0.630	0.011	8	3
chrI	49511	C	T	1	0	0.619	0.014	12	3	0.644	0.008	30	19	0.641	0.005	2	1	0.521	0.031	19	15	0.566	0.008	11	8	0.522	0.009	10	15	0.479	0.007	10	6	0.508	0.007	18	20	0.522	0.007	33	37	0.561	0.005	5	4	0.630	0.011	7	4
chrI	49667	A	G	1	4	0.621	0.014	11	4	0.645	0.008	31	19	0.641	0.005	2	0	0.519	0.032	12	9	0.566	0.008	10	2	0.523	0.010	14	12	0.480	0.007	19	9	0.508	0.007	18	13	0.522	0.007	37	36	0.561	0.005	14	4	0.630	0.011	3	5
chrI	49703	C	T	4	4	0.621	0.014	14	5	0.645	0.008	32	17	0.641	0.005	2	0	0.519	0.032	11	11	0.566	0.008	11	5	0.523	0.010	10	15	0.480	0.007	14	9	0.508	0.007	15	17	0.522	0.007	50	29	0.561	0.005	13	4	0.630	0.011	6	7
chrI	49716	C	A	5	2	0.621	0.014	11	5	0.645	0.008	31	18	0.641	0.005	2	0	0.519	0.032	12	10	0.566	0.008	11	8	0.523	0.010	10	14	0.480	0.007	14	8	0.508	0.007	14	14	0.522	0.007	49	32	0.561	0.005	10	4	0.630	0.011	7	7
chrI	49802	A	C	9	1	0.621	0.014	13	9	0.645	0.008	28	23	0.641	0.005	0	0	0.519	0.032	9	8	0.566	0.008	4	11	0.524	0.010	7	14	0.480	0.007	16	13	0.508	0.007	7	11	0.522	0.007	45	29	0.561	0.005	7	3	0.631	0.011	8	9
chrI	49823	T	C	10	0	0.621	0.014	17	9	0.645	0.008	30	22	0.641	0.005	0	0	0.519	0.032	16	10	0.566	0.008	6	11	0.524	0.010	10	13	0.480	0.007	17	13	0.508	0.007	15	10	0.522	0.007	43	31	0.561	0.005	8	4	0.631	0.011	9	9
chrI	49832	C	T	5	0	0.621	0.014	16	7	0.645	0.008	28	18	0.641	0.005	0	0	0.519	0.032	13	11	0.566	0.008	7	11	0.524	0.010	10	10	0.480	0.007	16	9	0.508	0.007	18	6	0.522	0.007	42	33	0.561	0.005	8	4	0.631	0.011	7	6
chrI	49863	G	C	5	0	0.621	0.014	16	7	0.645	0.008	27	19	0.641	0.005	0	0	0.519	0.032	11	9	0.566	0.008	7	15	0.524	0.010	10	9	0.480	0.007	16	13	0.508	0.007	19	9	0.522	0.007	43	33	0.561	0.005	8	4	0.631	0.011	9	5
chrI	49871	C	T	5	1	0.621	0.014	20	6	0.645	0.008	36	20	0.641	0.005	0	0	0.519	0.032	10	11	0.566	0.008	5	17	0.524	0.010	8	9	0.480	0.007	18	11	0.508	0.007	22	9	0.522	0.007	44	37	0.561	0.005	13	5	0.631	0.011	13	5
chrI	50009	T	C	5	4	0.622	0.014	18	14	0.644	0.008	31	24	0.640	0.005	0	3	0.519	0.032	19	12	0.566	0.008	9	7	0.523	0.010	10	28	0.480	0.007	11	14	0.508	0.007	21	13	0.522	0.007	66	37	0.561	0.005	10	5	0.631	0.011	7	5
chrI	50024	C	T	6	3	0.622	0.014	17	13	0.644	0.008	31	23	0.640	0.005	0	3	0.519	0.032	18	17	0.566	0.008	12	7	0.523	0.010	12	26	0.480	0.007	9	17	0.508	0.007	19	12	0.522	0.007	66	40	0.561	0.005	9	5	0.631	0.011	9	5
chrI	50141	G	A	10	0	0.621	0.014	22	11	0.645	0.008	42	20	0.642	0.005	4	1	0.519	0.032	16	11	0.567	0.008	15	9	0.525	0.010	19	24	0.480	0.007	30	20	0.506	0.007	17	19	0.522	0.007	48	37	0.560	0.005	21	11	0.630	0.011	18	11
chrI	50246	C	T	3	1	0.622	0.014	26	8	0.645	0.008	38	16	0.642	0.005	0	0	0.517	0.032	18	15	0.567	0.008	11	11	0.524	0.010	25	13	0.480	0.007	14	19	0.507	0.007	19	17	0.523	0.007	55	46	0.562	0.005	16	7	0.629	0.011	17	1
chrI	50264	T	C	1	1	0.621	0.014	17	6	0.645	0.008	37	14	0.643	0.005	0	0	0.517	0.032	16	15	0.567	0.008	11	11	0.525	0.010	25	10	0.480	0.007	16	14	0.505	0.007	19	10	0.523	0.007	51	41	0.560	0.005	20	5	0.629	0.011	14	1
chrI	50343	A	G	1	2	0.621	0.014	20	12	0.645	0.008	36	15	0.641	0.005	2	0	0.517	0.032	21	14	0.567	0.008	22	10	0.525	0.010	22	9	0.481	0.007	15	24	0.506	0.007	24	14	0.522	0.007	36	36	0.560	0.005	17	6	0.629	0.011	13	6
chrI	50344	A	G	1	2	0.621	0.014	20	12	0.645	0.008	36	15	0.641	0.005	2	0	0.517	0.032	21	14	0.567	0.008	22	10	0.525	0.010	22	9	0.481	0.007	15	24	0.506	0.007	24	14	0.522	0.007	36	36	0.560	0.005	17	6	0.629	0.011	13	6
chrI	50354	C	T	1	4	0.621	0.014	24	12	0.645	0.008	43	19	0.641	0.005	2	0	0.517	0.032	21	15	0.567	0.008	22	12	0.525	0.010	22	15	0.481	0.007	15	26	0.506	0.007	23	18	0.522	0.007	38	37	0.560	0.005	17	6	0.629	0.011	10	6
chrI	50384	G	A	2	6	0.621	0.014	16	6	0.645	0.008	36	17	0.641	0.005	1	0	0.517	0.032	18	15	0.567	0.008	19	13	0.525	0.010	21	16	0.481	0.007	13	22	0.506	0.007	26	16	0.522	0.007	40	34	0.560	0.005	13	2	0.629	0.011	12	8
chrI	50402	G	A	1	5	0.621	0.014	17	5	0.645	0.008	35	18	0.641	0.005	2	2	0.517	0.032	18	12	0.566	0.008	20	10	0.525	0.010	21	16	0.480	0.007	11	17	0.507	0.007	28	15	0.522	0.007	39	34	0.561	0.005	10	2	0.629	0.011	10	7
chrI	50411	C	T	1	6	0.621	0.014	25	5	0.645	0.008	38	20	0.641	0.005	2	2	0.517	0.032	21	14	0.566	0.008	22	11	0.525	0.010	21	21	0.480	0.007	15	19	0.507	0.007	32	19	0.522	0.007	46	36	0.561	0.005	14	2	0.629	0.011	12	8
chrI	50450	A	G	3	2	0.621	0.014	22	3	0.644	0.008	33	17	0.643	0.005	2	2	0.517	0.032	25	14	0.566	0.008	11	8	0.525	0.010	12	17	0.480	0.007	13	16	0.506	0.007	30	14	0.522	0.007	35	30	0.559	0.005	14	1	0.629	0.011	13	7
chrI	50498	A	G	2	2	0.621	0.014	21	6	0.645	0.008	31	19	0.643	0.005	0	0	0.517	0.032	23	15	0.566	0.008	10	8	0.525	0.010	12	20	0.480	0.007	12	16	0.505	0.007	26	10	0.523	0.007	40	31	0.559	0.005	9	0	0.629	0.011	12	9
chrI	50504	T	C	3	0	0.621	0.014	19	6	0.645	0.008	32	17	0.643	0.005	0	0	0.517	0.032	22	12	0.566	0.008	11	6	0.525	0.010	11	16	0.480	0.007	14	13	0.505	0.007	25	8	0.523	0.007	37	28	0.559	0.005	9	0	0.629	0.011	9	9
chrI	50663	C	T	4	2	0.621	0.014	18	5	0.644	0.008	41	19	0.641	0.005	0	0	0.517	0.032	6	8	0.566	0.008	7	2	0.525	0.010	8	21	0.480	0.007	11	5	0.506	0.007	16	13	0.522	0.007	42	30	0.561	0.005	9	1	0.628	0.011	9	3
chrI	50753	G	A	6	5	0.621	0.014	16	7	0.644	0.008	46	19	0.642	0.005	0	2	0.515	0.032	21	2	0.566	0.008	10	2	0.525	0.010	22	17	0.480	0.007	11	13	0.505	0.007	18	17	0.522	0.007	42	45	0.559	0.005	12	6	0.628	0.011	9	0
chrI	50761	A	G	6	5	0.621	0.014	15	7	0.644	0.008	49	18	0.642	0.005	0	2	0.515	0.032	20	2	0.566	0.008	10	2	0.525	0.010	22	16	0.480	0.007	13	13	0.505	0.007	19	16	0.522	0.007	40	44	0.559	0.005	12	6	0.628	0.011	7	0
chrI	50882	C	A	10	5	0.621	0.014	16	13	0.645	0.008	51	19	0.641	0.005	0	3	0.515	0.032	24	5	0.566	0.008	11	11	0.525	0.010	23	25	0.480	0.007	17	24	0.506	0.007	28	15	0.523	0.007	74	47	0.560	0.005	10	8	0.628	0.011	11	10
chrI	50960	C	T	13	3	0.622	0.014	15	16	0.644	0.008	64	17	0.642	0.005	2	4	0.515	0.032	33	12	0.567	0.008	16	20	0.525	0.010	19	30	0.480	0.007	21	24	0.505	0.007	38	21	0.523	0.007	73	58	0.559	0.005	9	5	0.628	0.011	21	7
chrI	50976	C	T	11	2	0.622	0.014	14	15	0.644	0.008	64	18	0.642	0.005	4	3	0.515	0.032	36	9	0.567	0.008	20	17	0.525	0.010	12	30	0.480	0.007	22	27	0.505	0.007	37	27	0.523	0.007	76	50	0.559	0.005	10	4	0.628	0.011	17	8
chrI	51026	G	A	9	0	0.622	0.014	20	14	0.645	0.008	59	19	0.641	0.005	4	3	0.515	0.032	30	12	0.566	0.008	22	15	0.524	0.010	19	23	0.480	0.007	30	22	0.504	0.007	31	36	0.523	0.007	69	52	0.558	0.005	9	6	0.628	0.011	24	13
chrI	51095	G	A	14	0	0.622	0.014	20	20	0.645	0.008	68	23	0.641	0.005	4	3	0.515	0.032	29	14	0.566	0.008	22	12	0.524	0.010	31	34	0.479	0.007	39	26	0.506	0.007	33	42	0.522	0.007	83	67	0.560	0.005	13	6	0.628	0.011	34	11
chrI	51242	T	C	8	2	0.621	0.014	11	17	0.644	0.008	59	31	0.640	0.005	4	2	0.515	0.032	20	10	0.566	0.008	18	10	0.523	0.010	24	34	0.479	0.007	14	22	0.504	0.008	23	37	0.522	0.007	75	56	0.558	0.005	9	0	0.628	0.011	24	6
chrI	51287	T	C	5	0	0.621	0.014	13	8	0.644	0.008	52	28	0.641	0.005	1	0	0.515	0.032	17	14	0.567	0.008	12	14	0.523	0.010	21	38	0.479	0.007	17	23	0.505	0.007	28	26	0.520	0.007	59	52	0.559	0.005	10	0	0.628	0.011	13	9
chrI	51321	T	C	5	0	0.621	0.014	17	10	0.644	0.008	53	28	0.640	0.005	2	0	0.515	0.032	20	18	0.567	0.008	9	14	0.523	0.010	17	35	0.481	0.007	15	21	0.505	0.007	26	30	0.522	0.007	67	54	0.559	0.005	13	0	0.628	0.011	19	9
chrI	51371	A	C	8	1	0.621	0.014	21	11	0.644	0.008	50	29	0.642	0.005	1	2	0.515	0.032	20	25	0.568	0.008	10	12	0.524	0.010	20	23	0.479	0.007	13	26	0.505	0.008	31	32	0.521	0.007	60	51	0.559	0.005	11	5	0.628	0.011	21	7
chrI	51704	T	C	1	3	0.620	0.014	0	4	0.645	0.008	14	12	0.640	0.005	0	2	0.515	0.033	6	9	0.567	0.008	1	3	0.525	0.010	2	13	0.478	0.007	4	7	0.503	0.008	14	16	0.523	0.007	17	12	0.558	0.005	0	7	0.624	0.011	2	0
chrI	51712	T	G	1	3	0.620	0.014	0	2	0.645	0.008	12	13	0.640	0.005	0	2	0.515	0.033	7	9	0.567	0.008	1	4	0.525	0.010	2	13	0.478	0.007	3	6	0.503	0.008	13	16	0.523	0.007	17	10	0.558	0.005	0	5	0.624	0.011	2	0
chrI	51787	G	A	0	0	0.620	0.014	0	1	0.645	0.008	3	1	0.640	0.005	0	0	0.514	0.033	1	1	0.568	0.008	0	1	0.525	0.010	1	1	0.479	0.007	1	0	0.503	0.008	3	0	0.522	0.007	5	2	0.558	0.005	0	1	0.627	0.011	1	0
chrI	51798	G	T	1	0	0.620	0.014	0	1	0.645	0.008	2	1	0.640	0.005	0	0	0.514	0.033	1	1	0.568	0.008	0	1	0.525	0.010	0	1	0.479	0.007	0	0	0.503	0.008	1	0	0.522	0.007	7	2	0.558	0.005	0	1	0.627	0.011	1	0
chrI	51858	A	G	13	4	0.620	0.014	9	13	0.644	0.008	41	13	0.640	0.005	0	2	0.514	0.033	21	14	0.568	0.008	8	18	0.524	0.010	16	11	0.480	0.007	22	14	0.502	0.008	15	18	0.521	0.007	46	30	0.558	0.005	5	10	0.626	0.011	7	7
chrI	51903	T	C	14	5	0.619	0.014	22	24	0.645	0.008	67	21	0.641	0.005	2	0	0.514	0.033	26	23	0.568	0.008	16	24	0.524	0.010	30	21	0.481	0.007	35	23	0.501	0.008	26	28	0.521	0.007	58	44	0.557	0.005	10	25	0.625	0.011	10	11
chrI	51927	A	T	13	5	0.619	0.014	19	17	0.646	0.008	58	16	0.641	0.005	3	0	0.514	0.033	27	18	0.569	0.008	14	20	0.525	0.010	28	20	0.480	0.007	28	22	0.501	0.008	25	23	0.523	0.007	48	43	0.558	0.005	11	23	0.625	0.011	9	9
chrI	51932	T	C	19	5	0.619	0.014	27	17	0.646	0.008	69	18	0.641	0.005	4	0	0.514	0.033	29	18	0.569	0.008	17	21	0.525	0.010	31	24	0.480	0.007	29	22	0.501	0.008	31	27	0.523	0.007	54	51	0.558	0.005	15	24	0.625	0.011	11	8
chrI	51951	T	A	16	5	0.619	0.014	27	18	0.646	0.008	65	28	0.641	0.005	7	0	0.514	0.033	22	21	0.569	0.008	13	20	0.525	0.010	30	30	0.480	0.007	25	20	0.501	0.008	30	27	0.523	0.007	50	50	0.558	0.005	11	21	0.625	0.011	16	11
chrI	52023	C	T	14	3	0.619	0.014	34	17	0.646	0.008	59	30	0.641	0.005	4	0	0.514	0.033	33	14	0.569	0.008	18	10	0.525	0.010	26	35	0.480	0.007	18	18	0.501	0.008	35	32	0.523	0.007	56	47	0.558	0.005	15	8	0.625	0.011	17	10
chrI	52068	T	C	9	5	0.619	0.014	33	17	0.646	0.008	66	29	0.641	0.005	1	0	0.514	0.033	27	18	0.569	0.008	21	16	0.525	0.010	29	33	0.480	0.007	21	23	0.502	0.008	43	27	0.522	0.007	67	49	0.558	0.005	21	10	0.625	0.011	13	8
chrI	52122	G	A	12	5	0.619	0.014	25	17	0.646	0.008	59	29	0.641	0.005	2	5	0.514	0.033	34	23	0.569	0.008	17	21	0.525	0.010	23	31	0.480	0.007	25	18	0.502	0.008	39	29	0.521	0.007	65	46	0.558	0.005	16	9	0.625	0.011	15	7
chrI	52161	A	G	12	3	0.619	0.014	23	23	0.646	0.008	51	23	0.641	0.005	1	3	0.514	0.033	29	19	0.569	0.008	18	15	0.525	0.010	18	29	0.480	0.007	23	26	0.502	0.008	30	28	0.521	0.007	62	45	0.558	0.005	8	6	0.625	0.011	10	7
chrI	52395	A	G	7	9	0.619	0.014	14	10	0.646	0.008	54	21	0.641	0.005	0	2	0.514	0.033	28	15	0.569	0.008	13	7	0.525	0.010	20	18	0.480	0.007	19	22	0.502	0.008	20	18	0.522	0.007	41	39	0.558	0.005	10	9	0.625	0.011	9	11
chrI	52500	A	T	7	7	0.619	0.014	23	15	0.645	0.008	50	23	0.641	0.005	0	3	0.514	0.033	19	12	0.569	0.008	24	9	0.525	0.010	22	20	0.480	0.007	26	20	0.502	0.008	16	16	0.522	0.007	45	48	0.558	0.005	16	6	0.626	0.011	9	2
chrI	52540	G	A	5	4	0.619	0.014	17	11	0.645	0.008	58	27	0.641	0.005	0	3	0.514	0.033	20	11	0.569	0.008	27	9	0.525	0.010	17	19	0.480	0.007	26	20	0.502	0.008	16	15	0.522	0.007	44	46	0.558	0.005	22	6	0.626	0.011	11	1
chrI	52608	A	T	3	2	0.619	0.014	14	11	0.645	0.008	41	27	0.641	0.005	0	2	0.514	0.033	19	10	0.568	0.008	14	7	0.525	0.010	13	18	0.480	0.007	19	19	0.501	0.008	14	14	0.522	0.007	31	40	0.558	0.005	15	5	0.626	0.011	6	3
chrI	52696	T	A	2	0	0.619	0.014	12	6	0.646	0.008	21	16	0.642	0.005	0	2	0.514	0.033	8	3	0.569	0.008	2	3	0.524	0.010	18	10	0.481	0.007	12	7	0.501	0.008	11	7	0.522	0.007	27	22	0.558	0.005	2	1	0.625	0.011	3	0
chrI	52705	T	G	2	0	0.619	0.014	12	6	0.646	0.008	24	15	0.642	0.005	0	2	0.514	0.033	8	3	0.569	0.008	2	4	0.524	0.010	14	10	0.481	0.007	12	7	0.501	0.008	10	10	0.522	0.007	27	21	0.558	0.005	2	1	0.625	0.011	4	0
chrI	52846	G	A	3	2	0.619	0.014	7	0	0.646	0.008	22	15	0.642	0.005	0	0	0.513	0.033	10	5	0.567	0.008	5	4	0.524	0.010	13	18	0.481	0.007	10	7	0.498	0.008	11	8	0.522	0.007	30	23	0.556	0.005	2	1	0.626	0.011	2	3
chrI	52849	A	G	3	2	0.619	0.014	7	0	0.646	0.008	22	15	0.642	0.005	0	0	0.513	0.033	10	5	0.567	0.008	5	4	0.524	0.010	13	18	0.481	0.007	10	7	0.498	0.008	11	8	0.522	0.007	30	23	0.556	0.005	2	1	0.626	0.011	2	3
chrI	52858	T	C	4	4	0.619	0.014	9	0	0.646	0.008	20	17	0.642	0.005	0	0	0.513	0.033	13	6	0.567	0.008	7	3	0.524	0.010	13	20	0.481	0.007	11	9	0.498	0.008	13	10	0.522	0.007	37	28	0.556	0.005	3	2	0.626	0.011	4	3
chrI	52939	C	T	8	3	0.618	0.014	14	3	0.646	0.008	39	27	0.642	0.005	2	1	0.509	0.033	12	17	0.566	0.008	11	2	0.524	0.010	23	18	0.482	0.007	15	14	0.499	0.008	21	23	0.522	0.007	59	35	0.557	0.005	4	7	0.625	0.011	6	4
chrI	52951	G	T	8	3	0.618	0.014	13	4	0.646	0.008	37	25	0.642	0.005	1	0	0.509	0.033	12	19	0.566	0.008	12	3	0.524	0.010	23	15	0.482	0.007	17	15	0.499	0.008	22	24	0.522	0.007	55	34	0.557	0.005	5	10	0.625	0.011	7	5
chrI	52984	A	G	8	7	0.618	0.014	16	6	0.646	0.008	31	23	0.642	0.005	2	0	0.509	0.033	12	21	0.566	0.008	12	3	0.524	0.010	18	18	0.482	0.007	21	20	0.499	0.008	19	24	0.522	0.007	58	35	0.557	0.005	4	7	0.625	0.011	6	6
chrI	52996	A	G	7	8	0.618	0.014	16	6	0.646	0.008	32	24	0.642	0.005	4	0	0.509	0.033	11	20	0.566	0.008	15	5	0.524	0.010	16	17	0.482	0.007	23	18	0.499	0.008	17	23	0.522	0.007	58	32	0.557	0.005	4	8	0.625	0.011	14	7
chrI	53104	T	A	11	13	0.618	0.014	25	18	0.646	0.008	51	47	0.642	0.005	3	2	0.509	0.033	27	9	0.566	0.008	15	6	0.524	0.010	26	34	0.482	0.007	34	29	0.499	0.008	33	39	0.522	0.007	66	52	0.557	0.005	10	12	0.625	0.011	20	26
chrI	53146	T	G	11	10	0.618	0.014	22	20	0.646	0.008	51	38	0.642	0.005	3	2	0.509	0.033	27	24	0.566	0.008	14	6	0.524	0.010	27	23	0.482	0.007	34	25	0.499	0.008	30	32	0.522	0.007	71	55	0.557	0.005	14	9	0.625	0.011	20	19
chrI	53167	A	G	10	10	0.619	0.014	22	22	0.646	0.008	62	37	0.641	0.005	4	2	0.511	0.032	26	24	0.567	0.008	18	6	0.524	0.010	30	30	0.481	0.007	33	25	0.498	0.008	30	33	0.522	0.007	70	59	0.557	0.005	17	9	0.624	0.011	21	18
chrI	53176	G	A	13	9	0.619	0.014	22	23	0.646	0.008	58	40	0.641	0.005	6	1	0.511	0.032	33	13	0.567	0.008	18	9	0.524	0.010	28	30	0.481	0.007	32	30	0.498	0.008	31	32	0.522	0.007	69	56	0.557	0.005	17	8	0.624	0.011	18	17
chrI	53542	C	T	17	20	0.621	0.014	29	13	0.647	0.008	69	33	0.642	0.005	3	0	0.511	0.033	21	27	0.569	0.008	16	20	0.525	0.010	45	44	0.480	0.007	25	28	0.497	0.008	26	25	0.522	0.007	85	43	0.557	0.005	16	8	0.624	0.011	24	10
chrI	53836	A	G	11	3	0.622	0.014	30	19	0.646	0.008	53	33	0.641	0.005	0	2	0.511	0.033	25	21	0.567	0.008	6	17	0.525	0.010	38	30	0.483	0.007	27	31	0.496	0.008	20	19	0.526	0.007	79	43	0.558	0.005	22	10	0.628	0.011	15	8
chrI	53843	C	T	11	3	0.622	0.014	28	20	0.646	0.008	52	36	0.641	0.005	0	2	0.511	0.033	23	20	0.567	0.008	8	15	0.525	0.010	37	28	0.483	0.007	25	32	0.496	0.008	19	18	0.526	0.007	77	43	0.558	0.005	20	10	0.628	0.011	15	8
chrI	53851	G	A	11	3	0.622	0.014	27	20	0.645	0.008	55	33	0.642	0.005	0	2	0.513	0.033	21	19	0.567	0.008	8	14	0.526	0.010	33	33	0.483	0.007	26	33	0.498	0.008	19	19	0.522	0.007	77	45	0.558	0.005	20	9	0.621	0.011	15	8
chrI	53935	A	T	14	6	0.619	0.014	18	18	0.646	0.008	52	28	0.642	0.005	0	4	0.509	0.033	11	21	0.565	0.008	12	9	0.526	0.010	24	21	0.483	0.007	26	23	0.498	0.008	21	18	0.520	0.007	64	24	0.557	0.005	12	1	0.626	0.011	11	5
chrI	54175	A	G	5	1	0.617	0.014	13	11	0.645	0.008	45	14	0.642	0.005	0	0	0.507	0.034	15	13	0.565	0.008	4	3	0.526	0.010	9	25	0.482	0.007	17	17	0.497	0.008	17	15	0.521	0.007	47	34	0.557	0.005	6	6	0.626	0.011	6	0
chrI	54198	G	A	3	1	0.617	0.014	16	10	0.645	0.008	39	17	0.642	0.005	0	0	0.507	0.034	20	13	0.565	0.008	7	3	0.526	0.010	9	30	0.482	0.007	18	18	0.497	0.008	21	15	0.521	0.007	58	42	0.557	0.005	7	5	0.626	0.011	7	0
chrI	54244	A	G	8	1	0.620	0.014	18	12	0.645	0.008	54	32	0.640	0.005	0	0	0.512	0.034	36	11	0.565	0.008	14	5	0.524	0.010	22	43	0.484	0.007	25	19	0.497	0.008	31	15	0.523	0.007	64	65	0.558	0.005	8	4	0.622	0.011	9	5
chrI	54319	T	C	9	4	0.620	0.014	29	11	0.645	0.008	65	26	0.641	0.005	0	0	0.507	0.034	32	20	0.566	0.008	17	9	0.524	0.010	30	44	0.484	0.007	18	23	0.498	0.008	41	30	0.522	0.007	76	59	0.557	0.005	9	7	0.621	0.011	13	8
chrI	54478	G	A	12	4	0.625	0.014	47	26	0.646	0.008	84	38	0.640	0.005	5	1	0.514	0.034	40	23	0.561	0.008	19	20	0.527	0.010	37	58	0.483	0.007	36	31	0.496	0.008	43	44	0.524	0.007	75	76	0.557	0.005	7	10	0.624	0.011	18	15
chrI	54481	T	C	12	4	0.625	0.014	47	26	0.646	0.008	84	38	0.640	0.005	5	1	0.514	0.034	40	23	0.561	0.008	19	20	0.527	0.010	37	58	0.483	0.007	36	31	0.496	0.008	43	44	0.524	0.007	75	76	0.557	0.005	7	10	0.624	0.011	18	15
chrI	54508	A	G	12	9	0.621	0.014	51	25	0.645	0.008	85	43	0.640	0.005	6	3	0.514	0.034	43	27	0.565	0.008	19	21	0.525	0.010	37	67	0.484	0.007	32	33	0.497	0.008	40	48	0.522	0.007	82	79	0.558	0.005	7	17	0.620	0.012	24	18
chrI	54661	G	T	19	11	0.625	0.014	51	23	0.645	0.008	73	47	0.638	0.005	5	5	0.514	0.034	38	27	0.562	0.008	24	12	0.527	0.010	36	35	0.484	0.007	35	41	0.495	0.008	34	35	0.522	0.007	77	55	0.556	0.005	11	10	0.624	0.011	23	14
chrI	54679	C	T	15	11	0.618	0.014	51	19	0.646	0.008	68	45	0.639	0.005	5	5	0.517	0.035	36	25	0.564	0.008	24	15	0.526	0.010	29	35	0.483	0.007	34	39	0.496	0.008	32	29	0.523	0.007	76	59	0.555	0.005	11	7	0.619	0.012	19	17
chrI	54742	A	C	3	8	0.618	0.014	29	23	0.645	0.008	57	35	0.638	0.005	3	0	0.516	0.035	31	18	0.562	0.008	16	13	0.526	0.010	11	31	0.483	0.007	26	15	0.496	0.008	28	37	0.522	0.007	57	42	0.556	0.005	12	7	0.619	0.012	12	12
chrI	54784	A	G	3	8	0.619	0.014	17	17	0.644	0.008	48	26	0.639	0.005	3	0	0.512	0.035	25	10	0.565	0.008	13	9	0.525	0.010	10	26	0.484	0.007	25	13	0.497	0.008	16	27	0.521	0.007	47	38	0.557	0.005	10	6	0.621	0.012	10	5
chrI	54806	T	C	2	6	0.619	0.014	12	9	0.644	0.008	42	24	0.639	0.005	2	0	0.512	0.035	18	9	0.565	0.008	7	9	0.525	0.010	7	29	0.484	0.007	22	18	0.497	0.008	14	21	0.521	0.007	59	35	0.557	0.005	10	3	0.621	0.012	7	6
chrI	55145	C	T	4	7	0.621	0.014	13	10	0.648	0.008	33	20	0.638	0.005	0	1	0.515	0.035	10	9	0.563	0.008	5	10	0.524	0.010	19	19	0.483	0.007	17	18	0.496	0.008	15	6	0.520	0.007	30	35	0.555	0.005	10	4	0.626	0.011	9	8
chrI	55171	A	G	3	8	0.619	0.014	10	13	0.648	0.008	38	18	0.636	0.005	0	0	0.515	0.035	11	10	0.563	0.008	3	11	0.525	0.010	24	20	0.483	0.007	21	16	0.496	0.008	18	9	0.519	0.007	33	34	0.556	0.005	15	5	0.627	0.011	10	6
chrI	55213	A	C	6	5	0.619	0.014	11	12	0.648	0.008	36	16	0.636	0.005	0	1	0.515	0.035	5	6	0.563	0.008	3	13	0.525	0.010	18	16	0.483	0.007	21	15	0.496	0.008	18	9	0.519	0.007	31	35	0.556	0.005	14	2	0.627	0.011	13	6
chrI	55256	A	G	4	4	0.620	0.014	10	13	0.649	0.008	34	12	0.637	0.005	0	1	0.515	0.035	4	7	0.564	0.008	6	7	0.525	0.010	18	19	0.482	0.007	15	10	0.496	0.008	17	7	0.520	0.007	34	30	0.557	0.005	9	3	0.624	0.012	9	3
chrI	55327	C	A	1	0	0.620	0.014	8	9	0.647	0.008	47	13	0.636	0.005	0	0	0.515	0.035	5	13	0.562	0.008	8	4	0.525	0.010	15	18	0.482	0.007	14	12	0.495	0.008	21	12	0.519	0.007	45	37	0.557	0.005	4	8	0.627	0.012	11	1
chrI	55508	T	C	0	0	0.619	0.014	11	4	0.648	0.008	14	10	0.635	0.005	0	2	0.516	0.035	12	4	0.564	0.008	1	6	0.525	0.010	7	4	0.481	0.007	2	6	0.496	0.008	5	9	0.522	0.007	12	20	0.558	0.005	5	3	0.625	0.012	1	3
chrI	55688	T	C	2	4	0.621	0.014	0	2	0.647	0.008	12	6	0.635	0.005	0	0	0.518	0.035	4	5	0.563	0.008	2	2	0.526	0.010	5	1	0.481	0.007	1	7	0.496	0.008	4	2	0.520	0.007	5	9	0.558	0.005	1	2	0.628	0.012	0	3
chrI	55793	T	C	0	0	0.621	0.014	2	0	0.647	0.008	8	9	0.636	0.005	0	0	0.518	0.035	2	4	0.563	0.008	3	2	0.526	0.010	5	4	0.481	0.007	3	5	0.497	0.008	5	10	0.521	0.007	8	6	0.558	0.005	1	0	0.628	0.012	4	1
chrI	56007	A	G	4	4	0.621	0.014	33	4	0.647	0.008	28	17	0.636	0.005	0	4	0.518	0.035	21	15	0.563	0.008	4	6	0.526	0.010	14	9	0.481	0.007	8	13	0.497	0.008	8	14	0.521	0.007	32	27	0.558	0.005	3	13	0.628	0.012	4	12
chrI	56058	A	C	6	6	0.621	0.014	28	8	0.647	0.008	36	25	0.635	0.005	0	4	0.518	0.035	30	16	0.562	0.008	8	11	0.526	0.010	24	22	0.481	0.007	18	17	0.497	0.008	16	28	0.521	0.007	31	44	0.558	0.005	5	15	0.628	0.012	11	10
chrI	56107	T	C	5	4	0.621	0.014	24	11	0.647	0.008	33	20	0.635	0.005	0	1	0.518	0.035	27	16	0.562	0.008	8	10	0.526	0.010	24	23	0.481	0.007	24	16	0.497	0.008	19	25	0.521	0.007	30	46	0.558	0.005	8	13	0.628	0.012	13	6
chrI	56129	T	C	6	3	0.621	0.014	17	8	0.647	0.008	28	18	0.635	0.005	1	3	0.518	0.035	20	15	0.562	0.008	4	11	0.526	0.010	19	20	0.481	0.007	23	15	0.497	0.008	13	21	0.521	0.007	32	46	0.558	0.005	10	9	0.628	0.012	10	5
chrI	56144	T	G	6	3	0.621	0.014	17	7	0.649	0.008	33	17	0.635	0.005	1	3	0.518	0.035	21	15	0.563	0.008	6	10	0.525	0.010	21	17	0.480	0.007	28	19	0.497	0.008	16	21	0.521	0.007	44	40	0.558	0.005	11	9	0.628	0.012	12	3
chrI	56195	A	G	4	1	0.621	0.014	14	11	0.648	0.008	35	25	0.635	0.005	1	3	0.518	0.035	20	19	0.563	0.008	10	8	0.525	0.010	15	12	0.480	0.007	27	18	0.497	0.008	15	22	0.522	0.007	49	44	0.558	0.005	9	10	0.628	0.012	6	6
chrI	56351	G	A	8	0	0.621	0.014	9	6	0.648	0.008	27	20	0.635	0.005	5	0	0.518	0.035	10	6	0.563	0.008	7	10	0.525	0.010	16	16	0.480	0.007	17	8	0.497	0.008	13	18	0.522	0.007	40	33	0.558	0.005	3	6	0.628	0.012	9	2
chrI	56786	G	A	13	4	0.621	0.014	15	24	0.649	0.008	34	14	0.635	0.005	0	6	0.518	0.035	12	21	0.563	0.008	15	17	0.525	0.010	12	9	0.480	0.007	9	18	0.497	0.008	23	20	0.522	0.007	63	29	0.558	0.005	19	7	0.628	0.012	18	13
chrI	56871	C	T	5	3	0.621	0.014	7	8	0.649	0.008	18	10	0.636	0.005	0	0	0.518	0.035	7	9	0.562	0.008	7	3	0.526	0.010	5	5	0.480	0.007	6	7	0.496	0.008	10	8	0.522	0.007	32	15	0.557	0.005	7	4	0.628	0.012	5	4
chrI	56878	T	C	4	3	0.621	0.014	6	9	0.649	0.008	13	9	0.636	0.005	0	0	0.518	0.035	7	7	0.562	0.008	4	2	0.526	0.010	5	3	0.480	0.007	5	7	0.496	0.008	10	9	0.522	0.007	25	12	0.557	0.005	5	4	0.628	0.012	4	3
chrI	56904	G	C	1	1	0.623	0.014	5	5	0.647	0.008	10	6	0.634	0.006	0	0	0.518	0.035	2	4	0.563	0.008	4	1	0.526	0.010	5	3	0.480	0.007	4	4	0.496	0.008	6	7	0.522	0.007	19	11	0.558	0.005	3	1	0.630	0.012	3	2
chrI	57041	C	T	9	5	0.621	0.014	23	8	0.647	0.008	35	24	0.635	0.006	6	0	0.518	0.035	11	15	0.562	0.008	5	9	0.526	0.010	15	18	0.481	0.007	19	26	0.496	0.008	17	25	0.522	0.007	52	45	0.557	0.005	24	3	0.632	0.012	15	7
chrI	57155	G	A	9	13	0.621	0.014	34	29	0.647	0.008	64	50	0.635	0.006	2	0	0.518	0.035	30	28	0.563	0.008	29	27	0.526	0.010	36	37	0.481	0.007	42	39	0.496	0.008	40	25	0.522	0.007	65	55	0.557	0.005	26	9	0.632	0.012	37	12
chrI	57320	C	T	13	9	0.621	0.014	30	26	0.647	0.008	73	44	0.635	0.006	2	2	0.518	0.035	32	35	0.563	0.008	14	23	0.526	0.010	35	43	0.481	0.007	20	40	0.496	0.008	35	22	0.522	0.007	77	63	0.557	0.005	14	7	0.632	0.012	22	16
chrI	57669	T	C	15	7	0.623	0.015	55	26	0.648	0.008	78	58	0.635	0.006	6	4	0.520	0.035	43	35	0.562	0.008	25	23	0.526	0.010	37	35	0.480	0.007	34	35	0.495	0.008	31	43	0.521	0.007	81	71	0.557	0.005	24	14	0.630	0.012	21	21
chrI	57853	T	G	12	7	0.623	0.015	20	18	0.648	0.008	53	32	0.635	0.006	6	4	0.520	0.035	29	21	0.563	0.008	20	9	0.526	0.010	31	29	0.480	0.007	31	13	0.495	0.008	30	34	0.522	0.007	57	56	0.557	0.005	10	21	0.629	0.012	19	12
chrI	58073	G	A	18	12	0.623	0.015	44	16	0.647	0.008	93	50	0.635	0.006	4	1	0.520	0.036	41	30	0.562	0.008	23	21	0.526	0.010	51	56	0.480	0.007	40	42	0.495	0.008	45	30	0.522	0.007	98	79	0.557	0.005	26	10	0.631	0.012	19	16
chrI	58166	C	T	16	14	0.623	0.015	47	20	0.645	0.009	81	64	0.635	0.006	3	3	0.520	0.036	64	32	0.560	0.008	24	23	0.528	0.010	52	54	0.480	0.007	43	37	0.496	0.008	37	39	0.524	0.007	90	79	0.556	0.005	31	16	0.632	0.012	19	14
chrI	59229	G	T	21	2	0.620	0.015	39	16	0.645	0.009	59	32	0.634	0.006	1	3	0.526	0.036	19	23	0.559	0.009	28	14	0.529	0.011	45	31	0.480	0.008	22	16	0.497	0.008	22	17	0.525	0.008	69	34	0.558	0.005	10	10	0.633	0.012	22	5
chrI	59349	A	C	9	3	0.620	0.015	14	15	0.645	0.009	50	19	0.635	0.006	2	0	0.523	0.036	18	16	0.562	0.009	16	11	0.526	0.011	23	20	0.480	0.008	19	10	0.496	0.008	22	19	0.526	0.008	69	38	0.557	0.005	9	7	0.635	0.012	13	9
chrI	59659	C	G	27	11	0.619	0.015	37	20	0.645	0.009	103	56	0.635	0.006	6	5	0.522	0.037	36	39	0.560	0.009	33	16	0.526	0.011	75	44	0.479	0.008	33	48	0.496	0.008	46	33	0.524	0.008	89	72	0.556	0.005	35	27	0.634	0.012	41	24
chrI	59757	G	A	32	7	0.619	0.015	48	32	0.645	0.009	93	52	0.635	0.006	8	3	0.522	0.037	62	24	0.560	0.009	33	22	0.526	0.011	54	40	0.479	0.008	45	40	0.496	0.008	55	36	0.524	0.008	84	67	0.556	0.005	35	32	0.634	0.012	36	26
chrI	60198	C	T	7	3	0.614	0.015	13	5	0.644	0.009	51	22	0.634	0.006	3	4	0.526	0.037	13	15	0.560	0.009	5	16	0.527	0.011	28	16	0.482	0.008	10	26	0.496	0.008	21	12	0.526	0.008	52	44	0.553	0.005	12	9	0.632	0.012	12	4
chrI	60267	G	C	6	3	0.614	0.015	9	13	0.643	0.009	49	26	0.635	0.006	3	2	0.528	0.037	17	19	0.560	0.009	8	10	0.526	0.011	30	21	0.482	0.008	18	20	0.496	0.008	25	23	0.525	0.008	47	40	0.554	0.005	14	5	0.631	0.012	17	5
chrI	60387	A	G	11	1	0.614	0.015	21	18	0.646	0.009	59	38	0.635	0.006	6	2	0.526	0.037	29	18	0.563	0.009	26	21	0.524	0.011	34	33	0.484	0.008	20	27	0.495	0.008	30	33	0.526	0.008	66	45	0.554	0.005	19	8	0.634	0.012	22	6
chrI	60774	T	C	7	10	0.614	0.015	51	42	0.646	0.009	87	69	0.635	0.006	10	9	0.526	0.037	54	41	0.563	0.009	18	32	0.524	0.011	46	57	0.484	0.008	56	60	0.495	0.008	57	59	0.526	0.008	110	108	0.554	0.005	24	21	0.634	0.012	46	21
chrI	60912	A	G	14	15	0.613	0.016	52	44	0.645	0.009	108	67	0.634	0.006	4	7	0.526	0.037	66	49	0.564	0.009	21	21	0.524	0.011	57	55	0.484	0.008	62	51	0.495	0.008	56	56	0.528	0.008	96	94	0.553	0.005	35	16	0.634	0.012	41	29
chrI	62361	T	C	24	18	0.613	0.016	68	33	0.650	0.009	93	38	0.635	0.006	6	6	0.526	0.040	49	27	0.572	0.009	27	30	0.515	0.011	59	66	0.484	0.008	45	43	0.495	0.009	51	46	0.528	0.008	99	67	0.554	0.005	32	26	0.627	0.013	44	31
chrI	62653	A	G	0	9	0.611	0.016	15	5	0.652	0.009	27	14	0.634	0.006	2	0	0.526	0.040	10	12	0.568	0.009	9	8	0.516	0.011	20	23	0.484	0.008	14	12	0.494	0.008	18	9	0.527	0.008	33	30	0.556	0.005	10	3	0.632	0.013	6	4
chrI	62654	C	T	0	9	0.611	0.016	15	5	0.652	0.009	27	14	0.634	0.006	2	0	0.526	0.040	10	12	0.568	0.009	9	8	0.516	0.011	20	23	0.484	0.008	14	12	0.494	0.008	18	9	0.527	0.008	33	30	0.556	0.005	10	3	0.632	0.013	6	4
chrI	62776	A	T	12	9	0.611	0.016	40	13	0.652	0.009	57	42	0.636	0.006	2	0	0.526	0.040	23	20	0.572	0.009	22	13	0.512	0.011	41	60	0.485	0.008	46	23	0.493	0.009	38	28	0.528	0.008	65	55	0.555	0.005	22	12	0.629	0.013	23	21
chrI	62872	A	T	20	7	0.612	0.016	48	19	0.652	0.009	83	49	0.635	0.006	7	3	0.529	0.040	43	25	0.571	0.009	39	24	0.516	0.011	45	62	0.483	0.008	47	35	0.495	0.009	54	42	0.529	0.008	88	82	0.557	0.005	27	22	0.630	0.013	21	19
chrI	62884	T	C	22	6	0.612	0.016	45	17	0.652	0.009	92	47	0.636	0.006	5	3	0.529	0.040	45	23	0.571	0.009	42	26	0.515	0.011	47	61	0.485	0.008	47	33	0.495	0.009	52	43	0.529	0.008	87	84	0.556	0.005	25	20	0.629	0.013	19	17
chrI	62990	C	T	11	8	0.612	0.016	32	23	0.653	0.009	85	51	0.636	0.006	2	2	0.529	0.040	49	26	0.572	0.009	35	24	0.515	0.011	47	42	0.484	0.008	41	50	0.495	0.009	55	38	0.527	0.008	98	88	0.557	0.005	21	14	0.630	0.013	31	15
chrI	63520	T	C	7	2	0.612	0.016	31	13	0.652	0.009	53	24	0.636	0.006	4	1	0.528	0.040	20	16	0.571	0.009	17	12	0.513	0.011	24	20	0.486	0.008	25	23	0.494	0.009	26	25	0.528	0.008	77	46	0.556	0.005	1	9	0.632	0.013	12	6
chrI	65157	A	G	2	2	0.612	0.016	14	5	0.649	0.009	26	20	0.634	0.006	2	2	0.534	0.040	15	6	0.567	0.009	5	6	0.513	0.011	12	13	0.485	0.008	13	10	0.493	0.009	8	11	0.525	0.008	36	38	0.556	0.005	8	2	0.631	0.013	4	0
chrI	65359	G	A	11	0	0.612	0.016	3	7	0.648	0.009	38	21	0.634	0.006	2	2	0.534	0.040	10	12	0.569	0.009	10	9	0.514	0.011	14	9	0.485	0.008	5	9	0.494	0.009	11	11	0.525	0.008	33	25	0.555	0.005	6	1	0.629	0.013	5	2
chrI	65365	G	A	10	0	0.612	0.016	3	8	0.648	0.009	37	21	0.634	0.006	2	2	0.534	0.040	11	12	0.569	0.009	10	9	0.514	0.011	14	9	0.485	0.008	5	9	0.494	0.009	11	10	0.525	0.008	30	24	0.555	0.005	6	1	0.629	0.013	6	2
chrI	65451	A	C	2	2	0.612	0.016	2	4	0.648	0.009	26	7	0.634	0.006	1	2	0.534	0.040	9	15	0.569	0.009	5	5	0.514	0.011	11	7	0.485	0.008	3	2	0.494	0.009	7	4	0.525	0.008	22	14	0.555	0.005	3	0	0.629	0.013	5	5
chrI	65453	A	G	2	2	0.612	0.016	2	4	0.648	0.009	26	7	0.634	0.006	1	2	0.534	0.040	9	15	0.569	0.009	5	5	0.514	0.011	11	7	0.485	0.008	3	2	0.494	0.009	7	4	0.525	0.008	22	14	0.555	0.005	3	0	0.629	0.013	5	5
chrI	65506	T	C	2	4	0.612	0.016	11	1	0.648	0.009	21	10	0.634	0.006	0	1	0.534	0.040	7	10	0.569	0.009	3	0	0.514	0.011	6	1	0.485	0.008	10	2	0.494	0.009	4	2	0.525	0.008	10	10	0.555	0.005	2	4	0.629	0.013	4	6
chrI	65514	A	T	2	4	0.612	0.016	11	0	0.648	0.009	22	9	0.634	0.006	0	1	0.534	0.040	6	10	0.569	0.009	1	0	0.514	0.011	8	1	0.485	0.008	10	1	0.494	0.009	5	2	0.525	0.008	11	10	0.555	0.005	2	4	0.629	0.013	4	6
chrI	65570	A	G	0	2	0.612	0.016	11	0	0.648	0.009	12	8	0.634	0.006	0	1	0.534	0.040	3	5	0.569	0.009	0	3	0.514	0.011	6	2	0.485	0.008	4	0	0.494	0.009	1	0	0.525	0.008	8	4	0.555	0.005	0	4	0.629	0.013	2	0
chrI	65590	T	C	0	0	0.612	0.016	7	0	0.648	0.009	12	8	0.634	0.006	0	1	0.534	0.040	4	5	0.569	0.009	0	3	0.514	0.011	5	2	0.485	0.008	3	0	0.494	0.009	1	0	0.525	0.008	4	3	0.555	0.005	0	2	0.629	0.013	0	0
chrI	65871	G	A	3	1	0.612	0.016	16	9	0.647	0.009	34	29	0.634	0.006	0	1	0.529	0.042	12	15	0.569	0.009	10	6	0.514	0.012	10	17	0.487	0.008	8	10	0.494	0.009	13	19	0.524	0.008	29	27	0.556	0.006	4	3	0.631	0.013	14	0
chrI	65892	A	C	2	1	0.612	0.016	15	13	0.647	0.009	37	25	0.634	0.006	0	0	0.529	0.042	10	19	0.569	0.009	13	8	0.514	0.012	11	13	0.487	0.008	9	12	0.494	0.009	17	19	0.524	0.008	30	25	0.556	0.006	6	3	0.631	0.013	9	1
chrI	65910	T	C	2	1	0.612	0.016	14	14	0.647	0.009	39	27	0.634	0.006	0	0	0.529	0.042	8	21	0.569	0.009	14	9	0.514	0.012	11	15	0.487	0.008	9	13	0.494	0.009	17	21	0.524	0.008	29	27	0.556	0.006	6	3	0.631	0.013	9	1
chrI	65991	G	A	3	3	0.612	0.016	22	12	0.647	0.009	52	25	0.634	0.006	2	0	0.529	0.042	12	28	0.569	0.009	15	10	0.514	0.012	18	27	0.487	0.008	17	18	0.494	0.009	25	36	0.524	0.008	43	31	0.556	0.006	8	10	0.631	0.013	13	4
chrI	66003	T	C	1	3	0.612	0.016	22	11	0.647	0.009	55	28	0.634	0.006	2	0	0.529	0.042	12	27	0.569	0.009	15	12	0.514	0.012	19	26	0.487	0.008	17	20	0.494	0.009	29	40	0.524	0.008	44	32	0.556	0.006	6	11	0.631	0.013	13	6
chrI	66033	A	G	1	4	0.612	0.016	24	9	0.646	0.009	42	31	0.634	0.006	2	0	0.529	0.041	14	26	0.570	0.009	17	10	0.515	0.012	18	26	0.486	0.008	17	23	0.493	0.009	31	39	0.524	0.008	44	36	0.556	0.006	6	8	0.630	0.013	12	7
chrI	67269	A	G	13	12	0.607	0.016	36	11	0.645	0.009	62	42	0.634	0.006	2	2	0.536	0.041	28	28	0.572	0.009	23	12	0.513	0.012	26	27	0.483	0.008	28	37	0.494	0.009	33	44	0.522	0.008	72	69	0.554	0.006	26	12	0.630	0.013	12	7
chrI	67275	G	A	12	10	0.607	0.016	34	12	0.645	0.009	60	43	0.634	0.006	2	3	0.536	0.041	29	29	0.572	0.009	24	10	0.513	0.012	30	27	0.483	0.008	25	33	0.494	0.009	36	42	0.522	0.008	66	69	0.554	0.006	25	12	0.630	0.013	16	6
chrI	67421	A	C	8	10	0.607	0.016	28	25	0.645	0.009	50	52	0.634	0.006	7	4	0.536	0.041	31	22	0.572	0.009	22	9	0.513	0.012	38	30	0.483	0.008	23	25	0.494	0.009	38	36	0.522	0.008	62	55	0.554	0.006	18	16	0.630	0.013	24	20
chrI	67441	G	A	7	10	0.607	0.016	30	25	0.645	0.009	48	51	0.634	0.006	5	2	0.536	0.041	31	20	0.572	0.009	23	9	0.513	0.012	40	28	0.483	0.008	21	35	0.494	0.009	43	40	0.522	0.008	63	58	0.554	0.006	21	18	0.630	0.013	17	21
chrI	67476	C	G	13	9	0.607	0.016	24	26	0.646	0.009	58	47	0.635	0.006	4	1	0.534	0.042	32	20	0.572	0.009	25	13	0.514	0.012	37	31	0.483	0.008	22	38	0.493	0.009	48	39	0.521	0.008	69	62	0.554	0.006	22	18	0.631	0.013	16	19
chrI	68785	A	C	23	7	0.608	0.017	38	35	0.642	0.010	90	43	0.634	0.006	3	8	0.543	0.044	48	26	0.574	0.010	23	28	0.513	0.012	52	30	0.487	0.009	30	33	0.490	0.009	48	33	0.521	0.009	92	72	0.556	0.006	29	13	0.633	0.014	37	3
chrI	69603	T	C	2	0	0.605	0.017	12	4	0.643	0.010	24	9	0.634	0.007	0	0	0.540	0.044	16	5	0.578	0.010	2	5	0.514	0.012	6	17	0.486	0.009	7	5	0.486	0.009	15	16	0.517	0.009	23	24	0.553	0.006	4	2	0.630	0.014	3	2
chrI	69675	G	A	0	0	0.605	0.017	3	4	0.644	0.010	12	5	0.634	0.007	0	0	0.540	0.044	17	3	0.578	0.010	2	1	0.515	0.012	2	10	0.487	0.009	6	8	0.486	0.009	5	7	0.516	0.009	23	20	0.552	0.006	1	3	0.629	0.014	0	0
chrI	69678	A	G	0	0	0.605	0.017	3	4	0.644	0.010	12	5	0.634	0.007	0	0	0.540	0.044	17	3	0.578	0.010	2	1	0.515	0.012	2	10	0.487	0.009	6	8	0.486	0.009	5	7	0.516	0.009	23	20	0.552	0.006	1	3	0.629	0.014	0	0
chrI	69759	G	A	0	0	0.606	0.017	6	4	0.644	0.010	20	7	0.634	0.007	0	2	0.540	0.044	9	4	0.579	0.010	3	3	0.513	0.012	3	4	0.487	0.009	10	5	0.487	0.009	6	7	0.516	0.009	22	24	0.553	0.006	1	4	0.629	0.014	0	3
chrI	70024	T	C	10	8	0.604	0.017	30	17	0.644	0.010	58	36	0.635	0.007	6	1	0.540	0.044	19	27	0.579	0.010	12	21	0.515	0.012	33	28	0.486	0.009	27	25	0.484	0.009	15	30	0.517	0.009	77	59	0.554	0.006	16	6	0.630	0.014	21	21
chrI	70045	A	G	11	9	0.604	0.017	26	20	0.644	0.010	57	31	0.635	0.007	7	0	0.540	0.044	16	17	0.583	0.010	8	20	0.514	0.012	32	26	0.485	0.009	23	26	0.482	0.010	16	28	0.516	0.009	72	51	0.554	0.006	12	4	0.629	0.014	16	14
chrI	70071	C	T	10	10	0.604	0.017	30	17	0.644	0.010	57	28	0.635	0.007	5	0	0.540	0.044	15	15	0.583	0.010	9	19	0.514	0.012	30	29	0.485	0.009	25	21	0.482	0.010	16	28	0.516	0.009	63	46	0.554	0.006	15	5	0.629	0.014	15	12
chrI	70115	A	G	11	6	0.604	0.017	36	16	0.646	0.010	55	28	0.636	0.007	3	0	0.540	0.044	27	22	0.585	0.010	9	21	0.517	0.012	29	31	0.485	0.009	17	16	0.480	0.009	38	23	0.517	0.009	62	33	0.553	0.006	18	8	0.627	0.014	14	15
chrI	70280	A	G	3	3	0.602	0.017	13	8	0.644	0.010	32	22	0.636	0.007	2	2	0.541	0.043	14	8	0.580	0.010	12	11	0.516	0.012	15	20	0.486	0.009	10	13	0.480	0.009	14	19	0.518	0.009	33	33	0.552	0.006	4	4	0.628	0.014	13	7
chrI	70530	G	A	3	3	0.601	0.017	2	0	0.643	0.010	10	7	0.637	0.007	0	0	0.538	0.044	2	5	0.581	0.010	2	1	0.518	0.013	6	0	0.488	0.009	6	4	0.485	0.010	2	5	0.519	0.009	14	18	0.552	0.006	1	0	0.628	0.014	0	2
chrI	70905	G	C	0	2	0.605	0.017	0	0	0.645	0.010	0	1	0.637	0.007	0	0	0.542	0.043	0	0	0.586	0.010	0	0	0.521	0.012	0	0	0.489	0.009	0	0	0.484	0.009	0	0	0.519	0.009	0	0	0.551	0.006	0	0	0.625	0.014	0	0
chrI	71601	G	A	0	0	0.605	0.017	2	0	0.646	0.010	8	7	0.636	0.007	0	0	0.543	0.044	4	3	0.588	0.010	1	1	0.519	0.013	5	2	0.488	0.009	2	1	0.478	0.010	4	3	0.518	0.009	7	7	0.550	0.006	1	0	0.625	0.014	1	0
chrI	72952	T	C	11	8	0.608	0.017	50	24	0.648	0.010	82	40	0.634	0.007	2	5	0.556	0.043	36	21	0.585	0.010	18	18	0.521	0.012	42	27	0.492	0.009	26	34	0.483	0.009	40	33	0.522	0.009	63	68	0.550	0.006	21	15	0.623	0.014	24	8
chrI	73437	G	A	0	2	0.608	0.017	0	0	0.649	0.010	4	1	0.633	0.007	0	0	0.556	0.043	1	3	0.585	0.010	3	0	0.526	0.013	6	2	0.490	0.009	4	3	0.481	0.010	5	1	0.521	0.009	10	5	0.549	0.006	3	2	0.621	0.014	4	0
chrI	73490	T	C	0	2	0.605	0.018	4	3	0.652	0.010	13	12	0.633	0.007	0	0	0.556	0.043	3	7	0.585	0.010	9	2	0.525	0.013	7	3	0.492	0.009	7	7	0.481	0.010	15	7	0.521	0.009	16	8	0.549	0.006	4	4	0.622	0.014	5	4
chrI	73633	T	A	5	2	0.607	0.018	11	4	0.653	0.010	24	19	0.632	0.007	0	2	0.556	0.043	6	9	0.583	0.010	1	2	0.524	0.013	1	4	0.492	0.009	7	10	0.483	0.010	14	10	0.520	0.009	21	18	0.550	0.006	4	6	0.624	0.014	5	3
chrI	73641	T	C	5	2	0.607	0.018	11	4	0.653	0.010	24	18	0.632	0.007	0	2	0.556	0.043	6	9	0.583	0.010	1	2	0.524	0.013	1	4	0.492	0.009	7	10	0.483	0.010	13	11	0.520	0.009	23	17	0.550	0.006	4	6	0.624	0.014	5	3
chrI	73682	A	G	5	0	0.608	0.018	10	6	0.652	0.010	30	20	0.631	0.007	0	0	0.556	0.043	13	10	0.583	0.010	3	6	0.524	0.013	11	10	0.492	0.009	8	15	0.482	0.010	11	15	0.520	0.009	25	26	0.549	0.006	5	4	0.622	0.014	11	2
chrI	73720	C	A	3	0	0.608	0.018	9	3	0.652	0.010	24	19	0.631	0.007	0	2	0.556	0.043	12	11	0.583	0.010	4	5	0.524	0.013	22	13	0.492	0.009	12	17	0.482	0.010	18	17	0.520	0.009	33	33	0.549	0.006	6	5	0.622	0.014	10	2
chrI	73855	T	C	9	6	0.606	0.018	14	8	0.653	0.010	38	18	0.632	0.007	2	0	0.558	0.042	11	13	0.577	0.010	10	4	0.520	0.013	19	10	0.496	0.009	15	29	0.483	0.010	20	18	0.519	0.009	31	31	0.551	0.006	13	3	0.620	0.014	6	5
chrI	73970	A	T	5	4	0.605	0.018	20	14	0.653	0.010	43	20	0.631	0.007	0	0	0.558	0.042	19	23	0.582	0.010	13	9	0.522	0.013	28	18	0.492	0.009	9	16	0.481	0.010	23	20	0.520	0.009	38	35	0.550	0.006	5	6	0.619	0.014	7	5
chrI	74227	G	A	12	6	0.606	0.018	30	20	0.654	0.010	67	45	0.633	0.007	2	1	0.556	0.043	30	16	0.579	0.010	27	10	0.520	0.013	25	34	0.493	0.009	24	31	0.480	0.010	36	34	0.522	0.009	87	65	0.551	0.006	13	11	0.621	0.014	17	8
chrI	74786	G	A	8	3	0.608	0.018	16	13	0.656	0.010	42	26	0.634	0.007	4	0	0.554	0.043	15	12	0.580	0.010	17	11	0.518	0.013	13	10	0.490	0.009	18	10	0.479	0.010	24	26	0.522	0.009	34	29	0.550	0.006	11	11	0.621	0.014	13	7
chrI	74814	T	C	3	3	0.608	0.018	10	13	0.656	0.010	33	20	0.634	0.007	1	1	0.554	0.043	10	7	0.580	0.010	13	7	0.518	0.013	7	8	0.490	0.009	11	8	0.479	0.010	16	22	0.522	0.009	23	31	0.550	0.006	5	9	0.621	0.014	6	5
chrI	74833	G	A	3	2	0.608	0.018	9	8	0.656	0.010	28	23	0.634	0.007	0	2	0.554	0.043	8	5	0.580	0.010	10	8	0.518	0.013	6	10	0.490	0.009	9	4	0.479	0.010	13	19	0.522	0.009	26	32	0.550	0.006	3	5	0.621	0.014	8	4
chrI	75073	G	A	2	0	0.612	0.018	4	1	0.653	0.010	9	10	0.635	0.007	0	0	0.554	0.043	5	3	0.585	0.010	3	1	0.524	0.013	4	8	0.488	0.009	5	4	0.478	0.010	5	7	0.522	0.009	13	10	0.549	0.006	2	1	0.619	0.014	2	1
chrI	75211	T	C	6	7	0.612	0.018	32	11	0.653	0.010	52	39	0.635	0.007	2	5	0.554	0.043	17	19	0.585	0.010	12	10	0.524	0.013	32	24	0.488	0.009	32	31	0.478	0.010	27	39	0.522	0.009	57	33	0.549	0.006	16	13	0.619	0.014	19	14
chrI	75277	A	G	9	12	0.610	0.018	39	19	0.656	0.010	65	49	0.634	0.007	0	10	0.554	0.043	35	25	0.586	0.010	13	15	0.524	0.013	40	34	0.488	0.009	31	25	0.477	0.010	46	47	0.523	0.009	80	53	0.547	0.006	27	14	0.620	0.014	27	16
chrI	75346	G	T	9	12	0.609	0.018	38	29	0.656	0.010	68	48	0.633	0.007	3	9	0.554	0.043	49	24	0.589	0.010	11	15	0.527	0.013	36	44	0.488	0.009	35	38	0.478	0.010	54	45	0.524	0.009	92	70	0.546	0.006	25	16	0.621	0.014	31	17
chrI	75912	A	G	25	18	0.608	0.018	63	25	0.655	0.010	97	57	0.633	0.007	5	13	0.551	0.044	75	34	0.586	0.010	27	36	0.521	0.013	56	59	0.493	0.009	48	55	0.477	0.010	62	62	0.521	0.009	113	95	0.548	0.006	27	10	0.624	0.014	43	17
chrI	76030	T	C	16	13	0.608	0.018	42	15	0.655	0.010	77	44	0.633	0.007	3	4	0.551	0.044	56	25	0.586	0.010	29	24	0.521	0.013	39	46	0.493	0.009	37	44	0.477	0.010	51	48	0.521	0.009	92	84	0.548	0.006	21	12	0.624	0.014	14	18
chrI	76051	C	T	13	12	0.608	0.018	38	15	0.655	0.010	67	44	0.633	0.007	2	3	0.551	0.044	53	23	0.586	0.010	21	17	0.521	0.013	37	43	0.493	0.009	39	35	0.477	0.010	47	42	0.521	0.009	83	75	0.548	0.006	22	12	0.624	0.014	15	12
chrI	76096	T	C	11	9	0.608	0.018	44	21	0.655	0.010	73	47	0.633	0.007	2	1	0.551	0.044	36	17	0.586	0.010	25	21	0.521	0.013	45	40	0.493	0.009	40	36	0.477	0.010	49	39	0.521	0.009	86	70	0.548	0.006	21	11	0.624	0.014	9	12
chrI	76117	T	C	11	11	0.608	0.018	43	18	0.655	0.010	68	46	0.633	0.007	1	1	0.551	0.044	31	16	0.586	0.010	28	25	0.521	0.013	40	41	0.493	0.009	41	30	0.477	0.010	39	39	0.521	0.009	84	59	0.548	0.006	23	8	0.624	0.014	11	12
chrI	76417	T	C	8	3	0.609	0.018	18	9	0.655	0.010	33	27	0.635	0.007	2	4	0.551	0.044	16	13	0.585	0.010	10	12	0.525	0.013	20	23	0.492	0.009	19	13	0.476	0.010	30	11	0.524	0.009	61	38	0.549	0.006	10	5	0.621	0.015	4	3
chrI	76496	A	G	13	3	0.609	0.018	15	9	0.655	0.010	31	21	0.635	0.007	5	2	0.551	0.044	17	12	0.585	0.010	9	9	0.525	0.013	17	22	0.492	0.009	19	10	0.476	0.010	30	12	0.524	0.009	39	26	0.549	0.006	19	2	0.621	0.015	10	4
chrI	76497	A	G	13	3	0.609	0.018	15	9	0.655	0.010	31	21	0.635	0.007	5	2	0.551	0.044	17	12	0.585	0.010	9	9	0.525	0.013	17	22	0.492	0.009	19	10	0.476	0.010	30	12	0.524	0.009	39	26	0.549	0.006	19	2	0.621	0.015	10	4
chrI	76840	G	A	5	4	0.609	0.018	18	0	0.656	0.010	37	11	0.633	0.007	3	0	0.551	0.044	10	6	0.583	0.010	7	2	0.525	0.013	10	16	0.491	0.009	12	6	0.477	0.010	24	10	0.524	0.009	23	12	0.547	0.006	5	1	0.619	0.014	11	2
chrI	76861	C	T	5	4	0.609	0.018	15	1	0.656	0.010	37	11	0.633	0.007	3	0	0.551	0.044	8	5	0.583	0.010	8	3	0.525	0.013	8	15	0.491	0.009	11	6	0.477	0.010	24	9	0.524	0.009	19	11	0.547	0.006	4	1	0.619	0.014	7	4
chrI	76876	T	C	5	5	0.609	0.018	16	1	0.656	0.010	37	13	0.633	0.007	3	0	0.551	0.044	8	6	0.584	0.010	8	3	0.526	0.013	8	15	0.491	0.009	10	6	0.477	0.010	20	8	0.523	0.009	18	10	0.547	0.006	2	1	0.619	0.014	7	4
chrI	77115	G	T	0	0	0.609	0.018	7	3	0.656	0.010	18	17	0.633	0.007	0	0	0.551	0.044	6	9	0.584	0.010	3	2	0.525	0.013	5	3	0.491	0.009	7	7	0.477	0.010	8	12	0.524	0.009	12	18	0.547	0.006	5	0	0.619	0.014	9	4
chrI	81442	G	A	7	15	0.610	0.019	32	9	0.651	0.010	74	39	0.637	0.007	1	1	0.553	0.045	39	16	0.600	0.010	21	27	0.537	0.013	41	28	0.481	0.009	36	35	0.477	0.010	52	21	0.523	0.009	61	68	0.542	0.006	23	7	0.616	0.015	14	7
chrI	82379	G	A	9	13	0.610	0.018	25	22	0.655	0.010	61	38	0.637	0.007	7	2	0.547	0.045	26	20	0.602	0.010	9	22	0.542	0.013	24	37	0.477	0.009	29	27	0.478	0.010	33	32	0.524	0.009	92	64	0.543	0.006	16	15	0.616	0.015	19	10
chrI	83613	T	C	18	9	0.615	0.018	29	9	0.658	0.010	66	35	0.637	0.007	2	0	0.555	0.045	28	26	0.602	0.010	10	18	0.541	0.013	27	31	0.478	0.009	22	20	0.479	0.010	25	29	0.524	0.009	89	56	0.543	0.006	20	6	0.615	0.015	22	10
chrI	84810	A	C	4	3	0.620	0.019	9	9	0.653	0.010	24	21	0.637	0.007	2	1	0.553	0.046	16	15	0.602	0.010	12	9	0.539	0.013	9	22	0.480	0.009	14	15	0.473	0.010	14	18	0.521	0.009	47	36	0.543	0.006	12	8	0.616	0.015	11	12
chrI	85480	C	T	13	4	0.620	0.019	24	11	0.653	0.010	49	15	0.637	0.007	0	2	0.553	0.046	24	14	0.602	0.010	15	24	0.540	0.013	27	27	0.481	0.009	21	19	0.473	0.010	25	36	0.520	0.009	57	45	0.542	0.006	10	5	0.617	0.015	14	3
chrI	85751	C	T	2	3	0.621	0.018	8	3	0.653	0.010	32	20	0.637	0.007	0	0	0.553	0.046	9	11	0.603	0.010	8	7	0.541	0.013	10	10	0.481	0.009	6	7	0.472	0.010	15	15	0.520	0.009	36	25	0.542	0.006	2	2	0.614	0.015	4	5
chrI	87099	T	C	6	3	0.621	0.018	31	16	0.650	0.010	59	38	0.639	0.007	3	2	0.555	0.047	23	14	0.608	0.010	14	14	0.541	0.013	25	35	0.481	0.009	13	28	0.471	0.010	26	37	0.520	0.009	73	54	0.543	0.006	10	7	0.608	0.014	15	6
chrI	87548	A	G	0	8	0.621	0.018	28	18	0.651	0.010	69	36	0.638	0.007	2	2	0.555	0.047	31	18	0.608	0.010	25	16	0.542	0.013	32	34	0.481	0.009	29	41	0.470	0.010	33	34	0.520	0.009	77	64	0.543	0.006	12	5	0.608	0.014	13	2
chrI	87602	G	A	5	4	0.621	0.018	31	14	0.651	0.010	62	30	0.638	0.007	0	0	0.555	0.047	27	14	0.608	0.010	22	18	0.542	0.013	32	34	0.481	0.009	34	40	0.470	0.010	36	38	0.520	0.009	82	77	0.543	0.006	16	7	0.608	0.014	14	1
chrI	87608	A	T	8	4	0.621	0.018	32	16	0.651	0.010	61	28	0.638	0.007	0	0	0.555	0.047	27	14	0.608	0.010	20	20	0.542	0.013	34	31	0.481	0.009	31	39	0.470	0.010	33	37	0.520	0.009	76	74	0.543	0.006	17	8	0.608	0.014	15	1
chrI	87859	T	G	2	1	0.619	0.018	12	1	0.651	0.010	25	10	0.638	0.007	0	4	0.555	0.047	13	7	0.609	0.010	9	3	0.541	0.013	6	16	0.482	0.009	11	11	0.472	0.010	14	6	0.520	0.009	29	32	0.542	0.006	3	1	0.608	0.014	10	4
chrI	88008	A	G	4	1	0.619	0.018	22	6	0.651	0.010	51	29	0.638	0.007	0	4	0.555	0.047	29	11	0.609	0.010	15	13	0.541	0.013	15	29	0.482	0.009	18	12	0.472	0.010	22	22	0.520	0.009	43	47	0.542	0.006	12	5	0.608	0.014	10	15
chrI	90330	G	T	4	4	0.626	0.018	8	6	0.657	0.010	14	8	0.639	0.006	0	0	0.555	0.044	9	7	0.617	0.009	3	6	0.540	0.012	4	16	0.474	0.009	1	9	0.473	0.009	9	8	0.524	0.008	37	27	0.541	0.006	5	3	0.606	0.014	0	0
chrI	90387	G	A	0	2	0.626	0.018	8	6	0.657	0.010	20	13	0.639	0.006	0	0	0.555	0.044	11	11	0.617	0.009	2	3	0.540	0.012	9	11	0.474	0.009	6	7	0.473	0.009	8	11	0.524	0.008	25	27	0.541	0.006	4	3	0.606	0.014	2	0
chrI	90516	G	A	5	2	0.626	0.018	9	10	0.657	0.010	28	13	0.639	0.006	2	2	0.555	0.044	12	12	0.617	0.009	13	4	0.540	0.012	13	22	0.474	0.009	16	19	0.473	0.009	12	28	0.524	0.008	34	32	0.541	0.006	8	10	0.606	0.014	12	2
chrI	90665	C	T	0	3	0.628	0.017	6	6	0.658	0.010	36	11	0.639	0.006	2	4	0.559	0.043	20	7	0.616	0.009	12	2	0.540	0.012	21	20	0.472	0.008	15	23	0.471	0.009	9	25	0.523	0.008	51	53	0.542	0.006	7	5	0.609	0.014	6	7
chrI	90924	A	G	4	2	0.627	0.017	28	13	0.659	0.010	43	16	0.640	0.006	0	4	0.559	0.043	17	11	0.616	0.009	14	8	0.541	0.012	8	21	0.471	0.008	9	19	0.472	0.009	22	17	0.521	0.008	47	38	0.541	0.006	13	2	0.605	0.014	6	12
chrI	90974	G	A	4	2	0.627	0.017	21	11	0.659	0.010	40	21	0.640	0.006	0	2	0.559	0.043	18	7	0.616	0.009	11	6	0.541	0.012	11	23	0.471	0.008	9	19	0.472	0.009	24	17	0.521	0.008	51	37	0.541	0.006	15	2	0.605	0.014	6	10
chrI	91173	G	A	3	5	0.629	0.017	29	10	0.660	0.010	47	22	0.640	0.006	2	0	0.559	0.042	27	10	0.618	0.009	15	6	0.542	0.012	21	21	0.471	0.008	16	30	0.472	0.009	26	16	0.523	0.008	45	59	0.542	0.006	13	12	0.606	0.014	7	4
chrI	91314	G	C	6	8	0.633	0.017	27	18	0.661	0.010	59	28	0.641	0.006	8	8	0.559	0.042	33	30	0.618	0.009	23	17	0.546	0.012	21	35	0.471	0.008	30	33	0.471	0.009	34	23	0.527	0.008	57	57	0.543	0.006	23	8	0.607	0.014	16	11
chrI	91665	G	A	4	3	0.632	0.017	14	4	0.659	0.010	36	25	0.640	0.006	2	1	0.562	0.042	17	9	0.621	0.009	12	14	0.545	0.012	20	25	0.472	0.008	20	23	0.471	0.009	20	14	0.527	0.008	60	51	0.542	0.006	17	2	0.604	0.014	9	4
chrI	91791	A	C	12	12	0.635	0.017	20	10	0.660	0.009	74	33	0.640	0.006	4	3	0.560	0.041	30	24	0.620	0.009	25	27	0.547	0.012	38	57	0.472	0.008	51	33	0.472	0.009	52	47	0.528	0.008	101	70	0.544	0.006	22	12	0.606	0.014	34	17
chrI	91938	A	T	22	7	0.635	0.017	44	19	0.660	0.009	77	41	0.640	0.006	11	5	0.560	0.041	49	23	0.620	0.009	23	13	0.547	0.012	54	49	0.472	0.008	37	32	0.472	0.009	41	44	0.528	0.008	78	79	0.544	0.006	30	7	0.606	0.014	32	9
chrI	92115	G	C	7	11	0.636	0.017	18	16	0.660	0.009	58	25	0.640	0.006	2	0	0.560	0.041	33	16	0.620	0.009	15	12	0.547	0.012	23	18	0.472	0.008	28	34	0.472	0.009	25	30	0.528	0.008	43	41	0.544	0.006	22	8	0.606	0.014	12	12
chrI	92310	G	T	3	0	0.638	0.017	8	4	0.661	0.009	12	5	0.641	0.006	0	0	0.559	0.041	1	5	0.619	0.009	1	6	0.546	0.012	5	8	0.472	0.008	1	3	0.472	0.009	15	9	0.528	0.008	15	12	0.545	0.006	2	0	0.610	0.014	3	0
chrI	92368	A	T	0	2	0.638	0.017	3	3	0.661	0.009	8	6	0.641	0.006	0	0	0.559	0.041	4	3	0.619	0.009	2	3	0.546	0.012	2	8	0.472	0.008	2	3	0.472	0.009	11	3	0.528	0.008	9	10	0.545	0.006	1	0	0.610	0.014	4	0
chrI	92532	C	T	2	0	0.638	0.017	9	4	0.661	0.009	17	6	0.641	0.006	0	1	0.559	0.041	9	3	0.619	0.009	3	3	0.546	0.012	9	4	0.472	0.008	4	4	0.472	0.009	7	5	0.528	0.008	12	11	0.545	0.006	2	1	0.609	0.014	0	0
chrI	92673	G	A	0	0	0.637	0.017	3	3	0.661	0.009	13	10	0.642	0.006	0	0	0.562	0.040	13	8	0.618	0.009	9	0	0.549	0.012	4	6	0.471	0.008	5	8	0.471	0.009	11	9	0.527	0.008	26	18	0.545	0.006	1	0	0.611	0.013	5	2
chrI	92703	G	T	1	0	0.637	0.017	5	3	0.661	0.009	19	14	0.642	0.006	0	0	0.562	0.040	14	10	0.618	0.009	8	0	0.549	0.012	6	6	0.471	0.008	3	6	0.471	0.009	17	13	0.527	0.008	31	24	0.545	0.006	2	0	0.610	0.013	4	2
chrI	92722	G	A	1	0	0.637	0.017	5	3	0.661	0.009	20	15	0.642	0.006	0	0	0.562	0.040	14	9	0.618	0.009	7	2	0.549	0.012	8	6	0.471	0.008	3	7	0.471	0.009	17	17	0.527	0.008	35	25	0.545	0.006	3	0	0.610	0.013	5	2
chrI	92724	T	G	1	0	0.637	0.017	5	3	0.661	0.009	20	15	0.642	0.006	0	0	0.562	0.040	14	9	0.618	0.009	7	2	0.549	0.012	8	6	0.471	0.008	3	7	0.471	0.009	17	17	0.527	0.008	35	25	0.545	0.006	3	0	0.610	0.013	5	2
chrI	92891	C	T	19	10	0.638	0.017	24	8	0.661	0.009	49	29	0.643	0.006	5	2	0.563	0.039	25	9	0.619	0.009	12	11	0.550	0.012	24	18	0.470	0.008	28	35	0.471	0.009	35	37	0.526	0.008	66	58	0.545	0.005	14	7	0.611	0.013	13	8
chrI	92934	G	A	18	15	0.638	0.017	27	10	0.661	0.009	55	33	0.643	0.006	2	5	0.563	0.039	40	18	0.619	0.009	16	14	0.550	0.012	30	30	0.470	0.008	32	37	0.471	0.009	36	39	0.526	0.008	80	59	0.545	0.005	14	6	0.611	0.013	21	7
chrI	92941	A	G	18	18	0.638	0.017	27	12	0.661	0.009	55	33	0.643	0.006	2	5	0.563	0.039	40	23	0.619	0.009	16	17	0.550	0.012	34	30	0.470	0.008	32	34	0.471	0.009	37	35	0.526	0.008	82	60	0.545	0.005	14	6	0.611	0.013	22	8
chrI	92955	A	G	21	17	0.638	0.017	33	13	0.661	0.009	63	41	0.643	0.006	2	6	0.563	0.039	46	24	0.619	0.009	21	18	0.550	0.012	37	32	0.470	0.008	36	40	0.471	0.009	35	39	0.526	0.008	92	60	0.545	0.005	19	6	0.611	0.013	20	8
chrI	92983	G	A	18	12	0.638	0.017	36	15	0.661	0.009	70	45	0.643	0.006	3	5	0.563	0.039	45	26	0.619	0.009	24	20	0.550	0.012	44	30	0.470	0.008	41	36	0.471	0.009	39	41	0.526	0.008	108	65	0.545	0.005	20	9	0.611	0.013	19	6
chrI	93184	C	T	24	10	0.639	0.016	58	30	0.660	0.009	84	61	0.643	0.006	6	4	0.562	0.039	49	26	0.619	0.009	33	17	0.551	0.011	51	45	0.470	0.008	50	45	0.471	0.009	40	46	0.526	0.008	86	87	0.545	0.005	23	13	0.609	0.013	23	17
chrI	93424	C	T	29	7	0.639	0.016	52	32	0.660	0.009	79	31	0.643	0.006	5	2	0.562	0.039	37	29	0.619	0.009	25	16	0.551	0.011	35	34	0.470	0.008	42	38	0.471	0.009	49	24	0.526	0.008	101	81	0.545	0.005	26	18	0.609	0.013	28	16
chrI	93460	T	C	18	5	0.639	0.016	54	32	0.660	0.009	86	36	0.643	0.006	4	1	0.562	0.039	35	42	0.619	0.009	19	12	0.551	0.011	37	34	0.470	0.008	45	42	0.471	0.009	48	32	0.526	0.008	103	76	0.545	0.005	26	16	0.609	0.013	32	13
chrI	93466	A	G	16	4	0.639	0.016	51	32	0.660	0.009	80	34	0.643	0.006	3	1	0.562	0.039	32	44	0.619	0.009	20	13	0.551	0.011	34	37	0.470	0.008	43	42	0.471	0.009	43	33	0.526	0.008	96	80	0.545	0.005	27	17	0.609	0.013	32	12
chrI	93553	G	A	11	5	0.642	0.016	53	30	0.659	0.009	85	38	0.643	0.006	6	5	0.562	0.039	35	39	0.621	0.009	18	16	0.553	0.011	43	32	0.469	0.008	49	42	0.471	0.009	43	32	0.526	0.008	88	80	0.545	0.005	29	8	0.610	0.013	28	12
chrI	93563	G	A	11	7	0.642	0.016	45	27	0.659	0.009	83	37	0.643	0.006	4	5	0.562	0.039	31	34	0.621	0.009	17	16	0.553	0.011	37	32	0.469	0.008	43	42	0.471	0.009	39	26	0.526	0.008	81	89	0.545	0.005	25	8	0.610	0.013	27	13
chrI	93789	T	A	25	4	0.644	0.016	29	15	0.659	0.009	68	32	0.644	0.006	0	2	0.562	0.039	29	29	0.618	0.009	15	18	0.556	0.011	24	37	0.469	0.008	38	28	0.469	0.009	28	21	0.528	0.008	82	57	0.545	0.005	18	13	0.608	0.013	21	14
chrI	94472	G	A	1	0	0.643	0.016	4	4	0.657	0.009	19	5	0.643	0.006	0	0	0.567	0.037	9	9	0.619	0.009	0	3	0.560	0.011	11	4	0.469	0.008	5	6	0.471	0.009	8	7	0.527	0.008	35	32	0.544	0.005	5	4	0.611	0.013	4	1
chrI	94682	G	A	5	4	0.644	0.016	22	12	0.655	0.009	31	19	0.642	0.006	0	1	0.567	0.037	19	15	0.617	0.009	11	10	0.561	0.011	21	19	0.467	0.008	19	20	0.471	0.009	17	22	0.526	0.008	40	29	0.545	0.005	19	13	0.611	0.013	18	2
chrI	94683	A	T	5	4	0.644	0.016	22	12	0.655	0.009	31	19	0.642	0.006	0	1	0.567	0.037	19	15	0.617	0.009	11	10	0.561	0.011	21	19	0.467	0.008	19	20	0.471	0.009	17	22	0.526	0.008	40	29	0.545	0.005	19	13	0.611	0.013	18	2
chrI	94767	C	G	3	3	0.644	0.016	22	17	0.655	0.009	35	25	0.643	0.006	0	1	0.567	0.037	20	15	0.617	0.009	12	10	0.559	0.011	16	27	0.467	0.008	10	12	0.471	0.009	30	33	0.525	0.008	47	51	0.544	0.005	12	17	0.612	0.013	21	7
chrI	94863	A	G	6	0	0.644	0.016	21	13	0.657	0.009	38	32	0.642	0.006	2	1	0.567	0.037	11	10	0.618	0.008	14	8	0.559	0.011	15	29	0.471	0.008	10	18	0.471	0.008	26	22	0.525	0.008	60	45	0.544	0.005	11	11	0.612	0.013	15	10
chrI	94915	A	G	3	4	0.644	0.016	24	13	0.657	0.009	47	31	0.642	0.006	3	3	0.567	0.037	11	11	0.618	0.008	15	17	0.559	0.011	28	30	0.471	0.008	14	17	0.471	0.008	27	29	0.525	0.008	69	55	0.544	0.005	15	11	0.612	0.013	16	11
chrI	95018	T	C	5	8	0.644	0.016	25	15	0.657	0.009	58	33	0.643	0.006	2	4	0.567	0.037	16	15	0.619	0.009	21	18	0.560	0.011	24	29	0.469	0.008	24	21	0.471	0.008	30	24	0.525	0.008	64	46	0.544	0.005	15	10	0.616	0.013	12	10
chrI	95055	G	A	6	11	0.644	0.016	24	14	0.657	0.009	58	30	0.643	0.006	1	2	0.567	0.037	17	16	0.618	0.009	22	19	0.560	0.011	24	28	0.469	0.008	25	28	0.472	0.008	25	27	0.525	0.008	65	49	0.544	0.005	14	9	0.613	0.013	13	5
chrI	95139	G	A	7	7	0.644	0.016	23	5	0.657	0.009	56	30	0.643	0.006	0	0	0.567	0.037	23	13	0.618	0.008	10	11	0.560	0.011	18	29	0.469	0.008	14	21	0.471	0.008	34	16	0.525	0.008	58	36	0.544	0.005	8	7	0.613	0.013	11	2
chrI	95169	G	A	5	5	0.644	0.016	20	4	0.657	0.009	46	22	0.643	0.006	0	0	0.567	0.037	16	13	0.618	0.008	7	11	0.560	0.011	16	21	0.469	0.008	10	17	0.471	0.008	26	12	0.525	0.008	40	40	0.544	0.005	8	5	0.613	0.013	9	2
chrI	95190	T	C	4	4	0.644	0.016	21	5	0.657	0.009	52	24	0.643	0.006	0	0	0.567	0.037	16	12	0.618	0.008	7	10	0.560	0.011	14	21	0.469	0.008	13	24	0.471	0.008	24	14	0.525	0.008	41	44	0.544	0.005	7	5	0.613	0.013	10	5
chrI	95238	A	T	2	0	0.644	0.016	13	5	0.657	0.009	43	19	0.643	0.006	0	0	0.567	0.037	9	14	0.618	0.008	10	4	0.560	0.011	17	12	0.469	0.008	9	24	0.471	0.008	21	14	0.525	0.008	36	41	0.544	0.005	5	3	0.613	0.013	5	4
chrI	95281	G	A	6	1	0.644	0.016	5	7	0.657	0.009	40	16	0.643	0.006	0	2	0.567	0.037	9	16	0.618	0.008	8	4	0.560	0.011	14	15	0.469	0.008	8	20	0.471	0.008	19	15	0.525	0.008	38	45	0.544	0.005	3	4	0.613	0.013	6	3
chrI	95373	G	A	4	7	0.645	0.016	18	11	0.657	0.009	31	12	0.642	0.006	2	2	0.567	0.037	11	8	0.620	0.009	3	3	0.560	0.011	9	21	0.468	0.008	9	8	0.471	0.008	14	16	0.524	0.008	43	45	0.544	0.005	4	7	0.614	0.013	9	12
chrI	95376	T	C	4	7	0.645	0.016	18	11	0.657	0.009	31	12	0.642	0.006	2	2	0.567	0.037	11	8	0.620	0.009	3	3	0.560	0.011	9	21	0.468	0.008	9	8	0.471	0.008	14	16	0.524	0.008	43	45	0.544	0.005	4	7	0.614	0.013	9	12
chrI	95388	A	G	3	8	0.645	0.016	19	10	0.657	0.009	27	12	0.642	0.006	2	2	0.567	0.037	10	8	0.620	0.009	3	3	0.560	0.011	9	20	0.468	0.008	8	8	0.471	0.008	13	16	0.524	0.008	45	44	0.544	0.005	4	6	0.614	0.013	11	12
chrI	95391	T	C	3	8	0.645	0.016	19	10	0.657	0.009	27	12	0.642	0.006	2	2	0.567	0.037	10	8	0.620	0.009	3	3	0.560	0.011	9	20	0.468	0.008	8	8	0.471	0.008	13	16	0.524	0.008	45	44	0.544	0.005	4	6	0.614	0.013	11	12
chrI	95412	G	C	4	9	0.645	0.016	21	12	0.657	0.009	28	15	0.642	0.006	0	2	0.567	0.037	11	8	0.620	0.009	5	3	0.560	0.011	10	21	0.468	0.008	9	19	0.471	0.008	14	20	0.524	0.008	49	48	0.544	0.005	4	7	0.614	0.013	11	16
chrI	95448	G	A	5	3	0.643	0.016	20	7	0.657	0.009	37	10	0.642	0.006	0	1	0.567	0.037	11	5	0.619	0.008	3	2	0.561	0.011	12	25	0.467	0.008	8	24	0.471	0.008	16	15	0.524	0.008	39	25	0.543	0.005	1	5	0.616	0.013	11	11
chrI	95552	G	C	1	0	0.643	0.016	1	1	0.658	0.009	14	4	0.642	0.006	0	0	0.569	0.037	1	2	0.619	0.008	0	1	0.561	0.011	5	4	0.467	0.008	2	3	0.471	0.008	7	5	0.524	0.008	12	8	0.543	0.005	1	2	0.616	0.013	3	2
chrI	96047	C	A	7	2	0.644	0.016	21	13	0.658	0.009	60	30	0.642	0.006	4	0	0.568	0.037	32	14	0.621	0.008	16	10	0.562	0.011	16	25	0.467	0.008	23	40	0.468	0.008	24	27	0.524	0.008	65	53	0.544	0.005	15	9	0.616	0.013	12	11
chrI	96079	A	G	9	1	0.644	0.016	18	14	0.658	0.009	57	26	0.642	0.006	4	0	0.568	0.037	33	14	0.621	0.008	14	11	0.562	0.011	17	30	0.467	0.008	25	38	0.468	0.008	22	27	0.524	0.008	66	49	0.544	0.005	14	12	0.616	0.013	13	11
chrI	97709	T	A	8	5	0.650	0.016	18	10	0.655	0.009	45	28	0.647	0.006	4	0	0.572	0.038	22	17	0.618	0.009	18	11	0.566	0.011	26	36	0.462	0.008	35	30	0.464	0.009	30	20	0.527	0.008	53	61	0.542	0.005	12	13	0.613	0.013	7	7
chrI	98347	A	G	8	2	0.651	0.016	21	18	0.655	0.009	31	22	0.647	0.006	1	2	0.569	0.038	27	25	0.617	0.009	9	8	0.569	0.011	18	28	0.463	0.008	5	19	0.461	0.009	19	24	0.523	0.008	37	47	0.541	0.005	12	6	0.612	0.013	1	7
chrI	98419	A	T	10	5	0.651	0.016	26	14	0.655	0.009	30	17	0.647	0.006	4	0	0.569	0.038	28	26	0.617	0.009	3	7	0.569	0.011	15	26	0.463	0.008	7	17	0.461	0.009	24	23	0.523	0.008	43	58	0.541	0.005	7	3	0.612	0.013	3	3
chrI	98636	A	T	1	4	0.652	0.016	17	6	0.655	0.009	34	19	0.647	0.006	0	0	0.569	0.038	14	6	0.617	0.009	13	10	0.570	0.011	10	19	0.463	0.008	9	10	0.461	0.009	19	18	0.523	0.008	40	43	0.541	0.005	16	3	0.613	0.013	9	4
chrI	98885	C	T	2	1	0.652	0.016	22	8	0.655	0.009	45	17	0.648	0.006	0	0	0.569	0.038	18	6	0.617	0.009	6	4	0.570	0.011	12	11	0.463	0.008	13	20	0.460	0.009	22	18	0.523	0.008	40	27	0.541	0.005	6	3	0.613	0.013	4	1
chrI	99257	T	C	4	3	0.652	0.016	13	16	0.655	0.009	34	22	0.648	0.006	2	0	0.569	0.038	14	16	0.617	0.009	7	5	0.570	0.011	14	16	0.463	0.008	14	21	0.460	0.009	22	21	0.523	0.008	43	39	0.541	0.005	7	5	0.613	0.013	9	10
chrI	99440	C	T	7	3	0.655	0.016	32	9	0.656	0.009	47	28	0.648	0.006	3	0	0.569	0.038	22	16	0.617	0.008	13	9	0.570	0.011	24	24	0.464	0.008	18	15	0.461	0.008	29	21	0.523	0.008	52	40	0.541	0.005	5	9	0.614	0.013	6	4
chrI	99471	A	G	8	4	0.655	0.016	35	7	0.656	0.009	52	25	0.648	0.006	2	2	0.569	0.038	21	16	0.617	0.008	15	9	0.570	0.011	25	23	0.464	0.008	16	12	0.461	0.008	27	19	0.523	0.008	53	48	0.541	0.005	7	8	0.614	0.013	13	5
chrI	99600	C	T	13	3	0.655	0.016	17	10	0.656	0.009	49	21	0.648	0.006	2	3	0.569	0.038	24	7	0.617	0.008	13	11	0.570	0.011	22	22	0.464	0.008	15	9	0.461	0.008	29	19	0.523	0.008	42	46	0.541	0.005	10	2	0.614	0.013	6	11
chrI	99606	T	A	13	3	0.655	0.016	17	10	0.656	0.009	49	21	0.648	0.006	2	3	0.569	0.038	24	7	0.617	0.008	13	11	0.570	0.011	22	22	0.464	0.008	15	9	0.461	0.008	29	19	0.523	0.008	42	46	0.541	0.005	10	2	0.614	0.013	6	11
chrI	99962	C	T	1	2	0.655	0.016	8	4	0.656	0.009	6	6	0.648	0.006	0	0	0.569	0.038	8	0	0.618	0.008	5	0	0.570	0.011	3	3	0.464	0.008	9	3	0.460	0.008	5	3	0.523	0.008	9	13	0.540	0.005	3	0	0.613	0.013	3	1
chrI	99999	A	C	0	0	0.655	0.016	8	3	0.656	0.009	3	2	0.648	0.006	0	0	0.569	0.038	3	0	0.618	0.008	1	0	0.570	0.011	1	0	0.464	0.008	3	0	0.460	0.008	5	4	0.523	0.008	4	7	0.540	0.005	1	3	0.613	0.013	2	0
chrI	100000	A	T	0	0	0.655	0.016	8	3	0.656	0.009	3	2	0.648	0.006	0	0	0.569	0.038	3	0	0.618	0.008	1	0	0.570	0.011	1	0	0.464	0.008	3	0	0.460	0.008	5	4	0.523	0.008	4	7	0.540	0.005	1	3	0.613	0.013	2	0
chrI	100063	A	T	0	0	0.655	0.016	1	0	0.656	0.009	1	1	0.648	0.006	0	0	0.569	0.038	2	0	0.618	0.008	0	0	0.570	0.011	0	1	0.464	0.008	0	0	0.460	0.008	1	6	0.523	0.008	3	7	0.540	0.005	0	3	0.613	0.013	0	0
chrI	100516	C	T	8	4	0.656	0.016	28	7	0.656	0.009	54	37	0.648	0.006	0	4	0.569	0.037	34	7	0.618	0.008	17	12	0.572	0.011	29	41	0.464	0.008	17	29	0.460	0.008	37	34	0.524	0.008	59	59	0.540	0.005	10	3	0.613	0.013	18	8
chrI	100840	C	T	6	3	0.657	0.016	25	25	0.656	0.009	69	31	0.647	0.006	1	0	0.569	0.037	43	18	0.618	0.008	25	14	0.572	0.011	37	44	0.464	0.008	28	35	0.460	0.008	41	43	0.523	0.008	85	56	0.540	0.005	22	19	0.615	0.013	19	14
chrI	101177	G	C	7	3	0.655	0.016	21	9	0.657	0.009	46	26	0.646	0.006	3	5	0.569	0.037	31	10	0.617	0.008	14	10	0.571	0.011	27	21	0.465	0.008	19	13	0.460	0.008	21	16	0.524	0.008	44	21	0.539	0.005	14	3	0.613	0.013	5	9
chrI	101193	T	C	3	2	0.655	0.016	14	6	0.657	0.009	31	18	0.646	0.006	3	4	0.569	0.037	21	4	0.617	0.008	6	4	0.571	0.011	18	15	0.465	0.008	10	10	0.460	0.008	18	11	0.524	0.008	27	17	0.539	0.005	7	1	0.613	0.013	0	4
chrI	101230	C	G	0	1	0.655	0.016	8	2	0.657	0.009	15	8	0.646	0.006	3	1	0.569	0.037	9	1	0.617	0.008	3	0	0.571	0.011	8	2	0.465	0.008	4	5	0.460	0.008	10	2	0.524	0.008	18	11	0.539	0.005	4	0	0.613	0.013	1	3
chrI	101371	A	T	0	0	0.655	0.016	1	2	0.657	0.009	9	4	0.645	0.006	2	0	0.567	0.036	1	2	0.618	0.008	0	0	0.571	0.011	1	0	0.465	0.008	3	2	0.461	0.008	2	2	0.524	0.008	10	5	0.540	0.005	1	0	0.614	0.013	5	1
chrI	101452	A	T	0	0	0.655	0.016	3	2	0.657	0.009	8	3	0.645	0.006	1	0	0.567	0.036	1	1	0.618	0.008	0	0	0.571	0.011	1	0	0.465	0.008	3	3	0.461	0.008	1	6	0.524	0.008	9	7	0.540	0.005	1	0	0.614	0.013	2	1
chrI	101471	G	A	0	0	0.655	0.016	5	3	0.657	0.009	14	5	0.645	0.006	1	0	0.567	0.036	5	4	0.618	0.008	2	1	0.571	0.011	1	1	0.465	0.008	5	8	0.461	0.008	4	7	0.524	0.008	16	13	0.540	0.005	3	0	0.614	0.013	4	2
chrI	101607	A	G	5	2	0.655	0.016	19	5	0.657	0.009	54	23	0.645	0.006	3	0	0.567	0.036	22	16	0.618	0.008	10	11	0.571	0.011	15	24	0.465	0.008	16	21	0.461	0.008	28	22	0.524	0.008	42	32	0.540	0.005	14	1	0.614	0.012	11	2
chrI	101627	G	A	5	2	0.655	0.016	17	8	0.657	0.009	53	24	0.645	0.006	3	0	0.567	0.036	28	13	0.618	0.008	10	11	0.571	0.011	15	26	0.465	0.008	20	16	0.461	0.008	24	22	0.524	0.008	51	28	0.540	0.005	10	2	0.614	0.012	11	4
chrI	101712	G	A	4	5	0.653	0.016	20	10	0.657	0.009	40	20	0.646	0.006	2	0	0.567	0.036	29	18	0.619	0.008	10	10	0.571	0.011	28	26	0.464	0.008	22	15	0.462	0.008	20	19	0.525	0.008	63	34	0.540	0.005	6	1	0.615	0.012	10	2
chrI	101766	G	A	7	2	0.653	0.016	18	9	0.657	0.009	42	20	0.646	0.006	1	0	0.567	0.036	22	15	0.619	0.008	17	8	0.571	0.011	22	24	0.464	0.008	17	12	0.462	0.008	20	19	0.525	0.008	66	30	0.540	0.005	4	6	0.615	0.012	9	5
chrI	101991	G	A	11	3	0.654	0.015	16	18	0.657	0.009	51	28	0.645	0.006	0	2	0.564	0.036	22	13	0.620	0.008	16	6	0.572	0.011	26	22	0.463	0.008	14	15	0.462	0.008	26	15	0.526	0.007	50	64	0.540	0.005	16	10	0.614	0.012	7	9
chrI	102261	C	T	8	1	0.654	0.015	10	5	0.657	0.009	37	18	0.645	0.006	4	0	0.564	0.036	16	7	0.620	0.008	10	8	0.572	0.011	10	19	0.463	0.008	13	21	0.462	0.008	19	21	0.526	0.007	41	35	0.540	0.005	12	2	0.614	0.012	3	1
chrI	102345	C	T	7	4	0.654	0.015	16	13	0.657	0.009	26	15	0.645	0.006	0	0	0.564	0.036	17	2	0.620	0.008	10	4	0.572	0.011	10	13	0.463	0.008	12	14	0.462	0.008	16	16	0.526	0.007	43	29	0.540	0.005	2	1	0.614	0.012	15	3
chrI	102420	C	T	6	8	0.655	0.015	21	10	0.657	0.009	36	7	0.646	0.006	0	0	0.564	0.036	13	7	0.620	0.008	12	4	0.572	0.010	11	25	0.462	0.007	11	8	0.464	0.008	26	13	0.526	0.007	46	25	0.540	0.005	7	2	0.614	0.012	17	9
chrI	102483	G	A	4	7	0.655	0.015	9	5	0.657	0.009	31	9	0.646	0.006	0	0	0.561	0.035	16	7	0.620	0.008	7	8	0.572	0.010	7	24	0.462	0.007	6	6	0.463	0.008	14	17	0.526	0.007	32	27	0.540	0.005	6	4	0.614	0.012	11	2
chrI	102486	G	A	4	7	0.655	0.015	9	5	0.657	0.009	31	9	0.646	0.006	0	0	0.561	0.035	16	7	0.620	0.008	7	8	0.572	0.010	7	24	0.462	0.007	6	6	0.463	0.008	14	17	0.526	0.007	32	27	0.540	0.005	6	4	0.614	0.012	11	2
chrI	102606	G	A	2	2	0.655	0.015	7	1	0.657	0.009	33	10	0.646	0.006	0	1	0.561	0.035	17	3	0.621	0.008	6	8	0.572	0.011	6	16	0.462	0.007	5	9	0.463	0.008	8	11	0.527	0.007	33	40	0.541	0.005	6	1	0.614	0.012	5	6
chrI	102814	G	A	2	1	0.653	0.015	11	4	0.659	0.009	37	24	0.647	0.006	2	4	0.561	0.035	19	7	0.621	0.008	8	13	0.572	0.010	11	30	0.464	0.007	11	12	0.463	0.008	14	13	0.527	0.007	49	34	0.541	0.005	3	4	0.613	0.012	5	7
chrI	102864	T	A	3	2	0.653	0.015	14	3	0.659	0.009	38	20	0.647	0.006	1	0	0.561	0.035	19	8	0.621	0.008	6	14	0.572	0.010	11	22	0.464	0.007	8	12	0.463	0.008	16	17	0.527	0.007	36	34	0.541	0.005	7	4	0.613	0.012	8	0
chrI	103068	A	G	4	4	0.651	0.015	7	2	0.659	0.008	40	23	0.649	0.006	0	2	0.561	0.035	14	11	0.620	0.008	9	6	0.570	0.010	18	15	0.463	0.007	13	14	0.463	0.008	18	14	0.528	0.007	51	42	0.542	0.005	10	7	0.613	0.012	4	6
chrI	103110	C	T	6	7	0.651	0.015	10	5	0.659	0.008	47	22	0.649	0.006	0	2	0.561	0.035	23	20	0.620	0.008	7	3	0.570	0.010	19	19	0.463	0.007	16	20	0.463	0.008	19	17	0.528	0.007	48	48	0.542	0.005	6	6	0.613	0.012	4	7
chrI	103141	A	G	11	6	0.651	0.015	19	10	0.659	0.008	54	32	0.649	0.006	0	2	0.561	0.035	29	23	0.620	0.008	13	4	0.570	0.010	26	25	0.463	0.007	22	26	0.463	0.008	27	21	0.528	0.007	64	53	0.542	0.005	7	8	0.613	0.012	11	11
chrI	103146	T	C	12	6	0.651	0.015	19	10	0.659	0.008	53	32	0.649	0.006	0	2	0.561	0.035	34	23	0.620	0.008	13	3	0.570	0.010	26	26	0.463	0.007	20	29	0.463	0.008	27	21	0.528	0.007	65	51	0.542	0.005	9	8	0.613	0.012	12	10
chrI	103170	T	A	9	6	0.651	0.015	24	10	0.659	0.008	48	32	0.649	0.006	0	2	0.561	0.035	33	25	0.620	0.008	17	3	0.570	0.010	22	23	0.463	0.007	16	27	0.463	0.008	30	16	0.528	0.007	68	45	0.542	0.005	9	6	0.613	0.012	12	15
chrI	103307	G	T	14	6	0.651	0.015	38	14	0.659	0.008	64	43	0.649	0.006	5	4	0.561	0.035	33	22	0.620	0.008	24	13	0.570	0.010	27	29	0.462	0.007	21	26	0.463	0.008	31	27	0.529	0.007	68	61	0.542	0.005	7	13	0.613	0.012	11	11
chrI	103632	A	G	7	2	0.652	0.015	4	6	0.657	0.008	39	17	0.649	0.006	0	1	0.558	0.035	22	7	0.619	0.008	6	9	0.572	0.010	21	12	0.460	0.007	17	14	0.463	0.008	27	20	0.527	0.007	23	45	0.543	0.005	6	4	0.609	0.012	11	1
chrI	103724	T	C	3	0	0.652	0.015	9	0	0.657	0.008	27	22	0.649	0.006	0	0	0.558	0.035	18	7	0.619	0.008	6	3	0.572	0.010	12	19	0.460	0.007	6	8	0.463	0.008	9	16	0.527	0.007	31	31	0.543	0.005	6	4	0.609	0.012	7	8
chrI	103761	A	G	0	1	0.652	0.015	15	3	0.657	0.008	36	23	0.649	0.006	0	0	0.558	0.035	15	7	0.619	0.008	9	3	0.572	0.010	14	20	0.460	0.007	7	11	0.463	0.008	8	17	0.527	0.007	26	28	0.543	0.005	7	4	0.609	0.012	8	8
chrI	103782	T	C	0	1	0.652	0.015	16	5	0.657	0.008	40	19	0.649	0.006	0	0	0.558	0.035	17	6	0.619	0.008	10	3	0.572	0.010	17	20	0.460	0.007	8	13	0.463	0.008	10	13	0.527	0.007	30	32	0.543	0.005	7	3	0.609	0.012	7	7
chrI	103899	T	C	2	6	0.652	0.015	11	12	0.657	0.008	36	28	0.649	0.006	2	0	0.558	0.035	20	16	0.619	0.008	4	9	0.572	0.010	7	16	0.460	0.007	13	8	0.463	0.008	20	18	0.527	0.007	49	43	0.543	0.005	12	6	0.609	0.012	8	5
chrI	104042	T	G	5	2	0.652	0.015	13	12	0.657	0.008	50	22	0.649	0.006	2	1	0.558	0.035	11	9	0.619	0.008	6	16	0.572	0.010	10	18	0.460	0.007	20	16	0.463	0.008	20	26	0.527	0.007	36	33	0.543	0.005	5	3	0.609	0.012	6	2
chrI	104048	C	A	6	2	0.652	0.015	13	12	0.657	0.008	51	24	0.649	0.006	2	1	0.558	0.035	15	9	0.619	0.008	8	16	0.572	0.010	11	19	0.460	0.007	20	18	0.463	0.008	19	26	0.527	0.007	36	33	0.543	0.005	5	3	0.609	0.012	7	4
chrI	104469	T	C	5	4	0.652	0.015	5	3	0.657	0.008	35	22	0.649	0.006	4	0	0.558	0.035	17	20	0.620	0.008	9	10	0.571	0.010	25	13	0.460	0.007	20	18	0.461	0.008	16	19	0.527	0.007	49	47	0.543	0.005	11	8	0.609	0.012	13	2
chrI	105800	C	A	15	7	0.657	0.015	31	23	0.657	0.008	58	19	0.651	0.005	8	6	0.557	0.035	32	22	0.622	0.008	14	18	0.571	0.010	35	36	0.458	0.007	21	39	0.459	0.008	27	35	0.528	0.007	66	46	0.544	0.005	16	10	0.612	0.012	22	5
chrI	106085	T	C	2	5	0.658	0.015	10	7	0.655	0.008	23	13	0.651	0.005	1	0	0.557	0.035	16	9	0.623	0.008	11	6	0.573	0.010	15	11	0.458	0.007	5	6	0.459	0.008	14	15	0.528	0.007	37	37	0.543	0.005	4	1	0.610	0.012	7	3
chrI	106104	C	T	1	4	0.658	0.015	15	7	0.655	0.008	22	15	0.651	0.005	1	2	0.557	0.035	18	9	0.623	0.008	9	7	0.573	0.010	15	12	0.458	0.007	7	11	0.459	0.008	17	16	0.528	0.007	41	38	0.543	0.005	8	0	0.610	0.012	3	5
chrI	106137	C	G	2	3	0.658	0.015	13	8	0.655	0.008	20	13	0.651	0.005	0	4	0.557	0.035	14	5	0.623	0.008	7	5	0.573	0.010	12	10	0.458	0.007	5	9	0.459	0.008	15	14	0.528	0.007	40	39	0.543	0.005	8	0	0.610	0.012	1	5
chrI	106680	C	T	19	9	0.658	0.015	38	20	0.656	0.008	84	53	0.652	0.006	3	0	0.556	0.035	49	26	0.624	0.008	18	14	0.573	0.010	35	39	0.459	0.007	24	32	0.458	0.008	38	36	0.529	0.007	81	67	0.543	0.005	8	20	0.610	0.012	37	16
chrI	106726	G	A	12	10	0.658	0.015	43	16	0.656	0.008	68	48	0.652	0.006	2	0	0.556	0.035	43	27	0.624	0.008	15	18	0.573	0.010	31	27	0.459	0.007	22	28	0.458	0.008	37	37	0.529	0.007	83	79	0.543	0.005	15	14	0.610	0.012	28	14
chrI	106776	T	C	5	10	0.658	0.015	28	13	0.656	0.008	60	43	0.652	0.006	4	0	0.556	0.035	35	26	0.624	0.008	20	18	0.573	0.010	20	23	0.459	0.007	25	28	0.458	0.008	34	33	0.529	0.007	78	78	0.543	0.005	17	11	0.610	0.012	21	8
chrI	106866	A	G	11	6	0.657	0.015	15	6	0.656	0.008	47	34	0.651	0.006	3	3	0.556	0.035	23	18	0.624	0.008	12	10	0.576	0.010	20	22	0.459	0.007	16	11	0.458	0.008	25	19	0.530	0.007	75	61	0.542	0.005	10	4	0.610	0.012	12	7
chrI	107001	C	T	7	2	0.657	0.015	15	11	0.656	0.008	36	19	0.651	0.006	2	2	0.556	0.035	24	8	0.624	0.008	13	11	0.576	0.010	22	15	0.459	0.007	23	20	0.458	0.008	31	30	0.530	0.007	59	34	0.542	0.005	17	6	0.610	0.012	19	14
chrI	107028	C	T	7	1	0.657	0.015	20	13	0.656	0.008	40	20	0.651	0.006	2	2	0.556	0.035	26	10	0.624	0.008	17	14	0.576	0.010	19	20	0.459	0.007	26	20	0.458	0.008	26	37	0.530	0.007	59	35	0.542	0.005	20	5	0.610	0.012	19	14
chrI	107505	A	G	13	7	0.657	0.015	23	20	0.656	0.008	66	35	0.651	0.006	0	2	0.556	0.035	30	23	0.624	0.008	20	10	0.576	0.010	41	44	0.459	0.007	28	47	0.458	0.008	43	30	0.530	0.007	94	63	0.542	0.005	9	12	0.610	0.012	20	8
chrI	107538	G	A	17	12	0.657	0.015	32	24	0.656	0.008	77	47	0.651	0.006	0	0	0.556	0.035	33	23	0.624	0.008	21	18	0.576	0.010	48	37	0.459	0.007	28	54	0.458	0.008	42	32	0.530	0.007	92	61	0.542	0.005	17	13	0.610	0.012	22	16
chrI	107970	A	G	4	4	0.656	0.015	31	11	0.656	0.008	57	34	0.651	0.005	3	0	0.554	0.035	26	15	0.624	0.008	17	20	0.577	0.010	33	32	0.459	0.007	28	26	0.458	0.008	30	37	0.530	0.007	61	61	0.543	0.005	14	13	0.610	0.012	20	11
chrI	108813	G	A	4	5	0.658	0.015	20	12	0.655	0.008	35	18	0.652	0.005	2	0	0.554	0.035	23	10	0.626	0.008	8	10	0.575	0.010	18	10	0.459	0.007	19	13	0.461	0.008	19	20	0.531	0.007	34	35	0.541	0.005	7	15	0.609	0.012	7	6
chrI	109720	A	C	20	11	0.654	0.015	43	15	0.654	0.008	78	49	0.652	0.005	10	1	0.557	0.034	56	30	0.625	0.008	33	24	0.575	0.010	44	45	0.459	0.007	45	50	0.462	0.008	58	45	0.534	0.007	107	77	0.542	0.005	35	25	0.610	0.012	30	15
chrI	109735	A	G	22	11	0.654	0.015	44	14	0.654	0.008	77	50	0.652	0.005	12	5	0.557	0.034	43	38	0.625	0.008	35	21	0.575	0.010	43	44	0.459	0.007	43	44	0.462	0.008	60	45	0.534	0.007	107	76	0.542	0.005	32	27	0.610	0.012	29	16
chrI	109795	A	G	31	6	0.654	0.015	44	16	0.654	0.008	114	72	0.652	0.005	11	2	0.557	0.034	57	31	0.625	0.008	35	26	0.575	0.010	51	51	0.459	0.007	40	54	0.462	0.008	65	46	0.534	0.007	130	83	0.542	0.005	38	29	0.610	0.012	39	20
chrI	109887	T	C	24	2	0.654	0.015	47	21	0.654	0.008	71	62	0.652	0.005	2	3	0.557	0.034	36	24	0.625	0.008	16	21	0.575	0.010	40	54	0.459	0.007	22	36	0.462	0.008	46	47	0.534	0.007	80	66	0.542	0.005	20	10	0.610	0.012	29	9
chrI	109945	G	A	25	3	0.653	0.015	48	22	0.655	0.008	72	48	0.652	0.005	2	2	0.557	0.034	42	22	0.625	0.008	24	22	0.574	0.010	41	44	0.460	0.007	25	40	0.462	0.008	47	39	0.534	0.007	76	65	0.543	0.005	17	11	0.610	0.012	28	11
chrI	110014	T	C	23	9	0.653	0.015	38	21	0.655	0.008	77	59	0.652	0.005	0	4	0.557	0.034	34	25	0.625	0.008	19	13	0.574	0.010	27	38	0.460	0.007	31	35	0.462	0.008	38	26	0.534	0.007	73	64	0.543	0.005	12	12	0.610	0.012	30	3
chrI	110056	A	G	17	11	0.653	0.015	32	19	0.655	0.008	70	55	0.652	0.005	0	4	0.557	0.034	30	29	0.625	0.008	20	15	0.574	0.010	30	39	0.460	0.007	33	30	0.462	0.008	41	26	0.534	0.007	75	70	0.543	0.005	8	9	0.610	0.012	23	5
chrI	110101	G	A	16	8	0.653	0.015	21	11	0.655	0.008	78	44	0.652	0.005	0	2	0.557	0.034	23	17	0.625	0.008	21	14	0.574	0.010	26	40	0.460	0.007	26	26	0.462	0.008	31	19	0.534	0.007	67	79	0.543	0.005	8	7	0.610	0.012	22	6
chrI	110131	T	C	12	6	0.653	0.015	20	7	0.655	0.008	70	38	0.652	0.005	0	2	0.557	0.034	24	13	0.625	0.008	19	17	0.574	0.010	23	44	0.460	0.007	20	24	0.462	0.008	24	20	0.534	0.007	55	68	0.543	0.005	8	6	0.610	0.012	18	7
chrI	110146	G	A	14	3	0.653	0.015	22	6	0.655	0.008	72	35	0.652	0.005	0	2	0.557	0.034	30	13	0.625	0.008	22	19	0.574	0.010	27	46	0.460	0.007	23	23	0.462	0.008	29	20	0.534	0.007	64	76	0.543	0.005	10	5	0.610	0.012	22	7
chrI	110335	G	C	11	2	0.653	0.015	34	14	0.655	0.008	54	25	0.652	0.005	4	6	0.557	0.034	26	22	0.625	0.008	31	14	0.574	0.010	18	31	0.460	0.007	31	22	0.462	0.008	38	22	0.534	0.007	72	49	0.543	0.005	26	13	0.610	0.012	17	9
chrI	110595	A	G	0	0	0.653	0.015	4	0	0.657	0.008	11	2	0.652	0.005	0	0	0.554	0.034	4	4	0.623	0.008	7	4	0.574	0.010	8	8	0.460	0.007	6	6	0.462	0.008	3	6	0.534	0.007	16	12	0.543	0.005	0	0	0.610	0.012	3	2
chrI	110856	T	C	22	4	0.653	0.015	36	14	0.657	0.008	48	45	0.652	0.005	2	3	0.554	0.034	55	28	0.623	0.008	16	14	0.574	0.010	22	49	0.460	0.007	35	41	0.462	0.008	39	38	0.534	0.007	51	61	0.543	0.005	25	17	0.610	0.012	23	28
chrI	110981	C	G	25	13	0.653	0.015	42	28	0.657	0.008	69	51	0.652	0.005	2	8	0.554	0.034	51	25	0.623	0.008	23	17	0.574	0.010	29	39	0.460	0.007	33	47	0.462	0.008	49	50	0.534	0.007	67	77	0.543	0.005	25	7	0.610	0.012	14	22
chrI	111060	G	T	10	15	0.653	0.015	42	21	0.657	0.008	77	45	0.652	0.005	1	4	0.554	0.034	51	20	0.623	0.008	38	22	0.574	0.010	34	52	0.460	0.007	30	36	0.462	0.008	51	55	0.534	0.007	91	86	0.543	0.005	10	15	0.610	0.012	14	18
chrI	111180	T	C	6	11	0.651	0.015	41	28	0.659	0.008	68	45	0.652	0.005	1	2	0.554	0.034	43	22	0.621	0.008	35	14	0.574	0.010	44	56	0.460	0.007	32	45	0.463	0.008	59	56	0.535	0.007	78	81	0.543	0.005	7	13	0.612	0.012	14	21
chrI	111245	T	C	8	11	0.651	0.015	35	23	0.659	0.008	61	37	0.652	0.005	3	1	0.554	0.034	40	11	0.621	0.008	21	14	0.574	0.010	45	48	0.460	0.007	26	44	0.463	0.008	47	45	0.535	0.007	90	70	0.543	0.005	11	13	0.612	0.012	16	13
chrI	111362	C	T	15	9	0.651	0.014	34	15	0.659	0.008	80	43	0.652	0.005	4	9	0.555	0.034	41	25	0.621	0.008	23	13	0.573	0.010	41	48	0.459	0.007	32	39	0.463	0.008	50	43	0.534	0.007	85	71	0.544	0.005	27	23	0.609	0.012	32	14
chrI	111401	A	G	15	6	0.651	0.014	30	8	0.659	0.008	83	49	0.652	0.005	3	8	0.555	0.034	39	30	0.621	0.008	21	11	0.573	0.010	42	40	0.459	0.007	32	31	0.463	0.008	42	38	0.534	0.007	89	76	0.544	0.005	26	15	0.609	0.012	24	15
chrI	111731	C	T	29	9	0.653	0.014	67	28	0.657	0.008	105	54	0.652	0.005	8	3	0.555	0.034	47	34	0.619	0.008	29	26	0.573	0.010	41	67	0.458	0.007	35	55	0.462	0.008	39	44	0.535	0.007	95	65	0.544	0.005	44	16	0.607	0.012	33	19
chrI	111881	A	G	16	4	0.653	0.014	56	25	0.657	0.008	88	42	0.653	0.005	6	7	0.553	0.034	49	34	0.621	0.008	25	17	0.573	0.010	39	53	0.459	0.007	35	34	0.462	0.008	56	32	0.535	0.007	83	61	0.544	0.005	20	15	0.608	0.012	17	17
chrI	111983	C	T	8	3	0.653	0.014	30	21	0.657	0.008	88	34	0.653	0.005	3	1	0.553	0.034	23	11	0.621	0.008	13	12	0.573	0.010	31	21	0.459	0.007	26	30	0.462	0.008	35	32	0.535	0.007	66	58	0.544	0.005	8	9	0.608	0.012	12	18
chrI	112136	G	T	12	2	0.651	0.014	31	12	0.657	0.008	49	21	0.652	0.005	0	0	0.557	0.034	15	9	0.617	0.008	11	7	0.571	0.010	24	20	0.458	0.007	18	26	0.464	0.008	18	21	0.534	0.007	64	42	0.545	0.005	9	6	0.609	0.012	10	5
chrI	112184	T	C	12	3	0.651	0.014	27	11	0.657	0.008	48	29	0.652	0.005	4	0	0.557	0.034	23	13	0.617	0.008	14	7	0.571	0.010	22	19	0.458	0.007	26	23	0.464	0.008	26	18	0.534	0.007	68	49	0.545	0.005	14	6	0.609	0.012	15	8
chrI	112207	A	G	9	5	0.651	0.014	18	12	0.657	0.008	44	32	0.652	0.005	4	3	0.557	0.034	25	15	0.617	0.008	15	6	0.571	0.010	21	25	0.458	0.007	27	21	0.464	0.008	28	22	0.534	0.007	57	47	0.545	0.005	15	5	0.609	0.012	18	8
chrI	112232	G	A	8	5	0.651	0.014	16	15	0.657	0.008	47	34	0.652	0.005	2	4	0.557	0.034	30	12	0.617	0.008	15	10	0.571	0.010	15	30	0.458	0.007	25	18	0.464	0.008	35	23	0.534	0.007	62	51	0.545	0.005	12	6	0.609	0.012	16	8
chrI	112418	G	A	17	10	0.650	0.014	40	27	0.657	0.008	75	48	0.652	0.005	3	2	0.557	0.034	54	22	0.617	0.008	20	18	0.570	0.010	46	43	0.460	0.007	28	34	0.465	0.008	48	33	0.534	0.007	90	70	0.544	0.005	15	11	0.612	0.012	24	11
chrI	112808	C	T	18	5	0.653	0.014	47	18	0.659	0.008	94	49	0.653	0.005	6	6	0.557	0.034	36	27	0.617	0.008	35	19	0.571	0.010	36	44	0.462	0.007	30	24	0.465	0.008	59	37	0.531	0.007	101	66	0.546	0.005	25	10	0.611	0.012	22	7
chrI	113207	T	C	38	15	0.652	0.014	57	25	0.657	0.008	97	40	0.653	0.005	10	3	0.555	0.034	44	33	0.616	0.008	22	25	0.571	0.010	48	53	0.463	0.007	44	44	0.464	0.008	52	43	0.531	0.007	101	63	0.546	0.005	43	13	0.611	0.012	35	24
chrI	113326	C	G	21	18	0.652	0.014	64	20	0.657	0.008	102	54	0.653	0.005	6	5	0.555	0.034	38	33	0.616	0.008	36	37	0.571	0.010	61	57	0.463	0.007	56	54	0.464	0.008	52	48	0.531	0.007	107	82	0.546	0.005	24	6	0.611	0.012	30	18
chrI	113617	G	C	30	22	0.652	0.014	62	30	0.658	0.008	148	72	0.653	0.005	14	6	0.555	0.034	73	49	0.615	0.008	54	23	0.572	0.010	74	98	0.462	0.007	48	66	0.464	0.008	53	73	0.531	0.007	160	129	0.546	0.005	52	26	0.609	0.012	44	32
chrI	113629	C	T	33	23	0.652	0.014	63	30	0.658	0.008	152	73	0.653	0.005	15	7	0.555	0.034	78	52	0.615	0.008	59	24	0.572	0.010	79	101	0.462	0.007	48	64	0.464	0.008	53	76	0.531	0.007	161	129	0.546	0.005	51	28	0.609	0.012	44	31
chrI	113789	G	A	53	20	0.652	0.014	94	36	0.658	0.008	152	70	0.652	0.005	9	7	0.555	0.034	100	45	0.614	0.008	36	25	0.572	0.010	75	106	0.462	0.007	63	77	0.464	0.008	76	67	0.531	0.007	159	132	0.547	0.005	48	30	0.609	0.012	65	35
chrI	113857	G	C	52	19	0.652	0.014	92	42	0.658	0.008	160	79	0.652	0.005	7	4	0.555	0.034	95	47	0.614	0.008	38	26	0.572	0.010	76	96	0.462	0.007	61	73	0.464	0.008	71	70	0.531	0.007	146	149	0.547	0.005	55	34	0.609	0.012	70	41
chrI	114072	C	T	38	19	0.651	0.014	65	43	0.658	0.008	141	76	0.652	0.005	9	8	0.549	0.034	71	44	0.614	0.008	39	24	0.572	0.010	74	98	0.463	0.007	72	75	0.465	0.008	74	73	0.531	0.007	159	130	0.547	0.005	50	43	0.610	0.012	48	34
chrI	114102	C	T	40	18	0.651	0.014	66	39	0.658	0.008	134	60	0.652	0.005	1	9	0.549	0.034	71	46	0.614	0.008	50	25	0.572	0.010	83	98	0.463	0.007	67	55	0.465	0.008	72	73	0.531	0.007	161	131	0.547	0.005	50	44	0.610	0.012	41	25
chrI	114133	T	C	39	21	0.651	0.014	70	39	0.659	0.008	135	70	0.653	0.005	4	9	0.546	0.034	72	49	0.613	0.008	48	28	0.573	0.010	78	90	0.464	0.007	65	45	0.466	0.008	71	63	0.531	0.007	152	130	0.547	0.005	53	39	0.610	0.012	43	22
chrI	114148	T	G	43	21	0.651	0.014	68	42	0.659	0.008	144	73	0.653	0.005	4	10	0.546	0.034	78	48	0.613	0.008	51	30	0.573	0.010	84	91	0.464	0.007	63	48	0.466	0.008	72	61	0.531	0.007	155	132	0.547	0.005	53	37	0.610	0.012	46	25
chrI	114227	T	C	40	15	0.651	0.014	60	38	0.659	0.008	161	72	0.653	0.005	4	15	0.546	0.034	95	44	0.613	0.008	49	29	0.573	0.010	85	93	0.464	0.007	72	69	0.466	0.008	72	62	0.531	0.007	146	133	0.547	0.005	54	18	0.610	0.012	63	27
chrI	114589	A	G	37	8	0.649	0.015	53	39	0.658	0.008	139	67	0.655	0.005	7	0	0.545	0.035	66	27	0.610	0.008	47	23	0.572	0.010	50	62	0.462	0.007	35	47	0.464	0.008	64	50	0.531	0.007	138	118	0.546	0.005	40	22	0.609	0.012	45	21
chrI	114652	C	T	24	8	0.646	0.015	57	25	0.658	0.008	99	53	0.655	0.005	5	0	0.543	0.035	55	34	0.610	0.008	34	17	0.571	0.010	42	40	0.462	0.007	40	42	0.464	0.008	52	46	0.531	0.007	125	95	0.545	0.005	30	11	0.611	0.012	36	15
chrI	114824	C	T	12	4	0.646	0.015	39	18	0.657	0.008	98	50	0.656	0.005	13	1	0.543	0.035	34	38	0.610	0.008	33	11	0.571	0.010	36	42	0.463	0.007	25	38	0.464	0.008	49	30	0.531	0.007	103	85	0.545	0.005	21	19	0.610	0.012	20	15
chrI	114928	T	C	16	1	0.646	0.015	39	16	0.658	0.008	77	39	0.655	0.005	6	3	0.547	0.035	49	26	0.612	0.008	42	10	0.571	0.010	24	39	0.462	0.007	22	25	0.464	0.008	44	28	0.528	0.007	85	56	0.546	0.005	22	6	0.608	0.012	25	12
chrI	115134	G	A	10	6	0.647	0.014	28	20	0.660	0.008	79	44	0.655	0.005	5	0	0.547	0.035	32	20	0.611	0.008	19	11	0.574	0.010	31	41	0.463	0.007	36	25	0.463	0.008	24	31	0.527	0.007	64	63	0.547	0.005	17	8	0.607	0.012	22	4
chrI	115183	C	T	11	2	0.647	0.014	26	18	0.660	0.008	56	33	0.655	0.005	4	2	0.547	0.035	43	24	0.611	0.008	18	7	0.574	0.010	31	31	0.463	0.007	34	18	0.463	0.008	20	25	0.527	0.007	52	63	0.547	0.005	18	11	0.607	0.012	17	3
chrI	115339	C	T	2	5	0.647	0.014	15	14	0.660	0.008	48	31	0.655	0.005	3	0	0.547	0.035	24	10	0.611	0.008	9	16	0.574	0.010	25	25	0.463	0.007	18	23	0.463	0.008	30	28	0.527	0.007	53	51	0.547	0.005	15	4	0.607	0.012	17	6
chrI	115494	T	C	8	5	0.647	0.014	26	15	0.660	0.008	67	38	0.655	0.005	2	0	0.547	0.035	23	17	0.611	0.008	20	8	0.574	0.010	19	30	0.463	0.007	31	28	0.463	0.008	31	24	0.527	0.007	71	55	0.547	0.005	15	9	0.607	0.012	12	9
chrI	115512	G	C	6	5	0.647	0.014	25	20	0.660	0.008	60	43	0.655	0.005	2	1	0.547	0.035	19	25	0.611	0.008	19	9	0.574	0.010	23	30	0.463	0.007	25	34	0.463	0.008	34	24	0.527	0.007	75	56	0.547	0.005	16	10	0.607	0.012	17	9
chrI	115590	G	C	9	11	0.647	0.014	34	23	0.660	0.008	86	48	0.655	0.005	3	3	0.547	0.035	29	26	0.613	0.008	19	19	0.575	0.010	31	29	0.464	0.007	24	34	0.462	0.008	35	30	0.526	0.007	83	64	0.547	0.005	17	11	0.608	0.012	23	11
chrI	115606	T	C	10	9	0.647	0.014	35	21	0.660	0.008	86	50	0.655	0.005	6	4	0.547	0.035	29	25	0.613	0.008	24	22	0.575	0.010	31	29	0.463	0.007	28	35	0.461	0.008	37	33	0.526	0.007	85	62	0.547	0.005	19	12	0.608	0.012	24	12
chrI	115785	C	T	7	10	0.647	0.014	55	28	0.660	0.008	98	42	0.655	0.005	3	1	0.547	0.035	54	24	0.613	0.008	17	16	0.575	0.010	31	32	0.463	0.007	33	38	0.461	0.008	28	41	0.526	0.007	95	69	0.547	0.005	23	8	0.608	0.012	25	6
chrI	115917	G	C	19	9	0.648	0.014	41	14	0.659	0.008	73	45	0.655	0.005	3	2	0.547	0.035	48	23	0.612	0.008	25	16	0.577	0.010	45	28	0.464	0.007	40	42	0.461	0.008	21	24	0.527	0.007	68	70	0.546	0.005	17	8	0.607	0.012	31	11
chrI	115974	G	A	16	9	0.647	0.014	27	9	0.660	0.008	63	28	0.654	0.005	4	4	0.547	0.035	42	22	0.613	0.008	17	12	0.577	0.010	41	40	0.463	0.007	32	34	0.460	0.008	18	24	0.528	0.007	57	59	0.547	0.005	19	4	0.608	0.012	27	7
chrI	115977	G	A	16	9	0.647	0.014	27	9	0.660	0.008	63	28	0.654	0.005	4	4	0.547	0.035	42	22	0.613	0.008	17	12	0.577	0.010	41	40	0.463	0.007	32	34	0.460	0.008	18	24	0.528	0.007	57	59	0.547	0.005	19	4	0.608	0.012	27	7
chrI	116206	G	A	5	3	0.648	0.014	12	15	0.660	0.008	54	30	0.656	0.005	3	0	0.543	0.035	17	13	0.612	0.008	19	14	0.576	0.010	21	24	0.464	0.007	15	25	0.461	0.008	20	24	0.527	0.007	65	54	0.546	0.005	8	4	0.609	0.012	11	6
chrI	116238	A	T	3	5	0.648	0.014	10	13	0.661	0.008	45	36	0.656	0.005	2	0	0.543	0.035	22	19	0.612	0.008	15	12	0.575	0.010	23	28	0.462	0.007	19	30	0.462	0.008	25	23	0.528	0.007	67	60	0.547	0.005	10	5	0.609	0.012	12	4
chrI	116327	T	C	12	6	0.650	0.015	17	9	0.661	0.008	47	39	0.657	0.005	0	1	0.543	0.035	26	27	0.612	0.008	20	25	0.576	0.010	22	35	0.464	0.007	16	34	0.461	0.008	21	31	0.527	0.007	64	46	0.546	0.005	22	2	0.610	0.012	13	1
chrI	116334	C	T	13	7	0.650	0.015	20	10	0.661	0.008	45	40	0.657	0.005	0	2	0.543	0.035	32	22	0.612	0.008	22	25	0.576	0.010	24	39	0.464	0.007	15	34	0.461	0.008	20	32	0.527	0.007	69	48	0.546	0.005	22	3	0.610	0.012	14	1
chrI	116340	T	C	13	7	0.650	0.015	23	10	0.661	0.008	41	39	0.657	0.005	0	2	0.543	0.035	30	21	0.612	0.008	20	24	0.576	0.010	25	42	0.464	0.007	15	30	0.461	0.008	20	31	0.527	0.007	70	49	0.546	0.005	21	3	0.610	0.012	16	1
chrI	116511	C	T	9	7	0.650	0.015	32	9	0.660	0.008	50	38	0.656	0.005	2	0	0.544	0.035	33	24	0.612	0.008	22	11	0.576	0.010	27	38	0.463	0.007	16	20	0.461	0.008	23	24	0.526	0.007	60	63	0.546	0.005	17	7	0.610	0.012	26	15
chrI	116548	A	G	7	5	0.650	0.015	32	11	0.661	0.008	63	45	0.656	0.005	2	1	0.544	0.035	31	20	0.613	0.008	24	11	0.576	0.010	33	44	0.463	0.007	22	20	0.462	0.008	19	24	0.527	0.007	54	64	0.547	0.005	23	6	0.610	0.012	25	13
chrI	116610	A	G	7	7	0.650	0.015	31	10	0.661	0.008	57	32	0.656	0.005	1	3	0.544	0.035	26	13	0.613	0.008	18	8	0.576	0.010	29	37	0.463	0.007	20	29	0.462	0.008	21	31	0.527	0.007	40	64	0.547	0.005	17	8	0.610	0.012	16	7
chrI	116777	C	T	8	2	0.650	0.015	14	15	0.660	0.008	42	26	0.656	0.005	0	0	0.544	0.035	34	12	0.612	0.008	21	11	0.576	0.010	22	27	0.464	0.007	13	34	0.462	0.008	23	24	0.527	0.007	58	29	0.547	0.005	8	10	0.610	0.012	9	11
chrI	117504	A	C	3	2	0.649	0.015	7	5	0.661	0.008	24	12	0.656	0.005	0	0	0.544	0.035	9	12	0.611	0.008	3	5	0.575	0.010	6	14	0.463	0.007	3	11	0.462	0.008	4	6	0.527	0.007	25	18	0.547	0.005	2	2	0.607	0.012	5	1
chrI	117510	C	T	3	2	0.649	0.015	8	6	0.661	0.008	24	13	0.656	0.005	0	0	0.544	0.035	11	13	0.611	0.008	3	5	0.575	0.010	6	15	0.463	0.007	3	11	0.462	0.008	4	6	0.527	0.007	25	18	0.547	0.005	2	2	0.607	0.012	5	1
chrI	117669	C	T	3	2	0.649	0.015	17	9	0.661	0.008	38	20	0.656	0.005	0	0	0.544	0.035	14	2	0.611	0.008	14	4	0.575	0.010	5	12	0.463	0.007	12	15	0.462	0.008	27	17	0.527	0.007	25	36	0.547	0.005	6	1	0.607	0.012	7	6
chrI	117699	A	G	4	3	0.650	0.015	18	9	0.661	0.008	36	23	0.655	0.005	2	0	0.544	0.035	10	2	0.611	0.008	13	5	0.574	0.010	2	13	0.464	0.007	12	13	0.462	0.008	23	13	0.527	0.007	33	35	0.548	0.005	8	2	0.608	0.012	8	4
chrI	117940	C	T	6	0	0.650	0.015	8	5	0.661	0.008	29	15	0.655	0.005	2	0	0.543	0.035	6	12	0.611	0.008	7	1	0.574	0.010	11	13	0.464	0.007	7	9	0.462	0.008	16	7	0.527	0.007	28	17	0.548	0.005	5	0	0.608	0.012	7	5
chrI	118143	T	C	3	0	0.650	0.014	5	5	0.660	0.008	27	8	0.656	0.005	0	0	0.543	0.035	10	4	0.611	0.008	5	2	0.572	0.010	6	11	0.464	0.007	5	14	0.461	0.008	12	7	0.526	0.007	22	24	0.548	0.005	10	4	0.608	0.012	2	4
chrI	118203	G	C	1	0	0.650	0.014	3	2	0.660	0.008	20	5	0.656	0.005	0	0	0.543	0.035	7	4	0.611	0.008	6	2	0.572	0.010	4	9	0.464	0.007	1	12	0.461	0.008	11	7	0.526	0.007	10	16	0.548	0.005	9	4	0.608	0.012	2	4
chrI	118575	G	C	10	0	0.650	0.014	15	1	0.660	0.008	34	13	0.656	0.005	0	0	0.543	0.035	15	16	0.611	0.008	13	3	0.573	0.010	16	35	0.464	0.007	5	16	0.460	0.008	17	13	0.526	0.007	29	39	0.548	0.005	14	6	0.608	0.012	4	2
chrI	118765	G	A	1	2	0.650	0.014	7	9	0.660	0.008	36	15	0.656	0.005	1	0	0.543	0.035	11	10	0.610	0.008	5	3	0.574	0.010	13	12	0.463	0.007	7	8	0.460	0.008	19	15	0.524	0.007	21	35	0.548	0.005	3	7	0.610	0.012	5	4
chrI	118822	T	C	2	0	0.650	0.014	17	5	0.661	0.008	32	22	0.656	0.005	0	0	0.543	0.035	8	10	0.609	0.008	4	10	0.574	0.010	11	8	0.463	0.007	10	8	0.460	0.008	14	19	0.524	0.007	33	28	0.547	0.005	0	3	0.611	0.012	2	2
chrI	118997	G	A	4	0	0.650	0.014	11	2	0.661	0.008	63	16	0.656	0.005	3	2	0.543	0.035	18	10	0.609	0.008	9	5	0.574	0.010	20	20	0.463	0.007	15	15	0.460	0.008	18	20	0.524	0.007	46	45	0.547	0.005	9	2	0.611	0.012	8	4
chrI	119050	C	T	1	0	0.650	0.014	11	10	0.661	0.008	62	16	0.656	0.005	1	2	0.543	0.035	23	16	0.609	0.008	14	3	0.574	0.010	18	23	0.463	0.007	16	13	0.460	0.008	20	21	0.524	0.007	53	50	0.547	0.005	11	6	0.611	0.012	9	9
chrI	119167	C	G	1	2	0.650	0.014	25	17	0.661	0.008	62	20	0.656	0.005	0	0	0.543	0.035	37	16	0.609	0.008	18	4	0.574	0.010	25	28	0.463	0.007	25	16	0.460	0.008	27	28	0.524	0.007	53	47	0.547	0.005	10	6	0.611	0.012	14	7
chrI	119242	C	T	5	7	0.650	0.014	31	13	0.661	0.008	77	33	0.656	0.005	8	0	0.543	0.035	36	17	0.609	0.008	19	7	0.574	0.010	25	34	0.463	0.007	39	16	0.460	0.008	38	37	0.524	0.007	66	66	0.547	0.005	8	9	0.611	0.012	12	7
chrI	119609	G	C	11	4	0.648	0.014	9	5	0.663	0.008	20	13	0.657	0.005	0	0	0.543	0.035	6	6	0.609	0.008	11	4	0.575	0.010	8	13	0.465	0.007	8	13	0.459	0.008	10	6	0.526	0.007	33	21	0.549	0.005	7	3	0.613	0.012	4	3
chrI	119919	A	T	5	2	0.648	0.014	9	3	0.664	0.008	28	6	0.657	0.005	0	0	0.543	0.035	14	9	0.610	0.008	5	4	0.575	0.010	11	5	0.466	0.007	7	13	0.460	0.008	10	11	0.527	0.007	21	19	0.550	0.005	1	3	0.612	0.012	7	4
chrI	120378	G	A	17	4	0.650	0.014	28	10	0.661	0.008	38	16	0.658	0.005	1	0	0.545	0.035	22	14	0.608	0.008	10	6	0.576	0.010	25	14	0.468	0.007	24	21	0.461	0.008	17	20	0.526	0.007	32	35	0.552	0.005	15	3	0.613	0.012	14	3
chrI	120473	T	C	16	3	0.650	0.014	29	6	0.661	0.008	40	21	0.658	0.005	0	2	0.545	0.035	24	5	0.608	0.008	13	5	0.576	0.010	23	19	0.468	0.007	25	20	0.461	0.008	21	21	0.526	0.007	34	48	0.552	0.005	8	3	0.613	0.012	18	6
chrI	120535	C	T	12	6	0.651	0.014	32	10	0.661	0.008	48	17	0.658	0.005	1	0	0.545	0.035	30	6	0.609	0.008	14	6	0.575	0.010	24	19	0.467	0.007	18	18	0.462	0.008	34	16	0.527	0.007	46	44	0.552	0.005	11	5	0.612	0.012	15	8
chrI	120797	T	C	4	6	0.652	0.014	21	2	0.660	0.008	47	23	0.658	0.005	1	0	0.543	0.035	22	8	0.610	0.008	12	9	0.575	0.010	15	23	0.467	0.007	12	22	0.462	0.008	28	20	0.528	0.007	38	44	0.551	0.005	7	12	0.614	0.012	8	13
chrI	120818	C	T	4	6	0.652	0.014	24	2	0.660	0.008	38	20	0.658	0.005	0	2	0.543	0.035	24	8	0.610	0.008	11	5	0.575	0.010	16	21	0.467	0.007	14	22	0.462	0.008	24	21	0.528	0.007	34	50	0.551	0.005	5	5	0.614	0.012	9	14
chrI	121421	A	G	0	0	0.650	0.014	8	4	0.660	0.008	36	24	0.658	0.005	1	0	0.543	0.035	13	6	0.609	0.008	13	4	0.575	0.010	14	11	0.466	0.007	7	12	0.461	0.008	14	6	0.527	0.007	40	37	0.552	0.005	5	2	0.614	0.012	5	13
chrI	121453	G	A	5	0	0.650	0.014	11	3	0.660	0.008	36	25	0.658	0.005	1	0	0.543	0.035	14	10	0.609	0.008	13	5	0.575	0.010	15	9	0.466	0.007	10	14	0.461	0.008	21	9	0.527	0.007	38	39	0.552	0.005	5	2	0.614	0.012	6	8
chrI	121577	A	T	11	4	0.650	0.014	25	10	0.660	0.008	47	33	0.658	0.005	4	3	0.543	0.035	37	12	0.609	0.008	17	11	0.575	0.010	23	25	0.466	0.007	22	19	0.461	0.008	33	24	0.527	0.007	48	44	0.552	0.005	10	8	0.614	0.012	12	7
chrI	121907	G	A	5	2	0.650	0.014	16	11	0.660	0.008	43	35	0.658	0.005	0	0	0.543	0.035	23	13	0.609	0.008	21	4	0.575	0.010	14	20	0.466	0.007	23	23	0.461	0.008	21	23	0.527	0.007	50	44	0.552	0.005	11	3	0.614	0.012	14	5
chrI	121957	C	T	4	1	0.650	0.014	17	10	0.659	0.008	44	31	0.659	0.005	0	5	0.543	0.035	26	11	0.609	0.008	15	6	0.575	0.010	13	19	0.467	0.007	28	25	0.462	0.008	17	25	0.527	0.007	52	41	0.552	0.005	16	5	0.613	0.012	14	5
chrI	122045	T	C	3	11	0.649	0.014	28	13	0.659	0.008	38	41	0.659	0.005	8	6	0.543	0.035	24	15	0.609	0.008	15	10	0.574	0.010	14	19	0.467	0.007	21	22	0.462	0.008	26	22	0.527	0.007	55	63	0.552	0.005	12	5	0.612	0.012	19	5
chrI	122147	C	T	14	10	0.649	0.014	35	12	0.659	0.008	46	42	0.659	0.005	3	4	0.543	0.035	31	25	0.609	0.008	12	15	0.574	0.010	31	27	0.467	0.007	16	22	0.462	0.008	31	28	0.527	0.007	53	53	0.552	0.005	11	10	0.612	0.012	6	13
chrI	122165	T	C	15	8	0.649	0.014	38	11	0.659	0.008	50	40	0.659	0.005	3	1	0.543	0.035	36	26	0.609	0.008	13	16	0.574	0.010	31	26	0.467	0.007	19	29	0.462	0.008	33	27	0.527	0.007	66	60	0.552	0.005	13	11	0.612	0.012	10	14
chrI	122202	T	A	15	3	0.649	0.014	31	9	0.659	0.008	45	41	0.659	0.005	1	0	0.543	0.035	28	27	0.609	0.008	14	19	0.574	0.010	28	31	0.467	0.007	18	30	0.462	0.008	31	24	0.527	0.007	72	60	0.552	0.005	17	14	0.612	0.012	15	11
chrI	122216	A	T	12	1	0.649	0.014	26	7	0.659	0.008	47	41	0.659	0.005	1	0	0.543	0.035	28	26	0.609	0.008	13	20	0.574	0.010	26	32	0.467	0.007	19	31	0.462	0.008	25	21	0.527	0.007	73	58	0.552	0.005	18	11	0.612	0.012	19	8
chrI	122436	C	T	2	4	0.649	0.015	10	5	0.661	0.008	29	25	0.659	0.005	2	2	0.550	0.035	20	5	0.607	0.008	11	9	0.573	0.010	7	11	0.466	0.007	19	11	0.461	0.008	17	13	0.528	0.007	41	25	0.551	0.005	6	3	0.614	0.012	8	2
chrI	122768	G	A	4	5	0.648	0.015	20	3	0.661	0.008	57	22	0.659	0.005	4	0	0.546	0.035	27	10	0.606	0.008	8	5	0.572	0.010	16	27	0.464	0.007	13	13	0.460	0.008	33	23	0.528	0.007	54	39	0.551	0.005	16	6	0.612	0.012	8	5
chrI	122795	C	T	5	5	0.644	0.014	26	3	0.661	0.008	59	23	0.660	0.005	4	0	0.546	0.035	27	13	0.605	0.008	5	5	0.571	0.010	17	29	0.464	0.007	13	15	0.460	0.008	33	26	0.527	0.007	49	36	0.551	0.005	16	8	0.612	0.012	11	6
chrI	123008	G	C	7	2	0.647	0.014	20	11	0.661	0.008	46	33	0.660	0.005	4	5	0.546	0.035	29	13	0.605	0.008	16	8	0.573	0.010	21	35	0.464	0.007	22	18	0.460	0.008	32	19	0.527	0.007	58	45	0.552	0.005	16	14	0.612	0.012	11	10
chrI	123047	T	A	8	4	0.647	0.014	18	14	0.661	0.008	39	27	0.660	0.005	3	4	0.546	0.035	31	10	0.605	0.008	17	7	0.573	0.010	20	25	0.464	0.007	23	17	0.460	0.008	33	12	0.527	0.007	52	38	0.552	0.005	12	18	0.612	0.012	13	12
chrI	123074	A	G	7	5	0.646	0.014	20	14	0.661	0.008	41	31	0.660	0.005	8	3	0.546	0.035	30	15	0.605	0.008	16	7	0.572	0.010	20	27	0.464	0.007	18	16	0.459	0.008	32	21	0.527	0.007	56	42	0.551	0.005	11	19	0.612	0.012	11	9
chrI	123428	A	G	8	2	0.644	0.015	19	7	0.662	0.008	57	21	0.660	0.005	0	0	0.546	0.035	22	14	0.604	0.008	10	8	0.571	0.010	14	21	0.463	0.007	21	15	0.459	0.008	28	20	0.527	0.007	33	27	0.551	0.005	7	11	0.612	0.012	9	8
chrI	123545	T	C	5	5	0.644	0.015	34	17	0.663	0.008	65	25	0.660	0.005	2	3	0.546	0.035	15	10	0.604	0.008	18	11	0.572	0.010	13	22	0.463	0.007	16	23	0.460	0.008	23	18	0.529	0.007	44	43	0.552	0.005	7	12	0.613	0.012	15	9
chrI	123707	T	C	6	7	0.645	0.015	28	7	0.663	0.008	46	18	0.660	0.005	0	0	0.546	0.035	19	11	0.603	0.008	8	7	0.570	0.010	24	13	0.464	0.007	12	21	0.459	0.008	25	20	0.527	0.007	56	37	0.552	0.005	9	6	0.612	0.012	13	6
chrI	123842	A	G	9	5	0.645	0.015	11	8	0.663	0.008	63	19	0.660	0.005	1	0	0.545	0.035	13	14	0.603	0.008	7	10	0.570	0.010	25	24	0.464	0.007	15	15	0.459	0.008	24	21	0.527	0.007	71	63	0.552	0.005	22	8	0.612	0.012	19	8
chrI	123890	C	T	8	1	0.646	0.015	17	7	0.663	0.008	54	19	0.659	0.005	0	0	0.545	0.035	18	20	0.603	0.008	7	6	0.571	0.010	18	31	0.465	0.007	18	20	0.460	0.008	22	18	0.527	0.007	65	43	0.553	0.005	16	5	0.612	0.012	13	7
chrI	124001	A	G	13	10	0.646	0.015	41	18	0.664	0.008	74	20	0.659	0.005	0	0	0.545	0.035	35	28	0.603	0.008	14	18	0.572	0.010	28	40	0.465	0.007	20	16	0.459	0.008	39	24	0.527	0.007	73	52	0.552	0.005	17	11	0.613	0.012	25	18
chrI	124373	T	C	0	0	0.646	0.015	4	3	0.662	0.008	35	11	0.660	0.005	2	0	0.545	0.035	11	0	0.602	0.008	1	4	0.572	0.010	7	16	0.466	0.008	4	6	0.458	0.008	16	7	0.528	0.007	25	16	0.553	0.005	1	3	0.613	0.012	3	1
chrI	124539	G	T	0	0	0.647	0.015	1	0	0.663	0.008	4	0	0.660	0.005	0	0	0.545	0.035	0	0	0.602	0.008	0	0	0.572	0.010	0	2	0.466	0.008	0	0	0.459	0.008	2	0	0.527	0.007	5	3	0.553	0.005	0	0	0.613	0.012	0	0
chrI	124567	T	G	5	2	0.646	0.015	2	5	0.663	0.008	12	2	0.660	0.005	0	0	0.545	0.035	2	3	0.602	0.008	2	1	0.572	0.010	1	6	0.466	0.007	3	3	0.458	0.008	9	2	0.527	0.007	16	8	0.552	0.005	2	0	0.614	0.012	2	0
chrI	124593	C	T	9	2	0.646	0.015	4	6	0.663	0.008	20	11	0.660	0.005	2	0	0.545	0.035	6	5	0.602	0.008	6	3	0.572	0.010	4	8	0.466	0.007	6	7	0.458	0.008	13	5	0.527	0.007	26	20	0.552	0.005	6	1	0.614	0.012	2	0
chrI	124657	A	G	14	5	0.646	0.015	19	12	0.663	0.008	57	38	0.660	0.005	3	5	0.544	0.035	24	16	0.602	0.008	12	11	0.572	0.010	20	24	0.466	0.007	14	21	0.458	0.008	33	22	0.527	0.007	58	60	0.552	0.005	9	10	0.614	0.012	6	6
chrI	124671	A	G	12	6	0.646	0.015	19	15	0.663	0.008	61	44	0.660	0.005	4	5	0.544	0.035	24	16	0.602	0.008	10	11	0.572	0.010	25	27	0.466	0.007	16	23	0.458	0.008	36	27	0.527	0.007	65	68	0.552	0.005	12	10	0.614	0.012	8	6
chrI	124719	A	C	9	5	0.646	0.015	22	13	0.662	0.009	86	40	0.660	0.005	2	7	0.544	0.035	26	22	0.602	0.008	19	15	0.571	0.010	25	30	0.465	0.008	22	30	0.458	0.008	35	27	0.527	0.007	80	70	0.553	0.005	11	18	0.614	0.012	9	13
chrI	125133	A	G	9	1	0.645	0.015	20	12	0.661	0.009	49	30	0.661	0.005	6	2	0.544	0.035	29	11	0.602	0.008	9	14	0.572	0.010	18	26	0.464	0.008	9	22	0.457	0.008	24	17	0.526	0.008	59	38	0.553	0.005	13	10	0.613	0.012	14	11
chrI	125382	T	C	0	0	0.645	0.015	16	9	0.661	0.009	20	10	0.661	0.005	2	0	0.544	0.035	15	9	0.602	0.008	5	3	0.572	0.010	8	25	0.464	0.008	8	8	0.457	0.008	14	11	0.526	0.008	28	26	0.553	0.005	5	0	0.613	0.012	9	1
chrI	125610	G	A	1	2	0.644	0.015	8	6	0.662	0.009	30	16	0.661	0.006	1	0	0.542	0.035	14	10	0.602	0.008	10	10	0.572	0.010	8	15	0.465	0.008	7	4	0.457	0.008	14	19	0.527	0.008	31	27	0.553	0.005	3	1	0.613	0.012	6	0
chrI	125793	A	T	14	3	0.643	0.015	18	15	0.662	0.009	39	19	0.661	0.005	2	0	0.542	0.035	28	11	0.601	0.008	9	9	0.572	0.010	8	14	0.465	0.008	14	14	0.456	0.008	22	25	0.527	0.008	58	32	0.553	0.005	15	9	0.612	0.012	11	16
chrI	125937	T	C	8	5	0.643	0.015	11	18	0.662	0.009	49	25	0.661	0.005	3	1	0.542	0.035	19	5	0.601	0.008	4	20	0.572	0.010	12	19	0.465	0.008	17	25	0.456	0.008	17	19	0.527	0.008	42	38	0.553	0.005	12	4	0.612	0.012	12	12
chrI	126258	G	A	10	6	0.643	0.015	21	15	0.662	0.009	65	24	0.661	0.005	4	0	0.542	0.035	37	20	0.601	0.008	22	12	0.572	0.010	17	34	0.465	0.008	16	31	0.456	0.008	32	25	0.527	0.008	78	44	0.553	0.005	15	8	0.612	0.012	14	7
chrI	126462	A	G	5	3	0.643	0.015	16	10	0.662	0.009	55	20	0.661	0.005	2	2	0.542	0.035	26	13	0.601	0.008	16	16	0.572	0.010	22	28	0.465	0.008	12	19	0.456	0.008	30	22	0.527	0.008	60	53	0.553	0.005	9	6	0.612	0.012	15	4
chrI	126468	A	G	5	3	0.643	0.015	15	10	0.662	0.009	55	20	0.661	0.005	2	1	0.542	0.035	26	13	0.601	0.008	16	16	0.572	0.010	21	30	0.465	0.008	12	19	0.456	0.008	30	22	0.527	0.008	60	54	0.553	0.005	10	7	0.612	0.012	15	4
chrI	126483	G	A	4	3	0.643	0.015	18	8	0.662	0.009	59	20	0.661	0.005	4	2	0.542	0.035	26	12	0.601	0.008	16	14	0.572	0.010	19	32	0.465	0.008	11	17	0.456	0.008	30	22	0.527	0.008	63	50	0.553	0.005	8	7	0.612	0.012	18	6
chrI	126600	G	A	6	3	0.643	0.015	21	20	0.662	0.009	41	17	0.661	0.005	3	3	0.542	0.035	33	23	0.601	0.008	5	2	0.572	0.010	20	25	0.465	0.008	10	23	0.456	0.008	17	25	0.527	0.008	61	52	0.553	0.005	9	8	0.612	0.012	16	6
chrI	126902	C	G	0	1	0.642	0.015	3	3	0.662	0.009	11	3	0.661	0.005	0	0	0.541	0.035	3	5	0.602	0.008	4	2	0.572	0.010	0	4	0.465	0.008	7	4	0.455	0.008	7	4	0.526	0.008	15	11	0.553	0.005	0	1	0.612	0.012	3	1
chrI	127011	T	C	3	1	0.642	0.015	17	11	0.662	0.009	28	12	0.661	0.005	2	0	0.541	0.035	11	9	0.602	0.008	9	5	0.572	0.010	13	14	0.465	0.008	5	16	0.455	0.008	8	8	0.526	0.008	29	18	0.553	0.005	2	5	0.612	0.012	10	3
chrI	127038	T	C	3	1	0.642	0.015	15	16	0.662	0.009	30	18	0.661	0.005	2	0	0.541	0.035	12	11	0.602	0.008	13	6	0.572	0.010	16	20	0.465	0.008	8	19	0.455	0.008	11	10	0.526	0.008	34	21	0.553	0.005	3	5	0.612	0.012	11	4
chrI	128756	T	G	34	23	0.641	0.015	59	31	0.666	0.009	119	64	0.659	0.006	12	12	0.542	0.036	70	38	0.598	0.008	40	24	0.571	0.010	73	81	0.462	0.008	61	63	0.457	0.008	64	68	0.527	0.008	141	114	0.551	0.005	33	20	0.612	0.012	43	27
chrI	129407	C	T	22	9	0.641	0.015	48	39	0.667	0.009	81	40	0.660	0.006	10	0	0.542	0.036	45	22	0.598	0.008	21	21	0.572	0.011	26	32	0.460	0.008	37	36	0.460	0.008	28	24	0.527	0.008	65	64	0.551	0.005	17	18	0.614	0.012	20	7
chrI	129476	A	G	19	6	0.641	0.015	43	33	0.667	0.009	79	38	0.660	0.006	6	0	0.542	0.036	40	34	0.598	0.008	21	22	0.572	0.011	25	41	0.460	0.008	29	34	0.460	0.008	32	20	0.527	0.008	67	78	0.551	0.005	21	26	0.614	0.012	22	5
chrI	129517	T	C	16	2	0.641	0.015	39	18	0.667	0.009	68	26	0.660	0.006	1	1	0.542	0.036	22	33	0.598	0.008	25	25	0.572	0.011	24	40	0.460	0.008	21	26	0.460	0.008	32	14	0.527	0.008	63	61	0.551	0.005	19	17	0.614	0.012	20	4
chrI	130254	T	C	12	16	0.644	0.015	52	34	0.666	0.009	115	49	0.662	0.006	7	4	0.539	0.035	51	41	0.597	0.008	27	33	0.572	0.011	61	56	0.460	0.008	47	43	0.460	0.008	57	24	0.528	0.008	115	74	0.551	0.005	31	10	0.614	0.013	39	20
chrI	130271	C	T	11	17	0.644	0.015	43	28	0.666	0.009	107	48	0.662	0.006	5	2	0.539	0.035	43	37	0.596	0.008	24	34	0.572	0.011	61	48	0.460	0.008	41	42	0.460	0.008	51	25	0.528	0.008	104	72	0.550	0.005	32	11	0.614	0.012	30	23
chrI	130292	C	T	15	18	0.644	0.015	48	30	0.666	0.009	107	54	0.662	0.006	3	2	0.539	0.035	43	34	0.596	0.008	24	34	0.572	0.011	61	45	0.460	0.008	39	42	0.460	0.008	61	26	0.528	0.008	103	67	0.550	0.005	36	10	0.614	0.012	33	24
chrI	130362	C	T	15	19	0.644	0.015	55	36	0.666	0.009	100	55	0.662	0.006	10	1	0.539	0.035	49	28	0.596	0.008	27	30	0.572	0.011	64	53	0.460	0.008	48	44	0.460	0.008	54	34	0.528	0.008	104	68	0.550	0.005	28	18	0.614	0.012	30	13
chrI	130639	G	A	3	2	0.643	0.015	11	1	0.666	0.009	16	16	0.663	0.006	0	0	0.539	0.035	14	9	0.596	0.008	8	15	0.572	0.011	13	18	0.460	0.008	7	12	0.459	0.008	17	5	0.528	0.008	37	37	0.550	0.005	1	5	0.614	0.012	2	1
chrI	130776	C	G	7	4	0.643	0.015	27	4	0.666	0.009	50	17	0.663	0.006	2	1	0.539	0.035	18	11	0.596	0.008	3	13	0.572	0.011	31	25	0.460	0.008	16	11	0.459	0.008	28	21	0.528	0.008	59	54	0.550	0.005	17	1	0.614	0.012	5	5
chrI	130975	G	A	10	7	0.645	0.015	32	12	0.665	0.009	64	24	0.662	0.006	3	3	0.534	0.036	32	21	0.592	0.008	18	16	0.574	0.011	27	26	0.457	0.008	22	30	0.460	0.008	36	34	0.528	0.008	87	46	0.551	0.005	15	12	0.615	0.012	22	10
chrI	131539	C	T	18	9	0.644	0.015	66	15	0.665	0.009	100	54	0.665	0.006	2	3	0.537	0.036	34	41	0.591	0.009	34	23	0.575	0.011	53	52	0.458	0.008	37	38	0.460	0.009	50	38	0.527	0.008	94	82	0.552	0.005	33	18	0.613	0.013	24	14
chrI	131635	T	C	15	16	0.644	0.015	70	26	0.665	0.009	110	69	0.665	0.006	7	0	0.537	0.036	49	47	0.591	0.009	27	24	0.575	0.011	40	50	0.458	0.008	39	60	0.460	0.009	54	48	0.527	0.008	89	84	0.552	0.005	35	20	0.613	0.013	34	19
chrI	132189	A	C	19	17	0.642	0.015	47	14	0.663	0.009	74	45	0.664	0.006	0	2	0.543	0.037	32	29	0.587	0.009	28	23	0.575	0.011	39	54	0.458	0.008	42	32	0.456	0.009	39	24	0.529	0.008	81	79	0.552	0.005	24	9	0.614	0.013	23	7
chrI	132423	A	G	22	11	0.642	0.015	59	29	0.662	0.009	94	46	0.664	0.006	4	2	0.543	0.037	40	24	0.588	0.009	25	25	0.573	0.011	39	59	0.459	0.008	30	44	0.455	0.009	39	52	0.529	0.008	106	65	0.553	0.005	16	22	0.614	0.013	23	21
chrI	132454	A	G	24	14	0.642	0.015	65	34	0.663	0.009	88	37	0.664	0.006	2	0	0.539	0.038	34	20	0.585	0.009	23	19	0.574	0.011	32	46	0.459	0.008	30	36	0.456	0.009	34	40	0.529	0.008	86	67	0.553	0.005	19	20	0.615	0.013	28	16
chrI	132468	T	C	17	13	0.642	0.015	56	32	0.663	0.009	81	38	0.664	0.006	3	1	0.539	0.038	30	22	0.585	0.009	20	21	0.574	0.011	32	40	0.459	0.008	28	30	0.456	0.009	32	38	0.529	0.008	83	68	0.553	0.005	18	15	0.615	0.013	26	19
chrI	132618	A	G	12	7	0.643	0.015	27	27	0.664	0.009	56	25	0.664	0.006	5	6	0.539	0.038	23	24	0.584	0.009	21	10	0.574	0.011	25	32	0.459	0.008	13	17	0.457	0.009	23	19	0.529	0.008	58	57	0.553	0.005	19	11	0.617	0.013	23	8
chrI	132723	G	A	3	1	0.642	0.015	16	15	0.665	0.009	37	13	0.663	0.006	0	3	0.535	0.037	14	8	0.585	0.009	13	13	0.574	0.011	6	13	0.460	0.008	10	12	0.456	0.009	15	11	0.529	0.008	25	26	0.552	0.005	13	3	0.616	0.013	12	8
chrI	132831	A	G	0	0	0.641	0.015	12	4	0.663	0.009	17	9	0.664	0.006	0	0	0.535	0.037	8	10	0.585	0.009	5	9	0.573	0.011	7	6	0.459	0.008	2	8	0.455	0.009	13	8	0.529	0.008	17	17	0.552	0.005	2	4	0.615	0.013	4	2
chrI	133080	A	G	6	5	0.639	0.016	23	5	0.662	0.009	20	13	0.664	0.006	0	0	0.531	0.038	8	11	0.584	0.009	4	7	0.574	0.011	12	8	0.461	0.008	6	7	0.455	0.009	8	16	0.530	0.008	28	22	0.551	0.005	7	1	0.613	0.013	9	4
chrI	133134	C	T	3	1	0.639	0.016	33	9	0.662	0.009	22	10	0.664	0.006	2	0	0.531	0.038	6	8	0.584	0.009	2	11	0.574	0.011	12	13	0.461	0.008	6	8	0.455	0.009	6	21	0.530	0.008	32	26	0.551	0.005	3	6	0.613	0.013	2	3
chrI	133174	G	A	5	1	0.639	0.016	31	12	0.662	0.009	28	7	0.664	0.006	4	0	0.531	0.038	8	9	0.584	0.009	5	10	0.574	0.011	17	14	0.461	0.008	10	8	0.455	0.009	11	18	0.530	0.008	32	25	0.551	0.005	5	11	0.613	0.013	5	3
chrI	133346	C	T	6	0	0.636	0.016	17	10	0.663	0.009	38	15	0.664	0.006	2	0	0.531	0.038	16	7	0.582	0.009	3	5	0.576	0.011	14	7	0.457	0.008	13	5	0.456	0.009	18	12	0.529	0.008	36	43	0.551	0.005	5	3	0.614	0.013	7	7
chrI	133347	C	T	6	0	0.636	0.016	17	10	0.663	0.009	38	15	0.664	0.006	2	0	0.531	0.038	16	7	0.582	0.009	3	5	0.576	0.011	14	7	0.457	0.008	13	5	0.456	0.009	18	12	0.529	0.008	36	43	0.551	0.005	5	3	0.614	0.013	7	7
chrI	133374	G	A	7	1	0.636	0.016	19	12	0.663	0.009	41	20	0.664	0.006	2	0	0.531	0.038	16	16	0.582	0.009	6	6	0.576	0.011	13	7	0.457	0.008	12	8	0.456	0.009	20	17	0.529	0.008	26	41	0.551	0.005	8	3	0.614	0.013	7	6
chrI	133425	G	C	6	6	0.636	0.016	24	15	0.663	0.009	48	17	0.664	0.006	1	0	0.531	0.038	9	23	0.582	0.009	10	9	0.576	0.011	20	12	0.457	0.008	11	7	0.456	0.009	15	16	0.529	0.008	30	32	0.551	0.005	12	3	0.614	0.013	6	7
chrI	133429	T	G	6	6	0.636	0.016	24	15	0.663	0.009	48	17	0.664	0.006	1	0	0.531	0.038	9	23	0.582	0.009	10	9	0.576	0.011	20	12	0.457	0.008	11	7	0.456	0.009	15	16	0.529	0.008	30	32	0.551	0.005	12	3	0.614	0.013	6	7
chrI	133615	G	A	7	3	0.636	0.016	20	7	0.664	0.009	60	16	0.664	0.006	6	0	0.531	0.038	26	16	0.582	0.009	5	6	0.575	0.011	24	10	0.459	0.008	14	16	0.454	0.009	15	24	0.529	0.008	66	44	0.551	0.005	6	2	0.612	0.013	10	6
chrI	133640	A	G	7	2	0.636	0.016	17	8	0.664	0.009	59	15	0.664	0.006	5	0	0.531	0.038	22	19	0.582	0.009	5	7	0.575	0.011	25	14	0.459	0.008	14	15	0.454	0.009	15	22	0.529	0.008	64	44	0.551	0.005	8	2	0.612	0.013	11	6
chrI	133749	G	A	2	7	0.636	0.016	33	4	0.664	0.009	68	21	0.664	0.006	2	0	0.531	0.038	21	12	0.582	0.009	8	7	0.575	0.011	20	19	0.459	0.008	13	8	0.454	0.009	16	11	0.529	0.008	52	37	0.551	0.005	18	2	0.612	0.013	9	4
chrI	133857	G	A	6	4	0.636	0.016	23	6	0.664	0.009	55	27	0.664	0.006	2	2	0.531	0.038	11	17	0.582	0.009	22	11	0.575	0.011	18	19	0.459	0.008	20	20	0.454	0.009	18	22	0.529	0.008	54	40	0.551	0.005	8	2	0.612	0.013	9	13
chrI	134219	C	T	0	5	0.636	0.016	22	7	0.665	0.009	36	20	0.665	0.006	2	1	0.529	0.039	9	11	0.580	0.009	7	5	0.576	0.011	13	15	0.458	0.008	10	14	0.454	0.009	18	17	0.528	0.008	32	29	0.551	0.005	3	0	0.613	0.013	10	6
chrI	134475	T	C	2	0	0.630	0.016	8	7	0.665	0.009	35	24	0.664	0.006	0	2	0.530	0.039	4	16	0.580	0.009	12	4	0.575	0.011	18	17	0.459	0.008	11	17	0.453	0.009	14	15	0.526	0.008	31	26	0.549	0.005	8	4	0.612	0.013	4	0
chrI	134587	G	A	8	4	0.631	0.016	16	1	0.666	0.009	42	13	0.663	0.006	0	4	0.530	0.039	10	12	0.580	0.009	12	4	0.575	0.011	20	16	0.459	0.008	10	4	0.451	0.009	13	19	0.527	0.008	41	30	0.548	0.005	5	4	0.612	0.013	11	2
chrI	134604	A	G	8	4	0.631	0.016	17	2	0.666	0.009	43	14	0.663	0.006	1	4	0.530	0.039	10	10	0.580	0.009	14	4	0.575	0.011	21	19	0.459	0.008	9	5	0.451	0.009	12	19	0.527	0.008	43	35	0.548	0.005	5	4	0.612	0.013	11	2
chrI	134639	G	A	2	3	0.631	0.016	15	3	0.666	0.009	41	14	0.663	0.006	1	0	0.530	0.039	12	13	0.580	0.009	13	7	0.575	0.011	24	18	0.459	0.008	12	4	0.451	0.009	16	19	0.527	0.008	48	41	0.548	0.005	5	2	0.612	0.013	12	4
chrI	134661	G	A	0	1	0.631	0.016	10	2	0.666	0.009	36	12	0.663	0.006	1	0	0.530	0.039	9	9	0.580	0.009	10	9	0.575	0.011	19	16	0.459	0.008	9	6	0.451	0.009	13	20	0.527	0.008	39	36	0.548	0.005	5	3	0.612	0.013	8	2
chrI	135181	C	T	1	2	0.631	0.017	24	4	0.664	0.009	48	17	0.663	0.006	1	2	0.520	0.041	21	19	0.574	0.009	20	13	0.571	0.011	22	19	0.458	0.008	20	16	0.451	0.009	18	15	0.526	0.008	57	63	0.548	0.006	3	2	0.610	0.013	15	5
chrI	135222	G	A	1	3	0.631	0.017	33	6	0.664	0.009	50	20	0.663	0.006	1	1	0.520	0.041	21	18	0.575	0.009	21	15	0.570	0.011	25	18	0.458	0.008	24	14	0.451	0.009	18	20	0.527	0.008	54	59	0.548	0.006	4	5	0.611	0.013	19	8
chrI	135325	G	C	5	11	0.631	0.016	21	14	0.663	0.009	46	29	0.663	0.006	7	4	0.520	0.041	18	9	0.576	0.009	15	10	0.571	0.011	35	26	0.458	0.008	29	20	0.449	0.009	25	22	0.527	0.008	56	67	0.549	0.005	4	9	0.613	0.013	18	4
chrI	135417	T	A	8	8	0.631	0.016	24	15	0.663	0.009	70	29	0.663	0.006	0	2	0.520	0.041	12	14	0.574	0.009	13	7	0.571	0.011	30	24	0.458	0.008	27	29	0.449	0.009	20	21	0.527	0.008	64	51	0.549	0.005	18	4	0.613	0.013	11	7
chrI	135827	G	A	4	7	0.626	0.017	8	9	0.668	0.009	47	18	0.660	0.006	4	0	0.521	0.041	18	10	0.574	0.009	6	7	0.567	0.011	18	16	0.457	0.008	13	12	0.452	0.009	12	27	0.527	0.008	47	40	0.549	0.006	6	7	0.618	0.013	7	9
chrI	135952	C	T	12	9	0.623	0.017	37	13	0.667	0.009	48	37	0.660	0.006	4	2	0.521	0.041	32	24	0.568	0.009	19	13	0.569	0.011	27	35	0.457	0.008	19	30	0.450	0.009	27	46	0.527	0.008	65	54	0.548	0.006	17	20	0.612	0.013	15	15
chrI	136041	G	A	9	5	0.621	0.017	52	13	0.667	0.009	57	32	0.660	0.006	0	2	0.521	0.041	31	25	0.571	0.009	25	9	0.566	0.012	46	37	0.456	0.008	20	29	0.451	0.009	22	40	0.527	0.008	85	49	0.548	0.006	5	17	0.617	0.013	15	15
chrI	136057	A	G	9	5	0.621	0.017	43	10	0.667	0.009	62	30	0.661	0.006	0	2	0.518	0.040	26	26	0.571	0.009	24	9	0.566	0.012	44	40	0.455	0.008	16	31	0.452	0.009	22	36	0.526	0.008	80	57	0.549	0.006	6	17	0.617	0.013	13	15
chrI	136153	C	G	10	2	0.621	0.017	12	12	0.667	0.009	57	39	0.661	0.006	0	2	0.518	0.040	17	16	0.571	0.009	21	9	0.566	0.012	25	27	0.455	0.008	23	21	0.452	0.009	13	37	0.526	0.008	70	60	0.549	0.006	10	7	0.617	0.013	14	3
chrI	136160	C	T	8	2	0.621	0.017	11	12	0.667	0.009	51	37	0.661	0.006	0	2	0.518	0.040	17	15	0.571	0.009	20	10	0.566	0.012	26	25	0.455	0.008	23	16	0.452	0.009	16	33	0.526	0.008	67	55	0.549	0.006	10	6	0.617	0.013	14	3
chrI	136195	C	T	9	2	0.621	0.017	5	10	0.667	0.009	37	30	0.661	0.006	0	2	0.518	0.040	16	11	0.571	0.009	12	9	0.566	0.012	19	21	0.455	0.008	18	11	0.452	0.009	16	28	0.526	0.008	52	46	0.549	0.006	9	6	0.617	0.013	14	1
chrI	136667	G	A	2	1	0.620	0.017	14	7	0.669	0.010	31	12	0.662	0.006	0	0	0.504	0.041	13	8	0.567	0.009	5	3	0.563	0.012	7	17	0.455	0.008	10	15	0.447	0.009	14	15	0.526	0.008	22	19	0.548	0.006	9	5	0.609	0.014	13	1
chrI	136814	T	C	1	1	0.621	0.017	4	3	0.670	0.010	17	9	0.662	0.006	0	0	0.507	0.041	10	7	0.567	0.009	7	4	0.563	0.012	6	6	0.455	0.008	5	12	0.448	0.009	6	10	0.526	0.008	21	18	0.549	0.006	2	2	0.609	0.014	0	3
chrI	136961	T	C	4	0	0.624	0.017	16	11	0.669	0.010	48	29	0.665	0.006	0	0	0.507	0.041	18	16	0.566	0.009	13	13	0.563	0.012	29	22	0.452	0.008	20	23	0.448	0.009	22	15	0.524	0.008	55	40	0.549	0.006	9	5	0.608	0.014	7	4
chrI	137148	C	G	17	11	0.623	0.017	23	9	0.672	0.010	60	20	0.665	0.006	0	2	0.507	0.040	18	20	0.564	0.009	10	14	0.562	0.012	24	28	0.451	0.008	25	20	0.448	0.009	20	17	0.525	0.008	52	39	0.548	0.006	11	12	0.606	0.014	24	8
chrI	137167	C	A	17	10	0.623	0.017	31	10	0.672	0.010	61	20	0.665	0.006	1	2	0.507	0.040	14	16	0.564	0.009	12	15	0.562	0.012	16	32	0.451	0.008	25	21	0.448	0.009	27	20	0.525	0.008	45	39	0.548	0.006	13	9	0.606	0.014	21	10
chrI	137237	G	A	9	8	0.623	0.017	22	14	0.672	0.010	56	20	0.665	0.006	2	0	0.507	0.040	8	16	0.564	0.009	23	13	0.562	0.012	21	30	0.451	0.008	21	13	0.448	0.009	24	22	0.525	0.008	49	46	0.548	0.006	10	6	0.606	0.014	11	7
chrI	137264	A	G	7	5	0.623	0.017	20	12	0.672	0.010	49	27	0.665	0.006	2	0	0.507	0.040	10	16	0.564	0.009	21	12	0.562	0.012	20	30	0.451	0.008	21	19	0.448	0.009	27	22	0.525	0.008	56	49	0.548	0.006	9	6	0.606	0.014	10	3
chrI	137336	A	G	4	2	0.626	0.017	14	10	0.671	0.010	41	29	0.664	0.006	1	0	0.507	0.041	14	11	0.562	0.009	9	10	0.561	0.012	19	24	0.450	0.008	16	13	0.447	0.009	32	11	0.527	0.009	48	50	0.548	0.006	9	5	0.606	0.014	9	3
chrI	138499	G	A	5	2	0.629	0.017	23	6	0.668	0.010	49	31	0.665	0.006	0	0	0.504	0.040	13	19	0.559	0.009	14	10	0.560	0.012	15	20	0.450	0.008	9	18	0.447	0.009	24	19	0.526	0.008	43	30	0.551	0.006	9	10	0.604	0.014	8	2
chrI	138591	A	G	1	6	0.627	0.017	4	12	0.670	0.010	27	21	0.666	0.006	0	0	0.504	0.040	11	13	0.556	0.009	9	7	0.559	0.012	13	7	0.450	0.008	5	7	0.450	0.009	12	18	0.526	0.008	34	20	0.550	0.006	0	5	0.606	0.014	2	4
chrI	138650	A	G	2	6	0.627	0.017	1	6	0.670	0.010	32	15	0.666	0.006	0	0	0.504	0.040	9	11	0.556	0.009	12	8	0.559	0.012	13	8	0.450	0.008	6	8	0.450	0.009	6	16	0.526	0.008	30	26	0.550	0.006	2	12	0.606	0.014	2	3
chrI	138655	G	A	2	6	0.627	0.017	1	6	0.670	0.010	32	13	0.666	0.006	0	0	0.504	0.040	9	11	0.556	0.009	12	8	0.559	0.012	15	8	0.450	0.008	6	8	0.450	0.009	6	16	0.526	0.008	30	26	0.550	0.006	2	12	0.606	0.014	2	3
chrI	138666	A	G	2	4	0.627	0.017	1	4	0.670	0.010	33	8	0.666	0.006	0	0	0.504	0.040	8	7	0.556	0.009	12	5	0.559	0.012	13	7	0.450	0.008	5	6	0.450	0.009	7	10	0.526	0.008	31	18	0.550	0.006	2	9	0.606	0.014	3	2
chrI	138667	A	G	2	4	0.627	0.017	1	4	0.670	0.010	33	8	0.666	0.006	0	0	0.504	0.040	8	7	0.556	0.009	12	5	0.559	0.012	13	7	0.450	0.008	5	6	0.450	0.009	7	10	0.526	0.008	31	18	0.550	0.006	2	9	0.606	0.014	3	2
chrI	138668	T	G	2	4	0.627	0.017	1	4	0.670	0.010	33	8	0.666	0.006	0	0	0.504	0.040	8	7	0.556	0.009	12	5	0.559	0.012	13	7	0.450	0.008	5	6	0.450	0.009	7	10	0.526	0.008	31	18	0.550	0.006	2	9	0.606	0.014	3	2
chrI	138669	T	C	2	4	0.627	0.017	1	4	0.670	0.010	33	8	0.666	0.006	0	0	0.504	0.040	8	7	0.556	0.009	12	5	0.559	0.012	13	7	0.450	0.008	5	6	0.450	0.009	7	10	0.526	0.008	31	18	0.550	0.006	2	9	0.606	0.014	3	2
chrI	138770	A	G	6	2	0.627	0.017	4	7	0.671	0.010	37	21	0.666	0.006	0	0	0.504	0.040	12	9	0.557	0.009	6	10	0.561	0.012	11	10	0.450	0.008	5	5	0.450	0.009	9	11	0.528	0.008	49	28	0.549	0.006	7	3	0.608	0.014	4	6
chrI	138780	C	T	6	2	0.627	0.017	5	9	0.671	0.010	39	20	0.665	0.006	0	0	0.504	0.040	13	11	0.557	0.009	6	9	0.561	0.012	12	12	0.451	0.008	7	6	0.450	0.009	12	13	0.528	0.008	57	31	0.550	0.006	8	3	0.608	0.014	4	6
chrI	138785	C	T	4	2	0.627	0.017	6	9	0.671	0.010	37	21	0.665	0.006	0	0	0.504	0.040	13	11	0.557	0.009	6	9	0.561	0.012	12	12	0.451	0.008	7	8	0.450	0.009	12	14	0.528	0.008	58	30	0.550	0.006	8	4	0.608	0.014	4	6
chrI	138791	T	C	4	2	0.627	0.017	6	10	0.671	0.010	38	19	0.665	0.006	0	0	0.504	0.040	13	14	0.557	0.009	6	8	0.561	0.012	12	13	0.451	0.008	9	8	0.450	0.009	13	13	0.528	0.008	57	29	0.550	0.006	8	5	0.608	0.014	6	7
chrI	138793	T	C	4	2	0.627	0.017	6	10	0.671	0.010	38	19	0.665	0.006	0	0	0.504	0.040	13	14	0.557	0.009	6	8	0.561	0.012	12	13	0.451	0.008	9	8	0.450	0.009	13	13	0.528	0.008	57	29	0.550	0.006	8	5	0.608	0.014	6	7
chrI	138806	A	T	6	3	0.627	0.017	6	12	0.671	0.010	45	24	0.665	0.006	0	0	0.504	0.040	15	17	0.557	0.009	7	9	0.561	0.012	12	17	0.451	0.008	10	15	0.450	0.009	13	18	0.528	0.008	63	30	0.550	0.006	10	6	0.608	0.014	6	6
chrI	138807	G	A	6	3	0.627	0.017	6	12	0.671	0.010	45	24	0.665	0.006	0	0	0.504	0.040	15	17	0.557	0.009	7	9	0.561	0.012	12	17	0.451	0.008	10	15	0.450	0.009	13	18	0.528	0.008	63	30	0.550	0.006	10	6	0.608	0.014	6	6
chrI	138823	A	G	6	4	0.627	0.017	8	13	0.671	0.010	49	24	0.665	0.006	0	0	0.504	0.040	16	19	0.557	0.009	6	12	0.561	0.012	12	19	0.451	0.008	15	16	0.450	0.009	11	17	0.528	0.008	72	30	0.550	0.006	12	10	0.608	0.014	7	6
chrI	138824	T	C	6	4	0.627	0.017	8	13	0.671	0.010	49	24	0.665	0.006	0	0	0.504	0.040	16	19	0.557	0.009	6	12	0.561	0.012	12	19	0.451	0.008	15	16	0.450	0.009	11	17	0.528	0.008	72	30	0.550	0.006	12	10	0.608	0.014	7	6
chrI	139045	C	G	5	3	0.627	0.017	18	13	0.671	0.010	60	26	0.666	0.006	0	0	0.504	0.040	22	10	0.557	0.009	12	17	0.559	0.012	24	27	0.451	0.008	7	20	0.450	0.009	20	25	0.527	0.008	52	41	0.550	0.006	12	7	0.606	0.014	10	15
chrI	139073	G	A	2	1	0.627	0.017	16	14	0.671	0.010	58	25	0.666	0.006	0	4	0.504	0.040	19	10	0.557	0.009	7	13	0.559	0.012	21	31	0.451	0.008	5	20	0.450	0.009	23	21	0.527	0.008	43	40	0.550	0.006	8	8	0.606	0.014	11	11
chrI	139123	T	C	2	3	0.627	0.017	8	18	0.671	0.010	40	18	0.666	0.006	0	2	0.504	0.040	8	13	0.557	0.009	4	15	0.559	0.012	13	25	0.451	0.008	5	10	0.450	0.009	18	14	0.527	0.008	33	26	0.550	0.006	6	3	0.606	0.014	8	6
chrI	139128	G	A	2	3	0.627	0.017	8	18	0.671	0.010	37	19	0.666	0.006	0	2	0.504	0.040	8	9	0.557	0.009	5	13	0.559	0.012	12	25	0.451	0.008	5	10	0.450	0.009	18	14	0.527	0.008	34	25	0.550	0.006	6	3	0.606	0.014	8	6
chrI	139132	A	T	2	3	0.627	0.017	8	18	0.671	0.010	37	19	0.666	0.006	0	2	0.504	0.040	8	9	0.557	0.009	5	13	0.559	0.012	12	25	0.451	0.008	5	10	0.450	0.009	18	14	0.527	0.008	34	25	0.550	0.006	6	3	0.606	0.014	8	6
chrI	139199	T	A	2	2	0.627	0.017	11	12	0.671	0.010	29	13	0.666	0.006	0	0	0.504	0.040	2	9	0.557	0.009	11	13	0.559	0.012	16	17	0.451	0.008	5	15	0.450	0.009	14	13	0.527	0.008	29	15	0.550	0.006	5	7	0.606	0.014	8	6
chrI	139277	T	C	2	0	0.627	0.017	5	6	0.672	0.010	20	4	0.666	0.006	0	2	0.504	0.040	3	5	0.556	0.009	8	4	0.560	0.012	14	7	0.450	0.009	5	12	0.451	0.009	5	9	0.525	0.009	22	12	0.550	0.006	4	3	0.606	0.014	8	4
chrI	139311	T	C	1	0	0.627	0.017	1	1	0.672	0.010	13	6	0.666	0.006	0	2	0.504	0.040	0	4	0.556	0.009	2	3	0.560	0.012	7	7	0.450	0.009	2	8	0.451	0.009	5	4	0.525	0.009	15	12	0.550	0.006	4	2	0.606	0.014	4	3
chrI	139313	T	G	1	0	0.627	0.017	1	1	0.672	0.010	13	6	0.666	0.006	0	2	0.504	0.040	0	4	0.556	0.009	2	3	0.560	0.012	7	7	0.450	0.009	2	8	0.451	0.009	5	4	0.525	0.009	15	12	0.550	0.006	4	2	0.606	0.014	4	3
chrI	139692	G	A	6	3	0.627	0.017	43	22	0.672	0.010	55	34	0.665	0.006	5	1	0.504	0.040	24	22	0.556	0.009	29	16	0.559	0.012	16	33	0.451	0.009	17	25	0.451	0.009	23	42	0.525	0.009	49	54	0.550	0.006	19	6	0.605	0.014	24	14
chrI	140346	T	A	5	5	0.628	0.017	24	7	0.673	0.010	55	20	0.665	0.006	0	1	0.501	0.041	21	10	0.559	0.009	20	7	0.558	0.012	24	13	0.453	0.009	15	21	0.450	0.009	28	13	0.526	0.009	56	35	0.552	0.006	10	5	0.602	0.014	15	3
chrI	140397	T	C	5	7	0.628	0.017	31	17	0.673	0.010	55	38	0.665	0.006	0	0	0.501	0.041	16	17	0.559	0.009	19	8	0.558	0.012	18	24	0.453	0.009	12	34	0.450	0.009	26	21	0.526	0.009	53	44	0.552	0.006	13	9	0.602	0.014	21	8
chrI	140418	G	A	7	7	0.628	0.017	33	18	0.673	0.010	57	43	0.665	0.006	0	0	0.501	0.041	16	21	0.559	0.009	24	9	0.558	0.012	19	28	0.453	0.009	13	37	0.450	0.009	28	28	0.526	0.009	56	46	0.552	0.006	14	10	0.602	0.014	19	11
chrI	140526	C	T	7	2	0.628	0.017	16	12	0.673	0.010	29	26	0.665	0.006	0	0	0.501	0.041	12	13	0.559	0.009	12	3	0.558	0.012	22	10	0.453	0.009	10	11	0.450	0.009	26	14	0.526	0.009	47	25	0.552	0.006	5	6	0.602	0.014	11	4
chrI	140550	G	A	6	2	0.628	0.017	20	11	0.673	0.010	34	17	0.665	0.006	0	0	0.501	0.041	11	11	0.559	0.009	14	1	0.558	0.012	17	6	0.453	0.009	11	4	0.450	0.009	23	11	0.526	0.009	45	20	0.552	0.006	5	3	0.602	0.014	11	3
chrI	141030	T	A	0	1	0.627	0.017	0	6	0.673	0.010	0	31	0.665	0.006	0	0	0.501	0.041	0	11	0.557	0.010	0	12	0.555	0.012	0	11	0.453	0.009	0	12	0.451	0.009	0	8	0.526	0.009	0	37	0.552	0.006	0	3	0.603	0.014	0	1
chrI	141135	A	T	0	14	0.627	0.017	0	35	0.673	0.010	1	68	0.665	0.006	0	3	0.501	0.041	0	32	0.557	0.010	0	26	0.555	0.012	0	34	0.453	0.009	0	35	0.451	0.009	0	45	0.526	0.009	0	86	0.552	0.006	0	17	0.603	0.014	0	7
chrI	141180	G	A	14	3	0.627	0.017	38	27	0.673	0.010	70	21	0.665	0.006	4	2	0.501	0.041	25	20	0.557	0.010	22	13	0.555	0.012	32	23	0.453	0.009	24	22	0.451	0.009	25	26	0.526	0.009	67	32	0.552	0.006	15	8	0.603	0.014	12	3
chrI	141184	G	C	14	3	0.627	0.017	38	27	0.673	0.010	70	21	0.665	0.006	4	2	0.501	0.041	25	20	0.557	0.010	22	13	0.555	0.012	32	23	0.453	0.009	24	22	0.451	0.009	25	26	0.526	0.009	67	32	0.552	0.006	15	8	0.603	0.014	12	3
chrI	141219	C	T	16	4	0.627	0.017	40	34	0.673	0.010	72	22	0.665	0.006	4	3	0.501	0.041	36	24	0.557	0.010	24	13	0.555	0.012	36	30	0.453	0.009	15	30	0.451	0.009	26	36	0.526	0.009	57	41	0.552	0.006	19	11	0.603	0.014	14	4
chrI	141342	A	G	14	3	0.627	0.017	36	14	0.673	0.010	58	34	0.665	0.006	1	6	0.501	0.041	26	18	0.557	0.010	19	10	0.555	0.012	36	37	0.453	0.009	14	34	0.451	0.009	26	32	0.526	0.009	64	51	0.552	0.006	19	25	0.603	0.014	17	4
chrI	141551	T	G	4	0	0.623	0.017	3	5	0.674	0.010	38	19	0.664	0.006	0	3	0.501	0.041	18	11	0.556	0.010	15	4	0.556	0.012	11	16	0.452	0.009	18	18	0.451	0.010	20	8	0.526	0.009	43	35	0.552	0.006	1	3	0.603	0.014	6	7
chrI	141566	T	C	3	1	0.623	0.017	3	4	0.674	0.010	32	18	0.664	0.006	0	1	0.501	0.041	18	7	0.556	0.010	14	3	0.556	0.012	10	14	0.452	0.009	15	16	0.451	0.010	16	9	0.526	0.009	41	35	0.552	0.006	0	4	0.603	0.014	6	7
chrI	141568	T	C	3	1	0.623	0.017	3	4	0.674	0.010	32	18	0.664	0.006	0	1	0.501	0.041	18	7	0.556	0.010	14	3	0.556	0.012	10	14	0.452	0.009	15	16	0.451	0.010	16	9	0.526	0.009	41	35	0.552	0.006	0	4	0.603	0.014	6	7
chrI	141579	T	C	5	1	0.623	0.017	2	4	0.674	0.010	34	18	0.664	0.006	0	3	0.501	0.041	16	6	0.556	0.010	15	5	0.556	0.012	8	14	0.452	0.009	12	15	0.451	0.010	13	11	0.526	0.009	45	36	0.552	0.006	2	3	0.603	0.014	6	7
chrI	141802	C	T	4	3	0.623	0.017	12	1	0.673	0.010	24	19	0.665	0.006	0	0	0.501	0.041	7	9	0.556	0.010	2	4	0.555	0.012	9	13	0.453	0.009	6	8	0.450	0.010	22	15	0.529	0.009	25	26	0.553	0.006	2	4	0.603	0.014	4	6
chrI	141835	A	G	4	3	0.623	0.017	11	0	0.673	0.010	22	14	0.665	0.006	0	0	0.501	0.041	7	9	0.556	0.010	3	3	0.555	0.012	4	8	0.453	0.009	4	5	0.450	0.010	17	11	0.529	0.009	22	26	0.553	0.006	2	4	0.603	0.014	4	7
chrI	141913	C	T	2	1	0.623	0.017	8	4	0.672	0.010	14	16	0.664	0.006	1	2	0.501	0.041	12	6	0.556	0.010	5	1	0.555	0.012	7	2	0.452	0.009	4	8	0.450	0.010	14	6	0.526	0.009	21	14	0.552	0.006	2	4	0.602	0.014	0	2
chrI	141984	T	C	1	2	0.623	0.017	6	5	0.672	0.010	22	14	0.664	0.006	1	1	0.501	0.041	6	6	0.556	0.010	3	1	0.555	0.012	4	3	0.452	0.009	1	5	0.450	0.010	13	11	0.526	0.009	26	19	0.552	0.006	2	1	0.602	0.014	0	0
chrI	142310	T	C	0	1	0.623	0.017	1	1	0.672	0.010	10	4	0.664	0.006	1	0	0.501	0.041	4	1	0.556	0.010	1	4	0.555	0.012	4	10	0.452	0.009	1	0	0.450	0.010	4	6	0.526	0.009	8	12	0.552	0.006	2	0	0.602	0.014	0	2
chrI	143085	T	C	7	5	0.623	0.018	18	7	0.673	0.010	22	11	0.665	0.006	3	0	0.499	0.042	15	6	0.555	0.010	8	8	0.552	0.012	9	10	0.451	0.009	8	12	0.451	0.010	16	3	0.524	0.009	30	28	0.555	0.006	11	7	0.603	0.014	7	3
chrI	143622	A	G	3	4	0.621	0.018	2	1	0.672	0.010	38	18	0.668	0.006	0	0	0.497	0.042	4	10	0.552	0.010	3	5	0.552	0.012	9	14	0.450	0.009	11	16	0.451	0.010	16	10	0.525	0.009	33	29	0.555	0.006	5	7	0.602	0.014	4	3
chrI	143638	C	A	8	5	0.621	0.018	4	3	0.672	0.010	45	20	0.668	0.006	0	0	0.497	0.042	4	13	0.552	0.010	5	7	0.552	0.012	11	16	0.450	0.009	15	19	0.451	0.010	21	11	0.525	0.009	42	37	0.555	0.006	8	8	0.602	0.014	4	8
chrI	143679	G	A	8	9	0.621	0.018	8	12	0.672	0.010	67	17	0.668	0.006	0	2	0.497	0.042	7	14	0.552	0.010	3	10	0.552	0.012	19	25	0.450	0.009	19	22	0.451	0.010	28	16	0.525	0.009	64	45	0.555	0.006	9	10	0.602	0.014	13	9
chrI	143806	T	C	17	7	0.621	0.018	37	25	0.672	0.010	90	38	0.668	0.006	4	1	0.497	0.042	26	29	0.552	0.010	20	26	0.552	0.012	31	48	0.450	0.009	24	33	0.451	0.010	28	37	0.525	0.009	93	62	0.555	0.006	21	18	0.602	0.014	22	17
chrI	143852	T	C	15	12	0.621	0.018	41	23	0.672	0.010	93	32	0.669	0.006	7	6	0.497	0.043	37	32	0.550	0.010	20	22	0.552	0.013	32	53	0.450	0.009	24	30	0.449	0.010	28	32	0.525	0.009	101	71	0.555	0.006	27	16	0.602	0.014	26	13
chrI	143935	G	A	25	12	0.622	0.018	41	24	0.672	0.010	94	48	0.669	0.006	6	7	0.497	0.043	43	30	0.549	0.010	30	32	0.551	0.013	45	53	0.450	0.009	40	48	0.449	0.010	36	58	0.525	0.009	107	76	0.555	0.006	25	17	0.601	0.014	25	10
chrI	144684	T	C	1	4	0.622	0.018	12	5	0.668	0.010	18	17	0.668	0.006	2	0	0.499	0.044	4	6	0.543	0.010	3	4	0.552	0.013	10	9	0.452	0.009	8	10	0.445	0.010	18	17	0.520	0.009	37	11	0.552	0.006	1	1	0.601	0.015	5	4
chrI	144745	G	T	7	2	0.622	0.018	10	7	0.668	0.010	25	22	0.668	0.006	5	0	0.499	0.044	6	3	0.543	0.010	7	1	0.552	0.013	14	11	0.452	0.009	15	17	0.445	0.010	18	10	0.520	0.009	46	20	0.552	0.006	5	2	0.601	0.015	6	3
chrI	144826	C	G	5	3	0.620	0.018	7	11	0.672	0.010	30	13	0.669	0.006	2	2	0.501	0.044	7	9	0.544	0.010	10	4	0.550	0.013	8	14	0.453	0.009	16	11	0.445	0.010	15	12	0.521	0.009	41	28	0.554	0.006	4	5	0.601	0.015	8	0
chrI	145634	T	C	2	2	0.628	0.018	5	2	0.671	0.010	26	14	0.667	0.007	2	0	0.503	0.044	3	13	0.544	0.010	4	9	0.552	0.013	12	16	0.451	0.009	7	17	0.446	0.010	16	12	0.519	0.009	32	31	0.551	0.006	3	1	0.606	0.015	4	1
chrI	145720	G	A	1	1	0.629	0.018	24	6	0.671	0.010	48	24	0.667	0.007	1	1	0.503	0.044	8	20	0.545	0.010	11	9	0.553	0.013	23	21	0.451	0.009	10	9	0.446	0.010	27	23	0.519	0.009	48	43	0.551	0.006	7	1	0.606	0.015	9	3
chrI	146738	A	G	4	4	0.627	0.018	10	16	0.673	0.010	38	18	0.666	0.007	0	0	0.507	0.045	12	9	0.541	0.010	11	9	0.553	0.013	15	20	0.452	0.009	13	23	0.446	0.010	18	15	0.516	0.009	39	26	0.549	0.006	7	8	0.607	0.015	2	1
chrI	146820	T	C	1	7	0.627	0.018	7	15	0.673	0.010	36	13	0.666	0.007	0	1	0.507	0.045	9	15	0.541	0.010	8	7	0.553	0.013	13	22	0.452	0.009	15	25	0.446	0.010	17	19	0.516	0.009	43	25	0.549	0.006	4	6	0.607	0.015	6	2
chrI	147726	A	G	5	5	0.623	0.019	25	12	0.673	0.010	50	32	0.667	0.007	5	1	0.507	0.045	21	16	0.537	0.010	19	17	0.554	0.013	29	19	0.457	0.009	18	22	0.452	0.010	16	27	0.517	0.009	43	47	0.550	0.006	12	8	0.606	0.015	12	1
chrI	147785	C	G	6	6	0.623	0.019	33	7	0.673	0.010	62	28	0.667	0.007	3	3	0.511	0.044	23	25	0.537	0.010	30	14	0.554	0.013	28	25	0.457	0.009	16	22	0.452	0.010	33	35	0.517	0.009	55	51	0.550	0.006	11	6	0.606	0.015	10	3
chrI	148194	A	G	6	0	0.625	0.019	12	4	0.673	0.010	63	22	0.666	0.007	2	0	0.512	0.045	23	14	0.535	0.010	11	7	0.554	0.013	12	23	0.457	0.009	11	9	0.451	0.010	21	16	0.517	0.009	40	45	0.551	0.006	1	4	0.608	0.015	6	2
chrI	149307	T	C	2	1	0.629	0.018	12	8	0.672	0.010	29	28	0.663	0.006	4	0	0.518	0.043	10	17	0.530	0.010	16	15	0.554	0.012	24	23	0.455	0.009	24	15	0.455	0.010	27	23	0.516	0.009	35	36	0.552	0.006	6	8	0.615	0.014	8	6
chrI	149467	C	T	14	9	0.629	0.018	21	18	0.672	0.010	56	37	0.663	0.006	0	4	0.518	0.043	20	38	0.530	0.010	32	13	0.554	0.012	37	38	0.455	0.009	20	28	0.455	0.010	21	22	0.516	0.009	65	58	0.552	0.006	21	11	0.615	0.014	14	11
chrI	149773	C	T	10	3	0.631	0.018	19	5	0.673	0.010	29	29	0.660	0.006	2	0	0.518	0.043	14	13	0.532	0.010	4	8	0.552	0.012	15	31	0.453	0.009	11	18	0.454	0.010	15	21	0.519	0.009	36	39	0.551	0.006	17	8	0.617	0.014	10	5
chrI	150303	G	A	15	1	0.630	0.018	11	7	0.674	0.010	46	18	0.660	0.006	0	1	0.518	0.042	12	3	0.532	0.010	3	21	0.550	0.012	13	16	0.453	0.009	16	15	0.458	0.010	12	27	0.519	0.009	42	26	0.550	0.006	13	7	0.614	0.014	7	1
chrI	150921	G	A	9	3	0.631	0.018	17	10	0.676	0.010	70	17	0.660	0.006	2	3	0.518	0.043	20	20	0.522	0.010	8	11	0.549	0.012	29	37	0.450	0.009	21	17	0.458	0.010	22	20	0.522	0.009	74	72	0.550	0.006	9	10	0.615	0.014	7	7
chrI	151010	C	T	6	1	0.631	0.018	24	12	0.676	0.010	66	20	0.660	0.006	0	2	0.518	0.043	20	23	0.522	0.010	14	10	0.549	0.012	25	30	0.450	0.009	14	12	0.458	0.010	18	31	0.522	0.009	78	57	0.550	0.006	9	9	0.615	0.014	10	9
chrI	151332	A	C	0	0	0.631	0.018	3	0	0.676	0.010	5	3	0.659	0.006	0	0	0.519	0.043	2	4	0.525	0.010	0	1	0.550	0.012	1	7	0.452	0.009	4	2	0.458	0.010	7	0	0.521	0.009	14	21	0.551	0.006	2	1	0.616	0.014	0	2
chrI	151450	A	T	0	0	0.631	0.018	2	0	0.677	0.010	2	0	0.659	0.006	0	0	0.518	0.043	0	2	0.528	0.010	0	0	0.551	0.012	2	0	0.452	0.009	0	0	0.458	0.010	2	0	0.517	0.009	2	3	0.551	0.006	2	2	0.614	0.014	0	0
chrI	151453	G	A	0	0	0.631	0.018	2	0	0.677	0.010	2	0	0.659	0.006	0	0	0.518	0.043	0	2	0.528	0.010	0	0	0.551	0.012	2	0	0.452	0.009	0	0	0.458	0.010	2	0	0.517	0.009	2	3	0.551	0.006	2	2	0.614	0.014	0	0
chrI	151460	G	C	0	0	0.631	0.018	2	0	0.677	0.010	2	0	0.659	0.006	0	0	0.518	0.043	0	2	0.528	0.010	0	0	0.551	0.012	2	0	0.452	0.009	0	0	0.458	0.010	2	0	0.517	0.009	2	3	0.551	0.006	2	2	0.614	0.014	0	0
chrI	151465	G	A	0	0	0.631	0.018	2	0	0.677	0.010	0	0	0.659	0.006	0	0	0.518	0.043	0	2	0.528	0.010	0	0	0.551	0.012	2	0	0.452	0.009	0	0	0.458	0.010	2	0	0.517	0.009	1	2	0.551	0.006	2	2	0.614	0.014	0	0
chrI	151475	A	G	0	0	0.631	0.018	2	0	0.677	0.010	0	0	0.659	0.006	0	0	0.518	0.043	0	1	0.528	0.010	0	0	0.551	0.012	2	0	0.452	0.009	0	0	0.458	0.010	1	0	0.517	0.009	1	1	0.551	0.006	2	2	0.614	0.014	0	0
chrI	151478	A	G	0	0	0.631	0.018	2	0	0.677	0.010	0	0	0.659	0.006	0	0	0.518	0.043	0	1	0.528	0.010	0	0	0.551	0.012	2	0	0.452	0.009	0	0	0.458	0.010	1	0	0.517	0.009	1	1	0.551	0.006	2	2	0.614	0.014	0	0
chrI	151658	G	C	1	0	0.631	0.018	3	0	0.677	0.010	15	3	0.659	0.006	0	1	0.518	0.043	5	2	0.528	0.010	2	1	0.551	0.012	7	3	0.452	0.009	2	5	0.458	0.010	4	2	0.517	0.009	5	5	0.551	0.006	0	0	0.614	0.014	2	2
chrI	151834	C	A	3	0	0.636	0.018	4	1	0.679	0.010	27	11	0.659	0.006	1	3	0.518	0.043	13	3	0.526	0.010	6	7	0.553	0.012	10	6	0.450	0.009	6	9	0.457	0.010	10	6	0.515	0.009	28	17	0.550	0.006	1	2	0.615	0.014	4	1
chrI	151963	T	A	1	2	0.637	0.018	4	2	0.679	0.010	14	8	0.660	0.006	0	0	0.518	0.043	2	0	0.524	0.010	5	6	0.553	0.012	3	2	0.451	0.009	1	3	0.459	0.010	1	2	0.515	0.009	17	10	0.548	0.006	3	0	0.615	0.014	2	2
chrI	152004	A	G	1	0	0.637	0.018	1	2	0.679	0.010	10	4	0.660	0.006	0	0	0.518	0.043	1	0	0.524	0.010	2	4	0.553	0.012	2	3	0.451	0.009	0	2	0.459	0.010	1	2	0.515	0.009	12	6	0.548	0.006	0	0	0.615	0.014	2	1
chrI	152155	A	G	0	0	0.637	0.018	5	1	0.678	0.010	3	5	0.661	0.006	0	0	0.514	0.043	1	0	0.525	0.010	0	0	0.553	0.012	0	2	0.451	0.009	1	2	0.458	0.010	0	1	0.514	0.009	3	5	0.550	0.006	1	0	0.615	0.014	0	0
chrI	152235	G	A	2	3	0.637	0.018	11	9	0.678	0.010	36	17	0.661	0.006	6	0	0.514	0.043	7	8	0.525	0.010	6	6	0.553	0.012	7	18	0.451	0.009	5	16	0.458	0.010	14	15	0.514	0.009	19	19	0.550	0.006	8	8	0.615	0.014	9	5
chrI	152239	T	C	2	3	0.637	0.018	11	9	0.678	0.010	36	17	0.661	0.006	6	0	0.514	0.043	7	8	0.525	0.010	6	6	0.553	0.012	7	18	0.451	0.009	5	16	0.458	0.010	14	15	0.514	0.009	19	19	0.550	0.006	8	8	0.615	0.014	9	5
chrI	152274	G	A	10	5	0.637	0.018	17	10	0.678	0.010	39	21	0.661	0.006	6	0	0.512	0.042	8	11	0.525	0.010	7	8	0.550	0.012	11	21	0.451	0.009	5	19	0.458	0.010	19	16	0.514	0.009	32	25	0.550	0.006	13	6	0.613	0.014	8	5
chrI	152291	C	T	12	4	0.637	0.018	20	10	0.678	0.010	41	24	0.661	0.006	6	0	0.512	0.042	10	13	0.525	0.010	5	9	0.550	0.012	17	24	0.451	0.009	8	18	0.458	0.010	23	20	0.514	0.009	44	27	0.550	0.006	15	12	0.613	0.014	11	5
chrI	152334	A	G	17	4	0.637	0.018	23	13	0.678	0.010	40	26	0.661	0.006	4	0	0.512	0.042	14	11	0.525	0.010	5	9	0.550	0.012	19	30	0.451	0.009	10	21	0.458	0.010	17	13	0.514	0.009	43	24	0.550	0.006	12	10	0.613	0.014	13	3
chrI	152336	A	G	17	4	0.637	0.018	23	13	0.678	0.010	40	26	0.661	0.006	4	0	0.512	0.042	14	11	0.525	0.010	5	9	0.550	0.012	19	30	0.451	0.009	10	21	0.458	0.010	17	13	0.514	0.009	43	24	0.550	0.006	12	10	0.613	0.014	13	3
chrI	152709	A	G	4	6	0.634	0.018	21	10	0.676	0.010	50	33	0.659	0.006	3	0	0.515	0.044	15	21	0.525	0.010	24	15	0.549	0.012	13	24	0.448	0.009	10	27	0.456	0.010	19	16	0.513	0.009	59	49	0.548	0.006	5	4	0.615	0.014	8	1
chrI	152728	G	A	5	6	0.634	0.018	21	14	0.676	0.010	55	31	0.659	0.006	4	0	0.515	0.044	17	19	0.525	0.010	24	11	0.549	0.012	12	24	0.448	0.009	11	25	0.456	0.010	21	17	0.513	0.009	65	49	0.548	0.006	4	5	0.615	0.014	9	2
chrI	152932	A	G	7	4	0.634	0.018	29	22	0.676	0.010	67	38	0.659	0.006	3	0	0.515	0.044	28	23	0.525	0.010	19	13	0.549	0.012	31	49	0.448	0.009	21	38	0.456	0.010	42	16	0.513	0.009	73	59	0.548	0.006	17	10	0.615	0.014	9	12
chrI	152970	C	T	8	6	0.634	0.018	33	22	0.676	0.010	60	36	0.659	0.006	5	0	0.515	0.044	23	25	0.525	0.010	13	9	0.549	0.012	26	41	0.448	0.009	23	35	0.456	0.010	37	19	0.513	0.009	64	51	0.548	0.006	13	8	0.615	0.014	16	10
chrI	153156	A	T	6	1	0.633	0.018	33	12	0.674	0.010	52	37	0.659	0.006	3	1	0.515	0.044	26	23	0.525	0.010	16	10	0.547	0.012	19	33	0.447	0.009	25	23	0.455	0.010	29	16	0.513	0.009	61	58	0.549	0.006	16	6	0.614	0.014	13	4
chrI	153742	T	C	4	4	0.638	0.018	12	5	0.668	0.010	30	23	0.658	0.006	1	2	0.508	0.043	17	11	0.522	0.010	11	10	0.553	0.012	13	10	0.448	0.009	7	17	0.455	0.010	17	17	0.511	0.009	38	44	0.549	0.006	5	6	0.616	0.014	11	5
chrI	153762	A	G	3	4	0.638	0.018	12	5	0.668	0.010	28	15	0.658	0.006	0	1	0.508	0.043	15	13	0.522	0.010	9	10	0.553	0.012	10	11	0.448	0.009	9	16	0.455	0.010	16	15	0.511	0.009	33	38	0.549	0.006	5	3	0.616	0.014	8	5
chrI	154086	A	G	0	0	0.639	0.018	5	7	0.672	0.010	16	8	0.657	0.007	2	0	0.512	0.043	5	6	0.523	0.010	6	3	0.551	0.013	10	6	0.448	0.009	3	7	0.455	0.010	5	5	0.511	0.009	20	26	0.550	0.006	2	2	0.616	0.015	0	3
chrI	154332	C	T	11	1	0.642	0.018	19	8	0.669	0.010	43	18	0.658	0.006	0	2	0.513	0.042	19	17	0.521	0.010	13	5	0.551	0.012	19	21	0.446	0.009	6	23	0.456	0.010	29	24	0.511	0.009	40	34	0.550	0.006	8	8	0.616	0.014	9	3
chrI	155562	T	G	5	2	0.645	0.018	16	6	0.667	0.010	25	22	0.656	0.007	0	2	0.507	0.043	8	17	0.524	0.010	4	9	0.547	0.013	24	26	0.441	0.009	13	28	0.456	0.010	22	16	0.513	0.009	41	43	0.550	0.006	3	2	0.611	0.015	8	9
chrI	156174	T	G	18	14	0.649	0.018	45	22	0.670	0.010	73	46	0.656	0.006	4	6	0.514	0.041	26	45	0.527	0.010	13	23	0.546	0.012	33	57	0.443	0.009	27	39	0.457	0.010	30	49	0.510	0.009	78	68	0.549	0.006	29	8	0.617	0.014	24	6
chrI	156314	T	C	6	1	0.649	0.018	23	17	0.668	0.010	44	29	0.654	0.006	2	2	0.518	0.041	17	24	0.530	0.010	13	10	0.542	0.012	13	31	0.440	0.009	16	25	0.454	0.010	23	30	0.511	0.009	63	60	0.550	0.006	14	9	0.616	0.014	14	5
chrI	156315	A	G	6	1	0.649	0.018	23	17	0.668	0.010	44	29	0.654	0.006	2	2	0.518	0.041	17	24	0.530	0.010	13	10	0.542	0.012	13	31	0.440	0.009	16	25	0.454	0.010	23	30	0.511	0.009	63	60	0.550	0.006	14	9	0.616	0.014	14	5
chrI	156383	T	G	6	5	0.649	0.018	22	13	0.668	0.010	48	27	0.654	0.006	2	0	0.518	0.041	11	26	0.530	0.010	12	7	0.542	0.012	20	21	0.440	0.009	10	18	0.454	0.010	24	24	0.511	0.009	66	45	0.550	0.006	6	6	0.616	0.014	9	9
chrI	156393	G	T	6	5	0.649	0.018	23	13	0.668	0.010	49	25	0.654	0.006	2	0	0.518	0.041	11	24	0.530	0.010	14	5	0.542	0.012	20	22	0.440	0.009	11	18	0.454	0.010	24	25	0.511	0.009	66	43	0.550	0.006	7	5	0.616	0.014	7	8
chrI	156394	G	A	6	5	0.649	0.018	23	13	0.668	0.010	49	25	0.654	0.006	2	0	0.518	0.041	11	24	0.530	0.010	14	5	0.542	0.012	20	22	0.440	0.009	11	18	0.454	0.010	24	25	0.511	0.009	66	43	0.550	0.006	7	5	0.616	0.014	7	8
chrI	156403	T	C	7	5	0.649	0.018	24	12	0.664	0.010	52	24	0.653	0.006	2	0	0.521	0.041	12	27	0.531	0.010	11	7	0.542	0.012	20	25	0.441	0.009	11	20	0.454	0.010	28	28	0.511	0.009	67	50	0.550	0.006	6	5	0.618	0.014	8	8
chrI	156453	G	T	5	6	0.649	0.018	24	7	0.664	0.010	48	18	0.653	0.006	1	0	0.521	0.041	15	22	0.531	0.010	11	14	0.542	0.012	16	24	0.441	0.009	9	18	0.454	0.010	25	25	0.511	0.009	59	45	0.550	0.006	9	5	0.618	0.014	8	6
chrI	156518	T	C	11	2	0.649	0.018	20	8	0.665	0.010	48	24	0.654	0.006	0	0	0.518	0.042	19	18	0.529	0.010	11	13	0.543	0.012	13	28	0.440	0.009	21	21	0.453	0.010	14	20	0.511	0.009	56	50	0.551	0.006	12	12	0.618	0.014	15	5
chrI	156538	T	C	9	0	0.649	0.018	18	6	0.665	0.010	44	31	0.654	0.006	0	0	0.518	0.042	15	14	0.529	0.010	16	12	0.543	0.012	13	26	0.440	0.009	19	18	0.453	0.010	19	18	0.511	0.009	53	48	0.551	0.006	9	9	0.618	0.014	10	3
chrI	156554	C	A	9	0	0.649	0.018	23	8	0.665	0.010	50	32	0.654	0.006	1	0	0.518	0.042	15	10	0.529	0.010	15	9	0.543	0.012	14	20	0.440	0.009	17	17	0.453	0.010	23	16	0.511	0.009	57	36	0.551	0.006	15	10	0.618	0.014	10	2
chrI	156584	T	C	3	0	0.649	0.018	13	7	0.665	0.010	30	32	0.654	0.006	1	0	0.518	0.042	10	8	0.529	0.010	11	7	0.543	0.012	15	14	0.440	0.009	9	13	0.453	0.010	22	12	0.511	0.009	42	34	0.551	0.006	14	8	0.618	0.014	3	3
chrI	156614	T	A	2	0	0.653	0.018	11	6	0.665	0.010	30	21	0.655	0.006	1	0	0.517	0.041	10	8	0.527	0.010	9	5	0.543	0.012	17	9	0.443	0.009	8	10	0.454	0.010	22	14	0.510	0.009	41	29	0.551	0.006	15	5	0.620	0.014	1	2
chrI	156615	C	T	2	0	0.653	0.018	11	6	0.665	0.010	30	21	0.655	0.006	1	0	0.517	0.041	10	8	0.527	0.010	9	5	0.543	0.012	17	9	0.443	0.009	8	10	0.454	0.010	22	14	0.510	0.009	41	29	0.551	0.006	15	5	0.620	0.014	1	2
chrI	156651	A	G	1	0	0.653	0.018	4	5	0.665	0.010	30	23	0.655	0.006	0	0	0.517	0.041	16	9	0.527	0.010	8	4	0.543	0.012	13	16	0.443	0.009	16	12	0.454	0.010	23	15	0.510	0.009	35	33	0.551	0.006	13	9	0.620	0.014	2	3
chrI	156666	G	A	0	0	0.653	0.018	4	3	0.665	0.010	27	20	0.655	0.006	0	0	0.517	0.041	13	8	0.527	0.010	7	4	0.543	0.012	15	14	0.443	0.009	14	9	0.454	0.010	17	14	0.510	0.009	37	34	0.551	0.006	15	3	0.620	0.014	3	2
chrI	156835	G	A	7	9	0.653	0.018	34	12	0.665	0.010	59	34	0.655	0.006	4	3	0.517	0.041	20	17	0.528	0.010	18	10	0.543	0.012	18	37	0.443	0.009	26	21	0.454	0.010	30	28	0.510	0.009	39	58	0.551	0.006	25	2	0.620	0.014	17	3
chrI	156949	T	C	11	10	0.657	0.018	36	19	0.665	0.010	68	27	0.654	0.006	2	3	0.517	0.041	26	27	0.528	0.010	20	17	0.542	0.012	21	40	0.441	0.009	33	30	0.453	0.010	26	29	0.511	0.009	51	59	0.551	0.006	14	6	0.620	0.014	20	10
chrI	157114	A	G	5	3	0.657	0.018	10	16	0.667	0.010	60	20	0.653	0.006	4	6	0.514	0.042	20	15	0.527	0.010	5	12	0.543	0.012	19	27	0.440	0.009	17	16	0.453	0.010	15	20	0.513	0.009	57	46	0.551	0.006	6	6	0.622	0.014	13	6
chrI	157134	G	A	8	2	0.657	0.018	12	17	0.667	0.010	57	18	0.653	0.006	1	4	0.514	0.042	21	13	0.526	0.010	3	14	0.543	0.012	19	25	0.439	0.009	22	18	0.451	0.010	15	16	0.513	0.009	63	39	0.550	0.006	5	4	0.622	0.014	13	3
chrI	157339	C	T	12	4	0.654	0.018	36	20	0.666	0.010	53	25	0.650	0.006	1	2	0.517	0.041	18	19	0.527	0.010	6	14	0.538	0.012	23	34	0.436	0.009	11	24	0.454	0.010	22	15	0.515	0.009	60	54	0.550	0.006	14	12	0.623	0.014	22	10
chrI	157428	G	A	14	1	0.653	0.018	28	13	0.666	0.010	52	29	0.648	0.006	4	4	0.517	0.041	24	19	0.527	0.010	11	28	0.536	0.012	20	27	0.436	0.009	10	18	0.452	0.010	29	22	0.515	0.009	42	41	0.550	0.006	18	6	0.623	0.014	19	3
chrI	157912	C	G	7	3	0.653	0.018	24	11	0.664	0.010	64	19	0.648	0.006	2	1	0.514	0.041	15	19	0.527	0.010	6	4	0.539	0.012	9	34	0.436	0.009	18	21	0.452	0.010	23	28	0.514	0.009	40	50	0.551	0.006	8	9	0.620	0.014	3	13
chrI	158089	A	G	5	0	0.653	0.018	21	6	0.663	0.010	28	21	0.646	0.006	1	0	0.514	0.041	20	13	0.526	0.010	9	12	0.537	0.012	7	15	0.437	0.009	11	21	0.453	0.010	15	12	0.514	0.009	52	46	0.551	0.006	12	0	0.621	0.014	3	8
chrI	158200	A	G	6	0	0.653	0.018	17	4	0.663	0.010	39	18	0.647	0.006	3	2	0.514	0.041	13	18	0.526	0.010	8	12	0.537	0.012	15	17	0.437	0.009	15	20	0.453	0.010	22	19	0.515	0.009	54	38	0.551	0.006	7	1	0.621	0.014	9	4
chrI	158341	T	C	11	4	0.652	0.018	28	12	0.662	0.010	41	25	0.646	0.006	1	0	0.514	0.041	20	21	0.526	0.010	25	15	0.540	0.012	33	16	0.438	0.009	22	21	0.453	0.010	21	26	0.514	0.009	66	48	0.551	0.006	18	1	0.621	0.014	9	6
chrI	158503	C	T	16	2	0.653	0.018	24	6	0.665	0.010	49	21	0.644	0.006	4	0	0.514	0.041	12	18	0.527	0.010	16	16	0.538	0.012	15	30	0.438	0.009	7	21	0.454	0.010	28	19	0.513	0.009	54	37	0.549	0.006	12	6	0.626	0.014	10	6
chrI	158597	C	T	4	3	0.654	0.018	21	10	0.665	0.010	42	29	0.644	0.006	2	0	0.517	0.040	23	19	0.527	0.010	19	10	0.538	0.012	11	16	0.438	0.009	9	14	0.455	0.010	32	20	0.513	0.009	51	42	0.549	0.006	12	4	0.626	0.014	14	6
chrI	158641	C	T	3	5	0.654	0.018	13	9	0.665	0.010	45	23	0.644	0.006	3	0	0.517	0.040	22	14	0.527	0.010	17	5	0.538	0.012	8	11	0.438	0.009	13	9	0.455	0.010	12	22	0.513	0.009	60	44	0.549	0.006	8	4	0.626	0.014	10	5
chrI	158733	A	T	2	2	0.654	0.018	14	13	0.665	0.010	40	27	0.644	0.006	3	0	0.517	0.040	27	18	0.527	0.010	18	5	0.538	0.012	18	10	0.438	0.009	17	15	0.455	0.010	12	13	0.513	0.009	63	41	0.549	0.006	10	2	0.626	0.014	9	5
chrI	158824	G	C	7	1	0.654	0.018	17	6	0.666	0.010	44	24	0.645	0.006	0	2	0.517	0.040	21	25	0.530	0.010	5	6	0.538	0.012	17	6	0.439	0.009	21	19	0.454	0.009	21	11	0.516	0.009	50	52	0.551	0.006	2	4	0.626	0.014	6	11
chrI	158827	G	A	7	1	0.654	0.018	17	6	0.666	0.010	44	24	0.645	0.006	0	2	0.517	0.040	21	25	0.530	0.010	5	6	0.538	0.012	17	6	0.439	0.009	21	19	0.454	0.009	21	11	0.516	0.009	50	52	0.551	0.006	2	4	0.626	0.014	6	11
chrI	158870	T	C	8	2	0.654	0.018	20	5	0.666	0.010	52	36	0.645	0.006	0	2	0.517	0.040	23	17	0.530	0.010	7	8	0.538	0.012	22	12	0.439	0.009	24	17	0.454	0.009	18	15	0.516	0.009	64	56	0.551	0.006	5	10	0.626	0.014	6	9
chrI	158971	A	G	9	6	0.654	0.018	27	11	0.666	0.010	56	43	0.645	0.006	2	6	0.517	0.040	23	21	0.530	0.010	9	16	0.538	0.012	30	27	0.439	0.009	31	40	0.454	0.009	31	35	0.516	0.009	77	45	0.551	0.006	17	8	0.626	0.014	9	6
chrI	159064	A	G	15	2	0.654	0.018	28	14	0.666	0.010	52	36	0.645	0.006	3	2	0.517	0.040	27	24	0.530	0.010	15	14	0.538	0.012	19	32	0.439	0.009	31	23	0.454	0.009	25	39	0.516	0.009	66	48	0.551	0.006	10	9	0.626	0.014	14	9
chrI	159467	G	A	8	3	0.657	0.017	29	20	0.670	0.010	68	28	0.646	0.006	1	2	0.513	0.039	29	31	0.531	0.010	24	9	0.541	0.012	28	40	0.441	0.009	22	26	0.454	0.009	24	27	0.516	0.009	61	51	0.553	0.006	16	14	0.627	0.013	31	16
chrI	159906	C	T	0	0	0.656	0.017	3	0	0.670	0.010	14	0	0.648	0.006	0	0	0.513	0.039	13	0	0.531	0.010	5	0	0.542	0.012	4	0	0.440	0.009	8	0	0.455	0.009	15	0	0.515	0.009	43	0	0.554	0.006	4	0	0.628	0.014	6	0
chrI	161341	T	G	7	1	0.657	0.018	6	1	0.671	0.010	26	5	0.646	0.006	0	0	0.513	0.039	15	4	0.530	0.010	5	3	0.543	0.012	18	6	0.440	0.009	0	3	0.457	0.010	6	5	0.518	0.009	40	11	0.552	0.006	4	2	0.630	0.014	11	3
chrI	161350	C	T	7	2	0.657	0.018	7	1	0.671	0.010	23	5	0.646	0.006	0	0	0.513	0.039	15	3	0.530	0.010	5	2	0.543	0.012	15	7	0.440	0.009	0	4	0.457	0.010	6	5	0.518	0.009	35	12	0.552	0.006	4	2	0.630	0.014	8	3
chrI	161351	T	C	7	2	0.657	0.018	7	1	0.671	0.010	23	5	0.646	0.006	0	0	0.513	0.039	15	3	0.530	0.010	5	2	0.543	0.012	15	7	0.440	0.009	0	4	0.457	0.010	6	5	0.518	0.009	35	12	0.552	0.006	4	2	0.630	0.014	8	3
chrI	161362	G	A	7	2	0.657	0.018	7	1	0.671	0.010	20	5	0.646	0.006	0	0	0.513	0.039	10	6	0.530	0.010	5	3	0.543	0.012	15	11	0.440	0.009	0	5	0.457	0.010	5	6	0.518	0.009	33	18	0.552	0.006	5	2	0.630	0.014	8	5
chrI	161379	G	A	7	2	0.657	0.018	6	2	0.671	0.010	21	11	0.646	0.006	0	0	0.513	0.039	6	7	0.530	0.010	4	5	0.543	0.012	12	15	0.440	0.009	0	8	0.457	0.010	4	9	0.518	0.009	31	29	0.552	0.006	5	4	0.630	0.014	7	7
chrI	161401	G	A	3	2	0.657	0.018	5	2	0.671	0.010	20	11	0.646	0.006	0	0	0.513	0.039	5	8	0.530	0.010	2	4	0.543	0.012	8	16	0.440	0.009	0	9	0.457	0.010	3	11	0.518	0.009	28	30	0.552	0.006	5	4	0.630	0.014	6	8
chrI	166369	T	C	19	4	0.666	0.018	47	18	0.675	0.010	85	32	0.645	0.007	4	0	0.507	0.040	38	25	0.532	0.010	34	24	0.539	0.012	30	47	0.442	0.009	31	28	0.465	0.010	31	28	0.520	0.009	64	69	0.552	0.006	34	8	0.631	0.014	29	14
chrI	166467	C	G	4	7	0.666	0.018	24	10	0.675	0.010	77	24	0.645	0.007	8	6	0.507	0.040	32	28	0.532	0.010	18	17	0.539	0.012	17	38	0.442	0.009	36	23	0.465	0.010	25	22	0.520	0.009	67	65	0.552	0.006	21	7	0.631	0.014	15	8
chrI	166571	G	A	7	1	0.666	0.018	11	6	0.675	0.010	35	17	0.647	0.007	1	0	0.507	0.040	24	6	0.533	0.010	13	12	0.539	0.012	23	25	0.442	0.009	11	17	0.465	0.010	21	13	0.521	0.009	49	50	0.552	0.006	12	8	0.631	0.014	10	3
chrI	166733	A	G	3	3	0.667	0.018	11	13	0.675	0.010	37	20	0.646	0.007	0	0	0.507	0.040	18	12	0.534	0.010	10	6	0.537	0.013	19	19	0.442	0.009	13	25	0.464	0.010	21	27	0.520	0.009	49	50	0.552	0.006	3	1	0.633	0.014	8	0
chrI	166741	A	C	3	3	0.667	0.018	12	13	0.675	0.010	40	20	0.646	0.007	0	0	0.507	0.040	19	11	0.534	0.010	12	5	0.537	0.013	15	20	0.442	0.009	14	26	0.464	0.010	22	27	0.520	0.009	47	51	0.552	0.006	3	1	0.633	0.014	8	0
chrI	166931	A	G	8	3	0.667	0.018	19	7	0.676	0.010	65	41	0.647	0.007	1	0	0.507	0.040	22	29	0.534	0.010	15	14	0.537	0.013	26	33	0.443	0.009	17	31	0.466	0.010	31	30	0.520	0.009	48	58	0.552	0.006	18	15	0.632	0.014	14	10
chrI	168224	A	C	12	0	0.674	0.018	29	13	0.676	0.010	44	27	0.649	0.006	0	2	0.511	0.040	23	16	0.534	0.010	11	11	0.538	0.012	28	22	0.444	0.009	24	24	0.468	0.010	23	16	0.519	0.009	61	44	0.555	0.006	12	0	0.633	0.014	15	9
chrI	168457	T	C	8	4	0.674	0.018	16	13	0.676	0.010	57	28	0.649	0.006	1	0	0.511	0.040	22	19	0.534	0.010	17	18	0.538	0.012	22	23	0.444	0.009	20	23	0.468	0.010	19	23	0.519	0.009	53	42	0.555	0.006	16	7	0.633	0.014	10	7
chrI	168463	T	C	8	3	0.674	0.018	15	12	0.676	0.010	54	28	0.649	0.006	1	0	0.511	0.040	19	19	0.534	0.010	15	17	0.538	0.012	20	22	0.444	0.009	20	20	0.468	0.010	18	23	0.519	0.009	52	36	0.555	0.006	17	7	0.633	0.014	10	6
chrI	168686	G	A	6	4	0.674	0.018	29	8	0.676	0.010	60	12	0.649	0.006	3	0	0.511	0.040	22	11	0.534	0.010	16	4	0.538	0.012	17	24	0.444	0.009	15	5	0.468	0.010	38	22	0.519	0.009	76	40	0.555	0.006	14	6	0.633	0.014	25	5
chrI	168767	G	T	8	7	0.673	0.018	41	14	0.677	0.010	68	38	0.651	0.006	3	0	0.511	0.040	21	20	0.536	0.010	20	10	0.538	0.012	27	31	0.446	0.009	38	20	0.470	0.010	39	25	0.521	0.009	92	56	0.556	0.006	22	7	0.635	0.014	22	12
chrI	168772	G	A	8	7	0.673	0.018	40	19	0.677	0.010	66	39	0.651	0.006	3	0	0.511	0.040	20	20	0.536	0.010	19	10	0.538	0.012	27	33	0.446	0.009	37	20	0.470	0.010	39	25	0.521	0.009	86	56	0.556	0.006	22	6	0.635	0.014	22	13
chrI	168787	C	A	7	7	0.673	0.018	46	18	0.677	0.010	68	42	0.651	0.006	4	0	0.511	0.040	22	21	0.536	0.010	18	10	0.538	0.012	35	35	0.446	0.009	35	22	0.470	0.010	37	26	0.521	0.009	87	51	0.556	0.006	24	6	0.635	0.014	22	12
chrI	168836	G	A	7	2	0.673	0.018	40	18	0.677	0.010	55	39	0.650	0.006	4	2	0.511	0.040	26	16	0.538	0.010	19	14	0.538	0.013	39	36	0.447	0.009	31	34	0.472	0.010	33	26	0.521	0.009	94	67	0.555	0.006	29	6	0.635	0.014	15	10
chrI	169205	C	T	9	1	0.672	0.018	15	13	0.679	0.010	33	14	0.651	0.006	0	0	0.511	0.040	9	11	0.536	0.010	12	9	0.541	0.013	9	9	0.446	0.009	10	4	0.471	0.010	15	17	0.522	0.009	42	25	0.555	0.006	6	2	0.636	0.014	6	6
chrI	169217	T	C	7	1	0.672	0.018	12	7	0.679	0.010	25	7	0.651	0.006	0	0	0.511	0.040	7	8	0.536	0.010	11	4	0.541	0.013	5	7	0.446	0.009	8	3	0.471	0.010	11	15	0.522	0.009	32	20	0.555	0.006	5	1	0.636	0.014	5	5
chrI	169269	T	C	7	1	0.675	0.018	9	4	0.677	0.010	31	10	0.651	0.007	0	0	0.511	0.040	9	8	0.537	0.010	12	0	0.538	0.013	14	3	0.445	0.009	13	14	0.472	0.010	12	6	0.523	0.009	29	21	0.556	0.006	7	1	0.636	0.014	18	4
chrI	169422	C	T	18	5	0.675	0.018	26	13	0.677	0.010	57	43	0.651	0.007	4	2	0.511	0.040	22	41	0.537	0.010	17	14	0.538	0.013	18	24	0.445	0.009	21	14	0.472	0.010	32	32	0.523	0.009	71	37	0.556	0.006	19	6	0.636	0.014	25	9
chrI	169476	T	C	20	7	0.674	0.018	48	17	0.676	0.010	74	50	0.652	0.006	2	4	0.507	0.040	34	31	0.538	0.010	20	21	0.538	0.013	20	30	0.445	0.009	30	27	0.473	0.010	33	28	0.523	0.009	82	63	0.557	0.006	32	7	0.638	0.014	30	8
chrI	169638	T	C	13	7	0.674	0.018	33	17	0.676	0.010	63	37	0.652	0.006	0	1	0.507	0.040	27	26	0.538	0.010	24	21	0.538	0.013	25	34	0.445	0.009	26	18	0.474	0.010	30	28	0.523	0.009	62	64	0.557	0.006	17	11	0.638	0.014	10	3
chrI	169689	C	T	6	5	0.674	0.018	26	16	0.676	0.010	74	37	0.652	0.006	2	1	0.507	0.040	29	24	0.538	0.010	24	14	0.538	0.013	22	33	0.445	0.009	31	22	0.474	0.010	31	28	0.523	0.009	71	65	0.557	0.006	12	9	0.638	0.014	11	4
chrI	169830	A	G	13	9	0.674	0.018	28	15	0.676	0.010	60	37	0.652	0.006	1	6	0.507	0.040	27	17	0.538	0.010	22	14	0.538	0.013	22	46	0.445	0.009	14	30	0.474	0.010	30	36	0.523	0.009	82	63	0.557	0.006	20	10	0.638	0.014	27	16
chrI	169887	C	T	12	8	0.675	0.017	27	12	0.675	0.010	70	41	0.653	0.006	2	4	0.507	0.040	31	28	0.539	0.010	16	12	0.539	0.012	33	52	0.445	0.009	26	33	0.474	0.010	35	39	0.524	0.009	79	53	0.557	0.006	31	8	0.639	0.014	29	11
chrI	169992	T	C	10	8	0.675	0.017	34	16	0.675	0.010	78	44	0.653	0.006	3	1	0.507	0.040	39	34	0.539	0.010	26	10	0.539	0.012	43	57	0.445	0.009	31	42	0.474	0.010	35	27	0.524	0.009	98	74	0.557	0.006	26	11	0.639	0.014	28	17
chrI	170022	T	C	8	9	0.675	0.017	39	14	0.675	0.010	79	35	0.653	0.006	1	1	0.507	0.040	38	31	0.539	0.010	25	12	0.539	0.012	44	55	0.445	0.009	26	43	0.474	0.010	34	36	0.524	0.009	87	71	0.557	0.006	22	7	0.639	0.014	26	12
chrI	170726	C	T	9	2	0.669	0.017	26	10	0.670	0.010	50	48	0.652	0.006	0	1	0.507	0.040	27	13	0.534	0.010	6	11	0.542	0.012	26	41	0.444	0.009	11	17	0.471	0.010	39	19	0.521	0.009	51	54	0.557	0.006	12	4	0.642	0.014	19	9
chrI	170945	A	G	12	8	0.672	0.017	54	32	0.671	0.010	85	52	0.651	0.006	4	4	0.507	0.040	27	28	0.540	0.010	28	25	0.538	0.012	35	45	0.444	0.009	43	36	0.473	0.010	44	36	0.522	0.009	95	86	0.557	0.006	22	21	0.641	0.014	26	14
chrI	171389	A	G	6	7	0.673	0.017	20	12	0.670	0.010	46	28	0.651	0.006	2	0	0.506	0.039	11	14	0.543	0.010	15	11	0.539	0.012	16	26	0.449	0.009	17	11	0.475	0.010	8	27	0.522	0.009	68	57	0.559	0.006	5	9	0.639	0.014	19	5
chrI	171975	A	G	7	2	0.676	0.017	4	3	0.670	0.010	12	5	0.650	0.006	1	0	0.506	0.039	5	6	0.540	0.009	2	0	0.536	0.012	3	3	0.449	0.008	6	4	0.473	0.009	6	2	0.521	0.009	19	14	0.557	0.006	2	4	0.640	0.014	0	4
chrI	172113	C	A	1	0	0.675	0.017	9	6	0.670	0.010	20	11	0.649	0.006	0	0	0.508	0.040	2	10	0.540	0.009	1	2	0.538	0.012	6	8	0.449	0.009	6	12	0.472	0.010	14	8	0.519	0.009	28	16	0.558	0.006	4	4	0.640	0.014	0	2
chrI	172129	A	T	1	0	0.675	0.017	9	6	0.670	0.010	24	12	0.649	0.006	0	0	0.508	0.040	2	10	0.540	0.009	1	2	0.538	0.012	6	8	0.449	0.009	6	11	0.472	0.010	17	8	0.519	0.009	30	16	0.558	0.006	4	6	0.640	0.014	0	1
chrI	172431	A	T	4	1	0.673	0.017	15	3	0.669	0.010	47	17	0.649	0.006	3	2	0.511	0.039	14	5	0.540	0.009	4	9	0.538	0.012	15	20	0.448	0.008	13	13	0.475	0.009	12	19	0.524	0.009	48	32	0.557	0.006	12	5	0.640	0.013	14	7
chrI	172585	A	T	6	6	0.673	0.017	12	9	0.669	0.010	43	10	0.649	0.006	0	0	0.511	0.039	17	14	0.541	0.009	5	2	0.538	0.012	14	14	0.448	0.008	12	8	0.475	0.009	7	21	0.524	0.009	43	33	0.558	0.006	7	2	0.639	0.013	8	7
chrI	173222	A	C	9	4	0.673	0.016	8	6	0.669	0.009	44	14	0.649	0.006	0	3	0.513	0.039	17	13	0.540	0.009	9	18	0.536	0.012	15	15	0.448	0.008	14	13	0.474	0.009	14	17	0.525	0.009	38	37	0.558	0.006	2	6	0.642	0.013	8	2
chrI	173320	A	G	2	0	0.673	0.016	21	10	0.668	0.009	34	14	0.649	0.006	3	4	0.513	0.039	23	19	0.540	0.009	14	21	0.536	0.012	16	28	0.448	0.008	14	20	0.472	0.009	11	18	0.525	0.009	39	51	0.558	0.006	6	6	0.642	0.013	18	4
chrI	174118	G	A	3	3	0.675	0.017	19	14	0.667	0.010	58	35	0.650	0.006	6	0	0.513	0.039	18	15	0.540	0.009	11	15	0.535	0.012	23	38	0.450	0.008	13	26	0.476	0.009	26	24	0.524	0.009	62	42	0.558	0.006	7	5	0.642	0.014	5	7
chrI	174371	T	C	7	10	0.677	0.016	19	16	0.670	0.009	59	42	0.651	0.006	4	5	0.514	0.038	34	25	0.543	0.009	23	18	0.537	0.012	23	43	0.449	0.008	23	36	0.477	0.009	21	30	0.521	0.008	75	60	0.557	0.006	9	6	0.644	0.013	21	10
chrI	174746	T	G	23	12	0.677	0.016	50	23	0.670	0.009	70	44	0.651	0.006	14	5	0.514	0.038	41	40	0.543	0.009	28	18	0.537	0.012	33	41	0.449	0.008	34	30	0.477	0.009	38	39	0.521	0.008	105	75	0.557	0.006	30	17	0.644	0.013	20	21
chrI	174919	A	G	8	3	0.679	0.017	21	16	0.669	0.010	62	28	0.653	0.006	3	1	0.517	0.039	36	19	0.542	0.009	8	11	0.535	0.012	26	51	0.449	0.008	30	17	0.477	0.009	28	28	0.520	0.009	97	54	0.558	0.006	17	8	0.645	0.013	15	6
chrI	174938	G	A	7	4	0.679	0.017	27	14	0.669	0.010	61	35	0.653	0.006	2	1	0.517	0.039	39	15	0.542	0.009	12	12	0.535	0.012	27	43	0.449	0.008	34	18	0.477	0.009	32	33	0.520	0.009	99	56	0.558	0.006	19	8	0.645	0.013	22	7
chrI	175281	G	A	32	14	0.681	0.016	77	48	0.668	0.010	131	67	0.654	0.006	7	6	0.521	0.038	54	51	0.543	0.009	39	39	0.537	0.012	52	78	0.449	0.008	43	48	0.479	0.009	61	44	0.519	0.009	114	80	0.559	0.006	46	32	0.647	0.013	51	32
chrI	175315	G	A	22	13	0.681	0.016	52	33	0.668	0.010	124	68	0.654	0.006	7	3	0.521	0.038	44	46	0.543	0.009	26	35	0.537	0.012	52	66	0.449	0.008	45	37	0.479	0.009	52	38	0.519	0.009	111	78	0.559	0.006	42	23	0.647	0.013	42	21
chrI	175523	G	T	19	7	0.681	0.016	33	8	0.668	0.010	60	22	0.654	0.006	1	2	0.521	0.038	25	21	0.543	0.009	8	15	0.537	0.012	32	30	0.448	0.008	28	28	0.479	0.009	19	29	0.519	0.009	46	57	0.560	0.006	12	11	0.648	0.013	18	12
chrI	175653	C	T	1	2	0.681	0.016	9	9	0.668	0.010	31	14	0.654	0.006	2	0	0.521	0.038	11	7	0.543	0.009	9	4	0.537	0.012	13	10	0.448	0.008	12	13	0.479	0.009	12	24	0.519	0.009	48	48	0.560	0.006	8	5	0.648	0.013	5	6
chrI	175818	T	G	1	0	0.681	0.016	15	8	0.668	0.010	14	13	0.654	0.006	0	0	0.521	0.038	8	6	0.543	0.009	3	0	0.537	0.012	8	14	0.448	0.008	9	4	0.479	0.009	11	8	0.519	0.009	31	26	0.560	0.006	2	0	0.648	0.013	2	2
chrI	175876	C	T	4	0	0.681	0.016	16	3	0.668	0.010	23	22	0.654	0.006	1	3	0.521	0.038	10	8	0.543	0.009	9	7	0.537	0.012	15	10	0.448	0.008	17	12	0.479	0.009	8	10	0.519	0.009	32	24	0.560	0.006	3	5	0.648	0.013	14	7
chrI	175989	C	T	2	0	0.681	0.016	4	6	0.668	0.010	37	22	0.654	0.006	0	3	0.521	0.038	16	9	0.543	0.009	5	11	0.537	0.012	7	13	0.448	0.008	5	11	0.479	0.009	14	7	0.519	0.009	39	21	0.560	0.006	2	8	0.648	0.013	5	6
chrI	176001	T	C	2	0	0.681	0.016	4	6	0.668	0.010	35	22	0.654	0.006	0	3	0.521	0.038	16	9	0.543	0.009	6	10	0.537	0.012	5	15	0.448	0.008	6	10	0.479	0.009	13	7	0.519	0.009	37	22	0.560	0.006	2	6	0.648	0.013	4	5
chrI	176026	G	T	1	0	0.681	0.016	4	3	0.668	0.010	31	16	0.654	0.006	0	2	0.521	0.038	15	8	0.543	0.009	7	7	0.537	0.012	6	13	0.448	0.008	4	10	0.479	0.009	11	12	0.519	0.009	34	21	0.560	0.006	2	3	0.648	0.013	4	4
chrI	176174	A	T	2	0	0.681	0.016	0	0	0.667	0.009	19	6	0.653	0.006	0	0	0.521	0.038	7	2	0.544	0.009	1	4	0.537	0.012	1	2	0.447	0.008	3	5	0.480	0.009	2	5	0.519	0.008	18	15	0.559	0.006	2	2	0.648	0.013	0	0
chrI	176215	G	T	2	0	0.681	0.016	1	0	0.667	0.009	17	3	0.653	0.006	0	0	0.521	0.038	6	1	0.544	0.009	2	1	0.537	0.012	1	2	0.447	0.008	3	3	0.480	0.009	5	2	0.519	0.008	21	11	0.559	0.006	4	0	0.648	0.013	0	0
chrI	176650	G	A	5	3	0.681	0.016	15	11	0.667	0.010	24	19	0.653	0.006	4	3	0.521	0.038	21	9	0.544	0.010	7	2	0.535	0.012	6	20	0.447	0.008	10	12	0.480	0.009	18	17	0.519	0.009	38	34	0.559	0.006	21	4	0.650	0.013	8	7
chrI	176694	A	G	7	3	0.681	0.016	37	14	0.667	0.010	47	21	0.653	0.006	8	2	0.521	0.038	26	14	0.544	0.010	12	4	0.535	0.012	18	23	0.447	0.008	21	17	0.480	0.009	30	30	0.519	0.009	56	49	0.559	0.006	36	7	0.650	0.013	18	9
chrI	176847	G	A	14	8	0.681	0.016	29	17	0.665	0.009	66	40	0.654	0.006	0	0	0.521	0.038	26	31	0.544	0.009	25	9	0.537	0.012	28	30	0.447	0.008	19	28	0.480	0.009	26	32	0.518	0.008	72	57	0.558	0.006	7	6	0.650	0.013	16	8
chrI	176858	A	G	13	8	0.681	0.016	33	15	0.665	0.009	76	43	0.654	0.006	0	0	0.521	0.038	31	38	0.544	0.009	22	10	0.537	0.012	27	34	0.447	0.008	28	28	0.480	0.009	27	37	0.518	0.008	81	57	0.558	0.006	14	5	0.650	0.013	20	9
chrI	176948	A	G	6	3	0.681	0.016	38	12	0.665	0.009	84	36	0.654	0.006	2	1	0.521	0.038	23	41	0.544	0.009	13	5	0.537	0.012	34	42	0.447	0.008	40	36	0.480	0.009	25	29	0.518	0.008	97	84	0.558	0.006	16	6	0.650	0.013	20	8
chrI	177137	C	A	9	1	0.681	0.016	27	6	0.665	0.009	64	30	0.654	0.006	3	1	0.521	0.038	43	28	0.544	0.009	14	20	0.537	0.012	46	32	0.447	0.008	25	38	0.480	0.009	32	36	0.518	0.008	68	68	0.558	0.006	23	10	0.650	0.013	23	7
chrI	177140	T	G	9	1	0.681	0.016	27	6	0.665	0.009	64	30	0.654	0.006	3	1	0.521	0.038	43	28	0.544	0.009	14	20	0.537	0.012	46	32	0.447	0.008	25	38	0.480	0.009	32	36	0.518	0.008	68	68	0.558	0.006	23	10	0.650	0.013	23	7
chrI	177196	C	T	18	3	0.681	0.016	38	18	0.665	0.009	78	37	0.654	0.006	0	4	0.521	0.038	40	35	0.544	0.009	10	30	0.537	0.012	47	50	0.447	0.008	24	37	0.480	0.009	39	32	0.518	0.008	80	76	0.558	0.006	26	16	0.650	0.013	28	10
chrI	177241	C	T	17	3	0.681	0.016	37	23	0.665	0.009	74	33	0.654	0.006	2	1	0.521	0.038	33	31	0.544	0.009	8	26	0.537	0.012	40	49	0.447	0.008	28	40	0.480	0.009	30	30	0.518	0.008	84	70	0.558	0.006	22	11	0.650	0.013	34	11
chrI	177270	G	A	12	3	0.681	0.016	34	24	0.665	0.010	56	33	0.654	0.006	2	3	0.521	0.038	31	18	0.544	0.009	11	27	0.537	0.012	38	43	0.447	0.008	25	30	0.482	0.009	25	28	0.517	0.009	67	64	0.559	0.006	18	11	0.650	0.013	31	11
chrI	177285	T	C	12	3	0.681	0.016	32	27	0.665	0.010	55	31	0.654	0.006	2	3	0.521	0.038	30	20	0.544	0.009	9	32	0.537	0.012	34	42	0.447	0.008	22	34	0.482	0.009	24	24	0.517	0.009	64	61	0.559	0.006	17	10	0.650	0.013	28	9
chrI	177346	C	T	12	2	0.681	0.016	31	25	0.665	0.010	62	38	0.654	0.006	0	2	0.521	0.038	35	22	0.544	0.009	17	24	0.537	0.012	30	43	0.447	0.008	15	34	0.482	0.009	29	26	0.517	0.009	83	60	0.559	0.006	11	8	0.650	0.013	12	10
chrI	177667	T	C	29	5	0.685	0.016	18	28	0.665	0.010	72	35	0.656	0.006	2	2	0.525	0.038	22	26	0.550	0.010	13	8	0.539	0.012	37	29	0.448	0.009	41	41	0.485	0.010	33	34	0.520	0.009	79	72	0.559	0.006	35	12	0.649	0.014	33	5
chrI	177692	A	G	29	4	0.685	0.016	13	29	0.665	0.010	72	33	0.657	0.006	2	2	0.525	0.038	26	16	0.550	0.010	12	5	0.539	0.012	35	27	0.448	0.009	36	41	0.486	0.010	34	31	0.520	0.009	75	67	0.559	0.006	31	15	0.650	0.014	25	6
chrI	178224	G	A	9	8	0.690	0.016	35	9	0.664	0.010	52	50	0.658	0.006	6	0	0.527	0.039	22	22	0.551	0.010	11	13	0.537	0.012	23	42	0.449	0.009	20	32	0.485	0.010	25	17	0.520	0.009	68	50	0.561	0.006	18	10	0.648	0.014	20	7
chrI	178262	G	A	6	8	0.690	0.016	41	11	0.664	0.010	54	41	0.658	0.006	2	1	0.527	0.039	21	19	0.551	0.010	9	13	0.537	0.012	24	31	0.449	0.009	26	25	0.485	0.010	23	15	0.520	0.009	76	45	0.561	0.006	18	7	0.648	0.014	22	9
chrI	178445	G	A	6	4	0.689	0.017	13	8	0.664	0.010	35	32	0.657	0.006	4	1	0.527	0.039	16	14	0.550	0.010	10	16	0.537	0.012	10	33	0.450	0.009	10	21	0.484	0.010	17	16	0.520	0.009	55	38	0.561	0.006	9	5	0.648	0.014	6	5
chrI	178541	A	G	7	3	0.688	0.017	15	18	0.665	0.010	47	30	0.656	0.006	2	0	0.530	0.039	22	25	0.551	0.010	13	9	0.537	0.012	25	33	0.450	0.009	15	22	0.485	0.010	22	27	0.520	0.009	64	48	0.561	0.006	12	6	0.652	0.014	14	5
chrI	178563	T	C	6	2	0.688	0.017	16	14	0.665	0.010	60	33	0.656	0.006	2	0	0.530	0.039	27	25	0.551	0.010	17	14	0.537	0.012	28	40	0.450	0.009	23	24	0.485	0.010	26	26	0.520	0.009	70	51	0.561	0.006	16	10	0.652	0.014	16	5
chrI	178573	G	C	6	3	0.688	0.017	20	13	0.665	0.010	62	33	0.656	0.006	2	0	0.530	0.039	30	27	0.551	0.010	21	13	0.537	0.012	30	38	0.450	0.009	23	24	0.485	0.010	30	28	0.520	0.009	77	43	0.561	0.006	21	10	0.652	0.014	17	5
chrI	178575	T	C	6	3	0.688	0.017	20	13	0.665	0.010	62	33	0.656	0.006	2	0	0.530	0.039	30	27	0.551	0.010	21	13	0.537	0.012	30	38	0.450	0.009	23	24	0.485	0.010	30	28	0.520	0.009	77	43	0.561	0.006	21	10	0.652	0.014	17	5
chrI	178616	T	C	6	5	0.688	0.017	20	16	0.665	0.010	54	44	0.656	0.006	0	2	0.530	0.039	25	31	0.551	0.010	22	21	0.537	0.012	28	49	0.450	0.009	24	23	0.485	0.010	30	33	0.520	0.009	74	48	0.561	0.006	28	11	0.652	0.014	22	7
chrI	178661	A	T	13	7	0.688	0.017	23	17	0.665	0.010	55	39	0.656	0.006	2	3	0.530	0.039	38	28	0.551	0.010	28	15	0.537	0.012	27	44	0.450	0.009	26	22	0.485	0.010	31	37	0.520	0.009	64	40	0.561	0.006	25	17	0.652	0.014	25	13
chrI	178802	A	G	16	9	0.688	0.017	30	13	0.665	0.010	73	40	0.656	0.006	3	6	0.530	0.039	25	34	0.551	0.010	15	19	0.537	0.012	22	34	0.450	0.009	29	21	0.485	0.010	29	29	0.520	0.009	65	74	0.561	0.006	16	9	0.652	0.014	11	12
chrI	178989	A	G	2	1	0.688	0.017	14	12	0.665	0.010	36	36	0.656	0.006	0	0	0.531	0.040	9	23	0.551	0.010	9	12	0.537	0.012	21	16	0.450	0.009	13	16	0.487	0.010	22	29	0.520	0.009	45	37	0.561	0.006	4	5	0.651	0.014	2	2
chrI	179051	A	G	7	1	0.688	0.017	17	8	0.665	0.010	23	24	0.656	0.006	5	0	0.531	0.040	7	16	0.551	0.010	8	19	0.537	0.012	18	17	0.450	0.009	12	10	0.487	0.010	24	19	0.520	0.009	46	31	0.561	0.006	1	5	0.651	0.014	6	3
chrI	179052	A	G	7	1	0.688	0.017	17	8	0.665	0.010	23	24	0.656	0.006	5	0	0.531	0.040	7	16	0.551	0.010	8	19	0.537	0.012	18	17	0.450	0.009	12	10	0.487	0.010	24	19	0.520	0.009	46	31	0.561	0.006	1	5	0.651	0.014	6	3
chrI	179155	C	T	4	2	0.688	0.017	11	3	0.665	0.010	28	16	0.656	0.006	4	0	0.531	0.040	11	13	0.551	0.010	9	8	0.537	0.012	8	20	0.450	0.009	8	7	0.487	0.010	15	10	0.520	0.009	40	30	0.561	0.006	2	4	0.651	0.014	10	0
chrI	179221	A	G	2	3	0.688	0.017	13	4	0.665	0.010	27	8	0.653	0.006	2	0	0.529	0.040	10	10	0.553	0.010	3	7	0.541	0.012	14	15	0.450	0.009	11	10	0.491	0.010	19	16	0.520	0.009	30	27	0.559	0.006	6	3	0.653	0.014	4	4
chrI	179401	T	A	12	8	0.687	0.017	49	9	0.664	0.010	53	38	0.654	0.006	4	6	0.529	0.040	32	25	0.552	0.010	22	18	0.537	0.012	41	38	0.451	0.009	29	35	0.487	0.010	25	33	0.519	0.009	79	64	0.562	0.006	28	20	0.653	0.014	23	20
chrI	179537	G	C	19	4	0.687	0.017	48	11	0.664	0.010	71	45	0.653	0.006	4	2	0.527	0.041	33	30	0.552	0.010	31	24	0.543	0.012	40	41	0.451	0.009	40	33	0.492	0.010	28	24	0.518	0.009	79	81	0.559	0.006	32	7	0.653	0.014	28	5
chrI	179601	C	G	8	3	0.687	0.017	37	10	0.663	0.010	67	39	0.653	0.007	2	1	0.527	0.041	27	27	0.553	0.010	25	20	0.538	0.012	31	38	0.451	0.009	40	24	0.488	0.010	30	26	0.518	0.009	77	69	0.562	0.006	16	12	0.653	0.014	27	4
chrI	179609	G	C	8	3	0.687	0.017	32	9	0.663	0.010	61	39	0.653	0.007	2	1	0.527	0.041	23	28	0.553	0.010	23	18	0.538	0.012	29	38	0.451	0.009	36	22	0.488	0.010	29	24	0.518	0.009	77	65	0.562	0.006	11	11	0.653	0.014	27	5
chrI	179637	C	G	7	1	0.687	0.017	31	10	0.663	0.010	67	29	0.653	0.007	2	3	0.527	0.041	28	22	0.553	0.010	25	15	0.538	0.012	26	31	0.451	0.009	28	23	0.488	0.010	30	23	0.518	0.009	74	64	0.562	0.006	13	12	0.653	0.014	19	6
chrI	179638	T	C	7	1	0.687	0.017	31	10	0.663	0.010	67	29	0.653	0.007	2	3	0.527	0.041	28	22	0.553	0.010	25	15	0.538	0.012	26	31	0.451	0.009	28	23	0.488	0.010	30	23	0.518	0.009	74	64	0.562	0.006	13	12	0.653	0.014	19	6
chrI	179665	A	G	6	7	0.687	0.017	26	9	0.663	0.010	68	29	0.653	0.007	2	4	0.527	0.041	25	16	0.553	0.010	22	13	0.538	0.012	23	27	0.451	0.009	25	24	0.488	0.010	33	19	0.518	0.009	73	61	0.562	0.006	10	12	0.653	0.014	16	6
chrI	179667	T	G	6	7	0.687	0.017	26	9	0.663	0.010	68	29	0.653	0.007	2	4	0.527	0.041	25	16	0.553	0.010	22	13	0.538	0.012	23	27	0.451	0.009	25	24	0.488	0.010	33	19	0.518	0.009	73	61	0.562	0.006	10	12	0.653	0.014	16	6
chrI	179832	C	A	13	0	0.684	0.017	26	9	0.661	0.010	60	24	0.653	0.007	2	0	0.527	0.041	34	16	0.555	0.010	19	3	0.539	0.013	23	23	0.453	0.009	25	32	0.490	0.010	36	15	0.517	0.009	68	24	0.562	0.006	6	2	0.653	0.014	9	6
chrI	179836	T	G	13	0	0.684	0.017	26	9	0.661	0.010	60	24	0.653	0.007	2	0	0.527	0.041	34	16	0.555	0.010	19	3	0.539	0.013	23	23	0.453	0.009	25	32	0.490	0.010	36	15	0.517	0.009	68	24	0.562	0.006	6	2	0.653	0.014	9	6
chrI	179860	C	T	11	0	0.684	0.017	27	8	0.661	0.010	59	22	0.653	0.007	3	0	0.527	0.041	32	15	0.555	0.010	20	3	0.539	0.013	22	23	0.453	0.009	24	25	0.490	0.010	31	13	0.517	0.009	56	23	0.562	0.006	7	1	0.653	0.014	8	3
chrI	179861	T	C	11	0	0.684	0.017	27	8	0.661	0.010	59	22	0.653	0.007	3	0	0.527	0.041	32	15	0.555	0.010	20	3	0.539	0.013	22	23	0.453	0.009	24	25	0.490	0.010	31	13	0.517	0.009	56	23	0.562	0.006	7	1	0.653	0.014	8	3
chrI	180453	T	C	14	3	0.687	0.017	43	7	0.662	0.010	53	17	0.654	0.007	1	4	0.527	0.041	20	12	0.554	0.010	25	13	0.540	0.013	23	18	0.450	0.009	34	14	0.492	0.010	23	20	0.516	0.009	73	35	0.560	0.006	13	6	0.651	0.014	27	6
chrI	180468	T	C	18	3	0.687	0.017	49	8	0.662	0.010	64	18	0.654	0.007	2	4	0.527	0.041	25	12	0.554	0.010	26	16	0.540	0.013	27	19	0.450	0.009	38	16	0.492	0.010	29	21	0.516	0.009	87	36	0.560	0.006	16	6	0.651	0.014	30	8
chrI	180473	C	G	17	3	0.687	0.017	47	8	0.662	0.010	65	18	0.654	0.007	2	4	0.527	0.041	25	12	0.554	0.010	25	16	0.540	0.013	26	18	0.450	0.009	41	16	0.492	0.010	30	21	0.516	0.009	86	36	0.560	0.006	16	6	0.651	0.014	31	8
chrI	180475	C	G	17	3	0.687	0.017	47	8	0.662	0.010	65	18	0.654	0.007	2	4	0.527	0.041	25	12	0.554	0.010	25	16	0.540	0.013	26	18	0.450	0.009	41	16	0.492	0.010	30	21	0.516	0.009	86	36	0.560	0.006	16	6	0.651	0.014	31	8
chrI	180481	C	T	18	3	0.687	0.017	47	11	0.662	0.010	67	20	0.654	0.007	2	4	0.527	0.041	27	15	0.554	0.010	24	16	0.540	0.013	26	23	0.450	0.009	43	18	0.492	0.010	32	21	0.516	0.009	80	40	0.560	0.006	18	8	0.651	0.014	31	9
chrI	182990	T	C	8	0	0.687	0.017	8	0	0.664	0.010	21	0	0.652	0.007	0	0	0.529	0.042	7	0	0.556	0.010	6	0	0.536	0.013	11	0	0.451	0.009	12	0	0.492	0.010	9	0	0.519	0.009	30	0	0.556	0.006	6	0	0.654	0.014	6	0
chrI	183713	C	G	3	0	0.684	0.017	22	2	0.668	0.010	38	3	0.651	0.007	0	0	0.529	0.042	10	4	0.557	0.010	5	8	0.535	0.013	15	6	0.454	0.009	17	10	0.495	0.010	8	5	0.521	0.009	25	9	0.557	0.006	10	6	0.656	0.014	8	3
chrI	183722	C	T	3	1	0.684	0.017	24	2	0.668	0.010	42	4	0.651	0.007	0	0	0.529	0.042	9	5	0.557	0.010	3	9	0.535	0.013	17	8	0.454	0.009	17	12	0.495	0.010	8	6	0.521	0.009	25	10	0.557	0.006	10	7	0.656	0.014	10	3
chrI	183729	A	C	3	1	0.684	0.017	24	3	0.668	0.010	45	5	0.651	0.007	0	0	0.529	0.042	9	5	0.557	0.010	3	10	0.535	0.013	17	10	0.454	0.009	17	12	0.495	0.010	10	7	0.521	0.009	26	14	0.557	0.006	10	9	0.656	0.014	11	5
chrI	183736	A	T	3	2	0.684	0.017	22	4	0.668	0.010	48	6	0.651	0.007	0	0	0.529	0.042	10	6	0.557	0.010	2	14	0.535	0.013	20	15	0.454	0.009	15	15	0.495	0.010	15	8	0.521	0.009	31	20	0.557	0.006	12	11	0.656	0.014	13	5
chrI	183747	A	G	4	2	0.684	0.017	24	6	0.668	0.010	48	7	0.651	0.007	1	0	0.529	0.042	8	7	0.557	0.010	6	15	0.535	0.013	23	17	0.454	0.009	18	16	0.495	0.010	23	10	0.521	0.009	36	23	0.557	0.006	13	12	0.656	0.014	11	6
chrI	183755	A	C	4	2	0.684	0.017	26	6	0.668	0.010	50	7	0.651	0.007	1	0	0.529	0.042	7	7	0.557	0.010	7	15	0.535	0.013	23	17	0.454	0.009	17	15	0.495	0.010	24	10	0.521	0.009	39	21	0.557	0.006	16	13	0.656	0.014	12	6
chrI	183761	C	A	4	2	0.684	0.017	24	6	0.668	0.010	51	7	0.651	0.007	1	0	0.529	0.042	8	7	0.557	0.010	8	13	0.535	0.013	23	15	0.454	0.009	18	14	0.495	0.010	26	8	0.521	0.009	39	18	0.557	0.006	18	9	0.656	0.014	14	6
chrI	183766	C	G	4	2	0.684	0.017	23	6	0.668	0.010	50	7	0.651	0.007	1	0	0.529	0.042	10	7	0.557	0.010	9	13	0.535	0.013	23	15	0.454	0.009	18	14	0.495	0.010	24	8	0.521	0.009	41	18	0.557	0.006	18	10	0.656	0.014	15	6
chrI	183767	A	G	4	2	0.684	0.017	23	6	0.668	0.010	50	7	0.651	0.007	1	0	0.529	0.042	10	7	0.557	0.010	9	13	0.535	0.013	23	15	0.454	0.009	18	14	0.495	0.010	24	8	0.521	0.009	41	18	0.557	0.006	18	10	0.656	0.014	15	6
chrI	183768	A	G	4	2	0.684	0.017	23	6	0.668	0.010	50	7	0.651	0.007	1	0	0.529	0.042	10	7	0.557	0.010	9	13	0.535	0.013	23	15	0.454	0.009	18	14	0.495	0.010	24	8	0.521	0.009	41	18	0.557	0.006	18	10	0.656	0.014	15	6
chrI	183778	C	G	10	3	0.684	0.017	39	9	0.668	0.010	68	11	0.651	0.007	6	0	0.529	0.042	21	14	0.557	0.010	23	15	0.535	0.013	39	25	0.454	0.009	38	24	0.495	0.010	48	10	0.521	0.009	83	26	0.557	0.006	27	13	0.656	0.014	20	7
chrI	183840	A	T	16	1	0.684	0.017	31	10	0.668	0.010	67	13	0.651	0.007	4	0	0.529	0.042	50	12	0.557	0.010	32	13	0.535	0.013	56	20	0.454	0.009	40	23	0.495	0.010	56	21	0.521	0.009	106	33	0.557	0.006	34	14	0.656	0.014	21	6
chrI	183865	T	C	5	7	0.684	0.017	29	16	0.668	0.010	45	26	0.651	0.007	1	2	0.529	0.042	21	32	0.557	0.010	20	28	0.535	0.013	37	37	0.454	0.009	19	33	0.495	0.010	37	38	0.521	0.009	59	67	0.557	0.006	26	23	0.656	0.014	8	13
chrI	183872	A	C	5	7	0.684	0.017	27	9	0.668	0.010	46	23	0.651	0.007	0	0	0.529	0.042	21	22	0.557	0.010	21	24	0.535	0.013	39	33	0.454	0.009	19	26	0.495	0.010	37	32	0.521	0.009	64	62	0.557	0.006	25	22	0.656	0.014	8	12
chrI	183873	A	G	5	7	0.684	0.017	27	9	0.668	0.010	46	23	0.651	0.007	0	0	0.529	0.042	21	22	0.557	0.010	21	24	0.535	0.013	39	33	0.454	0.009	19	26	0.495	0.010	37	32	0.521	0.009	64	62	0.557	0.006	25	22	0.656	0.014	8	12
chrI	183880	C	T	5	6	0.684	0.017	29	9	0.668	0.010	44	22	0.651	0.007	0	0	0.529	0.042	25	22	0.557	0.010	20	24	0.535	0.013	38	31	0.454	0.009	19	25	0.495	0.010	36	31	0.521	0.009	62	60	0.557	0.006	27	21	0.656	0.014	8	11
chrI	184021	C	T	8	0	0.684	0.017	21	2	0.668	0.010	42	11	0.651	0.007	0	0	0.529	0.042	15	5	0.557	0.010	7	4	0.535	0.013	22	14	0.454	0.009	12	9	0.495	0.010	16	16	0.521	0.009	52	30	0.557	0.006	14	0	0.656	0.014	19	4
chrI	184043	G	A	14	0	0.684	0.017	17	3	0.668	0.010	45	14	0.651	0.007	0	0	0.529	0.042	13	6	0.557	0.010	6	6	0.535	0.013	19	22	0.454	0.009	9	10	0.495	0.010	13	20	0.521	0.009	47	36	0.557	0.006	19	0	0.656	0.014	21	4
chrI	184100	G	T	22	10	0.684	0.017	40	18	0.668	0.010	75	27	0.651	0.007	0	2	0.529	0.042	33	20	0.557	0.010	19	9	0.535	0.013	37	43	0.454	0.009	37	23	0.495	0.010	44	14	0.521	0.009	67	41	0.557	0.006	21	10	0.656	0.014	28	9
chrI	184112	A	G	24	10	0.684	0.017	45	21	0.668	0.010	68	30	0.651	0.007	0	2	0.529	0.042	34	20	0.557	0.010	25	10	0.535	0.013	38	44	0.454	0.009	37	23	0.495	0.010	47	16	0.521	0.009	71	45	0.557	0.006	23	10	0.656	0.014	28	10
chrI	184132	G	A	12	10	0.684	0.017	28	23	0.668	0.010	49	32	0.651	0.007	2	3	0.529	0.042	23	19	0.557	0.010	17	10	0.535	0.013	24	40	0.454	0.009	16	24	0.495	0.010	31	17	0.521	0.009	58	46	0.557	0.006	14	10	0.656	0.014	15	10
chrI	184147	A	G	11	9	0.684	0.017	25	19	0.668	0.010	51	26	0.651	0.007	2	3	0.529	0.042	22	12	0.557	0.010	17	8	0.535	0.013	25	36	0.454	0.009	18	17	0.495	0.010	27	12	0.521	0.009	65	36	0.557	0.006	11	5	0.656	0.014	13	9
chrI	184214	T	C	7	3	0.684	0.017	27	20	0.668	0.010	47	37	0.651	0.007	2	0	0.529	0.042	22	21	0.557	0.010	10	12	0.535	0.013	23	23	0.454	0.009	23	26	0.495	0.010	28	16	0.521	0.009	68	62	0.557	0.006	8	10	0.656	0.014	14	10
chrI	184235	A	G	8	6	0.684	0.017	29	21	0.668	0.010	46	37	0.651	0.007	2	1	0.529	0.042	21	22	0.557	0.010	8	14	0.535	0.013	26	28	0.454	0.009	23	24	0.495	0.010	30	18	0.521	0.009	65	65	0.557	0.006	10	12	0.656	0.014	14	10
chrI	184256	A	G	7	5	0.684	0.017	31	19	0.668	0.010	46	36	0.651	0.007	2	1	0.529	0.042	22	21	0.557	0.010	8	14	0.535	0.013	22	29	0.454	0.009	25	20	0.495	0.010	33	17	0.521	0.009	66	61	0.557	0.006	11	11	0.656	0.014	14	9
chrI	184262	A	G	7	5	0.684	0.017	32	16	0.668	0.010	51	32	0.651	0.007	2	1	0.529	0.042	23	19	0.557	0.010	9	14	0.535	0.013	23	28	0.454	0.009	25	17	0.495	0.010	32	15	0.521	0.009	66	57	0.557	0.006	10	10	0.656	0.014	13	9
chrI	184263	C	A	7	5	0.684	0.017	32	16	0.668	0.010	51	32	0.651	0.007	2	1	0.529	0.042	23	19	0.557	0.010	9	14	0.535	0.013	23	28	0.454	0.009	25	17	0.495	0.010	32	15	0.521	0.009	66	57	0.557	0.006	10	10	0.656	0.014	13	9
chrI	184273	T	C	7	3	0.684	0.017	33	8	0.668	0.010	47	17	0.651	0.007	2	1	0.529	0.042	20	8	0.557	0.010	9	8	0.535	0.013	23	14	0.454	0.009	24	10	0.495	0.010	29	9	0.521	0.009	63	41	0.557	0.006	8	5	0.656	0.014	12	5
chrI	184274	G	A	7	3	0.684	0.017	33	8	0.668	0.010	47	17	0.651	0.007	2	1	0.529	0.042	20	8	0.557	0.010	9	8	0.535	0.013	23	14	0.454	0.009	24	10	0.495	0.010	29	9	0.521	0.009	63	41	0.557	0.006	8	5	0.656	0.014	12	5
chrI	184280	T	A	10	3	0.684	0.017	28	8	0.668	0.010	44	17	0.651	0.007	2	1	0.529	0.042	19	8	0.557	0.010	10	8	0.535	0.013	21	14	0.454	0.009	21	10	0.495	0.010	28	8	0.521	0.009	51	40	0.557	0.006	8	5	0.656	0.014	11	5
chrI	184281	T	C	10	3	0.684	0.017	28	8	0.668	0.010	44	17	0.651	0.007	2	1	0.529	0.042	19	8	0.557	0.010	10	8	0.535	0.013	21	14	0.454	0.009	21	10	0.495	0.010	28	8	0.521	0.009	51	40	0.557	0.006	8	5	0.656	0.014	11	5
chrI	184285	T	C	10	3	0.684	0.017	28	8	0.668	0.010	44	17	0.651	0.007	2	1	0.529	0.042	19	8	0.557	0.010	10	8	0.535	0.013	21	14	0.454	0.009	21	10	0.495	0.010	28	8	0.521	0.009	51	40	0.557	0.006	8	5	0.656	0.014	11	5
chrI	184286	T	C	10	3	0.684	0.017	28	8	0.668	0.010	44	17	0.651	0.007	2	1	0.529	0.042	19	8	0.557	0.010	10	8	0.535	0.013	21	14	0.454	0.009	21	10	0.495	0.010	28	8	0.521	0.009	51	40	0.557	0.006	8	5	0.656	0.014	11	5
chrI	184288	A	G	10	3	0.684	0.017	28	8	0.668	0.010	44	17	0.651	0.007	2	1	0.529	0.042	19	8	0.557	0.010	10	8	0.535	0.013	21	14	0.454	0.009	21	10	0.495	0.010	28	8	0.521	0.009	51	40	0.557	0.006	8	5	0.656	0.014	11	5
chrI	184366	C	G	5	2	0.684	0.017	13	5	0.668	0.010	47	12	0.651	0.007	0	0	0.529	0.042	14	9	0.557	0.010	14	4	0.535	0.013	15	9	0.454	0.009	11	9	0.495	0.010	18	7	0.521	0.009	34	36	0.557	0.006	2	2	0.656	0.014	3	1
chrI	184369	T	C	5	2	0.684	0.017	13	5	0.668	0.010	47	12	0.651	0.007	0	0	0.529	0.042	14	9	0.557	0.010	14	4	0.535	0.013	15	9	0.454	0.009	11	9	0.495	0.010	18	7	0.521	0.009	34	36	0.557	0.006	2	2	0.656	0.014	3	1
chrI	184378	T	C	6	2	0.684	0.017	11	6	0.668	0.010	49	15	0.651	0.007	0	0	0.529	0.042	15	9	0.557	0.010	12	4	0.535	0.013	16	10	0.454	0.009	9	10	0.495	0.010	15	8	0.521	0.009	32	38	0.557	0.006	2	2	0.656	0.014	3	1
chrI	184396	C	T	5	2	0.684	0.017	6	5	0.668	0.010	43	17	0.651	0.007	0	0	0.529	0.042	14	9	0.557	0.010	10	4	0.535	0.013	15	9	0.454	0.009	7	9	0.495	0.010	12	7	0.521	0.009	32	39	0.557	0.006	4	3	0.656	0.014	2	2
chrI	184397	C	T	5	2	0.684	0.017	6	5	0.668	0.010	43	17	0.651	0.007	0	0	0.529	0.042	14	9	0.557	0.010	10	4	0.535	0.013	15	9	0.454	0.009	7	9	0.495	0.010	12	7	0.521	0.009	32	39	0.557	0.006	4	3	0.656	0.014	2	2
chrI	184400	A	G	5	2	0.684	0.017	6	5	0.668	0.010	43	17	0.651	0.007	0	0	0.529	0.042	14	9	0.557	0.010	10	4	0.535	0.013	15	9	0.454	0.009	7	9	0.495	0.010	12	7	0.521	0.009	32	39	0.557	0.006	4	3	0.656	0.014	2	2
chrI	184418	C	G	5	1	0.684	0.017	8	9	0.668	0.010	39	16	0.651	0.007	0	0	0.529	0.042	11	9	0.557	0.010	9	4	0.535	0.013	14	12	0.454	0.009	8	11	0.495	0.010	13	10	0.521	0.009	34	48	0.557	0.006	4	4	0.656	0.014	2	2
chrI	184430	G	C	5	1	0.684	0.017	12	8	0.668	0.010	39	19	0.651	0.007	0	0	0.529	0.042	10	11	0.557	0.010	10	3	0.535	0.013	14	12	0.454	0.009	7	11	0.495	0.010	15	8	0.521	0.009	35	47	0.557	0.006	4	5	0.656	0.014	5	2
chrI	184463	G	C	4	1	0.684	0.017	15	6	0.668	0.010	36	16	0.651	0.007	0	0	0.529	0.042	8	5	0.557	0.010	9	9	0.535	0.013	11	15	0.454	0.009	8	5	0.495	0.010	13	9	0.521	0.009	32	27	0.557	0.006	0	4	0.656	0.014	6	2
chrI	184465	T	C	4	1	0.684	0.017	15	6	0.668	0.010	36	16	0.651	0.007	0	0	0.529	0.042	8	5	0.557	0.010	9	9	0.535	0.013	11	15	0.454	0.009	8	5	0.495	0.010	13	9	0.521	0.009	32	27	0.557	0.006	0	4	0.656	0.014	6	2
chrI	184481	C	A	2	1	0.684	0.017	14	2	0.668	0.010	34	8	0.651	0.007	0	0	0.529	0.042	9	4	0.557	0.010	6	9	0.535	0.013	11	13	0.454	0.009	9	2	0.495	0.010	11	8	0.521	0.009	24	21	0.557	0.006	0	4	0.656	0.014	5	1
chrI	184485	T	C	2	1	0.684	0.017	14	2	0.668	0.010	34	8	0.651	0.007	0	0	0.529	0.042	9	4	0.557	0.010	6	9	0.535	0.013	11	13	0.454	0.009	9	2	0.495	0.010	11	8	0.521	0.009	24	21	0.557	0.006	0	4	0.656	0.014	5	1
chrI	184489	T	C	2	1	0.684	0.017	14	2	0.668	0.010	34	8	0.651	0.007	0	0	0.529	0.042	9	4	0.557	0.010	6	9	0.535	0.013	11	13	0.454	0.009	9	2	0.495	0.010	11	8	0.521	0.009	24	21	0.557	0.006	0	4	0.656	0.014	5	1
chrI	184492	T	C	2	1	0.684	0.017	14	2	0.668	0.010	34	8	0.651	0.007	0	0	0.529	0.042	9	4	0.557	0.010	6	9	0.535	0.013	11	13	0.454	0.009	9	2	0.495	0.010	11	8	0.521	0.009	24	21	0.557	0.006	0	4	0.656	0.014	5	1
chrI	184511	A	T	0	0	0.684	0.017	10	0	0.668	0.010	37	9	0.651	0.007	0	0	0.529	0.042	10	3	0.557	0.010	7	6	0.535	0.013	6	12	0.454	0.009	9	0	0.495	0.010	10	7	0.521	0.009	24	13	0.557	0.006	2	4	0.656	0.014	6	1
chrI	187062	T	C	11	0	0.683	0.016	40	0	0.662	0.010	49	0	0.649	0.006	0	0	0.527	0.040	31	0	0.555	0.009	15	1	0.536	0.012	26	0	0.453	0.008	16	0	0.498	0.009	28	2	0.517	0.008	64	2	0.553	0.006	17	2	0.652	0.013	14	0
chrI	187238	T	C	4	0	0.683	0.016	7	0	0.662	0.010	28	0	0.649	0.006	0	0	0.527	0.040	11	0	0.555	0.009	8	0	0.536	0.012	10	0	0.453	0.008	7	0	0.498	0.009	14	0	0.517	0.008	42	0	0.553	0.006	4	0	0.652	0.013	1	0
chrI	187339	A	G	12	2	0.683	0.016	7	5	0.662	0.010	33	17	0.649	0.006	2	0	0.527	0.040	15	6	0.555	0.009	17	1	0.536	0.012	9	15	0.453	0.008	14	6	0.498	0.009	23	11	0.517	0.008	51	12	0.553	0.006	13	1	0.652	0.013	10	3
chrI	187360	T	C	11	2	0.683	0.016	8	5	0.662	0.010	36	20	0.649	0.006	2	0	0.527	0.040	16	6	0.555	0.009	16	1	0.536	0.012	9	15	0.453	0.008	15	6	0.498	0.009	26	12	0.517	0.008	53	14	0.553	0.006	13	1	0.652	0.013	11	3
chrI	187375	G	A	11	0	0.683	0.016	13	3	0.662	0.010	33	14	0.649	0.006	2	0	0.527	0.040	13	5	0.555	0.009	16	0	0.536	0.012	9	8	0.453	0.008	16	4	0.498	0.009	26	9	0.517	0.008	49	10	0.553	0.006	11	0	0.652	0.013	13	3
chrI	187378	G	T	11	0	0.683	0.016	13	3	0.662	0.010	33	14	0.649	0.006	2	0	0.527	0.040	13	5	0.555	0.009	16	0	0.536	0.012	9	8	0.453	0.008	16	4	0.498	0.009	26	9	0.517	0.008	49	10	0.553	0.006	11	0	0.652	0.013	13	3
chrI	187382	A	G	11	0	0.683	0.016	13	3	0.662	0.010	33	14	0.649	0.006	2	0	0.527	0.040	13	5	0.555	0.009	16	0	0.536	0.012	9	8	0.453	0.008	16	4	0.498	0.009	26	9	0.517	0.008	49	10	0.553	0.006	11	0	0.652	0.013	13	3
chrI	187384	G	A	11	0	0.683	0.016	13	3	0.662	0.010	33	14	0.649	0.006	2	0	0.527	0.040	13	5	0.555	0.009	16	0	0.536	0.012	9	8	0.453	0.008	16	4	0.498	0.009	26	9	0.517	0.008	49	10	0.553	0.006	11	0	0.652	0.013	13	3
chrI	187402	A	G	9	9	0.683	0.016	18	7	0.662	0.010	39	18	0.649	0.006	2	0	0.527	0.040	17	21	0.555	0.009	15	9	0.536	0.012	16	9	0.453	0.008	19	14	0.498	0.009	32	14	0.517	0.008	64	21	0.553	0.006	10	4	0.652	0.013	16	7
chrI	187420	C	T	11	6	0.683	0.016	14	4	0.662	0.010	26	22	0.649	0.006	0	0	0.527	0.040	13	15	0.555	0.009	12	6	0.536	0.012	11	13	0.453	0.008	17	8	0.498	0.009	20	16	0.517	0.008	54	20	0.553	0.006	7	2	0.652	0.013	12	8
chrI	187426	T	C	12	6	0.683	0.016	16	3	0.662	0.010	35	13	0.649	0.006	0	0	0.527	0.040	13	14	0.555	0.009	11	6	0.536	0.012	18	8	0.453	0.008	20	7	0.498	0.009	23	12	0.517	0.008	56	15	0.553	0.006	7	3	0.652	0.013	17	7
chrI	187427	T	A	12	6	0.683	0.016	16	3	0.662	0.010	35	13	0.649	0.006	0	0	0.527	0.040	13	14	0.555	0.009	11	6	0.536	0.012	18	8	0.453	0.008	20	7	0.498	0.009	23	12	0.517	0.008	56	15	0.553	0.006	7	3	0.652	0.013	17	7
chrI	187433	G	T	13	8	0.683	0.016	16	8	0.662	0.010	32	23	0.649	0.006	0	0	0.527	0.040	11	21	0.555	0.009	10	10	0.536	0.012	14	14	0.453	0.008	18	16	0.498	0.009	19	17	0.517	0.008	52	20	0.553	0.006	5	10	0.652	0.013	14	7
chrI	187444	A	G	12	7	0.684	0.016	18	8	0.662	0.010	31	24	0.649	0.006	0	0	0.527	0.040	13	21	0.556	0.009	11	10	0.536	0.012	17	14	0.454	0.008	21	17	0.498	0.009	19	16	0.517	0.008	57	21	0.554	0.006	9	11	0.653	0.013	17	8
chrI	187453	T	C	9	6	0.684	0.016	13	9	0.662	0.010	35	25	0.649	0.006	0	0	0.527	0.040	13	21	0.556	0.009	8	10	0.536	0.012	18	14	0.454	0.008	20	18	0.498	0.009	20	18	0.517	0.008	54	23	0.554	0.006	7	12	0.653	0.013	16	9
chrI	187464	T	A	10	7	0.684	0.016	13	9	0.662	0.010	40	24	0.649	0.006	0	0	0.527	0.040	13	21	0.556	0.009	7	10	0.536	0.012	20	13	0.454	0.008	21	18	0.498	0.009	16	19	0.517	0.008	48	22	0.554	0.006	7	10	0.653	0.013	17	5
chrI	187492	T	C	10	3	0.684	0.016	11	8	0.662	0.010	38	18	0.649	0.006	0	0	0.527	0.040	12	15	0.556	0.009	5	5	0.536	0.012	22	11	0.454	0.008	15	19	0.498	0.009	14	15	0.517	0.008	47	15	0.554	0.006	6	11	0.653	0.013	16	3
chrI	187500	G	A	11	3	0.684	0.016	13	5	0.662	0.010	39	14	0.649	0.006	0	0	0.527	0.040	11	12	0.556	0.009	5	5	0.536	0.012	20	7	0.453	0.008	15	16	0.498	0.009	14	12	0.517	0.008	46	13	0.554	0.006	5	8	0.653	0.013	15	3
chrI	187501	T	G	11	3	0.684	0.016	13	5	0.662	0.010	39	14	0.649	0.006	0	0	0.527	0.040	11	12	0.556	0.009	5	5	0.536	0.012	20	7	0.453	0.008	15	16	0.498	0.009	14	12	0.517	0.008	46	13	0.554	0.006	5	8	0.653	0.013	15	3
chrI	187508	A	G	10	3	0.684	0.016	11	6	0.662	0.010	38	14	0.649	0.006	0	0	0.527	0.040	11	11	0.556	0.009	5	5	0.536	0.012	21	7	0.453	0.008	12	16	0.498	0.009	14	11	0.517	0.008	49	13	0.554	0.006	5	8	0.653	0.013	15	3
chrI	187518	C	T	10	3	0.684	0.016	11	5	0.662	0.010	40	13	0.650	0.006	0	0	0.527	0.040	11	7	0.556	0.009	5	5	0.536	0.012	20	7	0.453	0.008	11	15	0.498	0.009	13	10	0.517	0.008	46	13	0.554	0.006	5	7	0.652	0.013	14	3
chrI	187532	A	G	8	1	0.684	0.016	7	5	0.662	0.010	35	8	0.650	0.006	0	0	0.527	0.040	12	6	0.556	0.009	5	4	0.536	0.012	19	4	0.453	0.008	7	14	0.498	0.009	14	10	0.517	0.008	40	10	0.554	0.006	6	4	0.652	0.013	9	3
chrI	187536	A	G	8	1	0.684	0.016	7	5	0.662	0.010	35	8	0.650	0.006	0	0	0.527	0.040	12	6	0.556	0.009	5	4	0.536	0.012	19	4	0.453	0.008	7	14	0.498	0.009	14	10	0.517	0.008	40	10	0.554	0.006	6	4	0.652	0.013	9	3
chrI	187537	A	T	8	1	0.684	0.016	7	5	0.662	0.010	35	8	0.650	0.006	0	0	0.527	0.040	12	6	0.556	0.009	5	4	0.536	0.012	19	4	0.453	0.008	7	14	0.498	0.009	14	10	0.517	0.008	40	10	0.554	0.006	6	4	0.652	0.013	9	3
chrI	187540	G	A	8	1	0.681	0.016	7	5	0.659	0.010	35	8	0.650	0.006	0	0	0.527	0.040	12	6	0.555	0.009	5	4	0.536	0.012	19	4	0.453	0.009	7	14	0.501	0.009	14	10	0.515	0.009	40	10	0.556	0.006	6	4	0.654	0.014	9	3
chrI	188276	T	C	3	0	0.682	0.016	5	0	0.661	0.010	10	0	0.648	0.006	0	0	0.526	0.041	7	2	0.553	0.009	4	0	0.535	0.012	6	0	0.454	0.009	4	0	0.499	0.010	23	0	0.516	0.009	25	0	0.556	0.006	7	0	0.650	0.014	0	0
chrI	188284	G	A	2	0	0.682	0.016	3	0	0.661	0.010	7	0	0.648	0.006	0	0	0.526	0.041	7	2	0.553	0.009	4	0	0.535	0.012	4	0	0.454	0.009	3	0	0.499	0.010	13	0	0.516	0.009	23	0	0.556	0.006	5	0	0.650	0.014	0	0
chrI	188349	T	G	1	0	0.682	0.016	1	0	0.661	0.010	12	0	0.648	0.006	0	0	0.526	0.041	8	2	0.553	0.009	4	0	0.535	0.012	1	0	0.454	0.009	3	0	0.499	0.010	11	0	0.516	0.009	22	0	0.556	0.006	2	0	0.650	0.014	2	0
chrI	188354	T	C	1	0	0.682	0.016	1	0	0.661	0.010	15	0	0.648	0.006	0	0	0.526	0.041	9	0	0.553	0.009	2	0	0.535	0.012	1	0	0.454	0.009	3	0	0.499	0.010	10	0	0.516	0.009	20	0	0.556	0.006	2	0	0.650	0.014	2	0
chrI	188356	A	C	1	0	0.682	0.016	1	0	0.661	0.010	15	0	0.648	0.006	0	0	0.526	0.041	9	0	0.553	0.009	2	0	0.535	0.012	1	0	0.454	0.009	3	0	0.499	0.010	10	0	0.516	0.009	20	0	0.556	0.006	2	0	0.650	0.014	2	0
chrI	188357	C	T	1	0	0.682	0.016	1	0	0.661	0.010	15	0	0.648	0.006	0	0	0.526	0.041	9	0	0.553	0.009	2	0	0.535	0.012	1	0	0.454	0.009	3	0	0.499	0.010	10	0	0.516	0.009	20	0	0.556	0.006	2	0	0.650	0.014	2	0
chrI	188369	G	T	1	0	0.682	0.016	4	0	0.661	0.010	18	0	0.648	0.006	0	0	0.526	0.041	14	0	0.553	0.009	4	0	0.535	0.012	0	0	0.454	0.009	4	0	0.499	0.010	11	0	0.516	0.009	27	0	0.556	0.006	4	0	0.650	0.014	2	0
chrI	188515	T	C	9	1	0.682	0.016	14	5	0.661	0.010	37	11	0.648	0.006	2	2	0.526	0.041	18	12	0.553	0.009	8	5	0.535	0.012	9	6	0.454	0.009	16	4	0.499	0.010	8	11	0.516	0.009	48	14	0.556	0.006	11	5	0.650	0.014	7	3
chrI	188547	T	C	7	1	0.682	0.016	13	8	0.661	0.010	46	17	0.648	0.006	2	2	0.526	0.041	18	11	0.553	0.009	6	9	0.535	0.012	12	11	0.454	0.009	19	13	0.499	0.010	18	14	0.516	0.009	46	21	0.556	0.006	9	5	0.650	0.014	8	4
chrI	188557	A	G	7	1	0.682	0.016	13	8	0.661	0.010	47	16	0.648	0.006	0	2	0.526	0.041	20	12	0.553	0.009	7	8	0.535	0.012	12	10	0.454	0.009	22	14	0.499	0.010	17	14	0.516	0.009	42	23	0.556	0.006	10	5	0.650	0.014	6	4
chrI	188562	T	C	7	1	0.682	0.016	13	8	0.661	0.010	49	16	0.648	0.006	0	2	0.526	0.041	21	10	0.553	0.009	9	8	0.535	0.012	13	10	0.454	0.009	22	14	0.499	0.010	17	14	0.516	0.009	41	23	0.556	0.006	7	5	0.650	0.014	7	4
chrI	188565	G	A	7	1	0.682	0.016	13	8	0.661	0.010	49	16	0.648	0.006	0	2	0.526	0.041	21	10	0.553	0.009	9	8	0.535	0.012	13	10	0.454	0.009	22	14	0.499	0.010	17	14	0.516	0.009	41	23	0.556	0.006	7	5	0.650	0.014	7	4
chrI	188587	C	A	6	0	0.682	0.016	14	8	0.661	0.010	50	17	0.648	0.006	0	2	0.526	0.041	22	13	0.553	0.009	11	8	0.535	0.012	14	12	0.454	0.009	23	14	0.499	0.010	18	14	0.516	0.009	48	25	0.556	0.006	8	6	0.650	0.014	6	3
chrI	188673	C	T	15	4	0.682	0.016	25	8	0.661	0.010	55	16	0.648	0.006	4	2	0.526	0.041	21	10	0.553	0.009	11	7	0.535	0.012	18	15	0.454	0.009	23	8	0.499	0.010	31	20	0.516	0.009	58	21	0.556	0.006	6	6	0.650	0.014	18	7
chrI	188679	A	T	14	4	0.682	0.016	27	8	0.661	0.010	56	16	0.648	0.006	4	2	0.526	0.041	20	10	0.553	0.009	10	7	0.535	0.012	17	15	0.454	0.009	23	8	0.499	0.010	32	20	0.516	0.009	55	21	0.556	0.006	7	6	0.650	0.014	17	7
chrI	188681	C	T	14	4	0.682	0.016	27	8	0.661	0.010	56	16	0.648	0.006	4	2	0.526	0.041	20	10	0.553	0.009	10	7	0.535	0.012	17	15	0.454	0.009	23	8	0.499	0.010	32	20	0.516	0.009	55	21	0.556	0.006	7	6	0.650	0.014	17	7
chrI	188683	T	C	14	4	0.682	0.016	27	8	0.661	0.010	56	16	0.648	0.006	4	2	0.526	0.041	20	10	0.553	0.009	10	7	0.535	0.012	17	15	0.454	0.009	23	8	0.499	0.010	32	20	0.516	0.009	55	21	0.556	0.006	7	6	0.650	0.014	17	7
chrI	188692	T	C	14	5	0.682	0.016	27	11	0.661	0.010	59	28	0.648	0.006	5	2	0.526	0.041	23	18	0.553	0.009	11	11	0.535	0.012	20	20	0.454	0.009	21	15	0.499	0.010	31	30	0.516	0.009	50	32	0.556	0.006	6	10	0.650	0.014	22	8
chrI	188695	A	G	14	5	0.682	0.016	27	11	0.661	0.010	59	28	0.648	0.006	5	2	0.526	0.041	23	18	0.553	0.009	11	11	0.535	0.012	20	20	0.454	0.009	21	15	0.499	0.010	31	30	0.516	0.009	50	32	0.556	0.006	6	10	0.650	0.014	22	8
chrI	188716	T	C	13	4	0.682	0.016	27	10	0.661	0.010	68	25	0.648	0.006	4	2	0.526	0.041	24	21	0.553	0.009	13	10	0.535	0.012	24	21	0.454	0.009	18	16	0.499	0.010	35	30	0.516	0.009	52	36	0.556	0.006	9	9	0.650	0.014	23	9
chrI	188718	G	C	13	4	0.682	0.016	27	10	0.661	0.010	68	25	0.648	0.006	4	2	0.526	0.041	24	21	0.553	0.009	13	10	0.535	0.012	24	21	0.454	0.009	18	16	0.499	0.010	35	30	0.516	0.009	52	36	0.556	0.006	9	9	0.650	0.014	23	9
chrI	188739	A	C	17	5	0.682	0.016	37	10	0.661	0.010	76	29	0.648	0.006	3	0	0.526	0.041	32	24	0.553	0.009	17	11	0.535	0.012	23	20	0.454	0.009	19	14	0.499	0.010	38	28	0.516	0.009	60	35	0.556	0.006	11	8	0.650	0.014	25	8
chrI	188741	G	A	17	5	0.682	0.016	37	10	0.661	0.010	76	29	0.648	0.006	3	0	0.526	0.041	32	24	0.553	0.009	17	11	0.535	0.012	23	20	0.454	0.009	19	14	0.499	0.010	38	28	0.516	0.009	60	35	0.556	0.006	11	8	0.650	0.014	25	8
chrI	188751	G	A	16	5	0.682	0.016	38	10	0.661	0.010	70	30	0.648	0.006	4	1	0.526	0.041	29	23	0.553	0.009	17	11	0.535	0.012	25	21	0.454	0.009	20	15	0.499	0.010	42	27	0.516	0.009	61	36	0.556	0.006	12	9	0.650	0.014	24	8
chrI	188769	G	A	16	5	0.682	0.016	34	9	0.661	0.010	76	30	0.648	0.006	2	2	0.526	0.041	26	22	0.553	0.009	16	12	0.535	0.012	21	21	0.454	0.009	19	15	0.499	0.010	46	23	0.516	0.009	60	36	0.556	0.006	11	8	0.650	0.014	19	6
chrI	188772	G	A	16	5	0.682	0.016	34	9	0.661	0.010	76	30	0.648	0.006	2	2	0.526	0.041	26	22	0.553	0.009	16	12	0.535	0.012	21	21	0.454	0.009	19	15	0.499	0.010	46	23	0.516	0.009	60	36	0.556	0.006	11	8	0.650	0.014	19	6
chrI	188793	T	C	13	4	0.682	0.016	33	8	0.661	0.010	64	27	0.648	0.006	2	2	0.526	0.041	19	18	0.553	0.009	20	10	0.535	0.012	19	12	0.454	0.009	21	9	0.499	0.010	41	14	0.516	0.009	56	34	0.556	0.006	15	6	0.650	0.014	16	4
chrI	188796	T	C	13	4	0.682	0.016	33	8	0.661	0.010	64	27	0.648	0.006	2	2	0.526	0.041	19	18	0.553	0.009	20	10	0.535	0.012	19	12	0.454	0.009	21	9	0.499	0.010	41	14	0.516	0.009	56	34	0.556	0.006	15	6	0.650	0.014	16	4
chrI	188881	G	C	21	8	0.682	0.016	34	14	0.661	0.010	53	18	0.648	0.006	5	1	0.526	0.041	30	25	0.553	0.009	15	11	0.535	0.012	23	11	0.454	0.009	25	15	0.499	0.010	37	10	0.516	0.009	70	30	0.556	0.006	23	5	0.650	0.014	2	7
chrI	189103	T	C	9	0	0.682	0.016	12	6	0.661	0.010	40	17	0.648	0.006	1	0	0.526	0.041	10	4	0.553	0.009	11	1	0.535	0.012	14	18	0.454	0.009	9	11	0.499	0.010	19	17	0.516	0.009	31	24	0.556	0.006	5	2	0.650	0.014	2	6
chrI	189131	C	T	5	0	0.682	0.016	11	6	0.661	0.010	39	18	0.648	0.006	1	0	0.526	0.041	3	6	0.553	0.009	7	2	0.535	0.012	9	19	0.454	0.009	6	10	0.499	0.010	15	13	0.516	0.009	26	21	0.556	0.006	2	1	0.650	0.014	2	8
chrI	189170	G	A	2	0	0.682	0.016	8	2	0.661	0.010	30	14	0.648	0.006	0	0	0.526	0.041	1	4	0.553	0.009	5	1	0.535	0.012	9	19	0.454	0.009	3	6	0.499	0.010	14	13	0.516	0.009	21	18	0.556	0.006	2	1	0.650	0.014	1	5
chrI	189245	A	G	0	0	0.682	0.016	0	1	0.661	0.010	0	0	0.648	0.006	0	0	0.526	0.041	0	0	0.553	0.009	0	0	0.535	0.012	1	0	0.454	0.009	0	0	0.499	0.010	0	0	0.516	0.009	1	0	0.556	0.006	0	0	0.650	0.014	2	0
chrI	189785	T	C	7	5	0.682	0.016	28	9	0.661	0.010	65	23	0.649	0.006	5	1	0.526	0.041	35	18	0.555	0.010	24	8	0.537	0.012	29	16	0.452	0.009	29	20	0.502	0.010	24	12	0.516	0.009	49	32	0.557	0.006	14	4	0.652	0.014	17	7
chrI	190526	C	G	43	23	0.682	0.017	55	32	0.661	0.010	134	49	0.646	0.007	5	9	0.523	0.042	56	43	0.554	0.010	55	47	0.534	0.013	58	74	0.453	0.009	78	66	0.500	0.010	61	53	0.514	0.009	134	92	0.555	0.006	62	23	0.650	0.014	52	30
chrI	190577	A	G	27	17	0.679	0.017	84	29	0.662	0.010	127	50	0.647	0.007	8	4	0.515	0.042	54	43	0.559	0.010	39	41	0.539	0.013	47	81	0.453	0.009	67	75	0.499	0.010	65	53	0.517	0.009	134	97	0.554	0.006	68	14	0.650	0.014	53	29
chrI	190603	C	T	28	15	0.679	0.017	83	31	0.662	0.010	123	58	0.647	0.007	9	7	0.515	0.042	60	42	0.559	0.010	27	43	0.539	0.013	59	81	0.453	0.009	71	74	0.499	0.010	74	51	0.517	0.009	138	101	0.554	0.006	65	13	0.650	0.014	56	30
chrI	190621	A	G	30	16	0.679	0.017	96	35	0.662	0.010	134	65	0.647	0.007	10	7	0.515	0.042	54	53	0.559	0.010	33	50	0.539	0.013	62	89	0.453	0.009	81	77	0.499	0.010	78	52	0.517	0.009	157	98	0.554	0.006	71	14	0.650	0.014	56	30
chrI	190933	G	C	27	12	0.681	0.017	62	37	0.660	0.010	149	60	0.648	0.007	12	3	0.512	0.043	77	54	0.561	0.010	44	33	0.535	0.013	56	61	0.452	0.009	55	54	0.496	0.010	62	53	0.514	0.009	129	91	0.554	0.006	46	19	0.646	0.014	47	17
chrI	190951	G	A	30	10	0.681	0.017	72	40	0.660	0.010	155	62	0.648	0.007	18	5	0.512	0.043	84	58	0.561	0.010	44	35	0.535	0.013	56	75	0.452	0.009	64	65	0.496	0.010	66	59	0.514	0.009	137	90	0.554	0.006	55	21	0.646	0.014	56	25
chrI	190960	G	T	31	9	0.681	0.017	70	34	0.661	0.010	150	60	0.648	0.007	17	5	0.512	0.043	79	55	0.560	0.010	42	38	0.534	0.013	59	75	0.453	0.009	64	65	0.498	0.010	71	54	0.514	0.009	131	77	0.554	0.006	55	24	0.649	0.014	54	24
chrI	191362	G	A	13	14	0.682	0.017	34	27	0.662	0.010	82	50	0.649	0.007	0	3	0.517	0.043	39	45	0.560	0.010	20	43	0.537	0.013	28	62	0.455	0.009	21	59	0.497	0.010	38	49	0.515	0.009	99	96	0.554	0.006	7	18	0.648	0.014	16	14
chrI	191818	G	T	35	10	0.682	0.017	56	34	0.661	0.010	101	81	0.648	0.007	1	3	0.517	0.043	76	43	0.561	0.010	39	38	0.534	0.013	67	71	0.455	0.009	67	59	0.500	0.010	55	41	0.516	0.009	109	96	0.554	0.006	44	30	0.646	0.014	47	28
chrI	191941	G	A	42	14	0.682	0.017	54	40	0.661	0.010	109	80	0.648	0.007	10	3	0.517	0.043	58	39	0.561	0.010	42	35	0.534	0.013	70	51	0.455	0.009	47	49	0.500	0.010	39	37	0.516	0.009	111	92	0.554	0.006	35	25	0.646	0.014	38	22
chrI	192041	G	A	27	8	0.681	0.017	57	27	0.660	0.010	94	67	0.651	0.007	4	5	0.517	0.043	54	25	0.559	0.010	33	22	0.536	0.013	61	39	0.456	0.009	39	39	0.501	0.010	41	45	0.513	0.009	115	85	0.555	0.006	28	20	0.645	0.015	29	15
chrI	192073	G	A	27	6	0.681	0.017	52	26	0.660	0.010	87	44	0.651	0.007	6	4	0.517	0.043	48	25	0.559	0.010	26	21	0.536	0.013	48	44	0.456	0.009	36	45	0.501	0.010	40	34	0.513	0.009	108	63	0.555	0.006	23	14	0.645	0.015	35	8
chrI	192139	G	A	27	3	0.681	0.017	49	17	0.660	0.010	86	44	0.651	0.007	0	6	0.517	0.043	35	27	0.559	0.010	28	27	0.536	0.013	41	41	0.456	0.009	33	36	0.501	0.010	42	26	0.513	0.009	98	56	0.555	0.006	22	14	0.645	0.015	34	13
chrI	192196	A	T	16	4	0.681	0.017	41	10	0.660	0.010	74	38	0.651	0.007	2	3	0.517	0.043	31	20	0.559	0.010	30	22	0.536	0.013	32	42	0.456	0.009	40	35	0.501	0.010	45	23	0.513	0.009	86	59	0.555	0.006	8	12	0.645	0.015	24	14
chrI	192429	G	C	1	0	0.681	0.017	2	1	0.660	0.010	19	3	0.651	0.007	0	0	0.517	0.043	1	1	0.559	0.010	2	1	0.536	0.013	4	3	0.456	0.009	0	2	0.501	0.010	4	6	0.513	0.009	7	5	0.555	0.006	1	0	0.645	0.015	1	2
chrI	192469	G	A	1	0	0.683	0.017	2	2	0.661	0.010	8	3	0.651	0.007	0	0	0.518	0.044	1	3	0.560	0.010	3	0	0.536	0.013	3	2	0.457	0.009	0	3	0.500	0.010	4	5	0.512	0.009	8	3	0.556	0.006	0	0	0.648	0.015	3	1
chrI	192531	C	T	0	0	0.683	0.017	1	0	0.661	0.010	6	2	0.651	0.007	0	0	0.518	0.044	2	2	0.560	0.010	2	0	0.536	0.013	3	1	0.457	0.009	0	2	0.500	0.010	1	1	0.512	0.009	7	1	0.556	0.006	1	0	0.648	0.015	4	0
chrI	192599	C	T	1	0	0.683	0.017	6	2	0.661	0.010	18	6	0.651	0.007	0	2	0.518	0.044	6	0	0.560	0.010	6	4	0.536	0.013	5	9	0.457	0.009	2	2	0.500	0.010	6	8	0.512	0.009	16	8	0.556	0.006	6	1	0.648	0.015	2	2
chrI	192945	C	T	21	5	0.683	0.018	47	27	0.660	0.010	78	57	0.651	0.007	0	8	0.518	0.044	29	44	0.560	0.010	22	32	0.536	0.013	44	56	0.457	0.009	29	49	0.500	0.010	40	47	0.512	0.009	77	87	0.556	0.006	24	11	0.648	0.015	28	14
chrI	192954	C	A	23	4	0.683	0.018	50	27	0.660	0.010	80	53	0.651	0.007	0	8	0.518	0.044	31	45	0.560	0.010	25	36	0.536	0.013	44	63	0.457	0.009	32	49	0.500	0.010	41	54	0.512	0.009	78	85	0.556	0.006	23	15	0.648	0.015	33	15
chrI	193260	T	C	11	10	0.682	0.018	41	22	0.661	0.011	76	31	0.652	0.007	5	1	0.518	0.044	39	31	0.562	0.010	29	21	0.535	0.013	31	46	0.458	0.009	41	34	0.497	0.010	48	33	0.512	0.009	70	59	0.556	0.006	22	10	0.649	0.015	15	14
chrI	193419	G	A	9	6	0.682	0.018	26	10	0.661	0.011	66	28	0.652	0.007	4	1	0.518	0.044	26	21	0.562	0.010	25	12	0.535	0.013	30	33	0.458	0.009	33	23	0.497	0.010	41	17	0.512	0.009	65	69	0.556	0.006	14	9	0.649	0.015	11	15
chrI	193458	G	A	10	6	0.682	0.018	19	13	0.661	0.011	62	33	0.652	0.007	2	1	0.518	0.044	21	22	0.562	0.010	20	17	0.535	0.013	31	30	0.458	0.009	33	20	0.497	0.010	32	13	0.512	0.009	61	66	0.556	0.006	13	7	0.649	0.015	7	14
chrI	193500	C	T	14	5	0.682	0.018	20	13	0.661	0.011	76	32	0.652	0.007	1	3	0.518	0.044	20	23	0.562	0.010	19	19	0.535	0.013	32	38	0.458	0.009	27	17	0.497	0.010	39	19	0.512	0.009	87	67	0.556	0.006	15	15	0.649	0.015	15	17
chrI	194101	A	G	8	4	0.678	0.018	20	8	0.659	0.011	42	18	0.652	0.007	0	3	0.516	0.045	10	11	0.561	0.010	8	12	0.535	0.013	14	12	0.458	0.009	11	22	0.499	0.010	22	16	0.512	0.009	33	26	0.555	0.006	5	7	0.649	0.015	8	9
chrI	194104	C	T	8	4	0.678	0.018	20	8	0.659	0.011	42	18	0.652	0.007	0	3	0.516	0.045	10	11	0.561	0.010	8	12	0.535	0.013	14	12	0.458	0.009	11	22	0.499	0.010	22	16	0.512	0.009	33	26	0.555	0.006	5	7	0.649	0.015	8	9
chrI	194166	T	C	8	6	0.678	0.018	24	11	0.659	0.011	58	13	0.652	0.007	0	2	0.516	0.045	7	15	0.561	0.010	17	14	0.535	0.013	29	26	0.458	0.009	11	24	0.499	0.010	30	20	0.512	0.009	50	39	0.555	0.006	17	5	0.649	0.015	19	12
chrI	194169	T	C	8	6	0.678	0.018	24	11	0.659	0.011	58	13	0.652	0.007	0	2	0.516	0.045	7	15	0.561	0.010	17	14	0.535	0.013	29	26	0.458	0.009	11	24	0.499	0.010	30	20	0.512	0.009	50	39	0.555	0.006	17	5	0.649	0.015	19	12
chrI	194241	C	T	9	1	0.678	0.018	28	14	0.659	0.011	60	23	0.652	0.007	2	1	0.516	0.045	15	17	0.561	0.010	11	17	0.535	0.013	48	40	0.458	0.009	23	25	0.499	0.010	25	27	0.512	0.009	54	44	0.555	0.006	21	8	0.649	0.015	11	6
chrI	194290	C	A	10	2	0.678	0.018	23	16	0.659	0.011	50	22	0.652	0.007	2	1	0.516	0.045	15	16	0.561	0.010	14	17	0.535	0.013	39	36	0.458	0.009	26	23	0.499	0.010	24	25	0.512	0.009	65	38	0.555	0.006	18	7	0.649	0.015	13	8
chrI	194475	C	T	6	3	0.681	0.018	16	11	0.661	0.011	36	25	0.650	0.007	0	2	0.516	0.045	7	12	0.560	0.010	8	8	0.535	0.013	10	23	0.456	0.009	12	15	0.497	0.011	10	21	0.511	0.009	34	25	0.554	0.006	1	5	0.648	0.015	9	9
chrI	194499	T	A	3	0	0.681	0.018	10	8	0.661	0.011	31	19	0.650	0.007	0	0	0.516	0.045	6	12	0.560	0.010	11	5	0.535	0.013	8	18	0.456	0.009	12	14	0.497	0.011	8	14	0.511	0.009	31	29	0.554	0.006	0	3	0.648	0.015	4	7
chrI	194626	G	A	2	0	0.681	0.018	4	6	0.661	0.011	31	15	0.650	0.007	0	0	0.516	0.045	6	5	0.560	0.010	10	4	0.535	0.013	2	12	0.456	0.009	12	7	0.497	0.011	4	7	0.511	0.009	22	30	0.554	0.006	5	1	0.648	0.015	6	1
chrI	194736	G	A	3	0	0.681	0.018	5	4	0.661	0.011	30	16	0.650	0.007	0	0	0.516	0.045	7	4	0.560	0.010	10	4	0.535	0.013	6	9	0.456	0.009	2	9	0.497	0.011	16	2	0.511	0.009	17	24	0.554	0.006	3	3	0.648	0.015	6	0
chrI	194803	G	A	2	0	0.681	0.018	7	2	0.661	0.011	31	12	0.650	0.007	0	0	0.516	0.045	9	3	0.560	0.010	8	3	0.535	0.013	6	14	0.456	0.009	6	7	0.497	0.011	9	6	0.511	0.009	20	32	0.554	0.006	7	4	0.648	0.015	7	2
chrI	194818	G	A	4	0	0.681	0.018	7	2	0.661	0.011	37	13	0.650	0.007	0	0	0.516	0.045	8	3	0.560	0.010	8	3	0.535	0.013	5	15	0.456	0.009	7	9	0.497	0.011	12	6	0.511	0.009	23	34	0.554	0.006	7	4	0.648	0.015	7	2
chrI	194831	A	G	4	1	0.681	0.018	8	2	0.661	0.011	38	16	0.650	0.007	0	0	0.516	0.045	13	4	0.560	0.010	7	4	0.535	0.013	5	16	0.456	0.009	8	10	0.497	0.011	13	10	0.511	0.009	28	39	0.554	0.006	6	4	0.648	0.015	6	3
chrI	194859	A	G	10	1	0.681	0.018	9	4	0.661	0.011	37	17	0.650	0.007	0	2	0.516	0.045	16	7	0.560	0.010	4	4	0.535	0.013	6	12	0.456	0.009	10	13	0.497	0.011	13	18	0.511	0.009	30	33	0.554	0.006	8	2	0.648	0.015	4	3
chrI	195303	C	T	23	10	0.681	0.018	71	32	0.661	0.011	125	38	0.649	0.007	6	5	0.519	0.046	60	35	0.561	0.010	40	23	0.538	0.014	42	68	0.457	0.009	53	74	0.498	0.011	50	67	0.513	0.009	128	109	0.556	0.006	33	16	0.650	0.015	34	19
chrI	195309	C	A	24	11	0.681	0.018	73	32	0.661	0.011	123	38	0.649	0.007	6	5	0.519	0.046	62	38	0.561	0.010	34	22	0.538	0.014	45	77	0.457	0.009	55	76	0.498	0.011	51	67	0.513	0.009	132	112	0.556	0.006	31	16	0.650	0.015	34	21
chrI	195324	C	T	28	11	0.681	0.018	68	33	0.661	0.011	125	36	0.649	0.007	4	6	0.519	0.046	61	38	0.561	0.010	34	22	0.538	0.014	43	74	0.457	0.009	52	66	0.498	0.011	50	60	0.513	0.009	134	113	0.556	0.006	33	15	0.650	0.015	32	20
chrI	195459	T	C	20	2	0.683	0.018	39	13	0.662	0.011	93	22	0.650	0.007	2	4	0.519	0.046	29	30	0.561	0.011	21	22	0.540	0.014	34	47	0.459	0.010	33	52	0.501	0.011	32	31	0.513	0.010	108	82	0.555	0.006	19	7	0.651	0.015	22	13
chrI	196101	C	T	12	3	0.683	0.018	21	15	0.663	0.011	54	22	0.652	0.007	7	3	0.521	0.047	18	14	0.566	0.011	20	13	0.537	0.014	18	25	0.460	0.010	22	18	0.506	0.011	25	29	0.514	0.010	64	52	0.556	0.007	18	4	0.653	0.015	18	3
chrI	196248	G	C	10	3	0.683	0.018	21	13	0.663	0.011	37	20	0.652	0.007	2	1	0.521	0.047	10	16	0.566	0.011	9	18	0.537	0.014	35	29	0.460	0.010	18	11	0.506	0.011	19	32	0.514	0.010	63	41	0.556	0.007	7	9	0.653	0.015	15	3
chrI	196452	C	T	2	0	0.682	0.018	18	0	0.663	0.011	23	0	0.652	0.007	1	0	0.523	0.048	4	1	0.561	0.011	7	0	0.536	0.014	16	0	0.463	0.010	9	0	0.505	0.011	11	0	0.515	0.010	26	0	0.554	0.007	8	0	0.654	0.015	3	0
chrI	196564	G	A	3	0	0.682	0.018	3	0	0.663	0.011	21	0	0.652	0.007	0	0	0.523	0.048	13	0	0.561	0.011	7	0	0.536	0.014	16	0	0.463	0.010	5	0	0.505	0.011	13	0	0.515	0.010	23	0	0.554	0.007	0	0	0.654	0.015	0	0
chrI	196578	A	G	2	0	0.682	0.018	4	0	0.663	0.011	18	0	0.652	0.007	0	0	0.523	0.048	15	0	0.561	0.011	7	0	0.536	0.014	17	0	0.463	0.010	5	0	0.505	0.011	14	0	0.515	0.010	19	0	0.554	0.007	0	0	0.654	0.015	0	0
chrI	197192	A	G	0	2	0.683	0.019	9	8	0.662	0.011	32	19	0.651	0.007	0	0	0.522	0.049	13	7	0.564	0.011	7	4	0.541	0.014	9	20	0.463	0.010	9	4	0.502	0.011	13	13	0.515	0.010	29	39	0.555	0.007	1	3	0.657	0.016	4	7
chrI	197873	G	A	13	6	0.685	0.019	20	15	0.668	0.011	50	20	0.655	0.007	1	6	0.521	0.051	18	13	0.557	0.011	10	4	0.542	0.015	19	22	0.464	0.010	25	27	0.510	0.011	29	35	0.517	0.010	54	48	0.553	0.007	15	8	0.658	0.016	17	9
chrI	198707	C	T	0	0	0.687	0.019	2	4	0.662	0.012	17	6	0.653	0.008	2	1	0.512	0.051	2	3	0.565	0.011	2	2	0.542	0.015	2	2	0.466	0.010	4	3	0.511	0.012	11	9	0.519	0.010	14	18	0.557	0.007	5	3	0.651	0.016	2	1
chrI	198713	C	T	0	0	0.687	0.019	2	4	0.662	0.012	17	6	0.653	0.008	2	1	0.512	0.051	2	3	0.565	0.011	2	2	0.542	0.015	2	2	0.466	0.010	4	3	0.511	0.012	11	9	0.519	0.010	14	18	0.557	0.007	5	3	0.651	0.016	2	1
chrI	199811	T	G	0	2	0.680	0.020	0	8	0.660	0.012	0	19	0.653	0.008	0	0	0.507	0.052	0	13	0.565	0.012	0	1	0.543	0.015	0	16	0.463	0.011	0	11	0.521	0.012	0	16	0.514	0.010	0	26	0.552	0.007	0	3	0.646	0.017	0	7
chrI	200014	C	T	0	0	0.682	0.020	0	0	0.668	0.012	4	3	0.653	0.008	0	0	0.504	0.052	0	0	0.560	0.012	0	1	0.538	0.015	3	0	0.463	0.011	5	0	0.524	0.012	5	2	0.515	0.010	7	5	0.551	0.007	0	0	0.649	0.017	0	0
chrI	200333	T	C	8	4	0.682	0.020	14	9	0.664	0.012	25	24	0.658	0.008	0	2	0.512	0.054	20	19	0.566	0.012	9	7	0.541	0.016	19	24	0.464	0.011	8	20	0.522	0.012	18	30	0.517	0.011	41	37	0.551	0.007	6	3	0.650	0.017	15	4
chrI	202690	T	C	4	1	0.670	0.020	13	6	0.644	0.012	37	21	0.642	0.008	0	0	0.507	0.055	9	9	0.558	0.012	10	8	0.521	0.015	15	18	0.443	0.011	16	15	0.505	0.012	20	12	0.488	0.010	64	40	0.533	0.007	5	4	0.626	0.017	16	3
chrI	202801	G	A	5	0	0.670	0.020	23	7	0.644	0.012	47	17	0.642	0.008	0	6	0.507	0.055	19	20	0.558	0.012	14	12	0.521	0.015	8	16	0.443	0.011	22	16	0.505	0.012	21	29	0.488	0.010	57	41	0.532	0.007	4	7	0.626	0.017	19	7
chrI	202953	A	G	10	2	0.670	0.020	24	12	0.644	0.012	45	25	0.642	0.008	0	3	0.507	0.055	19	18	0.558	0.012	15	13	0.521	0.015	14	20	0.443	0.011	37	30	0.505	0.012	28	31	0.488	0.010	53	53	0.532	0.007	15	7	0.626	0.017	11	14
chrI	203180	T	C	12	6	0.670	0.020	21	6	0.644	0.012	28	28	0.642	0.008	3	0	0.507	0.055	21	9	0.558	0.012	12	2	0.521	0.015	19	16	0.443	0.011	14	19	0.505	0.012	19	19	0.488	0.010	40	60	0.532	0.007	9	2	0.626	0.017	7	7
chrI	204320	C	T	11	9	0.665	0.020	53	11	0.639	0.012	65	37	0.640	0.008	0	1	0.515	0.056	40	26	0.556	0.012	16	19	0.518	0.016	48	38	0.441	0.011	44	26	0.505	0.012	39	23	0.486	0.010	78	53	0.530	0.007	21	7	0.624	0.017	20	12
chrI	204329	C	T	11	8	0.665	0.020	52	10	0.639	0.012	65	33	0.640	0.008	0	1	0.515	0.056	35	25	0.556	0.012	16	14	0.518	0.016	40	33	0.441	0.011	42	21	0.505	0.012	40	20	0.486	0.010	73	48	0.530	0.007	16	7	0.624	0.017	18	10
chrI	205499	C	G	0	0	0.664	0.021	0	0	0.627	0.012	0	1	0.632	0.008	0	0	0.528	0.060	0	1	0.552	0.012	0	0	0.516	0.016	0	0	0.430	0.011	0	0	0.494	0.012	0	0	0.477	0.010	0	3	0.520	0.007	0	0	0.616	0.017	0	0
chrI	205519	C	A	0	0	0.664	0.021	0	0	0.628	0.012	0	2	0.632	0.008	0	0	0.528	0.060	0	1	0.551	0.012	0	1	0.513	0.015	0	0	0.430	0.011	0	0	0.493	0.012	0	0	0.478	0.010	0	3	0.520	0.007	0	0	0.615	0.017	0	0
chrI	205679	C	G,T	5	3	0.662	0.021	4	5	0.628	0.013	35	11	0.633	0.008	0	0	0.528	0.060	12	8	0.552	0.012	2	1	0.514	0.016	14	12	0.428	0.011	11	4	0.494	0.012	11	8	0.477	0.010	31	19	0.522	0.007	4	1	0.617	0.017	4	1
chrI	205685	C	T	5	4	0.662	0.021	4	5	0.628	0.013	34	18	0.633	0.008	0	0	0.528	0.060	8	9	0.552	0.012	2	1	0.514	0.016	15	12	0.428	0.011	10	6	0.494	0.012	10	8	0.477	0.010	29	22	0.522	0.007	4	2	0.617	0.017	4	4
chrI	205742	T	C	24	19	0.662	0.021	39	35	0.628	0.013	137	66	0.633	0.008	4	12	0.528	0.060	47	42	0.552	0.012	25	29	0.514	0.016	82	77	0.428	0.011	54	47	0.494	0.012	52	49	0.477	0.010	125	109	0.522	0.007	36	16	0.617	0.017	24	27
chrI	205835	C	T	48	57	0.662	0.021	137	111	0.628	0.013	241	218	0.633	0.008	20	19	0.528	0.060	160	102	0.552	0.012	88	61	0.514	0.016	218	160	0.428	0.011	162	129	0.494	0.012	169	134	0.477	0.010	328	236	0.522	0.007	78	59	0.617	0.017	95	57
chrI	205877	T	C	58	22	0.662	0.021	108	67	0.628	0.013	208	121	0.633	0.008	8	14	0.528	0.060	87	80	0.552	0.012	58	51	0.514	0.016	115	120	0.428	0.011	98	102	0.494	0.012	110	112	0.477	0.010	215	187	0.522	0.007	59	30	0.617	0.017	53	54
chrI	205883	T	C	23	14	0.662	0.021	44	57	0.628	0.013	96	102	0.633	0.008	5	6	0.528	0.060	39	66	0.552	0.012	22	30	0.514	0.016	36	100	0.428	0.011	37	72	0.494	0.012	39	92	0.477	0.010	97	172	0.522	0.007	20	20	0.617	0.017	21	28
chrI	205901	A	G	24	28	0.662	0.021	41	50	0.628	0.013	95	93	0.633	0.008	3	5	0.528	0.060	46	42	0.552	0.012	27	32	0.514	0.016	37	80	0.428	0.011	36	53	0.494	0.012	45	69	0.477	0.010	106	108	0.522	0.007	25	25	0.617	0.017	28	39
chrI	206126	T	C	0	11	0.662	0.021	0	24	0.628	0.013	0	47	0.633	0.008	0	3	0.528	0.060	0	33	0.552	0.012	0	17	0.514	0.016	1	29	0.428	0.011	0	18	0.494	0.012	0	28	0.477	0.010	1	51	0.522	0.007	0	20	0.617	0.017	0	22
chrI	206129	A	C	0	11	0.662	0.021	0	24	0.628	0.013	0	47	0.633	0.008	0	3	0.528	0.060	0	33	0.552	0.012	0	17	0.514	0.016	1	29	0.428	0.011	0	18	0.494	0.012	0	28	0.477	0.010	1	51	0.522	0.007	0	20	0.617	0.017	0	22
chrI	206132	G	T	0	11	0.662	0.021	0	24	0.628	0.013	0	47	0.633	0.008	0	3	0.528	0.060	0	33	0.552	0.012	0	17	0.514	0.016	1	29	0.428	0.011	0	18	0.494	0.012	0	28	0.477	0.010	1	51	0.522	0.007	0	20	0.617	0.017	0	22
chrI	206144	C	T	0	13	0.662	0.021	1	30	0.628	0.013	2	51	0.633	0.008	0	3	0.528	0.060	2	34	0.552	0.012	0	25	0.514	0.016	1	33	0.428	0.011	1	18	0.494	0.012	0	27	0.477	0.010	4	50	0.522	0.007	1	19	0.617	0.017	0	18
chrI	206177	G	C	0	14	0.662	0.021	0	37	0.628	0.013	0	65	0.633	0.008	0	0	0.528	0.060	0	34	0.552	0.012	0	30	0.514	0.016	0	29	0.428	0.011	0	25	0.494	0.012	0	24	0.477	0.010	0	49	0.522	0.007	0	25	0.617	0.017	0	8
chrI	206178	C	A	0	14	0.662	0.021	0	37	0.628	0.013	0	65	0.633	0.008	0	0	0.528	0.060	0	34	0.552	0.012	0	30	0.514	0.016	0	29	0.428	0.011	0	25	0.494	0.012	0	24	0.477	0.010	0	49	0.522	0.007	0	25	0.617	0.017	0	8
chrI	206179	A	C	0	14	0.662	0.021	0	37	0.628	0.013	0	65	0.633	0.008	0	0	0.528	0.060	0	34	0.552	0.012	0	30	0.514	0.016	0	29	0.428	0.011	0	25	0.494	0.012	0	24	0.477	0.010	0	49	0.522	0.007	0	25	0.617	0.017	0	8
chrI	206278	C	A	34	4	0.662	0.021	81	27	0.628	0.013	142	53	0.633	0.008	10	3	0.528	0.060	58	32	0.552	0.012	54	23	0.514	0.016	83	52	0.428	0.011	75	38	0.494	0.012	72	51	0.477	0.010	143	98	0.522	0.007	34	22	0.617	0.017	37	19
chrI	206351	T	C	30	9	0.662	0.021	62	48	0.628	0.013	120	90	0.633	0.008	7	6	0.528	0.060	50	44	0.552	0.012	42	39	0.514	0.016	71	75	0.428	0.011	53	53	0.494	0.012	56	78	0.477	0.010	116	134	0.522	0.007	28	36	0.617	0.017	38	27
chrI	206354	G	T	30	9	0.662	0.021	62	48	0.628	0.013	120	90	0.633	0.008	7	6	0.528	0.060	50	44	0.552	0.012	42	39	0.514	0.016	71	75	0.428	0.011	53	53	0.494	0.012	56	78	0.477	0.010	116	134	0.522	0.007	28	36	0.617	0.017	38	27
chrI	206441	A	G	18	63	0.662	0.021	63	171	0.628	0.013	124	376	0.633	0.008	7	26	0.528	0.060	36	183	0.552	0.012	42	150	0.514	0.016	52	325	0.428	0.011	60	300	0.494	0.012	44	270	0.477	0.010	124	526	0.522	0.007	40	126	0.617	0.017	44	117
chrI	206523	G	A	15	14	0.662	0.021	64	53	0.628	0.013	120	116	0.633	0.008	7	7	0.528	0.060	47	72	0.552	0.012	44	57	0.514	0.016	74	101	0.428	0.011	71	96	0.494	0.012	63	80	0.477	0.010	137	176	0.522	0.007	46	43	0.617	0.017	53	46
chrI	206799	T	G	10	3	0.662	0.021	24	14	0.628	0.013	52	32	0.633	0.008	3	0	0.528	0.060	22	14	0.552	0.012	17	13	0.514	0.016	13	33	0.428	0.011	9	13	0.494	0.012	23	23	0.477	0.010	58	41	0.522	0.007	21	7	0.617	0.017	23	4
chrI	207621	G	A	32	17	0.662	0.021	58	11	0.628	0.013	150	53	0.633	0.008	6	7	0.528	0.060	58	28	0.552	0.012	35	25	0.513	0.016	61	51	0.428	0.011	54	35	0.494	0.012	51	45	0.477	0.010	138	79	0.522	0.007	38	17	0.617	0.017	34	22
chrI	207642	T	G	29	17	0.662	0.021	46	16	0.628	0.013	139	61	0.633	0.008	3	8	0.528	0.060	57	33	0.552	0.012	34	31	0.513	0.016	63	55	0.428	0.011	45	39	0.494	0.012	48	47	0.477	0.010	129	84	0.522	0.007	31	20	0.617	0.017	26	22
chrI	207670	T	G	34	16	0.662	0.021	52	23	0.628	0.013	143	59	0.633	0.008	7	7	0.528	0.060	43	33	0.552	0.012	33	32	0.513	0.016	56	56	0.428	0.011	46	44	0.494	0.012	49	47	0.477	0.010	123	96	0.522	0.007	30	22	0.617	0.017	26	26
chrI	207683	G	A	30	12	0.662	0.021	54	21	0.628	0.013	125	50	0.633	0.008	7	9	0.528	0.060	41	30	0.552	0.012	31	30	0.513	0.016	55	48	0.428	0.011	47	37	0.494	0.012	45	41	0.477	0.010	113	90	0.522	0.007	32	21	0.617	0.017	29	21
chrI	207685	T	C	30	12	0.662	0.021	54	21	0.628	0.013	125	50	0.633	0.008	7	9	0.528	0.060	41	30	0.552	0.012	31	30	0.513	0.016	55	48	0.428	0.011	47	37	0.494	0.012	45	41	0.477	0.010	113	90	0.522	0.007	32	21	0.617	0.017	29	21
chrI	207691	A	G	33	14	0.662	0.021	60	23	0.628	0.013	129	53	0.633	0.008	7	12	0.528	0.060	45	32	0.552	0.012	32	33	0.513	0.016	60	53	0.428	0.011	50	44	0.494	0.012	49	44	0.477	0.010	117	96	0.522	0.007	34	22	0.617	0.017	32	25
chrI	208139	T	C	1	0	0.662	0.021	3	0	0.628	0.013	10	0	0.631	0.008	0	0	0.528	0.060	4	0	0.552	0.012	3	0	0.513	0.016	3	0	0.428	0.011	5	0	0.494	0.012	6	0	0.476	0.011	17	0	0.521	0.007	2	0	0.616	0.017	1	0
chrI	208571	A	G	0	2	0.660	0.021	4	1	0.628	0.013	21	4	0.629	0.008	0	0	0.528	0.060	8	3	0.547	0.013	4	2	0.510	0.016	3	6	0.429	0.011	7	4	0.492	0.012	24	3	0.472	0.011	30	17	0.520	0.007	7	1	0.615	0.017	10	0
chrI	208588	T	C	0	2	0.660	0.021	4	1	0.629	0.013	19	4	0.630	0.008	0	0	0.528	0.060	6	3	0.548	0.013	1	2	0.510	0.016	3	7	0.429	0.011	4	6	0.492	0.012	25	3	0.473	0.011	23	20	0.517	0.007	2	2	0.615	0.017	8	2
chrI	208659	T	C	1	2	0.657	0.021	6	1	0.628	0.013	22	6	0.631	0.008	0	0	0.528	0.060	13	3	0.550	0.013	2	3	0.511	0.016	9	9	0.429	0.011	10	3	0.491	0.012	17	4	0.473	0.011	35	16	0.517	0.007	3	1	0.615	0.017	5	2
chrI	208691	C	T	1	1	0.657	0.021	6	1	0.628	0.013	22	2	0.631	0.008	0	0	0.528	0.060	13	2	0.550	0.013	2	1	0.511	0.016	8	6	0.429	0.011	14	1	0.491	0.012	12	4	0.473	0.011	31	10	0.517	0.007	3	1	0.615	0.017	3	1
chrI	210112	T	C	5	0	0.653	0.021	23	2	0.627	0.013	35	7	0.626	0.008	0	0	0.522	0.064	19	0	0.548	0.013	11	0	0.509	0.016	11	5	0.425	0.011	5	3	0.492	0.012	24	5	0.470	0.011	50	6	0.516	0.007	12	0	0.622	0.017	8	1
chrI	210154	C	G	4	0	0.653	0.021	19	3	0.627	0.013	30	6	0.626	0.008	0	0	0.522	0.064	17	0	0.548	0.013	11	0	0.509	0.016	14	3	0.425	0.011	5	6	0.492	0.012	22	5	0.470	0.011	44	7	0.516	0.007	8	0	0.622	0.017	7	1
chrI	210155	G	A	4	0	0.653	0.021	19	3	0.627	0.013	30	6	0.626	0.008	0	0	0.522	0.064	17	0	0.548	0.013	11	0	0.509	0.016	14	3	0.425	0.011	5	6	0.492	0.012	22	5	0.470	0.011	44	7	0.516	0.007	8	0	0.622	0.017	7	1
chrI	210818	A	T	0	2	0.651	0.022	0	9	0.625	0.013	0	39	0.623	0.008	0	0	0.522	0.064	0	9	0.547	0.013	0	9	0.507	0.016	0	10	0.425	0.011	0	7	0.489	0.012	0	19	0.469	0.011	0	35	0.512	0.007	0	6	0.615	0.018	0	6
chrI	211019	T	C	0	3	0.651	0.022	0	6	0.625	0.013	0	29	0.623	0.008	0	0	0.522	0.064	0	8	0.547	0.013	0	11	0.507	0.016	0	6	0.425	0.011	0	5	0.489	0.012	0	9	0.469	0.011	0	37	0.512	0.007	0	10	0.615	0.018	0	6
chrI	212135	G	C	5	0	0.656	0.023	0	2	0.623	0.013	27	5	0.615	0.009	0	0	0.533	0.067	8	5	0.542	0.014	15	4	0.504	0.016	14	5	0.418	0.011	15	3	0.484	0.013	13	10	0.464	0.011	29	17	0.509	0.008	5	3	0.607	0.018	4	3
chrI	212151	A	G	5	0	0.656	0.023	2	3	0.623	0.013	40	7	0.615	0.009	0	0	0.533	0.067	13	8	0.542	0.014	17	4	0.504	0.016	19	5	0.418	0.011	20	3	0.484	0.013	20	12	0.464	0.011	42	17	0.509	0.008	7	3	0.607	0.018	6	4
chrI	212292	T	C	1	1	0.656	0.023	4	1	0.623	0.013	27	2	0.615	0.009	0	0	0.533	0.067	11	5	0.542	0.014	3	2	0.504	0.016	26	8	0.418	0.011	12	7	0.484	0.013	23	5	0.464	0.011	30	18	0.509	0.008	4	1	0.607	0.018	5	0
chrI	212486	T	C	0	1	0.651	0.023	0	0	0.621	0.014	3	0	0.612	0.009	0	0	0.533	0.067	2	0	0.540	0.014	1	1	0.503	0.017	3	2	0.417	0.012	1	3	0.483	0.013	1	0	0.460	0.011	9	3	0.504	0.008	1	0	0.604	0.019	0	0
chrI	218955	T	C	0	0	0.629	0.030	0	0	0.617	0.017	6	2	0.591	0.011	1	1	0.505	0.085	0	1	0.536	0.017	2	1	0.479	0.021	1	1	0.407	0.014	3	2	0.479	0.016	0	3	0.436	0.014	12	11	0.490	0.010	0	0	0.583	0.022	0	1
chrI	218957	G	A	0	0	0.629	0.030	0	0	0.617	0.017	6	2	0.591	0.011	1	1	0.505	0.085	0	1	0.536	0.017	2	1	0.479	0.021	1	1	0.407	0.014	3	2	0.479	0.016	0	3	0.436	0.014	12	11	0.490	0.010	0	0	0.583	0.022	0	1
chrI	218960	A	G	0	0	0.629	0.030	0	0	0.617	0.017	6	2	0.591	0.011	1	1	0.505	0.085	0	1	0.536	0.017	2	1	0.479	0.021	1	1	0.407	0.014	3	2	0.479	0.016	0	3	0.436	0.014	12	11	0.490	0.010	0	0	0.583	0.022	0	1
chrI	218968	T	C	0	0	0.629	0.030	1	0	0.617	0.017	10	2	0.591	0.011	1	1	0.505	0.085	0	1	0.536	0.017	4	1	0.479	0.021	1	1	0.407	0.014	5	2	0.479	0.016	0	3	0.436	0.014	14	12	0.490	0.010	1	0	0.583	0.022	0	1
chrI	218971	C	T	0	0	0.629	0.030	1	0	0.617	0.017	10	2	0.591	0.011	1	1	0.505	0.085	0	1	0.536	0.017	4	1	0.479	0.021	1	1	0.407	0.014	5	2	0.479	0.016	0	3	0.436	0.014	14	12	0.490	0.010	1	0	0.583	0.022	0	1
chrI	218983	T	C	0	0	0.629	0.030	1	1	0.617	0.017	11	3	0.591	0.011	1	1	0.505	0.085	0	3	0.536	0.017	5	2	0.479	0.021	2	4	0.407	0.014	5	2	0.479	0.016	2	5	0.436	0.014	17	18	0.490	0.010	1	1	0.583	0.022	0	1
chrI	218992	T	C	1	0	0.629	0.030	1	2	0.617	0.017	12	3	0.591	0.011	1	1	0.505	0.085	0	3	0.536	0.017	5	2	0.479	0.021	4	4	0.407	0.014	5	2	0.479	0.016	2	6	0.436	0.014	17	18	0.490	0.010	1	1	0.583	0.022	0	1
chrI	218998	T	G	1	0	0.629	0.030	3	2	0.617	0.017	11	3	0.591	0.011	0	1	0.505	0.085	2	3	0.536	0.017	5	2	0.479	0.021	4	4	0.407	0.014	5	2	0.479	0.016	3	6	0.436	0.014	18	18	0.490	0.010	1	1	0.583	0.022	0	1
chrI	219001	A	T	1	0	0.629	0.030	3	2	0.617	0.017	11	3	0.591	0.011	0	1	0.505	0.085	2	3	0.536	0.017	5	2	0.479	0.021	4	4	0.407	0.014	5	2	0.479	0.016	3	6	0.436	0.014	18	18	0.490	0.010	1	1	0.583	0.022	0	1
chrI	219010	A	G	1	0	0.629	0.030	3	2	0.617	0.017	14	4	0.591	0.011	0	1	0.505	0.085	2	3	0.536	0.017	5	6	0.479	0.021	5	6	0.407	0.014	5	4	0.479	0.016	4	7	0.436	0.014	17	22	0.490	0.010	1	1	0.583	0.022	0	1
chrI	219067	C	T	2	0	0.629	0.030	8	1	0.617	0.017	18	6	0.591	0.011	0	0	0.505	0.085	8	0	0.536	0.017	6	6	0.479	0.021	10	9	0.407	0.014	10	4	0.479	0.016	8	8	0.436	0.014	18	11	0.490	0.010	2	1	0.583	0.022	2	0
chrI	219071	G	A	2	0	0.629	0.030	8	1	0.617	0.017	18	6	0.591	0.011	0	0	0.505	0.085	8	0	0.536	0.017	6	6	0.479	0.021	10	9	0.407	0.014	10	4	0.479	0.016	8	8	0.436	0.014	18	11	0.490	0.010	2	1	0.583	0.022	2	0
chrI	219074	C	T	2	0	0.629	0.030	8	1	0.617	0.017	18	6	0.591	0.011	0	0	0.505	0.085	8	0	0.536	0.017	6	6	0.479	0.021	10	9	0.407	0.014	10	4	0.479	0.016	8	8	0.436	0.014	18	11	0.490	0.010	2	1	0.583	0.022	2	0
chrI	219160	T	C	7	2	0.629	0.030	21	2	0.617	0.017	39	18	0.591	0.011	1	1	0.505	0.085	26	5	0.536	0.017	20	11	0.479	0.021	25	16	0.407	0.014	23	16	0.479	0.016	14	20	0.436	0.014	47	42	0.490	0.010	9	4	0.583	0.022	20	7
chrI	219166	C	T	7	2	0.629	0.030	23	3	0.617	0.017	42	17	0.591	0.011	1	1	0.505	0.085	26	6	0.536	0.017	21	13	0.479	0.021	25	16	0.407	0.014	25	16	0.479	0.016	16	21	0.436	0.014	48	46	0.490	0.010	9	4	0.583	0.022	21	8
chrI	219190	A	G	6	3	0.629	0.030	28	4	0.617	0.017	44	24	0.591	0.011	1	1	0.505	0.085	28	10	0.536	0.017	21	13	0.479	0.021	25	18	0.407	0.014	31	17	0.479	0.016	20	22	0.436	0.014	54	53	0.490	0.010	13	5	0.583	0.022	21	8
chrI	219225	C	A	7	2	0.629	0.030	30	9	0.617	0.017	54	34	0.591	0.011	1	1	0.505	0.085	27	12	0.536	0.017	31	22	0.479	0.021	27	26	0.407	0.014	37	19	0.479	0.016	24	29	0.436	0.014	61	69	0.490	0.010	18	6	0.583	0.022	24	10
chrI	219285	A	C	6	2	0.629	0.030	24	13	0.617	0.017	58	38	0.591	0.011	1	3	0.504	0.085	26	15	0.536	0.017	28	17	0.479	0.021	22	16	0.406	0.014	19	26	0.479	0.016	30	23	0.436	0.014	65	65	0.490	0.010	19	4	0.583	0.022	18	8
chrI	219329	T	G	5	1	0.629	0.030	18	14	0.617	0.017	51	25	0.591	0.011	0	4	0.504	0.085	21	12	0.536	0.017	23	11	0.478	0.021	14	15	0.406	0.014	22	23	0.479	0.016	22	21	0.436	0.014	55	55	0.490	0.010	13	5	0.583	0.022	13	6
chrI	219526	G	A	10	2	0.629	0.030	24	14	0.617	0.017	61	31	0.591	0.011	2	0	0.504	0.085	43	9	0.536	0.017	10	9	0.478	0.021	36	17	0.406	0.014	26	18	0.479	0.016	33	19	0.436	0.014	81	42	0.490	0.010	11	6	0.583	0.022	9	2
chrI	219551	A	C	11	2	0.629	0.030	25	21	0.617	0.017	68	38	0.591	0.011	2	0	0.504	0.085	49	11	0.536	0.017	14	15	0.478	0.021	46	25	0.406	0.014	29	20	0.479	0.016	38	23	0.436	0.014	90	57	0.490	0.010	15	7	0.583	0.022	13	5
chrI	219608	T	G	9	3	0.629	0.030	24	23	0.617	0.017	78	44	0.591	0.011	0	0	0.504	0.085	58	16	0.536	0.017	17	19	0.478	0.021	54	30	0.406	0.014	36	23	0.479	0.016	44	30	0.436	0.014	112	70	0.490	0.010	28	8	0.583	0.022	13	12
chrI	219610	T	A	9	3	0.629	0.030	24	23	0.617	0.017	78	44	0.591	0.011	0	0	0.504	0.085	58	16	0.536	0.017	17	19	0.478	0.021	54	30	0.406	0.014	36	23	0.479	0.016	44	30	0.436	0.014	112	70	0.490	0.010	28	8	0.583	0.022	13	12
chrI	219618	C	T	9	3	0.629	0.030	22	22	0.617	0.017	78	46	0.591	0.011	0	0	0.504	0.085	56	18	0.536	0.017	17	18	0.478	0.021	57	29	0.406	0.014	35	24	0.479	0.016	41	29	0.436	0.014	108	70	0.490	0.010	28	8	0.583	0.022	14	13
chrI	219637	T	A	7	4	0.629	0.030	24	18	0.617	0.017	72	43	0.591	0.011	0	0	0.504	0.085	53	17	0.536	0.017	15	15	0.478	0.021	55	27	0.406	0.014	34	20	0.479	0.016	40	26	0.436	0.014	100	64	0.490	0.010	27	9	0.583	0.022	13	13
chrI	219669	C	G	2	2	0.629	0.030	18	5	0.617	0.017	40	25	0.591	0.011	0	0	0.504	0.085	37	8	0.536	0.017	7	9	0.478	0.021	28	16	0.406	0.014	27	15	0.479	0.016	24	14	0.436	0.014	68	46	0.490	0.010	17	5	0.583	0.022	10	7
chrI	219693	G	A	1	1	0.629	0.030	14	4	0.617	0.017	35	20	0.591	0.011	0	0	0.504	0.085	30	8	0.536	0.017	6	8	0.478	0.021	24	11	0.406	0.014	21	12	0.479	0.016	22	10	0.436	0.014	54	35	0.490	0.010	10	5	0.583	0.022	9	9
chrI	219700	T	A	2	1	0.629	0.030	12	5	0.617	0.017	37	20	0.591	0.011	0	0	0.504	0.085	26	5	0.536	0.017	6	8	0.478	0.021	21	10	0.406	0.014	20	9	0.479	0.016	21	9	0.436	0.014	49	32	0.490	0.010	9	4	0.583	0.022	7	8
chrI	219712	G	A	2	1	0.629	0.030	10	4	0.617	0.017	32	18	0.591	0.011	0	0	0.504	0.085	21	5	0.536	0.017	6	7	0.478	0.021	19	10	0.406	0.014	18	9	0.479	0.016	19	6	0.436	0.014	45	26	0.490	0.010	6	4	0.583	0.022	6	6
chrI	219719	A	C	2	1	0.629	0.030	10	3	0.616	0.017	29	13	0.591	0.011	0	0	0.504	0.085	18	3	0.536	0.017	6	5	0.478	0.021	15	11	0.406	0.014	12	8	0.479	0.016	17	4	0.436	0.014	40	21	0.490	0.010	6	4	0.583	0.022	6	6
chrI	219720	A	C	2	1	0.629	0.030	10	3	0.616	0.017	29	13	0.591	0.011	0	0	0.504	0.085	18	3	0.536	0.017	6	5	0.478	0.021	15	11	0.406	0.014	12	8	0.479	0.016	17	4	0.436	0.014	40	21	0.490	0.010	6	4	0.583	0.022	6	6
chrI	220518	C	T	9	8	0.626	0.031	33	23	0.618	0.018	65	72	0.587	0.011	1	5	0.504	0.085	39	45	0.534	0.018	17	40	0.473	0.021	23	63	0.404	0.015	30	36	0.479	0.016	27	48	0.435	0.014	71	98	0.489	0.010	24	25	0.580	0.023	21	31
chrI	220607	C	T	13	20	0.626	0.031	41	29	0.618	0.018	78	64	0.587	0.011	5	5	0.504	0.085	25	74	0.534	0.018	25	39	0.473	0.021	28	72	0.404	0.015	39	59	0.479	0.016	40	68	0.435	0.014	68	97	0.489	0.010	26	21	0.580	0.023	23	48
chrI	220680	T	A	11	11	0.626	0.031	33	27	0.618	0.018	57	52	0.586	0.011	3	6	0.504	0.085	27	40	0.534	0.018	20	30	0.473	0.021	16	48	0.404	0.015	28	36	0.479	0.016	35	44	0.435	0.014	42	69	0.489	0.010	23	18	0.580	0.023	13	26
chrI	220693	T	G	12	13	0.626	0.031	38	32	0.618	0.018	68	53	0.586	0.011	3	6	0.504	0.085	29	46	0.534	0.018	28	31	0.473	0.021	24	51	0.404	0.015	32	37	0.479	0.016	43	46	0.435	0.014	51	71	0.489	0.010	22	17	0.580	0.023	16	28
chrI	221658	T	C	0	0	0.625	0.031	3	1	0.618	0.018	11	5	0.585	0.012	0	0	0.490	0.090	6	0	0.535	0.018	1	1	0.472	0.021	1	5	0.403	0.015	3	2	0.478	0.016	3	4	0.431	0.014	26	17	0.488	0.010	0	0	0.579	0.023	0	0
chrI	221681	C	T	0	0	0.625	0.031	3	5	0.618	0.018	15	8	0.585	0.012	0	0	0.490	0.090	6	2	0.535	0.018	1	1	0.472	0.021	1	7	0.403	0.015	3	2	0.478	0.016	4	7	0.431	0.014	26	22	0.488	0.010	0	0	0.579	0.023	0	1
chrI	221690	T	C	0	1	0.625	0.031	4	5	0.618	0.018	19	11	0.585	0.012	0	0	0.490	0.090	5	2	0.535	0.018	2	2	0.472	0.021	1	9	0.403	0.015	5	3	0.478	0.016	6	8	0.431	0.014	27	20	0.488	0.010	0	0	0.579	0.023	0	1
chrI	221861	C	T	12	14	0.625	0.031	25	44	0.618	0.018	50	56	0.585	0.012	6	0	0.490	0.090	35	38	0.535	0.018	9	37	0.472	0.021	24	47	0.403	0.015	28	58	0.477	0.016	26	62	0.431	0.014	55	78	0.488	0.010	16	15	0.579	0.023	17	23
chrI	222056	C	T	2	4	0.625	0.031	10	13	0.618	0.018	42	41	0.585	0.012	0	0	0.490	0.090	21	22	0.535	0.018	5	18	0.472	0.021	16	28	0.403	0.015	10	21	0.477	0.016	15	28	0.431	0.014	48	82	0.488	0.010	8	9	0.579	0.023	6	8
chrI	222095	C	T	1	3	0.625	0.031	11	12	0.618	0.018	51	43	0.585	0.012	0	0	0.490	0.090	19	31	0.535	0.018	9	15	0.472	0.021	14	37	0.403	0.015	10	22	0.477	0.016	12	36	0.431	0.014	44	81	0.488	0.010	9	7	0.579	0.023	5	9
chrI	222191	C	T	1	10	0.625	0.031	25	29	0.618	0.018	77	50	0.585	0.012	0	3	0.490	0.090	34	32	0.535	0.018	14	18	0.472	0.021	21	58	0.403	0.015	21	27	0.477	0.016	21	33	0.431	0.014	56	96	0.488	0.010	16	17	0.579	0.023	10	10
chrI	222206	G	C	4	18	0.625	0.031	34	39	0.618	0.018	101	68	0.585	0.012	1	5	0.490	0.090	46	46	0.535	0.018	27	29	0.472	0.021	26	73	0.403	0.015	28	46	0.477	0.016	27	45	0.431	0.014	72	142	0.488	0.010	23	28	0.579	0.023	13	10
chrI	222310	C	T	10	26	0.625	0.031	41	33	0.618	0.018	93	69	0.585	0.012	7	2	0.490	0.090	43	50	0.535	0.018	17	37	0.472	0.021	30	66	0.403	0.015	29	56	0.477	0.016	29	58	0.431	0.014	50	128	0.488	0.010	21	29	0.579	0.023	23	27
chrI	222311	C	T	10	26	0.625	0.031	41	33	0.618	0.018	93	69	0.585	0.012	7	2	0.490	0.090	43	50	0.535	0.018	17	37	0.472	0.021	30	66	0.403	0.015	29	56	0.477	0.016	29	58	0.431	0.014	50	128	0.488	0.010	21	29	0.579	0.023	23	27
chrI	222605	T	C	26	30	0.625	0.031	56	56	0.618	0.018	112	97	0.585	0.012	7	10	0.490	0.090	57	67	0.535	0.018	26	48	0.472	0.021	49	116	0.403	0.015	53	71	0.477	0.016	41	109	0.431	0.014	80	148	0.488	0.010	36	36	0.579	0.023	23	41
chrI	222857	T	C	0	1	0.625	0.031	5	2	0.618	0.018	15	15	0.585	0.012	1	0	0.490	0.090	8	1	0.535	0.018	3	3	0.472	0.021	4	5	0.403	0.015	2	4	0.477	0.016	5	10	0.431	0.014	18	35	0.488	0.010	0	4	0.579	0.023	2	0
chrI	223429	C	T	0	0	0.625	0.031	0	0	0.618	0.018	0	0	0.585	0.012	0	0	0.490	0.090	0	0	0.535	0.018	0	0	0.472	0.021	0	0	0.403	0.015	0	0	0.477	0.016	0	0	0.431	0.014	1	1	0.488	0.010	0	0	0.579	0.023	0	0
chrI	223446	G	A	0	0	0.625	0.031	0	0	0.618	0.018	0	0	0.585	0.012	0	0	0.490	0.090	0	0	0.535	0.018	0	0	0.472	0.021	0	0	0.403	0.015	0	0	0.477	0.016	0	0	0.431	0.014	1	2	0.488	0.010	0	0	0.579	0.023	0	0
chrI	223452	A	G	0	0	0.625	0.031	0	0	0.618	0.018	0	0	0.585	0.012	0	0	0.490	0.090	0	0	0.535	0.018	0	0	0.472	0.021	0	0	0.403	0.015	0	0	0.477	0.016	0	0	0.431	0.014	1	3	0.488	0.010	0	0	0.579	0.023	0	0
chrI	223468	T	C	0	0	0.625	0.031	0	0	0.618	0.018	0	0	0.585	0.012	0	0	0.490	0.090	0	0	0.535	0.018	0	0	0.472	0.021	0	0	0.403	0.015	0	0	0.477	0.016	0	0	0.431	0.014	1	3	0.488	0.010	0	0	0.579	0.023	0	0
chrI	223497	T	C	0	0	0.625	0.031	0	0	0.618	0.018	0	0	0.585	0.012	0	0	0.490	0.090	0	0	0.535	0.018	0	0	0.472	0.021	0	1	0.403	0.015	0	0	0.477	0.016	0	0	0.431	0.014	0	3	0.488	0.010	0	0	0.579	0.023	0	0
chrI	223524	T	A	0	0	0.625	0.031	0	0	0.618	0.018	5	1	0.585	0.012	0	0	0.490	0.090	1	0	0.535	0.018	0	0	0.472	0.021	0	1	0.403	0.015	0	0	0.477	0.016	0	1	0.431	0.014	2	5	0.488	0.010	0	1	0.579	0.023	1	0
chrI	223566	C	T	0	0	0.625	0.031	1	1	0.618	0.018	7	9	0.585	0.012	0	0	0.490	0.090	2	2	0.535	0.018	0	2	0.472	0.021	2	5	0.403	0.015	0	2	0.477	0.016	1	3	0.431	0.014	2	6	0.488	0.010	0	1	0.579	0.023	1	0
chrI	223633	C	T	0	1	0.625	0.031	5	5	0.618	0.018	12	17	0.585	0.012	0	0	0.490	0.090	4	4	0.535	0.018	0	7	0.472	0.021	5	15	0.403	0.015	0	5	0.477	0.016	6	7	0.431	0.014	9	20	0.488	0.010	2	2	0.579	0.023	0	0
chrI	223684	A	G	1	2	0.625	0.031	6	10	0.618	0.018	19	21	0.585	0.012	0	0	0.490	0.090	7	6	0.535	0.018	2	9	0.472	0.021	8	21	0.403	0.015	1	11	0.477	0.016	11	13	0.431	0.014	16	38	0.488	0.010	2	6	0.579	0.023	1	0
chrI	223692	A	C	1	2	0.625	0.031	6	10	0.618	0.018	20	21	0.585	0.012	0	0	0.490	0.090	8	6	0.535	0.018	2	8	0.472	0.021	7	26	0.403	0.015	1	11	0.477	0.016	11	14	0.431	0.014	17	42	0.488	0.010	2	6	0.579	0.023	1	0
chrI	223737	A	G	1	1	0.625	0.031	3	10	0.618	0.018	16	17	0.585	0.012	0	0	0.490	0.090	7	5	0.535	0.018	2	7	0.472	0.021	4	24	0.403	0.015	2	7	0.477	0.016	15	13	0.431	0.014	18	49	0.488	0.010	2	6	0.579	0.023	1	0
chrI	224637	A	G	3	0	0.610	0.034	4	0	0.614	0.019	19	6	0.583	0.012	0	0	0.490	0.091	5	1	0.538	0.019	5	2	0.463	0.022	9	4	0.399	0.015	3	0	0.471	0.017	3	4	0.425	0.015	18	5	0.481	0.010	2	1	0.573	0.024	2	0
chrI	224645	C	G	3	0	0.610	0.034	4	0	0.614	0.019	20	6	0.583	0.012	0	0	0.490	0.091	6	1	0.538	0.019	5	2	0.463	0.022	10	2	0.399	0.015	3	0	0.471	0.017	3	4	0.425	0.015	19	3	0.481	0.010	2	1	0.573	0.024	3	0
chrI	224646	G	A	3	0	0.610	0.034	4	0	0.614	0.019	20	6	0.583	0.012	0	0	0.490	0.091	6	1	0.538	0.019	5	2	0.463	0.022	10	2	0.399	0.015	3	0	0.471	0.017	3	4	0.425	0.015	19	3	0.481	0.010	2	1	0.573	0.024	3	0
chrI	224660	G	C	3	0	0.610	0.034	6	0	0.614	0.019	24	9	0.583	0.012	0	0	0.490	0.091	5	2	0.538	0.019	4	3	0.463	0.022	9	4	0.399	0.015	5	0	0.471	0.017	3	4	0.425	0.015	21	10	0.481	0.010	2	1	0.573	0.024	3	0
chrI	224671	C	G	4	0	0.610	0.034	10	2	0.614	0.019	22	9	0.583	0.012	0	0	0.490	0.091	5	1	0.538	0.019	4	3	0.463	0.022	9	4	0.399	0.015	4	1	0.471	0.017	5	4	0.425	0.015	24	10	0.481	0.010	2	1	0.573	0.024	4	0
chrI	224727	T	C	6	0	0.610	0.034	13	7	0.614	0.019	27	14	0.583	0.012	0	0	0.490	0.091	12	1	0.538	0.019	11	3	0.463	0.022	19	6	0.399	0.015	5	6	0.471	0.017	14	6	0.425	0.015	33	19	0.481	0.010	1	4	0.573	0.024	9	5
chrI	224733	G	A	7	0	0.610	0.034	12	7	0.614	0.019	30	15	0.583	0.012	0	0	0.490	0.091	11	1	0.538	0.019	10	4	0.463	0.022	17	7	0.399	0.015	7	7	0.471	0.017	17	4	0.425	0.015	37	25	0.481	0.010	1	7	0.573	0.024	10	7
chrI	224752	T	A	7	0	0.610	0.034	13	7	0.614	0.019	33	16	0.583	0.012	0	0	0.490	0.091	11	2	0.538	0.019	11	4	0.463	0.022	17	7	0.399	0.015	5	7	0.471	0.017	20	4	0.425	0.015	40	26	0.481	0.010	4	7	0.573	0.024	12	5
chrI	224784	A	G	7	0	0.610	0.034	16	8	0.614	0.019	40	13	0.583	0.012	0	0	0.490	0.091	12	3	0.538	0.019	11	3	0.463	0.022	20	11	0.399	0.015	6	8	0.471	0.017	20	6	0.425	0.015	43	27	0.481	0.010	4	8	0.573	0.024	13	7
chrI	225098	A	G	1	0	0.610	0.034	0	0	0.614	0.019	4	1	0.583	0.012	0	0	0.490	0.091	1	1	0.538	0.019	2	0	0.463	0.022	4	1	0.399	0.015	1	0	0.471	0.017	0	0	0.425	0.015	3	1	0.481	0.010	0	0	0.573	0.025	3	1
chrI	225364	C	T	0	0	0.610	0.034	0	0	0.614	0.019	0	0	0.583	0.012	0	0	0.490	0.091	0	0	0.538	0.019	0	0	0.463	0.023	0	1	0.399	0.015	0	0	0.471	0.017	0	0	0.425	0.015	1	6	0.481	0.010	0	0	0.573	0.025	0	0
chrI	225451	G	A	0	0	0.608	0.035	1	0	0.590	0.020	3	4	0.587	0.012	0	0	0.490	0.091	0	0	0.530	0.019	2	1	0.467	0.023	1	1	0.394	0.016	1	1	0.475	0.017	0	1	0.424	0.016	3	6	0.484	0.011	0	0	0.568	0.025	0	1
chrI	225534	A	G	0	1	0.608	0.035	4	7	0.590	0.020	15	9	0.587	0.012	0	0	0.490	0.091	9	7	0.530	0.019	4	6	0.467	0.023	7	12	0.394	0.016	3	10	0.475	0.017	7	5	0.424	0.016	12	22	0.484	0.011	1	4	0.568	0.025	1	1
chrI	225585	T	C	1	1	0.608	0.035	6	8	0.590	0.020	12	7	0.587	0.012	0	0	0.490	0.091	10	7	0.530	0.019	5	8	0.467	0.023	11	13	0.394	0.016	4	11	0.475	0.017	7	6	0.424	0.016	9	19	0.484	0.011	2	5	0.568	0.025	1	0
chrI	225760	C	G	8	16	0.608	0.035	19	28	0.590	0.020	39	82	0.587	0.012	1	6	0.490	0.091	18	38	0.530	0.019	11	24	0.467	0.023	23	58	0.394	0.016	12	29	0.475	0.017	24	38	0.424	0.016	43	87	0.484	0.011	14	7	0.568	0.025	17	17
chrI	225879	C	T	3	6	0.608	0.035	6	11	0.590	0.020	15	34	0.587	0.012	0	0	0.490	0.091	5	15	0.530	0.019	3	9	0.467	0.023	5	20	0.394	0.016	3	10	0.475	0.017	7	18	0.424	0.016	21	28	0.484	0.011	5	2	0.568	0.025	5	5
chrI	226095	C	T	0	0	0.608	0.035	0	0	0.590	0.020	0	0	0.587	0.012	0	0	0.490	0.091	0	0	0.530	0.019	0	1	0.467	0.023	0	0	0.394	0.016	0	0	0.475	0.017	0	0	0.424	0.016	1	4	0.484	0.011	0	0	0.568	0.025	0	0
chrI	226413	G	A	6	1	0.608	0.035	9	13	0.590	0.020	23	31	0.587	0.012	0	0	0.490	0.091	9	13	0.530	0.019	5	7	0.467	0.023	10	22	0.394	0.016	7	20	0.475	0.017	8	20	0.424	0.016	41	48	0.484	0.011	2	6	0.568	0.025	2	5
chrI	226483	C	T	8	4	0.608	0.035	21	24	0.590	0.020	47	53	0.587	0.012	1	0	0.490	0.091	20	31	0.530	0.019	6	19	0.467	0.023	24	61	0.394	0.016	15	26	0.475	0.017	22	41	0.424	0.016	59	69	0.484	0.011	6	18	0.568	0.025	11	10
chrI	226488	C	T	8	5	0.608	0.035	23	24	0.590	0.020	47	56	0.587	0.012	2	0	0.490	0.091	20	31	0.530	0.019	7	21	0.467	0.023	25	60	0.394	0.016	16	28	0.475	0.017	24	45	0.424	0.016	61	72	0.484	0.011	6	18	0.568	0.025	12	11
chrI	226497	C	T	9	7	0.608	0.035	24	25	0.590	0.020	51	59	0.587	0.012	2	0	0.490	0.091	23	31	0.530	0.019	9	26	0.467	0.023	27	66	0.394	0.016	15	37	0.475	0.017	25	49	0.424	0.016	67	75	0.484	0.011	7	20	0.568	0.025	13	10
chrI	226533	C	T	14	11	0.608	0.035	28	30	0.590	0.020	63	67	0.587	0.012	6	0	0.490	0.091	26	32	0.530	0.019	11	27	0.467	0.023	31	76	0.394	0.016	18	44	0.475	0.017	23	49	0.424	0.016	74	102	0.484	0.011	15	22	0.568	0.025	13	11
chrI	230168	G	T	0	0	0.564	0.049	0	0	0.572	0.027	0	0	0.548	0.017	0	0	0.478	0.124	0	0	0.509	0.027	0	0	0.412	0.030	0	0	0.349	0.020	0	0	0.427	0.022	0	0	0.375	0.020	0	0	0.446	0.014	0	0	0.535	0.032	0	0
chrI	230169	T	G	0	0	0.564	0.049	0	0	0.572	0.027	0	0	0.548	0.017	0	0	0.478	0.124	0	0	0.509	0.027	0	0	0.412	0.030	0	0	0.349	0.020	0	0	0.427	0.022	0	0	0.375	0.020	0	0	0.446	0.014	0	0	0.535	0.032	0	0
chrI	230170	G	T	0	0	0.564	0.049	0	0	0.572	0.027	0	0	0.548	0.017	0	0	0.478	0.124	0	0	0.509	0.027	0	0	0.412	0.030	0	0	0.349	0.020	0	0	0.427	0.022	0	0	0.375	0.020	0	0	0.446	0.014	0	0	0.535	0.032	0	0
chrI	230171	T	G	0	0	0.564	0.049	0	0	0.572	0.027	0	0	0.548	0.017	0	0	0.478	0.124	0	0	0.509	0.027	0	0	0.412	0.030	0	0	0.349	0.020	0	0	0.427	0.022	0	0	0.375	0.020	0	0	0.446	0.014	0	0	0.535	0.032	0	0
chrI	230174	G	T	0	0	0.564	0.049	0	0	0.572	0.027	0	0	0.548	0.017	0	0	0.478	0.124	0	0	0.509	0.027	0	0	0.412	0.030	0	0	0.349	0.020	0	0	0.427	0.022	0	0	0.375	0.020	0	0	0.446	0.014	0	0	0.535	0.032	0	0
chrI	230175	T	G	0	0	0.564	0.049	0	0	0.572	0.027	0	0	0.548	0.017	0	0	0.478	0.124	0	0	0.509	0.027	0	0	0.412	0.030	0	0	0.349	0.020	0	0	0.427	0.022	0	0	0.375	0.020	0	0	0.446	0.014	0	0	0.535	0.032	0	0
chrI	230176	G	T	0	0	0.564	0.049	0	0	0.572	0.027	0	0	0.548	0.017	0	0	0.478	0.124	0	0	0.509	0.027	0	0	0.412	0.030	0	0	0.349	0.020	0	0	0.427	0.022	0	0	0.375	0.020	0	0	0.446	0.014	0	0	0.535	0.032	0	0
chrI	230177	T	G	0	0	0.564	0.049	0	0	0.572	0.027	0	0	0.548	0.017	0	0	0.478	0.124	0	0	0.509	0.027	0	0	0.412	0.030	0	0	0.349	0.020	0	0	0.427	0.022	0	0	0.375	0.020	0	0	0.446	0.014	0	0	0.535	0.032	0	0
chrI	230179	G	T	0	0	0.564	0.049	0	0	0.572	0.027	0	0	0.548	0.017	0	0	0.478	0.124	0	0	0.509	0.027	0	0	0.412	0.030	0	0	0.349	0.020	0	0	0.427	0.022	0	0	0.375	0.020	0	0	0.446	0.014	0	0	0.535	0.032	0	0
chrI	230180	T	G	0	0	0.564	0.049	0	0	0.572	0.027	0	0	0.548	0.017	0	0	0.478	0.124	0	0	0.509	0.027	0	0	0.412	0.030	0	0	0.349	0.020	0	0	0.427	0.022	0	0	0.375	0.020	0	0	0.446	0.014	0	0	0.535	0.032	0	0
chrI	230181	G	T	0	0	0.564	0.049	0	0	0.572	0.027	0	0	0.548	0.017	0	0	0.478	0.124	0	0	0.509	0.027	0	0	0.412	0.030	0	0	0.349	0.020	0	0	0.427	0.022	0	0	0.375	0.020	0	0	0.446	0.014	0	0	0.535	0.032	0	0
chrI	230182	T	G	0	0	0.564	0.049	0	0	0.572	0.027	0	0	0.548	0.017	0	0	0.478	0.124	0	0	0.509	0.027	0	0	0.412	0.030	0	0	0.349	0.020	0	0	0.427	0.022	0	0	0.375	0.020	0	0	0.446	0.014	0	0	0.535	0.032	0	0
chrI	230189	T	G	0	0	0.564	0.049	0	0	0.572	0.027	0	0	0.548	0.017	0	0	0.478	0.124	0	0	0.509	0.027	0	0	0.412	0.030	0	0	0.349	0.020	0	0	0.427	0.022	0	0	0.375	0.020	0	0	0.446	0.014	0	0	0.535	0.032	0	0
chrI	230191	G	T	0	0	0.564	0.049	0	0	0.572	0.027	0	0	0.548	0.017	0	0	0.478	0.124	0	0	0.509	0.027	0	0	0.412	0.030	0	0	0.349	0.020	0	0	0.427	0.022	0	0	0.375	0.020	0	0	0.446	0.014	0	0	0.535	0.032	0	0
chrI	230195	T	G	0	0	0.564	0.049	0	0	0.572	0.027	0	0	0.548	0.017	0	0	0.478	0.124	0	0	0.509	0.027	0	0	0.412	0.030	0	0	0.349	0.020	0	0	0.427	0.022	0	0	0.375	0.020	0	0	0.446	0.014	0	0	0.535	0.032	0	0
chrI	230196	G	T	0	0	0.564	0.049	0	0	0.572	0.027	0	0	0.548	0.017	0	0	0.478	0.124	0	0	0.509	0.027	0	0	0.412	0.030	0	0	0.349	0.020	0	0	0.427	0.022	0	0	0.375	0.020	0	0	0.446	0.014	0	0	0.535	0.032	0	0
chrII	1675	A	G	21	17	0.485	0.030	52	37	0.508	0.016	88	63	0.500	0.010	12	10	0.480	0.054	66	29	0.585	0.012	26	35	0.519	0.017	62	54	0.497	0.012	56	51	0.500	0.014	72	57	0.514	0.012	119	63	0.523	0.008	17	30	0.508	0.023	35	15
chrII	1750	A	G	16	58	0.485	0.030	60	153	0.508	0.016	114	210	0.500	0.010	8	22	0.480	0.054	75	157	0.585	0.012	35	108	0.519	0.017	76	230	0.497	0.012	72	164	0.500	0.014	88	189	0.514	0.012	135	325	0.523	0.008	25	87	0.508	0.023	52	105
chrII	1771	A	G	19	82	0.485	0.030	56	210	0.508	0.016	106	313	0.500	0.010	8	37	0.480	0.054	62	210	0.585	0.012	33	154	0.519	0.017	74	305	0.497	0.012	63	237	0.500	0.014	90	249	0.514	0.012	121	425	0.523	0.008	19	117	0.508	0.023	39	136
chrII	1867	A	C	49	111	0.485	0.030	158	279	0.508	0.016	285	468	0.500	0.010	29	50	0.480	0.054	230	282	0.585	0.012	83	187	0.519	0.017	231	382	0.497	0.012	208	316	0.500	0.014	231	332	0.514	0.012	411	525	0.523	0.008	94	160	0.508	0.023	114	171
chrII	2539	A	T	0	0	0.491	0.029	0	0	0.514	0.016	4	6	0.498	0.010	0	0	0.476	0.052	2	1	0.586	0.012	0	0	0.517	0.016	2	0	0.495	0.012	0	0	0.497	0.013	0	3	0.518	0.011	5	6	0.519	0.008	0	0	0.503	0.022	0	0
chrII	6176	T	A	19	24	0.487	0.026	32	43	0.535	0.014	72	57	0.494	0.009	8	10	0.472	0.049	25	32	0.583	0.011	26	16	0.522	0.015	64	64	0.487	0.011	43	68	0.495	0.012	69	63	0.517	0.010	93	94	0.512	0.007	27	8	0.499	0.020	27	30
chrII	6177	A	C	19	24	0.487	0.026	32	43	0.535	0.014	72	57	0.494	0.009	8	10	0.472	0.049	25	32	0.583	0.011	26	16	0.522	0.015	64	64	0.487	0.011	43	68	0.495	0.012	69	63	0.517	0.010	93	94	0.512	0.007	27	8	0.499	0.020	27	30
chrII	6178	T	C	19	24	0.487	0.026	32	43	0.535	0.014	72	57	0.494	0.009	8	10	0.472	0.049	25	32	0.583	0.011	26	16	0.522	0.015	64	64	0.487	0.011	43	68	0.495	0.012	69	63	0.517	0.010	93	94	0.512	0.007	27	8	0.499	0.020	27	30
chrII	6181	C	T	19	24	0.487	0.026	32	43	0.535	0.014	72	57	0.494	0.009	8	10	0.472	0.049	25	32	0.583	0.011	26	16	0.522	0.015	64	64	0.487	0.011	43	68	0.495	0.012	69	63	0.517	0.010	93	94	0.512	0.007	27	8	0.499	0.020	27	30
chrII	6190	T	C	19	24	0.487	0.026	32	43	0.535	0.014	72	57	0.494	0.009	8	10	0.472	0.049	25	32	0.583	0.011	26	16	0.522	0.015	64	64	0.487	0.011	43	68	0.495	0.012	69	63	0.517	0.010	93	94	0.512	0.007	27	8	0.499	0.020	27	30
chrII	6440	G	C	0	2	0.487	0.026	0	23	0.535	0.014	0	44	0.494	0.009	0	3	0.472	0.049	0	30	0.583	0.011	0	8	0.522	0.015	0	39	0.487	0.011	0	21	0.495	0.012	0	33	0.517	0.010	0	87	0.512	0.007	0	8	0.499	0.020	0	7
chrII	6774	C	T	13	6	0.487	0.026	35	27	0.532	0.014	40	62	0.491	0.009	6	0	0.472	0.049	29	27	0.581	0.011	12	22	0.523	0.014	40	45	0.487	0.010	32	55	0.493	0.012	20	38	0.513	0.010	77	74	0.511	0.007	10	17	0.496	0.020	15	21
chrII	6841	T	A	23	6	0.492	0.026	34	25	0.529	0.013	84	47	0.492	0.009	7	2	0.472	0.049	38	31	0.581	0.011	15	20	0.526	0.014	72	55	0.484	0.010	60	46	0.490	0.012	65	40	0.518	0.010	107	78	0.511	0.007	27	21	0.492	0.020	24	25
chrII	6848	T	C	23	6	0.492	0.026	34	25	0.529	0.013	84	47	0.492	0.009	7	2	0.472	0.049	38	31	0.581	0.011	15	20	0.526	0.014	72	55	0.484	0.010	60	46	0.490	0.012	65	40	0.518	0.010	107	78	0.511	0.007	27	21	0.492	0.020	24	25
chrII	6902	C	T	17	12	0.492	0.026	49	35	0.529	0.013	125	63	0.492	0.009	5	2	0.472	0.049	85	46	0.581	0.011	30	34	0.526	0.014	104	84	0.484	0.010	71	80	0.490	0.012	100	72	0.518	0.010	184	123	0.511	0.007	32	27	0.492	0.020	36	27
chrII	6919	A	G	7	10	0.492	0.026	34	26	0.529	0.013	78	42	0.492	0.009	2	1	0.472	0.049	61	35	0.581	0.011	23	26	0.526	0.014	65	64	0.484	0.010	37	61	0.490	0.012	62	59	0.518	0.010	138	98	0.511	0.007	22	19	0.492	0.020	21	15
chrII	6920	A	T	7	10	0.492	0.026	34	26	0.529	0.013	78	42	0.492	0.009	2	1	0.472	0.049	61	35	0.581	0.011	23	26	0.526	0.014	65	64	0.484	0.010	37	61	0.490	0.012	62	59	0.518	0.010	138	98	0.511	0.007	22	19	0.492	0.020	21	15
chrII	6921	G	C	7	10	0.492	0.026	34	26	0.529	0.013	78	42	0.492	0.009	2	1	0.472	0.049	61	35	0.581	0.011	23	26	0.526	0.014	65	64	0.484	0.010	37	61	0.490	0.012	62	59	0.518	0.010	138	98	0.511	0.007	22	19	0.492	0.020	21	15
chrII	6934	T	C	13	9	0.492	0.026	56	25	0.529	0.013	138	65	0.492	0.009	9	5	0.472	0.049	104	39	0.581	0.011	33	40	0.526	0.014	101	85	0.484	0.010	83	72	0.490	0.012	114	67	0.518	0.010	226	130	0.511	0.007	37	29	0.492	0.020	38	22
chrII	6958	A	G	6	9	0.492	0.026	31	31	0.529	0.013	88	85	0.492	0.009	6	8	0.472	0.049	53	54	0.581	0.011	25	39	0.526	0.014	54	97	0.484	0.010	33	86	0.490	0.012	63	91	0.518	0.010	146	154	0.511	0.007	18	32	0.492	0.020	16	31
chrII	6965	T	C	6	9	0.492	0.026	31	31	0.529	0.013	88	85	0.492	0.009	6	8	0.472	0.049	53	54	0.581	0.011	25	39	0.526	0.014	54	97	0.484	0.010	33	86	0.490	0.012	63	91	0.518	0.010	146	154	0.511	0.007	18	32	0.492	0.020	16	31
chrII	7003	G	T	7	2	0.492	0.026	30	10	0.529	0.013	68	33	0.492	0.009	7	5	0.472	0.049	56	20	0.581	0.011	21	10	0.526	0.014	42	35	0.484	0.010	31	40	0.490	0.012	56	28	0.518	0.010	137	66	0.511	0.007	15	6	0.492	0.020	16	7
chrII	7004	C	T	7	2	0.492	0.026	30	10	0.529	0.013	68	33	0.492	0.009	7	5	0.472	0.049	56	20	0.581	0.011	21	10	0.526	0.014	42	35	0.484	0.010	31	40	0.490	0.012	56	28	0.518	0.010	137	66	0.511	0.007	15	6	0.492	0.020	16	7
chrII	7006	C	G	7	2	0.492	0.026	30	10	0.529	0.013	68	33	0.492	0.009	7	5	0.472	0.049	56	20	0.581	0.011	21	10	0.526	0.014	42	35	0.484	0.010	31	40	0.490	0.012	56	28	0.518	0.010	137	66	0.511	0.007	15	6	0.492	0.020	16	7
chrII	7044	C	T	6	1	0.492	0.026	39	8	0.529	0.013	69	30	0.492	0.009	4	5	0.472	0.049	71	14	0.581	0.011	21	4	0.526	0.014	52	26	0.484	0.010	46	28	0.490	0.012	66	19	0.518	0.010	129	46	0.511	0.007	18	4	0.492	0.020	18	5
chrII	7273	A	G	13	5	0.492	0.026	20	23	0.529	0.013	41	27	0.492	0.009	2	4	0.472	0.049	37	38	0.581	0.011	18	23	0.526	0.014	39	15	0.484	0.010	27	5	0.490	0.012	29	22	0.518	0.010	75	32	0.511	0.007	13	14	0.492	0.020	13	16
chrII	7366	T	C	11	2	0.493	0.025	20	11	0.529	0.013	45	24	0.492	0.009	1	2	0.472	0.049	24	28	0.582	0.011	18	17	0.527	0.014	41	14	0.485	0.010	32	5	0.491	0.011	26	17	0.518	0.010	67	30	0.512	0.007	9	8	0.492	0.019	16	7
chrII	7420	C	T	2	2	0.493	0.025	2	2	0.529	0.013	18	8	0.492	0.009	0	0	0.472	0.049	7	2	0.582	0.011	3	2	0.527	0.014	11	6	0.485	0.010	6	5	0.491	0.011	11	1	0.518	0.010	24	7	0.512	0.007	3	0	0.492	0.019	2	5
chrII	7481	T	C	2	0	0.493	0.025	0	3	0.529	0.013	7	6	0.492	0.009	0	0	0.472	0.049	3	3	0.582	0.011	1	1	0.527	0.014	3	4	0.485	0.010	0	3	0.491	0.011	3	4	0.518	0.010	13	12	0.512	0.007	2	1	0.492	0.019	0	1
chrII	7494	A	T	2	0	0.493	0.025	0	0	0.529	0.013	3	3	0.492	0.009	0	0	0.472	0.049	2	0	0.582	0.011	1	0	0.527	0.014	3	1	0.485	0.010	3	0	0.491	0.011	3	0	0.518	0.010	14	2	0.512	0.007	3	0	0.492	0.019	0	0
chrII	7549	T	C	0	0	0.493	0.025	1	4	0.529	0.013	9	7	0.492	0.009	0	1	0.472	0.049	7	4	0.582	0.011	1	0	0.527	0.014	6	4	0.485	0.010	4	5	0.491	0.011	4	8	0.518	0.010	18	15	0.512	0.007	1	2	0.492	0.019	0	1
chrII	8328	G	C	7	7	0.496	0.025	18	20	0.523	0.013	32	34	0.493	0.009	6	2	0.478	0.048	39	12	0.581	0.010	17	14	0.532	0.014	28	23	0.485	0.010	27	32	0.492	0.011	24	22	0.517	0.010	61	64	0.512	0.007	9	18	0.488	0.019	10	8
chrII	8331	C	T	7	7	0.496	0.025	18	20	0.523	0.013	32	34	0.493	0.009	6	2	0.478	0.048	39	12	0.581	0.010	17	14	0.532	0.014	28	23	0.485	0.010	27	32	0.492	0.011	24	22	0.517	0.010	61	64	0.512	0.007	9	18	0.488	0.019	10	8
chrII	8445	G	T	13	1	0.496	0.025	24	12	0.523	0.013	33	42	0.493	0.009	0	0	0.478	0.048	29	26	0.581	0.010	17	16	0.532	0.014	32	28	0.485	0.010	36	21	0.492	0.011	29	32	0.517	0.010	66	54	0.512	0.007	12	12	0.488	0.019	5	7
chrII	8889	T	C	3	5	0.496	0.025	14	9	0.523	0.013	29	18	0.493	0.009	0	0	0.478	0.048	22	17	0.581	0.010	5	6	0.532	0.014	16	14	0.485	0.010	16	9	0.492	0.011	21	19	0.517	0.010	38	24	0.512	0.007	2	14	0.488	0.019	1	4
chrII	8981	G	T	4	3	0.496	0.025	10	2	0.523	0.013	11	12	0.493	0.009	2	2	0.478	0.048	10	7	0.581	0.010	4	4	0.532	0.014	7	10	0.485	0.010	4	6	0.492	0.011	11	10	0.517	0.010	19	5	0.512	0.007	5	2	0.488	0.019	2	6
chrII	9560	C	T	5	4	0.496	0.025	15	23	0.523	0.013	19	25	0.493	0.009	3	1	0.478	0.048	34	13	0.581	0.010	9	11	0.532	0.014	17	15	0.485	0.010	9	12	0.492	0.011	25	28	0.517	0.010	50	51	0.512	0.007	10	13	0.488	0.019	18	14
chrII	9679	A	G	4	4	0.496	0.025	11	17	0.523	0.013	11	25	0.493	0.009	1	3	0.478	0.048	18	13	0.581	0.010	7	20	0.532	0.014	18	11	0.485	0.010	10	14	0.492	0.011	12	16	0.517	0.010	28	43	0.512	0.007	2	1	0.488	0.019	7	1
chrII	9688	C	G	8	4	0.496	0.025	10	15	0.523	0.013	13	28	0.493	0.009	1	3	0.478	0.048	18	13	0.581	0.010	7	20	0.532	0.014	21	9	0.485	0.010	10	13	0.492	0.011	12	15	0.517	0.010	31	42	0.512	0.007	2	3	0.488	0.019	6	3
chrII	9859	T	G	0	3	0.496	0.025	4	5	0.523	0.013	10	21	0.493	0.009	2	0	0.478	0.048	7	6	0.581	0.010	14	10	0.532	0.014	9	8	0.485	0.010	9	11	0.492	0.011	12	14	0.517	0.010	33	38	0.512	0.007	6	4	0.488	0.019	1	1
chrII	9879	G	T	0	3	0.496	0.025	7	10	0.523	0.013	14	23	0.493	0.009	2	0	0.478	0.048	6	12	0.581	0.010	12	7	0.532	0.014	11	10	0.485	0.010	9	10	0.492	0.011	16	15	0.517	0.010	29	40	0.512	0.007	5	4	0.488	0.019	1	2
chrII	9932	T	C	3	4	0.496	0.025	9	9	0.523	0.013	13	20	0.493	0.009	0	1	0.478	0.048	7	15	0.581	0.010	12	8	0.532	0.014	12	10	0.485	0.010	10	17	0.492	0.011	22	21	0.517	0.010	30	41	0.512	0.007	2	7	0.488	0.019	3	5
chrII	10136	G	T	4	0	0.496	0.025	8	5	0.523	0.013	23	22	0.493	0.009	0	0	0.478	0.048	11	12	0.581	0.010	9	7	0.532	0.014	15	3	0.484	0.010	9	13	0.492	0.011	18	8	0.517	0.010	29	37	0.512	0.007	4	3	0.488	0.019	4	7
chrII	10185	C	T	0	0	0.496	0.025	14	5	0.523	0.013	17	13	0.493	0.009	0	2	0.478	0.048	13	8	0.581	0.010	11	6	0.532	0.014	15	14	0.484	0.010	13	11	0.492	0.011	15	7	0.517	0.010	32	36	0.512	0.007	4	1	0.488	0.019	1	3
chrII	10210	G	A	0	0	0.496	0.025	13	5	0.523	0.013	16	16	0.493	0.009	0	2	0.478	0.048	15	9	0.581	0.010	5	11	0.532	0.014	15	14	0.484	0.010	11	9	0.492	0.011	14	6	0.517	0.010	37	35	0.512	0.007	6	1	0.488	0.019	1	4
chrII	10621	C	T	0	2	0.496	0.025	6	1	0.523	0.013	21	13	0.493	0.009	0	0	0.478	0.048	9	9	0.581	0.010	5	4	0.532	0.014	15	14	0.484	0.010	5	4	0.492	0.011	16	17	0.517	0.010	31	24	0.512	0.007	3	3	0.488	0.019	1	5
chrII	10627	G	A	0	2	0.496	0.025	6	1	0.523	0.013	22	14	0.493	0.009	0	0	0.478	0.048	12	7	0.581	0.010	6	4	0.532	0.014	15	14	0.484	0.010	5	4	0.492	0.011	15	16	0.517	0.010	34	25	0.512	0.007	3	3	0.488	0.019	1	5
chrII	10674	A	C	0	0	0.496	0.025	4	1	0.523	0.013	17	13	0.493	0.009	0	0	0.478	0.048	10	8	0.581	0.010	8	7	0.532	0.014	17	15	0.484	0.010	4	0	0.492	0.011	17	13	0.517	0.010	36	27	0.512	0.007	2	3	0.488	0.019	3	3
chrII	10747	C	G	2	1	0.496	0.025	4	2	0.523	0.013	19	21	0.493	0.009	0	0	0.478	0.048	9	1	0.581	0.010	10	7	0.532	0.014	14	15	0.484	0.010	12	7	0.492	0.011	13	10	0.517	0.010	31	29	0.512	0.007	1	4	0.488	0.019	4	5
chrII	10778	C	A	2	2	0.496	0.025	12	3	0.523	0.013	19	28	0.493	0.009	0	0	0.478	0.048	12	12	0.581	0.010	11	8	0.532	0.014	16	17	0.484	0.010	21	10	0.492	0.011	20	17	0.517	0.010	38	31	0.512	0.007	2	7	0.488	0.019	7	6
chrII	10783	G	A	2	2	0.496	0.025	12	2	0.523	0.013	18	27	0.493	0.009	0	0	0.478	0.048	11	13	0.581	0.010	11	6	0.532	0.014	13	15	0.484	0.010	21	8	0.492	0.011	20	16	0.517	0.010	35	27	0.512	0.007	2	6	0.488	0.019	6	6
chrII	10795	T	A	2	2	0.496	0.025	16	4	0.523	0.013	19	28	0.493	0.009	0	0	0.478	0.048	12	17	0.581	0.010	15	8	0.532	0.014	16	22	0.484	0.010	24	10	0.492	0.011	24	18	0.517	0.010	35	32	0.512	0.007	5	6	0.488	0.019	6	7
chrII	10877	C	T	1	8	0.496	0.025	20	10	0.523	0.013	25	25	0.493	0.009	6	0	0.478	0.048	25	27	0.581	0.010	17	11	0.532	0.014	15	34	0.484	0.010	28	16	0.492	0.011	27	29	0.517	0.010	43	45	0.512	0.007	18	8	0.488	0.019	6	9
chrII	10943	G	A	6	15	0.496	0.025	18	13	0.523	0.013	37	35	0.493	0.009	2	0	0.478	0.048	37	28	0.581	0.010	24	13	0.532	0.014	33	39	0.484	0.010	42	27	0.492	0.011	36	39	0.517	0.010	57	67	0.512	0.007	18	15	0.488	0.019	8	12
chrII	11039	A	G	15	10	0.496	0.025	22	35	0.523	0.013	49	50	0.493	0.009	1	2	0.478	0.048	47	23	0.581	0.010	25	17	0.532	0.014	53	50	0.484	0.010	39	37	0.492	0.011	43	51	0.517	0.010	79	75	0.512	0.007	19	15	0.488	0.019	20	13
chrII	11132	C	T	18	9	0.496	0.025	31	26	0.523	0.013	63	63	0.493	0.009	3	6	0.478	0.048	44	24	0.581	0.010	35	18	0.532	0.014	68	63	0.484	0.010	52	44	0.492	0.011	55	63	0.517	0.010	76	98	0.512	0.007	21	13	0.488	0.019	29	16
chrII	11267	A	G	8	16	0.496	0.025	30	15	0.523	0.013	50	48	0.493	0.009	2	3	0.478	0.048	28	12	0.581	0.010	21	14	0.532	0.014	48	48	0.484	0.010	29	24	0.492	0.011	35	32	0.517	0.010	74	59	0.512	0.007	13	21	0.488	0.019	25	17
chrII	11319	C	T	1	5	0.496	0.025	23	8	0.523	0.013	39	38	0.493	0.009	5	4	0.478	0.048	22	7	0.581	0.010	13	18	0.532	0.014	28	36	0.484	0.010	23	10	0.492	0.011	27	30	0.517	0.010	68	64	0.512	0.007	8	13	0.488	0.019	13	11
chrII	11360	T	A	0	4	0.496	0.025	15	7	0.523	0.013	22	33	0.493	0.009	4	4	0.478	0.048	19	7	0.581	0.010	11	9	0.532	0.014	25	28	0.484	0.010	19	10	0.492	0.011	22	30	0.517	0.010	58	57	0.512	0.007	7	11	0.488	0.019	6	7
chrII	11361	G	C	0	4	0.496	0.025	15	7	0.523	0.013	22	33	0.493	0.009	4	4	0.478	0.048	19	7	0.581	0.010	11	9	0.532	0.014	25	28	0.484	0.010	19	10	0.492	0.011	22	30	0.517	0.010	58	57	0.512	0.007	7	11	0.488	0.019	6	7
chrII	11480	A	G	3	3	0.496	0.025	15	9	0.523	0.013	24	34	0.493	0.009	0	2	0.478	0.048	13	12	0.581	0.010	7	12	0.532	0.014	16	16	0.484	0.010	14	13	0.492	0.011	20	22	0.517	0.010	49	41	0.512	0.007	3	0	0.488	0.019	4	5
chrII	11545	T	C	2	6	0.496	0.025	25	13	0.523	0.013	22	26	0.493	0.009	1	4	0.478	0.048	16	18	0.581	0.010	7	9	0.532	0.014	23	16	0.484	0.010	18	21	0.492	0.011	16	33	0.517	0.010	49	47	0.512	0.007	13	7	0.488	0.019	9	3
chrII	11578	T	C	1	5	0.496	0.025	19	11	0.523	0.013	16	23	0.493	0.009	1	1	0.478	0.048	13	17	0.581	0.010	9	6	0.532	0.014	25	17	0.484	0.010	17	26	0.492	0.011	14	29	0.517	0.010	52	41	0.512	0.007	13	7	0.488	0.019	9	4
chrII	11749	T	C	2	3	0.496	0.025	12	19	0.523	0.013	36	24	0.493	0.009	1	1	0.478	0.048	31	13	0.581	0.010	10	14	0.532	0.014	15	26	0.484	0.010	23	22	0.492	0.011	19	17	0.517	0.010	61	43	0.512	0.007	13	6	0.488	0.019	12	8
chrII	11873	C	A	1	4	0.496	0.025	8	6	0.523	0.013	38	33	0.493	0.009	2	2	0.478	0.048	35	11	0.581	0.010	15	11	0.532	0.014	15	21	0.484	0.010	17	17	0.492	0.011	19	14	0.517	0.010	60	37	0.512	0.007	7	1	0.488	0.019	12	3
chrII	12122	T	C	4	5	0.496	0.025	15	7	0.523	0.013	27	30	0.493	0.009	0	0	0.478	0.048	19	13	0.581	0.010	6	5	0.532	0.014	15	20	0.484	0.010	31	21	0.492	0.011	35	34	0.517	0.010	47	59	0.512	0.007	7	3	0.488	0.019	11	4
chrII	12197	C	G	2	3	0.496	0.025	13	8	0.523	0.013	29	41	0.493	0.009	2	0	0.478	0.048	19	16	0.581	0.010	10	4	0.532	0.014	17	27	0.484	0.010	18	26	0.492	0.011	23	39	0.517	0.010	59	57	0.512	0.007	3	6	0.488	0.019	7	3
chrII	12208	G	A	3	3	0.496	0.025	14	8	0.523	0.013	31	39	0.493	0.009	3	0	0.478	0.048	20	17	0.581	0.010	11	4	0.532	0.014	18	24	0.484	0.010	18	25	0.492	0.011	25	34	0.517	0.010	57	52	0.512	0.007	3	5	0.488	0.019	10	3
chrII	12434	A	G	6	1	0.497	0.024	25	17	0.524	0.013	22	43	0.493	0.009	7	3	0.478	0.048	40	24	0.580	0.010	25	27	0.531	0.014	41	36	0.484	0.010	33	24	0.492	0.011	39	43	0.517	0.010	76	58	0.513	0.007	20	12	0.488	0.019	19	14
chrII	12511	A	G	10	9	0.497	0.024	25	24	0.524	0.013	20	44	0.493	0.009	6	2	0.478	0.048	34	23	0.580	0.010	22	31	0.531	0.014	36	29	0.484	0.010	34	34	0.492	0.011	33	46	0.517	0.010	60	59	0.513	0.007	21	17	0.488	0.019	10	16
chrII	12584	A	G	7	5	0.497	0.024	11	13	0.524	0.013	31	41	0.493	0.009	3	3	0.478	0.048	20	22	0.580	0.010	23	22	0.531	0.014	33	32	0.484	0.010	34	17	0.492	0.011	30	39	0.517	0.010	50	72	0.513	0.007	9	9	0.488	0.019	15	9
chrII	12650	T	C	4	3	0.497	0.024	13	8	0.524	0.013	29	30	0.493	0.009	0	0	0.478	0.048	23	15	0.580	0.010	10	11	0.531	0.014	22	23	0.484	0.010	24	9	0.492	0.011	19	29	0.517	0.010	49	37	0.512	0.007	1	7	0.488	0.019	9	3
chrII	12680	A	G	0	8	0.497	0.024	13	6	0.524	0.013	24	20	0.493	0.009	0	2	0.478	0.048	26	8	0.580	0.010	7	11	0.531	0.014	25	17	0.484	0.010	25	12	0.492	0.011	19	30	0.517	0.010	51	40	0.512	0.007	1	6	0.488	0.019	4	4
chrII	12716	G	A	2	10	0.497	0.024	14	9	0.524	0.013	19	22	0.493	0.009	0	2	0.478	0.048	28	8	0.580	0.010	10	12	0.531	0.014	28	24	0.484	0.010	22	11	0.492	0.011	23	31	0.517	0.010	53	40	0.512	0.007	2	2	0.488	0.019	6	4
chrII	12794	T	C	4	8	0.497	0.024	15	8	0.524	0.013	16	26	0.493	0.009	0	2	0.478	0.048	14	6	0.580	0.010	9	8	0.531	0.014	29	24	0.484	0.010	23	14	0.492	0.011	19	25	0.517	0.010	35	43	0.512	0.007	8	2	0.488	0.019	14	4
chrII	12839	T	C	9	6	0.497	0.024	13	7	0.524	0.013	19	28	0.493	0.009	2	2	0.478	0.048	14	14	0.580	0.010	11	10	0.531	0.014	25	27	0.484	0.010	22	15	0.492	0.011	29	24	0.517	0.010	42	47	0.512	0.007	11	9	0.488	0.019	13	9
chrII	12995	T	A	4	9	0.497	0.024	13	16	0.524	0.013	26	40	0.493	0.009	7	2	0.478	0.048	29	20	0.580	0.010	22	9	0.531	0.014	18	34	0.484	0.010	18	20	0.492	0.011	38	22	0.517	0.010	47	61	0.512	0.007	11	10	0.488	0.019	19	9
chrII	13061	G	T	5	9	0.497	0.024	16	13	0.524	0.013	29	41	0.493	0.009	1	2	0.478	0.048	29	19	0.580	0.010	17	8	0.531	0.014	25	24	0.484	0.010	24	19	0.492	0.011	24	21	0.517	0.010	39	69	0.512	0.007	14	7	0.488	0.019	14	3
chrII	13100	G	T	4	6	0.497	0.024	16	9	0.524	0.013	30	36	0.493	0.009	0	1	0.478	0.048	24	20	0.580	0.010	16	6	0.531	0.014	26	23	0.484	0.010	21	12	0.492	0.011	14	17	0.517	0.010	39	66	0.512	0.007	14	7	0.488	0.019	7	2
chrII	13169	A	C	4	3	0.497	0.024	11	9	0.524	0.013	24	34	0.493	0.009	0	4	0.478	0.048	34	20	0.580	0.010	10	8	0.531	0.014	29	19	0.484	0.010	16	15	0.492	0.011	20	19	0.517	0.010	42	68	0.512	0.007	9	4	0.488	0.019	5	6
chrII	13205	G	C	5	2	0.497	0.024	15	10	0.524	0.013	31	37	0.493	0.009	0	4	0.478	0.048	30	18	0.580	0.010	11	15	0.531	0.014	21	17	0.484	0.010	23	20	0.492	0.011	21	28	0.517	0.010	52	64	0.512	0.007	8	8	0.488	0.019	11	9
chrII	13220	T	C	5	2	0.497	0.024	15	5	0.524	0.013	28	34	0.493	0.009	0	0	0.478	0.048	25	20	0.580	0.010	10	13	0.531	0.014	22	20	0.484	0.010	21	16	0.492	0.011	23	21	0.517	0.010	46	57	0.512	0.007	7	6	0.488	0.019	14	9
chrII	13471	C	T	14	18	0.497	0.024	21	13	0.524	0.013	46	50	0.493	0.009	0	2	0.478	0.048	29	19	0.580	0.010	20	12	0.531	0.014	30	34	0.484	0.010	33	28	0.492	0.011	32	23	0.517	0.010	60	53	0.512	0.007	11	3	0.488	0.019	15	13
chrII	13609	G	T	6	9	0.497	0.024	14	10	0.524	0.013	37	30	0.493	0.009	1	3	0.478	0.048	22	19	0.580	0.010	10	12	0.531	0.014	22	33	0.484	0.010	16	17	0.492	0.011	22	21	0.517	0.010	53	44	0.512	0.007	5	4	0.488	0.019	10	3
chrII	13676	A	G	6	6	0.497	0.024	9	12	0.524	0.013	38	23	0.493	0.009	3	2	0.478	0.048	22	16	0.580	0.010	8	5	0.531	0.014	26	27	0.484	0.010	7	14	0.492	0.011	21	22	0.517	0.010	59	39	0.512	0.007	4	6	0.488	0.019	12	3
chrII	13775	C	T	5	4	0.497	0.024	5	4	0.524	0.013	26	24	0.493	0.009	0	1	0.478	0.048	13	10	0.580	0.010	7	3	0.531	0.014	12	16	0.484	0.010	5	9	0.492	0.011	22	20	0.517	0.010	29	25	0.512	0.007	0	7	0.488	0.019	2	6
chrII	13885	A	G	0	0	0.497	0.024	2	2	0.524	0.013	18	15	0.493	0.009	0	0	0.478	0.048	6	9	0.580	0.010	10	3	0.531	0.014	10	6	0.484	0.010	2	7	0.492	0.011	10	10	0.517	0.010	28	21	0.512	0.007	0	2	0.488	0.019	4	3
chrII	13916	G	A	0	0	0.497	0.024	2	1	0.524	0.013	18	12	0.493	0.009	0	0	0.478	0.048	5	7	0.580	0.010	8	0	0.531	0.014	10	5	0.484	0.010	1	2	0.492	0.011	9	10	0.517	0.010	25	21	0.512	0.007	0	2	0.488	0.019	4	2
chrII	14096	G	A	2	4	0.497	0.024	7	1	0.524	0.013	12	14	0.493	0.009	0	0	0.478	0.048	16	14	0.580	0.010	10	2	0.531	0.014	12	14	0.484	0.010	11	2	0.492	0.011	17	20	0.517	0.010	23	34	0.512	0.007	7	1	0.488	0.019	13	3
chrII	14161	C	T	1	0	0.497	0.024	5	1	0.524	0.013	6	8	0.493	0.009	0	0	0.478	0.048	10	6	0.580	0.010	5	4	0.531	0.014	6	16	0.484	0.010	7	2	0.492	0.011	12	16	0.517	0.010	16	31	0.512	0.007	3	2	0.488	0.019	4	2
chrII	14192	G	A	0	0	0.497	0.024	1	1	0.524	0.013	7	5	0.493	0.009	0	0	0.478	0.048	7	5	0.580	0.010	3	4	0.531	0.014	3	11	0.484	0.010	6	1	0.492	0.011	13	13	0.517	0.010	10	25	0.512	0.007	2	0	0.488	0.019	1	3
chrII	14472	G	A	13	8	0.497	0.024	10	13	0.524	0.013	30	37	0.493	0.009	1	2	0.478	0.048	37	29	0.580	0.010	11	15	0.531	0.014	22	31	0.484	0.010	24	30	0.492	0.011	30	26	0.517	0.010	42	53	0.512	0.007	8	6	0.488	0.019	13	7
chrII	14520	T	C	9	6	0.497	0.024	13	17	0.524	0.013	33	35	0.493	0.009	1	0	0.478	0.048	44	19	0.580	0.010	9	15	0.531	0.014	22	27	0.484	0.010	29	31	0.492	0.011	34	25	0.517	0.010	44	60	0.512	0.007	3	8	0.488	0.019	12	6
chrII	14573	A	G	10	6	0.497	0.024	19	21	0.524	0.013	38	35	0.493	0.009	4	6	0.478	0.048	37	17	0.580	0.010	12	11	0.531	0.014	30	34	0.484	0.010	30	33	0.492	0.011	33	26	0.517	0.010	54	62	0.512	0.007	8	7	0.488	0.019	13	8
chrII	15101	T	G	0	1	0.498	0.024	7	6	0.524	0.013	24	11	0.493	0.009	0	0	0.482	0.047	3	4	0.580	0.010	4	4	0.534	0.014	12	10	0.486	0.010	10	6	0.492	0.011	17	15	0.519	0.010	37	27	0.514	0.007	2	1	0.488	0.019	11	1
chrII	15222	T	A	2	1	0.498	0.024	6	5	0.524	0.013	16	22	0.493	0.009	0	0	0.482	0.047	12	3	0.580	0.010	11	5	0.534	0.014	10	15	0.486	0.010	6	8	0.492	0.011	11	13	0.519	0.010	34	29	0.514	0.007	0	0	0.488	0.019	2	2
chrII	15234	T	C	2	1	0.498	0.024	6	5	0.524	0.013	18	21	0.493	0.009	0	0	0.482	0.047	14	2	0.580	0.010	9	8	0.534	0.014	11	16	0.486	0.010	6	8	0.492	0.011	11	13	0.519	0.010	35	30	0.514	0.007	0	0	0.488	0.019	1	2
chrII	15510	G	T	0	7	0.499	0.024	0	36	0.526	0.013	0	47	0.493	0.008	0	0	0.480	0.046	0	33	0.579	0.010	0	21	0.532	0.013	0	38	0.486	0.010	0	41	0.491	0.011	0	45	0.520	0.010	0	75	0.515	0.007	0	16	0.489	0.019	0	17
chrII	15518	A	G	0	7	0.499	0.024	0	37	0.526	0.013	0	57	0.493	0.008	0	0	0.480	0.046	0	41	0.579	0.010	0	21	0.532	0.013	0	38	0.486	0.010	0	42	0.491	0.011	0	44	0.520	0.010	0	78	0.515	0.007	0	18	0.489	0.019	0	20
chrII	15701	A	G	0	4	0.499	0.024	10	12	0.526	0.013	14	29	0.492	0.008	2	0	0.481	0.045	25	15	0.579	0.010	5	7	0.530	0.013	13	12	0.487	0.010	10	13	0.491	0.011	18	15	0.520	0.009	37	31	0.514	0.007	7	2	0.489	0.019	4	2
chrII	15830	A	G	0	2	0.499	0.024	3	0	0.526	0.013	10	15	0.492	0.008	0	1	0.481	0.045	11	10	0.579	0.010	8	5	0.530	0.013	12	12	0.487	0.010	5	11	0.491	0.011	11	15	0.520	0.009	28	33	0.514	0.007	2	3	0.489	0.019	2	2
chrII	16001	A	G	3	8	0.499	0.024	18	15	0.526	0.013	29	34	0.492	0.008	2	0	0.481	0.045	27	14	0.579	0.010	12	15	0.530	0.013	26	27	0.487	0.010	16	26	0.491	0.011	24	18	0.520	0.009	50	39	0.514	0.007	1	7	0.489	0.019	19	8
chrII	16380	C	T	6	2	0.502	0.024	20	16	0.525	0.013	53	47	0.489	0.008	1	1	0.486	0.044	36	23	0.576	0.010	21	30	0.528	0.013	41	29	0.484	0.010	27	26	0.493	0.011	35	32	0.520	0.009	70	77	0.513	0.007	17	15	0.485	0.018	14	19
chrII	16392	A	G	8	2	0.502	0.024	21	19	0.525	0.013	53	46	0.489	0.008	2	1	0.486	0.044	35	29	0.576	0.010	19	24	0.528	0.013	36	29	0.484	0.010	25	23	0.493	0.011	36	33	0.520	0.009	70	75	0.513	0.007	16	18	0.485	0.018	15	12
chrII	16749	G	A	8	10	0.502	0.024	28	28	0.524	0.012	40	46	0.488	0.008	6	7	0.483	0.044	26	29	0.576	0.010	16	23	0.526	0.013	33	33	0.483	0.009	29	19	0.494	0.011	30	31	0.518	0.009	69	63	0.513	0.006	6	14	0.484	0.018	9	11
chrII	17097	C	A	5	3	0.502	0.024	9	9	0.524	0.012	27	32	0.488	0.008	1	2	0.483	0.044	25	12	0.576	0.010	18	10	0.526	0.013	38	15	0.483	0.009	22	9	0.494	0.011	22	26	0.518	0.009	32	33	0.513	0.006	8	4	0.484	0.018	10	8
chrII	18026	G	A	1	3	0.502	0.024	9	15	0.524	0.012	28	31	0.488	0.008	3	1	0.483	0.044	23	20	0.576	0.010	16	11	0.526	0.013	20	37	0.483	0.009	25	18	0.494	0.011	33	20	0.518	0.009	58	57	0.513	0.006	9	7	0.484	0.018	19	15
chrII	18082	A	T	0	4	0.502	0.024	9	15	0.524	0.012	29	30	0.488	0.008	3	0	0.483	0.044	24	15	0.576	0.010	18	10	0.526	0.013	20	34	0.483	0.009	20	17	0.494	0.011	32	26	0.518	0.009	56	57	0.513	0.006	10	6	0.484	0.018	9	8
chrII	18175	T	C	2	8	0.501	0.024	17	23	0.526	0.012	36	48	0.489	0.008	2	3	0.481	0.043	29	12	0.574	0.010	20	14	0.526	0.013	33	35	0.483	0.009	26	22	0.494	0.011	39	27	0.520	0.009	77	75	0.513	0.006	11	7	0.481	0.018	11	12
[truncated: 63,729 more rows]
[truncated: 130 more columns]
