# Supplementary material for: Natural variants suppress mutations in hundreds of essential genes
Source: Mol Syst Biol. 2021 May 27;17(5):e10138. doi: 10.15252/msb.202010138 (PMC8156963; doi:10.15252/msb.202010138)
Supplement: Supplementary file 6 — Dataset EV4 [file MSB-17-e10138-s001.zip › seq_Y14275.xls]

#Chromosome	Location	Ref_allele	Alt_allele	TSQ464_Y14275_34.2_ref_count	TSQ464_Y14275_34.2_alt_count	TSQ464_Y14275_34.2_posterior_mean	TSQ464_Y14275_34.2_posterior_SD	TSQ1254_Y14275_34.1_ref_count	TSQ1254_Y14275_34.1_alt_count	TSQ1254_Y14275_34.1_posterior_mean	TSQ1254_Y14275_34.1_posterior_SD	TSQ1254_Y14275_26.2_ref_count	TSQ1254_Y14275_26.2_alt_count	TSQ1254_Y14275_26.2_posterior_mean	TSQ1254_Y14275_26.2_posterior_SD	TSQ1254_Y14275_26.1_ref_count	TSQ1254_Y14275_26.1_alt_count	TSQ1254_Y14275_26.1_posterior_mean	TSQ1254_Y14275_26.1_posterior_SD	SN851_Y14275_34.1_ref_count	SN851_Y14275_34.1_alt_count	SN851_Y14275_34.1_posterior_mean	SN851_Y14275_34.1_posterior_SD	TSQ1089_Y14275_34.2_ref_count	TSQ1089_Y14275_34.2_alt_count	TSQ1089_Y14275_34.2_posterior_mean	TSQ1089_Y14275_34.2_posterior_SD	TSQ2457_Y14275_34.1_ref_count	TSQ2457_Y14275_34.1_alt_count	TSQ2457_Y14275_34.1_posterior_mean	TSQ2457_Y14275_34.1_posterior_SD	TSQ200_Y14275_34.2_ref_count	TSQ200_Y14275_34.2_alt_count	TSQ200_Y14275_34.2_posterior_mean	TSQ200_Y14275_34.2_posterior_SD	SN851_Y14275_26.2_ref_count	SN851_Y14275_26.2_alt_count	SN851_Y14275_26.2_posterior_mean	SN851_Y14275_26.2_posterior_SD	SN851_Y14275_34.2_ref_count	SN851_Y14275_34.2_alt_count	SN851_Y14275_34.2_posterior_mean	SN851_Y14275_34.2_posterior_SD	TSQ200_Y14275_34.1_ref_count	TSQ200_Y14275_34.1_alt_count	TSQ200_Y14275_34.1_posterior_mean	TSQ200_Y14275_34.1_posterior_SD	TSQ200_Y14275_26.2_ref_count	TSQ200_Y14275_26.2_alt_count
chrI	610	G	A	19	18	0.469	0.045	45	32	0.444	0.022	21	32	0.408	0.028	74	39	0.470	0.021	22	4	0.608	0.054	58	1	0.531	0.020	26	24	0.486	0.045	53	32	0.499	0.027	27	11	0.615	0.044	41	18	0.524	0.033	47	25	0.543	0.028	39	30
chrI	627	C	T	31	3	0.469	0.045	59	13	0.444	0.022	21	28	0.408	0.028	80	20	0.470	0.021	21	4	0.608	0.054	55	1	0.531	0.020	23	19	0.486	0.045	64	15	0.499	0.027	29	9	0.615	0.044	50	4	0.524	0.033	50	15	0.543	0.028	53	16
chrI	628	G	T	31	3	0.469	0.045	59	13	0.444	0.022	21	28	0.408	0.028	80	20	0.470	0.021	21	4	0.608	0.054	55	1	0.531	0.020	23	19	0.486	0.045	64	15	0.499	0.027	29	9	0.615	0.044	50	4	0.524	0.033	50	15	0.543	0.028	53	16
chrI	634	C	T	31	2	0.469	0.045	58	13	0.444	0.022	21	29	0.408	0.028	80	20	0.470	0.021	18	4	0.608	0.054	59	1	0.531	0.020	23	19	0.486	0.045	60	17	0.499	0.027	29	8	0.615	0.044	49	4	0.524	0.033	49	14	0.543	0.028	51	16
chrI	937	C	T	10	26	0.469	0.045	47	85	0.444	0.022	19	57	0.408	0.028	47	83	0.470	0.021	16	17	0.608	0.054	51	60	0.531	0.020	17	13	0.486	0.045	39	47	0.499	0.027	22	28	0.615	0.044	29	46	0.524	0.033	53	54	0.543	0.028	44	55
chrI	968	C	T	8	32	0.469	0.045	41	115	0.444	0.022	21	76	0.408	0.028	62	113	0.470	0.021	14	26	0.608	0.054	53	84	0.531	0.020	19	20	0.486	0.045	44	60	0.499	0.027	21	30	0.615	0.044	25	68	0.524	0.033	65	80	0.543	0.028	40	77
chrI	970	G	A	8	32	0.469	0.045	41	115	0.444	0.022	21	76	0.408	0.028	62	113	0.470	0.021	14	26	0.608	0.054	53	84	0.531	0.020	19	20	0.486	0.045	44	60	0.499	0.027	21	30	0.615	0.044	25	68	0.524	0.033	65	80	0.543	0.028	40	77
chrI	980	A	G	8	28	0.469	0.045	40	119	0.444	0.022	23	80	0.408	0.028	68	110	0.470	0.021	13	26	0.608	0.054	51	83	0.531	0.020	21	25	0.486	0.045	45	60	0.499	0.027	16	29	0.615	0.044	27	66	0.524	0.033	65	80	0.543	0.028	36	85
chrI	981	A	C	8	28	0.469	0.045	40	119	0.444	0.022	23	80	0.408	0.028	68	110	0.470	0.021	13	26	0.608	0.054	51	83	0.531	0.020	21	25	0.486	0.045	45	60	0.499	0.027	16	29	0.615	0.044	27	66	0.524	0.033	65	80	0.543	0.028	36	85
chrI	1025	C	T	11	21	0.469	0.045	44	107	0.444	0.022	29	81	0.408	0.028	71	106	0.470	0.021	17	26	0.608	0.054	63	89	0.531	0.020	20	22	0.486	0.045	44	77	0.499	0.027	12	31	0.615	0.044	27	66	0.524	0.033	72	72	0.543	0.028	31	61
chrI	1035	A	T	9	17	0.469	0.045	37	99	0.444	0.022	28	66	0.408	0.028	73	94	0.470	0.021	17	21	0.608	0.054	63	77	0.531	0.020	21	25	0.486	0.045	46	87	0.499	0.027	12	23	0.615	0.044	29	66	0.524	0.033	65	62	0.543	0.028	32	56
chrI	1074	C	A	9	15	0.469	0.045	32	106	0.444	0.022	23	53	0.408	0.028	71	101	0.470	0.021	18	21	0.608	0.054	54	70	0.531	0.020	14	21	0.486	0.045	48	77	0.499	0.027	10	28	0.615	0.044	21	61	0.524	0.033	57	54	0.543	0.028	26	51
chrI	1101	G	A	6	16	0.469	0.045	33	101	0.444	0.022	18	43	0.408	0.028	57	99	0.470	0.021	14	17	0.608	0.054	46	73	0.531	0.020	7	17	0.486	0.045	38	70	0.499	0.027	10	27	0.615	0.044	20	50	0.524	0.033	42	53	0.543	0.028	22	48
chrI	1164	T	C	6	7	0.469	0.045	35	97	0.444	0.022	22	24	0.408	0.028	29	89	0.470	0.021	4	11	0.608	0.054	58	88	0.531	0.020	4	16	0.486	0.045	33	52	0.499	0.027	6	17	0.615	0.044	8	35	0.524	0.033	23	43	0.543	0.028	22	45
chrI	1174	T	C	5	3	0.469	0.045	33	60	0.444	0.022	20	14	0.408	0.028	29	52	0.470	0.021	5	4	0.608	0.054	56	56	0.531	0.020	4	10	0.486	0.045	28	27	0.499	0.027	6	9	0.615	0.044	7	19	0.524	0.033	21	23	0.543	0.028	19	23
chrI	1175	T	C	5	3	0.469	0.045	33	60	0.444	0.022	20	14	0.408	0.028	29	52	0.470	0.021	5	4	0.608	0.054	56	56	0.531	0.020	4	10	0.486	0.045	28	27	0.499	0.027	6	9	0.615	0.044	7	19	0.524	0.033	21	23	0.543	0.028	19	23
chrI	1176	T	C	5	3	0.469	0.045	33	60	0.444	0.022	20	14	0.408	0.028	29	52	0.470	0.021	5	4	0.608	0.054	56	56	0.531	0.020	4	10	0.486	0.045	28	27	0.499	0.027	6	9	0.615	0.044	7	19	0.524	0.033	21	23	0.543	0.028	19	23
chrI	1178	A	T	5	3	0.469	0.045	33	60	0.444	0.022	20	14	0.408	0.028	29	52	0.470	0.021	5	4	0.608	0.054	56	56	0.531	0.020	4	10	0.486	0.045	28	27	0.499	0.027	6	9	0.615	0.044	7	19	0.524	0.033	21	23	0.543	0.028	19	23
chrI	1180	G	T	5	3	0.469	0.045	33	60	0.444	0.022	20	14	0.408	0.028	29	52	0.470	0.021	5	4	0.608	0.054	56	56	0.531	0.020	4	10	0.486	0.045	28	27	0.499	0.027	6	9	0.615	0.044	7	19	0.524	0.033	21	23	0.543	0.028	19	23
chrI	1181	G	A	5	3	0.469	0.045	33	60	0.444	0.022	20	14	0.408	0.028	29	52	0.470	0.021	5	4	0.608	0.054	56	56	0.531	0.020	4	10	0.486	0.045	28	27	0.499	0.027	6	9	0.615	0.044	7	19	0.524	0.033	21	23	0.543	0.028	19	23
chrI	1184	A	T	5	3	0.469	0.045	33	60	0.444	0.022	20	14	0.408	0.028	29	52	0.470	0.021	5	4	0.608	0.054	56	56	0.531	0.020	4	10	0.486	0.045	28	27	0.499	0.027	6	9	0.615	0.044	7	19	0.524	0.033	21	23	0.543	0.028	19	23
chrI	1197	G	T	10	4	0.469	0.045	50	69	0.444	0.022	24	25	0.408	0.028	42	67	0.470	0.021	11	5	0.608	0.054	63	76	0.531	0.020	11	11	0.486	0.045	35	33	0.499	0.027	11	11	0.615	0.044	11	29	0.524	0.033	29	35	0.543	0.028	18	27
chrI	1217	C	T	11	5	0.469	0.045	44	77	0.444	0.022	27	31	0.408	0.028	49	73	0.470	0.021	11	7	0.608	0.054	69	81	0.531	0.020	11	12	0.486	0.045	33	36	0.499	0.027	11	13	0.615	0.044	13	26	0.524	0.033	31	39	0.543	0.028	15	29
chrI	1230	T	A	8	5	0.469	0.045	49	70	0.444	0.022	25	33	0.408	0.028	48	72	0.470	0.021	9	7	0.608	0.054	67	70	0.531	0.020	7	10	0.486	0.045	35	33	0.499	0.027	10	12	0.615	0.044	15	26	0.524	0.033	31	35	0.543	0.028	17	26
chrI	1238	C	T	10	7	0.469	0.045	56	77	0.444	0.022	21	34	0.408	0.028	55	74	0.470	0.021	11	10	0.608	0.054	74	70	0.531	0.020	7	11	0.486	0.045	35	30	0.499	0.027	11	11	0.615	0.044	14	28	0.524	0.033	34	36	0.543	0.028	20	25
chrI	1263	C	T	4	10	0.469	0.045	29	80	0.444	0.022	16	37	0.408	0.028	29	66	0.470	0.021	12	13	0.608	0.054	44	78	0.531	0.020	0	7	0.486	0.045	22	32	0.499	0.027	5	7	0.615	0.044	9	23	0.524	0.033	16	26	0.543	0.028	13	22
chrI	1303	G	T	14	9	0.469	0.045	94	59	0.444	0.022	65	18	0.408	0.028	97	43	0.470	0.021	13	10	0.608	0.054	143	8	0.531	0.020	8	9	0.486	0.045	55	21	0.499	0.027	14	6	0.615	0.044	37	17	0.524	0.033	45	20	0.543	0.028	37	13
chrI	1334	C	T	13	11	0.469	0.045	85	52	0.444	0.022	37	49	0.408	0.028	67	60	0.470	0.021	23	2	0.608	0.054	55	76	0.531	0.020	10	8	0.486	0.045	34	49	0.499	0.027	11	10	0.615	0.044	29	32	0.524	0.033	33	35	0.543	0.028	31	22
chrI	1364	T	C	12	10	0.469	0.045	73	51	0.444	0.022	30	39	0.408	0.028	61	55	0.470	0.021	18	2	0.608	0.054	52	62	0.531	0.020	9	8	0.486	0.045	33	50	0.499	0.027	10	10	0.615	0.044	24	34	0.524	0.033	31	38	0.543	0.028	30	20
chrI	1377	G	A	2	6	0.469	0.045	18	41	0.444	0.022	13	25	0.408	0.028	20	37	0.470	0.021	11	1	0.608	0.054	36	43	0.531	0.020	2	6	0.486	0.045	12	33	0.499	0.027	1	6	0.615	0.044	12	20	0.524	0.033	16	28	0.543	0.028	20	13
chrI	1379	T	C	2	6	0.469	0.045	18	41	0.444	0.022	13	25	0.408	0.028	20	37	0.470	0.021	11	1	0.608	0.054	36	43	0.531	0.020	2	6	0.486	0.045	12	33	0.499	0.027	1	6	0.615	0.044	12	20	0.524	0.033	16	28	0.543	0.028	20	13
chrI	1382	G	A	2	6	0.469	0.045	18	41	0.444	0.022	13	25	0.408	0.028	20	37	0.470	0.021	11	1	0.608	0.054	36	43	0.531	0.020	2	6	0.486	0.045	12	33	0.499	0.027	1	6	0.615	0.044	12	20	0.524	0.033	16	28	0.543	0.028	20	13
chrI	1408	C	T	8	13	0.469	0.045	26	64	0.444	0.022	19	35	0.408	0.028	37	56	0.470	0.021	14	6	0.608	0.054	36	38	0.532	0.020	7	10	0.486	0.045	20	43	0.499	0.027	3	10	0.615	0.044	10	32	0.524	0.033	22	39	0.543	0.028	20	23
chrI	1414	C	A	7	14	0.469	0.045	27	67	0.444	0.022	18	34	0.408	0.028	35	59	0.470	0.021	13	8	0.608	0.054	35	39	0.532	0.020	8	11	0.486	0.045	20	47	0.499	0.027	3	12	0.615	0.044	11	34	0.524	0.033	20	44	0.543	0.028	21	26
chrI	1483	C	A	2	20	0.469	0.045	16	86	0.444	0.022	14	42	0.408	0.028	27	89	0.470	0.021	2	26	0.608	0.054	38	152	0.532	0.020	19	29	0.486	0.045	30	43	0.499	0.027	7	21	0.615	0.044	12	46	0.524	0.033	29	56	0.543	0.028	14	43
chrI	1491	C	T	16	7	0.469	0.045	54	51	0.444	0.022	39	18	0.408	0.028	65	54	0.470	0.021	17	12	0.608	0.054	130	73	0.532	0.020	31	19	0.486	0.045	54	20	0.499	0.027	22	9	0.615	0.044	37	23	0.524	0.033	64	22	0.543	0.028	29	29
chrI	1506	T	G	1	20	0.469	0.045	16	98	0.444	0.022	13	46	0.408	0.028	24	104	0.470	0.021	2	29	0.608	0.054	35	176	0.532	0.020	19	30	0.486	0.045	32	51	0.499	0.027	7	25	0.615	0.044	11	54	0.524	0.033	25	66	0.543	0.028	11	50
chrI	1518	T	C	1	20	0.469	0.045	16	104	0.444	0.022	13	48	0.408	0.028	26	112	0.470	0.021	2	29	0.608	0.054	33	179	0.532	0.020	19	29	0.486	0.045	33	50	0.499	0.027	7	23	0.615	0.044	11	52	0.524	0.033	24	64	0.543	0.028	9	50
chrI	1547	G	A	1	17	0.469	0.045	15	90	0.444	0.022	13	41	0.408	0.028	22	93	0.470	0.021	0	18	0.608	0.054	39	165	0.532	0.020	15	22	0.486	0.045	26	41	0.499	0.027	5	19	0.615	0.044	10	37	0.524	0.033	17	54	0.543	0.028	7	46
chrI	1558	G	A	1	16	0.469	0.045	14	79	0.444	0.022	10	31	0.408	0.028	21	85	0.470	0.021	2	16	0.608	0.054	45	147	0.532	0.020	13	21	0.486	0.045	24	36	0.499	0.027	5	17	0.615	0.044	12	32	0.525	0.033	14	48	0.543	0.028	5	39
chrI	1733	T	A	1	0	0.469	0.045	10	7	0.444	0.022	2	5	0.408	0.028	14	8	0.470	0.021	2	1	0.608	0.054	29	15	0.532	0.020	0	2	0.486	0.045	2	4	0.499	0.027	0	0	0.615	0.044	5	0	0.525	0.033	5	4	0.543	0.028	4	4
chrI	1770	T	G	1	1	0.469	0.045	10	12	0.444	0.022	2	8	0.408	0.028	15	12	0.470	0.021	2	2	0.608	0.054	30	13	0.532	0.020	0	4	0.486	0.045	6	10	0.499	0.027	2	0	0.615	0.044	5	1	0.525	0.033	6	8	0.543	0.028	6	6
chrI	1782	C	T	1	1	0.469	0.045	11	13	0.444	0.022	2	8	0.408	0.028	18	14	0.470	0.021	2	2	0.608	0.054	30	13	0.532	0.020	0	4	0.486	0.045	9	9	0.499	0.027	2	0	0.615	0.044	5	1	0.525	0.033	10	9	0.543	0.028	8	5
chrI	1797	G	A	2	1	0.469	0.045	10	13	0.444	0.022	2	8	0.408	0.028	18	17	0.470	0.021	2	3	0.608	0.054	26	12	0.532	0.020	0	4	0.486	0.045	9	11	0.499	0.027	2	0	0.615	0.044	5	1	0.525	0.033	8	11	0.543	0.028	8	6
chrI	1802	T	C	2	1	0.469	0.045	10	13	0.444	0.022	2	8	0.408	0.028	18	18	0.470	0.021	3	3	0.608	0.054	28	14	0.532	0.020	0	4	0.486	0.045	7	12	0.499	0.027	2	0	0.615	0.044	5	1	0.525	0.033	9	11	0.543	0.028	11	7
chrI	2146	G	A	25	26	0.469	0.045	72	86	0.444	0.022	42	41	0.408	0.028	76	87	0.470	0.021	18	19	0.608	0.054	51	19	0.532	0.020	22	27	0.486	0.045	62	48	0.499	0.027	19	7	0.615	0.044	42	26	0.525	0.033	53	43	0.543	0.028	22	48
chrI	2223	T	A	7	26	0.469	0.045	29	71	0.444	0.022	23	43	0.408	0.028	38	70	0.470	0.021	11	11	0.608	0.054	45	24	0.532	0.020	11	17	0.486	0.045	24	42	0.499	0.027	13	9	0.615	0.044	27	22	0.525	0.033	40	41	0.543	0.028	11	36
chrI	2225	A	C	7	26	0.469	0.045	29	71	0.444	0.022	23	43	0.408	0.028	38	70	0.470	0.021	11	11	0.608	0.054	45	24	0.532	0.020	11	17	0.486	0.045	24	42	0.499	0.027	13	9	0.615	0.044	27	22	0.525	0.033	40	41	0.543	0.028	11	36
chrI	2243	C	G	5	23	0.469	0.045	30	49	0.444	0.022	16	30	0.408	0.028	33	49	0.470	0.021	9	9	0.608	0.054	34	19	0.532	0.020	9	10	0.486	0.045	20	30	0.499	0.027	13	9	0.615	0.044	21	15	0.525	0.033	35	32	0.543	0.028	13	25
chrI	2323	C	T	7	14	0.469	0.045	35	2	0.444	0.022	18	1	0.408	0.028	33	0	0.470	0.021	11	8	0.608	0.054	53	57	0.532	0.020	11	10	0.486	0.045	25	0	0.499	0.027	22	15	0.615	0.044	27	30	0.525	0.033	34	0	0.543	0.028	17	0
chrI	2331	A	C	6	14	0.469	0.045	37	2	0.444	0.022	20	1	0.408	0.028	32	0	0.470	0.021	10	7	0.608	0.054	58	56	0.532	0.020	11	10	0.486	0.045	24	0	0.499	0.027	22	14	0.615	0.044	28	30	0.525	0.033	36	0	0.543	0.028	19	0
chrI	2336	T	C	6	14	0.469	0.045	36	0	0.444	0.022	19	0	0.408	0.028	34	0	0.470	0.021	10	4	0.608	0.054	58	48	0.532	0.020	11	10	0.486	0.045	23	0	0.499	0.027	22	12	0.615	0.044	28	27	0.525	0.033	34	0	0.543	0.028	18	0
chrI	2340	T	C	6	14	0.469	0.045	36	0	0.444	0.022	19	0	0.408	0.028	34	0	0.470	0.021	10	4	0.608	0.054	58	48	0.532	0.020	11	10	0.486	0.045	23	0	0.499	0.027	22	12	0.615	0.044	28	27	0.525	0.033	34	0	0.543	0.028	18	0
chrI	2371	T	A	7	6	0.469	0.045	42	1	0.444	0.022	19	0	0.408	0.028	41	3	0.470	0.021	10	1	0.608	0.054	75	34	0.532	0.020	12	8	0.486	0.045	16	0	0.499	0.027	17	8	0.615	0.044	29	16	0.525	0.033	35	1	0.543	0.028	23	0
chrI	2482	G	T	3	8	0.469	0.045	39	25	0.444	0.022	13	20	0.408	0.028	39	34	0.470	0.021	6	0	0.608	0.054	64	29	0.532	0.020	7	8	0.486	0.045	20	10	0.499	0.027	8	13	0.615	0.044	12	10	0.525	0.033	33	15	0.543	0.028	13	29
chrI	2485	A	T	3	8	0.469	0.045	39	25	0.444	0.022	13	20	0.408	0.028	39	34	0.470	0.021	6	0	0.608	0.054	64	29	0.532	0.020	7	8	0.486	0.045	20	10	0.499	0.027	8	13	0.615	0.044	12	10	0.525	0.033	33	15	0.543	0.028	13	29
chrI	2512	A	G	2	7	0.469	0.045	45	25	0.444	0.022	16	20	0.408	0.028	34	30	0.470	0.021	6	0	0.608	0.054	62	38	0.532	0.020	8	7	0.486	0.045	22	10	0.499	0.027	7	12	0.615	0.044	10	8	0.525	0.033	39	17	0.543	0.028	12	28
chrI	2524	T	C	1	7	0.469	0.045	41	22	0.444	0.022	11	19	0.408	0.028	30	27	0.470	0.021	6	0	0.608	0.054	68	29	0.532	0.020	6	8	0.486	0.045	20	8	0.499	0.027	5	11	0.615	0.044	9	7	0.525	0.033	40	9	0.543	0.028	12	26
chrI	2533	G	T	1	6	0.469	0.045	37	11	0.444	0.022	13	13	0.408	0.028	27	16	0.470	0.021	7	0	0.608	0.054	65	8	0.532	0.020	5	6	0.486	0.045	18	5	0.499	0.027	3	8	0.615	0.044	12	5	0.525	0.033	37	5	0.543	0.028	13	18
chrI	2535	C	A	1	6	0.469	0.045	37	11	0.444	0.022	13	13	0.408	0.028	27	16	0.470	0.021	7	0	0.608	0.054	65	8	0.532	0.020	5	6	0.486	0.045	18	5	0.499	0.027	3	8	0.615	0.044	12	5	0.525	0.033	37	5	0.543	0.028	13	18
chrI	2536	A	G	1	6	0.469	0.045	37	11	0.444	0.022	13	13	0.408	0.028	27	16	0.470	0.021	7	0	0.608	0.054	65	8	0.532	0.020	5	6	0.486	0.045	18	5	0.499	0.027	3	8	0.615	0.044	12	5	0.525	0.033	37	5	0.543	0.028	13	18
chrI	2542	T	G	2	6	0.469	0.045	39	11	0.444	0.022	13	13	0.408	0.028	26	16	0.470	0.021	7	0	0.608	0.054	67	8	0.532	0.020	5	6	0.486	0.045	15	5	0.499	0.027	4	8	0.615	0.044	12	5	0.525	0.033	37	5	0.543	0.028	14	18
chrI	14667	T	C	2	0	0.297	0.019	15	0	0.452	0.010	10	0	0.415	0.014	4	0	0.442	0.010	0	2	0.509	0.025	38	0	0.401	0.009	0	0	0.461	0.023	9	0	0.466	0.014	3	0	0.505	0.024	5	0	0.464	0.016	5	0	0.495	0.014	2	0
chrI	25340	C	A	0	3	0.245	0.013	0	30	0.456	0.008	0	23	0.452	0.011	0	34	0.463	0.008	0	6	0.464	0.020	0	27	0.374	0.006	0	11	0.455	0.017	0	28	0.478	0.010	0	6	0.458	0.018	0	19	0.458	0.012	0	25	0.495	0.010	0	23
chrI	25488	G	A	2	2	0.245	0.013	10	33	0.456	0.008	3	14	0.452	0.011	17	22	0.463	0.008	2	2	0.464	0.020	6	32	0.374	0.006	2	3	0.455	0.017	10	12	0.478	0.010	2	9	0.458	0.018	7	20	0.458	0.012	5	16	0.495	0.010	12	9
chrI	25497	G	A	2	2	0.245	0.013	9	30	0.456	0.008	3	12	0.452	0.011	12	16	0.463	0.008	2	2	0.464	0.020	2	25	0.374	0.006	2	1	0.455	0.017	9	9	0.478	0.010	2	8	0.458	0.018	5	16	0.458	0.012	4	15	0.495	0.010	12	7
chrI	25506	C	T	2	2	0.245	0.013	8	16	0.456	0.008	2	5	0.452	0.011	11	9	0.463	0.008	2	0	0.464	0.020	0	6	0.374	0.006	1	1	0.455	0.017	7	2	0.478	0.010	2	4	0.458	0.018	5	7	0.458	0.012	3	5	0.495	0.010	10	3
chrI	25509	G	A	2	2	0.245	0.013	8	16	0.456	0.008	2	5	0.452	0.011	11	9	0.463	0.008	2	0	0.464	0.020	0	6	0.374	0.006	1	1	0.455	0.017	7	2	0.478	0.010	2	4	0.458	0.018	5	7	0.458	0.012	3	5	0.495	0.010	10	3
chrI	25512	T	G	2	2	0.245	0.013	8	16	0.456	0.008	2	5	0.452	0.011	11	9	0.463	0.008	2	0	0.464	0.020	0	6	0.374	0.006	1	1	0.455	0.017	7	2	0.478	0.010	2	4	0.458	0.018	5	7	0.458	0.012	3	5	0.495	0.010	10	3
chrI	25515	A	G	2	2	0.245	0.013	8	16	0.456	0.008	2	5	0.452	0.011	11	9	0.463	0.008	2	0	0.464	0.020	0	6	0.374	0.006	1	1	0.455	0.017	7	2	0.478	0.010	2	4	0.458	0.018	5	7	0.458	0.012	3	5	0.495	0.010	10	3
chrI	25536	G	A	0	1	0.245	0.013	1	12	0.456	0.008	0	8	0.452	0.011	1	12	0.463	0.008	0	1	0.464	0.020	0	11	0.374	0.006	0	2	0.455	0.017	0	5	0.478	0.010	0	2	0.458	0.018	1	4	0.458	0.012	0	6	0.495	0.010	2	6
chrI	25542	A	G	0	1	0.245	0.013	1	15	0.456	0.008	0	9	0.452	0.011	1	12	0.463	0.008	0	1	0.464	0.020	0	11	0.374	0.006	0	2	0.455	0.017	0	5	0.478	0.010	0	2	0.458	0.018	2	4	0.458	0.012	0	6	0.495	0.010	2	5
chrI	25560	G	A	0	0	0.245	0.013	1	19	0.456	0.008	2	7	0.452	0.011	1	9	0.463	0.008	0	1	0.464	0.020	0	10	0.374	0.006	0	1	0.455	0.017	0	4	0.478	0.010	0	2	0.458	0.018	2	4	0.458	0.012	0	5	0.495	0.010	2	4
chrI	25584	A	G	1	0	0.245	0.013	1	17	0.456	0.008	2	6	0.452	0.011	1	9	0.463	0.008	0	1	0.464	0.020	0	11	0.374	0.006	0	1	0.455	0.017	0	4	0.478	0.010	0	1	0.458	0.018	3	3	0.458	0.012	0	5	0.495	0.010	2	3
chrI	25611	G	A	1	0	0.245	0.013	3	15	0.456	0.008	4	5	0.452	0.011	6	5	0.463	0.008	0	1	0.464	0.020	0	11	0.374	0.006	0	1	0.455	0.017	1	4	0.478	0.010	1	1	0.458	0.018	5	3	0.458	0.012	0	4	0.495	0.010	4	2
chrI	25623	G	A	3	0	0.245	0.013	5	13	0.456	0.008	6	3	0.452	0.011	7	3	0.463	0.008	0	0	0.464	0.020	0	11	0.374	0.006	0	0	0.455	0.017	2	2	0.478	0.010	1	1	0.458	0.018	6	3	0.458	0.012	1	3	0.495	0.010	3	1
chrI	25653	G	T	3	0	0.244	0.013	10	1	0.457	0.008	7	0	0.453	0.010	10	0	0.464	0.008	3	0	0.467	0.019	0	1	0.373	0.006	1	0	0.458	0.017	5	0	0.479	0.010	1	0	0.461	0.018	6	0	0.459	0.012	4	0	0.495	0.010	3	0
chrI	25654	C	G	3	0	0.244	0.013	10	1	0.457	0.008	7	0	0.453	0.010	10	0	0.464	0.008	3	0	0.467	0.019	0	1	0.373	0.006	1	0	0.458	0.017	5	0	0.479	0.010	1	0	0.461	0.018	6	0	0.459	0.012	4	0	0.495	0.010	3	0
chrI	25656	G	A	3	0	0.244	0.013	10	1	0.457	0.008	7	0	0.453	0.010	10	0	0.464	0.008	3	0	0.467	0.019	0	1	0.373	0.006	1	0	0.458	0.017	5	0	0.479	0.010	1	0	0.461	0.018	6	0	0.459	0.012	4	0	0.495	0.010	3	0
chrI	25658	T	C	3	0	0.244	0.013	10	1	0.457	0.008	7	0	0.453	0.010	10	0	0.464	0.008	3	0	0.467	0.019	0	1	0.373	0.006	1	0	0.458	0.017	5	0	0.479	0.010	1	0	0.461	0.018	6	0	0.459	0.012	4	0	0.495	0.010	3	0
chrI	25659	T	C	3	0	0.244	0.013	10	1	0.457	0.008	7	0	0.453	0.010	10	0	0.464	0.008	3	0	0.467	0.019	0	1	0.373	0.006	1	0	0.458	0.017	5	0	0.479	0.010	1	0	0.461	0.018	6	0	0.459	0.012	4	0	0.495	0.010	3	0
chrI	25661	G	A	3	0	0.244	0.013	10	1	0.457	0.008	7	0	0.453	0.010	10	0	0.464	0.008	3	0	0.467	0.019	0	1	0.373	0.006	1	0	0.458	0.017	5	0	0.479	0.010	1	0	0.461	0.018	6	0	0.459	0.012	4	0	0.495	0.010	3	0
chrI	25677	A	G	2	0	0.244	0.013	13	1	0.457	0.008	7	0	0.453	0.010	11	0	0.464	0.008	3	0	0.467	0.019	0	1	0.373	0.006	1	0	0.458	0.017	5	0	0.479	0.010	2	0	0.461	0.018	7	0	0.459	0.012	5	0	0.495	0.010	3	0
chrI	25872	G	C	0	7	0.244	0.013	0	27	0.457	0.008	0	16	0.453	0.010	0	19	0.464	0.008	0	7	0.467	0.019	0	0	0.373	0.006	0	4	0.458	0.017	0	12	0.479	0.010	0	1	0.461	0.018	0	12	0.459	0.012	0	11	0.495	0.010	0	7
chrI	26121	G	A	1	0	0.243	0.013	0	1	0.457	0.008	0	0	0.453	0.010	1	2	0.462	0.008	1	1	0.467	0.019	0	0	0.372	0.006	0	0	0.458	0.017	1	1	0.478	0.010	0	0	0.460	0.018	1	0	0.458	0.011	0	0	0.494	0.010	0	0
chrI	26136	G	T	1	0	0.243	0.013	0	2	0.459	0.008	0	0	0.454	0.010	1	3	0.462	0.008	1	1	0.470	0.019	0	0	0.370	0.006	0	0	0.458	0.017	1	1	0.478	0.010	0	0	0.460	0.018	1	0	0.459	0.011	0	1	0.494	0.010	0	0
chrI	26144	T	A	0	0	0.243	0.013	0	2	0.459	0.008	0	0	0.454	0.010	0	3	0.462	0.008	0	1	0.470	0.019	0	0	0.370	0.006	0	0	0.458	0.017	0	1	0.478	0.010	0	0	0.460	0.018	0	1	0.459	0.011	0	1	0.494	0.010	0	4
chrI	26148	A	G	0	0	0.243	0.013	0	2	0.459	0.008	0	0	0.454	0.010	0	3	0.462	0.008	0	1	0.470	0.019	0	0	0.370	0.006	0	0	0.458	0.017	0	1	0.478	0.010	0	0	0.460	0.018	0	1	0.459	0.011	0	1	0.494	0.010	0	4
chrI	26151	G	A	0	0	0.243	0.013	0	2	0.459	0.008	0	0	0.454	0.010	0	3	0.462	0.008	0	1	0.470	0.019	0	0	0.370	0.006	0	0	0.458	0.017	0	1	0.478	0.010	0	0	0.460	0.018	0	1	0.459	0.011	0	1	0.494	0.010	0	4
chrI	26154	T	A	0	0	0.243	0.013	0	2	0.459	0.008	0	0	0.454	0.010	0	3	0.462	0.008	0	1	0.470	0.019	0	0	0.370	0.006	0	0	0.458	0.017	0	1	0.478	0.010	0	0	0.460	0.018	0	1	0.459	0.011	0	1	0.494	0.010	0	4
chrI	26412	G	C	0	2	0.243	0.013	0	5	0.459	0.008	0	11	0.454	0.010	0	19	0.462	0.008	0	3	0.470	0.019	0	0	0.370	0.006	0	6	0.458	0.017	0	15	0.478	0.010	0	7	0.460	0.018	0	3	0.459	0.011	0	5	0.494	0.010	0	12
chrI	26575	T	C	0	0	0.245	0.013	0	1	0.458	0.008	0	0	0.453	0.010	0	4	0.462	0.007	0	0	0.472	0.019	0	0	0.369	0.006	0	0	0.459	0.017	0	1	0.477	0.010	0	1	0.459	0.018	0	0	0.457	0.011	0	0	0.495	0.010	0	0
chrI	26576	C	T	0	0	0.245	0.013	0	1	0.458	0.008	0	0	0.453	0.010	0	4	0.462	0.007	0	0	0.472	0.019	0	0	0.369	0.006	0	0	0.459	0.017	0	1	0.477	0.010	0	1	0.459	0.018	0	0	0.457	0.011	0	0	0.495	0.010	0	0
chrI	26765	T	C	0	0	0.245	0.013	0	0	0.458	0.008	0	1	0.453	0.010	0	2	0.462	0.007	0	0	0.472	0.019	0	3	0.369	0.006	0	0	0.459	0.017	0	0	0.477	0.010	0	0	0.459	0.018	0	0	0.457	0.011	0	0	0.495	0.010	0	0
chrI	26766	G	A	0	0	0.245	0.013	0	0	0.458	0.008	0	1	0.453	0.010	0	2	0.462	0.007	0	0	0.472	0.019	0	3	0.369	0.006	0	0	0.459	0.017	0	0	0.477	0.010	0	0	0.459	0.018	0	0	0.457	0.011	0	0	0.495	0.010	0	0
chrI	26793	A	G	0	0	0.245	0.013	0	1	0.458	0.008	0	1	0.453	0.010	0	2	0.462	0.007	0	0	0.472	0.019	0	3	0.369	0.006	0	0	0.459	0.017	0	0	0.477	0.010	0	0	0.459	0.018	0	0	0.457	0.011	0	0	0.495	0.010	0	0
chrI	26799	G	A	0	0	0.245	0.013	0	1	0.458	0.008	0	1	0.453	0.010	0	2	0.462	0.007	0	0	0.472	0.019	1	2	0.369	0.006	0	0	0.459	0.017	0	0	0.477	0.010	0	0	0.459	0.018	0	0	0.457	0.011	0	0	0.495	0.010	0	0
chrI	26835	G	A	0	0	0.243	0.013	0	1	0.458	0.007	0	0	0.453	0.010	0	0	0.462	0.007	0	0	0.472	0.019	0	3	0.369	0.006	0	0	0.458	0.017	0	0	0.478	0.010	0	0	0.459	0.017	0	0	0.456	0.011	0	0	0.495	0.010	0	0
chrI	26838	A	G	0	0	0.243	0.013	0	1	0.458	0.007	0	0	0.453	0.010	0	0	0.462	0.007	0	0	0.472	0.019	0	3	0.369	0.006	0	0	0.458	0.017	0	0	0.478	0.010	0	0	0.459	0.017	0	0	0.456	0.011	0	0	0.495	0.010	0	0
chrI	26839	A	G	0	0	0.243	0.013	0	1	0.458	0.007	0	0	0.453	0.010	0	0	0.462	0.007	0	0	0.472	0.019	0	3	0.369	0.006	0	0	0.458	0.017	0	0	0.478	0.010	0	0	0.459	0.017	0	0	0.456	0.011	0	0	0.495	0.010	0	0
chrI	26846	T	C	0	0	0.243	0.013	0	1	0.458	0.007	0	0	0.453	0.010	0	0	0.462	0.007	0	0	0.472	0.019	0	3	0.369	0.006	0	0	0.458	0.017	0	0	0.478	0.010	0	0	0.459	0.017	0	0	0.456	0.011	0	0	0.495	0.010	0	0
chrI	26847	G	A	0	0	0.243	0.013	0	1	0.458	0.007	0	0	0.453	0.010	0	0	0.462	0.007	0	0	0.472	0.019	0	3	0.369	0.006	0	0	0.458	0.017	0	0	0.478	0.010	0	0	0.459	0.017	0	0	0.456	0.011	0	0	0.495	0.010	0	0
chrI	26848	T	G	0	0	0.243	0.013	0	1	0.458	0.007	0	0	0.453	0.010	0	0	0.462	0.007	0	0	0.472	0.019	0	3	0.369	0.006	0	0	0.458	0.017	0	0	0.478	0.010	0	0	0.459	0.017	0	0	0.456	0.011	0	0	0.495	0.010	0	0
chrI	26896	C	T	0	1	0.243	0.013	0	1	0.458	0.007	0	4	0.453	0.010	0	5	0.462	0.007	0	0	0.472	0.019	1	1	0.369	0.006	0	2	0.458	0.017	0	0	0.478	0.010	0	0	0.459	0.017	0	0	0.456	0.011	0	1	0.495	0.010	0	4
chrI	26900	T	C	0	1	0.243	0.013	0	1	0.458	0.007	0	4	0.453	0.010	0	5	0.462	0.007	0	0	0.472	0.019	1	1	0.369	0.006	0	2	0.458	0.017	0	0	0.478	0.010	0	0	0.459	0.017	0	0	0.456	0.011	0	1	0.495	0.010	0	4
chrI	26901	T	A	0	1	0.243	0.013	0	1	0.458	0.007	0	4	0.453	0.010	0	5	0.462	0.007	0	0	0.472	0.019	1	1	0.369	0.006	0	2	0.458	0.017	0	0	0.478	0.010	0	0	0.459	0.017	0	0	0.456	0.011	0	1	0.495	0.010	0	4
chrI	26923	C	G	0	2	0.243	0.013	0	3	0.458	0.007	0	5	0.453	0.010	0	8	0.462	0.007	0	1	0.472	0.019	1	3	0.369	0.006	0	2	0.458	0.017	0	0	0.478	0.010	0	0	0.459	0.017	0	2	0.456	0.011	0	1	0.495	0.010	0	4
chrI	26931	A	G	0	2	0.243	0.013	1	3	0.458	0.007	0	5	0.453	0.010	0	8	0.462	0.007	0	1	0.472	0.019	3	2	0.369	0.006	0	2	0.458	0.017	0	0	0.478	0.010	0	0	0.459	0.017	1	2	0.456	0.011	4	1	0.495	0.010	3	4
chrI	26945	C	T	0	1	0.243	0.013	1	3	0.458	0.007	0	1	0.453	0.010	3	2	0.462	0.007	1	0	0.472	0.019	10	0	0.369	0.006	1	0	0.458	0.017	2	0	0.478	0.010	1	0	0.459	0.017	1	0	0.456	0.011	4	0	0.495	0.010	4	0
chrI	26946	T	A	0	1	0.243	0.013	1	3	0.458	0.007	0	1	0.453	0.010	3	2	0.462	0.007	1	0	0.472	0.019	10	0	0.369	0.006	1	0	0.458	0.017	2	0	0.478	0.010	1	0	0.459	0.017	1	0	0.456	0.011	4	0	0.495	0.010	4	0
chrI	26949	G	A	0	1	0.243	0.013	1	3	0.458	0.007	0	1	0.453	0.010	3	2	0.462	0.007	1	0	0.472	0.019	10	0	0.369	0.006	1	0	0.458	0.017	2	0	0.478	0.010	1	0	0.459	0.017	1	0	0.456	0.011	4	0	0.495	0.010	4	0
chrI	26954	A	T	0	1	0.243	0.013	2	2	0.458	0.007	0	1	0.453	0.010	5	1	0.462	0.007	1	0	0.472	0.019	16	0	0.369	0.006	1	0	0.458	0.017	2	0	0.478	0.010	1	0	0.459	0.017	1	0	0.456	0.011	4	0	0.495	0.010	4	0
chrI	26958	G	T	0	1	0.243	0.013	2	2	0.458	0.007	0	1	0.453	0.010	5	1	0.462	0.007	1	0	0.472	0.019	16	0	0.369	0.006	1	0	0.458	0.017	2	0	0.478	0.010	1	0	0.459	0.017	1	0	0.456	0.011	4	0	0.495	0.010	4	0
chrI	26961	A	G	0	1	0.243	0.013	2	2	0.458	0.007	0	1	0.453	0.010	5	1	0.462	0.007	1	0	0.472	0.019	16	0	0.369	0.006	1	0	0.458	0.017	2	0	0.478	0.010	1	0	0.459	0.017	1	0	0.456	0.011	4	0	0.495	0.010	4	0
chrI	26964	A	T	0	1	0.243	0.013	2	2	0.458	0.007	0	1	0.453	0.010	5	1	0.462	0.007	1	0	0.472	0.019	16	0	0.369	0.006	1	0	0.458	0.017	2	0	0.478	0.010	1	0	0.459	0.017	1	0	0.456	0.011	4	0	0.495	0.010	4	0
chrI	26991	C	T	2	1	0.243	0.013	8	5	0.458	0.007	4	2	0.453	0.010	12	2	0.462	0.007	3	0	0.472	0.019	28	1	0.369	0.006	2	0	0.458	0.017	4	1	0.478	0.010	1	0	0.459	0.017	3	0	0.456	0.011	12	0	0.495	0.010	7	1
chrI	26994	A	G	2	1	0.243	0.013	8	5	0.458	0.007	4	2	0.453	0.010	12	2	0.462	0.007	3	0	0.472	0.019	28	1	0.369	0.006	2	0	0.458	0.017	4	1	0.478	0.010	1	0	0.459	0.017	3	0	0.456	0.011	12	0	0.495	0.010	7	1
chrI	26997	T	C	2	1	0.243	0.013	8	5	0.458	0.007	4	2	0.453	0.010	12	2	0.462	0.007	3	0	0.472	0.019	28	1	0.369	0.006	2	0	0.458	0.017	4	1	0.478	0.010	1	0	0.459	0.017	3	0	0.456	0.011	12	0	0.495	0.010	7	1
chrI	27027	A	T	0	6	0.243	0.013	0	33	0.458	0.007	0	7	0.453	0.010	0	42	0.462	0.007	0	5	0.472	0.019	0	30	0.369	0.006	0	4	0.458	0.017	0	18	0.478	0.010	0	2	0.459	0.017	0	14	0.456	0.011	0	19	0.495	0.010	0	17
chrI	27031	C	T	0	6	0.243	0.013	0	33	0.458	0.007	0	7	0.453	0.010	0	42	0.462	0.007	0	5	0.472	0.019	0	30	0.369	0.006	0	4	0.458	0.017	0	18	0.478	0.010	0	2	0.459	0.017	0	14	0.456	0.011	0	19	0.495	0.010	0	17
chrI	27035	T	C	0	6	0.243	0.013	0	33	0.458	0.007	0	7	0.453	0.010	0	42	0.462	0.007	0	5	0.472	0.019	0	30	0.369	0.006	0	4	0.458	0.017	0	18	0.478	0.010	0	2	0.459	0.017	0	14	0.456	0.011	0	19	0.495	0.010	0	17
chrI	27036	G	A	0	6	0.243	0.013	0	33	0.458	0.007	0	7	0.453	0.010	0	42	0.462	0.007	0	5	0.472	0.019	0	30	0.369	0.006	0	4	0.458	0.017	0	18	0.478	0.010	0	2	0.459	0.017	0	14	0.456	0.011	0	19	0.495	0.010	0	17
chrI	27044	C	T	0	8	0.242	0.013	2	36	0.458	0.007	0	12	0.453	0.010	0	53	0.462	0.007	0	6	0.473	0.019	0	46	0.369	0.006	0	3	0.456	0.016	0	24	0.477	0.010	0	2	0.459	0.017	0	18	0.455	0.011	0	26	0.493	0.010	0	23
chrI	27060	A	T	0	9	0.242	0.013	0	34	0.458	0.007	0	10	0.453	0.010	0	42	0.462	0.007	0	7	0.473	0.019	0	28	0.369	0.006	0	5	0.456	0.016	0	22	0.477	0.010	0	2	0.459	0.017	0	19	0.455	0.011	0	22	0.493	0.010	0	23
chrI	27063	G	A	0	9	0.242	0.013	0	34	0.458	0.007	0	10	0.453	0.010	0	42	0.462	0.007	0	7	0.473	0.019	0	28	0.369	0.006	0	5	0.456	0.016	0	22	0.477	0.010	0	2	0.459	0.017	0	19	0.455	0.011	0	22	0.493	0.010	0	23
chrI	27072	A	G	1	8	0.242	0.013	2	27	0.458	0.007	3	10	0.453	0.010	5	41	0.462	0.007	0	6	0.473	0.019	6	21	0.369	0.006	0	7	0.456	0.016	3	17	0.477	0.010	0	1	0.459	0.017	0	16	0.455	0.011	3	23	0.493	0.010	1	22
chrI	27075	G	A	1	8	0.242	0.013	2	27	0.458	0.007	3	10	0.453	0.010	5	41	0.462	0.007	0	6	0.473	0.019	6	21	0.369	0.006	0	7	0.456	0.016	3	17	0.477	0.010	0	1	0.459	0.017	0	16	0.455	0.011	3	23	0.493	0.010	1	22
chrI	27080	C	T	0	8	0.242	0.013	0	26	0.458	0.007	0	10	0.453	0.010	0	39	0.462	0.007	0	6	0.473	0.019	0	21	0.369	0.006	0	7	0.456	0.016	0	17	0.477	0.010	0	1	0.459	0.017	0	16	0.455	0.011	0	21	0.493	0.010	0	21
chrI	27081	G	A	0	8	0.242	0.013	0	26	0.458	0.007	0	10	0.453	0.010	0	39	0.462	0.007	0	6	0.473	0.019	0	21	0.369	0.006	0	7	0.456	0.016	0	17	0.477	0.010	0	1	0.459	0.017	0	16	0.455	0.011	0	21	0.493	0.010	0	21
chrI	27084	G	A	0	8	0.242	0.013	0	26	0.458	0.007	0	10	0.453	0.010	0	39	0.462	0.007	0	6	0.473	0.019	0	21	0.369	0.006	0	7	0.456	0.016	0	17	0.477	0.010	0	1	0.459	0.017	0	16	0.455	0.011	0	21	0.493	0.010	0	21
chrI	27090	T	C	0	5	0.242	0.013	0	38	0.458	0.007	0	24	0.453	0.010	0	46	0.462	0.007	0	6	0.473	0.019	0	32	0.369	0.006	0	8	0.456	0.016	0	30	0.477	0.010	0	4	0.459	0.017	0	15	0.455	0.011	0	22	0.493	0.010	0	23
chrI	27099	T	C	4	7	0.242	0.013	12	43	0.458	0.007	5	26	0.453	0.010	17	51	0.462	0.007	3	9	0.473	0.019	7	40	0.369	0.006	3	8	0.456	0.016	7	33	0.477	0.010	2	4	0.459	0.017	6	16	0.455	0.011	9	25	0.493	0.010	8	25
chrI	27105	A	G	0	8	0.242	0.013	2	49	0.458	0.007	3	29	0.453	0.010	5	52	0.462	0.007	0	9	0.473	0.019	1	40	0.369	0.006	0	9	0.456	0.016	2	36	0.477	0.010	1	6	0.459	0.017	0	16	0.455	0.011	6	25	0.493	0.010	0	28
chrI	27126	T	C	0	12	0.242	0.013	0	53	0.458	0.007	0	30	0.453	0.010	0	57	0.462	0.007	0	11	0.473	0.019	0	47	0.369	0.006	0	12	0.456	0.016	0	43	0.477	0.010	0	9	0.459	0.017	0	18	0.455	0.011	0	28	0.493	0.010	0	33
chrI	27129	C	G	0	12	0.242	0.013	0	53	0.458	0.007	0	30	0.453	0.010	0	57	0.462	0.007	0	11	0.473	0.019	0	47	0.369	0.006	0	12	0.456	0.016	0	43	0.477	0.010	0	9	0.459	0.017	0	18	0.455	0.011	0	28	0.493	0.010	0	33
chrI	27804	C	A	7	21	0.241	0.013	39	64	0.459	0.007	18	29	0.453	0.010	25	36	0.462	0.007	3	14	0.472	0.019	37	48	0.369	0.006	13	10	0.457	0.016	28	27	0.478	0.010	7	21	0.460	0.017	7	26	0.453	0.011	27	31	0.493	0.010	19	34
chrI	27810	T	C	7	21	0.241	0.013	39	61	0.459	0.007	17	28	0.453	0.010	27	37	0.462	0.007	5	13	0.472	0.019	34	46	0.369	0.006	12	10	0.457	0.016	28	25	0.478	0.010	7	20	0.460	0.017	7	20	0.453	0.011	26	28	0.493	0.010	20	34
chrI	27816	G	A	8	19	0.241	0.013	39	56	0.459	0.007	23	20	0.453	0.010	27	34	0.462	0.007	5	13	0.472	0.019	33	42	0.369	0.006	11	10	0.457	0.016	29	23	0.478	0.010	8	18	0.460	0.017	10	17	0.453	0.011	30	24	0.493	0.010	23	32
chrI	27822	T	C	9	18	0.241	0.013	37	54	0.459	0.007	20	17	0.453	0.010	25	30	0.462	0.007	5	11	0.472	0.019	33	36	0.369	0.006	11	9	0.457	0.016	28	21	0.478	0.010	8	17	0.460	0.017	7	17	0.453	0.011	26	19	0.493	0.010	23	31
chrI	27823	C	A	9	18	0.241	0.013	37	54	0.459	0.007	20	17	0.453	0.010	25	30	0.462	0.007	5	11	0.472	0.019	33	36	0.369	0.006	11	9	0.457	0.016	28	21	0.478	0.010	8	17	0.460	0.017	7	17	0.453	0.011	26	19	0.493	0.010	23	31
chrI	27825	C	T	9	18	0.241	0.013	37	54	0.459	0.007	20	17	0.453	0.010	25	30	0.462	0.007	5	11	0.472	0.019	33	36	0.369	0.006	11	9	0.457	0.016	28	21	0.478	0.010	8	17	0.460	0.017	7	17	0.453	0.011	26	19	0.493	0.010	23	31
chrI	27914	T	C	6	20	0.241	0.013	31	56	0.459	0.007	18	26	0.453	0.010	27	53	0.462	0.007	7	13	0.472	0.019	36	52	0.369	0.006	16	10	0.457	0.016	25	29	0.478	0.010	5	7	0.460	0.017	10	17	0.453	0.011	22	22	0.493	0.010	11	16
chrI	27948	A	G	4	14	0.241	0.013	28	45	0.459	0.007	12	13	0.453	0.010	21	42	0.462	0.007	6	7	0.472	0.019	37	60	0.369	0.006	9	9	0.457	0.016	20	22	0.478	0.010	1	5	0.460	0.017	14	14	0.453	0.011	17	13	0.493	0.010	11	9
chrI	27970	T	G	4	13	0.241	0.013	16	43	0.459	0.007	10	9	0.453	0.010	15	32	0.462	0.007	3	5	0.472	0.019	38	55	0.369	0.006	7	8	0.457	0.016	13	18	0.478	0.010	0	3	0.460	0.017	9	9	0.453	0.011	17	12	0.493	0.010	7	6
chrI	27983	T	A	5	11	0.241	0.013	17	41	0.459	0.007	7	9	0.453	0.010	16	29	0.462	0.007	3	2	0.472	0.019	39	64	0.369	0.006	5	9	0.457	0.016	16	13	0.478	0.010	0	2	0.460	0.017	9	9	0.453	0.011	16	11	0.493	0.010	7	5
chrI	27997	T	C	4	9	0.241	0.013	13	36	0.459	0.007	5	8	0.453	0.010	10	21	0.462	0.007	0	1	0.472	0.019	39	72	0.369	0.006	5	8	0.457	0.016	14	9	0.478	0.010	0	1	0.460	0.017	7	7	0.453	0.011	14	8	0.493	0.010	6	4
chrI	28007	G	C	4	7	0.241	0.013	13	35	0.459	0.007	5	8	0.453	0.010	9	20	0.462	0.007	0	0	0.472	0.019	44	70	0.369	0.006	4	9	0.457	0.016	13	9	0.478	0.010	0	2	0.460	0.017	7	8	0.453	0.011	13	9	0.493	0.010	6	4
chrI	28083	T	C	0	5	0.240	0.013	8	23	0.459	0.007	8	4	0.456	0.010	9	14	0.462	0.007	2	1	0.470	0.019	26	54	0.370	0.006	0	6	0.457	0.016	8	10	0.479	0.010	0	3	0.458	0.017	5	7	0.454	0.011	1	7	0.494	0.010	2	3
chrI	28117	G	C	1	6	0.240	0.013	12	18	0.459	0.007	9	4	0.456	0.010	9	11	0.462	0.007	4	2	0.470	0.019	27	53	0.370	0.006	0	4	0.457	0.016	13	10	0.479	0.010	0	2	0.458	0.017	7	9	0.454	0.011	7	5	0.494	0.010	2	9
chrI	28127	T	C	1	6	0.240	0.013	12	17	0.459	0.007	8	5	0.456	0.010	6	11	0.462	0.007	4	2	0.470	0.019	26	58	0.370	0.006	0	2	0.457	0.016	11	10	0.479	0.010	0	4	0.458	0.017	7	11	0.454	0.011	7	5	0.494	0.010	2	9
chrI	28321	G	A	0	13	0.240	0.013	22	30	0.460	0.007	11	2	0.456	0.010	24	29	0.462	0.007	4	0	0.470	0.018	40	88	0.370	0.006	4	6	0.457	0.016	13	13	0.479	0.010	6	4	0.458	0.017	7	21	0.454	0.011	6	8	0.494	0.010	14	11
chrI	28352	C	T	0	13	0.241	0.013	23	36	0.460	0.007	9	4	0.456	0.010	23	22	0.462	0.007	6	2	0.470	0.018	42	83	0.370	0.006	4	7	0.457	0.016	11	17	0.477	0.010	4	3	0.458	0.017	10	14	0.453	0.011	5	12	0.495	0.010	11	11
chrI	28384	G	C	1	10	0.241	0.013	24	34	0.460	0.007	10	4	0.456	0.010	19	21	0.462	0.007	4	3	0.470	0.018	37	73	0.370	0.006	6	9	0.457	0.016	13	18	0.477	0.010	4	5	0.458	0.017	12	21	0.453	0.011	3	9	0.495	0.010	11	11
chrI	28385	A	G	1	10	0.241	0.013	24	34	0.460	0.007	10	4	0.456	0.010	19	21	0.462	0.007	4	3	0.470	0.018	37	73	0.370	0.006	6	9	0.457	0.016	13	18	0.477	0.010	4	5	0.458	0.017	12	21	0.453	0.011	3	9	0.495	0.010	11	11
chrI	28427	A	G	3	8	0.241	0.013	28	30	0.460	0.007	8	10	0.456	0.010	18	25	0.462	0.007	4	1	0.470	0.018	39	71	0.370	0.006	6	6	0.457	0.016	10	17	0.477	0.010	6	9	0.458	0.017	11	17	0.453	0.011	10	10	0.495	0.010	8	16
chrI	28433	G	A	3	9	0.241	0.013	26	33	0.460	0.007	8	11	0.458	0.010	18	28	0.462	0.007	4	1	0.470	0.018	38	72	0.370	0.006	6	4	0.457	0.016	9	17	0.477	0.010	6	9	0.458	0.017	12	16	0.453	0.011	9	10	0.495	0.010	8	16
chrI	28458	C	T	6	9	0.241	0.013	25	28	0.460	0.007	6	15	0.458	0.010	28	32	0.462	0.007	4	1	0.470	0.018	41	80	0.370	0.006	7	4	0.457	0.016	9	15	0.477	0.010	8	14	0.458	0.017	9	11	0.453	0.011	11	16	0.495	0.010	10	17
chrI	28517	A	G	4	8	0.241	0.013	15	20	0.460	0.007	5	16	0.458	0.010	20	33	0.462	0.007	2	1	0.470	0.018	32	64	0.370	0.006	6	4	0.457	0.016	7	8	0.477	0.010	3	11	0.458	0.017	9	10	0.453	0.011	9	14	0.495	0.010	6	13
chrI	28631	A	T	2	4	0.240	0.013	6	15	0.460	0.007	3	0	0.458	0.010	10	20	0.462	0.007	0	0	0.470	0.018	23	67	0.371	0.006	1	5	0.457	0.016	2	8	0.477	0.010	2	0	0.459	0.017	5	1	0.453	0.011	2	6	0.495	0.010	4	5
chrI	28650	G	T	2	4	0.240	0.013	7	12	0.460	0.007	3	0	0.458	0.010	11	16	0.462	0.007	2	0	0.470	0.018	20	64	0.371	0.006	2	3	0.457	0.016	2	7	0.477	0.010	2	0	0.459	0.017	4	1	0.453	0.011	2	4	0.495	0.010	4	4
chrI	28666	A	G	2	5	0.240	0.013	7	9	0.460	0.007	2	1	0.458	0.010	12	16	0.462	0.007	2	0	0.470	0.018	25	59	0.371	0.006	4	3	0.457	0.016	2	8	0.477	0.010	2	1	0.459	0.017	5	1	0.453	0.011	2	4	0.495	0.010	4	4
chrI	28684	A	G	0	5	0.240	0.013	7	9	0.460	0.007	5	2	0.458	0.010	10	15	0.462	0.007	2	0	0.470	0.018	26	52	0.371	0.006	3	3	0.457	0.016	2	8	0.477	0.010	2	1	0.459	0.017	3	1	0.453	0.011	4	3	0.495	0.010	2	2
chrI	28696	G	T	0	5	0.240	0.013	8	10	0.460	0.007	7	3	0.458	0.010	10	20	0.462	0.007	2	0	0.470	0.018	29	57	0.371	0.006	3	2	0.457	0.016	7	9	0.477	0.010	2	1	0.459	0.017	3	2	0.453	0.011	5	4	0.495	0.010	2	2
chrI	28844	C	T	0	15	0.240	0.013	18	23	0.461	0.007	13	11	0.458	0.010	22	28	0.464	0.007	4	3	0.470	0.018	30	70	0.372	0.006	0	5	0.457	0.016	11	8	0.477	0.010	2	3	0.458	0.017	4	20	0.452	0.011	9	15	0.494	0.010	4	11
chrI	28926	A	T	1	9	0.240	0.013	22	20	0.461	0.007	4	10	0.458	0.010	24	33	0.464	0.007	11	4	0.470	0.018	37	63	0.372	0.006	2	6	0.457	0.016	18	10	0.477	0.010	6	7	0.458	0.017	11	21	0.452	0.011	14	12	0.494	0.010	7	17
chrI	29009	G	T	1	6	0.239	0.012	23	11	0.461	0.007	1	10	0.458	0.010	12	16	0.464	0.007	7	0	0.472	0.018	24	33	0.372	0.006	3	4	0.457	0.016	8	4	0.478	0.010	6	5	0.459	0.017	11	6	0.452	0.011	6	9	0.494	0.010	7	9
chrI	29093	A	T	3	6	0.239	0.012	29	7	0.461	0.007	8	11	0.458	0.010	20	20	0.464	0.007	2	2	0.472	0.018	25	54	0.372	0.006	5	5	0.457	0.016	9	9	0.478	0.010	1	5	0.459	0.017	12	6	0.452	0.011	8	7	0.494	0.010	6	11
chrI	29109	G	C	3	6	0.239	0.012	30	11	0.461	0.007	9	12	0.458	0.010	22	27	0.464	0.007	2	2	0.472	0.018	28	54	0.372	0.006	5	5	0.457	0.016	10	14	0.478	0.010	4	6	0.459	0.017	15	6	0.452	0.011	8	8	0.494	0.010	5	12
chrI	29118	C	T	3	6	0.239	0.012	23	8	0.461	0.007	9	12	0.458	0.010	19	26	0.464	0.007	2	2	0.472	0.018	27	56	0.372	0.006	4	4	0.457	0.016	8	15	0.478	0.010	4	6	0.459	0.017	15	5	0.452	0.011	8	7	0.494	0.010	5	12
chrI	29126	T	C	3	6	0.239	0.012	24	8	0.461	0.007	9	10	0.458	0.010	17	25	0.464	0.007	1	2	0.472	0.018	28	56	0.372	0.006	4	4	0.457	0.016	8	14	0.478	0.010	4	5	0.459	0.017	15	5	0.452	0.011	7	7	0.494	0.010	4	13
chrI	29131	A	G	3	6	0.239	0.012	24	8	0.461	0.007	10	10	0.458	0.010	17	25	0.464	0.007	1	2	0.472	0.018	29	57	0.372	0.006	4	4	0.457	0.016	7	14	0.478	0.010	4	5	0.459	0.017	15	5	0.452	0.011	7	7	0.494	0.010	4	13
chrI	29154	G	A	3	3	0.239	0.012	18	9	0.460	0.007	7	9	0.458	0.010	15	24	0.464	0.007	3	0	0.472	0.018	27	51	0.372	0.006	1	3	0.456	0.016	7	13	0.478	0.010	6	3	0.458	0.017	10	4	0.454	0.011	7	6	0.492	0.010	6	9
chrI	29180	T	C	3	3	0.239	0.012	11	8	0.460	0.007	7	8	0.458	0.010	14	22	0.464	0.007	3	0	0.472	0.018	24	37	0.372	0.006	0	2	0.456	0.016	7	13	0.478	0.010	6	4	0.458	0.017	10	5	0.454	0.011	6	6	0.492	0.010	4	7
chrI	29217	T	C	3	5	0.239	0.012	4	1	0.460	0.007	7	5	0.458	0.010	10	10	0.464	0.007	3	1	0.472	0.018	31	31	0.372	0.006	0	0	0.456	0.016	7	6	0.478	0.010	4	4	0.458	0.017	4	5	0.454	0.011	7	1	0.492	0.010	4	2
chrI	29226	C	T	3	5	0.239	0.012	5	3	0.460	0.007	8	5	0.458	0.010	10	11	0.464	0.007	4	1	0.472	0.018	33	33	0.372	0.006	0	0	0.456	0.016	6	7	0.478	0.010	4	4	0.458	0.017	5	5	0.454	0.011	7	2	0.492	0.010	4	2
chrI	29227	A	G	3	5	0.239	0.012	5	3	0.460	0.007	8	5	0.458	0.010	10	11	0.464	0.007	4	1	0.472	0.018	33	33	0.372	0.006	0	0	0.456	0.016	6	7	0.478	0.010	4	4	0.458	0.017	5	5	0.454	0.011	7	2	0.492	0.010	4	2
chrI	29245	G	A	4	5	0.239	0.012	8	5	0.460	0.007	8	5	0.458	0.010	9	9	0.464	0.007	2	1	0.472	0.018	28	35	0.372	0.006	1	0	0.456	0.016	8	9	0.478	0.010	5	5	0.458	0.017	6	5	0.454	0.011	8	2	0.492	0.010	6	2
chrI	29282	C	T	0	2	0.239	0.012	10	1	0.460	0.007	5	2	0.459	0.010	4	4	0.464	0.007	4	0	0.472	0.018	14	13	0.372	0.006	1	0	0.456	0.016	6	3	0.478	0.010	5	1	0.458	0.017	4	5	0.454	0.011	1	0	0.492	0.010	3	1
chrI	29322	G	C	2	4	0.239	0.012	11	8	0.460	0.007	6	8	0.459	0.010	10	13	0.464	0.007	4	2	0.470	0.018	21	29	0.372	0.006	1	1	0.456	0.016	7	6	0.478	0.010	5	1	0.458	0.017	7	4	0.454	0.011	7	3	0.492	0.010	1	7
chrI	29352	T	C	1	4	0.239	0.012	13	9	0.460	0.007	8	6	0.459	0.010	17	11	0.464	0.007	3	6	0.470	0.018	18	27	0.372	0.006	0	3	0.456	0.016	7	4	0.478	0.010	2	2	0.458	0.017	5	4	0.454	0.011	12	3	0.492	0.010	11	8
chrI	29354	T	A	1	4	0.239	0.012	13	9	0.460	0.007	8	6	0.459	0.010	17	11	0.464	0.007	3	6	0.470	0.018	18	27	0.372	0.006	0	3	0.456	0.016	7	4	0.478	0.010	2	2	0.458	0.017	5	4	0.454	0.011	12	3	0.492	0.010	11	8
chrI	29374	C	T	1	4	0.239	0.012	13	13	0.460	0.007	11	4	0.459	0.010	19	14	0.464	0.007	3	6	0.470	0.018	22	39	0.372	0.006	1	8	0.455	0.016	6	4	0.478	0.010	2	5	0.458	0.017	6	3	0.452	0.011	16	3	0.492	0.009	11	11
chrI	29397	T	C	2	4	0.239	0.012	14	11	0.460	0.007	10	4	0.459	0.010	20	14	0.464	0.007	3	6	0.470	0.018	27	38	0.372	0.006	1	9	0.455	0.016	9	3	0.478	0.010	2	5	0.458	0.017	7	3	0.452	0.011	16	2	0.492	0.009	12	11
chrI	29400	C	T	2	4	0.239	0.012	14	11	0.460	0.007	10	4	0.459	0.010	20	14	0.464	0.007	3	6	0.470	0.018	27	38	0.372	0.006	1	9	0.455	0.016	9	3	0.478	0.010	2	5	0.458	0.017	7	3	0.452	0.011	16	2	0.492	0.009	12	11
chrI	29402	A	T	2	4	0.239	0.012	14	11	0.460	0.007	10	4	0.459	0.010	20	14	0.464	0.007	3	6	0.470	0.018	27	38	0.372	0.006	1	9	0.455	0.016	9	3	0.478	0.010	2	5	0.458	0.017	7	3	0.452	0.011	16	2	0.492	0.009	12	11
chrI	29440	G	T	4	3	0.239	0.012	14	10	0.460	0.007	14	5	0.459	0.010	23	6	0.464	0.007	2	1	0.470	0.018	28	36	0.372	0.006	6	10	0.455	0.016	16	6	0.478	0.010	1	4	0.458	0.017	12	5	0.452	0.011	13	4	0.492	0.009	20	5
chrI	29441	C	T	4	3	0.239	0.012	14	10	0.460	0.007	14	5	0.459	0.010	23	6	0.464	0.007	2	1	0.470	0.018	28	36	0.372	0.006	6	10	0.455	0.016	16	6	0.478	0.010	1	4	0.458	0.017	12	5	0.452	0.011	13	4	0.492	0.009	20	5
chrI	29449	A	G	4	3	0.239	0.012	16	10	0.460	0.007	13	5	0.459	0.010	22	6	0.464	0.007	2	1	0.470	0.018	29	36	0.372	0.006	7	10	0.455	0.016	16	7	0.478	0.010	1	4	0.458	0.017	14	5	0.452	0.011	11	4	0.492	0.009	21	5
chrI	29459	C	T	3	3	0.239	0.012	17	6	0.460	0.007	11	5	0.459	0.010	22	5	0.464	0.007	2	1	0.470	0.018	31	32	0.372	0.006	7	9	0.455	0.016	16	7	0.478	0.010	1	3	0.458	0.017	13	5	0.452	0.011	11	4	0.492	0.009	19	5
chrI	29463	A	C	3	3	0.239	0.012	17	6	0.460	0.007	11	5	0.459	0.010	22	5	0.464	0.007	2	1	0.470	0.018	31	32	0.372	0.006	7	9	0.455	0.016	16	7	0.478	0.010	1	3	0.458	0.017	13	5	0.452	0.011	11	4	0.492	0.009	19	5
chrI	29464	A	G	3	3	0.239	0.012	17	6	0.460	0.007	11	5	0.459	0.010	22	5	0.464	0.007	2	1	0.470	0.018	31	32	0.372	0.006	7	9	0.455	0.016	16	7	0.478	0.010	1	3	0.458	0.017	13	5	0.452	0.011	11	4	0.492	0.009	19	5
chrI	29476	A	G	4	5	0.239	0.012	18	13	0.460	0.007	12	7	0.459	0.010	27	12	0.464	0.007	2	2	0.470	0.018	34	46	0.372	0.006	7	11	0.455	0.016	17	11	0.478	0.010	1	4	0.458	0.017	14	5	0.452	0.011	12	8	0.492	0.009	21	7
chrI	29508	T	C	3	7	0.239	0.012	24	17	0.460	0.007	15	4	0.459	0.010	29	19	0.464	0.007	2	1	0.470	0.018	40	50	0.372	0.006	5	5	0.455	0.016	13	11	0.478	0.010	2	2	0.458	0.017	13	12	0.452	0.011	11	9	0.492	0.009	19	5
chrI	29522	T	A	4	7	0.239	0.012	24	14	0.460	0.007	13	3	0.459	0.010	29	18	0.464	0.007	3	1	0.470	0.018	37	43	0.372	0.006	5	1	0.455	0.016	14	9	0.478	0.010	3	2	0.458	0.017	16	10	0.452	0.011	9	8	0.492	0.009	17	3
chrI	29530	C	T	4	7	0.239	0.012	22	15	0.460	0.007	11	3	0.459	0.010	26	18	0.464	0.007	3	0	0.470	0.018	34	37	0.372	0.006	3	1	0.455	0.016	12	7	0.478	0.010	3	2	0.458	0.017	13	10	0.452	0.011	9	8	0.492	0.009	14	3
chrI	29554	G	A	3	6	0.239	0.012	22	13	0.460	0.007	11	3	0.459	0.010	23	13	0.464	0.007	3	0	0.470	0.018	34	33	0.372	0.006	2	1	0.455	0.016	10	6	0.478	0.010	3	1	0.458	0.017	13	9	0.452	0.011	7	8	0.492	0.009	14	3
chrI	29564	T	C	3	6	0.239	0.012	22	15	0.460	0.007	12	3	0.459	0.010	23	14	0.464	0.007	3	0	0.470	0.018	29	35	0.372	0.006	4	1	0.455	0.016	8	6	0.478	0.010	3	1	0.458	0.017	14	10	0.452	0.011	7	8	0.492	0.009	14	4
chrI	29666	C	A	4	5	0.240	0.012	14	10	0.460	0.007	11	8	0.461	0.010	15	6	0.464	0.007	5	2	0.470	0.018	21	33	0.371	0.006	2	0	0.455	0.016	4	4	0.478	0.010	4	3	0.458	0.017	3	5	0.451	0.011	8	8	0.492	0.009	9	5
chrI	29693	G	A	4	5	0.240	0.012	20	12	0.460	0.007	10	7	0.461	0.010	14	7	0.464	0.007	5	2	0.470	0.018	29	41	0.371	0.006	2	0	0.453	0.016	6	2	0.478	0.010	4	4	0.458	0.017	1	4	0.451	0.011	13	7	0.492	0.009	11	5
chrI	29713	T	A	4	6	0.240	0.012	18	13	0.460	0.007	8	7	0.461	0.010	9	10	0.464	0.007	1	1	0.470	0.018	29	38	0.371	0.006	2	0	0.453	0.016	4	6	0.478	0.010	3	3	0.458	0.017	2	5	0.451	0.011	11	8	0.492	0.009	10	7
chrI	29746	T	C	1	2	0.240	0.012	18	14	0.460	0.007	4	9	0.461	0.010	9	11	0.464	0.007	0	0	0.470	0.018	29	46	0.371	0.006	0	1	0.453	0.016	8	10	0.478	0.010	3	3	0.458	0.017	1	3	0.451	0.011	10	2	0.492	0.009	5	7
chrI	29758	C	T	1	2	0.240	0.012	11	11	0.460	0.007	5	8	0.461	0.010	7	8	0.464	0.007	0	0	0.470	0.018	27	38	0.371	0.006	0	1	0.453	0.016	8	8	0.478	0.010	2	1	0.458	0.017	1	2	0.451	0.011	6	1	0.492	0.009	6	6
chrI	29759	T	C	1	2	0.240	0.012	11	11	0.460	0.007	5	8	0.461	0.010	7	8	0.464	0.007	0	0	0.470	0.018	27	38	0.371	0.006	0	1	0.453	0.016	8	8	0.478	0.010	2	1	0.458	0.017	1	2	0.451	0.011	6	1	0.492	0.009	6	6
chrI	29761	G	T	1	2	0.240	0.012	11	11	0.460	0.007	5	8	0.461	0.010	7	8	0.464	0.007	0	0	0.470	0.018	27	38	0.371	0.006	0	1	0.453	0.016	8	8	0.478	0.010	2	1	0.458	0.017	1	2	0.451	0.011	6	1	0.492	0.009	6	6
chrI	29762	T	G	1	2	0.240	0.012	11	11	0.460	0.007	5	8	0.461	0.010	7	8	0.464	0.007	0	0	0.470	0.018	27	38	0.371	0.006	0	1	0.453	0.016	8	8	0.478	0.010	2	1	0.458	0.017	1	2	0.451	0.011	6	1	0.492	0.009	6	6
chrI	29765	C	T	1	2	0.240	0.012	11	11	0.460	0.007	5	8	0.461	0.010	7	8	0.464	0.007	0	0	0.470	0.018	27	38	0.371	0.006	0	1	0.453	0.016	8	8	0.478	0.010	2	1	0.458	0.017	1	2	0.451	0.011	6	1	0.492	0.009	6	6
chrI	29767	T	C	1	2	0.240	0.012	11	11	0.460	0.007	5	8	0.461	0.010	7	8	0.464	0.007	0	0	0.470	0.018	27	38	0.371	0.006	0	1	0.453	0.016	8	8	0.478	0.010	2	1	0.458	0.017	1	2	0.451	0.011	6	1	0.492	0.009	6	6
chrI	29778	G	A	1	2	0.240	0.012	11	12	0.460	0.007	5	10	0.461	0.010	11	11	0.464	0.007	0	0	0.470	0.018	28	38	0.371	0.006	0	1	0.453	0.016	8	9	0.478	0.010	2	1	0.458	0.017	1	2	0.451	0.011	6	2	0.492	0.009	7	7
chrI	29782	A	T	1	2	0.240	0.012	11	12	0.460	0.007	5	10	0.461	0.010	11	11	0.464	0.007	0	0	0.470	0.018	28	38	0.371	0.006	0	1	0.453	0.016	8	9	0.478	0.010	2	1	0.458	0.017	1	2	0.451	0.011	6	2	0.492	0.009	7	7
chrI	29787	G	A	1	2	0.240	0.012	11	12	0.460	0.007	7	10	0.461	0.010	11	11	0.464	0.007	0	0	0.470	0.018	28	38	0.371	0.006	0	1	0.453	0.016	9	9	0.478	0.010	2	1	0.458	0.017	1	2	0.451	0.011	4	2	0.492	0.009	6	7
chrI	29817	G	A	1	2	0.240	0.012	10	15	0.460	0.007	7	9	0.461	0.010	9	13	0.464	0.007	0	0	0.470	0.018	17	43	0.371	0.006	2	3	0.453	0.016	9	5	0.478	0.010	0	0	0.458	0.017	1	1	0.451	0.011	4	3	0.492	0.009	8	6
chrI	29849	C	T	1	1	0.240	0.012	9	11	0.460	0.007	9	4	0.461	0.010	9	10	0.464	0.007	1	0	0.470	0.018	28	30	0.371	0.006	2	4	0.453	0.016	8	5	0.478	0.010	0	0	0.458	0.017	3	0	0.451	0.011	5	3	0.492	0.009	9	3
chrI	29875	T	G	1	2	0.240	0.012	10	9	0.460	0.007	10	3	0.461	0.010	10	9	0.464	0.007	2	0	0.470	0.018	29	29	0.371	0.006	2	3	0.453	0.016	7	2	0.478	0.010	0	1	0.458	0.017	5	2	0.451	0.011	5	2	0.492	0.009	9	3
chrI	29883	T	C	1	2	0.238	0.012	10	8	0.460	0.007	9	3	0.464	0.010	10	10	0.465	0.007	2	0	0.469	0.018	25	30	0.371	0.006	0	3	0.452	0.016	6	2	0.476	0.009	0	1	0.458	0.016	4	2	0.451	0.011	5	2	0.492	0.009	8	3
chrI	29908	C	T	1	3	0.238	0.012	13	8	0.460	0.007	8	2	0.464	0.010	11	8	0.465	0.007	2	0	0.469	0.018	28	33	0.371	0.006	2	5	0.452	0.016	6	3	0.476	0.009	0	2	0.458	0.016	4	1	0.451	0.011	6	3	0.492	0.009	7	3
chrI	29911	A	G	1	3	0.238	0.012	13	8	0.460	0.007	8	2	0.464	0.010	11	8	0.465	0.007	2	0	0.469	0.018	28	33	0.371	0.006	2	5	0.452	0.016	6	3	0.476	0.009	0	2	0.458	0.016	4	1	0.451	0.011	6	3	0.492	0.009	7	3
chrI	29929	A	G	1	3	0.238	0.012	13	5	0.460	0.007	10	2	0.464	0.010	9	9	0.465	0.007	1	0	0.469	0.018	29	23	0.371	0.006	2	3	0.452	0.016	4	3	0.476	0.009	0	2	0.458	0.016	3	1	0.451	0.011	7	3	0.492	0.009	5	3
chrI	29931	A	C	1	3	0.238	0.012	13	5	0.460	0.007	10	2	0.464	0.010	9	9	0.465	0.007	1	0	0.469	0.018	29	23	0.371	0.006	2	3	0.452	0.016	4	3	0.476	0.009	0	2	0.458	0.016	3	1	0.451	0.011	7	3	0.492	0.009	5	3
chrI	29996	T	C	0	2	0.238	0.012	13	3	0.460	0.007	6	0	0.464	0.010	11	1	0.465	0.007	1	0	0.469	0.018	24	3	0.371	0.006	4	2	0.452	0.016	5	1	0.476	0.009	3	0	0.458	0.016	8	0	0.451	0.011	3	0	0.492	0.009	2	0
chrI	30004	T	C	0	3	0.238	0.012	12	12	0.460	0.007	6	2	0.464	0.010	10	8	0.465	0.007	2	2	0.469	0.018	26	29	0.371	0.006	4	2	0.452	0.016	5	3	0.476	0.009	3	2	0.458	0.016	7	3	0.451	0.011	3	2	0.492	0.009	3	3
chrI	30006	T	C	0	3	0.238	0.012	12	12	0.460	0.007	6	2	0.464	0.010	10	8	0.465	0.007	2	2	0.469	0.018	26	29	0.371	0.006	4	2	0.452	0.016	5	3	0.476	0.009	3	2	0.458	0.016	7	3	0.451	0.011	3	2	0.492	0.009	3	3
chrI	30051	C	T	0	4	0.238	0.012	11	10	0.460	0.007	5	1	0.464	0.010	9	7	0.465	0.007	1	2	0.469	0.018	30	44	0.371	0.006	5	2	0.452	0.016	3	2	0.476	0.009	2	1	0.458	0.016	7	6	0.451	0.011	5	2	0.492	0.009	3	3
chrI	30066	T	A	0	4	0.238	0.012	13	9	0.460	0.007	8	1	0.464	0.010	11	9	0.465	0.007	0	1	0.469	0.018	23	49	0.371	0.006	5	0	0.452	0.016	3	0	0.476	0.009	4	1	0.458	0.016	9	5	0.451	0.011	7	3	0.492	0.009	4	5
chrI	30071	G	A	0	4	0.238	0.012	13	8	0.460	0.007	7	1	0.464	0.010	10	9	0.465	0.007	0	1	0.469	0.018	23	48	0.371	0.006	5	0	0.452	0.016	3	0	0.476	0.009	4	1	0.458	0.016	9	5	0.451	0.011	7	3	0.492	0.009	4	6
chrI	30091	A	G	0	5	0.238	0.012	12	8	0.460	0.007	7	1	0.464	0.010	10	11	0.465	0.007	0	1	0.469	0.018	20	47	0.371	0.006	4	0	0.452	0.016	4	0	0.476	0.009	4	1	0.458	0.016	7	8	0.451	0.011	8	6	0.492	0.009	4	7
chrI	30153	G	A	0	3	0.238	0.012	19	15	0.460	0.007	6	3	0.464	0.010	20	16	0.465	0.007	0	0	0.469	0.018	28	38	0.371	0.006	2	2	0.452	0.016	10	1	0.476	0.009	1	1	0.458	0.016	5	11	0.451	0.011	9	15	0.492	0.009	6	4
chrI	30204	A	G	0	5	0.238	0.012	27	22	0.460	0.007	6	10	0.464	0.010	25	21	0.465	0.007	2	2	0.469	0.018	27	47	0.371	0.006	2	2	0.452	0.016	11	5	0.476	0.009	1	2	0.458	0.016	10	12	0.451	0.011	5	19	0.492	0.009	9	7
chrI	30209	T	A	0	5	0.238	0.012	27	25	0.460	0.007	6	14	0.464	0.010	23	20	0.465	0.007	2	2	0.469	0.018	28	47	0.371	0.006	2	3	0.452	0.016	11	9	0.476	0.009	1	4	0.458	0.016	11	14	0.451	0.011	5	20	0.492	0.009	7	9
chrI	30220	G	A	1	5	0.238	0.012	29	23	0.461	0.007	6	13	0.463	0.010	22	19	0.464	0.007	4	2	0.472	0.018	30	45	0.372	0.006	1	4	0.452	0.016	11	9	0.476	0.009	0	5	0.458	0.016	11	13	0.450	0.010	7	21	0.492	0.009	8	10
chrI	30239	A	G	0	9	0.238	0.012	29	22	0.461	0.007	6	14	0.463	0.010	22	17	0.464	0.007	4	3	0.472	0.018	34	62	0.372	0.006	1	4	0.452	0.016	12	11	0.476	0.009	0	7	0.458	0.016	16	10	0.450	0.010	5	17	0.492	0.009	9	11
chrI	30265	T	G	3	4	0.238	0.012	23	10	0.461	0.007	7	10	0.463	0.010	19	8	0.464	0.007	6	0	0.472	0.018	26	29	0.372	0.006	3	0	0.452	0.016	8	8	0.476	0.009	1	2	0.458	0.016	18	4	0.450	0.010	8	6	0.492	0.009	11	5
chrI	30268	C	G	3	4	0.238	0.012	23	10	0.461	0.007	7	10	0.463	0.010	19	8	0.464	0.007	6	0	0.472	0.018	26	29	0.372	0.006	3	0	0.452	0.016	8	8	0.476	0.009	1	2	0.458	0.016	18	4	0.450	0.010	8	6	0.492	0.009	11	5
chrI	30290	C	A	3	4	0.238	0.012	17	10	0.461	0.007	7	9	0.463	0.010	18	8	0.464	0.007	5	1	0.472	0.018	28	31	0.372	0.006	3	0	0.452	0.016	6	8	0.476	0.009	1	2	0.458	0.016	16	5	0.450	0.010	8	6	0.492	0.009	14	5
chrI	30300	C	A	2	4	0.238	0.012	16	10	0.461	0.007	5	9	0.463	0.010	18	8	0.464	0.007	5	1	0.472	0.018	27	31	0.372	0.006	3	0	0.452	0.016	6	8	0.476	0.009	1	2	0.458	0.016	16	5	0.450	0.010	9	6	0.492	0.009	15	5
chrI	30307	T	C	2	4	0.238	0.012	18	10	0.461	0.007	5	9	0.463	0.010	19	8	0.464	0.007	5	1	0.472	0.018	28	31	0.372	0.006	3	0	0.452	0.016	6	8	0.476	0.009	1	2	0.458	0.016	17	5	0.450	0.010	9	6	0.492	0.009	14	5
chrI	30313	A	G	2	4	0.238	0.012	17	10	0.461	0.007	5	9	0.463	0.010	19	8	0.464	0.007	4	1	0.472	0.018	28	31	0.372	0.006	3	0	0.452	0.016	7	8	0.476	0.009	1	2	0.458	0.016	18	5	0.450	0.010	11	6	0.492	0.009	12	5
chrI	30335	C	T	2	8	0.238	0.012	19	16	0.461	0.007	7	15	0.463	0.010	13	18	0.464	0.007	4	5	0.472	0.018	31	71	0.372	0.006	3	7	0.452	0.016	6	18	0.476	0.009	2	5	0.458	0.016	21	14	0.450	0.010	15	14	0.492	0.009	11	16
chrI	30351	A	G	3	4	0.238	0.012	19	13	0.461	0.007	9	10	0.463	0.010	16	16	0.464	0.007	3	5	0.472	0.018	26	53	0.372	0.006	2	4	0.452	0.016	5	7	0.476	0.009	1	5	0.458	0.016	17	9	0.450	0.010	15	9	0.492	0.009	13	15
chrI	30352	C	A	3	4	0.238	0.012	19	13	0.461	0.007	9	10	0.463	0.010	16	16	0.464	0.007	3	5	0.472	0.018	26	53	0.372	0.006	2	4	0.452	0.016	5	7	0.476	0.009	1	5	0.458	0.016	17	9	0.450	0.010	15	9	0.492	0.009	13	15
chrI	30356	C	G	3	4	0.238	0.012	19	13	0.461	0.007	9	10	0.463	0.010	16	16	0.464	0.007	3	5	0.472	0.018	26	53	0.372	0.006	2	4	0.452	0.016	5	7	0.476	0.009	1	5	0.458	0.016	17	9	0.450	0.010	15	9	0.492	0.009	13	15
chrI	30361	A	T	3	4	0.238	0.012	23	13	0.461	0.007	10	11	0.463	0.010	20	17	0.464	0.007	3	6	0.472	0.018	29	59	0.372	0.006	2	4	0.452	0.016	5	7	0.476	0.009	1	5	0.458	0.016	18	10	0.450	0.010	16	9	0.492	0.009	15	15
chrI	30371	C	A	3	5	0.238	0.012	25	17	0.461	0.007	10	15	0.463	0.010	20	18	0.464	0.007	3	6	0.472	0.018	27	64	0.372	0.006	2	4	0.452	0.016	5	8	0.476	0.009	1	7	0.458	0.016	15	11	0.450	0.010	15	11	0.492	0.009	16	21
chrI	30381	T	C	3	4	0.238	0.012	28	17	0.461	0.007	10	15	0.463	0.010	21	18	0.464	0.007	3	5	0.472	0.018	26	65	0.372	0.006	2	4	0.452	0.016	7	11	0.476	0.009	1	7	0.458	0.016	14	9	0.450	0.010	15	11	0.492	0.009	16	21
chrI	30413	G	A	3	8	0.238	0.012	32	30	0.461	0.007	13	22	0.463	0.010	32	26	0.464	0.007	7	8	0.472	0.018	30	63	0.372	0.006	5	8	0.452	0.016	9	18	0.476	0.009	2	11	0.458	0.016	15	12	0.450	0.010	27	18	0.492	0.009	17	23
chrI	30422	G	A	3	8	0.238	0.012	32	28	0.461	0.007	13	22	0.463	0.010	32	23	0.464	0.007	7	7	0.472	0.018	27	63	0.372	0.006	4	8	0.452	0.016	10	17	0.476	0.009	2	10	0.458	0.016	14	13	0.450	0.010	29	16	0.492	0.009	16	23
chrI	30427	G	C	3	7	0.238	0.012	33	27	0.461	0.007	13	21	0.463	0.010	33	23	0.464	0.007	8	7	0.472	0.018	27	63	0.372	0.006	4	6	0.452	0.016	10	17	0.476	0.009	2	10	0.458	0.016	14	13	0.450	0.010	29	16	0.492	0.009	17	23
chrI	30432	G	T	4	7	0.238	0.012	33	27	0.461	0.007	12	21	0.463	0.010	32	23	0.464	0.007	8	7	0.472	0.018	27	64	0.372	0.006	5	8	0.452	0.016	10	16	0.476	0.009	1	10	0.458	0.016	14	12	0.450	0.010	29	15	0.492	0.009	16	23
chrI	30434	C	T	4	7	0.238	0.012	33	27	0.461	0.007	12	21	0.463	0.010	32	23	0.464	0.007	8	7	0.472	0.018	27	64	0.372	0.006	5	8	0.452	0.016	10	16	0.476	0.009	1	10	0.458	0.016	14	12	0.450	0.010	29	15	0.492	0.009	16	23
chrI	30468	G	A	4	16	0.238	0.012	32	34	0.461	0.007	15	14	0.463	0.010	34	39	0.464	0.007	10	7	0.472	0.018	26	72	0.372	0.006	5	13	0.452	0.016	16	28	0.476	0.009	4	8	0.458	0.016	15	11	0.450	0.010	28	23	0.492	0.009	13	21
chrI	30478	C	T	4	16	0.238	0.012	30	28	0.461	0.007	16	10	0.463	0.010	33	31	0.464	0.007	9	6	0.472	0.018	25	50	0.372	0.006	5	12	0.452	0.016	13	23	0.476	0.009	4	6	0.458	0.016	15	8	0.450	0.010	23	17	0.492	0.009	13	18
chrI	30481	T	A	4	16	0.238	0.012	30	28	0.461	0.007	16	10	0.463	0.010	33	31	0.464	0.007	9	6	0.472	0.018	25	50	0.372	0.006	5	12	0.452	0.016	13	23	0.476	0.009	4	6	0.458	0.016	15	8	0.450	0.010	23	17	0.492	0.009	13	18
chrI	30493	G	A	2	20	0.238	0.012	34	28	0.461	0.007	16	13	0.463	0.010	31	36	0.464	0.007	11	6	0.472	0.018	29	63	0.372	0.006	3	13	0.452	0.016	18	28	0.476	0.009	4	9	0.458	0.016	16	14	0.450	0.010	25	21	0.492	0.009	11	19
chrI	30516	G	A	2	17	0.238	0.012	31	35	0.461	0.007	14	18	0.463	0.010	24	34	0.464	0.007	10	5	0.472	0.018	35	61	0.372	0.006	4	7	0.452	0.016	19	29	0.476	0.009	3	6	0.458	0.016	15	12	0.450	0.010	22	20	0.492	0.009	11	18
chrI	30522	A	G	2	17	0.238	0.012	33	35	0.461	0.007	16	18	0.463	0.010	22	36	0.464	0.007	10	5	0.472	0.018	35	56	0.372	0.006	4	7	0.452	0.016	20	28	0.476	0.009	3	6	0.458	0.016	16	12	0.450	0.010	22	20	0.492	0.009	11	14
chrI	30548	A	G	1	18	0.238	0.012	32	37	0.461	0.007	17	20	0.463	0.010	38	37	0.464	0.007	7	3	0.472	0.018	40	54	0.372	0.006	4	4	0.452	0.016	18	21	0.476	0.009	4	4	0.458	0.016	15	14	0.450	0.010	22	22	0.492	0.009	14	12
chrI	30551	G	A	1	18	0.238	0.012	32	37	0.461	0.007	17	20	0.463	0.010	38	37	0.464	0.007	7	3	0.472	0.018	40	54	0.372	0.006	4	4	0.452	0.016	18	21	0.476	0.009	4	4	0.458	0.016	15	14	0.450	0.010	22	22	0.492	0.009	14	12
chrI	30558	G	A	2	21	0.238	0.012	32	41	0.461	0.007	17	21	0.463	0.010	37	37	0.464	0.007	7	3	0.472	0.018	43	67	0.372	0.006	4	2	0.452	0.016	17	23	0.476	0.009	1	5	0.458	0.016	15	13	0.450	0.010	19	21	0.492	0.009	14	13
chrI	30583	A	G	2	20	0.238	0.012	31	45	0.461	0.007	18	21	0.463	0.010	37	35	0.464	0.007	7	5	0.472	0.018	42	59	0.372	0.006	3	1	0.452	0.016	16	24	0.476	0.009	1	6	0.458	0.016	17	11	0.450	0.010	16	19	0.492	0.009	12	11
chrI	30601	C	T	2	23	0.238	0.012	40	45	0.461	0.007	19	18	0.463	0.010	39	35	0.464	0.007	8	8	0.472	0.018	34	59	0.372	0.006	3	1	0.452	0.016	17	25	0.476	0.009	1	5	0.458	0.016	13	10	0.450	0.010	11	19	0.492	0.009	10	12
chrI	30602	G	A	2	23	0.238	0.012	40	45	0.461	0.007	19	18	0.463	0.010	39	35	0.464	0.007	8	8	0.472	0.018	34	59	0.372	0.006	3	1	0.452	0.016	17	25	0.476	0.009	1	5	0.458	0.016	13	10	0.450	0.010	11	19	0.492	0.009	10	12
chrI	30613	C	T	4	21	0.238	0.012	37	40	0.461	0.007	18	18	0.463	0.010	36	34	0.464	0.007	7	9	0.472	0.018	38	60	0.372	0.006	6	1	0.452	0.016	17	21	0.476	0.009	2	6	0.458	0.016	13	12	0.450	0.010	9	18	0.492	0.009	13	11
chrI	30614	T	C	4	21	0.238	0.012	37	40	0.461	0.007	18	18	0.463	0.010	36	34	0.464	0.007	7	9	0.472	0.018	38	60	0.372	0.006	6	1	0.452	0.016	17	21	0.476	0.009	2	6	0.458	0.016	13	12	0.450	0.010	9	18	0.492	0.009	13	11
chrI	30624	T	A	4	23	0.238	0.012	38	42	0.461	0.007	15	23	0.463	0.010	35	37	0.464	0.007	3	11	0.472	0.018	38	81	0.372	0.006	5	5	0.452	0.016	15	25	0.476	0.009	1	7	0.458	0.016	13	13	0.450	0.010	9	23	0.492	0.009	12	12
chrI	30662	T	G	4	24	0.238	0.012	36	34	0.461	0.007	12	19	0.463	0.010	32	39	0.464	0.007	3	8	0.472	0.018	35	75	0.372	0.006	7	5	0.452	0.016	10	15	0.476	0.009	2	4	0.458	0.016	16	11	0.450	0.010	10	18	0.492	0.009	13	13
chrI	30669	T	C	4	24	0.238	0.012	36	34	0.461	0.007	12	19	0.463	0.010	32	39	0.464	0.007	3	8	0.472	0.018	35	75	0.372	0.006	7	5	0.452	0.016	10	15	0.476	0.009	2	4	0.458	0.016	16	11	0.450	0.010	10	18	0.492	0.009	13	13
chrI	30670	T	C	4	24	0.238	0.012	36	34	0.461	0.007	12	19	0.463	0.010	32	39	0.464	0.007	3	8	0.472	0.018	35	75	0.372	0.006	7	5	0.452	0.016	10	15	0.476	0.009	2	4	0.458	0.016	16	11	0.450	0.010	10	18	0.492	0.009	13	13
chrI	30713	T	G	5	17	0.238	0.012	28	34	0.461	0.007	9	21	0.463	0.010	22	34	0.464	0.007	5	8	0.472	0.018	39	84	0.372	0.006	6	4	0.452	0.016	9	23	0.476	0.009	1	7	0.458	0.016	18	17	0.450	0.010	9	11	0.492	0.009	14	13
chrI	30747	A	C	4	13	0.238	0.012	12	22	0.461	0.007	6	12	0.463	0.010	11	23	0.464	0.007	5	7	0.472	0.018	31	78	0.372	0.006	6	3	0.452	0.016	12	13	0.476	0.009	1	8	0.458	0.016	11	19	0.450	0.010	8	8	0.492	0.009	3	11
chrI	30749	G	A	4	13	0.238	0.012	12	22	0.461	0.007	6	12	0.463	0.010	11	23	0.464	0.007	5	7	0.472	0.018	31	78	0.372	0.006	6	3	0.452	0.016	12	13	0.476	0.009	1	8	0.458	0.016	11	19	0.450	0.010	8	8	0.492	0.009	3	11
chrI	30755	C	G	2	13	0.238	0.012	10	25	0.461	0.007	8	14	0.463	0.010	12	24	0.464	0.007	6	7	0.472	0.018	32	83	0.372	0.006	6	3	0.452	0.016	13	12	0.476	0.009	1	7	0.458	0.016	9	22	0.450	0.010	8	10	0.492	0.009	3	11
chrI	30782	T	C	2	13	0.238	0.012	12	23	0.461	0.007	6	7	0.463	0.010	8	23	0.464	0.007	5	5	0.472	0.018	29	81	0.372	0.006	8	0	0.452	0.016	9	5	0.476	0.009	1	6	0.458	0.016	5	17	0.450	0.010	6	6	0.492	0.009	1	8
chrI	30787	T	C	2	12	0.238	0.012	13	22	0.461	0.007	6	7	0.463	0.010	8	22	0.464	0.007	4	4	0.472	0.018	28	75	0.372	0.006	8	0	0.452	0.016	9	3	0.476	0.009	1	5	0.458	0.016	6	17	0.450	0.010	5	5	0.492	0.009	2	8
chrI	30817	T	C	1	9	0.238	0.012	16	19	0.461	0.007	7	6	0.463	0.010	10	22	0.464	0.007	4	2	0.472	0.018	30	81	0.372	0.006	8	1	0.452	0.016	9	4	0.476	0.009	2	6	0.458	0.016	4	15	0.450	0.010	6	5	0.492	0.009	4	9
chrI	30840	G	A	1	6	0.238	0.012	21	15	0.461	0.007	6	4	0.463	0.010	8	21	0.464	0.007	2	0	0.472	0.018	28	75	0.372	0.006	4	0	0.452	0.016	5	2	0.476	0.009	2	5	0.458	0.016	5	10	0.450	0.010	6	6	0.492	0.009	5	3
chrI	30852	T	C	1	4	0.238	0.012	20	14	0.461	0.007	5	4	0.463	0.010	8	22	0.464	0.007	2	0	0.472	0.018	28	65	0.372	0.006	2	0	0.452	0.016	7	2	0.476	0.009	2	5	0.458	0.016	4	6	0.450	0.010	5	4	0.492	0.009	5	3
chrI	30980	G	A	2	0	0.238	0.012	4	10	0.461	0.007	2	1	0.464	0.009	7	8	0.463	0.007	2	0	0.471	0.017	22	31	0.372	0.006	1	1	0.453	0.015	8	1	0.478	0.009	2	0	0.456	0.016	0	0	0.449	0.010	2	0	0.491	0.009	1	1
chrI	30987	T	G	2	0	0.238	0.012	4	10	0.461	0.007	2	0	0.464	0.009	6	8	0.463	0.007	2	0	0.471	0.017	19	30	0.372	0.006	2	1	0.453	0.015	8	1	0.478	0.009	2	0	0.456	0.016	0	0	0.449	0.010	3	0	0.491	0.009	1	1
chrI	31018	G	A	1	0	0.238	0.012	4	9	0.461	0.007	1	0	0.464	0.009	4	7	0.463	0.007	2	0	0.471	0.017	30	53	0.372	0.006	2	2	0.453	0.015	7	1	0.478	0.009	1	0	0.456	0.016	0	0	0.449	0.010	3	0	0.491	0.009	1	1
chrI	31026	G	C	1	0	0.238	0.012	4	9	0.461	0.007	3	0	0.464	0.009	4	6	0.463	0.007	2	0	0.471	0.017	32	52	0.372	0.006	2	3	0.453	0.015	8	1	0.478	0.009	1	0	0.456	0.016	0	0	0.449	0.010	3	0	0.491	0.009	1	1
chrI	31058	G	A	1	0	0.238	0.012	4	10	0.461	0.007	2	0	0.464	0.009	3	5	0.463	0.007	2	0	0.471	0.017	37	65	0.372	0.006	2	3	0.453	0.015	5	3	0.478	0.009	0	0	0.456	0.016	0	0	0.449	0.010	8	2	0.491	0.009	0	2
chrI	31152	C	T	2	2	0.237	0.012	2	5	0.461	0.007	4	8	0.465	0.009	4	5	0.465	0.007	0	1	0.472	0.017	18	42	0.371	0.006	1	1	0.451	0.015	2	5	0.478	0.009	2	1	0.457	0.016	1	4	0.448	0.010	0	5	0.493	0.009	5	2
chrI	31154	G	A	2	2	0.237	0.012	2	5	0.461	0.007	4	8	0.465	0.009	4	5	0.465	0.007	0	1	0.472	0.017	18	42	0.371	0.006	1	1	0.451	0.015	2	5	0.478	0.009	2	1	0.457	0.016	1	4	0.448	0.010	0	5	0.493	0.009	5	2
chrI	31168	A	G	2	2	0.237	0.012	2	5	0.461	0.007	4	9	0.465	0.009	6	9	0.465	0.007	0	2	0.472	0.017	19	50	0.371	0.006	1	1	0.451	0.015	5	5	0.478	0.009	2	1	0.457	0.016	1	5	0.448	0.010	0	5	0.493	0.009	5	4
chrI	31176	A	G	2	2	0.237	0.012	2	7	0.461	0.007	4	9	0.465	0.009	6	10	0.465	0.007	0	2	0.472	0.017	21	54	0.371	0.006	1	1	0.451	0.015	5	7	0.478	0.009	2	1	0.457	0.016	2	6	0.448	0.010	0	6	0.493	0.009	5	4
chrI	31212	G	A	2	1	0.237	0.012	6	7	0.461	0.007	4	11	0.465	0.009	6	14	0.465	0.007	0	3	0.472	0.017	18	53	0.371	0.006	5	3	0.451	0.015	5	9	0.478	0.009	2	2	0.457	0.016	4	10	0.448	0.010	2	8	0.493	0.009	6	8
chrI	31391	A	G	3	8	0.237	0.012	29	56	0.461	0.007	13	25	0.465	0.009	20	29	0.465	0.007	6	9	0.472	0.017	30	54	0.371	0.006	4	5	0.451	0.015	22	33	0.478	0.009	4	14	0.457	0.016	11	13	0.448	0.010	16	29	0.493	0.009	18	28
chrI	31403	T	A	2	8	0.237	0.012	28	55	0.461	0.007	11	24	0.465	0.009	21	30	0.465	0.007	7	10	0.472	0.017	30	62	0.371	0.006	4	5	0.451	0.015	22	32	0.478	0.009	4	14	0.457	0.016	11	13	0.448	0.010	16	25	0.493	0.009	20	28
chrI	31635	T	C	0	5	0.237	0.012	20	21	0.462	0.007	7	14	0.464	0.009	17	20	0.467	0.007	4	3	0.472	0.017	32	44	0.372	0.006	0	3	0.453	0.015	9	16	0.478	0.009	5	4	0.457	0.016	7	11	0.448	0.010	9	12	0.495	0.009	9	15
chrI	31755	C	T	6	17	0.237	0.012	35	49	0.462	0.007	28	20	0.464	0.009	47	49	0.467	0.007	3	12	0.472	0.017	41	44	0.372	0.006	6	12	0.453	0.015	27	30	0.478	0.009	11	8	0.457	0.016	18	26	0.448	0.010	23	21	0.495	0.009	19	17
chrI	31821	C	T	4	24	0.238	0.012	56	54	0.462	0.007	26	40	0.464	0.009	52	50	0.467	0.007	15	19	0.472	0.017	41	70	0.371	0.006	15	12	0.453	0.015	27	38	0.479	0.009	13	11	0.457	0.016	32	32	0.448	0.010	22	28	0.495	0.009	20	30
chrI	31848	T	C	5	23	0.238	0.012	56	49	0.462	0.007	22	38	0.464	0.009	46	51	0.467	0.007	14	18	0.472	0.017	39	69	0.371	0.006	14	10	0.453	0.015	24	32	0.479	0.009	10	14	0.457	0.016	30	33	0.448	0.010	23	27	0.495	0.009	23	26
chrI	31975	C	T	8	29	0.238	0.012	60	78	0.462	0.007	37	46	0.464	0.009	65	66	0.467	0.007	11	17	0.473	0.017	30	60	0.371	0.006	24	28	0.453	0.015	25	26	0.479	0.009	18	17	0.459	0.016	38	29	0.448	0.010	17	47	0.495	0.009	28	42
chrI	31989	T	C	13	31	0.238	0.012	62	77	0.462	0.007	36	43	0.464	0.009	60	69	0.467	0.007	12	20	0.473	0.017	33	64	0.371	0.006	23	22	0.453	0.015	24	25	0.479	0.009	22	16	0.459	0.016	37	28	0.448	0.010	20	47	0.495	0.009	26	41
chrI	32145	C	T	13	17	0.236	0.012	49	76	0.460	0.007	24	40	0.464	0.009	38	67	0.467	0.007	14	11	0.473	0.017	32	58	0.371	0.006	5	20	0.454	0.015	21	31	0.479	0.009	13	9	0.460	0.016	22	24	0.446	0.010	42	34	0.495	0.009	24	33
chrI	32158	T	C	15	20	0.236	0.012	54	78	0.460	0.007	26	37	0.464	0.009	38	73	0.467	0.007	16	11	0.473	0.017	34	61	0.371	0.006	8	20	0.454	0.015	24	34	0.479	0.009	14	11	0.460	0.016	23	27	0.446	0.010	45	41	0.495	0.009	26	36
chrI	32271	G	A	7	16	0.236	0.012	48	58	0.460	0.007	31	55	0.464	0.009	37	82	0.467	0.007	14	14	0.473	0.017	34	65	0.371	0.006	11	14	0.454	0.015	32	26	0.479	0.009	9	14	0.460	0.016	29	31	0.446	0.010	28	42	0.495	0.009	30	28
chrI	32511	C	T	10	32	0.235	0.012	57	68	0.462	0.007	21	49	0.465	0.009	51	77	0.467	0.007	8	18	0.473	0.017	26	53	0.371	0.006	23	15	0.454	0.015	35	37	0.479	0.009	20	20	0.459	0.016	23	26	0.448	0.010	41	36	0.495	0.009	24	39
chrI	32652	A	C	5	19	0.235	0.012	35	47	0.462	0.007	36	24	0.465	0.009	45	50	0.467	0.007	13	14	0.473	0.017	35	48	0.371	0.006	12	17	0.454	0.015	30	33	0.479	0.009	19	11	0.459	0.016	25	33	0.448	0.010	30	26	0.495	0.009	20	42
chrI	32883	C	T	5	13	0.236	0.012	28	51	0.463	0.007	17	30	0.465	0.009	36	48	0.467	0.007	15	7	0.476	0.017	32	68	0.372	0.005	7	5	0.456	0.015	27	20	0.478	0.009	7	4	0.460	0.015	16	14	0.446	0.010	17	22	0.495	0.009	17	15
chrI	32986	G	T	4	11	0.236	0.012	37	35	0.463	0.007	19	20	0.465	0.009	27	45	0.467	0.007	2	6	0.476	0.017	32	49	0.372	0.005	3	5	0.456	0.015	25	12	0.478	0.009	14	5	0.460	0.015	12	18	0.446	0.010	24	22	0.495	0.009	20	10
chrI	32989	G	A	4	11	0.236	0.012	37	35	0.463	0.007	19	20	0.465	0.009	27	45	0.467	0.007	2	6	0.476	0.017	32	49	0.372	0.005	3	5	0.456	0.015	25	12	0.478	0.009	14	5	0.460	0.015	12	18	0.446	0.010	24	22	0.495	0.009	20	10
chrI	33040	A	G	5	11	0.236	0.012	50	43	0.463	0.007	30	17	0.465	0.009	34	49	0.467	0.007	6	7	0.476	0.017	32	56	0.372	0.005	2	10	0.456	0.015	21	24	0.478	0.009	18	19	0.460	0.015	18	19	0.446	0.010	28	26	0.495	0.009	15	17
chrI	33048	A	C	5	10	0.236	0.012	51	44	0.463	0.007	32	17	0.465	0.009	37	51	0.467	0.007	6	7	0.476	0.017	31	64	0.372	0.005	4	11	0.456	0.015	23	30	0.478	0.009	20	19	0.460	0.015	19	22	0.446	0.010	29	26	0.495	0.009	19	20
chrI	33070	A	T	6	11	0.236	0.012	58	46	0.463	0.007	32	18	0.465	0.009	42	53	0.467	0.007	8	10	0.476	0.017	39	72	0.372	0.005	4	11	0.456	0.015	29	29	0.478	0.009	26	18	0.460	0.015	21	19	0.446	0.010	35	24	0.495	0.009	26	21
chrI	33077	G	A	5	10	0.236	0.012	55	43	0.463	0.007	26	17	0.465	0.009	42	48	0.467	0.007	7	11	0.476	0.017	35	72	0.372	0.005	6	11	0.456	0.015	25	29	0.478	0.009	26	16	0.460	0.015	22	21	0.446	0.010	37	26	0.495	0.009	27	21
chrI	33086	G	A	4	12	0.236	0.012	51	43	0.463	0.007	22	19	0.465	0.009	38	48	0.467	0.007	10	11	0.476	0.017	34	76	0.372	0.005	6	13	0.456	0.015	26	29	0.478	0.009	25	17	0.460	0.015	23	16	0.446	0.010	37	25	0.495	0.009	27	19
chrI	33147	G	T	5	14	0.235	0.012	41	37	0.462	0.007	18	25	0.466	0.009	43	38	0.468	0.007	7	12	0.476	0.017	29	58	0.372	0.005	13	14	0.456	0.015	22	25	0.478	0.009	23	13	0.459	0.015	18	13	0.445	0.010	28	30	0.495	0.009	28	20
chrI	33152	T	C	5	14	0.235	0.012	41	37	0.462	0.007	18	25	0.466	0.009	43	38	0.468	0.007	7	12	0.476	0.017	29	58	0.372	0.005	13	14	0.456	0.015	22	25	0.478	0.009	23	13	0.459	0.015	18	13	0.445	0.010	28	30	0.495	0.009	28	20
chrI	33200	C	T	8	13	0.235	0.012	44	40	0.462	0.007	24	22	0.466	0.009	47	49	0.468	0.007	13	10	0.476	0.017	40	61	0.372	0.005	12	13	0.456	0.015	21	22	0.478	0.009	20	10	0.459	0.015	21	11	0.445	0.010	41	31	0.495	0.009	20	15
chrI	33293	A	T	12	9	0.235	0.012	41	49	0.462	0.007	27	19	0.466	0.009	27	58	0.468	0.007	9	9	0.476	0.017	31	51	0.372	0.005	10	9	0.456	0.015	19	22	0.478	0.009	17	9	0.459	0.015	17	14	0.445	0.010	45	31	0.495	0.009	13	12
chrI	33328	C	A	8	14	0.235	0.012	41	58	0.462	0.007	23	18	0.466	0.009	28	52	0.468	0.007	7	7	0.476	0.017	30	52	0.372	0.005	7	11	0.456	0.015	13	16	0.478	0.009	15	8	0.459	0.015	19	11	0.445	0.010	30	20	0.495	0.009	13	7
chrI	33347	T	A	6	16	0.235	0.012	39	60	0.462	0.007	22	17	0.466	0.009	34	44	0.468	0.007	6	6	0.476	0.017	26	48	0.372	0.005	10	10	0.456	0.015	14	18	0.478	0.009	13	7	0.459	0.015	20	13	0.445	0.010	24	16	0.495	0.009	14	7
chrI	33348	G	C	6	16	0.235	0.012	39	60	0.462	0.007	22	17	0.466	0.009	34	44	0.468	0.007	6	6	0.476	0.017	26	48	0.372	0.005	10	10	0.456	0.015	14	18	0.478	0.009	13	7	0.459	0.015	20	13	0.445	0.010	24	16	0.495	0.009	14	7
chrI	33502	A	G	9	19	0.236	0.012	47	77	0.461	0.007	31	36	0.464	0.009	43	63	0.467	0.007	17	11	0.476	0.017	41	52	0.372	0.005	6	13	0.456	0.015	20	32	0.478	0.009	11	13	0.460	0.015	21	34	0.446	0.010	26	25	0.494	0.009	30	24
chrI	33548	A	C	10	26	0.236	0.012	50	73	0.461	0.007	34	42	0.464	0.009	42	71	0.467	0.007	18	10	0.476	0.017	31	56	0.372	0.005	5	22	0.456	0.015	24	34	0.478	0.009	14	21	0.460	0.015	22	44	0.446	0.010	20	29	0.494	0.009	35	29
chrI	33612	A	G	4	31	0.235	0.011	47	57	0.460	0.007	25	30	0.464	0.009	51	64	0.466	0.007	7	15	0.476	0.017	20	51	0.372	0.005	5	23	0.455	0.015	19	35	0.477	0.009	17	16	0.458	0.015	28	31	0.447	0.010	24	47	0.493	0.009	33	39
chrI	33892	C	G	7	32	0.235	0.011	55	63	0.460	0.007	29	62	0.463	0.009	68	82	0.466	0.007	12	17	0.476	0.017	29	41	0.372	0.005	21	25	0.455	0.015	36	38	0.477	0.009	23	26	0.458	0.015	36	37	0.447	0.010	28	52	0.493	0.009	29	33
chrI	33996	A	G	8	31	0.235	0.011	66	62	0.460	0.007	35	53	0.463	0.009	59	84	0.466	0.007	18	23	0.476	0.017	25	62	0.372	0.005	17	34	0.455	0.015	38	37	0.477	0.009	29	13	0.458	0.015	33	51	0.447	0.010	40	38	0.493	0.009	33	39
chrI	34170	T	A	10	29	0.235	0.011	47	56	0.460	0.007	47	41	0.463	0.009	50	65	0.467	0.007	12	12	0.475	0.017	43	50	0.372	0.005	22	20	0.455	0.015	30	39	0.476	0.009	8	17	0.458	0.015	37	34	0.447	0.010	32	40	0.493	0.009	49	35
chrI	34308	C	T	8	25	0.235	0.011	46	79	0.460	0.007	37	41	0.463	0.009	56	80	0.467	0.007	10	24	0.475	0.017	36	73	0.372	0.005	26	24	0.455	0.015	37	46	0.476	0.009	16	26	0.458	0.015	38	23	0.447	0.010	40	53	0.493	0.009	30	57
chrI	34515	T	C	3	26	0.235	0.011	46	57	0.460	0.007	29	35	0.463	0.009	53	64	0.467	0.007	16	15	0.475	0.017	39	60	0.371	0.005	14	19	0.455	0.015	24	41	0.476	0.009	4	11	0.458	0.015	8	35	0.446	0.010	33	28	0.493	0.009	25	30
chrI	34554	A	G	1	23	0.235	0.011	42	46	0.460	0.007	32	30	0.463	0.009	49	54	0.467	0.007	17	10	0.475	0.017	40	48	0.371	0.005	10	18	0.455	0.015	17	30	0.476	0.009	10	8	0.458	0.015	10	31	0.446	0.010	31	36	0.493	0.009	20	26
chrI	34566	T	C	0	25	0.235	0.011	46	46	0.460	0.007	28	29	0.463	0.009	47	54	0.467	0.007	16	8	0.475	0.017	42	48	0.371	0.005	8	17	0.455	0.015	19	30	0.476	0.009	9	10	0.458	0.015	13	32	0.446	0.010	32	32	0.493	0.009	19	26
chrI	34991	A	G	2	15	0.234	0.011	20	18	0.460	0.007	7	11	0.465	0.009	12	23	0.467	0.006	1	5	0.474	0.016	22	27	0.372	0.005	3	10	0.455	0.015	7	19	0.476	0.009	10	2	0.459	0.015	8	2	0.446	0.010	10	21	0.494	0.009	11	15
chrI	35059	G	A	0	6	0.234	0.011	18	11	0.460	0.007	8	7	0.465	0.009	9	16	0.467	0.006	1	1	0.474	0.016	15	21	0.372	0.005	1	4	0.453	0.015	3	9	0.476	0.009	3	1	0.459	0.015	8	3	0.446	0.010	4	9	0.494	0.009	7	5
chrI	35070	C	T	0	2	0.234	0.011	17	5	0.460	0.007	6	3	0.465	0.009	11	13	0.467	0.006	1	1	0.474	0.016	11	19	0.372	0.005	0	3	0.453	0.015	3	6	0.476	0.009	3	0	0.459	0.015	7	0	0.446	0.010	4	6	0.494	0.009	5	2
chrI	35129	G	A	1	0	0.234	0.011	1	1	0.460	0.007	0	0	0.465	0.009	1	2	0.467	0.006	0	0	0.474	0.016	0	1	0.372	0.005	0	0	0.453	0.015	1	1	0.476	0.009	0	0	0.459	0.015	0	0	0.446	0.010	2	0	0.494	0.009	0	0
chrI	35466	G	A	6	21	0.235	0.011	57	54	0.461	0.007	20	39	0.465	0.009	45	67	0.468	0.006	13	21	0.474	0.016	36	45	0.372	0.005	5	6	0.453	0.015	25	41	0.477	0.009	11	15	0.459	0.015	22	31	0.447	0.010	26	35	0.495	0.009	24	31
chrI	35508	A	G	9	27	0.235	0.011	54	56	0.461	0.007	24	42	0.465	0.009	45	60	0.468	0.006	10	21	0.474	0.016	41	51	0.372	0.005	3	10	0.453	0.015	24	41	0.477	0.009	8	13	0.459	0.015	22	36	0.447	0.010	17	39	0.495	0.009	22	34
chrI	35514	T	C	9	29	0.235	0.011	52	53	0.461	0.007	25	39	0.465	0.009	44	61	0.468	0.006	11	21	0.474	0.016	41	46	0.372	0.005	3	10	0.453	0.015	23	40	0.477	0.009	9	14	0.459	0.015	22	36	0.447	0.010	22	37	0.495	0.009	22	31
chrI	35565	A	G	8	27	0.235	0.011	42	49	0.461	0.007	24	34	0.465	0.009	34	54	0.468	0.006	8	19	0.474	0.016	51	47	0.372	0.005	7	7	0.453	0.015	27	31	0.477	0.009	8	10	0.459	0.015	19	29	0.447	0.010	22	30	0.495	0.009	21	28
chrI	35568	A	G	8	27	0.235	0.011	42	49	0.461	0.007	24	34	0.465	0.009	34	54	0.468	0.006	8	19	0.474	0.016	51	47	0.372	0.005	7	7	0.453	0.015	27	31	0.477	0.009	8	10	0.459	0.015	19	29	0.447	0.010	22	30	0.495	0.009	21	28
chrI	35631	G	C	6	14	0.235	0.011	37	54	0.461	0.007	16	35	0.465	0.009	35	55	0.468	0.006	9	11	0.474	0.016	51	60	0.372	0.005	13	8	0.453	0.015	19	31	0.477	0.009	12	5	0.459	0.015	20	24	0.447	0.010	15	33	0.495	0.009	20	31
chrI	35668	G	A	7	16	0.235	0.011	42	49	0.461	0.007	19	30	0.465	0.009	43	55	0.468	0.006	8	11	0.474	0.016	50	68	0.372	0.005	9	10	0.453	0.015	16	28	0.477	0.009	13	11	0.459	0.015	24	28	0.447	0.010	18	38	0.495	0.009	22	33
chrI	35736	G	A	6	16	0.233	0.011	31	52	0.461	0.007	12	26	0.466	0.009	34	41	0.468	0.006	9	13	0.473	0.016	44	62	0.372	0.005	4	11	0.453	0.015	13	27	0.478	0.009	7	8	0.458	0.015	12	22	0.448	0.010	29	29	0.495	0.009	14	22
chrI	35751	T	C	6	15	0.233	0.011	30	51	0.461	0.007	11	23	0.466	0.009	34	38	0.467	0.006	7	16	0.473	0.016	38	63	0.372	0.005	4	10	0.453	0.015	15	23	0.478	0.009	8	8	0.458	0.015	11	18	0.448	0.010	25	29	0.495	0.009	10	18
chrI	35796	T	C	7	20	0.233	0.011	33	53	0.461	0.007	16	23	0.466	0.009	27	29	0.467	0.006	4	11	0.473	0.016	39	68	0.372	0.005	8	16	0.453	0.015	17	17	0.478	0.009	12	4	0.458	0.015	9	24	0.448	0.010	19	25	0.495	0.009	14	31
chrI	35818	A	G	7	20	0.233	0.011	31	61	0.461	0.007	18	32	0.466	0.009	31	31	0.467	0.006	8	11	0.473	0.016	45	69	0.372	0.005	9	16	0.453	0.015	20	21	0.478	0.009	11	3	0.458	0.015	9	28	0.448	0.010	23	23	0.495	0.009	11	33
chrI	35970	T	C	6	17	0.232	0.011	36	40	0.462	0.006	32	43	0.466	0.009	37	43	0.466	0.006	3	9	0.473	0.016	47	61	0.372	0.005	14	22	0.453	0.015	27	23	0.479	0.009	7	12	0.458	0.015	17	23	0.450	0.009	24	27	0.495	0.009	28	37
chrI	36005	A	G	3	17	0.232	0.011	33	37	0.462	0.006	30	44	0.466	0.009	39	45	0.466	0.006	5	10	0.473	0.016	53	66	0.372	0.005	12	24	0.453	0.015	25	21	0.479	0.009	8	14	0.458	0.015	19	26	0.450	0.009	24	26	0.495	0.009	28	31
chrI	36048	C	G	7	24	0.232	0.011	30	32	0.462	0.006	33	37	0.466	0.009	43	48	0.466	0.006	7	11	0.473	0.016	37	63	0.372	0.005	11	22	0.453	0.015	26	19	0.479	0.009	12	14	0.458	0.015	19	31	0.450	0.009	26	21	0.495	0.009	23	31
chrI	36123	C	T	10	29	0.232	0.011	34	32	0.462	0.006	35	39	0.466	0.009	42	50	0.466	0.006	9	10	0.471	0.016	28	58	0.372	0.005	25	17	0.451	0.014	25	15	0.479	0.009	11	9	0.458	0.015	15	27	0.450	0.009	32	28	0.495	0.009	11	23
chrI	36160	G	A	10	20	0.232	0.011	39	27	0.462	0.006	32	31	0.466	0.009	34	43	0.466	0.006	11	5	0.471	0.016	33	54	0.372	0.005	17	14	0.451	0.014	25	16	0.479	0.009	12	12	0.458	0.015	15	25	0.450	0.009	28	27	0.495	0.009	4	22
chrI	36313	A	G	1	6	0.232	0.011	16	17	0.462	0.006	7	16	0.466	0.009	17	23	0.467	0.006	6	1	0.471	0.016	30	55	0.371	0.005	4	3	0.451	0.014	9	6	0.478	0.009	3	4	0.456	0.015	5	4	0.450	0.009	9	11	0.496	0.009	8	8
chrI	36524	C	T	1	4	0.232	0.011	6	15	0.462	0.006	2	5	0.466	0.009	11	3	0.467	0.006	1	1	0.470	0.016	28	29	0.371	0.005	4	1	0.450	0.014	5	13	0.478	0.009	5	4	0.456	0.015	1	7	0.450	0.009	5	8	0.496	0.009	4	3
chrI	36574	A	G	1	8	0.232	0.011	12	27	0.462	0.006	5	5	0.466	0.009	22	11	0.467	0.006	6	6	0.470	0.016	46	50	0.371	0.005	15	2	0.450	0.014	6	17	0.478	0.009	7	4	0.456	0.015	5	11	0.450	0.009	10	18	0.496	0.009	6	7
chrI	36637	A	G	1	8	0.232	0.011	17	31	0.462	0.006	5	5	0.465	0.009	24	16	0.467	0.006	9	3	0.471	0.016	44	51	0.371	0.005	11	3	0.450	0.014	6	19	0.477	0.008	5	2	0.455	0.014	4	7	0.451	0.009	15	14	0.497	0.008	10	7
chrI	36800	G	A	1	2	0.232	0.011	24	30	0.462	0.006	4	3	0.465	0.009	18	24	0.467	0.006	4	6	0.471	0.016	31	39	0.371	0.005	3	4	0.450	0.014	12	5	0.477	0.008	1	2	0.455	0.014	5	5	0.451	0.009	10	12	0.497	0.008	10	10
chrI	36898	C	T	5	12	0.232	0.011	20	17	0.462	0.006	14	21	0.465	0.009	35	37	0.467	0.006	1	2	0.471	0.016	26	53	0.371	0.005	8	7	0.450	0.014	17	10	0.477	0.008	3	5	0.455	0.014	10	11	0.451	0.009	6	15	0.497	0.008	7	4
chrI	37008	C	A	4	12	0.233	0.011	22	32	0.460	0.006	13	13	0.466	0.009	35	39	0.466	0.006	3	2	0.468	0.016	28	66	0.370	0.005	11	6	0.452	0.014	21	8	0.478	0.008	3	15	0.454	0.014	19	13	0.452	0.009	12	13	0.497	0.008	7	14
chrI	37019	A	G	4	13	0.233	0.011	23	34	0.460	0.006	15	13	0.466	0.009	36	39	0.466	0.006	4	2	0.468	0.016	30	66	0.370	0.005	13	4	0.452	0.014	23	6	0.478	0.008	3	17	0.454	0.014	19	15	0.452	0.009	15	16	0.497	0.008	7	15
chrI	37069	C	T	3	8	0.233	0.011	23	22	0.460	0.006	8	7	0.466	0.009	31	30	0.466	0.006	2	2	0.468	0.016	29	68	0.370	0.005	7	2	0.452	0.014	16	5	0.478	0.008	4	17	0.454	0.014	16	14	0.452	0.009	12	15	0.497	0.008	7	11
chrI	37255	T	C	0	0	0.233	0.011	6	7	0.460	0.006	0	1	0.466	0.009	2	3	0.466	0.006	0	0	0.468	0.016	14	37	0.370	0.005	0	2	0.452	0.014	2	2	0.478	0.008	0	0	0.454	0.014	2	3	0.452	0.009	0	4	0.497	0.008	1	1
chrI	37294	T	C	1	0	0.233	0.011	4	4	0.460	0.006	0	2	0.466	0.009	2	4	0.466	0.006	1	0	0.468	0.016	22	31	0.370	0.005	0	1	0.452	0.014	2	2	0.478	0.008	0	1	0.454	0.014	0	4	0.452	0.009	5	4	0.497	0.008	0	1
chrI	37315	T	A	1	0	0.233	0.011	3	4	0.460	0.006	0	2	0.466	0.009	5	5	0.466	0.006	2	0	0.468	0.016	22	26	0.370	0.005	0	0	0.452	0.014	2	3	0.478	0.008	0	1	0.454	0.014	0	4	0.452	0.009	6	5	0.497	0.008	0	2
chrI	37330	A	G	1	0	0.233	0.011	5	4	0.460	0.006	0	5	0.466	0.009	5	7	0.466	0.006	2	0	0.468	0.016	23	29	0.370	0.005	0	0	0.452	0.014	4	3	0.478	0.008	0	1	0.454	0.014	0	4	0.452	0.009	7	4	0.497	0.008	0	2
chrI	37553	A	G	3	13	0.234	0.011	29	33	0.461	0.006	23	14	0.467	0.009	37	41	0.466	0.006	6	8	0.467	0.016	36	53	0.370	0.005	13	3	0.451	0.014	21	23	0.478	0.008	11	7	0.453	0.014	16	28	0.452	0.009	24	25	0.498	0.008	16	17
chrI	37595	G	A	6	21	0.234	0.011	41	43	0.461	0.006	33	15	0.467	0.009	54	52	0.466	0.006	13	9	0.467	0.016	34	53	0.370	0.005	13	5	0.451	0.014	36	25	0.478	0.008	11	4	0.453	0.014	23	33	0.452	0.009	32	36	0.498	0.008	24	17
chrI	37885	C	T	5	15	0.234	0.011	47	40	0.462	0.006	23	34	0.468	0.008	42	49	0.464	0.006	7	3	0.466	0.016	34	68	0.370	0.005	8	7	0.450	0.014	24	26	0.479	0.008	8	17	0.452	0.014	22	20	0.452	0.009	29	26	0.497	0.008	19	32
chrI	37976	C	A	5	14	0.234	0.011	35	38	0.462	0.006	17	23	0.468	0.008	33	45	0.464	0.006	5	5	0.466	0.016	45	97	0.370	0.005	17	6	0.450	0.014	20	28	0.479	0.008	11	12	0.452	0.014	14	21	0.452	0.009	25	28	0.497	0.008	25	26
chrI	38120	A	T	9	23	0.237	0.011	38	62	0.461	0.006	18	26	0.468	0.008	37	39	0.465	0.006	4	13	0.466	0.015	57	82	0.370	0.005	9	14	0.449	0.014	13	23	0.479	0.008	11	14	0.454	0.014	8	17	0.453	0.009	26	30	0.498	0.008	25	25
chrI	38236	A	G	7	20	0.237	0.011	50	54	0.461	0.006	28	40	0.468	0.008	36	56	0.465	0.006	6	13	0.466	0.015	51	67	0.370	0.005	16	26	0.449	0.014	23	28	0.479	0.008	8	12	0.454	0.014	26	25	0.453	0.009	38	39	0.498	0.008	21	23
chrI	38361	C	T	14	17	0.237	0.011	50	50	0.460	0.006	32	37	0.467	0.008	48	60	0.466	0.006	5	12	0.467	0.015	37	79	0.370	0.005	14	24	0.449	0.014	22	32	0.479	0.008	5	12	0.454	0.014	27	22	0.452	0.009	30	35	0.499	0.008	19	17
chrI	38490	C	G	7	21	0.237	0.011	43	48	0.460	0.006	18	37	0.467	0.008	40	58	0.466	0.006	15	9	0.467	0.015	36	74	0.370	0.005	13	13	0.449	0.014	19	33	0.479	0.008	6	9	0.454	0.014	18	29	0.452	0.009	22	25	0.499	0.008	20	26
chrI	38504	T	G	5	19	0.237	0.011	42	44	0.460	0.006	13	23	0.467	0.008	33	45	0.466	0.006	12	8	0.467	0.015	32	64	0.370	0.005	10	7	0.449	0.014	16	27	0.479	0.008	6	7	0.454	0.014	12	24	0.452	0.009	15	20	0.499	0.008	19	23
chrI	38508	G	T	5	19	0.237	0.011	42	44	0.460	0.006	13	23	0.467	0.008	33	45	0.466	0.006	12	8	0.467	0.015	32	64	0.370	0.005	10	7	0.449	0.014	16	27	0.479	0.008	6	7	0.454	0.014	12	24	0.452	0.009	15	20	0.499	0.008	19	23
chrI	38524	C	A	5	17	0.237	0.011	38	47	0.460	0.006	17	28	0.467	0.008	37	46	0.466	0.006	12	12	0.467	0.015	36	68	0.370	0.005	10	9	0.449	0.014	18	32	0.479	0.008	5	8	0.454	0.014	15	26	0.452	0.009	17	19	0.499	0.008	16	24
chrI	38533	T	C	4	15	0.237	0.011	35	51	0.460	0.006	17	27	0.467	0.008	39	43	0.466	0.006	12	11	0.467	0.015	34	67	0.370	0.005	10	9	0.449	0.014	18	30	0.479	0.008	9	8	0.454	0.014	13	24	0.452	0.009	16	17	0.499	0.008	15	23
chrI	38657	G	A	1	14	0.238	0.011	41	54	0.461	0.006	25	30	0.468	0.008	40	34	0.466	0.006	9	7	0.466	0.015	35	70	0.370	0.005	10	7	0.449	0.014	19	20	0.477	0.008	11	4	0.455	0.014	22	23	0.450	0.009	24	22	0.500	0.008	23	25
chrI	38689	G	C	1	15	0.238	0.011	45	51	0.461	0.006	26	32	0.468	0.008	37	32	0.466	0.006	8	7	0.466	0.015	32	70	0.370	0.005	12	7	0.449	0.014	18	21	0.477	0.008	13	4	0.455	0.014	22	23	0.450	0.009	23	22	0.500	0.008	21	25
chrI	38888	A	C	6	21	0.238	0.011	41	44	0.461	0.006	21	31	0.468	0.008	38	32	0.466	0.006	9	8	0.466	0.015	22	54	0.370	0.005	10	11	0.449	0.014	29	18	0.477	0.008	9	13	0.455	0.014	6	19	0.450	0.009	41	28	0.500	0.008	22	9
chrI	38980	G	A	4	10	0.239	0.011	48	46	0.461	0.006	15	20	0.467	0.008	40	28	0.466	0.006	7	9	0.466	0.015	33	71	0.371	0.005	11	16	0.447	0.014	18	19	0.477	0.008	14	14	0.454	0.014	13	16	0.450	0.009	23	22	0.500	0.008	21	12
chrI	39009	T	C	5	11	0.239	0.011	43	43	0.461	0.006	20	16	0.467	0.008	36	20	0.466	0.006	4	7	0.466	0.015	29	67	0.371	0.005	14	10	0.447	0.014	16	18	0.477	0.008	13	17	0.454	0.014	14	11	0.450	0.009	16	12	0.500	0.008	17	14
chrI	39105	A	G	4	10	0.239	0.011	32	35	0.461	0.006	19	12	0.467	0.008	34	31	0.466	0.006	5	6	0.466	0.015	25	71	0.371	0.005	8	5	0.447	0.014	21	22	0.477	0.008	9	8	0.454	0.014	14	7	0.450	0.009	8	13	0.500	0.008	12	17
chrI	39123	C	T	4	10	0.239	0.011	33	34	0.461	0.006	19	13	0.467	0.008	33	33	0.466	0.006	5	6	0.466	0.015	26	73	0.371	0.005	10	5	0.447	0.014	22	22	0.477	0.008	8	9	0.454	0.014	13	8	0.450	0.009	8	17	0.500	0.008	14	19
chrI	39162	C	G	3	13	0.239	0.011	37	32	0.462	0.006	21	12	0.467	0.008	36	35	0.465	0.006	5	7	0.467	0.015	31	75	0.372	0.005	13	5	0.447	0.014	19	23	0.477	0.008	10	12	0.453	0.014	11	12	0.450	0.009	14	28	0.499	0.008	16	17
chrI	39795	G	A	3	14	0.241	0.010	14	29	0.463	0.006	10	11	0.470	0.008	19	24	0.467	0.006	7	2	0.469	0.015	50	46	0.372	0.005	6	3	0.449	0.013	15	13	0.477	0.008	4	2	0.453	0.014	5	13	0.450	0.009	15	8	0.499	0.008	15	17
chrI	39901	T	C	7	7	0.241	0.010	16	30	0.463	0.006	15	16	0.470	0.008	22	24	0.467	0.006	0	8	0.469	0.015	51	63	0.372	0.005	8	3	0.449	0.013	20	17	0.477	0.008	2	6	0.454	0.013	9	9	0.450	0.009	19	18	0.500	0.008	10	21
chrI	39919	T	C	7	6	0.241	0.010	15	25	0.463	0.006	15	13	0.470	0.008	23	24	0.467	0.006	0	8	0.469	0.015	45	59	0.372	0.005	8	4	0.449	0.013	24	18	0.477	0.008	2	4	0.454	0.013	9	8	0.450	0.009	23	18	0.500	0.008	11	19
chrI	39920	T	C	7	6	0.241	0.010	15	25	0.463	0.006	15	13	0.470	0.008	23	24	0.467	0.006	0	8	0.469	0.015	45	59	0.372	0.005	8	4	0.449	0.013	24	18	0.477	0.008	2	4	0.454	0.013	9	8	0.450	0.009	23	18	0.500	0.008	11	19
chrI	39963	G	A	9	9	0.241	0.010	14	23	0.463	0.006	8	8	0.470	0.008	23	22	0.467	0.006	3	7	0.469	0.015	47	50	0.372	0.005	13	4	0.449	0.013	25	21	0.477	0.008	2	10	0.454	0.013	7	7	0.450	0.009	19	14	0.500	0.008	7	15
chrI	40064	C	T	10	20	0.241	0.010	28	26	0.463	0.006	10	9	0.470	0.008	27	25	0.467	0.006	6	7	0.469	0.015	53	64	0.372	0.005	8	13	0.449	0.013	16	21	0.477	0.008	7	13	0.454	0.013	9	10	0.450	0.009	23	23	0.500	0.008	16	13
chrI	40237	C	T	11	22	0.241	0.010	37	41	0.463	0.006	22	28	0.470	0.008	32	35	0.467	0.006	7	9	0.469	0.015	58	76	0.372	0.005	10	6	0.449	0.013	25	15	0.477	0.008	5	12	0.454	0.013	21	15	0.450	0.009	28	22	0.500	0.008	12	22
chrI	40380	G	A	8	18	0.241	0.010	38	32	0.463	0.006	23	17	0.470	0.008	40	47	0.467	0.006	3	3	0.469	0.015	45	73	0.372	0.005	6	17	0.449	0.013	27	20	0.477	0.008	11	9	0.454	0.013	29	19	0.450	0.009	18	22	0.500	0.008	20	23
chrI	40860	A	G	4	24	0.241	0.010	35	47	0.463	0.006	24	25	0.470	0.008	28	50	0.467	0.006	6	8	0.469	0.015	40	89	0.372	0.005	10	14	0.449	0.013	18	31	0.477	0.008	9	12	0.454	0.013	20	29	0.450	0.009	24	20	0.500	0.008	26	24
chrI	40866	T	C	3	24	0.241	0.010	35	43	0.463	0.006	20	23	0.470	0.008	28	46	0.467	0.006	6	8	0.469	0.015	31	72	0.372	0.005	10	14	0.449	0.013	17	30	0.477	0.008	9	11	0.454	0.013	17	30	0.450	0.009	22	21	0.500	0.008	23	23
chrI	40914	C	G	2	21	0.241	0.010	37	49	0.463	0.006	17	23	0.470	0.008	31	40	0.467	0.006	8	5	0.469	0.015	18	54	0.372	0.005	6	7	0.449	0.013	22	39	0.477	0.008	5	3	0.454	0.013	15	28	0.450	0.009	19	27	0.500	0.008	14	21
chrI	41278	G	A	2	21	0.241	0.010	45	53	0.463	0.006	18	26	0.470	0.008	42	30	0.467	0.006	4	6	0.469	0.015	38	67	0.372	0.005	7	5	0.449	0.013	20	19	0.477	0.008	1	9	0.454	0.013	7	23	0.450	0.009	22	26	0.500	0.008	17	23
chrI	41475	G	T	38	5	0.241	0.010	65	85	0.463	0.006	47	65	0.469	0.008	62	72	0.468	0.006	30	19	0.470	0.015	92	51	0.371	0.005	19	23	0.447	0.013	92	0	0.476	0.008	27	16	0.455	0.013	28	23	0.449	0.009	81	1	0.499	0.008	102	0
chrI	41481	A	G	7	34	0.241	0.010	82	61	0.463	0.006	59	39	0.469	0.008	68	62	0.468	0.006	15	27	0.470	0.015	47	83	0.371	0.005	21	19	0.447	0.013	37	43	0.476	0.008	18	25	0.455	0.013	20	26	0.449	0.009	33	39	0.499	0.008	37	55
chrI	41497	A	C	7	32	0.241	0.010	69	56	0.463	0.006	45	35	0.469	0.008	57	54	0.468	0.006	14	24	0.470	0.015	46	77	0.371	0.005	18	19	0.447	0.013	31	32	0.476	0.008	15	21	0.455	0.013	20	25	0.449	0.009	31	30	0.499	0.008	32	42
chrI	41499	A	G	7	32	0.241	0.010	69	56	0.463	0.006	45	35	0.469	0.008	57	54	0.468	0.006	14	24	0.470	0.015	46	77	0.371	0.005	18	19	0.447	0.013	31	32	0.476	0.008	15	21	0.455	0.013	20	25	0.449	0.009	31	30	0.499	0.008	32	42
chrI	41587	C	T	1	20	0.242	0.010	57	58	0.463	0.006	29	33	0.470	0.008	58	68	0.467	0.006	8	10	0.470	0.015	51	72	0.371	0.005	26	15	0.447	0.013	24	38	0.476	0.008	21	12	0.455	0.013	27	22	0.450	0.009	28	42	0.498	0.008	41	46
chrI	41736	T	C	4	9	0.242	0.010	31	28	0.463	0.006	15	12	0.470	0.008	25	36	0.467	0.006	3	4	0.470	0.015	28	53	0.371	0.005	0	13	0.447	0.013	11	32	0.476	0.008	12	12	0.455	0.013	11	17	0.450	0.009	16	13	0.498	0.008	9	15
chrI	41739	A	G	4	9	0.242	0.010	31	28	0.463	0.006	15	12	0.470	0.008	25	36	0.467	0.006	3	4	0.470	0.015	28	53	0.371	0.005	0	13	0.447	0.013	11	32	0.476	0.008	12	12	0.455	0.013	11	17	0.450	0.009	16	13	0.498	0.008	9	15
chrI	41802	G	A	1	1	0.242	0.010	17	23	0.463	0.006	18	15	0.470	0.008	22	29	0.467	0.006	2	4	0.470	0.015	28	61	0.371	0.005	2	14	0.447	0.013	9	19	0.476	0.008	5	13	0.455	0.013	8	7	0.450	0.009	11	15	0.498	0.008	8	16
chrI	41883	C	T	0	14	0.242	0.010	16	15	0.464	0.006	4	8	0.470	0.008	19	20	0.467	0.006	2	3	0.470	0.015	36	64	0.371	0.005	0	3	0.447	0.013	5	8	0.476	0.008	5	0	0.455	0.013	2	10	0.450	0.009	7	11	0.498	0.008	10	4
chrI	41906	G	A	0	13	0.242	0.010	15	12	0.464	0.006	3	9	0.470	0.008	14	19	0.467	0.006	3	3	0.470	0.015	34	51	0.371	0.005	0	2	0.447	0.013	4	8	0.476	0.008	5	0	0.455	0.013	1	10	0.450	0.009	6	11	0.498	0.008	11	3
chrI	41987	C	T	0	0	0.242	0.010	1	2	0.464	0.006	2	7	0.470	0.008	8	8	0.467	0.006	1	0	0.470	0.015	21	33	0.371	0.005	0	1	0.447	0.013	4	5	0.476	0.008	1	0	0.455	0.013	2	6	0.450	0.009	5	3	0.498	0.008	5	1
chrI	42115	T	C	0	3	0.242	0.010	2	10	0.464	0.006	0	7	0.470	0.008	9	5	0.467	0.006	0	0	0.470	0.015	10	16	0.371	0.005	1	3	0.447	0.013	4	5	0.476	0.008	1	1	0.455	0.013	2	6	0.450	0.009	4	1	0.498	0.008	4	5
chrI	42137	G	A	0	6	0.242	0.010	5	12	0.464	0.006	2	10	0.470	0.008	12	5	0.467	0.006	0	0	0.470	0.015	13	20	0.371	0.005	2	4	0.447	0.013	5	6	0.476	0.008	1	2	0.455	0.013	2	9	0.450	0.009	7	3	0.498	0.008	8	6
chrI	42257	G	A	1	16	0.242	0.010	15	30	0.464	0.006	16	32	0.470	0.008	40	51	0.467	0.006	3	11	0.470	0.015	28	50	0.371	0.005	6	12	0.447	0.013	21	12	0.476	0.008	7	6	0.455	0.013	25	25	0.450	0.009	34	23	0.498	0.008	14	21
chrI	42484	G	A	3	21	0.242	0.010	37	58	0.464	0.006	34	37	0.470	0.008	70	77	0.467	0.006	10	15	0.470	0.015	30	49	0.371	0.005	19	15	0.447	0.013	36	37	0.476	0.008	15	20	0.455	0.013	36	38	0.450	0.009	38	37	0.498	0.008	30	35
chrI	42527	T	C	2	20	0.242	0.010	35	59	0.464	0.006	33	36	0.470	0.008	60	74	0.467	0.006	13	15	0.470	0.015	30	51	0.371	0.005	19	16	0.447	0.013	36	39	0.476	0.008	15	19	0.455	0.013	31	42	0.450	0.009	33	35	0.498	0.008	34	34
chrI	42554	A	T	2	18	0.242	0.010	25	41	0.464	0.006	27	29	0.470	0.008	38	49	0.467	0.006	15	8	0.470	0.015	23	46	0.371	0.005	12	10	0.447	0.013	31	29	0.476	0.008	13	19	0.455	0.013	17	36	0.450	0.009	20	37	0.498	0.008	22	27
chrI	42562	G	A	3	18	0.242	0.010	24	39	0.464	0.006	30	32	0.470	0.008	37	48	0.467	0.006	13	7	0.470	0.015	23	46	0.371	0.005	12	9	0.447	0.013	27	31	0.476	0.008	14	20	0.455	0.013	20	37	0.450	0.009	23	36	0.498	0.008	21	29
chrI	42590	G	A	2	17	0.242	0.010	24	44	0.464	0.006	26	32	0.470	0.008	34	39	0.467	0.006	11	5	0.470	0.015	21	58	0.371	0.005	11	12	0.447	0.013	24	34	0.476	0.008	12	21	0.455	0.013	17	37	0.450	0.009	21	31	0.498	0.008	19	24
chrI	42629	A	G	2	11	0.242	0.010	19	39	0.464	0.006	17	27	0.470	0.008	32	33	0.467	0.006	12	4	0.470	0.015	28	57	0.371	0.005	6	11	0.447	0.013	22	29	0.476	0.008	8	18	0.455	0.013	22	35	0.450	0.009	23	26	0.498	0.008	16	19
chrI	42635	C	T	2	11	0.242	0.010	18	39	0.464	0.006	16	28	0.470	0.008	30	31	0.467	0.006	10	4	0.470	0.015	28	59	0.371	0.005	6	11	0.447	0.013	22	32	0.476	0.008	7	17	0.455	0.013	21	30	0.450	0.009	22	24	0.498	0.008	16	19
chrI	42684	G	A	2	10	0.242	0.010	18	32	0.464	0.006	9	20	0.470	0.008	22	25	0.467	0.006	11	3	0.470	0.015	23	55	0.371	0.005	6	7	0.447	0.013	12	20	0.476	0.008	5	12	0.455	0.013	15	18	0.450	0.009	17	22	0.498	0.008	11	9
chrI	43004	G	A	9	6	0.242	0.010	12	14	0.464	0.006	5	5	0.470	0.008	11	26	0.467	0.006	3	6	0.470	0.015	21	55	0.371	0.005	5	13	0.447	0.013	11	9	0.476	0.008	1	2	0.455	0.013	10	8	0.450	0.009	16	10	0.498	0.008	7	13
chrI	43137	C	T	3	14	0.242	0.010	26	30	0.464	0.006	14	16	0.470	0.008	20	31	0.467	0.006	5	2	0.470	0.015	29	49	0.371	0.005	5	5	0.447	0.013	20	20	0.476	0.008	2	7	0.455	0.013	8	17	0.450	0.009	17	16	0.498	0.008	17	19
chrI	43478	G	A	7	21	0.241	0.010	40	50	0.464	0.006	23	31	0.471	0.008	55	46	0.468	0.006	14	11	0.470	0.015	39	66	0.371	0.005	11	12	0.447	0.013	30	32	0.476	0.008	8	20	0.455	0.013	21	19	0.449	0.009	33	34	0.498	0.008	19	37
chrI	43565	A	G	10	20	0.241	0.010	45	51	0.464	0.006	33	29	0.471	0.008	41	45	0.468	0.006	11	10	0.470	0.015	46	60	0.371	0.005	7	11	0.447	0.013	27	33	0.476	0.008	10	13	0.455	0.013	20	15	0.449	0.009	31	29	0.498	0.008	18	25
chrI	43691	C	T	5	18	0.241	0.010	34	44	0.464	0.006	17	24	0.471	0.008	38	39	0.468	0.006	6	3	0.470	0.015	35	52	0.371	0.005	5	11	0.447	0.013	23	26	0.476	0.008	7	6	0.455	0.013	16	17	0.449	0.009	21	19	0.498	0.008	13	13
chrI	43784	C	G	3	15	0.242	0.010	34	46	0.465	0.006	16	20	0.471	0.008	46	52	0.469	0.006	12	8	0.470	0.015	43	69	0.371	0.005	6	7	0.447	0.013	19	32	0.477	0.008	5	7	0.454	0.013	15	21	0.448	0.009	19	26	0.496	0.008	19	13
chrI	44384	A	G	18	33	0.242	0.010	48	76	0.465	0.006	34	48	0.470	0.008	76	63	0.469	0.006	11	23	0.470	0.015	49	73	0.371	0.005	16	14	0.448	0.013	41	33	0.477	0.008	24	16	0.454	0.013	32	38	0.448	0.009	42	39	0.496	0.008	41	42
chrI	44588	A	G	9	29	0.242	0.010	60	59	0.465	0.006	34	35	0.470	0.008	76	62	0.468	0.006	11	16	0.470	0.015	44	72	0.371	0.005	16	19	0.448	0.013	33	40	0.477	0.008	19	18	0.454	0.013	27	42	0.449	0.009	35	35	0.496	0.008	30	40
chrI	44675	G	A	13	26	0.242	0.010	71	73	0.465	0.006	41	34	0.470	0.008	64	69	0.468	0.006	14	11	0.470	0.015	42	76	0.371	0.005	12	16	0.448	0.013	28	56	0.477	0.008	24	11	0.454	0.013	33	37	0.449	0.009	31	39	0.496	0.008	29	39
chrI	44891	A	G	13	33	0.242	0.010	40	59	0.465	0.006	38	30	0.469	0.008	54	59	0.468	0.006	14	12	0.470	0.015	31	47	0.370	0.005	16	22	0.448	0.013	45	39	0.478	0.008	18	21	0.454	0.013	17	29	0.449	0.009	45	33	0.496	0.008	36	32
chrI	44935	C	A	8	34	0.242	0.010	42	56	0.465	0.006	36	28	0.469	0.008	54	57	0.468	0.006	11	11	0.470	0.015	34	55	0.370	0.005	17	26	0.448	0.013	40	30	0.478	0.008	21	23	0.455	0.013	20	27	0.449	0.009	36	35	0.496	0.008	25	39
chrI	45024	G	A	5	18	0.242	0.010	30	29	0.465	0.006	9	14	0.469	0.008	27	39	0.468	0.006	2	5	0.470	0.015	28	47	0.370	0.005	4	4	0.448	0.013	18	21	0.478	0.008	7	5	0.455	0.013	13	21	0.449	0.009	11	23	0.496	0.008	12	24
chrI	45198	G	A	5	19	0.242	0.010	34	26	0.465	0.006	22	17	0.469	0.008	25	26	0.468	0.006	10	3	0.470	0.015	25	29	0.370	0.005	4	5	0.448	0.013	27	19	0.478	0.008	14	4	0.455	0.013	9	8	0.449	0.009	12	16	0.496	0.008	18	17
chrI	45431	G	A	2	13	0.242	0.010	28	22	0.465	0.006	26	18	0.469	0.008	29	32	0.468	0.006	12	3	0.470	0.015	20	19	0.370	0.005	10	3	0.448	0.013	24	19	0.478	0.008	7	10	0.455	0.013	10	6	0.448	0.009	23	15	0.496	0.008	9	9
chrI	45546	A	T	0	1	0.242	0.010	13	7	0.465	0.006	8	8	0.469	0.008	13	9	0.468	0.006	0	3	0.470	0.015	11	14	0.370	0.005	5	4	0.448	0.013	4	1	0.478	0.008	4	2	0.455	0.013	4	3	0.448	0.009	4	8	0.496	0.008	5	5
chrI	45634	C	T	0	0	0.242	0.010	0	2	0.465	0.006	0	0	0.469	0.008	1	0	0.468	0.006	0	0	0.470	0.015	0	0	0.370	0.005	0	0	0.448	0.013	0	0	0.478	0.008	0	0	0.455	0.013	1	1	0.448	0.009	2	1	0.496	0.008	0	0
chrI	45831	G	C	6	23	0.242	0.010	31	31	0.465	0.006	21	14	0.469	0.008	30	26	0.468	0.006	6	9	0.470	0.015	22	36	0.370	0.005	5	4	0.448	0.013	26	19	0.478	0.008	6	8	0.455	0.013	15	12	0.448	0.009	28	16	0.496	0.008	10	29
chrI	46030	G	A	5	27	0.242	0.010	63	61	0.465	0.006	29	34	0.469	0.008	53	46	0.468	0.006	12	18	0.470	0.015	27	69	0.370	0.005	14	9	0.448	0.013	27	36	0.478	0.008	11	11	0.455	0.013	20	26	0.448	0.009	44	34	0.496	0.008	19	32
chrI	46375	A	T	10	36	0.244	0.010	68	99	0.465	0.006	50	48	0.470	0.008	69	97	0.468	0.006	16	20	0.470	0.014	61	76	0.370	0.005	21	32	0.447	0.013	49	38	0.477	0.008	31	19	0.455	0.013	40	48	0.447	0.009	34	46	0.496	0.008	57	60
chrI	46723	A	G	7	31	0.246	0.010	69	69	0.465	0.006	36	33	0.471	0.008	65	60	0.468	0.006	15	11	0.468	0.014	46	97	0.370	0.005	23	17	0.449	0.013	38	38	0.476	0.008	21	15	0.457	0.013	46	44	0.450	0.009	38	42	0.497	0.008	21	36
chrI	46837	G	A	8	32	0.246	0.010	51	77	0.465	0.006	23	36	0.471	0.008	53	46	0.468	0.006	7	20	0.468	0.014	63	115	0.370	0.005	16	9	0.449	0.013	35	34	0.476	0.008	11	12	0.456	0.013	28	28	0.450	0.009	25	31	0.497	0.008	17	26
chrI	46846	T	C	8	29	0.246	0.010	46	66	0.465	0.006	15	34	0.471	0.008	48	42	0.468	0.006	7	18	0.468	0.014	58	103	0.370	0.005	15	9	0.449	0.013	34	32	0.476	0.008	9	10	0.456	0.013	25	28	0.450	0.009	22	28	0.497	0.008	16	23
chrI	46894	A	G	9	25	0.246	0.010	39	57	0.465	0.006	9	21	0.471	0.008	31	36	0.468	0.006	6	13	0.468	0.014	58	97	0.370	0.005	4	7	0.449	0.013	20	25	0.476	0.008	4	4	0.456	0.013	15	19	0.450	0.009	16	29	0.497	0.008	15	17
chrI	46912	T	G	8	22	0.246	0.010	37	48	0.465	0.006	6	13	0.471	0.008	26	30	0.468	0.006	2	9	0.468	0.014	44	85	0.370	0.005	2	8	0.449	0.013	16	22	0.476	0.008	3	5	0.456	0.013	9	19	0.450	0.009	12	19	0.497	0.008	13	10
chrI	46966	T	C	1	7	0.246	0.010	30	32	0.465	0.006	5	10	0.471	0.008	15	36	0.468	0.006	3	3	0.468	0.014	42	93	0.370	0.005	1	4	0.449	0.013	11	14	0.476	0.008	2	5	0.456	0.013	7	14	0.450	0.009	8	14	0.497	0.008	5	8
chrI	47044	A	C	0	13	0.246	0.010	27	19	0.465	0.006	10	13	0.471	0.008	28	25	0.468	0.006	4	5	0.468	0.014	47	82	0.370	0.005	2	6	0.449	0.013	13	20	0.476	0.008	0	4	0.456	0.013	8	9	0.450	0.009	17	9	0.497	0.008	3	3
chrI	47206	A	G	0	7	0.246	0.010	28	15	0.465	0.006	22	19	0.471	0.008	32	37	0.468	0.006	11	8	0.468	0.014	43	109	0.370	0.005	5	6	0.449	0.013	19	25	0.476	0.008	4	1	0.456	0.013	10	8	0.450	0.009	16	15	0.497	0.008	11	12
chrI	47518	A	G	4	5	0.246	0.010	25	35	0.465	0.006	15	23	0.471	0.008	25	37	0.468	0.006	7	4	0.468	0.014	31	71	0.370	0.005	5	5	0.449	0.013	12	16	0.476	0.008	6	8	0.456	0.013	12	21	0.450	0.009	16	14	0.497	0.008	8	17
chrI	47660	T	C	3	7	0.246	0.010	28	39	0.465	0.006	15	19	0.471	0.008	14	28	0.468	0.006	6	2	0.468	0.014	42	81	0.370	0.005	3	4	0.449	0.013	5	16	0.476	0.008	8	10	0.456	0.013	10	11	0.450	0.009	13	22	0.497	0.008	20	19
chrI	47690	T	C	3	8	0.246	0.010	27	35	0.465	0.006	11	14	0.471	0.008	12	30	0.468	0.006	3	3	0.468	0.014	39	75	0.370	0.005	4	4	0.449	0.013	7	14	0.476	0.008	4	9	0.456	0.013	11	11	0.450	0.009	10	24	0.497	0.008	17	20
chrI	47896	C	T	1	15	0.246	0.010	26	31	0.465	0.006	9	10	0.471	0.008	25	27	0.468	0.006	1	8	0.468	0.014	35	51	0.370	0.005	4	6	0.449	0.013	21	19	0.476	0.008	5	6	0.456	0.013	15	24	0.450	0.009	20	17	0.497	0.008	7	25
chrI	48115	G	C	2	8	0.246	0.010	20	29	0.465	0.006	14	21	0.471	0.008	23	29	0.468	0.006	4	3	0.468	0.014	23	48	0.370	0.005	7	13	0.449	0.013	9	17	0.476	0.008	4	4	0.456	0.013	12	21	0.449	0.009	11	26	0.497	0.008	20	16
chrI	48286	A	T	0	1	0.247	0.010	4	8	0.465	0.006	3	2	0.471	0.008	7	5	0.468	0.006	0	0	0.468	0.014	20	34	0.371	0.005	0	0	0.450	0.013	3	4	0.476	0.008	0	0	0.457	0.013	1	3	0.450	0.009	4	3	0.497	0.008	3	4
chrI	48751	T	C	1	13	0.247	0.010	23	19	0.465	0.006	16	16	0.471	0.008	24	22	0.468	0.006	1	2	0.468	0.014	20	28	0.371	0.005	7	6	0.450	0.013	17	12	0.476	0.008	3	3	0.457	0.013	7	16	0.450	0.009	18	14	0.497	0.008	4	8
chrI	48815	T	C	4	10	0.247	0.010	24	23	0.465	0.006	20	13	0.471	0.008	22	20	0.468	0.006	0	1	0.468	0.014	19	35	0.371	0.005	9	4	0.450	0.013	20	9	0.476	0.008	1	9	0.457	0.013	8	15	0.450	0.009	21	12	0.497	0.008	9	7
chrI	48890	C	T	2	13	0.246	0.010	39	30	0.467	0.006	23	15	0.473	0.008	32	30	0.469	0.006	0	5	0.468	0.014	23	44	0.370	0.005	14	7	0.450	0.013	21	15	0.476	0.008	0	9	0.457	0.013	14	18	0.450	0.009	22	28	0.498	0.008	11	14
chrI	49103	C	T	2	12	0.247	0.010	46	19	0.466	0.006	24	12	0.473	0.008	19	28	0.470	0.006	4	9	0.468	0.014	31	45	0.370	0.005	2	9	0.449	0.013	18	14	0.475	0.008	5	9	0.457	0.013	7	5	0.451	0.009	14	10	0.498	0.008	13	14
chrI	49114	T	C	1	10	0.247	0.010	45	20	0.466	0.006	23	12	0.473	0.008	17	32	0.470	0.006	3	9	0.468	0.014	29	45	0.370	0.005	2	9	0.449	0.013	18	14	0.475	0.008	5	7	0.457	0.013	6	8	0.451	0.009	12	11	0.498	0.008	13	10
chrI	49247	C	T	0	5	0.246	0.010	22	15	0.466	0.006	15	8	0.474	0.008	17	16	0.471	0.006	4	0	0.468	0.014	24	32	0.370	0.005	2	6	0.450	0.013	10	11	0.475	0.008	6	5	0.457	0.013	12	13	0.451	0.009	4	2	0.497	0.008	8	8
chrI	49403	C	T	3	6	0.246	0.010	22	13	0.467	0.006	11	5	0.473	0.008	19	17	0.471	0.006	2	2	0.467	0.014	34	46	0.370	0.005	6	3	0.450	0.013	8	18	0.475	0.008	2	1	0.457	0.013	6	12	0.451	0.009	11	6	0.497	0.008	14	11
chrI	49505	T	C	1	11	0.247	0.010	19	23	0.467	0.006	16	10	0.473	0.008	22	27	0.470	0.006	6	1	0.467	0.014	33	58	0.371	0.005	2	1	0.451	0.013	11	13	0.475	0.008	0	1	0.456	0.013	8	7	0.451	0.009	10	10	0.498	0.008	6	11
chrI	49614	T	A	3	14	0.247	0.010	23	27	0.467	0.006	8	16	0.473	0.008	25	26	0.471	0.006	5	5	0.467	0.014	42	51	0.372	0.005	2	6	0.452	0.013	10	11	0.475	0.008	3	3	0.456	0.013	12	16	0.451	0.009	12	14	0.497	0.008	5	9
chrI	49871	C	T	5	5	0.246	0.010	31	22	0.468	0.006	16	7	0.473	0.008	37	22	0.471	0.006	0	1	0.466	0.014	54	84	0.373	0.005	3	1	0.451	0.013	22	10	0.475	0.008	3	4	0.456	0.013	8	15	0.451	0.009	10	18	0.498	0.008	12	14
chrI	50024	C	T	1	12	0.246	0.010	30	32	0.468	0.006	13	12	0.473	0.008	38	20	0.471	0.006	4	2	0.466	0.015	31	60	0.373	0.005	4	2	0.451	0.013	21	15	0.476	0.008	5	3	0.457	0.013	15	17	0.451	0.009	15	13	0.498	0.008	5	15
chrI	50204	A	G	2	16	0.247	0.010	25	37	0.468	0.006	13	18	0.474	0.008	30	40	0.471	0.006	7	5	0.464	0.015	41	70	0.373	0.005	4	7	0.450	0.013	13	15	0.474	0.008	6	9	0.457	0.013	16	10	0.452	0.009	17	26	0.498	0.008	15	14
chrI	50343	A	G	4	14	0.249	0.010	18	40	0.468	0.006	18	13	0.474	0.008	28	25	0.471	0.006	3	11	0.466	0.015	27	53	0.373	0.005	9	11	0.451	0.013	16	21	0.475	0.008	3	6	0.457	0.013	6	15	0.452	0.009	19	20	0.498	0.008	21	14
chrI	50354	C	T	5	13	0.249	0.010	20	43	0.468	0.006	17	14	0.474	0.008	28	25	0.471	0.006	4	12	0.466	0.015	30	53	0.373	0.005	9	10	0.451	0.013	15	22	0.475	0.008	3	6	0.457	0.013	7	19	0.452	0.009	18	18	0.498	0.008	21	16
chrI	50384	G	A	5	10	0.247	0.010	21	36	0.467	0.006	17	11	0.473	0.008	23	21	0.471	0.006	3	7	0.466	0.015	33	48	0.374	0.005	3	7	0.451	0.013	14	16	0.474	0.008	3	5	0.457	0.013	7	25	0.452	0.009	16	19	0.498	0.008	18	9
chrI	50432	T	C	2	11	0.246	0.010	25	32	0.467	0.006	13	9	0.474	0.008	12	12	0.472	0.006	5	6	0.464	0.015	32	48	0.373	0.005	3	7	0.450	0.013	11	10	0.475	0.008	6	7	0.457	0.013	10	23	0.453	0.009	8	11	0.498	0.008	10	18
chrI	50456	G	A	4	10	0.247	0.010	24	29	0.467	0.006	12	9	0.474	0.008	10	11	0.470	0.006	4	5	0.464	0.015	31	59	0.372	0.005	3	7	0.450	0.013	8	7	0.474	0.008	6	7	0.456	0.013	8	22	0.452	0.009	5	10	0.498	0.008	8	18
chrI	50498	A	G	4	6	0.247	0.010	20	30	0.467	0.006	11	6	0.474	0.008	11	12	0.470	0.006	4	5	0.464	0.015	24	74	0.373	0.005	3	8	0.450	0.013	8	10	0.475	0.008	4	9	0.456	0.013	6	20	0.452	0.009	7	6	0.498	0.008	8	18
chrI	50660	T	A	3	5	0.246	0.010	15	23	0.466	0.006	14	9	0.473	0.008	17	17	0.471	0.006	4	5	0.465	0.015	22	48	0.372	0.005	0	3	0.451	0.013	6	8	0.474	0.008	2	0	0.457	0.013	8	12	0.452	0.009	12	8	0.496	0.008	9	10
chrI	50663	C	T	3	5	0.246	0.010	15	23	0.466	0.006	14	9	0.473	0.008	17	17	0.471	0.006	4	5	0.465	0.015	22	48	0.372	0.005	0	3	0.451	0.013	6	8	0.474	0.008	2	0	0.457	0.013	8	12	0.452	0.009	12	8	0.496	0.008	9	10
chrI	50741	T	C	7	20	0.247	0.010	18	22	0.467	0.006	17	18	0.473	0.008	27	28	0.470	0.006	4	3	0.465	0.015	37	58	0.372	0.005	3	8	0.451	0.013	15	14	0.474	0.008	3	12	0.457	0.013	4	17	0.451	0.009	21	17	0.496	0.008	11	13
chrI	50840	A	G	4	6	0.246	0.010	21	27	0.466	0.006	7	15	0.473	0.008	22	34	0.471	0.006	4	3	0.465	0.015	41	54	0.372	0.005	4	6	0.451	0.013	23	19	0.474	0.008	1	14	0.456	0.013	9	15	0.452	0.009	14	9	0.497	0.008	14	14
chrI	50954	C	G	1	12	0.246	0.010	34	34	0.466	0.006	30	16	0.473	0.008	42	34	0.469	0.006	4	6	0.465	0.015	47	80	0.372	0.005	6	9	0.451	0.013	22	35	0.474	0.008	10	11	0.456	0.013	8	12	0.452	0.009	15	17	0.496	0.008	17	26
chrI	51095	G	A	5	16	0.246	0.010	35	44	0.466	0.006	41	33	0.473	0.008	54	42	0.470	0.006	11	9	0.465	0.015	44	72	0.372	0.005	15	14	0.451	0.013	27	28	0.474	0.008	23	7	0.456	0.013	17	25	0.452	0.009	27	20	0.496	0.008	28	18
chrI	51287	T	C	3	15	0.246	0.010	30	28	0.465	0.006	20	26	0.472	0.008	25	42	0.470	0.006	9	5	0.465	0.015	33	53	0.371	0.005	6	7	0.450	0.013	18	19	0.474	0.008	3	4	0.456	0.013	9	19	0.451	0.009	13	16	0.496	0.008	15	18
chrI	51321	T	C	3	16	0.246	0.010	28	31	0.467	0.006	24	28	0.473	0.008	19	44	0.470	0.006	8	5	0.465	0.015	30	48	0.370	0.005	6	5	0.450	0.013	17	25	0.473	0.008	3	3	0.456	0.013	13	20	0.453	0.009	14	15	0.496	0.008	19	24
chrI	51371	A	C	4	17	0.246	0.010	33	30	0.467	0.006	24	17	0.473	0.008	25	34	0.469	0.006	9	7	0.465	0.015	38	42	0.372	0.005	7	3	0.450	0.013	20	22	0.472	0.008	5	8	0.455	0.013	14	23	0.451	0.009	16	17	0.497	0.008	17	20
chrI	51434	A	G	6	8	0.245	0.010	29	26	0.466	0.006	11	15	0.474	0.008	28	33	0.470	0.006	3	7	0.464	0.015	34	47	0.371	0.005	4	2	0.451	0.013	23	12	0.474	0.008	7	10	0.456	0.013	12	15	0.451	0.009	17	12	0.497	0.008	15	16
chrI	51951	T	G	0	11	0.247	0.011	28	27	0.465	0.006	23	21	0.474	0.008	27	42	0.469	0.006	11	13	0.464	0.015	28	38	0.372	0.005	10	10	0.451	0.013	26	17	0.475	0.008	9	16	0.456	0.013	14	20	0.450	0.009	16	19	0.496	0.008	17	27
chrI	52164	C	T	3	13	0.247	0.011	34	45	0.464	0.006	17	16	0.474	0.008	48	32	0.470	0.006	7	7	0.464	0.015	19	46	0.372	0.005	4	10	0.449	0.013	21	21	0.475	0.008	5	4	0.457	0.013	14	26	0.450	0.009	24	15	0.496	0.008	11	14
chrI	52310	A	G	3	14	0.247	0.011	28	27	0.466	0.006	18	18	0.474	0.008	32	42	0.470	0.006	10	3	0.464	0.015	31	48	0.372	0.005	2	8	0.450	0.013	20	22	0.475	0.008	9	6	0.457	0.013	10	17	0.450	0.009	13	16	0.496	0.008	10	13
chrI	52603	A	T	2	9	0.246	0.011	25	19	0.465	0.006	14	21	0.474	0.008	28	14	0.470	0.006	0	0	0.464	0.015	24	34	0.372	0.005	7	5	0.450	0.013	10	12	0.474	0.008	5	2	0.457	0.014	18	20	0.450	0.009	21	10	0.497	0.008	14	26
chrI	52613	G	A	2	9	0.246	0.011	26	19	0.465	0.006	14	20	0.474	0.008	26	15	0.470	0.006	0	0	0.464	0.015	24	29	0.372	0.005	7	5	0.450	0.013	9	12	0.474	0.008	5	2	0.457	0.014	15	21	0.450	0.009	22	9	0.497	0.008	14	26
chrI	52632	T	C	1	5	0.246	0.011	20	14	0.465	0.006	6	14	0.474	0.008	22	21	0.470	0.006	0	0	0.464	0.015	29	34	0.372	0.005	7	3	0.450	0.013	8	12	0.474	0.008	4	5	0.457	0.014	10	20	0.450	0.009	19	9	0.497	0.008	10	21
chrI	52733	A	G	0	5	0.247	0.011	16	14	0.466	0.006	4	9	0.475	0.008	15	19	0.470	0.006	0	2	0.464	0.015	33	56	0.373	0.005	6	0	0.450	0.013	8	11	0.475	0.008	1	5	0.457	0.014	7	5	0.450	0.009	15	14	0.498	0.008	1	10
chrI	52846	G	A	3	6	0.247	0.011	16	10	0.465	0.006	10	3	0.478	0.008	16	16	0.470	0.006	1	0	0.464	0.015	19	52	0.374	0.005	4	5	0.450	0.013	10	5	0.479	0.008	0	2	0.457	0.013	4	6	0.452	0.009	11	7	0.494	0.008	2	5
chrI	52849	A	G	3	6	0.247	0.011	16	10	0.465	0.006	10	3	0.478	0.008	16	16	0.470	0.006	1	0	0.464	0.015	19	52	0.374	0.005	4	5	0.450	0.013	10	5	0.479	0.008	0	2	0.457	0.013	4	6	0.452	0.009	11	7	0.494	0.008	2	5
chrI	52858	T	C	2	8	0.247	0.011	17	11	0.465	0.006	13	4	0.478	0.008	18	18	0.470	0.006	3	0	0.464	0.015	15	54	0.374	0.005	4	7	0.450	0.013	12	5	0.479	0.008	0	1	0.457	0.013	2	7	0.452	0.009	10	8	0.494	0.008	3	6
chrI	52939	C	T	2	8	0.247	0.011	20	15	0.466	0.006	15	16	0.476	0.008	24	34	0.470	0.006	8	6	0.464	0.015	29	57	0.374	0.005	3	5	0.450	0.013	11	9	0.476	0.008	8	6	0.458	0.013	9	12	0.451	0.009	17	14	0.498	0.008	8	17
chrI	52951	G	T	2	8	0.247	0.011	20	15	0.466	0.006	15	17	0.476	0.008	24	30	0.470	0.006	9	7	0.464	0.015	29	56	0.374	0.005	3	5	0.450	0.013	10	9	0.476	0.008	9	6	0.458	0.013	9	11	0.451	0.009	20	15	0.498	0.008	10	17
chrI	52984	A	G	1	7	0.247	0.011	24	13	0.466	0.006	17	14	0.476	0.008	23	25	0.470	0.006	6	10	0.464	0.015	30	48	0.374	0.005	3	5	0.450	0.013	8	10	0.476	0.008	8	6	0.458	0.013	8	8	0.451	0.009	28	14	0.498	0.008	9	17
chrI	52996	A	G	0	6	0.247	0.011	27	17	0.466	0.006	23	16	0.476	0.008	23	26	0.470	0.006	6	11	0.464	0.015	28	47	0.374	0.005	4	6	0.450	0.013	10	10	0.476	0.008	8	6	0.458	0.013	7	7	0.451	0.009	31	11	0.498	0.008	8	20
chrI	53146	T	G	1	14	0.247	0.011	23	52	0.467	0.006	26	34	0.477	0.008	37	43	0.470	0.006	3	4	0.463	0.015	35	67	0.374	0.005	9	7	0.452	0.013	15	13	0.479	0.008	9	8	0.457	0.013	15	28	0.452	0.009	31	34	0.494	0.008	19	15
chrI	53167	A	G	1	16	0.247	0.011	22	57	0.467	0.006	29	35	0.477	0.008	37	42	0.470	0.006	2	2	0.463	0.015	31	57	0.374	0.005	8	7	0.452	0.013	16	15	0.479	0.008	10	7	0.457	0.013	16	28	0.452	0.009	33	29	0.494	0.008	17	19
chrI	53266	C	T	10	16	0.248	0.011	29	49	0.467	0.006	18	20	0.478	0.008	36	46	0.470	0.006	4	4	0.465	0.015	36	73	0.374	0.005	7	10	0.448	0.013	21	18	0.477	0.008	6	5	0.458	0.014	12	17	0.450	0.009	16	20	0.498	0.008	15	25
chrI	53542	C	T	1	8	0.247	0.011	37	27	0.468	0.006	25	19	0.477	0.008	48	47	0.470	0.006	0	15	0.462	0.015	48	71	0.375	0.005	3	14	0.450	0.013	23	28	0.478	0.008	11	14	0.454	0.013	14	10	0.451	0.009	19	19	0.496	0.008	20	23
chrI	53836	A	G	4	12	0.246	0.011	36	29	0.468	0.006	21	22	0.482	0.008	33	42	0.473	0.006	8	4	0.464	0.015	45	64	0.376	0.005	9	6	0.447	0.013	21	32	0.476	0.008	8	9	0.457	0.014	7	19	0.450	0.009	20	19	0.497	0.008	29	19
chrI	53843	C	T	3	12	0.246	0.011	35	30	0.468	0.006	19	19	0.482	0.008	32	41	0.473	0.006	10	4	0.464	0.015	45	62	0.376	0.005	8	6	0.447	0.013	20	30	0.476	0.008	5	10	0.457	0.014	7	18	0.450	0.009	20	18	0.497	0.008	29	18
chrI	53851	G	A	4	12	0.246	0.011	36	29	0.468	0.006	20	17	0.482	0.008	29	38	0.473	0.006	10	5	0.464	0.015	44	60	0.376	0.005	9	6	0.447	0.013	20	27	0.476	0.008	5	9	0.457	0.014	7	15	0.450	0.009	19	17	0.497	0.008	29	19
chrI	53935	A	T	4	7	0.246	0.011	36	28	0.468	0.006	25	15	0.482	0.008	24	24	0.473	0.006	13	10	0.464	0.015	42	60	0.376	0.005	4	4	0.447	0.013	13	12	0.476	0.008	4	10	0.457	0.014	7	7	0.450	0.009	20	15	0.497	0.008	17	9
chrI	54175	A	G	1	9	0.246	0.011	22	36	0.470	0.006	10	9	0.480	0.008	26	22	0.473	0.006	2	1	0.461	0.015	38	62	0.378	0.005	4	2	0.447	0.013	9	9	0.475	0.008	2	4	0.454	0.014	6	12	0.451	0.009	4	11	0.496	0.008	4	15
chrI	54198	G	A	2	7	0.246	0.011	25	35	0.470	0.006	7	10	0.480	0.008	33	20	0.473	0.006	2	3	0.461	0.015	48	70	0.378	0.005	4	2	0.447	0.013	9	10	0.475	0.008	4	5	0.454	0.014	8	12	0.451	0.009	7	10	0.496	0.008	7	17
chrI	54244	A	G	2	11	0.245	0.011	31	43	0.470	0.006	12	13	0.478	0.008	36	27	0.476	0.006	2	10	0.459	0.015	50	82	0.378	0.005	3	0	0.448	0.014	14	15	0.475	0.008	4	11	0.452	0.014	11	22	0.450	0.009	18	15	0.494	0.008	10	26
chrI	54319	T	C	5	19	0.246	0.011	35	48	0.470	0.006	13	13	0.479	0.008	47	38	0.475	0.006	6	10	0.461	0.015	41	85	0.378	0.005	8	2	0.448	0.014	19	19	0.475	0.008	8	13	0.452	0.014	21	17	0.449	0.009	15	24	0.495	0.008	23	31
chrI	54478	G	A	12	29	0.244	0.011	44	65	0.468	0.006	10	37	0.479	0.008	37	54	0.474	0.006	18	21	0.461	0.015	43	56	0.377	0.005	12	13	0.450	0.014	31	33	0.475	0.008	13	11	0.451	0.014	19	19	0.449	0.009	20	25	0.494	0.008	35	30
chrI	54481	T	C	12	29	0.244	0.011	44	65	0.468	0.006	10	37	0.479	0.008	37	54	0.474	0.006	18	21	0.461	0.015	43	56	0.377	0.005	12	13	0.450	0.014	31	33	0.475	0.008	13	11	0.451	0.014	19	19	0.449	0.009	20	25	0.494	0.008	35	30
chrI	54508	A	G	13	26	0.244	0.011	45	70	0.468	0.006	17	33	0.479	0.008	44	59	0.474	0.006	15	18	0.461	0.015	51	63	0.377	0.005	12	14	0.450	0.014	34	33	0.475	0.008	14	10	0.451	0.014	29	21	0.449	0.009	25	28	0.494	0.008	27	38
chrI	54661	G	T	4	30	0.244	0.011	42	55	0.469	0.006	17	33	0.478	0.008	40	63	0.475	0.006	18	11	0.460	0.016	33	61	0.377	0.005	15	23	0.450	0.014	30	31	0.475	0.008	10	25	0.448	0.014	23	21	0.448	0.009	21	30	0.492	0.008	20	25
chrI	54679	C	T	4	27	0.244	0.011	39	58	0.469	0.006	16	35	0.478	0.008	41	57	0.475	0.006	16	17	0.460	0.016	30	58	0.377	0.005	15	29	0.450	0.014	24	32	0.475	0.008	9	21	0.448	0.014	23	19	0.448	0.009	23	31	0.492	0.008	20	26
chrI	54742	A	C	5	20	0.242	0.011	27	50	0.470	0.006	12	23	0.478	0.008	22	51	0.476	0.006	9	13	0.456	0.016	22	47	0.377	0.005	8	21	0.450	0.014	20	30	0.474	0.008	3	10	0.450	0.014	20	14	0.450	0.009	20	28	0.491	0.008	17	26
chrI	54784	A	G	5	15	0.242	0.011	21	42	0.470	0.006	8	20	0.478	0.008	22	47	0.476	0.006	6	13	0.456	0.016	27	41	0.377	0.005	7	13	0.450	0.014	18	22	0.474	0.008	3	6	0.450	0.014	13	13	0.450	0.009	12	26	0.491	0.008	11	25
chrI	54806	T	C	4	13	0.242	0.011	23	37	0.470	0.006	4	20	0.478	0.008	17	39	0.476	0.006	7	9	0.456	0.016	23	35	0.377	0.005	5	12	0.450	0.014	14	20	0.474	0.008	3	4	0.450	0.014	8	11	0.450	0.009	12	25	0.491	0.008	12	19
chrI	55145	C	T	3	8	0.243	0.011	20	22	0.470	0.006	16	17	0.479	0.008	30	24	0.475	0.006	3	5	0.455	0.016	20	39	0.375	0.005	0	8	0.448	0.014	7	14	0.476	0.008	5	6	0.449	0.014	8	13	0.449	0.009	13	11	0.496	0.008	17	12
chrI	55171	A	G	1	8	0.243	0.011	22	22	0.470	0.006	14	13	0.479	0.008	29	23	0.475	0.006	6	5	0.455	0.016	22	37	0.375	0.005	1	9	0.448	0.014	8	14	0.476	0.008	5	5	0.449	0.014	9	14	0.449	0.009	14	12	0.496	0.008	20	11
chrI	55213	A	C	0	7	0.243	0.011	22	20	0.470	0.006	10	9	0.479	0.008	18	26	0.475	0.006	5	5	0.455	0.016	19	40	0.375	0.005	3	9	0.448	0.014	6	15	0.476	0.008	8	5	0.449	0.014	13	10	0.449	0.009	14	19	0.496	0.008	13	8
chrI	55256	A	G	0	14	0.244	0.011	26	25	0.470	0.006	8	14	0.481	0.008	22	23	0.477	0.006	4	4	0.458	0.016	27	46	0.377	0.005	4	14	0.449	0.014	10	13	0.476	0.008	6	3	0.449	0.014	9	11	0.449	0.009	11	12	0.495	0.008	6	7
chrI	55327	C	A	0	12	0.245	0.011	27	28	0.471	0.006	10	19	0.482	0.008	15	19	0.477	0.006	3	0	0.458	0.016	24	50	0.377	0.005	3	11	0.450	0.014	19	10	0.476	0.008	4	4	0.449	0.014	10	16	0.448	0.009	18	17	0.495	0.008	7	5
chrI	55508	T	C	0	1	0.244	0.011	7	10	0.470	0.006	8	3	0.481	0.008	5	6	0.477	0.006	2	1	0.455	0.016	27	61	0.376	0.005	5	0	0.450	0.014	6	7	0.476	0.008	0	6	0.450	0.014	6	12	0.449	0.009	5	5	0.496	0.008	5	5
chrI	55688	T	C	0	6	0.246	0.011	5	3	0.472	0.006	4	2	0.481	0.008	3	7	0.478	0.006	1	3	0.460	0.016	18	32	0.377	0.005	0	0	0.447	0.014	4	6	0.477	0.008	6	4	0.453	0.014	2	2	0.447	0.009	2	2	0.497	0.008	2	6
chrI	55793	T	C	0	4	0.246	0.011	8	4	0.472	0.006	5	3	0.481	0.008	3	11	0.478	0.006	1	2	0.460	0.016	23	35	0.377	0.005	0	0	0.447	0.014	6	5	0.477	0.008	0	5	0.453	0.014	4	4	0.447	0.009	0	0	0.497	0.008	2	6
chrI	56007	A	G	1	10	0.246	0.011	9	18	0.472	0.006	16	8	0.481	0.008	13	21	0.478	0.006	2	3	0.460	0.016	34	40	0.377	0.005	4	2	0.447	0.014	13	19	0.477	0.008	9	4	0.453	0.014	10	16	0.447	0.009	14	11	0.497	0.008	13	14
chrI	56107	T	C	0	12	0.246	0.011	27	20	0.472	0.006	19	15	0.481	0.008	24	27	0.478	0.006	0	10	0.457	0.016	40	59	0.377	0.005	5	10	0.449	0.014	13	28	0.478	0.008	3	4	0.453	0.014	17	15	0.449	0.009	25	20	0.497	0.008	12	21
chrI	56129	T	C	0	9	0.246	0.011	26	16	0.472	0.006	14	17	0.481	0.008	23	23	0.478	0.006	0	5	0.457	0.016	38	64	0.377	0.005	2	9	0.449	0.014	12	21	0.478	0.008	6	3	0.453	0.014	15	12	0.449	0.009	15	21	0.497	0.008	11	20
chrI	56144	T	G	0	10	0.247	0.011	28	22	0.471	0.006	15	16	0.481	0.008	29	23	0.479	0.006	0	7	0.457	0.016	44	61	0.376	0.005	2	8	0.449	0.014	14	22	0.478	0.008	8	4	0.453	0.014	19	14	0.449	0.009	15	23	0.498	0.008	13	22
chrI	56195	A	G	1	11	0.247	0.011	31	33	0.471	0.006	13	27	0.481	0.008	27	24	0.479	0.006	1	3	0.457	0.016	47	46	0.376	0.005	4	8	0.449	0.014	19	19	0.478	0.008	9	5	0.453	0.014	20	19	0.449	0.009	14	19	0.498	0.008	11	22
chrI	56351	G	A	2	5	0.247	0.011	32	21	0.471	0.006	5	14	0.481	0.008	26	15	0.479	0.006	3	5	0.456	0.016	31	54	0.376	0.005	4	6	0.449	0.014	15	11	0.478	0.008	4	5	0.453	0.014	17	11	0.449	0.009	17	10	0.498	0.008	15	18
chrI	56786	G	A	2	19	0.248	0.011	24	23	0.471	0.007	20	16	0.483	0.009	33	31	0.480	0.006	3	5	0.458	0.016	29	54	0.376	0.005	5	15	0.449	0.014	25	14	0.480	0.008	9	13	0.453	0.014	15	13	0.450	0.009	14	15	0.499	0.008	19	16
chrI	56871	C	T	1	3	0.246	0.011	11	21	0.470	0.007	7	4	0.484	0.009	22	16	0.480	0.006	0	1	0.458	0.016	23	40	0.375	0.005	4	1	0.446	0.014	4	7	0.481	0.008	1	4	0.452	0.014	12	7	0.448	0.009	10	16	0.501	0.009	7	3
chrI	56878	T	C	1	3	0.246	0.011	8	18	0.470	0.007	5	3	0.484	0.009	20	12	0.480	0.006	0	1	0.458	0.016	19	35	0.375	0.005	4	1	0.446	0.014	2	6	0.481	0.008	1	1	0.452	0.014	11	7	0.448	0.009	8	15	0.501	0.009	4	3
chrI	56904	G	C	1	2	0.246	0.011	5	14	0.469	0.007	3	1	0.484	0.009	16	9	0.481	0.006	0	1	0.458	0.016	21	36	0.375	0.005	2	0	0.446	0.014	2	4	0.482	0.008	1	0	0.452	0.014	9	5	0.450	0.009	6	10	0.503	0.009	1	1
chrI	57041	C	T	1	11	0.246	0.011	31	27	0.469	0.007	16	17	0.484	0.009	24	45	0.481	0.006	6	0	0.458	0.016	35	68	0.375	0.005	4	13	0.446	0.014	16	13	0.482	0.008	6	8	0.452	0.014	23	18	0.450	0.009	16	14	0.503	0.009	17	14
chrI	57155	G	A	1	24	0.246	0.011	52	47	0.471	0.007	32	30	0.485	0.009	41	48	0.480	0.006	10	19	0.459	0.016	34	65	0.374	0.005	14	28	0.448	0.014	36	19	0.481	0.008	19	21	0.453	0.014	29	22	0.449	0.009	32	30	0.503	0.009	28	34
chrI	57320	C	T	1	21	0.248	0.011	42	49	0.472	0.007	27	31	0.487	0.009	51	40	0.480	0.006	14	12	0.460	0.016	30	79	0.375	0.005	10	7	0.451	0.014	21	33	0.481	0.009	13	26	0.454	0.014	17	21	0.449	0.009	33	28	0.502	0.009	21	30
chrI	57391	T	C	3	11	0.246	0.012	28	38	0.471	0.007	14	11	0.486	0.009	23	37	0.481	0.006	4	8	0.460	0.016	27	61	0.375	0.005	5	8	0.450	0.014	18	21	0.480	0.009	4	5	0.453	0.015	10	13	0.450	0.009	33	24	0.502	0.009	12	13
chrI	57669	T	C	8	29	0.246	0.012	41	54	0.470	0.007	32	46	0.487	0.009	49	57	0.481	0.006	14	12	0.460	0.016	34	48	0.375	0.005	5	17	0.449	0.014	28	35	0.480	0.009	18	26	0.454	0.015	35	31	0.450	0.010	36	28	0.502	0.009	17	37
chrI	58073	G	A	10	20	0.247	0.012	46	82	0.473	0.007	29	30	0.486	0.009	31	49	0.480	0.007	9	19	0.459	0.017	23	59	0.374	0.005	18	14	0.447	0.014	26	23	0.480	0.009	10	17	0.452	0.015	25	24	0.449	0.010	38	40	0.503	0.009	26	36
chrI	58490	A	T	11	25	0.246	0.012	60	60	0.472	0.007	34	29	0.487	0.009	52	69	0.480	0.007	11	17	0.459	0.017	29	55	0.375	0.005	14	22	0.446	0.015	34	37	0.479	0.009	9	16	0.453	0.015	34	39	0.449	0.010	52	42	0.503	0.009	32	35
chrI	58494	C	T	11	25	0.246	0.012	60	60	0.472	0.007	34	29	0.487	0.009	52	69	0.480	0.007	11	17	0.459	0.017	29	55	0.375	0.005	14	22	0.446	0.015	34	37	0.479	0.009	9	16	0.453	0.015	34	39	0.449	0.010	52	42	0.503	0.009	32	35
chrI	58600	G	T	14	27	0.246	0.012	65	55	0.472	0.007	19	28	0.487	0.009	55	73	0.480	0.007	7	19	0.459	0.017	39	74	0.375	0.005	12	19	0.446	0.015	35	33	0.479	0.009	12	19	0.453	0.015	28	30	0.449	0.010	46	35	0.503	0.009	30	41
chrI	58794	G	A	7	23	0.247	0.012	50	46	0.472	0.007	40	36	0.485	0.009	40	77	0.481	0.007	11	19	0.462	0.017	38	71	0.375	0.005	8	13	0.446	0.015	32	29	0.480	0.009	12	17	0.450	0.015	23	32	0.449	0.010	35	37	0.503	0.009	32	39
chrI	58827	G	A	6	20	0.247	0.012	46	50	0.472	0.007	39	33	0.485	0.009	46	59	0.481	0.007	12	18	0.462	0.017	36	62	0.375	0.005	5	9	0.446	0.015	34	20	0.480	0.009	8	14	0.450	0.015	19	33	0.449	0.010	31	31	0.503	0.009	24	35
chrI	59073	C	T	10	12	0.245	0.012	31	53	0.473	0.007	25	31	0.484	0.009	46	35	0.477	0.007	12	15	0.460	0.017	42	68	0.375	0.006	13	23	0.445	0.015	19	19	0.478	0.009	11	7	0.454	0.015	19	12	0.447	0.010	26	23	0.503	0.009	27	25
chrI	59229	G	T	8	15	0.247	0.012	32	31	0.471	0.007	31	19	0.487	0.009	35	40	0.481	0.007	7	11	0.459	0.017	35	58	0.375	0.006	11	21	0.445	0.015	25	22	0.479	0.009	12	11	0.453	0.015	11	8	0.449	0.010	28	11	0.503	0.009	13	24
chrI	59349	A	C	3	11	0.245	0.012	16	27	0.473	0.007	13	19	0.485	0.009	31	30	0.478	0.007	5	3	0.459	0.017	30	57	0.376	0.006	9	10	0.445	0.015	19	18	0.479	0.009	9	11	0.453	0.015	6	14	0.447	0.010	20	14	0.503	0.009	21	19
chrI	59394	G	A	2	6	0.245	0.012	19	32	0.473	0.007	18	14	0.485	0.009	31	28	0.478	0.007	2	1	0.459	0.017	28	46	0.376	0.006	8	7	0.445	0.015	16	17	0.479	0.009	4	11	0.453	0.015	8	14	0.447	0.010	20	9	0.503	0.009	13	15
chrI	59475	C	T	0	10	0.246	0.012	29	30	0.473	0.007	22	19	0.488	0.009	20	29	0.481	0.007	6	1	0.458	0.017	31	53	0.374	0.006	9	3	0.446	0.015	13	14	0.480	0.009	6	4	0.453	0.015	16	11	0.450	0.010	27	18	0.503	0.009	13	17
chrI	59496	A	G	1	13	0.246	0.012	32	38	0.473	0.007	25	27	0.488	0.009	25	38	0.481	0.007	7	1	0.458	0.017	36	58	0.374	0.006	11	5	0.446	0.015	21	16	0.480	0.009	5	5	0.453	0.015	16	16	0.450	0.010	29	21	0.503	0.009	16	20
chrI	59659	C	G	9	21	0.244	0.012	50	48	0.472	0.007	37	34	0.487	0.009	62	60	0.480	0.007	13	17	0.460	0.017	45	66	0.375	0.006	17	19	0.447	0.015	17	40	0.479	0.009	17	15	0.456	0.015	20	46	0.446	0.010	42	28	0.504	0.009	20	30
chrI	59976	T	C	6	16	0.244	0.012	40	41	0.473	0.007	28	39	0.489	0.009	43	52	0.481	0.007	8	9	0.459	0.017	35	50	0.376	0.006	4	15	0.446	0.015	23	21	0.481	0.009	8	14	0.455	0.015	19	24	0.447	0.010	20	22	0.504	0.009	14	31
chrI	59985	T	C	6	19	0.244	0.012	43	43	0.473	0.007	33	39	0.489	0.009	45	56	0.481	0.007	6	10	0.459	0.017	36	49	0.376	0.006	5	14	0.446	0.015	24	22	0.481	0.009	9	14	0.455	0.015	19	26	0.447	0.010	20	26	0.504	0.009	14	34
chrI	60165	T	C	3	11	0.245	0.012	30	28	0.473	0.007	11	21	0.489	0.009	27	40	0.481	0.007	3	6	0.457	0.017	45	50	0.377	0.006	4	3	0.446	0.015	12	18	0.479	0.009	4	6	0.454	0.015	11	13	0.448	0.010	16	18	0.504	0.009	11	21
chrI	60198	C	T	3	10	0.245	0.012	32	29	0.473	0.007	13	16	0.490	0.009	24	40	0.480	0.007	4	4	0.458	0.017	43	43	0.377	0.006	0	3	0.443	0.015	15	17	0.479	0.009	6	10	0.455	0.015	12	14	0.449	0.010	14	22	0.502	0.009	18	18
chrI	60246	C	T	1	8	0.243	0.012	24	29	0.474	0.007	16	18	0.490	0.009	25	32	0.480	0.007	6	2	0.457	0.017	38	35	0.377	0.006	3	3	0.443	0.015	16	18	0.479	0.009	8	9	0.455	0.015	13	12	0.448	0.010	21	15	0.501	0.009	18	19
chrI	60384	C	T	7	10	0.246	0.012	29	36	0.473	0.007	24	28	0.490	0.009	36	36	0.478	0.007	13	6	0.456	0.017	42	55	0.379	0.006	8	8	0.445	0.015	16	20	0.478	0.009	3	17	0.455	0.015	15	17	0.448	0.010	26	21	0.502	0.009	13	25
chrI	60417	C	T	8	14	0.246	0.012	42	39	0.473	0.007	29	21	0.490	0.009	42	39	0.478	0.007	15	8	0.456	0.017	42	64	0.379	0.006	14	9	0.445	0.015	19	21	0.478	0.009	4	14	0.455	0.015	17	22	0.448	0.010	27	23	0.502	0.009	20	22
chrI	60526	A	G	9	24	0.246	0.012	50	56	0.473	0.007	19	20	0.490	0.009	60	48	0.478	0.007	9	10	0.456	0.017	35	70	0.379	0.006	15	12	0.445	0.015	20	28	0.478	0.009	3	9	0.455	0.015	18	16	0.448	0.010	28	29	0.502	0.009	35	27
chrI	60774	T	C	11	26	0.246	0.012	81	71	0.473	0.007	40	34	0.490	0.009	77	76	0.478	0.007	14	19	0.456	0.017	39	75	0.379	0.006	20	25	0.445	0.015	46	52	0.478	0.009	8	28	0.455	0.015	35	42	0.448	0.010	52	49	0.502	0.009	41	58
chrI	60912	A	G	13	34	0.246	0.012	56	89	0.472	0.007	51	61	0.489	0.009	80	78	0.478	0.007	15	20	0.457	0.017	24	84	0.380	0.006	18	24	0.445	0.015	37	47	0.478	0.009	22	20	0.455	0.015	35	49	0.447	0.010	59	43	0.504	0.009	44	60
chrI	62361	T	C	11	36	0.249	0.013	64	73	0.474	0.007	39	52	0.486	0.009	62	54	0.479	0.007	19	14	0.458	0.018	22	50	0.382	0.006	11	26	0.452	0.016	27	47	0.477	0.009	20	21	0.463	0.016	26	52	0.447	0.010	33	43	0.501	0.009	38	62
chrI	62654	C	T	4	7	0.254	0.013	18	18	0.473	0.007	17	10	0.487	0.009	17	24	0.476	0.007	1	1	0.458	0.018	29	44	0.384	0.006	6	3	0.448	0.016	10	8	0.476	0.009	4	2	0.458	0.016	13	8	0.442	0.010	12	16	0.501	0.009	7	9
chrI	64483	G	A	4	19	0.262	0.013	27	22	0.475	0.007	10	11	0.490	0.009	30	31	0.476	0.007	5	7	0.464	0.018	36	63	0.390	0.006	7	6	0.445	0.016	12	16	0.478	0.009	6	8	0.458	0.016	10	16	0.438	0.010	12	19	0.497	0.010	11	8
chrI	64795	T	C	4	6	0.264	0.013	31	28	0.475	0.007	14	13	0.492	0.010	35	24	0.476	0.007	1	10	0.462	0.018	30	66	0.391	0.006	3	10	0.444	0.016	28	19	0.477	0.009	2	5	0.461	0.016	6	14	0.438	0.010	12	25	0.496	0.010	12	13
chrI	64936	C	G	1	7	0.263	0.013	26	31	0.475	0.007	15	30	0.492	0.010	31	36	0.476	0.007	9	16	0.462	0.018	40	71	0.391	0.006	11	10	0.446	0.016	23	30	0.476	0.009	8	7	0.459	0.016	16	16	0.437	0.010	29	20	0.495	0.010	17	14
chrI	65359	G	A	3	10	0.263	0.013	19	18	0.475	0.007	8	19	0.492	0.010	19	19	0.476	0.007	6	3	0.462	0.018	26	48	0.391	0.006	4	2	0.446	0.016	12	12	0.476	0.009	2	6	0.459	0.016	6	7	0.437	0.010	12	14	0.495	0.010	7	1
chrI	65365	G	A	3	9	0.263	0.013	17	17	0.475	0.007	4	23	0.492	0.010	20	18	0.476	0.007	6	4	0.462	0.018	27	48	0.391	0.006	4	2	0.446	0.016	12	12	0.476	0.009	0	6	0.459	0.016	6	7	0.437	0.010	13	14	0.495	0.010	6	1
chrI	65451	A	C	2	6	0.263	0.013	13	15	0.475	0.007	2	14	0.492	0.010	17	17	0.476	0.007	4	1	0.462	0.018	22	26	0.391	0.006	5	7	0.446	0.016	14	5	0.476	0.009	2	8	0.459	0.016	7	6	0.437	0.010	7	9	0.495	0.010	1	4
chrI	65453	A	G	2	6	0.263	0.013	13	15	0.475	0.007	2	14	0.492	0.010	17	17	0.476	0.007	4	1	0.462	0.018	22	26	0.391	0.006	5	7	0.446	0.016	14	5	0.476	0.009	2	8	0.459	0.016	7	6	0.437	0.010	7	9	0.495	0.010	1	4
chrI	65506	T	C	2	3	0.265	0.013	9	7	0.476	0.007	3	6	0.493	0.010	16	16	0.476	0.007	0	2	0.459	0.019	19	21	0.391	0.006	5	2	0.446	0.016	7	5	0.477	0.009	0	8	0.460	0.016	8	5	0.438	0.010	7	2	0.496	0.010	5	4
chrI	65514	A	T	2	3	0.265	0.013	9	6	0.476	0.007	5	4	0.493	0.010	13	14	0.476	0.007	0	2	0.459	0.019	18	24	0.391	0.006	5	2	0.446	0.016	6	5	0.477	0.009	0	7	0.460	0.016	8	2	0.438	0.010	7	1	0.496	0.010	5	4
chrI	65570	A	G	0	2	0.265	0.013	2	3	0.476	0.007	4	0	0.493	0.010	4	10	0.476	0.007	0	2	0.459	0.019	12	24	0.391	0.006	2	0	0.446	0.016	0	3	0.477	0.009	0	3	0.460	0.016	3	2	0.438	0.010	6	0	0.496	0.010	7	2
chrI	65590	T	C	0	2	0.265	0.013	2	2	0.476	0.007	4	0	0.493	0.010	3	10	0.476	0.007	0	1	0.459	0.019	9	24	0.391	0.006	0	0	0.446	0.016	0	2	0.477	0.009	0	1	0.460	0.016	1	1	0.438	0.010	5	0	0.496	0.010	7	3
chrI	65871	G	A	1	6	0.265	0.013	14	16	0.478	0.008	9	17	0.495	0.010	13	22	0.473	0.007	4	1	0.465	0.019	13	25	0.391	0.006	1	3	0.443	0.016	14	10	0.474	0.009	3	0	0.456	0.016	8	10	0.439	0.011	9	9	0.494	0.010	7	11
chrI	65892	A	C	1	5	0.265	0.013	16	14	0.478	0.008	9	16	0.495	0.010	14	26	0.473	0.007	5	1	0.465	0.019	16	26	0.391	0.006	3	3	0.443	0.016	14	9	0.474	0.009	3	0	0.456	0.016	9	12	0.439	0.011	8	12	0.494	0.010	5	12
chrI	65910	T	C	1	5	0.265	0.013	17	14	0.478	0.008	9	17	0.495	0.010	17	28	0.473	0.007	3	1	0.465	0.019	18	26	0.391	0.006	3	3	0.443	0.016	14	11	0.474	0.009	1	0	0.456	0.016	8	12	0.439	0.011	9	12	0.494	0.010	5	11
chrI	65991	G	A	1	10	0.263	0.014	35	15	0.477	0.008	23	16	0.494	0.010	28	21	0.473	0.007	7	3	0.463	0.019	23	29	0.392	0.006	2	6	0.443	0.017	24	16	0.476	0.010	8	7	0.456	0.016	12	12	0.438	0.011	13	19	0.495	0.010	13	15
chrI	66003	T	C	1	11	0.263	0.014	31	21	0.477	0.008	24	17	0.494	0.010	28	23	0.473	0.007	8	3	0.463	0.019	22	31	0.392	0.006	2	6	0.443	0.017	24	16	0.476	0.010	8	7	0.456	0.016	12	13	0.438	0.011	13	19	0.495	0.010	14	16
chrI	66033	A	G	1	12	0.262	0.014	29	25	0.478	0.008	19	16	0.494	0.010	29	22	0.473	0.007	9	2	0.462	0.019	26	35	0.391	0.006	2	8	0.443	0.017	21	17	0.477	0.010	10	10	0.456	0.016	16	10	0.439	0.011	10	14	0.494	0.010	12	14
chrI	67269	A	G	13	18	0.266	0.014	29	40	0.478	0.008	31	30	0.490	0.010	29	39	0.473	0.007	9	8	0.461	0.019	20	48	0.390	0.006	9	15	0.446	0.017	25	32	0.470	0.010	10	5	0.459	0.017	14	26	0.439	0.011	30	32	0.492	0.010	13	23
chrI	67275	G	A	13	17	0.266	0.014	30	38	0.478	0.008	25	25	0.490	0.010	29	42	0.473	0.007	9	5	0.461	0.019	20	47	0.390	0.006	9	15	0.446	0.017	28	31	0.470	0.010	11	5	0.459	0.017	16	25	0.439	0.011	28	33	0.492	0.010	13	20
chrI	67421	A	C	11	15	0.267	0.014	47	35	0.478	0.008	29	36	0.490	0.010	44	38	0.473	0.007	6	9	0.461	0.019	18	43	0.391	0.006	17	11	0.446	0.017	30	36	0.471	0.010	13	4	0.459	0.017	25	17	0.439	0.011	33	33	0.492	0.010	21	15
chrI	67441	G	A	11	16	0.267	0.014	38	44	0.478	0.008	34	34	0.490	0.010	44	43	0.473	0.007	5	8	0.461	0.019	22	41	0.391	0.006	17	12	0.446	0.017	28	36	0.471	0.010	16	5	0.459	0.017	23	19	0.439	0.011	34	30	0.492	0.010	20	17
chrI	67476	C	G	11	16	0.269	0.014	39	42	0.478	0.008	31	28	0.490	0.010	38	38	0.471	0.007	4	11	0.462	0.019	36	48	0.393	0.006	15	10	0.442	0.017	23	38	0.471	0.010	9	8	0.458	0.017	19	15	0.439	0.011	30	23	0.490	0.010	16	17
chrI	70024	T	C	5	15	0.285	0.014	27	42	0.479	0.008	29	25	0.489	0.010	49	31	0.475	0.008	4	11	0.455	0.020	30	46	0.405	0.006	10	9	0.440	0.017	22	27	0.469	0.010	5	13	0.458	0.017	12	16	0.441	0.011	17	13	0.490	0.010	18	26
chrI	70045	A	G	2	17	0.285	0.014	23	40	0.479	0.008	18	23	0.489	0.010	47	26	0.475	0.008	5	9	0.455	0.020	32	46	0.405	0.006	9	7	0.440	0.017	22	24	0.469	0.010	5	9	0.458	0.017	10	14	0.441	0.011	16	16	0.490	0.010	11	28
chrI	70071	C	T	2	18	0.285	0.014	23	33	0.479	0.008	16	26	0.489	0.010	46	27	0.475	0.008	5	6	0.455	0.020	33	44	0.405	0.006	7	7	0.440	0.017	19	18	0.469	0.010	4	6	0.458	0.017	9	13	0.441	0.011	14	19	0.490	0.010	14	27
chrI	70506	T	A	0	4	0.289	0.015	7	3	0.478	0.008	3	1	0.485	0.011	15	18	0.475	0.008	1	3	0.458	0.020	21	34	0.406	0.006	1	0	0.440	0.017	12	7	0.466	0.010	2	1	0.459	0.017	3	4	0.440	0.011	5	2	0.490	0.011	1	1
chrI	70905	G	C	0	0	0.288	0.015	0	0	0.476	0.008	0	0	0.482	0.011	0	0	0.475	0.008	0	0	0.457	0.020	0	0	0.406	0.006	1	0	0.440	0.018	0	2	0.468	0.010	0	0	0.459	0.017	0	0	0.441	0.011	0	0	0.489	0.011	0	0
chrI	71129	T	A	0	0	0.290	0.015	2	5	0.475	0.008	1	3	0.483	0.011	3	1	0.476	0.008	1	0	0.457	0.020	2	4	0.405	0.006	0	0	0.440	0.018	1	3	0.468	0.010	0	0	0.461	0.018	1	0	0.441	0.011	3	0	0.494	0.011	1	0
chrI	71601	G	A	0	2	0.293	0.015	6	2	0.476	0.008	0	4	0.482	0.011	12	5	0.473	0.008	0	2	0.458	0.021	14	33	0.405	0.007	2	1	0.441	0.018	4	4	0.467	0.010	0	0	0.458	0.018	1	6	0.442	0.012	3	3	0.494	0.011	1	2
chrI	73882	C	T	5	1	0.302	0.016	16	17	0.474	0.008	13	10	0.478	0.011	25	25	0.468	0.008	3	2	0.452	0.022	50	40	0.412	0.007	6	3	0.447	0.019	17	15	0.464	0.011	14	5	0.463	0.019	11	7	0.448	0.012	3	12	0.488	0.011	6	15
chrI	73976	A	T	2	7	0.300	0.016	27	17	0.474	0.008	18	20	0.479	0.011	28	33	0.469	0.008	4	2	0.452	0.022	52	51	0.411	0.007	4	5	0.446	0.019	10	17	0.464	0.011	12	9	0.463	0.019	10	9	0.447	0.012	12	14	0.488	0.011	4	25
chrI	73999	A	G	2	5	0.300	0.016	24	17	0.474	0.008	14	22	0.479	0.011	26	33	0.469	0.008	1	3	0.452	0.022	41	53	0.411	0.007	2	7	0.446	0.019	10	19	0.464	0.011	8	8	0.463	0.019	6	7	0.447	0.012	13	12	0.488	0.011	5	17
chrI	74047	C	T	4	7	0.300	0.016	31	24	0.473	0.008	12	22	0.479	0.011	29	49	0.469	0.008	3	3	0.453	0.022	44	47	0.413	0.007	5	13	0.446	0.019	16	26	0.464	0.011	7	8	0.465	0.019	10	19	0.448	0.012	13	15	0.490	0.011	4	22
chrI	74050	A	G	4	7	0.300	0.016	31	24	0.473	0.008	12	22	0.479	0.011	29	49	0.469	0.008	3	3	0.453	0.022	44	47	0.413	0.007	5	13	0.446	0.019	16	26	0.464	0.011	7	8	0.465	0.019	10	19	0.448	0.012	13	15	0.490	0.011	4	22
chrI	74156	T	G	5	9	0.301	0.016	45	26	0.476	0.008	13	18	0.482	0.011	32	30	0.468	0.008	2	7	0.447	0.022	37	56	0.413	0.007	2	1	0.444	0.019	18	22	0.464	0.011	10	2	0.462	0.019	8	17	0.450	0.012	13	22	0.487	0.011	10	24
chrI	74451	G	A	8	20	0.307	0.016	57	59	0.474	0.008	26	33	0.480	0.011	42	53	0.468	0.008	7	13	0.450	0.022	52	54	0.413	0.007	16	23	0.444	0.019	42	60	0.464	0.011	7	13	0.460	0.019	31	31	0.449	0.012	32	42	0.487	0.011	34	30
chrI	74999	A	T	0	0	0.307	0.016	1	0	0.474	0.009	0	0	0.479	0.011	1	0	0.468	0.008	0	0	0.450	0.022	3	0	0.415	0.007	0	0	0.445	0.019	0	0	0.464	0.011	1	0	0.457	0.019	0	0	0.449	0.012	0	0	0.487	0.012	0	0
chrI	75211	T	C	7	27	0.309	0.016	26	26	0.475	0.009	12	28	0.481	0.011	30	36	0.469	0.008	3	14	0.448	0.022	41	42	0.415	0.007	12	13	0.442	0.019	17	24	0.465	0.011	16	16	0.456	0.019	25	20	0.451	0.012	20	25	0.488	0.012	16	20
chrI	76368	G	C	2	3	0.320	0.017	29	24	0.478	0.009	12	9	0.486	0.012	29	23	0.468	0.009	4	5	0.443	0.023	27	44	0.417	0.007	4	3	0.441	0.019	19	17	0.466	0.011	0	8	0.462	0.020	7	14	0.448	0.013	13	3	0.491	0.012	10	5
chrI	76386	G	A	2	3	0.320	0.017	27	22	0.478	0.009	12	11	0.486	0.012	25	25	0.468	0.009	4	5	0.443	0.023	26	38	0.417	0.007	3	3	0.441	0.019	18	19	0.466	0.011	0	4	0.462	0.020	6	15	0.448	0.013	12	5	0.491	0.012	13	5
chrI	76417	T	C	2	6	0.320	0.017	21	22	0.477	0.009	8	9	0.485	0.012	20	23	0.468	0.009	3	3	0.442	0.023	30	30	0.418	0.007	2	3	0.441	0.019	16	17	0.468	0.011	4	2	0.462	0.020	6	13	0.449	0.013	16	9	0.491	0.012	10	9
chrI	76456	G	A	2	7	0.320	0.017	28	22	0.477	0.009	6	8	0.485	0.012	24	24	0.468	0.009	3	3	0.442	0.023	27	32	0.418	0.007	3	3	0.441	0.019	14	14	0.468	0.011	5	2	0.462	0.020	5	13	0.449	0.013	20	8	0.491	0.012	11	9
chrI	76496	A	G	2	3	0.320	0.017	23	28	0.477	0.009	10	9	0.485	0.012	30	29	0.468	0.009	2	0	0.442	0.023	26	27	0.418	0.007	2	7	0.441	0.019	10	14	0.468	0.011	4	3	0.462	0.020	6	10	0.449	0.013	13	8	0.491	0.012	7	5
chrI	76497	A	G	2	3	0.320	0.017	23	28	0.477	0.009	10	9	0.485	0.012	30	29	0.468	0.009	2	0	0.442	0.023	26	27	0.418	0.007	2	7	0.441	0.019	10	14	0.468	0.011	4	3	0.462	0.020	6	10	0.449	0.013	13	8	0.491	0.012	7	5
chrI	77115	G	T	0	4	0.320	0.017	5	7	0.475	0.009	8	11	0.487	0.012	16	21	0.467	0.009	1	0	0.440	0.023	26	32	0.422	0.007	2	1	0.442	0.019	5	9	0.466	0.011	0	1	0.459	0.020	1	3	0.450	0.013	8	3	0.488	0.012	13	10
chrI	81442	G	A	9	15	0.346	0.021	36	45	0.470	0.010	23	22	0.493	0.014	28	47	0.473	0.010	7	10	0.453	0.027	58	54	0.441	0.008	10	7	0.457	0.022	27	34	0.460	0.013	11	2	0.480	0.025	21	26	0.444	0.015	30	22	0.464	0.014	19	22
chrI	82379	G	A	8	8	0.351	0.021	45	42	0.464	0.011	16	28	0.490	0.014	41	50	0.471	0.010	2	6	0.444	0.028	53	58	0.440	0.008	7	6	0.452	0.023	25	34	0.460	0.013	12	6	0.480	0.025	15	18	0.438	0.015	22	39	0.462	0.014	20	27
chrI	83284	A	G	0	8	0.351	0.021	22	26	0.464	0.011	7	5	0.490	0.014	16	18	0.471	0.010	1	1	0.444	0.028	45	29	0.440	0.008	0	3	0.452	0.023	9	13	0.461	0.013	4	2	0.480	0.025	9	8	0.438	0.015	12	10	0.462	0.014	10	11
chrI	83539	T	C	8	12	0.354	0.022	40	50	0.468	0.011	32	35	0.492	0.014	36	61	0.469	0.010	3	11	0.444	0.029	55	50	0.446	0.009	8	14	0.453	0.024	20	30	0.461	0.013	4	8	0.478	0.026	10	30	0.439	0.015	22	32	0.457	0.014	19	25
chrI	83613	T	C	12	8	0.354	0.022	62	41	0.468	0.011	30	18	0.492	0.014	39	62	0.469	0.010	1	10	0.444	0.029	56	49	0.446	0.009	6	12	0.453	0.024	17	33	0.461	0.013	8	5	0.478	0.026	14	19	0.439	0.015	10	26	0.457	0.014	22	22
chrI	84112	T	C	6	12	0.359	0.022	31	35	0.468	0.011	31	28	0.494	0.015	40	48	0.467	0.011	13	6	0.438	0.029	49	55	0.449	0.009	7	17	0.460	0.024	30	21	0.465	0.014	9	15	0.477	0.026	15	21	0.443	0.016	21	18	0.458	0.015	23	21
chrI	84810	A	C	4	11	0.359	0.022	22	22	0.467	0.011	15	12	0.495	0.015	28	22	0.467	0.011	0	6	0.438	0.029	24	32	0.449	0.009	8	11	0.460	0.024	12	13	0.465	0.014	4	5	0.477	0.026	13	11	0.443	0.016	4	21	0.458	0.015	2	22
chrI	85480	C	T	6	15	0.359	0.022	27	31	0.467	0.011	15	13	0.495	0.015	30	48	0.467	0.011	6	5	0.438	0.029	52	61	0.449	0.009	6	2	0.460	0.024	17	26	0.465	0.014	7	12	0.477	0.026	8	19	0.443	0.016	15	22	0.458	0.015	23	28
chrI	85751	C	T	2	4	0.359	0.023	9	10	0.467	0.011	9	2	0.492	0.015	21	17	0.467	0.011	0	4	0.437	0.029	48	54	0.450	0.009	7	0	0.460	0.024	4	9	0.464	0.014	1	5	0.474	0.027	5	6	0.440	0.016	9	14	0.458	0.015	9	6
chrI	88173	C	A	3	4	0.369	0.023	27	25	0.458	0.011	17	8	0.497	0.014	24	34	0.467	0.011	2	2	0.440	0.030	44	58	0.463	0.009	3	3	0.462	0.024	14	12	0.454	0.014	4	2	0.490	0.026	13	8	0.444	0.016	13	17	0.454	0.015	13	11
chrI	88212	C	T	2	3	0.369	0.023	27	16	0.458	0.011	14	12	0.497	0.014	21	39	0.467	0.011	3	4	0.440	0.030	41	68	0.463	0.009	5	4	0.462	0.024	9	5	0.454	0.014	5	2	0.490	0.026	16	8	0.444	0.016	12	16	0.454	0.015	13	9
chrI	88393	A	C	3	4	0.377	0.023	15	9	0.457	0.011	11	12	0.496	0.015	18	20	0.464	0.011	2	3	0.444	0.030	58	60	0.464	0.009	2	3	0.462	0.024	7	4	0.453	0.014	0	6	0.489	0.027	9	9	0.442	0.016	15	3	0.454	0.015	2	6
chrI	88638	A	G	8	4	0.375	0.024	21	26	0.457	0.011	13	21	0.496	0.015	30	24	0.466	0.011	5	1	0.435	0.031	34	59	0.467	0.009	4	9	0.466	0.025	20	13	0.452	0.014	9	4	0.489	0.027	11	7	0.444	0.016	8	16	0.453	0.015	17	7
chrI	88645	G	C	7	5	0.375	0.024	18	27	0.457	0.011	14	20	0.496	0.015	30	30	0.466	0.011	5	2	0.435	0.031	40	59	0.467	0.009	4	8	0.466	0.025	24	14	0.452	0.014	8	4	0.489	0.027	14	7	0.444	0.016	8	16	0.453	0.015	17	7
chrI	88782	G	A	16	6	0.375	0.023	30	37	0.461	0.011	13	24	0.495	0.015	31	49	0.464	0.011	4	17	0.443	0.030	42	52	0.466	0.009	3	15	0.460	0.024	20	17	0.446	0.014	10	18	0.482	0.026	20	12	0.448	0.016	22	28	0.455	0.015	9	24
chrI	88812	A	G	15	6	0.375	0.023	30	34	0.461	0.011	16	21	0.495	0.015	34	41	0.464	0.011	5	17	0.443	0.030	48	59	0.466	0.009	4	14	0.460	0.024	19	19	0.446	0.014	10	17	0.482	0.026	23	11	0.448	0.016	24	30	0.455	0.015	10	24
chrI	89010	T	C	7	9	0.375	0.023	26	38	0.461	0.011	21	22	0.495	0.015	39	42	0.464	0.011	6	4	0.443	0.030	61	50	0.466	0.009	4	4	0.460	0.024	16	32	0.446	0.014	4	8	0.482	0.026	21	30	0.448	0.016	16	17	0.455	0.015	9	19
chrI	89060	C	T	10	8	0.375	0.023	32	33	0.461	0.011	19	19	0.495	0.015	31	30	0.464	0.011	4	3	0.443	0.030	54	49	0.466	0.009	6	1	0.460	0.024	14	25	0.446	0.014	4	4	0.482	0.026	17	24	0.448	0.016	22	13	0.455	0.015	8	18
chrI	89266	A	C	5	4	0.375	0.023	22	28	0.461	0.011	10	10	0.495	0.015	28	14	0.464	0.011	6	7	0.443	0.030	55	54	0.466	0.009	6	4	0.460	0.024	13	15	0.446	0.014	8	4	0.482	0.026	8	13	0.448	0.016	10	13	0.455	0.015	3	9
chrI	89268	T	C	5	4	0.375	0.023	22	28	0.461	0.011	10	10	0.495	0.015	28	14	0.464	0.011	6	7	0.443	0.030	55	54	0.466	0.009	6	4	0.460	0.024	13	15	0.446	0.014	8	4	0.482	0.026	8	13	0.448	0.016	10	13	0.455	0.015	3	9
chrI	89334	T	C	0	5	0.375	0.023	28	33	0.461	0.011	8	7	0.495	0.015	24	32	0.464	0.011	4	4	0.443	0.030	44	71	0.466	0.009	9	1	0.460	0.024	14	17	0.446	0.014	5	12	0.482	0.026	11	9	0.448	0.016	14	23	0.455	0.015	6	8
chrI	89430	C	T	3	8	0.375	0.023	37	46	0.461	0.011	7	18	0.495	0.015	13	40	0.464	0.011	3	8	0.443	0.030	59	77	0.466	0.009	4	1	0.460	0.024	22	24	0.446	0.014	4	7	0.482	0.026	15	11	0.448	0.016	25	14	0.455	0.015	15	18
chrI	89433	A	G	3	8	0.375	0.023	37	46	0.461	0.011	7	18	0.495	0.015	13	40	0.464	0.011	3	8	0.443	0.030	59	77	0.466	0.009	4	1	0.460	0.024	22	24	0.446	0.014	4	7	0.482	0.026	15	11	0.448	0.016	25	14	0.455	0.015	15	18
chrI	89472	A	G	4	14	0.375	0.023	41	38	0.461	0.011	7	20	0.495	0.015	20	43	0.464	0.011	2	3	0.443	0.030	65	79	0.466	0.009	1	1	0.460	0.024	23	23	0.446	0.014	1	7	0.482	0.026	17	14	0.448	0.016	24	19	0.455	0.015	21	21
chrI	89484	C	G	4	21	0.375	0.023	45	34	0.461	0.011	8	18	0.495	0.015	21	37	0.464	0.011	3	3	0.443	0.030	72	77	0.466	0.009	4	2	0.460	0.024	21	22	0.446	0.014	1	4	0.482	0.026	14	18	0.448	0.016	23	21	0.455	0.015	22	21
chrI	89494	A	G	5	19	0.375	0.023	46	29	0.461	0.011	8	14	0.495	0.015	22	35	0.464	0.011	3	5	0.443	0.030	71	87	0.466	0.009	3	3	0.460	0.024	17	22	0.446	0.014	0	2	0.482	0.026	11	14	0.448	0.016	20	22	0.455	0.015	17	19
chrI	89561	T	C	9	23	0.375	0.023	34	25	0.461	0.011	11	21	0.495	0.015	32	36	0.464	0.011	3	9	0.443	0.030	52	73	0.466	0.009	5	2	0.460	0.024	11	13	0.446	0.014	5	4	0.482	0.026	17	23	0.448	0.016	24	26	0.455	0.015	17	15
chrI	89679	T	A	8	22	0.375	0.023	39	40	0.461	0.011	10	19	0.495	0.015	27	41	0.464	0.011	5	6	0.443	0.030	55	65	0.466	0.009	7	9	0.460	0.024	13	15	0.446	0.014	11	3	0.482	0.026	8	19	0.448	0.016	16	23	0.455	0.015	18	20
chrI	89705	T	C	9	20	0.375	0.023	35	37	0.461	0.011	12	20	0.495	0.015	26	52	0.464	0.011	4	5	0.443	0.030	57	64	0.466	0.009	4	7	0.460	0.024	15	16	0.446	0.014	8	3	0.482	0.026	9	18	0.448	0.016	11	29	0.455	0.015	15	20
chrI	89805	C	T	8	11	0.375	0.023	43	40	0.461	0.011	14	21	0.495	0.015	37	36	0.464	0.011	8	11	0.443	0.030	53	60	0.466	0.009	7	10	0.460	0.024	9	22	0.446	0.014	20	3	0.482	0.026	20	12	0.448	0.016	24	25	0.455	0.015	21	16
chrI	89979	A	G	3	3	0.375	0.023	20	25	0.461	0.011	9	25	0.495	0.015	19	27	0.464	0.011	1	1	0.443	0.030	46	68	0.466	0.009	3	4	0.460	0.024	11	21	0.446	0.014	2	6	0.482	0.026	8	16	0.448	0.016	7	8	0.455	0.015	9	16
chrI	90064	G	T	3	5	0.375	0.023	17	21	0.461	0.011	5	21	0.495	0.015	13	24	0.464	0.011	3	3	0.443	0.030	50	52	0.466	0.009	3	6	0.460	0.024	14	20	0.446	0.014	3	5	0.482	0.026	1	10	0.448	0.016	8	12	0.455	0.015	5	6
chrI	93789	T	A	8	5	0.381	0.023	33	48	0.453	0.011	30	24	0.488	0.014	29	38	0.459	0.011	6	8	0.447	0.029	43	55	0.470	0.009	12	10	0.438	0.024	19	27	0.450	0.014	5	14	0.486	0.025	20	24	0.452	0.016	24	26	0.444	0.015	25	26
chrI	94472	G	A	2	2	0.381	0.023	5	12	0.452	0.011	6	8	0.488	0.014	13	13	0.459	0.011	0	0	0.447	0.029	26	25	0.470	0.009	0	2	0.438	0.024	6	5	0.450	0.014	3	2	0.486	0.025	3	3	0.452	0.016	3	5	0.444	0.015	7	3
chrI	96904	G	A	9	10	0.391	0.024	30	44	0.443	0.011	33	21	0.488	0.015	36	48	0.457	0.011	8	10	0.448	0.029	43	59	0.475	0.009	6	11	0.433	0.025	27	29	0.447	0.014	8	12	0.494	0.026	12	17	0.449	0.016	32	26	0.445	0.015	23	28
chrI	97891	T	C	3	12	0.400	0.024	18	32	0.439	0.011	18	16	0.494	0.015	23	38	0.456	0.011	4	8	0.447	0.030	47	47	0.477	0.009	5	6	0.428	0.025	20	20	0.445	0.014	12	4	0.493	0.027	18	21	0.445	0.016	10	21	0.443	0.015	12	17
chrI	99471	A	G	8	6	0.393	0.024	18	30	0.436	0.011	26	18	0.493	0.015	24	20	0.454	0.011	6	6	0.451	0.028	42	46	0.474	0.009	6	7	0.434	0.024	25	18	0.447	0.014	6	8	0.492	0.025	8	16	0.455	0.016	13	24	0.436	0.015	17	13
chrI	101008	G	A	5	11	0.392	0.024	31	52	0.434	0.011	33	20	0.492	0.014	46	42	0.456	0.011	11	12	0.450	0.028	34	35	0.473	0.009	13	16	0.433	0.024	25	37	0.450	0.014	14	14	0.487	0.025	26	27	0.455	0.016	26	42	0.436	0.015	19	24
chrI	101281	C	A	1	0	0.392	0.024	1	1	0.434	0.011	0	0	0.492	0.014	1	1	0.456	0.011	1	1	0.450	0.028	0	0	0.473	0.009	0	0	0.433	0.024	0	0	0.449	0.014	0	0	0.487	0.025	0	0	0.455	0.016	0	0	0.436	0.015	0	0
chrI	107538	G	A	14	19	0.402	0.027	41	61	0.425	0.012	32	46	0.495	0.016	53	64	0.462	0.012	16	15	0.456	0.029	45	46	0.470	0.010	14	15	0.436	0.027	21	45	0.455	0.016	12	7	0.491	0.027	14	35	0.470	0.017	23	38	0.427	0.016	18	25
chrI	109000	C	T	7	11	0.413	0.025	45	68	0.422	0.011	42	40	0.490	0.015	59	69	0.466	0.011	11	14	0.470	0.028	43	40	0.473	0.010	16	14	0.425	0.025	39	46	0.454	0.015	16	13	0.495	0.026	24	20	0.465	0.017	26	48	0.423	0.015	25	27
chrI	109735	A	G	16	27	0.419	0.025	60	51	0.415	0.011	39	43	0.483	0.015	61	87	0.465	0.011	16	11	0.470	0.027	37	47	0.477	0.010	10	21	0.426	0.025	23	55	0.457	0.015	15	30	0.497	0.025	32	26	0.462	0.016	35	36	0.426	0.015	28	37
chrI	112136	G	T	3	6	0.415	0.024	18	44	0.414	0.011	20	15	0.493	0.014	32	44	0.464	0.011	4	6	0.468	0.025	54	54	0.481	0.010	1	9	0.419	0.024	19	14	0.456	0.014	7	3	0.475	0.024	16	19	0.470	0.016	7	12	0.418	0.014	20	14
chrI	112237	C	T	8	8	0.415	0.024	26	43	0.414	0.011	13	18	0.493	0.014	42	31	0.464	0.011	2	6	0.468	0.025	35	44	0.481	0.010	2	8	0.419	0.024	30	26	0.456	0.014	12	11	0.475	0.024	17	22	0.470	0.016	12	24	0.418	0.014	19	18
chrI	113132	A	G	10	22	0.419	0.024	35	68	0.414	0.010	36	35	0.492	0.014	57	66	0.460	0.011	9	23	0.468	0.025	34	38	0.483	0.010	11	23	0.418	0.023	38	39	0.452	0.014	14	19	0.475	0.023	33	36	0.469	0.016	38	51	0.416	0.014	28	44
chrI	113207	T	C	7	25	0.420	0.024	48	78	0.416	0.010	38	41	0.491	0.014	56	65	0.461	0.010	15	24	0.469	0.025	32	30	0.483	0.010	17	23	0.415	0.023	39	43	0.451	0.013	16	15	0.476	0.023	41	34	0.468	0.015	28	47	0.416	0.014	31	49
chrI	113326	C	G	12	24	0.420	0.024	55	79	0.416	0.010	37	46	0.491	0.014	72	75	0.461	0.010	23	17	0.469	0.025	46	46	0.483	0.010	23	16	0.415	0.023	52	50	0.451	0.013	20	21	0.476	0.023	24	42	0.468	0.015	49	46	0.416	0.014	40	47
chrI	114652	C	T	23	24	0.419	0.023	53	61	0.417	0.010	25	50	0.493	0.013	49	45	0.460	0.010	11	18	0.469	0.024	33	46	0.481	0.009	25	13	0.421	0.022	39	52	0.445	0.013	14	17	0.474	0.023	34	27	0.460	0.015	33	43	0.415	0.013	23	34
chrI	114824	C	T	20	16	0.418	0.023	47	54	0.419	0.010	25	29	0.492	0.013	51	46	0.459	0.010	5	12	0.469	0.024	44	45	0.481	0.009	7	14	0.421	0.022	35	36	0.445	0.013	7	16	0.474	0.023	29	28	0.459	0.015	21	39	0.415	0.013	23	26
chrI	116327	T	C	4	3	0.431	0.022	27	35	0.422	0.010	21	28	0.486	0.013	31	37	0.454	0.010	6	9	0.470	0.024	54	40	0.484	0.009	7	15	0.422	0.022	8	16	0.448	0.013	12	8	0.460	0.022	13	19	0.462	0.015	16	17	0.419	0.013	13	16
chrI	119344	G	A	11	26	0.431	0.021	42	43	0.421	0.009	26	31	0.477	0.012	50	54	0.452	0.009	7	12	0.476	0.023	52	67	0.479	0.008	8	6	0.419	0.021	28	45	0.449	0.012	14	15	0.466	0.021	28	20	0.461	0.014	20	28	0.409	0.012	24	32
chrI	119350	A	G	12	20	0.431	0.021	39	40	0.421	0.009	25	29	0.477	0.012	48	50	0.452	0.009	7	12	0.476	0.023	48	65	0.479	0.008	8	6	0.419	0.021	28	40	0.449	0.012	13	16	0.466	0.021	29	16	0.461	0.014	17	25	0.409	0.012	23	30
chrI	119404	G	C	11	15	0.431	0.021	41	36	0.421	0.009	21	25	0.477	0.012	50	44	0.452	0.009	6	9	0.476	0.023	41	49	0.479	0.008	5	7	0.419	0.021	23	42	0.449	0.012	10	17	0.466	0.021	24	20	0.461	0.014	16	35	0.409	0.012	30	29
chrI	119460	G	A	12	19	0.431	0.021	33	38	0.421	0.009	26	21	0.477	0.012	49	45	0.452	0.009	9	9	0.476	0.023	36	34	0.479	0.008	8	13	0.419	0.021	21	40	0.449	0.012	12	16	0.466	0.021	14	22	0.461	0.014	19	44	0.409	0.012	25	32
chrI	119659	T	G	3	8	0.431	0.021	8	24	0.421	0.009	11	13	0.477	0.012	6	10	0.452	0.009	0	2	0.476	0.023	38	48	0.479	0.008	0	3	0.419	0.021	5	4	0.449	0.012	3	7	0.466	0.021	1	4	0.461	0.014	6	14	0.409	0.012	8	14
chrI	119951	T	C	1	0	0.431	0.021	12	27	0.421	0.009	3	11	0.477	0.012	17	20	0.452	0.009	2	2	0.476	0.023	37	37	0.479	0.008	6	4	0.419	0.021	5	8	0.449	0.012	8	4	0.465	0.021	16	10	0.461	0.014	13	5	0.409	0.012	4	5
chrI	120281	A	G	1	2	0.429	0.021	11	15	0.421	0.009	22	16	0.476	0.012	10	18	0.453	0.009	2	7	0.475	0.023	38	48	0.480	0.008	4	8	0.421	0.020	22	15	0.449	0.012	5	0	0.468	0.020	5	10	0.465	0.014	10	4	0.410	0.012	14	4
chrI	120347	C	T	3	4	0.429	0.021	17	27	0.421	0.009	19	16	0.476	0.012	18	25	0.453	0.009	9	4	0.475	0.023	35	50	0.480	0.008	1	10	0.421	0.020	22	16	0.449	0.012	2	6	0.468	0.020	16	16	0.465	0.014	7	12	0.410	0.012	14	10
chrI	120378	G	A	6	4	0.429	0.021	14	30	0.421	0.009	16	14	0.476	0.012	19	27	0.453	0.009	7	4	0.475	0.023	29	46	0.480	0.008	3	8	0.421	0.020	19	14	0.449	0.012	2	6	0.468	0.020	16	12	0.465	0.014	6	16	0.410	0.012	16	9
chrI	120964	C	G	7	3	0.430	0.021	22	40	0.423	0.009	13	16	0.475	0.012	25	23	0.454	0.009	5	7	0.479	0.024	35	45	0.480	0.008	1	2	0.420	0.020	16	13	0.447	0.012	4	9	0.467	0.020	6	20	0.463	0.014	14	18	0.412	0.012	6	16
chrI	126600	G	A	5	7	0.436	0.020	25	25	0.426	0.009	22	18	0.468	0.012	32	44	0.447	0.009	13	12	0.479	0.023	52	50	0.482	0.008	5	5	0.411	0.020	25	16	0.446	0.012	6	8	0.458	0.020	20	23	0.461	0.013	16	24	0.420	0.012	13	23
chrI	126902	C	G	0	0	0.436	0.020	2	4	0.425	0.009	3	1	0.466	0.012	3	5	0.447	0.009	2	0	0.475	0.023	9	5	0.482	0.008	1	0	0.409	0.020	0	2	0.447	0.012	1	1	0.460	0.019	3	2	0.462	0.013	2	1	0.417	0.012	1	1
chrI	128704	C	A	27	19	0.435	0.019	45	82	0.427	0.009	39	43	0.466	0.012	70	66	0.446	0.009	20	12	0.471	0.022	47	47	0.480	0.008	9	19	0.407	0.020	31	38	0.448	0.012	25	26	0.462	0.019	33	43	0.461	0.013	36	47	0.419	0.012	42	47
chrI	129476	A	G	11	15	0.435	0.019	37	47	0.427	0.009	21	30	0.466	0.012	42	41	0.446	0.009	11	5	0.471	0.022	31	26	0.479	0.008	9	18	0.407	0.019	30	41	0.447	0.011	19	14	0.463	0.019	24	37	0.463	0.013	17	35	0.416	0.012	33	31
chrI	129517	T	C	10	16	0.435	0.019	30	40	0.427	0.009	21	21	0.466	0.012	33	39	0.446	0.009	9	6	0.471	0.022	26	25	0.479	0.008	7	9	0.407	0.019	23	18	0.447	0.011	13	14	0.463	0.019	17	28	0.463	0.013	13	23	0.416	0.012	22	18
chrI	130254	T	C	12	9	0.436	0.019	61	68	0.428	0.009	33	47	0.464	0.012	58	73	0.445	0.009	13	20	0.467	0.022	33	35	0.480	0.008	19	22	0.407	0.020	42	41	0.449	0.011	22	14	0.457	0.019	31	38	0.467	0.013	50	48	0.417	0.012	44	42
chrI	130271	C	T	8	6	0.436	0.019	55	65	0.429	0.009	32	46	0.464	0.012	56	70	0.445	0.009	15	20	0.467	0.022	32	35	0.480	0.008	15	20	0.407	0.020	39	38	0.449	0.011	20	11	0.457	0.019	30	37	0.467	0.013	42	45	0.417	0.012	43	38
chrI	130292	C	T	10	7	0.436	0.019	52	67	0.429	0.009	36	48	0.464	0.012	58	65	0.445	0.009	16	20	0.467	0.022	33	32	0.480	0.008	17	19	0.407	0.020	41	43	0.449	0.011	21	11	0.457	0.019	28	37	0.467	0.013	48	47	0.417	0.012	46	39
chrI	130362	C	T	12	13	0.436	0.019	55	58	0.429	0.009	45	42	0.464	0.012	73	61	0.445	0.009	16	5	0.467	0.022	38	33	0.480	0.008	24	18	0.407	0.020	51	38	0.449	0.011	14	9	0.457	0.019	22	36	0.467	0.013	40	51	0.417	0.012	41	43
chrI	130639	G	A	5	2	0.436	0.019	11	32	0.428	0.009	8	10	0.464	0.012	20	15	0.445	0.009	0	4	0.467	0.022	30	23	0.479	0.008	2	0	0.407	0.020	9	8	0.450	0.011	4	1	0.457	0.019	7	10	0.467	0.013	11	18	0.417	0.012	4	13
chrI	130776	C	G	8	14	0.437	0.019	24	34	0.428	0.009	18	10	0.464	0.012	23	21	0.445	0.009	6	4	0.467	0.022	44	58	0.479	0.008	4	6	0.406	0.019	18	16	0.450	0.011	12	6	0.457	0.019	12	8	0.466	0.013	12	12	0.417	0.012	8	14
chrI	130975	G	A	8	21	0.438	0.019	57	48	0.429	0.009	29	22	0.463	0.012	45	40	0.445	0.009	4	15	0.467	0.022	18	39	0.479	0.008	8	21	0.402	0.020	27	23	0.449	0.012	11	26	0.455	0.019	25	16	0.463	0.013	20	38	0.419	0.012	19	33
chrI	131539	C	T	6	18	0.436	0.019	37	71	0.429	0.009	35	47	0.463	0.012	60	73	0.444	0.009	21	12	0.463	0.022	47	43	0.479	0.008	13	25	0.400	0.019	22	40	0.448	0.012	7	13	0.454	0.019	26	24	0.463	0.013	27	43	0.418	0.012	34	35
chrI	131635	T	C	9	19	0.436	0.019	42	79	0.429	0.009	42	40	0.463	0.012	62	66	0.444	0.009	18	15	0.463	0.022	42	51	0.479	0.008	15	15	0.400	0.019	25	35	0.448	0.012	14	31	0.454	0.019	31	23	0.463	0.013	28	41	0.418	0.012	32	44
chrI	131980	C	T	5	6	0.435	0.019	25	41	0.430	0.009	13	11	0.463	0.012	17	27	0.445	0.009	5	6	0.460	0.022	28	38	0.479	0.007	4	9	0.400	0.019	11	11	0.448	0.011	2	9	0.454	0.019	17	15	0.459	0.013	8	20	0.419	0.012	19	16
chrI	132189	A	C	10	18	0.433	0.019	45	62	0.429	0.009	30	36	0.462	0.012	44	48	0.443	0.008	6	14	0.457	0.021	63	45	0.477	0.007	11	11	0.398	0.019	14	22	0.450	0.011	11	13	0.454	0.018	21	24	0.459	0.013	21	36	0.419	0.011	23	34
chrI	132423	A	G	13	21	0.433	0.019	58	60	0.429	0.009	46	44	0.462	0.012	59	58	0.443	0.008	10	22	0.457	0.021	42	48	0.477	0.007	7	11	0.398	0.019	33	26	0.450	0.011	13	8	0.454	0.018	14	28	0.459	0.013	44	19	0.419	0.011	29	35
chrI	132468	T	C	11	13	0.433	0.019	51	56	0.429	0.009	44	33	0.462	0.012	54	52	0.443	0.008	2	21	0.457	0.021	44	49	0.477	0.007	9	4	0.398	0.019	30	21	0.450	0.011	9	13	0.454	0.018	16	26	0.459	0.013	29	17	0.419	0.011	34	25
chrI	132618	A	G	7	13	0.433	0.019	36	49	0.429	0.009	29	19	0.462	0.012	35	28	0.443	0.008	2	9	0.457	0.021	44	61	0.476	0.007	6	12	0.400	0.019	12	23	0.450	0.011	15	11	0.454	0.018	21	19	0.459	0.013	26	20	0.420	0.011	18	14
chrI	132723	G	A	4	1	0.433	0.018	14	18	0.429	0.009	11	11	0.462	0.012	16	16	0.443	0.008	8	6	0.457	0.021	32	37	0.476	0.007	6	5	0.400	0.019	9	15	0.450	0.011	2	8	0.454	0.018	10	9	0.459	0.013	12	15	0.420	0.011	12	14
chrI	132831	A	G	1	4	0.433	0.018	9	16	0.429	0.009	2	4	0.462	0.012	11	17	0.443	0.008	0	2	0.457	0.021	21	29	0.476	0.007	2	3	0.400	0.019	4	9	0.450	0.011	0	2	0.454	0.018	4	5	0.459	0.013	7	7	0.420	0.011	12	5
chrI	133080	A	G	0	6	0.434	0.018	13	16	0.429	0.008	9	6	0.461	0.011	9	19	0.443	0.008	4	2	0.457	0.021	40	47	0.476	0.007	0	6	0.400	0.019	11	14	0.450	0.011	4	9	0.454	0.018	3	9	0.459	0.013	3	5	0.420	0.011	8	7
chrI	133134	C	T	2	7	0.434	0.018	17	24	0.429	0.008	9	7	0.461	0.011	14	18	0.443	0.008	4	1	0.457	0.021	42	32	0.476	0.007	0	1	0.400	0.019	13	13	0.450	0.011	1	7	0.454	0.018	12	7	0.459	0.013	8	8	0.420	0.011	12	10
chrI	133174	G	A	4	6	0.434	0.018	13	17	0.429	0.008	10	11	0.461	0.011	23	26	0.443	0.008	3	2	0.457	0.021	35	39	0.476	0.007	5	2	0.400	0.019	9	12	0.450	0.011	1	4	0.454	0.018	15	7	0.459	0.013	11	7	0.420	0.011	13	12
chrI	133346	C	T	5	1	0.438	0.018	22	26	0.428	0.009	11	14	0.458	0.012	19	29	0.446	0.008	6	1	0.447	0.021	38	22	0.476	0.007	4	9	0.403	0.019	11	12	0.452	0.011	5	2	0.455	0.018	4	11	0.455	0.013	12	6	0.417	0.011	5	10
chrI	133347	C	T	5	1	0.438	0.018	22	26	0.428	0.009	11	14	0.458	0.012	19	29	0.446	0.008	6	1	0.447	0.021	38	22	0.476	0.007	4	9	0.403	0.019	11	12	0.452	0.011	5	2	0.455	0.018	4	11	0.455	0.013	12	6	0.417	0.011	5	10
chrI	133425	G	C	4	3	0.438	0.018	24	30	0.428	0.009	8	22	0.458	0.012	15	25	0.446	0.008	2	7	0.447	0.021	33	39	0.476	0.007	3	14	0.403	0.019	11	17	0.452	0.011	2	8	0.455	0.018	4	12	0.455	0.013	12	7	0.417	0.011	4	12
chrI	133429	T	G	4	3	0.438	0.018	24	30	0.428	0.009	8	22	0.458	0.012	15	25	0.446	0.008	2	7	0.447	0.021	33	39	0.476	0.007	3	14	0.403	0.019	11	17	0.452	0.011	2	8	0.455	0.018	4	12	0.455	0.013	12	7	0.417	0.011	4	12
chrI	133470	G	A	4	4	0.438	0.018	24	23	0.428	0.009	6	19	0.458	0.012	16	27	0.446	0.008	1	8	0.447	0.021	41	50	0.476	0.007	1	5	0.403	0.019	7	17	0.452	0.011	0	7	0.455	0.018	4	10	0.455	0.013	8	6	0.417	0.011	7	12
chrI	133615	G	A	4	2	0.438	0.018	18	35	0.428	0.009	7	11	0.458	0.012	17	29	0.446	0.008	3	3	0.447	0.021	33	41	0.476	0.007	5	4	0.403	0.019	14	22	0.452	0.011	2	2	0.455	0.018	4	15	0.455	0.013	16	18	0.417	0.011	7	10
chrI	133640	A	G	2	3	0.438	0.018	21	36	0.428	0.009	7	10	0.458	0.012	15	29	0.446	0.008	5	3	0.447	0.021	31	35	0.476	0.007	5	3	0.403	0.019	15	24	0.452	0.011	0	2	0.455	0.018	5	19	0.455	0.013	15	20	0.417	0.011	9	11
chrI	133749	G	A	4	4	0.438	0.018	38	35	0.429	0.009	12	13	0.457	0.012	32	22	0.445	0.008	7	5	0.448	0.021	53	48	0.479	0.007	3	4	0.402	0.019	11	19	0.451	0.011	1	2	0.456	0.018	15	12	0.455	0.013	8	24	0.414	0.011	14	14
chrI	133857	G	A	3	3	0.438	0.018	28	35	0.429	0.009	18	16	0.457	0.012	36	47	0.445	0.008	4	5	0.448	0.021	29	34	0.479	0.007	7	2	0.402	0.019	16	28	0.451	0.011	9	10	0.456	0.018	24	19	0.455	0.013	16	15	0.414	0.011	11	22
chrI	134219	C	T	6	7	0.437	0.019	25	24	0.430	0.009	10	12	0.458	0.012	23	25	0.443	0.008	8	8	0.450	0.022	30	33	0.480	0.007	2	7	0.402	0.019	8	16	0.448	0.011	4	4	0.455	0.018	7	11	0.455	0.013	10	13	0.415	0.011	9	12
chrI	134475	T	C	3	7	0.437	0.019	15	37	0.432	0.009	10	4	0.456	0.012	28	25	0.443	0.008	2	6	0.458	0.022	39	50	0.480	0.007	1	5	0.410	0.019	12	22	0.449	0.011	2	0	0.456	0.018	6	25	0.452	0.013	11	13	0.418	0.011	9	18
chrI	134587	G	A	4	9	0.435	0.018	17	28	0.430	0.009	6	5	0.457	0.012	20	15	0.444	0.008	11	1	0.459	0.021	42	33	0.480	0.007	4	2	0.414	0.019	12	17	0.449	0.011	2	7	0.456	0.018	5	16	0.453	0.013	5	13	0.417	0.011	7	13
chrI	134604	A	G	4	9	0.435	0.018	17	29	0.430	0.009	6	8	0.457	0.012	25	19	0.444	0.008	11	3	0.459	0.021	44	39	0.480	0.007	3	3	0.414	0.019	10	18	0.449	0.011	2	8	0.456	0.018	6	16	0.453	0.013	5	13	0.417	0.011	7	14
chrI	134639	G	A	8	8	0.435	0.018	20	22	0.430	0.009	6	11	0.457	0.012	24	26	0.444	0.008	8	3	0.459	0.021	45	45	0.480	0.007	2	4	0.414	0.019	16	20	0.449	0.011	1	8	0.456	0.018	10	12	0.453	0.013	8	15	0.417	0.011	7	10
chrI	134661	G	A	7	7	0.435	0.018	11	18	0.430	0.009	5	8	0.457	0.012	20	26	0.444	0.008	6	0	0.459	0.021	43	51	0.480	0.007	0	2	0.414	0.019	15	19	0.449	0.011	1	5	0.456	0.018	9	10	0.453	0.013	9	14	0.417	0.011	4	13
chrI	135181	C	T	6	7	0.430	0.018	26	32	0.434	0.008	18	19	0.454	0.011	28	35	0.443	0.008	3	1	0.462	0.021	41	43	0.480	0.007	2	2	0.417	0.019	14	13	0.450	0.011	3	6	0.455	0.018	8	11	0.451	0.013	21	20	0.417	0.011	12	15
chrI	135222	G	A	6	9	0.430	0.018	32	38	0.434	0.008	8	19	0.454	0.011	25	37	0.443	0.008	8	2	0.462	0.021	56	57	0.480	0.007	4	4	0.417	0.019	17	13	0.450	0.011	2	6	0.455	0.018	7	10	0.451	0.013	26	19	0.417	0.011	14	15
chrI	135325	G	C	3	10	0.430	0.018	33	35	0.435	0.008	11	21	0.452	0.011	30	39	0.443	0.008	12	6	0.462	0.021	59	62	0.479	0.007	6	9	0.417	0.019	17	14	0.450	0.011	2	11	0.455	0.018	16	17	0.451	0.013	23	30	0.418	0.011	15	23
chrI	135417	T	A	2	10	0.430	0.018	39	40	0.435	0.008	16	12	0.452	0.011	33	50	0.443	0.008	18	7	0.462	0.021	51	59	0.479	0.007	9	7	0.419	0.019	11	31	0.450	0.011	6	6	0.455	0.018	11	22	0.451	0.013	16	38	0.418	0.011	15	21
chrI	135827	G	A	3	6	0.430	0.018	29	24	0.436	0.008	12	14	0.451	0.011	25	35	0.440	0.008	0	5	0.458	0.021	41	45	0.479	0.007	1	6	0.413	0.019	6	8	0.452	0.011	1	5	0.453	0.018	11	17	0.450	0.013	13	6	0.415	0.011	14	10
chrI	135952	C	T	10	14	0.427	0.018	42	51	0.436	0.008	19	27	0.454	0.011	42	40	0.440	0.008	4	13	0.453	0.021	46	46	0.480	0.007	4	19	0.413	0.019	30	35	0.453	0.011	5	13	0.449	0.018	15	21	0.449	0.013	32	34	0.413	0.011	25	23
chrI	136041	G	A	11	11	0.427	0.018	31	45	0.436	0.008	20	29	0.454	0.011	41	58	0.440	0.008	9	13	0.453	0.021	41	28	0.480	0.007	10	13	0.413	0.019	41	28	0.453	0.011	5	6	0.449	0.018	22	25	0.449	0.013	24	36	0.413	0.011	19	31
chrI	136057	A	G	10	12	0.427	0.018	26	46	0.436	0.008	21	29	0.453	0.011	35	56	0.439	0.008	9	11	0.453	0.021	48	30	0.479	0.007	9	8	0.413	0.019	42	24	0.454	0.011	4	5	0.450	0.018	21	23	0.445	0.012	22	33	0.414	0.011	20	26
chrI	136153	C	G	8	17	0.427	0.018	25	56	0.436	0.008	15	25	0.453	0.011	35	27	0.439	0.008	5	2	0.453	0.021	53	44	0.479	0.007	3	9	0.412	0.019	25	22	0.454	0.011	2	4	0.450	0.018	7	9	0.445	0.012	13	28	0.414	0.011	14	23
chrI	136160	C	T	5	12	0.427	0.018	26	53	0.436	0.008	14	26	0.453	0.011	29	27	0.439	0.008	4	2	0.453	0.021	55	41	0.479	0.007	3	10	0.412	0.019	22	19	0.454	0.011	2	4	0.450	0.018	7	8	0.445	0.012	14	26	0.414	0.011	12	20
chrI	136195	C	T	5	9	0.427	0.018	16	47	0.436	0.008	7	17	0.453	0.011	26	27	0.439	0.008	0	1	0.453	0.021	55	49	0.479	0.007	2	9	0.412	0.019	18	12	0.454	0.011	2	4	0.450	0.018	5	11	0.445	0.012	12	20	0.414	0.011	15	14
chrI	136667	G	A	3	2	0.427	0.018	8	19	0.434	0.008	13	13	0.452	0.011	17	23	0.440	0.008	1	1	0.450	0.021	24	33	0.480	0.007	2	2	0.411	0.018	11	11	0.452	0.011	3	2	0.450	0.018	1	8	0.450	0.012	4	20	0.415	0.011	4	13
chrI	136814	T	C	2	5	0.427	0.018	6	12	0.434	0.008	5	2	0.452	0.011	11	14	0.440	0.008	1	4	0.450	0.021	24	35	0.480	0.007	1	6	0.411	0.018	2	3	0.452	0.011	2	0	0.450	0.018	4	3	0.450	0.012	1	15	0.415	0.011	1	5
chrI	136961	T	C	12	9	0.426	0.017	26	29	0.434	0.008	20	17	0.450	0.011	18	35	0.439	0.008	1	5	0.453	0.020	48	43	0.480	0.007	9	5	0.413	0.018	12	27	0.453	0.011	3	8	0.450	0.018	14	9	0.448	0.012	5	19	0.413	0.011	9	12
chrI	137148	C	G	5	5	0.424	0.017	30	28	0.435	0.008	11	26	0.451	0.011	21	37	0.439	0.008	7	6	0.453	0.020	38	40	0.479	0.007	8	3	0.411	0.018	12	25	0.453	0.011	5	12	0.450	0.018	15	12	0.448	0.012	26	12	0.413	0.011	11	21
chrI	137167	C	A	4	4	0.424	0.017	33	25	0.435	0.008	12	23	0.451	0.011	24	43	0.439	0.008	7	7	0.453	0.020	40	44	0.479	0.007	6	5	0.411	0.018	18	25	0.453	0.011	6	13	0.450	0.018	19	13	0.448	0.012	26	16	0.413	0.011	15	25
chrI	137237	G	A	5	4	0.424	0.017	42	23	0.435	0.008	12	19	0.451	0.011	34	38	0.439	0.008	3	8	0.453	0.020	59	49	0.479	0.007	4	6	0.411	0.018	25	13	0.453	0.011	3	6	0.450	0.018	14	18	0.448	0.012	20	16	0.413	0.011	19	23
chrI	137264	A	G	6	6	0.424	0.017	37	30	0.435	0.008	18	19	0.451	0.011	36	42	0.439	0.008	4	6	0.453	0.020	51	46	0.479	0.007	3	8	0.411	0.018	19	12	0.453	0.011	7	9	0.450	0.018	9	25	0.448	0.012	17	16	0.413	0.011	21	24
chrI	137336	A	G	8	16	0.424	0.017	21	37	0.435	0.008	12	17	0.451	0.011	28	36	0.439	0.008	2	5	0.453	0.020	41	35	0.479	0.007	1	8	0.411	0.018	15	16	0.453	0.011	8	10	0.450	0.018	11	23	0.448	0.012	8	17	0.413	0.011	11	28
chrI	138257	G	A	2	11	0.420	0.017	30	42	0.435	0.008	12	28	0.450	0.011	34	46	0.437	0.008	13	9	0.459	0.020	49	66	0.480	0.007	10	18	0.413	0.018	40	23	0.453	0.010	11	18	0.451	0.017	12	24	0.444	0.012	16	25	0.411	0.010	13	27
chrI	138499	G	A	1	7	0.420	0.017	30	30	0.435	0.008	13	18	0.450	0.011	20	35	0.438	0.008	4	1	0.459	0.020	34	47	0.481	0.006	7	5	0.416	0.018	10	11	0.455	0.010	9	7	0.448	0.017	16	17	0.442	0.012	15	24	0.411	0.010	11	18
chrI	138591	A	G	0	0	0.420	0.017	13	26	0.435	0.008	8	8	0.450	0.011	10	16	0.438	0.008	2	2	0.459	0.020	40	46	0.481	0.006	2	3	0.416	0.018	13	11	0.455	0.010	7	0	0.448	0.017	6	5	0.442	0.012	4	7	0.411	0.010	7	6
chrI	138650	A	G	0	0	0.420	0.017	16	29	0.435	0.008	7	3	0.450	0.011	7	14	0.438	0.008	0	2	0.459	0.020	44	45	0.481	0.006	4	0	0.416	0.018	9	13	0.455	0.010	1	2	0.448	0.017	11	6	0.442	0.012	4	8	0.411	0.010	4	6
chrI	138655	G	A	0	0	0.420	0.017	14	28	0.435	0.008	7	3	0.450	0.011	7	14	0.438	0.008	0	2	0.459	0.020	43	43	0.481	0.006	4	0	0.416	0.018	8	12	0.455	0.010	1	2	0.448	0.017	11	6	0.442	0.012	4	8	0.411	0.010	4	6
chrI	138666	A	G	0	0	0.420	0.017	16	18	0.435	0.008	5	2	0.450	0.011	9	8	0.438	0.008	0	2	0.459	0.020	41	32	0.481	0.006	4	0	0.416	0.018	8	7	0.455	0.010	2	2	0.448	0.017	11	3	0.442	0.012	3	5	0.411	0.010	5	4
chrI	138667	A	G	0	0	0.420	0.017	16	18	0.435	0.008	5	2	0.450	0.011	9	8	0.438	0.008	0	2	0.459	0.020	41	32	0.481	0.006	4	0	0.416	0.018	8	7	0.455	0.010	2	2	0.448	0.017	11	3	0.442	0.012	3	5	0.411	0.010	5	4
chrI	138668	T	G	0	0	0.420	0.017	16	18	0.435	0.008	5	2	0.450	0.011	9	8	0.438	0.008	0	2	0.459	0.020	41	32	0.481	0.006	4	0	0.416	0.018	8	7	0.455	0.010	2	2	0.448	0.017	11	3	0.442	0.012	3	5	0.411	0.010	5	4
chrI	138669	T	C	0	0	0.420	0.017	16	18	0.435	0.008	5	2	0.450	0.011	9	8	0.438	0.008	0	2	0.459	0.020	41	32	0.481	0.006	4	0	0.416	0.018	8	7	0.455	0.010	2	2	0.448	0.017	11	3	0.442	0.012	3	5	0.411	0.010	5	4
chrI	138770	A	G	4	6	0.420	0.017	16	26	0.435	0.008	5	8	0.450	0.011	14	21	0.438	0.008	0	1	0.459	0.020	17	33	0.481	0.006	3	8	0.416	0.018	8	14	0.455	0.010	4	2	0.448	0.017	8	8	0.442	0.012	5	15	0.411	0.010	4	9
chrI	138780	C	T	4	6	0.420	0.017	18	25	0.435	0.008	6	8	0.450	0.011	13	24	0.438	0.008	0	1	0.459	0.020	16	31	0.481	0.006	3	9	0.416	0.018	13	14	0.455	0.010	4	3	0.448	0.017	10	9	0.442	0.012	6	17	0.411	0.010	6	10
chrI	138785	C	T	4	6	0.420	0.017	19	26	0.435	0.008	7	8	0.450	0.011	15	24	0.438	0.008	0	1	0.459	0.020	16	31	0.481	0.006	3	10	0.416	0.018	13	14	0.455	0.010	4	4	0.448	0.017	10	9	0.442	0.012	6	18	0.411	0.010	6	10
chrI	138791	T	C	4	7	0.420	0.017	21	26	0.435	0.008	10	9	0.449	0.011	16	26	0.438	0.008	0	1	0.459	0.020	16	29	0.481	0.006	3	11	0.416	0.018	14	15	0.455	0.010	4	4	0.448	0.017	10	10	0.442	0.012	6	14	0.411	0.010	6	10
chrI	138793	T	C	4	7	0.420	0.017	21	26	0.435	0.008	10	9	0.449	0.011	16	26	0.438	0.008	0	1	0.459	0.020	16	29	0.481	0.006	3	11	0.416	0.018	14	15	0.455	0.010	4	4	0.448	0.017	10	10	0.442	0.012	6	14	0.411	0.010	6	10
chrI	138806	A	T	4	8	0.420	0.017	27	31	0.435	0.008	10	12	0.449	0.011	18	28	0.438	0.008	2	2	0.459	0.020	15	26	0.481	0.006	3	12	0.416	0.018	16	16	0.455	0.010	5	3	0.448	0.017	11	12	0.442	0.012	6	20	0.411	0.010	9	12
chrI	138807	G	A	4	8	0.420	0.017	27	31	0.435	0.008	10	12	0.449	0.011	18	28	0.438	0.008	2	2	0.459	0.020	15	26	0.481	0.006	3	12	0.416	0.018	16	16	0.455	0.010	5	3	0.448	0.017	11	12	0.442	0.012	6	20	0.411	0.010	9	12
chrI	138823	A	G	5	10	0.420	0.017	26	29	0.435	0.008	11	13	0.449	0.011	18	29	0.438	0.008	2	3	0.459	0.020	24	40	0.481	0.006	2	12	0.416	0.018	20	18	0.455	0.010	5	6	0.448	0.017	9	16	0.442	0.012	7	25	0.411	0.010	9	16
chrI	138824	T	C	5	10	0.420	0.017	26	29	0.435	0.008	11	13	0.449	0.011	18	29	0.438	0.008	2	3	0.459	0.020	24	40	0.481	0.006	2	12	0.416	0.018	20	18	0.455	0.010	5	6	0.448	0.017	9	16	0.442	0.012	7	25	0.411	0.010	9	16
chrI	139045	C	G	7	7	0.420	0.017	24	47	0.435	0.008	15	10	0.449	0.011	20	30	0.438	0.008	7	3	0.459	0.020	31	23	0.481	0.006	5	5	0.416	0.018	13	21	0.455	0.010	8	6	0.448	0.017	15	18	0.442	0.012	14	16	0.411	0.010	7	22
chrI	139073	G	A	3	4	0.420	0.017	19	37	0.435	0.008	13	9	0.449	0.011	16	32	0.438	0.008	4	1	0.459	0.020	26	18	0.481	0.006	5	5	0.416	0.018	11	19	0.455	0.010	7	4	0.448	0.017	16	20	0.442	0.012	13	11	0.411	0.010	7	20
chrI	139123	T	C	6	11	0.420	0.017	10	29	0.435	0.008	11	9	0.449	0.011	16	17	0.438	0.008	2	2	0.459	0.020	24	27	0.481	0.006	4	4	0.416	0.018	7	11	0.455	0.010	8	2	0.448	0.017	9	15	0.442	0.012	12	14	0.411	0.010	6	7
chrI	139132	A	T	6	12	0.420	0.017	9	29	0.435	0.008	11	9	0.449	0.011	17	17	0.438	0.008	2	2	0.459	0.020	25	25	0.481	0.006	4	5	0.416	0.018	8	11	0.455	0.010	8	2	0.448	0.017	8	14	0.442	0.012	11	16	0.411	0.010	5	8
chrI	139199	T	A	5	7	0.420	0.017	16	25	0.435	0.008	11	10	0.449	0.011	13	17	0.438	0.008	2	4	0.459	0.020	22	26	0.481	0.006	3	5	0.416	0.018	10	9	0.455	0.010	2	2	0.448	0.017	9	3	0.442	0.012	10	12	0.411	0.010	7	4
chrI	139277	T	C	1	3	0.420	0.017	12	15	0.435	0.008	8	8	0.449	0.011	10	18	0.438	0.008	0	3	0.459	0.020	19	25	0.481	0.006	0	3	0.416	0.018	6	8	0.455	0.010	2	3	0.448	0.017	6	1	0.442	0.012	7	15	0.411	0.010	5	6
chrI	139311	T	C	1	3	0.420	0.017	9	11	0.435	0.008	4	6	0.449	0.011	10	17	0.438	0.008	0	2	0.459	0.020	16	20	0.481	0.006	0	1	0.416	0.018	3	4	0.455	0.010	1	0	0.448	0.017	6	1	0.442	0.012	5	12	0.411	0.010	6	3
chrI	139692	G	A	7	6	0.420	0.017	19	38	0.435	0.008	17	21	0.449	0.011	41	35	0.438	0.008	5	6	0.459	0.020	33	55	0.481	0.006	7	17	0.416	0.018	19	33	0.455	0.010	6	5	0.448	0.017	16	17	0.441	0.012	19	34	0.411	0.010	17	31
chrI	141030	T	A	0	3	0.424	0.018	0	23	0.436	0.008	0	5	0.449	0.011	0	12	0.437	0.008	0	2	0.462	0.021	0	54	0.481	0.007	0	1	0.415	0.018	0	12	0.458	0.011	0	2	0.445	0.018	0	13	0.438	0.012	0	7	0.411	0.011	0	3
chrI	141135	A	T	0	15	0.424	0.018	0	54	0.436	0.008	0	34	0.449	0.011	0	43	0.437	0.008	0	3	0.462	0.021	0	67	0.481	0.007	0	3	0.415	0.018	0	28	0.458	0.011	0	12	0.445	0.018	0	35	0.438	0.012	0	26	0.411	0.011	0	14
chrI	141180	G	A	8	14	0.424	0.018	25	31	0.436	0.008	16	21	0.449	0.011	25	27	0.437	0.008	4	5	0.462	0.021	45	35	0.481	0.007	5	1	0.415	0.018	21	24	0.458	0.011	10	8	0.445	0.018	26	16	0.438	0.012	16	18	0.411	0.011	13	21
chrI	141184	G	C	8	14	0.424	0.018	25	31	0.436	0.008	16	21	0.449	0.011	25	27	0.437	0.008	4	5	0.462	0.021	45	35	0.481	0.007	5	1	0.415	0.018	21	24	0.458	0.011	10	8	0.445	0.018	26	16	0.438	0.012	16	18	0.411	0.011	13	21
chrI	141342	A	G	6	4	0.424	0.018	29	46	0.436	0.008	14	26	0.449	0.011	32	34	0.437	0.008	6	6	0.462	0.021	45	47	0.481	0.007	11	13	0.415	0.018	20	25	0.458	0.011	9	10	0.445	0.018	18	27	0.438	0.012	21	25	0.411	0.011	18	36
chrI	141802	C	T	5	5	0.426	0.018	11	14	0.436	0.008	6	7	0.448	0.011	14	14	0.437	0.008	1	0	0.462	0.021	32	30	0.480	0.007	4	5	0.412	0.018	7	11	0.458	0.011	0	2	0.442	0.018	3	10	0.439	0.012	5	9	0.410	0.010	4	5
chrI	141835	A	G	4	5	0.426	0.018	7	11	0.436	0.008	4	4	0.448	0.011	10	12	0.437	0.008	1	0	0.462	0.021	30	33	0.480	0.007	3	5	0.412	0.018	5	9	0.458	0.011	0	1	0.442	0.018	2	10	0.439	0.012	7	10	0.410	0.010	3	5
chrI	141913	C	T	1	3	0.426	0.018	7	13	0.436	0.008	6	6	0.448	0.011	12	12	0.437	0.008	0	0	0.462	0.021	29	28	0.480	0.007	0	7	0.412	0.018	10	4	0.458	0.011	2	3	0.442	0.018	0	5	0.439	0.012	3	3	0.410	0.010	0	5
chrI	141984	T	C	1	1	0.426	0.018	10	7	0.436	0.008	4	12	0.448	0.011	4	20	0.437	0.008	3	0	0.461	0.021	32	19	0.480	0.007	0	6	0.412	0.018	12	9	0.458	0.011	0	4	0.442	0.018	4	2	0.439	0.012	8	3	0.410	0.010	2	14
chrI	143085	T	C	5	4	0.424	0.018	13	15	0.437	0.008	8	16	0.447	0.011	12	26	0.437	0.008	6	4	0.458	0.021	21	21	0.481	0.007	5	6	0.414	0.018	4	15	0.456	0.011	3	8	0.442	0.018	10	7	0.436	0.012	5	10	0.411	0.011	11	17
chrI	143622	A	G	6	3	0.424	0.018	16	25	0.437	0.008	13	10	0.447	0.011	12	18	0.437	0.008	2	2	0.458	0.021	21	23	0.481	0.007	0	0	0.414	0.018	9	15	0.456	0.011	0	3	0.442	0.018	10	11	0.436	0.012	8	5	0.411	0.011	4	8
chrI	143638	C	A	5	4	0.424	0.018	14	35	0.437	0.008	15	9	0.447	0.011	13	16	0.437	0.008	2	1	0.458	0.021	29	33	0.481	0.007	0	2	0.414	0.018	11	14	0.456	0.011	2	2	0.442	0.018	13	10	0.436	0.012	10	15	0.411	0.011	5	10
chrI	143679	G	A	6	7	0.424	0.018	23	40	0.437	0.008	23	16	0.447	0.011	28	16	0.437	0.008	4	2	0.458	0.021	38	43	0.481	0.007	1	7	0.414	0.018	6	16	0.456	0.011	3	5	0.442	0.018	18	12	0.436	0.012	18	21	0.411	0.011	9	20
chrI	143806	T	C	7	17	0.424	0.018	40	42	0.437	0.008	36	31	0.447	0.011	45	55	0.437	0.008	5	14	0.458	0.021	51	42	0.481	0.007	5	13	0.414	0.018	28	29	0.456	0.011	9	17	0.442	0.018	22	32	0.436	0.012	35	37	0.411	0.011	18	35
chrI	143852	T	C	13	16	0.424	0.018	36	51	0.437	0.008	36	36	0.447	0.011	48	48	0.437	0.008	5	13	0.458	0.021	52	53	0.481	0.007	10	10	0.414	0.018	32	39	0.456	0.011	14	18	0.442	0.018	20	32	0.436	0.012	37	30	0.411	0.011	22	34
chrI	144684	T	C	3	5	0.423	0.018	8	16	0.437	0.008	9	8	0.447	0.011	10	24	0.437	0.008	0	3	0.458	0.021	48	46	0.481	0.007	1	3	0.414	0.018	5	8	0.456	0.011	2	3	0.442	0.018	4	7	0.436	0.012	5	11	0.411	0.011	6	8
chrI	144826	C	G	5	4	0.423	0.018	14	22	0.437	0.008	7	10	0.447	0.011	17	26	0.437	0.008	1	5	0.458	0.021	38	30	0.481	0.007	0	2	0.414	0.018	10	19	0.456	0.011	3	3	0.442	0.018	15	11	0.436	0.012	3	4	0.411	0.011	5	5
chrI	145634	T	C	5	4	0.423	0.018	21	18	0.437	0.008	11	6	0.447	0.011	12	20	0.437	0.008	5	4	0.458	0.021	46	37	0.481	0.007	2	7	0.414	0.018	9	8	0.456	0.011	4	9	0.442	0.018	9	13	0.436	0.012	5	8	0.411	0.011	8	10
chrI	145720	G	A	3	8	0.423	0.018	26	38	0.437	0.008	10	15	0.447	0.011	38	24	0.437	0.008	7	4	0.458	0.021	38	48	0.481	0.007	6	8	0.414	0.018	16	11	0.456	0.011	0	11	0.442	0.018	9	14	0.436	0.012	8	15	0.411	0.011	12	17
chrI	146738	A	G	7	2	0.421	0.017	23	24	0.436	0.008	10	19	0.449	0.011	14	26	0.435	0.008	3	1	0.454	0.021	35	44	0.479	0.007	4	7	0.418	0.018	9	10	0.453	0.011	1	9	0.439	0.017	9	14	0.436	0.012	10	7	0.412	0.010	2	24
chrI	146810	A	G	6	1	0.421	0.017	24	22	0.436	0.008	8	9	0.449	0.011	9	34	0.435	0.008	5	3	0.454	0.021	35	43	0.479	0.007	5	6	0.418	0.018	10	10	0.453	0.011	3	7	0.439	0.017	7	13	0.436	0.012	7	8	0.412	0.010	6	16
chrI	146820	T	C	4	1	0.421	0.017	19	25	0.436	0.008	10	10	0.449	0.011	12	35	0.435	0.008	2	4	0.454	0.021	26	38	0.479	0.007	5	6	0.418	0.018	10	14	0.453	0.011	3	7	0.439	0.017	8	13	0.436	0.012	7	7	0.412	0.010	6	16
chrI	147726	A	G	9	13	0.419	0.017	15	27	0.439	0.008	11	23	0.449	0.011	23	28	0.436	0.008	1	10	0.459	0.021	36	45	0.480	0.007	2	6	0.418	0.018	19	16	0.450	0.011	6	4	0.441	0.017	9	4	0.439	0.012	11	27	0.413	0.010	12	27
chrI	147738	C	T	11	12	0.419	0.017	13	32	0.439	0.008	12	27	0.449	0.011	23	26	0.436	0.008	1	10	0.459	0.021	32	40	0.480	0.007	1	5	0.418	0.018	22	16	0.450	0.011	7	5	0.441	0.017	7	6	0.439	0.012	13	25	0.413	0.010	13	31
chrI	147785	C	G	11	11	0.419	0.017	24	36	0.439	0.008	14	25	0.449	0.011	18	19	0.436	0.008	6	11	0.459	0.021	28	34	0.480	0.007	0	7	0.418	0.018	20	16	0.450	0.011	5	10	0.441	0.017	5	8	0.439	0.012	10	15	0.413	0.010	14	25
chrI	149307	T	C	7	4	0.413	0.016	15	17	0.438	0.008	10	10	0.444	0.011	15	43	0.439	0.008	3	8	0.450	0.020	44	54	0.479	0.006	2	7	0.413	0.017	10	12	0.449	0.010	2	8	0.435	0.017	8	11	0.433	0.012	14	17	0.409	0.010	17	13
chrI	149467	C	T	11	20	0.413	0.016	16	44	0.439	0.008	16	24	0.444	0.011	33	61	0.439	0.008	8	13	0.450	0.020	46	55	0.479	0.006	6	20	0.413	0.017	15	23	0.449	0.010	10	8	0.435	0.017	15	19	0.433	0.012	10	20	0.409	0.010	15	28
chrI	149773	C	T	3	2	0.411	0.016	21	21	0.439	0.008	9	11	0.444	0.010	25	16	0.439	0.008	5	6	0.452	0.020	47	60	0.478	0.006	2	8	0.413	0.017	14	17	0.451	0.010	4	2	0.435	0.017	4	15	0.434	0.011	15	16	0.411	0.010	7	20
chrI	150303	G	A	7	9	0.411	0.016	21	27	0.439	0.008	14	6	0.444	0.010	18	23	0.439	0.008	5	6	0.452	0.020	50	62	0.478	0.006	6	8	0.413	0.017	10	17	0.451	0.010	6	5	0.435	0.017	13	9	0.433	0.011	6	21	0.411	0.010	4	14
chrI	150921	G	A	12	5	0.406	0.016	36	42	0.442	0.008	11	27	0.445	0.011	32	43	0.436	0.008	3	6	0.448	0.020	55	46	0.478	0.006	3	11	0.420	0.017	18	28	0.453	0.010	6	10	0.432	0.017	12	18	0.433	0.012	19	27	0.410	0.010	19	17
chrI	151010	C	T	4	4	0.406	0.016	26	38	0.442	0.008	9	21	0.445	0.011	28	36	0.436	0.008	4	4	0.448	0.020	41	48	0.478	0.006	4	3	0.420	0.017	10	19	0.453	0.010	8	9	0.432	0.017	10	15	0.433	0.012	18	16	0.410	0.010	16	16
chrI	151332	A	C	3	1	0.405	0.016	4	4	0.442	0.008	0	0	0.444	0.011	6	9	0.436	0.008	0	1	0.444	0.020	19	26	0.477	0.006	0	0	0.420	0.017	2	8	0.451	0.010	0	0	0.431	0.017	1	9	0.433	0.012	3	1	0.410	0.010	4	3
chrI	151450	A	T	0	0	0.403	0.016	0	3	0.442	0.008	0	0	0.447	0.011	0	0	0.437	0.008	2	0	0.445	0.020	9	9	0.477	0.006	0	0	0.422	0.017	3	2	0.453	0.010	2	0	0.431	0.017	0	0	0.432	0.012	0	0	0.409	0.010	0	0
chrI	151453	G	A	0	0	0.403	0.016	0	3	0.442	0.008	0	0	0.447	0.011	0	0	0.437	0.008	2	0	0.445	0.020	9	9	0.477	0.006	0	0	0.422	0.017	3	2	0.453	0.010	2	0	0.431	0.017	0	0	0.432	0.012	0	0	0.409	0.010	0	0
chrI	151460	G	C	0	0	0.403	0.016	0	3	0.442	0.008	0	0	0.447	0.011	0	0	0.437	0.008	2	0	0.445	0.020	9	9	0.477	0.006	0	0	0.422	0.017	3	2	0.453	0.010	2	0	0.431	0.017	0	0	0.432	0.012	0	0	0.409	0.010	0	0
chrI	151465	G	A	0	0	0.403	0.016	0	2	0.442	0.008	0	0	0.447	0.011	0	0	0.437	0.008	0	0	0.445	0.020	6	6	0.477	0.006	0	0	0.422	0.017	2	2	0.453	0.010	2	0	0.431	0.017	0	0	0.432	0.012	0	0	0.409	0.010	0	0
chrI	151475	A	G	0	0	0.403	0.016	0	2	0.442	0.008	0	0	0.447	0.011	0	0	0.437	0.008	0	0	0.445	0.020	7	5	0.477	0.006	0	0	0.422	0.017	2	1	0.453	0.010	2	0	0.431	0.017	0	0	0.432	0.012	0	0	0.409	0.010	0	0
chrI	151478	A	G	0	0	0.403	0.016	0	2	0.442	0.008	0	0	0.447	0.011	0	0	0.437	0.008	0	0	0.445	0.020	7	5	0.477	0.006	0	0	0.422	0.017	2	1	0.453	0.010	2	0	0.431	0.017	0	0	0.432	0.012	0	0	0.409	0.010	0	0
chrI	151483	A	T	0	0	0.403	0.016	0	1	0.442	0.008	0	0	0.447	0.011	0	0	0.437	0.008	0	0	0.445	0.020	4	5	0.477	0.006	0	0	0.422	0.017	0	1	0.453	0.010	0	0	0.431	0.017	0	0	0.432	0.012	0	0	0.409	0.010	0	0
chrI	151501	A	T	0	0	0.403	0.016	0	0	0.442	0.008	0	0	0.447	0.011	0	0	0.437	0.008	0	0	0.445	0.020	3	3	0.477	0.006	0	0	0.422	0.017	0	0	0.453	0.010	0	0	0.431	0.017	0	0	0.432	0.012	0	0	0.409	0.010	0	0
chrI	151502	A	T	0	0	0.403	0.016	0	0	0.442	0.008	0	0	0.447	0.011	0	0	0.437	0.008	0	0	0.445	0.020	3	3	0.477	0.006	0	0	0.422	0.017	0	0	0.453	0.010	0	0	0.431	0.017	0	0	0.432	0.012	0	0	0.409	0.010	0	0
chrI	151503	A	T	0	0	0.403	0.016	0	0	0.442	0.008	0	0	0.447	0.011	0	0	0.437	0.008	0	0	0.445	0.020	3	3	0.477	0.006	0	0	0.422	0.017	0	0	0.453	0.010	0	0	0.431	0.017	0	0	0.432	0.012	0	0	0.409	0.010	0	0
chrI	151511	T	A	0	0	0.403	0.016	0	0	0.442	0.008	0	0	0.447	0.011	0	0	0.437	0.008	0	0	0.445	0.020	2	4	0.477	0.006	0	0	0.422	0.017	0	0	0.453	0.010	0	0	0.431	0.017	0	0	0.432	0.012	0	0	0.409	0.010	0	0
chrI	151521	T	C	0	0	0.403	0.016	0	0	0.442	0.008	0	0	0.447	0.011	0	0	0.437	0.008	0	0	0.445	0.020	3	6	0.477	0.006	0	0	0.422	0.017	0	0	0.453	0.010	0	0	0.431	0.017	0	0	0.432	0.012	0	0	0.409	0.010	0	0
chrI	151658	G	C	1	0	0.403	0.016	2	5	0.442	0.008	2	2	0.446	0.011	6	8	0.437	0.008	4	2	0.445	0.020	13	18	0.477	0.006	0	0	0.422	0.017	3	2	0.453	0.010	2	3	0.431	0.017	4	2	0.432	0.012	0	1	0.409	0.010	2	2
chrI	151740	T	C	5	5	0.402	0.016	3	12	0.441	0.008	4	10	0.445	0.011	10	19	0.435	0.008	2	1	0.444	0.020	15	20	0.477	0.006	3	6	0.418	0.017	6	9	0.450	0.010	0	4	0.427	0.017	5	9	0.433	0.012	5	7	0.408	0.010	7	7
chrI	151834	C	A	5	6	0.402	0.016	6	16	0.441	0.008	10	8	0.445	0.011	18	20	0.435	0.008	2	3	0.444	0.020	17	8	0.477	0.006	1	0	0.418	0.017	3	7	0.450	0.010	0	2	0.427	0.017	4	10	0.433	0.012	8	10	0.408	0.010	7	6
chrI	151963	T	A	1	2	0.402	0.016	3	7	0.440	0.008	0	4	0.444	0.011	8	8	0.433	0.008	1	0	0.444	0.020	16	12	0.477	0.006	0	0	0.418	0.017	0	2	0.449	0.010	3	2	0.427	0.017	1	1	0.431	0.012	3	6	0.411	0.010	3	3
chrI	152004	A	G	1	1	0.402	0.016	3	2	0.440	0.008	1	4	0.444	0.011	4	6	0.433	0.008	0	0	0.444	0.020	13	5	0.477	0.006	0	0	0.418	0.017	0	1	0.449	0.010	1	2	0.427	0.017	1	0	0.431	0.012	5	4	0.411	0.010	3	0
chrI	152008	A	G	1	1	0.402	0.016	3	2	0.440	0.008	1	4	0.444	0.011	4	6	0.433	0.008	0	0	0.444	0.020	13	5	0.477	0.006	0	0	0.418	0.017	0	1	0.449	0.010	1	2	0.427	0.017	1	0	0.431	0.012	5	4	0.411	0.010	3	0
chrI	152155	A	G	0	1	0.399	0.016	2	1	0.444	0.008	1	0	0.445	0.011	0	2	0.434	0.008	0	0	0.442	0.020	2	2	0.476	0.006	0	0	0.415	0.017	0	2	0.450	0.010	0	0	0.427	0.017	0	0	0.435	0.012	0	2	0.408	0.010	0	0
chrI	152235	G	A	3	7	0.399	0.016	13	15	0.444	0.008	7	7	0.445	0.011	11	15	0.434	0.008	3	9	0.442	0.020	19	20	0.476	0.006	2	7	0.415	0.017	5	15	0.450	0.010	3	6	0.427	0.017	8	10	0.435	0.012	9	15	0.408	0.010	12	4
chrI	152239	T	C	3	7	0.399	0.016	13	15	0.444	0.008	7	7	0.445	0.011	11	15	0.434	0.008	3	9	0.442	0.020	19	20	0.476	0.006	2	7	0.415	0.017	5	15	0.450	0.010	3	6	0.427	0.017	8	10	0.435	0.012	9	15	0.408	0.010	12	4
chrI	152274	G	A	6	6	0.399	0.016	14	23	0.444	0.008	4	13	0.445	0.011	18	31	0.434	0.008	6	12	0.441	0.020	23	25	0.476	0.006	2	9	0.415	0.017	8	16	0.450	0.010	3	6	0.428	0.017	13	18	0.435	0.012	10	14	0.408	0.010	12	10
chrI	152291	C	T	6	8	0.399	0.016	15	33	0.444	0.008	10	16	0.445	0.011	22	34	0.434	0.008	9	12	0.441	0.020	30	28	0.476	0.006	4	9	0.415	0.017	10	16	0.450	0.010	4	6	0.428	0.017	13	23	0.435	0.012	11	14	0.408	0.010	11	8
chrI	152336	A	G	8	7	0.399	0.016	13	40	0.444	0.008	12	17	0.445	0.011	22	45	0.434	0.008	3	18	0.441	0.020	30	27	0.476	0.006	2	13	0.415	0.017	15	19	0.450	0.010	5	3	0.428	0.017	12	20	0.435	0.012	17	15	0.408	0.010	6	13
chrI	152709	A	G	3	6	0.402	0.016	26	29	0.442	0.008	8	18	0.444	0.011	26	27	0.433	0.008	3	7	0.439	0.020	53	57	0.476	0.006	2	4	0.423	0.017	14	17	0.450	0.010	3	6	0.430	0.017	7	12	0.433	0.012	15	20	0.409	0.010	9	22
chrI	152728	G	A	2	6	0.402	0.016	26	32	0.442	0.008	11	17	0.444	0.011	26	29	0.433	0.008	5	9	0.439	0.020	52	56	0.476	0.006	2	2	0.423	0.017	13	18	0.450	0.010	5	7	0.430	0.017	9	12	0.433	0.012	16	20	0.409	0.010	11	18
chrI	152932	A	G	12	15	0.402	0.016	39	53	0.442	0.008	27	25	0.444	0.011	40	50	0.433	0.008	1	8	0.439	0.020	52	64	0.476	0.006	11	3	0.423	0.017	22	23	0.450	0.010	10	9	0.430	0.017	14	27	0.433	0.012	16	18	0.409	0.010	20	27
chrI	152970	C	T	11	19	0.402	0.016	30	44	0.442	0.008	21	26	0.444	0.011	37	51	0.433	0.008	2	8	0.439	0.020	51	63	0.476	0.006	12	2	0.423	0.017	20	27	0.450	0.010	17	6	0.430	0.017	14	28	0.433	0.012	16	17	0.409	0.010	25	17
chrI	153156	A	T	6	12	0.400	0.016	25	40	0.444	0.008	16	23	0.441	0.011	24	51	0.432	0.008	4	9	0.434	0.020	49	74	0.476	0.006	6	13	0.423	0.017	18	17	0.451	0.010	7	9	0.433	0.017	16	17	0.428	0.012	18	25	0.410	0.010	14	20
chrI	153663	T	C	8	2	0.397	0.016	19	22	0.444	0.008	10	10	0.441	0.011	27	26	0.432	0.008	1	4	0.441	0.021	31	46	0.475	0.006	5	3	0.419	0.018	11	12	0.451	0.010	6	7	0.427	0.018	5	8	0.424	0.012	16	18	0.410	0.010	10	13
chrI	153742	T	C	7	9	0.397	0.016	24	22	0.441	0.008	5	11	0.437	0.011	28	31	0.429	0.008	0	3	0.445	0.020	29	40	0.474	0.006	3	6	0.420	0.018	7	20	0.445	0.010	8	2	0.431	0.017	6	4	0.426	0.012	13	10	0.411	0.010	10	21
chrI	153762	A	G	8	8	0.397	0.016	21	19	0.441	0.008	5	10	0.437	0.011	32	30	0.429	0.008	0	4	0.445	0.020	41	43	0.474	0.006	2	6	0.420	0.018	4	21	0.445	0.010	6	1	0.431	0.017	6	4	0.426	0.012	9	11	0.411	0.010	8	21
chrI	154086	A	G	3	3	0.399	0.016	8	13	0.443	0.008	6	9	0.435	0.011	4	10	0.427	0.008	0	0	0.440	0.020	28	25	0.474	0.006	4	1	0.422	0.018	6	6	0.446	0.010	4	0	0.427	0.017	2	8	0.424	0.012	6	11	0.407	0.010	2	4
chrI	154332	C	T	1	6	0.399	0.016	21	21	0.444	0.008	9	14	0.433	0.011	15	28	0.428	0.008	3	9	0.440	0.020	39	34	0.473	0.006	2	8	0.422	0.018	6	19	0.446	0.010	5	9	0.429	0.018	14	20	0.425	0.012	13	19	0.408	0.010	12	24
chrI	154717	A	G	1	5	0.398	0.016	11	11	0.444	0.008	9	13	0.434	0.011	18	24	0.428	0.008	4	2	0.440	0.021	50	26	0.473	0.006	3	6	0.422	0.018	5	13	0.446	0.010	7	6	0.427	0.018	11	6	0.426	0.012	7	24	0.409	0.010	7	10
chrI	154746	C	T	1	4	0.398	0.016	7	10	0.444	0.008	3	6	0.434	0.011	15	19	0.428	0.008	2	2	0.440	0.021	33	24	0.473	0.006	0	5	0.422	0.018	5	7	0.446	0.010	3	3	0.427	0.018	7	3	0.426	0.012	8	7	0.409	0.010	3	4
chrI	155562	T	G	5	10	0.396	0.017	10	30	0.444	0.008	10	9	0.434	0.011	23	27	0.428	0.008	6	6	0.436	0.021	52	57	0.472	0.007	12	10	0.424	0.018	5	24	0.449	0.011	2	8	0.427	0.018	7	6	0.424	0.012	5	13	0.407	0.010	9	17
chrI	156174	T	G	5	16	0.392	0.016	57	40	0.446	0.008	26	48	0.433	0.011	43	59	0.424	0.008	12	9	0.438	0.020	54	63	0.472	0.006	11	10	0.429	0.017	31	34	0.450	0.010	10	16	0.427	0.017	23	38	0.427	0.012	27	34	0.403	0.010	41	32
chrI	156314	T	C	0	14	0.389	0.016	32	35	0.444	0.008	12	26	0.429	0.011	14	28	0.422	0.008	10	5	0.442	0.020	58	56	0.471	0.006	8	14	0.426	0.017	19	27	0.452	0.010	5	6	0.426	0.017	17	11	0.427	0.012	8	14	0.403	0.010	9	23
chrI	156315	A	G	0	14	0.389	0.016	32	35	0.444	0.008	12	26	0.429	0.011	14	28	0.422	0.008	10	5	0.442	0.020	58	56	0.471	0.006	8	14	0.426	0.017	19	27	0.452	0.010	5	6	0.426	0.017	17	11	0.427	0.012	8	14	0.403	0.010	9	23
chrI	156383	T	G	1	10	0.389	0.016	31	31	0.444	0.008	12	22	0.429	0.011	15	21	0.422	0.008	9	2	0.442	0.020	40	45	0.471	0.006	7	4	0.426	0.017	14	14	0.452	0.010	4	0	0.426	0.017	12	12	0.427	0.012	13	13	0.403	0.010	10	18
chrI	156393	G	T	1	8	0.389	0.016	29	30	0.444	0.008	12	22	0.429	0.011	13	20	0.422	0.008	9	2	0.442	0.020	38	41	0.471	0.006	7	4	0.426	0.017	13	14	0.452	0.010	4	0	0.426	0.017	11	12	0.427	0.012	10	13	0.403	0.010	9	17
chrI	156394	G	A	1	8	0.389	0.016	29	30	0.444	0.008	12	22	0.429	0.011	13	20	0.422	0.008	9	2	0.442	0.020	38	41	0.471	0.006	7	4	0.426	0.017	13	14	0.452	0.010	4	0	0.426	0.017	11	12	0.427	0.012	10	13	0.403	0.010	9	17
chrI	156403	T	C	1	10	0.389	0.016	31	31	0.445	0.008	12	21	0.429	0.011	15	27	0.422	0.008	9	2	0.442	0.020	42	49	0.471	0.006	7	4	0.425	0.017	14	15	0.451	0.010	4	0	0.429	0.017	10	12	0.428	0.012	15	15	0.401	0.010	9	17
chrI	156453	G	T	0	8	0.389	0.016	22	35	0.445	0.008	15	18	0.429	0.011	19	34	0.422	0.008	7	2	0.442	0.020	44	50	0.471	0.006	7	6	0.425	0.017	10	9	0.451	0.010	0	0	0.429	0.017	8	5	0.428	0.012	11	13	0.401	0.010	2	6
chrI	156518	T	C	3	9	0.389	0.016	22	34	0.445	0.008	11	18	0.432	0.011	24	25	0.422	0.008	5	1	0.442	0.020	53	60	0.471	0.006	5	10	0.428	0.017	13	13	0.447	0.010	1	2	0.429	0.017	8	11	0.426	0.012	10	14	0.398	0.010	4	9
chrI	156538	T	C	3	7	0.389	0.016	17	29	0.445	0.008	6	20	0.432	0.011	22	25	0.422	0.008	5	1	0.442	0.020	54	54	0.471	0.006	3	13	0.428	0.017	14	13	0.447	0.010	4	2	0.429	0.017	9	15	0.426	0.012	11	11	0.398	0.010	6	16
chrI	156554	C	A	3	8	0.389	0.016	21	28	0.445	0.008	8	20	0.432	0.011	23	26	0.422	0.008	6	0	0.442	0.020	57	51	0.471	0.006	3	14	0.428	0.017	15	14	0.447	0.010	4	0	0.429	0.017	10	17	0.426	0.012	14	12	0.398	0.010	7	16
chrI	156584	T	C	2	10	0.389	0.016	18	23	0.445	0.008	6	12	0.432	0.011	15	27	0.422	0.008	4	0	0.442	0.020	39	47	0.471	0.006	3	14	0.428	0.017	15	12	0.447	0.010	4	0	0.429	0.017	7	15	0.426	0.012	11	9	0.398	0.010	8	16
chrI	156614	T	A	3	12	0.388	0.016	13	18	0.444	0.008	6	6	0.433	0.011	15	20	0.422	0.008	3	1	0.438	0.020	41	36	0.469	0.006	1	12	0.431	0.017	13	14	0.446	0.010	4	0	0.426	0.017	9	14	0.428	0.012	11	9	0.396	0.010	8	17
chrI	156615	C	T	3	12	0.388	0.016	13	18	0.444	0.008	6	6	0.433	0.011	15	20	0.422	0.008	3	1	0.438	0.020	41	36	0.469	0.006	1	12	0.431	0.017	13	14	0.446	0.010	4	0	0.426	0.017	9	14	0.428	0.012	11	9	0.396	0.010	8	17
chrI	156651	A	G	3	9	0.388	0.016	16	17	0.444	0.008	6	5	0.433	0.011	15	20	0.422	0.008	3	5	0.438	0.020	38	24	0.469	0.006	2	9	0.431	0.017	14	10	0.446	0.010	3	2	0.426	0.017	8	14	0.428	0.012	9	8	0.396	0.010	6	12
chrI	156666	G	A	2	7	0.388	0.016	17	17	0.444	0.008	6	4	0.433	0.011	14	17	0.422	0.008	3	5	0.438	0.020	33	24	0.469	0.006	2	6	0.431	0.017	11	9	0.446	0.010	2	2	0.426	0.017	7	9	0.428	0.012	6	10	0.396	0.010	3	8
chrI	156835	G	A	3	16	0.388	0.016	38	45	0.444	0.008	15	21	0.433	0.011	28	43	0.422	0.008	5	3	0.438	0.020	48	51	0.469	0.006	7	11	0.431	0.017	27	24	0.446	0.010	3	5	0.426	0.017	6	15	0.428	0.012	16	31	0.396	0.010	17	15
chrI	156949	T	C	4	16	0.388	0.016	42	50	0.443	0.008	16	27	0.433	0.011	35	40	0.421	0.008	6	11	0.438	0.020	51	40	0.470	0.006	7	3	0.428	0.017	11	36	0.447	0.010	6	11	0.425	0.017	8	21	0.430	0.012	21	28	0.397	0.010	25	23
chrI	157114	A	G	3	9	0.389	0.016	32	40	0.442	0.008	8	18	0.433	0.011	26	38	0.421	0.008	6	8	0.440	0.020	47	58	0.470	0.006	2	8	0.428	0.017	15	17	0.447	0.010	7	6	0.429	0.017	7	22	0.430	0.012	16	19	0.396	0.010	15	23
chrI	157134	G	A	3	10	0.388	0.016	31	34	0.441	0.008	7	13	0.433	0.011	24	30	0.421	0.008	4	4	0.441	0.020	48	60	0.471	0.006	2	5	0.430	0.017	16	15	0.448	0.010	5	11	0.429	0.017	11	13	0.431	0.012	15	21	0.396	0.010	11	20
chrI	157328	C	T	5	4	0.386	0.016	18	39	0.439	0.008	17	21	0.434	0.011	24	29	0.423	0.008	5	10	0.441	0.020	56	50	0.470	0.006	10	15	0.428	0.018	16	16	0.445	0.010	4	8	0.428	0.017	22	17	0.429	0.012	15	26	0.397	0.010	8	16
chrI	157339	C	T	4	5	0.386	0.016	18	38	0.439	0.008	17	23	0.434	0.011	28	32	0.423	0.008	5	10	0.441	0.020	53	50	0.470	0.006	9	15	0.428	0.018	18	14	0.445	0.010	6	5	0.428	0.017	21	20	0.429	0.012	14	27	0.397	0.010	8	15
chrI	157344	A	G	5	7	0.386	0.016	19	38	0.439	0.008	18	24	0.434	0.011	27	34	0.423	0.008	5	10	0.441	0.020	51	47	0.470	0.006	9	14	0.428	0.018	18	14	0.445	0.010	5	6	0.428	0.017	22	20	0.429	0.012	15	28	0.397	0.010	8	17
chrI	157428	G	A	7	11	0.386	0.016	23	35	0.439	0.008	23	15	0.434	0.011	24	38	0.423	0.008	3	13	0.441	0.020	50	52	0.470	0.006	2	9	0.428	0.018	21	13	0.445	0.010	6	3	0.428	0.017	13	19	0.429	0.012	15	18	0.397	0.010	8	16
chrI	157681	T	A	6	11	0.385	0.016	30	42	0.439	0.008	12	18	0.433	0.011	31	37	0.423	0.008	2	7	0.439	0.020	47	59	0.470	0.006	5	6	0.430	0.017	12	25	0.444	0.010	14	14	0.431	0.017	21	18	0.429	0.012	23	25	0.396	0.010	22	17
chrI	157912	C	G	8	13	0.377	0.016	20	26	0.442	0.008	8	16	0.431	0.011	24	35	0.424	0.008	9	7	0.438	0.020	57	58	0.468	0.006	6	6	0.430	0.017	20	20	0.441	0.010	4	6	0.430	0.017	7	18	0.429	0.012	13	29	0.395	0.010	6	20
chrI	158089	A	G	1	8	0.381	0.016	20	39	0.443	0.008	22	10	0.432	0.011	15	24	0.423	0.008	6	4	0.436	0.020	52	51	0.468	0.006	1	10	0.430	0.017	11	7	0.441	0.010	3	1	0.429	0.017	3	9	0.431	0.011	8	19	0.396	0.010	7	16
chrI	158200	A	G	4	9	0.381	0.016	33	36	0.443	0.008	13	12	0.432	0.011	19	31	0.423	0.008	2	3	0.436	0.020	49	59	0.468	0.006	3	9	0.430	0.017	9	13	0.441	0.010	4	5	0.429	0.017	9	11	0.431	0.011	10	13	0.396	0.010	7	14
chrI	158341	T	C	4	14	0.377	0.016	30	41	0.442	0.008	19	17	0.433	0.011	28	29	0.426	0.008	4	6	0.434	0.020	46	53	0.469	0.006	6	6	0.426	0.017	10	19	0.444	0.010	4	5	0.435	0.017	10	23	0.424	0.011	20	25	0.395	0.010	13	30
chrI	158503	C	T	1	12	0.374	0.016	29	32	0.439	0.008	16	10	0.432	0.011	21	29	0.426	0.008	7	4	0.433	0.019	46	42	0.469	0.006	6	10	0.427	0.017	13	17	0.442	0.010	9	11	0.435	0.017	12	17	0.425	0.011	14	18	0.393	0.010	21	27
chrI	158597	C	T	2	8	0.374	0.016	36	22	0.440	0.008	14	17	0.432	0.011	19	30	0.426	0.008	7	3	0.433	0.019	44	51	0.469	0.006	9	7	0.428	0.017	10	15	0.443	0.010	2	7	0.435	0.017	11	11	0.425	0.011	10	17	0.392	0.010	17	22
chrI	158641	C	T	4	7	0.374	0.016	28	33	0.440	0.008	6	13	0.432	0.011	12	27	0.426	0.008	4	4	0.433	0.019	50	52	0.469	0.006	1	3	0.428	0.017	9	21	0.443	0.010	3	1	0.435	0.017	8	11	0.425	0.011	13	19	0.392	0.010	15	16
chrI	158733	A	T	10	7	0.374	0.016	25	28	0.440	0.008	5	12	0.432	0.011	13	24	0.426	0.008	0	3	0.433	0.019	49	46	0.469	0.006	6	3	0.428	0.017	16	14	0.443	0.010	1	1	0.435	0.017	3	17	0.425	0.011	14	19	0.392	0.010	7	22
chrI	158824	G	C	8	7	0.374	0.016	31	32	0.440	0.008	14	15	0.432	0.011	27	37	0.428	0.008	5	5	0.433	0.019	49	46	0.471	0.006	4	3	0.428	0.017	7	12	0.445	0.010	3	2	0.435	0.017	7	17	0.425	0.011	12	25	0.392	0.010	3	29
chrI	158827	G	A	8	7	0.374	0.016	31	32	0.440	0.008	14	15	0.432	0.011	27	37	0.428	0.008	5	5	0.433	0.019	49	46	0.471	0.006	4	3	0.428	0.017	7	12	0.445	0.010	3	2	0.435	0.017	7	17	0.425	0.011	12	25	0.392	0.010	3	29
chrI	158870	T	C	5	7	0.374	0.016	35	33	0.440	0.008	11	20	0.432	0.011	36	42	0.428	0.008	9	5	0.433	0.019	39	49	0.471	0.006	7	3	0.428	0.017	8	15	0.445	0.010	6	7	0.435	0.017	14	18	0.425	0.011	10	26	0.392	0.010	2	22
chrI	158971	A	G	5	9	0.374	0.016	31	48	0.440	0.008	8	19	0.432	0.011	37	39	0.428	0.008	6	4	0.433	0.019	58	61	0.471	0.006	4	10	0.428	0.017	25	27	0.445	0.010	5	10	0.435	0.017	27	26	0.425	0.011	10	36	0.392	0.010	6	28
chrI	159164	G	C	6	8	0.374	0.016	28	32	0.440	0.008	8	23	0.432	0.011	37	32	0.428	0.008	4	12	0.433	0.019	57	58	0.470	0.006	4	6	0.428	0.017	24	24	0.445	0.010	9	1	0.435	0.017	8	32	0.425	0.011	14	19	0.392	0.010	7	21
chrI	159467	G	A	13	8	0.374	0.016	31	35	0.443	0.008	18	23	0.431	0.011	45	41	0.428	0.008	0	2	0.438	0.019	57	58	0.472	0.006	8	6	0.428	0.017	23	15	0.445	0.010	6	14	0.439	0.017	11	23	0.428	0.011	23	34	0.394	0.010	24	24
chrI	167310	C	T	9	17	0.356	0.016	24	33	0.452	0.008	20	24	0.428	0.011	31	33	0.432	0.008	4	14	0.430	0.020	50	55	0.478	0.006	10	13	0.436	0.017	14	16	0.444	0.010	3	8	0.439	0.017	16	13	0.426	0.011	18	26	0.396	0.010	22	25
chrI	167636	C	G	19	26	0.358	0.016	46	68	0.453	0.008	38	31	0.430	0.011	31	72	0.434	0.008	9	19	0.431	0.020	49	75	0.479	0.006	22	19	0.436	0.017	25	53	0.445	0.010	15	22	0.437	0.017	19	35	0.425	0.011	27	34	0.397	0.010	23	48
chrI	168686	G	A	8	17	0.360	0.016	39	34	0.456	0.008	11	14	0.434	0.011	52	40	0.433	0.008	10	6	0.427	0.020	40	43	0.481	0.006	10	5	0.439	0.017	16	31	0.443	0.010	4	4	0.440	0.017	25	18	0.428	0.011	17	12	0.401	0.010	11	11
chrI	168767	G	T	10	15	0.360	0.016	53	44	0.456	0.008	21	27	0.436	0.011	53	63	0.436	0.008	4	17	0.426	0.020	36	71	0.481	0.006	13	19	0.437	0.017	30	32	0.443	0.010	9	11	0.443	0.017	31	24	0.428	0.011	25	22	0.403	0.010	24	19
chrI	168772	G	A	10	15	0.360	0.016	51	44	0.456	0.008	23	26	0.436	0.011	51	62	0.436	0.008	4	17	0.426	0.020	38	75	0.481	0.006	12	20	0.437	0.017	31	34	0.443	0.010	9	11	0.443	0.017	30	22	0.428	0.011	28	22	0.403	0.010	24	20
chrI	168787	C	A	10	17	0.360	0.016	52	44	0.456	0.008	24	25	0.436	0.011	53	62	0.436	0.008	7	17	0.426	0.020	36	70	0.481	0.006	10	19	0.437	0.017	27	33	0.443	0.010	9	11	0.443	0.017	27	24	0.428	0.011	31	23	0.403	0.010	22	22
chrI	168836	G	A	12	14	0.362	0.016	49	48	0.456	0.008	27	27	0.435	0.011	47	55	0.438	0.008	15	15	0.427	0.020	46	54	0.482	0.006	8	20	0.438	0.017	17	38	0.444	0.010	8	11	0.444	0.017	32	28	0.428	0.011	27	29	0.403	0.010	21	31
chrI	168976	T	G	5	14	0.363	0.016	34	48	0.456	0.008	24	31	0.436	0.011	41	50	0.438	0.008	7	11	0.427	0.020	34	40	0.483	0.006	7	16	0.441	0.017	22	31	0.447	0.010	7	18	0.443	0.017	17	30	0.431	0.011	12	27	0.407	0.010	19	41
chrI	169205	C	T	4	8	0.363	0.016	16	15	0.459	0.008	7	7	0.437	0.011	14	19	0.442	0.008	2	2	0.423	0.019	32	55	0.483	0.006	4	5	0.441	0.017	12	13	0.447	0.010	2	9	0.443	0.017	3	14	0.431	0.011	10	8	0.407	0.010	10	11
chrI	169217	T	C	3	8	0.363	0.016	14	12	0.459	0.008	5	4	0.437	0.011	10	14	0.442	0.008	2	2	0.423	0.019	28	50	0.483	0.006	4	5	0.441	0.017	9	7	0.447	0.010	2	7	0.443	0.017	3	12	0.431	0.011	5	6	0.407	0.010	9	11
chrI	169243	C	T	1	0	0.363	0.016	5	7	0.459	0.008	2	1	0.437	0.011	6	3	0.442	0.008	3	0	0.423	0.019	19	27	0.483	0.006	1	0	0.441	0.017	4	2	0.447	0.010	1	0	0.443	0.017	1	1	0.431	0.011	4	2	0.407	0.010	6	5
chrI	169269	T	C	4	5	0.363	0.016	14	24	0.459	0.008	12	10	0.437	0.011	8	13	0.442	0.008	4	4	0.423	0.019	24	33	0.483	0.006	3	2	0.441	0.017	9	6	0.447	0.010	5	1	0.443	0.017	4	6	0.431	0.011	7	7	0.407	0.010	12	16
chrI	169422	C	T	9	21	0.363	0.016	33	42	0.459	0.008	21	20	0.437	0.011	30	42	0.442	0.008	5	11	0.423	0.019	57	54	0.483	0.006	9	10	0.441	0.017	34	27	0.447	0.010	10	22	0.443	0.017	19	21	0.432	0.011	18	31	0.407	0.010	23	30
chrI	169476	T	C	11	16	0.364	0.015	30	59	0.459	0.008	19	28	0.438	0.010	34	41	0.441	0.008	6	13	0.420	0.019	52	68	0.482	0.006	5	11	0.441	0.017	33	34	0.444	0.010	8	16	0.445	0.017	15	34	0.431	0.011	30	42	0.406	0.010	28	29
chrI	169638	T	C	8	12	0.364	0.015	39	42	0.459	0.008	20	32	0.438	0.010	35	40	0.441	0.008	8	14	0.420	0.019	59	51	0.482	0.006	4	8	0.441	0.017	31	26	0.444	0.010	3	16	0.445	0.017	12	22	0.431	0.011	20	30	0.406	0.010	26	36
chrI	169689	C	T	8	19	0.364	0.015	36	52	0.459	0.008	21	36	0.438	0.010	32	43	0.441	0.008	8	18	0.420	0.019	67	61	0.482	0.006	6	7	0.441	0.017	32	35	0.444	0.010	2	11	0.445	0.017	15	24	0.431	0.011	23	30	0.406	0.010	22	35
chrI	169830	A	G	8	8	0.364	0.015	40	57	0.459	0.008	17	39	0.438	0.010	51	41	0.441	0.008	6	13	0.420	0.019	59	71	0.482	0.006	8	12	0.441	0.017	15	38	0.444	0.010	4	6	0.445	0.017	22	21	0.431	0.011	15	40	0.406	0.010	21	39
chrI	169887	C	T	14	18	0.364	0.015	38	56	0.459	0.008	20	42	0.438	0.010	55	52	0.441	0.008	9	12	0.420	0.019	59	70	0.482	0.006	10	22	0.441	0.017	18	36	0.444	0.010	12	10	0.445	0.017	20	20	0.431	0.011	16	40	0.406	0.010	30	37
chrI	169992	T	C	5	20	0.363	0.015	49	71	0.461	0.008	27	33	0.438	0.010	40	45	0.441	0.007	11	11	0.420	0.019	53	59	0.483	0.006	10	21	0.443	0.017	28	30	0.442	0.010	9	9	0.448	0.016	15	20	0.433	0.011	27	29	0.405	0.010	33	31
chrI	170022	T	C	8	16	0.363	0.015	46	66	0.461	0.008	24	27	0.438	0.010	41	46	0.441	0.007	11	13	0.420	0.019	55	61	0.483	0.006	5	23	0.443	0.017	32	26	0.442	0.010	6	5	0.448	0.016	14	15	0.433	0.011	24	30	0.405	0.010	23	29
chrI	170564	G	A	3	9	0.360	0.015	29	31	0.458	0.008	15	17	0.437	0.010	33	35	0.442	0.007	5	3	0.424	0.019	40	47	0.483	0.006	9	4	0.442	0.016	21	18	0.438	0.010	7	9	0.449	0.016	12	11	0.433	0.011	23	22	0.404	0.009	9	22
chrI	171389	A	G	3	5	0.362	0.015	39	33	0.458	0.007	6	28	0.439	0.010	19	32	0.442	0.007	2	10	0.423	0.019	61	62	0.485	0.006	8	5	0.447	0.016	9	13	0.437	0.010	9	10	0.447	0.016	15	20	0.431	0.011	15	31	0.405	0.009	3	32
chrI	171431	G	A	3	10	0.362	0.015	34	32	0.459	0.007	5	25	0.439	0.010	24	30	0.442	0.007	1	7	0.423	0.019	39	48	0.485	0.006	5	9	0.447	0.016	11	13	0.437	0.010	6	10	0.447	0.016	16	21	0.431	0.011	18	30	0.405	0.009	10	28
chrI	171975	A	G	2	1	0.359	0.015	3	7	0.459	0.007	6	3	0.439	0.010	4	7	0.441	0.007	0	0	0.421	0.018	14	17	0.485	0.006	1	2	0.445	0.016	6	2	0.437	0.010	0	2	0.446	0.016	5	1	0.427	0.011	2	6	0.403	0.009	2	2
chrI	172113	C	A	3	6	0.361	0.015	20	6	0.456	0.007	12	5	0.439	0.010	10	9	0.440	0.007	0	0	0.426	0.018	24	38	0.484	0.006	0	2	0.444	0.016	1	6	0.438	0.010	8	2	0.446	0.016	4	9	0.427	0.010	4	5	0.405	0.009	4	6
chrI	172129	A	T	3	6	0.361	0.015	20	8	0.456	0.007	12	6	0.439	0.010	10	9	0.440	0.007	2	0	0.426	0.018	28	40	0.484	0.006	0	2	0.444	0.016	1	6	0.438	0.010	8	2	0.446	0.016	4	13	0.427	0.010	4	5	0.405	0.009	4	6
chrI	172431	A	T	3	2	0.360	0.015	13	21	0.457	0.007	10	13	0.438	0.010	18	30	0.440	0.007	3	5	0.424	0.018	22	30	0.484	0.006	0	6	0.442	0.016	11	10	0.439	0.009	5	0	0.444	0.016	11	12	0.428	0.010	14	17	0.402	0.009	4	24
chrI	172585	A	T	0	2	0.360	0.015	16	21	0.457	0.007	3	13	0.438	0.010	15	16	0.440	0.007	2	1	0.424	0.018	26	41	0.484	0.006	3	10	0.442	0.016	12	6	0.439	0.009	6	2	0.445	0.016	7	8	0.428	0.010	7	10	0.402	0.009	3	8
chrI	173222	A	C	8	13	0.360	0.015	21	21	0.459	0.007	13	17	0.437	0.010	24	30	0.440	0.007	6	2	0.425	0.018	39	47	0.484	0.006	5	7	0.444	0.016	17	17	0.439	0.009	7	0	0.446	0.016	13	9	0.428	0.010	7	18	0.402	0.009	6	12
chrI	173339	G	A	10	15	0.359	0.015	15	26	0.458	0.007	6	13	0.437	0.010	28	32	0.440	0.007	4	6	0.425	0.018	42	53	0.484	0.006	2	7	0.444	0.016	15	14	0.439	0.009	4	4	0.446	0.016	14	13	0.428	0.010	7	22	0.401	0.009	10	15
chrI	174118	G	A	7	20	0.358	0.015	36	45	0.458	0.007	12	20	0.440	0.010	34	41	0.441	0.007	6	12	0.426	0.018	46	53	0.486	0.006	9	8	0.450	0.016	18	22	0.436	0.009	10	12	0.447	0.016	14	24	0.425	0.010	14	19	0.397	0.009	13	27
chrI	174371	T	C	5	22	0.358	0.015	22	36	0.458	0.007	18	25	0.440	0.010	33	43	0.440	0.007	7	8	0.426	0.018	57	63	0.486	0.006	6	24	0.450	0.016	17	25	0.437	0.009	9	5	0.447	0.016	12	26	0.427	0.010	13	31	0.397	0.009	10	27
chrI	174746	T	G	12	14	0.360	0.015	44	70	0.457	0.007	19	43	0.439	0.010	41	75	0.440	0.007	9	6	0.426	0.018	57	67	0.488	0.006	12	15	0.453	0.016	22	39	0.434	0.009	14	19	0.446	0.016	20	27	0.428	0.010	34	35	0.397	0.009	14	40
chrI	174919	A	G	8	12	0.361	0.015	37	35	0.458	0.007	14	19	0.438	0.010	36	46	0.441	0.007	4	5	0.425	0.018	55	63	0.489	0.006	14	8	0.450	0.016	19	30	0.432	0.009	4	4	0.444	0.016	4	12	0.429	0.010	23	34	0.396	0.009	14	22
chrI	174938	G	A	9	12	0.361	0.015	37	38	0.458	0.007	16	19	0.438	0.010	41	46	0.441	0.007	4	8	0.425	0.018	51	59	0.489	0.006	15	7	0.450	0.016	19	29	0.432	0.009	3	5	0.444	0.016	5	12	0.429	0.010	21	40	0.396	0.009	14	25
chrI	175121	G	A	21	22	0.361	0.015	67	63	0.458	0.007	47	44	0.438	0.010	41	59	0.441	0.007	9	16	0.425	0.018	60	85	0.489	0.006	17	25	0.450	0.016	36	45	0.432	0.009	14	22	0.444	0.016	27	36	0.430	0.010	26	45	0.396	0.009	33	44
chrI	175281	G	A	22	28	0.359	0.015	79	84	0.459	0.007	41	59	0.440	0.010	62	91	0.440	0.007	17	28	0.425	0.018	55	79	0.490	0.006	19	31	0.452	0.016	42	51	0.434	0.009	14	31	0.446	0.016	42	67	0.430	0.010	43	63	0.395	0.009	43	61
chrI	175315	G	A	18	26	0.359	0.015	58	84	0.459	0.007	40	53	0.440	0.010	61	79	0.440	0.007	16	25	0.425	0.018	54	76	0.490	0.006	28	28	0.452	0.016	39	47	0.434	0.009	14	21	0.446	0.016	39	55	0.430	0.010	38	63	0.395	0.009	47	56
chrI	176266	A	T	1	0	0.362	0.015	6	8	0.460	0.007	0	1	0.441	0.010	2	11	0.441	0.007	2	2	0.430	0.018	6	14	0.490	0.006	2	2	0.454	0.016	5	10	0.436	0.009	2	2	0.447	0.016	4	11	0.432	0.010	4	3	0.397	0.009	2	11
chrI	176393	A	T	2	0	0.362	0.015	5	4	0.460	0.007	6	4	0.441	0.010	4	4	0.442	0.007	2	4	0.430	0.018	17	5	0.489	0.006	0	4	0.455	0.015	9	12	0.436	0.009	2	0	0.447	0.016	3	5	0.432	0.010	8	5	0.398	0.009	4	3
chrI	176646	G	A	1	5	0.362	0.015	15	8	0.460	0.007	5	10	0.442	0.010	14	23	0.442	0.007	2	2	0.429	0.018	33	34	0.489	0.006	9	3	0.455	0.015	6	12	0.436	0.009	4	8	0.447	0.016	10	11	0.433	0.010	5	13	0.397	0.009	8	12
chrI	176694	A	G	9	17	0.362	0.015	24	26	0.460	0.007	16	18	0.443	0.010	31	44	0.442	0.007	4	8	0.429	0.018	32	55	0.489	0.006	7	11	0.453	0.015	17	23	0.439	0.009	10	15	0.447	0.016	19	27	0.433	0.010	14	27	0.397	0.009	17	32
chrI	176847	G	A	7	12	0.361	0.015	30	37	0.460	0.007	21	31	0.443	0.010	31	48	0.442	0.007	9	13	0.427	0.018	34	56	0.489	0.006	12	13	0.453	0.015	20	16	0.439	0.009	11	18	0.449	0.016	24	28	0.433	0.010	19	41	0.397	0.009	19	32
chrI	176858	A	G	9	16	0.361	0.015	32	41	0.460	0.007	22	34	0.443	0.010	34	58	0.442	0.007	11	15	0.427	0.018	35	52	0.489	0.006	13	16	0.453	0.015	22	25	0.439	0.009	9	20	0.449	0.016	22	30	0.433	0.010	28	46	0.397	0.009	17	38
chrI	176948	A	G	7	17	0.363	0.015	34	49	0.460	0.007	24	27	0.442	0.010	29	47	0.442	0.007	7	12	0.427	0.018	35	44	0.489	0.006	17	10	0.456	0.015	19	33	0.439	0.009	11	7	0.449	0.016	17	19	0.433	0.010	22	28	0.397	0.009	11	21
chrI	176973	A	G	6	13	0.363	0.015	37	43	0.460	0.007	25	23	0.442	0.010	24	41	0.442	0.007	7	8	0.427	0.018	34	37	0.489	0.006	16	9	0.456	0.015	19	25	0.439	0.009	9	4	0.449	0.016	22	19	0.433	0.010	16	21	0.397	0.009	13	11
chrI	177054	G	A	8	9	0.363	0.015	36	48	0.460	0.007	23	21	0.442	0.010	20	52	0.442	0.007	6	6	0.428	0.017	49	54	0.489	0.006	11	12	0.456	0.015	16	28	0.439	0.009	7	4	0.449	0.016	15	19	0.434	0.010	15	27	0.397	0.009	14	10
chrI	177243	G	A	3	13	0.363	0.015	32	38	0.459	0.007	18	45	0.441	0.010	22	62	0.442	0.007	9	12	0.428	0.017	51	63	0.489	0.006	16	21	0.455	0.015	32	33	0.440	0.009	16	7	0.452	0.016	20	18	0.434	0.010	27	29	0.397	0.009	21	33
chrI	177340	A	G	5	12	0.364	0.015	29	55	0.461	0.007	23	32	0.441	0.010	28	57	0.442	0.007	10	6	0.426	0.017	48	70	0.490	0.006	4	16	0.453	0.015	24	41	0.440	0.009	11	13	0.452	0.016	12	22	0.434	0.010	12	42	0.398	0.009	16	29
chrI	177397	T	C	5	12	0.366	0.015	24	56	0.458	0.007	21	25	0.442	0.010	29	49	0.443	0.007	6	3	0.423	0.018	34	40	0.491	0.006	6	12	0.448	0.015	22	39	0.438	0.009	7	10	0.453	0.016	18	15	0.437	0.010	11	52	0.395	0.009	11	30
chrI	177667	T	C	7	13	0.367	0.015	33	47	0.458	0.007	28	33	0.444	0.010	42	51	0.442	0.007	8	23	0.424	0.018	55	79	0.491	0.006	17	15	0.451	0.016	16	26	0.440	0.009	13	28	0.452	0.016	27	26	0.434	0.010	21	48	0.397	0.009	19	25
chrI	177726	G	A	7	12	0.367	0.015	43	53	0.459	0.007	22	30	0.445	0.010	35	47	0.444	0.007	9	13	0.424	0.018	51	74	0.494	0.006	13	11	0.451	0.016	24	39	0.438	0.009	13	11	0.452	0.016	20	17	0.436	0.010	21	40	0.397	0.009	18	20
chrI	177737	G	A	8	9	0.367	0.015	47	55	0.459	0.007	25	29	0.445	0.010	45	53	0.444	0.007	7	11	0.424	0.018	48	73	0.494	0.006	16	10	0.451	0.016	26	41	0.438	0.009	13	12	0.452	0.016	25	21	0.436	0.010	20	37	0.397	0.009	21	21
chrI	177947	A	G	3	14	0.368	0.015	40	49	0.459	0.007	24	22	0.444	0.010	29	53	0.443	0.007	13	3	0.427	0.018	63	58	0.493	0.006	22	10	0.451	0.016	19	34	0.439	0.009	3	5	0.453	0.016	22	26	0.435	0.010	14	28	0.396	0.009	12	32
chrI	178130	T	C	2	18	0.368	0.015	36	54	0.459	0.007	13	24	0.445	0.010	41	39	0.444	0.007	13	12	0.424	0.018	68	85	0.495	0.006	13	5	0.452	0.016	24	33	0.438	0.009	17	15	0.451	0.016	18	22	0.437	0.010	17	28	0.396	0.009	17	27
chrI	178355	C	T	6	9	0.368	0.015	20	35	0.460	0.007	16	11	0.445	0.010	24	28	0.444	0.007	3	14	0.426	0.018	48	59	0.493	0.006	1	2	0.452	0.016	11	16	0.439	0.009	5	6	0.453	0.016	15	17	0.438	0.010	17	19	0.396	0.009	10	19
chrI	178541	A	G	3	11	0.369	0.015	21	28	0.460	0.007	17	31	0.448	0.010	22	29	0.443	0.007	1	6	0.427	0.018	46	58	0.493	0.006	7	8	0.454	0.016	18	31	0.439	0.009	8	3	0.454	0.016	7	9	0.436	0.010	8	26	0.397	0.009	16	15
chrI	178563	T	C	6	13	0.369	0.015	23	27	0.460	0.007	19	28	0.448	0.010	24	30	0.443	0.007	1	7	0.427	0.018	56	64	0.493	0.006	10	10	0.454	0.016	19	31	0.439	0.009	8	5	0.454	0.016	6	9	0.436	0.010	10	25	0.397	0.009	19	16
chrI	178616	T	C	7	15	0.370	0.015	27	32	0.460	0.007	25	21	0.448	0.010	32	28	0.443	0.007	2	6	0.427	0.018	58	66	0.493	0.006	11	12	0.454	0.016	20	34	0.439	0.009	11	14	0.454	0.016	8	20	0.436	0.010	8	28	0.397	0.009	14	18
chrI	178751	G	T	7	16	0.370	0.015	31	33	0.460	0.007	16	35	0.448	0.010	32	33	0.443	0.007	8	12	0.427	0.018	55	53	0.493	0.006	13	12	0.454	0.016	22	21	0.439	0.009	7	10	0.454	0.016	13	11	0.436	0.010	24	33	0.397	0.009	22	23
chrI	178802	A	G	4	17	0.369	0.015	30	32	0.461	0.008	13	33	0.446	0.010	34	41	0.444	0.007	6	15	0.427	0.018	63	70	0.494	0.006	11	13	0.454	0.016	20	31	0.437	0.009	6	8	0.454	0.016	11	17	0.437	0.011	23	38	0.396	0.009	27	26
chrI	178826	G	A	5	15	0.369	0.015	29	29	0.461	0.008	11	33	0.446	0.010	32	32	0.444	0.007	1	11	0.427	0.018	54	72	0.494	0.006	14	11	0.454	0.016	21	26	0.437	0.009	5	6	0.454	0.016	18	17	0.437	0.011	24	32	0.396	0.009	24	23
chrI	178827	A	G	5	15	0.369	0.015	29	29	0.461	0.008	11	33	0.446	0.010	32	32	0.444	0.007	1	11	0.427	0.018	54	72	0.494	0.006	14	11	0.454	0.016	21	26	0.437	0.009	5	6	0.454	0.016	18	17	0.437	0.011	24	32	0.396	0.009	24	23
chrI	178989	A	G	1	9	0.369	0.015	15	32	0.462	0.008	9	12	0.447	0.010	18	26	0.444	0.007	2	6	0.427	0.018	38	76	0.494	0.006	7	4	0.454	0.016	9	21	0.438	0.009	7	7	0.453	0.016	10	8	0.435	0.011	12	12	0.395	0.009	9	9
chrI	179051	A	G	1	3	0.369	0.015	11	23	0.462	0.008	10	7	0.447	0.010	20	27	0.444	0.007	0	10	0.427	0.018	35	53	0.494	0.006	1	5	0.454	0.016	13	18	0.438	0.009	4	8	0.453	0.016	6	11	0.435	0.011	13	13	0.395	0.009	5	7
chrI	179052	A	G	1	3	0.369	0.015	11	23	0.462	0.008	10	7	0.447	0.010	20	27	0.444	0.007	0	10	0.427	0.018	35	53	0.494	0.006	1	5	0.454	0.016	13	18	0.438	0.009	4	8	0.453	0.016	6	11	0.435	0.011	13	13	0.395	0.009	5	7
chrI	179155	C	T	0	4	0.369	0.015	17	19	0.462	0.008	8	7	0.447	0.010	19	21	0.444	0.007	2	2	0.427	0.018	34	37	0.494	0.006	4	5	0.454	0.016	13	8	0.438	0.009	4	4	0.453	0.016	10	7	0.435	0.011	7	13	0.395	0.009	8	10
chrI	179221	A	G	0	2	0.369	0.015	15	25	0.463	0.008	10	6	0.448	0.010	20	19	0.445	0.007	4	5	0.426	0.018	35	32	0.494	0.006	3	1	0.454	0.016	14	11	0.436	0.009	0	2	0.454	0.016	5	4	0.435	0.011	5	9	0.397	0.009	5	5
chrI	179401	T	A	4	22	0.369	0.015	35	50	0.462	0.008	23	29	0.448	0.010	43	48	0.444	0.007	3	16	0.424	0.018	64	53	0.494	0.006	9	16	0.454	0.016	14	26	0.437	0.009	15	15	0.454	0.016	20	27	0.437	0.011	21	27	0.396	0.009	21	33
chrI	179537	G	C	8	18	0.367	0.015	45	45	0.465	0.008	24	50	0.447	0.010	42	53	0.447	0.007	4	5	0.422	0.018	67	60	0.494	0.006	6	22	0.460	0.016	19	35	0.435	0.010	10	14	0.454	0.017	21	18	0.435	0.011	25	28	0.398	0.009	19	30
chrI	179601	C	G	5	7	0.370	0.015	41	36	0.463	0.008	14	52	0.447	0.010	36	48	0.446	0.007	4	8	0.422	0.018	65	82	0.495	0.006	11	13	0.456	0.016	23	21	0.437	0.010	11	14	0.454	0.016	19	26	0.436	0.011	19	35	0.397	0.009	11	22
chrI	179609	G	C	5	7	0.370	0.015	36	35	0.463	0.008	13	49	0.447	0.010	35	45	0.446	0.007	4	9	0.422	0.018	64	82	0.495	0.006	9	10	0.456	0.016	18	20	0.437	0.010	12	13	0.454	0.016	19	26	0.436	0.011	18	35	0.397	0.009	12	20
chrI	179637	C	G	8	7	0.370	0.015	37	22	0.463	0.008	13	41	0.447	0.010	36	41	0.446	0.007	2	14	0.422	0.018	51	79	0.495	0.006	10	10	0.456	0.016	21	20	0.437	0.010	15	15	0.454	0.016	18	22	0.436	0.011	19	33	0.397	0.009	10	25
chrI	179638	T	C	8	7	0.370	0.015	37	22	0.463	0.008	13	41	0.447	0.010	36	41	0.446	0.007	2	14	0.422	0.018	51	79	0.495	0.006	10	10	0.456	0.016	21	20	0.437	0.010	15	15	0.454	0.016	18	22	0.436	0.011	19	33	0.397	0.009	10	25
chrI	179667	T	G	7	7	0.370	0.015	39	23	0.463	0.008	10	39	0.447	0.010	41	43	0.446	0.007	2	14	0.422	0.018	52	71	0.495	0.006	9	12	0.456	0.016	24	17	0.437	0.010	14	18	0.454	0.016	20	21	0.436	0.011	19	33	0.397	0.009	14	24
chrI	179832	C	A	7	2	0.371	0.015	36	16	0.463	0.008	24	13	0.445	0.010	36	27	0.446	0.007	7	3	0.417	0.018	56	38	0.495	0.006	7	10	0.457	0.016	19	12	0.437	0.010	5	2	0.454	0.017	8	12	0.436	0.011	23	11	0.396	0.009	13	5
chrI	179836	T	G	7	2	0.371	0.015	36	16	0.463	0.008	24	13	0.445	0.010	36	27	0.446	0.007	7	3	0.417	0.018	56	38	0.495	0.006	7	10	0.457	0.016	19	12	0.437	0.010	5	2	0.454	0.017	8	12	0.436	0.011	23	11	0.396	0.009	13	5
chrI	179860	C	T	7	0	0.371	0.015	41	17	0.463	0.008	20	11	0.445	0.010	32	20	0.446	0.007	5	3	0.417	0.018	58	57	0.495	0.006	8	9	0.457	0.016	22	12	0.437	0.010	8	1	0.454	0.017	6	10	0.436	0.011	22	11	0.396	0.009	13	7
chrI	179861	T	C	7	0	0.371	0.015	41	17	0.463	0.008	20	11	0.445	0.010	32	20	0.446	0.007	5	3	0.417	0.018	58	57	0.495	0.006	8	9	0.457	0.016	22	12	0.437	0.010	8	1	0.454	0.017	6	10	0.436	0.011	22	11	0.396	0.009	13	7
chrI	180328	G	A	0	5	0.372	0.015	24	7	0.463	0.008	10	2	0.445	0.010	11	11	0.448	0.007	2	0	0.413	0.018	48	7	0.495	0.006	7	1	0.455	0.016	6	5	0.439	0.010	10	0	0.455	0.017	11	2	0.439	0.011	16	3	0.400	0.010	9	0
chrI	180332	G	A	0	5	0.372	0.015	24	7	0.463	0.008	10	2	0.445	0.010	11	11	0.448	0.007	2	0	0.413	0.018	48	7	0.495	0.006	7	1	0.455	0.016	6	5	0.439	0.010	10	0	0.455	0.017	11	2	0.439	0.011	16	3	0.400	0.010	9	0
chrI	180338	T	C	0	5	0.372	0.015	26	7	0.463	0.008	12	2	0.445	0.010	13	12	0.448	0.007	2	0	0.413	0.018	49	7	0.495	0.006	8	1	0.455	0.016	6	5	0.439	0.010	10	0	0.455	0.017	14	2	0.439	0.011	16	3	0.400	0.010	9	0
chrI	180345	C	T	0	5	0.372	0.015	26	8	0.463	0.008	12	3	0.445	0.010	16	12	0.448	0.007	1	0	0.413	0.018	51	7	0.495	0.006	8	1	0.455	0.016	6	6	0.439	0.010	11	0	0.455	0.017	15	2	0.439	0.011	15	3	0.400	0.010	9	1
chrI	180359	G	A	0	5	0.372	0.015	24	10	0.463	0.008	14	3	0.445	0.010	18	15	0.448	0.007	1	0	0.413	0.018	50	7	0.495	0.006	9	1	0.455	0.016	8	6	0.439	0.010	11	0	0.455	0.017	17	2	0.439	0.011	16	3	0.400	0.010	9	1
chrI	180360	A	T	0	5	0.372	0.015	24	10	0.463	0.008	14	3	0.445	0.010	18	15	0.448	0.007	1	0	0.413	0.018	50	7	0.495	0.006	9	1	0.455	0.016	8	6	0.439	0.010	11	0	0.455	0.017	17	2	0.439	0.011	16	3	0.400	0.010	9	1
chrI	180453	T	C	9	18	0.372	0.015	38	36	0.463	0.008	15	22	0.445	0.010	34	27	0.448	0.007	9	6	0.413	0.018	60	23	0.495	0.006	14	4	0.455	0.016	31	16	0.439	0.010	16	10	0.455	0.017	17	15	0.439	0.011	20	22	0.400	0.010	22	24
chrI	180468	T	C	6	18	0.372	0.015	39	35	0.463	0.008	22	24	0.445	0.010	37	28	0.448	0.007	11	6	0.413	0.018	60	25	0.495	0.006	13	5	0.455	0.016	32	16	0.439	0.010	17	10	0.455	0.017	16	18	0.439	0.011	21	22	0.400	0.010	28	26
chrI	180473	C	G	7	18	0.372	0.015	37	35	0.463	0.008	20	24	0.445	0.010	37	29	0.448	0.007	11	6	0.413	0.018	57	25	0.495	0.006	14	5	0.455	0.016	33	16	0.439	0.010	16	10	0.455	0.017	15	19	0.439	0.011	19	22	0.400	0.010	27	26
chrI	180475	C	G	7	18	0.372	0.015	37	35	0.463	0.008	20	24	0.445	0.010	37	29	0.448	0.007	11	6	0.413	0.018	57	25	0.495	0.006	14	5	0.455	0.016	33	16	0.439	0.010	16	10	0.455	0.017	15	19	0.439	0.011	19	22	0.400	0.010	27	26
chrI	180481	C	T	8	19	0.372	0.015	40	37	0.463	0.008	21	27	0.445	0.010	37	30	0.448	0.007	11	9	0.413	0.018	58	25	0.495	0.006	14	5	0.455	0.016	33	17	0.439	0.010	16	12	0.455	0.017	16	18	0.439	0.011	20	24	0.400	0.010	28	29
chrI	182263	G	A	12	5	0.373	0.015	36	16	0.464	0.008	15	14	0.451	0.010	38	12	0.445	0.007	3	0	0.415	0.018	42	26	0.499	0.006	10	4	0.454	0.016	20	13	0.439	0.009	7	5	0.459	0.016	17	13	0.442	0.010	24	12	0.398	0.009	22	12
chrI	182280	C	T	10	3	0.373	0.015	35	14	0.464	0.008	11	14	0.451	0.010	44	9	0.445	0.007	5	0	0.415	0.018	37	16	0.499	0.006	13	4	0.454	0.016	20	8	0.439	0.009	7	5	0.459	0.016	16	8	0.442	0.010	24	8	0.398	0.009	19	7
chrI	182281	A	G	10	3	0.373	0.015	35	14	0.464	0.008	11	14	0.451	0.010	44	9	0.445	0.007	5	0	0.415	0.018	37	16	0.499	0.006	13	4	0.454	0.016	20	8	0.439	0.009	7	5	0.459	0.016	16	8	0.442	0.010	24	8	0.398	0.009	19	7
chrI	182283	G	C	10	3	0.373	0.015	35	14	0.464	0.008	11	14	0.451	0.010	44	9	0.445	0.007	5	0	0.415	0.018	37	16	0.499	0.006	13	4	0.454	0.016	20	8	0.439	0.009	7	5	0.459	0.016	16	8	0.442	0.010	24	8	0.398	0.009	19	7
chrI	182289	C	A	12	3	0.373	0.015	32	14	0.464	0.008	8	14	0.451	0.010	42	9	0.445	0.007	5	0	0.415	0.018	32	16	0.499	0.006	14	4	0.454	0.016	20	8	0.439	0.009	7	5	0.459	0.016	18	8	0.442	0.010	23	8	0.398	0.009	20	7
chrI	182290	A	T	12	3	0.373	0.015	32	14	0.464	0.008	8	14	0.451	0.010	42	9	0.445	0.007	5	0	0.415	0.018	32	16	0.499	0.006	14	4	0.454	0.016	20	8	0.439	0.009	7	5	0.459	0.016	18	8	0.442	0.010	23	8	0.398	0.009	20	7
chrI	182295	G	A	12	3	0.373	0.015	32	14	0.464	0.008	8	14	0.451	0.010	42	9	0.445	0.007	5	0	0.415	0.018	37	16	0.499	0.006	15	4	0.454	0.016	23	8	0.439	0.009	7	5	0.459	0.016	19	8	0.442	0.010	23	8	0.398	0.009	21	7
chrI	182304	G	T	12	4	0.373	0.015	26	16	0.464	0.008	7	18	0.451	0.010	32	14	0.445	0.007	6	0	0.415	0.018	33	16	0.499	0.006	14	4	0.454	0.016	17	10	0.439	0.009	7	5	0.459	0.016	16	9	0.442	0.010	17	10	0.398	0.009	21	8
chrI	182311	T	G	12	4	0.373	0.015	26	16	0.464	0.008	7	18	0.451	0.010	32	14	0.445	0.007	6	0	0.415	0.018	33	16	0.499	0.006	14	4	0.454	0.016	17	10	0.439	0.009	7	5	0.459	0.016	16	9	0.442	0.010	17	10	0.398	0.009	21	8
chrI	182327	T	C	11	4	0.375	0.015	24	9	0.464	0.008	9	16	0.451	0.010	33	12	0.445	0.007	6	0	0.415	0.018	35	17	0.499	0.006	15	4	0.454	0.016	15	8	0.439	0.009	5	3	0.461	0.016	19	7	0.442	0.010	22	10	0.398	0.009	21	6
chrI	182335	G	T	9	3	0.375	0.015	23	9	0.464	0.008	12	16	0.451	0.010	29	12	0.445	0.007	5	0	0.415	0.018	35	19	0.499	0.006	15	2	0.454	0.016	16	10	0.439	0.009	5	3	0.461	0.016	19	8	0.442	0.010	20	10	0.398	0.009	18	6
chrI	182405	A	G	0	4	0.375	0.015	23	4	0.464	0.008	6	1	0.451	0.010	23	6	0.445	0.007	3	0	0.416	0.018	27	6	0.499	0.006	9	0	0.456	0.016	2	2	0.439	0.009	8	2	0.461	0.016	12	1	0.442	0.010	11	0	0.398	0.009	8	0
chrI	182407	G	A	0	4	0.375	0.015	23	4	0.464	0.008	6	1	0.451	0.010	23	6	0.445	0.007	3	0	0.416	0.018	27	6	0.499	0.006	9	0	0.456	0.016	2	2	0.439	0.009	8	2	0.461	0.016	12	1	0.442	0.010	11	0	0.398	0.009	8	0
chrI	182413	G	T	0	4	0.375	0.015	23	4	0.464	0.008	6	1	0.451	0.010	23	6	0.445	0.007	3	0	0.416	0.018	27	6	0.499	0.006	9	0	0.456	0.016	2	2	0.439	0.009	8	2	0.461	0.016	12	1	0.442	0.010	11	0	0.398	0.009	8	0
chrI	182414	A	G	0	4	0.375	0.015	23	4	0.464	0.008	6	1	0.451	0.010	23	6	0.445	0.007	3	0	0.416	0.018	27	6	0.499	0.006	9	0	0.456	0.016	2	2	0.439	0.009	8	2	0.461	0.016	12	1	0.442	0.010	11	0	0.398	0.009	8	0
chrI	182416	T	A	0	4	0.375	0.015	23	4	0.464	0.008	6	1	0.451	0.010	23	6	0.445	0.007	3	0	0.416	0.018	27	6	0.499	0.006	9	0	0.456	0.016	2	2	0.439	0.009	8	2	0.461	0.016	12	1	0.442	0.010	11	0	0.398	0.009	8	0
chrI	182417	A	T	0	4	0.375	0.015	23	4	0.464	0.008	6	1	0.451	0.010	23	6	0.445	0.007	3	0	0.416	0.018	27	6	0.499	0.006	9	0	0.456	0.016	2	2	0.439	0.009	8	2	0.461	0.016	12	1	0.442	0.010	11	0	0.398	0.009	8	0
chrI	182418	G	A	0	4	0.375	0.015	23	4	0.464	0.008	6	1	0.451	0.010	23	6	0.445	0.007	3	0	0.416	0.018	27	6	0.499	0.006	9	0	0.456	0.016	2	2	0.439	0.009	8	2	0.461	0.016	12	1	0.442	0.010	11	0	0.398	0.009	8	0
chrI	182419	T	G	0	4	0.375	0.015	23	4	0.464	0.008	6	1	0.451	0.010	23	6	0.445	0.007	3	0	0.416	0.018	27	6	0.499	0.006	9	0	0.456	0.016	2	2	0.439	0.009	8	2	0.461	0.016	12	1	0.442	0.010	11	0	0.398	0.009	8	0
chrI	182420	G	T	0	4	0.375	0.015	23	4	0.464	0.008	6	1	0.451	0.010	23	6	0.445	0.007	3	0	0.416	0.018	27	6	0.499	0.006	9	0	0.456	0.016	2	2	0.439	0.009	8	2	0.461	0.016	12	1	0.442	0.010	11	0	0.398	0.009	8	0
chrI	182421	T	G	0	4	0.375	0.015	23	4	0.464	0.008	6	1	0.451	0.010	23	6	0.445	0.007	3	0	0.416	0.018	27	6	0.499	0.006	9	0	0.456	0.016	2	2	0.439	0.009	8	2	0.461	0.016	12	1	0.442	0.010	11	0	0.398	0.009	8	0
chrI	182422	A	T	0	4	0.375	0.015	23	4	0.464	0.008	6	1	0.451	0.010	23	6	0.445	0.007	3	0	0.416	0.018	27	6	0.499	0.006	9	0	0.456	0.016	2	2	0.439	0.009	8	2	0.461	0.016	12	1	0.442	0.010	11	0	0.398	0.009	8	0
chrI	182423	T	A	0	4	0.375	0.015	23	4	0.464	0.008	6	1	0.451	0.010	23	6	0.445	0.007	3	0	0.416	0.018	27	6	0.499	0.006	9	0	0.456	0.016	2	2	0.439	0.009	8	2	0.461	0.016	12	1	0.442	0.010	11	0	0.398	0.009	8	0
chrI	182425	G	T	0	4	0.375	0.015	23	4	0.464	0.008	6	1	0.451	0.010	23	6	0.445	0.007	3	0	0.416	0.018	27	6	0.499	0.006	9	0	0.456	0.016	2	2	0.439	0.009	8	2	0.461	0.016	12	1	0.442	0.010	11	0	0.398	0.009	8	0
chrI	182426	C	G	0	4	0.375	0.015	23	4	0.464	0.008	6	1	0.451	0.010	23	6	0.445	0.007	3	0	0.416	0.018	27	6	0.499	0.006	9	0	0.456	0.016	2	2	0.439	0.009	8	2	0.461	0.016	12	1	0.442	0.010	11	0	0.398	0.009	8	0
chrI	182435	G	A	0	6	0.375	0.015	29	13	0.464	0.008	10	3	0.451	0.010	29	8	0.445	0.007	4	1	0.416	0.018	41	18	0.499	0.006	15	0	0.456	0.016	3	6	0.439	0.009	8	3	0.461	0.016	12	2	0.442	0.010	16	5	0.398	0.009	6	3
chrI	182439	T	C	0	6	0.375	0.015	29	13	0.464	0.008	10	3	0.451	0.010	29	8	0.445	0.007	4	1	0.416	0.018	41	18	0.499	0.006	15	0	0.456	0.016	3	6	0.439	0.009	8	3	0.461	0.016	12	2	0.442	0.010	16	5	0.398	0.009	6	3
chrI	182663	C	T	0	2	0.375	0.015	7	0	0.464	0.008	6	0	0.451	0.010	9	3	0.445	0.007	7	0	0.416	0.018	31	0	0.499	0.006	3	0	0.456	0.016	4	2	0.439	0.009	1	0	0.461	0.016	6	0	0.442	0.010	6	0	0.398	0.009	4	0
chrI	182667	G	A	0	2	0.375	0.015	7	0	0.464	0.008	6	0	0.451	0.010	9	3	0.445	0.007	7	0	0.416	0.018	31	0	0.499	0.006	3	0	0.456	0.016	4	2	0.439	0.009	1	0	0.461	0.016	6	0	0.442	0.010	6	0	0.398	0.009	4	0
chrI	183789	A	C	14	7	0.379	0.015	33	29	0.465	0.007	12	19	0.455	0.010	34	31	0.449	0.007	3	2	0.413	0.018	50	29	0.503	0.006	5	10	0.458	0.016	17	23	0.442	0.009	7	12	0.459	0.016	7	11	0.445	0.010	26	22	0.399	0.009	15	19
chrI	183791	A	G	14	7	0.379	0.015	33	29	0.465	0.007	12	19	0.455	0.010	34	31	0.449	0.007	3	2	0.413	0.018	50	29	0.503	0.006	5	10	0.458	0.016	17	23	0.442	0.009	7	12	0.459	0.016	7	11	0.445	0.010	26	22	0.399	0.009	15	19
chrI	183809	A	G	14	4	0.379	0.015	32	27	0.465	0.007	14	10	0.455	0.010	39	27	0.449	0.007	3	2	0.413	0.018	45	25	0.503	0.006	4	9	0.458	0.016	19	21	0.442	0.009	6	7	0.459	0.016	9	13	0.445	0.010	28	16	0.399	0.009	16	18
chrI	183810	C	T	14	4	0.379	0.015	32	27	0.465	0.007	14	10	0.455	0.010	39	27	0.449	0.007	3	2	0.413	0.018	45	25	0.503	0.006	4	9	0.458	0.016	19	21	0.442	0.009	6	7	0.459	0.016	9	13	0.445	0.010	28	16	0.399	0.009	16	18
chrI	183811	T	C	14	4	0.379	0.015	32	27	0.465	0.007	14	10	0.455	0.010	39	27	0.449	0.007	3	2	0.413	0.018	45	25	0.503	0.006	4	9	0.458	0.016	19	21	0.442	0.009	6	7	0.459	0.016	9	13	0.445	0.010	28	16	0.399	0.009	16	18
chrI	183815	G	A	14	4	0.379	0.015	32	27	0.465	0.007	14	10	0.455	0.010	39	27	0.449	0.007	3	2	0.413	0.018	45	25	0.503	0.006	4	9	0.458	0.016	19	21	0.442	0.009	6	7	0.459	0.016	9	13	0.445	0.010	28	16	0.399	0.009	16	18
chrI	183865	T	C	11	29	0.379	0.015	39	61	0.465	0.007	16	39	0.455	0.010	37	59	0.449	0.007	5	16	0.413	0.018	50	54	0.503	0.006	6	20	0.458	0.016	22	46	0.442	0.009	9	13	0.459	0.016	8	23	0.445	0.010	29	45	0.399	0.009	19	45
chrI	183983	A	C	11	3	0.379	0.015	41	19	0.465	0.007	18	11	0.455	0.010	27	18	0.449	0.007	3	0	0.413	0.017	43	14	0.503	0.006	5	0	0.458	0.016	6	15	0.442	0.009	5	3	0.459	0.016	13	2	0.445	0.010	19	9	0.399	0.009	14	7
chrI	183984	A	C	11	3	0.379	0.015	41	19	0.465	0.007	18	11	0.455	0.010	27	18	0.449	0.007	3	0	0.413	0.017	43	14	0.503	0.006	5	0	0.458	0.016	6	15	0.442	0.009	5	3	0.459	0.016	13	2	0.445	0.010	19	9	0.399	0.009	14	7
chrI	183995	G	A	10	3	0.379	0.015	37	20	0.465	0.007	18	11	0.455	0.010	26	18	0.449	0.007	2	0	0.413	0.017	37	14	0.503	0.006	5	0	0.458	0.016	6	15	0.442	0.009	4	3	0.459	0.016	11	2	0.445	0.010	18	9	0.399	0.009	11	7
chrI	183996	T	C	10	3	0.379	0.015	37	20	0.465	0.007	18	11	0.455	0.010	26	18	0.449	0.007	2	0	0.413	0.017	37	14	0.503	0.006	5	0	0.458	0.016	6	15	0.442	0.009	4	3	0.459	0.016	11	2	0.445	0.010	18	9	0.399	0.009	11	7
chrI	184002	T	C	9	3	0.379	0.015	34	20	0.465	0.007	17	11	0.455	0.010	25	18	0.449	0.007	1	0	0.413	0.017	36	14	0.503	0.006	5	0	0.458	0.016	6	15	0.442	0.009	4	3	0.459	0.016	9	2	0.445	0.010	16	9	0.399	0.009	11	7
chrI	184003	A	T	9	3	0.379	0.015	34	20	0.465	0.007	17	11	0.455	0.010	25	18	0.449	0.007	1	0	0.413	0.017	36	14	0.503	0.006	5	0	0.458	0.016	6	15	0.442	0.009	4	3	0.459	0.016	9	2	0.445	0.010	16	9	0.399	0.009	11	7
chrI	184009	T	A	10	3	0.379	0.015	31	20	0.465	0.007	16	11	0.455	0.010	23	18	0.449	0.007	1	0	0.413	0.017	32	14	0.503	0.006	5	0	0.458	0.016	6	15	0.442	0.009	4	3	0.459	0.016	8	2	0.445	0.010	18	9	0.399	0.009	9	7
chrI	184012	T	G	10	3	0.379	0.015	31	20	0.465	0.007	16	11	0.455	0.010	23	18	0.449	0.007	1	0	0.413	0.017	32	14	0.503	0.006	5	0	0.458	0.016	6	15	0.442	0.009	4	3	0.459	0.016	8	2	0.445	0.010	18	9	0.399	0.009	9	7
chrI	184016	A	C	10	3	0.379	0.015	31	20	0.465	0.007	16	11	0.455	0.010	23	18	0.449	0.007	1	0	0.413	0.017	32	14	0.503	0.006	5	0	0.458	0.016	6	15	0.442	0.009	4	3	0.459	0.016	8	2	0.445	0.010	18	9	0.399	0.009	9	7
chrI	184021	C	T	9	3	0.379	0.015	30	22	0.465	0.007	13	12	0.455	0.010	25	18	0.449	0.007	1	1	0.413	0.017	39	15	0.503	0.006	7	1	0.458	0.016	7	15	0.442	0.009	1	4	0.459	0.016	12	2	0.445	0.010	14	10	0.399	0.009	10	7
chrI	184043	G	A	7	5	0.379	0.015	24	25	0.465	0.007	14	13	0.455	0.010	22	20	0.449	0.007	1	1	0.413	0.017	41	21	0.503	0.006	8	2	0.458	0.016	6	20	0.442	0.009	3	4	0.459	0.016	9	4	0.445	0.010	18	11	0.399	0.009	10	8
chrI	184100	G	T	1	14	0.379	0.015	33	23	0.465	0.007	22	32	0.455	0.010	41	33	0.449	0.007	6	9	0.413	0.017	51	51	0.503	0.006	7	8	0.458	0.016	12	31	0.442	0.009	8	12	0.459	0.016	19	23	0.445	0.010	21	20	0.399	0.009	16	17
chrI	184112	A	G	1	14	0.379	0.015	30	27	0.465	0.007	23	35	0.455	0.010	42	37	0.449	0.007	6	9	0.413	0.017	51	66	0.503	0.006	9	8	0.458	0.016	11	32	0.442	0.009	8	14	0.459	0.016	18	25	0.445	0.010	22	22	0.399	0.009	17	19
chrI	184132	G	A	1	16	0.379	0.015	30	30	0.465	0.007	20	34	0.455	0.010	41	39	0.449	0.007	7	12	0.413	0.017	55	56	0.503	0.006	9	7	0.458	0.016	10	34	0.442	0.009	8	14	0.459	0.016	12	25	0.445	0.010	19	21	0.399	0.009	20	18
chrI	184147	A	G	1	12	0.379	0.015	29	22	0.465	0.007	14	28	0.455	0.010	32	31	0.449	0.007	8	8	0.413	0.017	48	50	0.503	0.006	9	5	0.458	0.016	11	27	0.442	0.009	7	12	0.459	0.016	16	17	0.445	0.010	17	13	0.399	0.009	18	13
chrI	184214	T	C	0	18	0.379	0.015	30	26	0.465	0.007	21	34	0.455	0.010	24	42	0.449	0.007	11	8	0.413	0.017	43	44	0.503	0.006	6	10	0.458	0.016	17	31	0.442	0.009	3	12	0.459	0.016	16	19	0.445	0.010	9	18	0.399	0.009	20	18
chrI	184235	A	G	0	19	0.379	0.015	33	26	0.465	0.007	23	33	0.455	0.010	26	43	0.449	0.007	11	6	0.413	0.017	43	44	0.503	0.006	4	12	0.458	0.016	16	35	0.442	0.009	3	13	0.459	0.016	19	20	0.445	0.010	11	18	0.399	0.009	19	18
chrI	184256	A	G	0	17	0.379	0.015	34	22	0.465	0.007	21	30	0.455	0.010	26	43	0.449	0.007	10	6	0.413	0.017	46	42	0.503	0.006	5	11	0.458	0.016	16	31	0.442	0.009	3	13	0.459	0.016	20	18	0.445	0.010	10	15	0.399	0.009	18	16
chrI	184262	A	G	4	16	0.379	0.015	34	22	0.465	0.007	20	27	0.455	0.010	27	42	0.449	0.007	9	5	0.413	0.017	44	36	0.503	0.006	5	11	0.458	0.016	16	29	0.442	0.009	3	12	0.459	0.016	19	16	0.445	0.010	11	13	0.399	0.009	18	15
chrI	184263	C	A	4	16	0.379	0.015	34	22	0.465	0.007	20	27	0.455	0.010	27	42	0.449	0.007	9	5	0.413	0.017	44	36	0.503	0.006	5	11	0.458	0.016	16	29	0.442	0.009	3	12	0.459	0.016	19	16	0.445	0.010	11	13	0.399	0.009	18	15
chrI	184273	T	C	5	11	0.379	0.015	30	15	0.465	0.007	19	13	0.455	0.010	28	26	0.449	0.007	9	3	0.413	0.017	46	18	0.503	0.006	4	8	0.458	0.016	13	17	0.442	0.009	4	7	0.459	0.016	19	14	0.445	0.010	11	9	0.399	0.009	18	11
chrI	184274	G	A	5	11	0.379	0.015	30	15	0.465	0.007	19	13	0.455	0.010	28	26	0.449	0.007	9	3	0.413	0.017	46	18	0.503	0.006	4	8	0.458	0.016	13	17	0.442	0.009	4	7	0.459	0.016	19	14	0.445	0.010	11	9	0.399	0.009	18	11
chrI	184280	T	A	5	11	0.379	0.015	25	15	0.465	0.007	17	12	0.455	0.010	25	26	0.449	0.007	8	3	0.413	0.017	43	17	0.504	0.006	4	8	0.458	0.016	10	16	0.442	0.009	4	7	0.459	0.016	15	14	0.445	0.010	10	8	0.399	0.009	18	11
chrI	184281	T	C	5	11	0.379	0.015	25	15	0.465	0.007	17	12	0.455	0.010	25	26	0.449	0.007	8	3	0.413	0.017	43	17	0.504	0.006	4	8	0.458	0.016	10	16	0.442	0.009	4	7	0.459	0.016	15	14	0.445	0.010	10	8	0.399	0.009	18	11
chrI	184285	T	C	5	11	0.379	0.015	25	15	0.465	0.007	17	12	0.455	0.010	25	26	0.449	0.007	8	3	0.413	0.017	43	17	0.504	0.006	4	8	0.458	0.016	10	16	0.442	0.009	4	7	0.459	0.016	15	14	0.445	0.010	10	8	0.399	0.009	18	11
chrI	184286	T	C	5	11	0.379	0.015	25	15	0.465	0.007	17	12	0.455	0.010	25	26	0.449	0.007	8	3	0.413	0.017	43	17	0.504	0.006	4	8	0.458	0.016	10	16	0.442	0.009	4	7	0.459	0.016	15	14	0.445	0.010	10	8	0.399	0.009	18	11
chrI	184288	A	G	5	11	0.379	0.015	25	15	0.465	0.007	17	12	0.455	0.010	25	26	0.449	0.007	8	3	0.413	0.017	43	17	0.504	0.006	4	8	0.458	0.016	10	16	0.442	0.009	4	7	0.459	0.016	15	14	0.445	0.010	10	8	0.399	0.009	18	11
chrI	184366	C	G	3	3	0.379	0.015	27	21	0.465	0.007	14	9	0.455	0.010	19	10	0.449	0.007	2	1	0.413	0.017	36	18	0.504	0.006	7	0	0.458	0.016	15	8	0.442	0.009	10	0	0.459	0.016	6	5	0.445	0.010	13	8	0.399	0.009	14	5
chrI	184369	T	C	3	3	0.379	0.015	27	21	0.465	0.007	14	9	0.455	0.010	19	10	0.449	0.007	2	1	0.413	0.017	36	18	0.504	0.006	7	0	0.458	0.016	15	8	0.442	0.009	10	0	0.459	0.016	6	5	0.445	0.010	13	8	0.399	0.009	14	5
chrI	184378	T	C	2	3	0.379	0.015	28	24	0.465	0.007	14	11	0.455	0.010	19	12	0.449	0.007	2	2	0.413	0.017	36	21	0.504	0.006	5	1	0.458	0.016	17	11	0.442	0.009	10	1	0.459	0.016	8	9	0.445	0.010	13	12	0.399	0.009	13	7
chrI	184396	C	T	3	3	0.379	0.015	24	26	0.465	0.007	14	12	0.455	0.010	17	14	0.449	0.007	2	2	0.413	0.017	38	28	0.504	0.006	4	2	0.458	0.016	15	10	0.442	0.009	8	2	0.459	0.016	7	9	0.445	0.010	11	14	0.399	0.009	11	7
chrI	184397	C	T	3	3	0.379	0.015	24	26	0.465	0.007	14	12	0.455	0.010	17	14	0.449	0.007	2	2	0.413	0.017	38	28	0.504	0.006	4	2	0.458	0.016	15	10	0.442	0.009	8	2	0.459	0.016	7	9	0.445	0.010	11	14	0.399	0.009	11	7
chrI	184400	A	G	3	3	0.379	0.015	24	26	0.465	0.007	14	12	0.455	0.010	17	14	0.449	0.007	2	2	0.413	0.017	38	28	0.504	0.006	4	2	0.458	0.016	15	10	0.442	0.009	8	2	0.459	0.016	7	9	0.445	0.010	11	14	0.399	0.009	11	7
chrI	184418	C	G	3	3	0.379	0.015	25	34	0.465	0.007	13	17	0.455	0.010	17	16	0.449	0.007	2	2	0.413	0.017	47	37	0.504	0.006	3	4	0.458	0.016	17	12	0.442	0.009	7	3	0.459	0.016	6	14	0.445	0.010	12	15	0.399	0.009	11	11
chrI	184430	G	C	3	3	0.379	0.015	26	37	0.465	0.007	15	17	0.455	0.010	19	16	0.449	0.007	2	2	0.413	0.017	45	39	0.504	0.006	4	4	0.458	0.016	17	13	0.442	0.009	7	3	0.459	0.016	7	13	0.445	0.010	13	16	0.399	0.009	11	12
chrI	184463	G	C	3	1	0.379	0.015	17	20	0.465	0.007	10	15	0.455	0.010	11	11	0.449	0.007	1	4	0.413	0.017	34	25	0.504	0.006	3	3	0.458	0.016	13	9	0.442	0.009	5	4	0.459	0.016	7	10	0.445	0.010	11	12	0.399	0.009	5	12
chrI	184465	T	C	3	1	0.379	0.015	17	20	0.465	0.007	10	15	0.455	0.010	11	11	0.449	0.007	1	4	0.413	0.017	34	25	0.504	0.006	3	3	0.458	0.016	13	9	0.442	0.009	5	4	0.459	0.016	7	10	0.445	0.010	11	12	0.399	0.009	5	12
chrI	184481	C	A	1	1	0.379	0.015	16	17	0.465	0.007	9	11	0.455	0.010	9	10	0.449	0.007	1	4	0.413	0.017	33	24	0.504	0.006	3	2	0.458	0.016	12	9	0.442	0.009	2	3	0.459	0.016	6	8	0.445	0.010	11	10	0.399	0.009	1	13
chrI	184485	T	C	1	1	0.379	0.015	16	17	0.465	0.007	9	11	0.455	0.010	9	10	0.449	0.007	1	4	0.413	0.017	33	24	0.504	0.006	3	2	0.458	0.016	12	9	0.442	0.009	2	3	0.459	0.016	6	8	0.445	0.010	11	10	0.399	0.009	1	13
chrI	184489	T	C	1	1	0.379	0.015	16	17	0.465	0.007	9	11	0.455	0.010	9	10	0.449	0.007	1	4	0.413	0.017	33	24	0.504	0.006	3	2	0.458	0.016	12	9	0.442	0.009	2	3	0.459	0.016	6	8	0.445	0.010	11	10	0.399	0.009	1	13
chrI	184492	T	C	1	1	0.379	0.015	16	17	0.465	0.007	9	11	0.455	0.010	9	10	0.449	0.007	1	4	0.413	0.017	33	24	0.504	0.006	3	2	0.458	0.016	12	9	0.442	0.009	2	3	0.459	0.016	6	8	0.445	0.010	11	10	0.399	0.009	1	13
chrI	184511	A	T	1	1	0.379	0.015	10	6	0.465	0.007	7	5	0.455	0.010	8	5	0.449	0.007	0	2	0.413	0.017	42	16	0.504	0.006	2	0	0.458	0.016	10	5	0.442	0.009	3	2	0.459	0.016	7	3	0.445	0.010	12	8	0.399	0.009	8	9
chrI	186057	C	T	10	0	0.382	0.015	29	6	0.465	0.007	13	5	0.461	0.010	19	7	0.453	0.007	3	2	0.413	0.017	56	2	0.505	0.006	7	2	0.457	0.015	9	6	0.444	0.009	7	6	0.460	0.016	11	2	0.449	0.010	12	2	0.400	0.009	18	2
chrI	186956	T	A	7	21	0.382	0.015	28	54	0.465	0.007	10	43	0.461	0.010	24	50	0.453	0.007	4	19	0.413	0.017	32	39	0.505	0.006	8	14	0.457	0.015	17	36	0.444	0.009	6	25	0.460	0.016	16	29	0.449	0.010	24	43	0.400	0.009	18	42
chrI	186963	C	A	7	21	0.382	0.015	27	51	0.465	0.007	8	39	0.461	0.010	23	48	0.453	0.007	4	15	0.413	0.017	34	38	0.505	0.006	9	9	0.457	0.015	16	33	0.444	0.009	6	19	0.460	0.016	14	27	0.449	0.010	23	43	0.400	0.009	15	41
chrI	186974	C	T	9	20	0.382	0.015	21	46	0.465	0.007	6	36	0.461	0.010	24	43	0.453	0.007	3	11	0.413	0.017	38	35	0.505	0.006	9	8	0.457	0.015	14	28	0.444	0.009	4	16	0.460	0.016	17	25	0.449	0.010	28	38	0.400	0.009	16	38
chrI	187402	A	G	5	3	0.382	0.015	18	13	0.466	0.007	11	19	0.461	0.010	16	17	0.453	0.007	3	9	0.413	0.017	38	11	0.505	0.006	3	10	0.457	0.015	10	14	0.444	0.009	16	3	0.460	0.016	11	7	0.449	0.010	11	5	0.400	0.009	6	21
chrI	187411	C	T	5	2	0.382	0.015	15	7	0.466	0.007	10	10	0.461	0.010	16	11	0.453	0.007	2	6	0.413	0.017	29	7	0.505	0.006	1	6	0.457	0.015	7	9	0.444	0.009	12	3	0.460	0.016	9	3	0.449	0.010	10	2	0.400	0.009	8	12
chrI	187414	G	T	5	2	0.382	0.015	15	7	0.466	0.007	10	10	0.461	0.010	16	11	0.453	0.007	2	6	0.413	0.017	29	7	0.505	0.006	1	6	0.457	0.015	7	9	0.444	0.009	12	3	0.460	0.016	9	3	0.449	0.010	10	2	0.400	0.009	8	12
chrI	187415	A	G	5	2	0.382	0.015	15	7	0.466	0.007	10	10	0.461	0.010	16	11	0.453	0.007	2	6	0.413	0.017	29	7	0.505	0.006	1	6	0.457	0.015	7	9	0.444	0.009	12	3	0.460	0.016	9	3	0.449	0.010	10	2	0.400	0.009	8	12
chrI	187420	C	T	5	2	0.382	0.015	14	7	0.466	0.007	10	10	0.461	0.010	16	11	0.453	0.007	3	6	0.413	0.017	28	7	0.505	0.006	1	6	0.457	0.015	9	9	0.444	0.009	8	3	0.460	0.016	9	3	0.449	0.010	10	3	0.400	0.009	7	13
chrI	187426	T	C	5	2	0.382	0.015	14	7	0.466	0.007	10	10	0.461	0.010	16	11	0.453	0.007	3	6	0.413	0.017	28	7	0.505	0.006	1	6	0.457	0.015	9	9	0.444	0.009	8	3	0.460	0.016	9	3	0.449	0.010	10	3	0.400	0.009	7	13
chrI	187427	T	A	5	2	0.382	0.015	14	7	0.466	0.007	10	10	0.461	0.010	16	11	0.453	0.007	3	6	0.413	0.017	28	7	0.505	0.006	1	6	0.457	0.015	9	9	0.444	0.009	8	3	0.460	0.016	9	3	0.449	0.010	10	3	0.400	0.009	7	13
chrI	187433	G	T	6	5	0.382	0.015	15	16	0.466	0.007	14	22	0.461	0.010	20	21	0.453	0.007	4	8	0.413	0.017	36	7	0.505	0.006	1	6	0.457	0.015	10	16	0.444	0.009	6	3	0.460	0.016	9	11	0.449	0.010	10	7	0.400	0.009	7	17
chrI	187444	A	G	4	8	0.382	0.015	18	21	0.466	0.007	15	25	0.461	0.010	24	25	0.453	0.007	6	8	0.413	0.017	36	7	0.505	0.006	4	6	0.457	0.015	9	20	0.444	0.009	9	5	0.460	0.016	8	13	0.449	0.010	9	8	0.400	0.009	9	19
chrI	187453	T	C	3	8	0.382	0.015	16	22	0.466	0.007	12	26	0.461	0.010	24	25	0.453	0.007	6	5	0.413	0.017	35	7	0.505	0.006	3	5	0.457	0.015	7	20	0.444	0.009	8	6	0.460	0.016	9	14	0.449	0.010	8	11	0.400	0.009	8	22
chrI	187458	A	C	3	8	0.382	0.015	18	23	0.466	0.007	12	28	0.461	0.010	25	23	0.453	0.007	5	4	0.413	0.017	34	8	0.505	0.006	3	5	0.457	0.015	4	19	0.444	0.009	9	4	0.460	0.016	8	15	0.449	0.010	8	11	0.400	0.009	7	23
chrI	187464	T	A	3	8	0.382	0.015	17	23	0.466	0.007	13	26	0.461	0.010	23	23	0.453	0.007	5	4	0.413	0.017	36	6	0.505	0.006	3	5	0.457	0.015	4	19	0.444	0.009	9	4	0.460	0.016	8	15	0.449	0.010	8	11	0.400	0.009	9	21
chrI	187492	T	C	1	10	0.382	0.015	18	22	0.466	0.007	10	25	0.461	0.010	17	19	0.453	0.007	5	2	0.413	0.017	36	2	0.505	0.006	4	0	0.457	0.015	4	19	0.444	0.009	7	3	0.460	0.016	6	15	0.449	0.010	6	11	0.400	0.009	10	18
chrI	187500	G	A	2	8	0.382	0.015	18	18	0.466	0.007	13	22	0.461	0.010	17	14	0.453	0.007	4	2	0.413	0.017	40	0	0.505	0.006	4	0	0.457	0.015	4	16	0.444	0.009	7	2	0.460	0.016	6	13	0.449	0.010	8	9	0.400	0.009	10	15
chrI	187501	T	G	2	8	0.382	0.015	18	18	0.466	0.007	13	22	0.461	0.010	17	14	0.453	0.007	4	2	0.413	0.017	40	0	0.505	0.006	4	0	0.457	0.015	4	16	0.444	0.009	7	2	0.460	0.016	6	13	0.449	0.010	8	9	0.400	0.009	10	15
chrI	187508	A	G	3	7	0.382	0.015	18	18	0.466	0.007	12	20	0.461	0.010	21	13	0.453	0.007	4	1	0.413	0.017	42	0	0.505	0.006	4	0	0.457	0.015	3	15	0.444	0.009	5	2	0.460	0.016	5	13	0.449	0.010	9	8	0.400	0.009	10	15
chrI	187515	G	A	3	6	0.382	0.015	18	15	0.466	0.007	11	19	0.461	0.010	18	11	0.453	0.007	4	1	0.413	0.017	39	0	0.505	0.006	2	0	0.457	0.015	3	14	0.444	0.009	5	2	0.460	0.016	5	13	0.449	0.010	10	6	0.400	0.009	10	14
chrI	187518	C	A	3	6	0.382	0.015	18	15	0.466	0.007	11	19	0.461	0.010	18	11	0.453	0.007	4	1	0.413	0.017	39	0	0.505	0.006	2	0	0.457	0.015	3	14	0.444	0.009	5	2	0.460	0.016	5	13	0.449	0.010	10	6	0.400	0.009	10	14
chrI	188405	T	C	2	3	0.382	0.015	4	9	0.466	0.007	8	4	0.462	0.010	25	10	0.452	0.007	1	1	0.413	0.017	26	6	0.506	0.006	2	2	0.455	0.015	9	6	0.442	0.009	3	1	0.463	0.016	7	2	0.450	0.010	8	2	0.400	0.009	4	3
chrI	188406	A	G	2	3	0.382	0.015	4	9	0.466	0.007	8	4	0.462	0.010	25	10	0.452	0.007	1	1	0.413	0.017	26	6	0.506	0.006	2	2	0.455	0.015	9	6	0.442	0.009	3	1	0.463	0.016	7	2	0.450	0.010	8	2	0.400	0.009	4	3
chrI	188419	A	G	3	15	0.382	0.015	5	28	0.466	0.007	8	11	0.462	0.010	26	29	0.452	0.007	1	6	0.413	0.017	33	22	0.506	0.006	3	7	0.455	0.015	9	15	0.442	0.009	4	11	0.463	0.016	7	15	0.450	0.010	11	18	0.400	0.009	4	14
chrI	188425	A	G	3	16	0.382	0.015	5	29	0.466	0.007	8	11	0.462	0.010	29	30	0.452	0.007	2	6	0.413	0.017	34	23	0.506	0.006	3	7	0.455	0.015	10	15	0.442	0.009	3	11	0.463	0.016	9	15	0.450	0.010	15	18	0.400	0.009	4	14
chrI	188426	G	A	3	16	0.382	0.015	5	29	0.466	0.007	8	11	0.462	0.010	29	30	0.452	0.007	2	6	0.413	0.017	34	23	0.506	0.006	3	7	0.455	0.015	10	15	0.442	0.009	3	11	0.463	0.016	9	15	0.450	0.010	15	18	0.400	0.009	4	14
chrI	188442	G	A	4	17	0.382	0.015	7	28	0.466	0.007	8	17	0.462	0.010	28	34	0.452	0.007	4	4	0.413	0.017	35	31	0.506	0.006	3	9	0.455	0.015	13	16	0.442	0.009	3	11	0.463	0.016	11	17	0.450	0.010	14	17	0.400	0.009	7	17
chrI	188445	T	A	4	17	0.382	0.015	7	28	0.466	0.007	8	17	0.462	0.010	28	34	0.452	0.007	4	4	0.413	0.017	35	31	0.506	0.006	3	9	0.455	0.015	13	16	0.442	0.009	3	11	0.463	0.016	11	17	0.450	0.010	14	17	0.400	0.009	7	17
chrI	188463	G	A	3	17	0.382	0.015	8	32	0.466	0.007	9	23	0.462	0.010	30	47	0.452	0.007	4	8	0.413	0.017	37	35	0.506	0.006	4	10	0.455	0.015	11	23	0.442	0.009	6	12	0.463	0.016	13	18	0.450	0.010	12	22	0.400	0.009	12	23
chrI	188486	G	A	3	16	0.382	0.015	9	30	0.466	0.007	9	20	0.462	0.010	24	45	0.452	0.007	4	6	0.413	0.017	31	34	0.506	0.006	4	10	0.455	0.015	10	20	0.442	0.009	5	10	0.463	0.016	13	18	0.450	0.010	11	20	0.400	0.009	12	20
chrI	188490	C	T	3	16	0.382	0.015	9	30	0.466	0.007	9	20	0.462	0.010	24	45	0.452	0.007	4	6	0.413	0.017	31	34	0.506	0.006	4	10	0.455	0.015	10	20	0.442	0.009	5	10	0.463	0.016	13	18	0.450	0.010	11	20	0.400	0.009	12	20
chrI	188502	C	A	3	15	0.382	0.015	11	22	0.466	0.007	6	18	0.462	0.010	24	45	0.452	0.007	4	6	0.413	0.017	33	31	0.506	0.006	4	11	0.455	0.015	11	20	0.442	0.009	6	10	0.463	0.016	13	17	0.450	0.010	11	16	0.400	0.009	14	16
chrI	188515	T	C	3	10	0.382	0.015	11	21	0.466	0.007	5	17	0.462	0.010	24	45	0.452	0.007	5	6	0.413	0.017	26	25	0.506	0.006	4	11	0.455	0.015	10	21	0.442	0.009	6	7	0.463	0.016	13	13	0.450	0.010	12	16	0.400	0.009	15	16
chrI	188529	G	A	3	9	0.382	0.015	15	20	0.466	0.007	8	16	0.462	0.010	24	43	0.452	0.007	4	5	0.413	0.017	23	19	0.506	0.006	4	11	0.455	0.015	11	20	0.442	0.009	6	7	0.463	0.016	14	12	0.450	0.010	14	17	0.400	0.009	16	14
chrI	188541	T	A	2	6	0.382	0.015	15	27	0.466	0.007	8	10	0.462	0.010	27	41	0.452	0.007	4	4	0.413	0.017	26	14	0.506	0.006	2	10	0.455	0.015	14	13	0.442	0.009	5	5	0.463	0.016	14	10	0.450	0.010	14	19	0.400	0.009	15	9
chrI	188547	T	C	2	6	0.382	0.015	16	25	0.466	0.007	7	8	0.462	0.010	26	37	0.452	0.007	2	2	0.413	0.017	24	11	0.506	0.006	2	8	0.455	0.015	14	12	0.442	0.009	4	4	0.463	0.016	10	9	0.450	0.010	11	15	0.400	0.009	16	6
chrI	188557	A	G	1	6	0.382	0.015	15	24	0.466	0.007	7	6	0.462	0.010	23	31	0.452	0.007	2	1	0.413	0.017	22	10	0.506	0.006	2	8	0.455	0.015	11	12	0.442	0.009	3	4	0.463	0.016	9	10	0.450	0.010	11	13	0.400	0.009	15	5
chrI	188565	G	A	1	6	0.382	0.015	18	22	0.466	0.007	9	8	0.462	0.010	25	28	0.452	0.007	3	1	0.413	0.017	24	6	0.506	0.006	1	7	0.455	0.015	12	10	0.442	0.009	4	4	0.463	0.016	9	10	0.450	0.010	11	12	0.400	0.009	16	5
chrI	188577	T	C	1	6	0.382	0.015	18	21	0.466	0.007	9	8	0.462	0.010	24	26	0.452	0.007	3	1	0.413	0.017	22	3	0.506	0.006	1	6	0.455	0.015	12	7	0.442	0.009	4	4	0.463	0.016	6	10	0.450	0.010	11	12	0.400	0.009	17	5
chrI	188673	C	T	5	5	0.382	0.015	27	20	0.466	0.007	17	12	0.462	0.010	31	23	0.452	0.007	6	1	0.413	0.017	22	6	0.506	0.006	4	6	0.455	0.015	16	7	0.442	0.009	3	1	0.463	0.016	11	5	0.450	0.010	12	13	0.400	0.009	21	10
chrI	188679	A	T	6	5	0.382	0.015	23	20	0.466	0.007	18	11	0.462	0.010	32	24	0.452	0.007	6	1	0.413	0.017	21	6	0.506	0.006	3	6	0.455	0.015	15	7	0.442	0.009	3	1	0.463	0.016	10	5	0.450	0.010	12	13	0.400	0.009	21	10
chrI	188681	C	T	6	5	0.382	0.015	23	20	0.466	0.007	18	11	0.462	0.010	32	24	0.452	0.007	6	1	0.413	0.017	21	6	0.506	0.006	3	6	0.455	0.015	15	7	0.442	0.009	3	1	0.463	0.016	10	5	0.450	0.010	12	13	0.400	0.009	21	10
chrI	188683	T	C	6	5	0.382	0.015	23	20	0.466	0.007	18	11	0.462	0.010	32	24	0.452	0.007	6	1	0.413	0.017	21	6	0.506	0.006	3	6	0.455	0.015	15	7	0.442	0.009	3	1	0.463	0.016	10	5	0.450	0.010	12	13	0.400	0.009	21	10
chrI	188692	T	C	6	5	0.382	0.015	24	36	0.466	0.007	20	18	0.462	0.010	35	37	0.452	0.007	6	3	0.413	0.017	21	7	0.506	0.006	3	11	0.455	0.015	13	16	0.442	0.009	5	4	0.463	0.016	13	16	0.450	0.010	16	20	0.400	0.009	27	16
chrI	188695	A	G	6	5	0.382	0.015	24	36	0.466	0.007	20	18	0.462	0.010	35	37	0.452	0.007	6	3	0.413	0.017	21	7	0.506	0.006	3	11	0.455	0.015	13	16	0.442	0.009	5	4	0.463	0.016	13	16	0.450	0.010	16	20	0.400	0.009	27	16
chrI	188699	T	A	6	5	0.382	0.015	24	36	0.466	0.007	20	18	0.462	0.010	35	37	0.452	0.007	6	3	0.413	0.017	21	7	0.506	0.006	3	11	0.455	0.015	13	16	0.442	0.009	5	4	0.463	0.016	13	16	0.450	0.010	16	20	0.400	0.009	27	16
chrI	188716	T	C	8	3	0.383	0.015	24	43	0.466	0.007	18	21	0.462	0.010	34	50	0.452	0.007	4	3	0.413	0.017	25	10	0.506	0.006	2	13	0.456	0.016	11	19	0.442	0.009	6	5	0.465	0.016	12	20	0.449	0.010	19	20	0.400	0.009	29	18
chrI	188718	G	C	8	3	0.383	0.015	24	43	0.466	0.007	18	21	0.462	0.010	34	50	0.452	0.007	4	3	0.413	0.017	25	10	0.506	0.006	2	13	0.456	0.016	11	19	0.442	0.009	6	5	0.465	0.016	12	20	0.449	0.010	19	20	0.400	0.009	29	18
chrI	188739	A	C	10	5	0.383	0.015	27	46	0.466	0.007	13	26	0.462	0.010	38	58	0.452	0.007	5	4	0.413	0.017	21	11	0.506	0.006	1	14	0.456	0.016	14	24	0.442	0.009	8	5	0.465	0.016	15	24	0.449	0.010	19	21	0.400	0.009	27	27
chrI	188741	G	A	10	5	0.383	0.015	27	46	0.466	0.007	13	26	0.462	0.010	38	58	0.452	0.007	5	4	0.413	0.017	21	11	0.506	0.006	1	14	0.456	0.016	14	24	0.442	0.009	8	5	0.465	0.016	15	24	0.449	0.010	19	21	0.400	0.009	27	27
chrI	188751	G	A	10	6	0.383	0.015	28	45	0.466	0.007	13	28	0.462	0.010	37	57	0.452	0.007	5	4	0.413	0.017	24	17	0.506	0.006	1	13	0.456	0.016	15	26	0.442	0.009	12	5	0.465	0.016	16	25	0.449	0.010	19	18	0.400	0.009	28	26
chrI	188769	G	A	10	8	0.383	0.015	28	44	0.466	0.007	13	27	0.462	0.010	37	50	0.452	0.007	4	3	0.413	0.017	27	18	0.506	0.006	3	11	0.456	0.016	11	27	0.442	0.009	13	5	0.465	0.016	15	25	0.449	0.010	20	17	0.400	0.009	27	28
chrI	188772	G	A	10	8	0.383	0.015	28	44	0.466	0.007	13	27	0.462	0.010	37	50	0.452	0.007	4	3	0.413	0.017	27	18	0.506	0.006	3	11	0.456	0.016	11	27	0.442	0.009	13	5	0.465	0.016	15	25	0.449	0.010	20	17	0.400	0.009	27	28
chrI	188793	T	C	10	7	0.383	0.015	29	38	0.466	0.007	12	29	0.462	0.010	25	36	0.452	0.007	6	4	0.413	0.017	28	16	0.506	0.006	5	11	0.456	0.016	11	19	0.442	0.009	11	6	0.465	0.016	13	19	0.449	0.010	18	13	0.400	0.009	26	24
chrI	188796	T	C	10	7	0.383	0.015	29	38	0.466	0.007	12	29	0.462	0.010	25	36	0.452	0.007	6	4	0.413	0.017	28	16	0.506	0.006	5	11	0.456	0.016	11	19	0.442	0.009	11	6	0.465	0.016	13	19	0.449	0.010	18	13	0.400	0.009	26	24
chrI	188813	T	C	10	4	0.383	0.015	34	20	0.466	0.007	16	19	0.462	0.010	26	20	0.452	0.007	8	3	0.412	0.017	22	12	0.506	0.006	7	10	0.456	0.016	11	11	0.442	0.009	13	3	0.465	0.016	13	11	0.449	0.010	22	6	0.400	0.009	27	17
chrI	188816	G	C	10	4	0.383	0.015	34	20	0.466	0.007	16	19	0.462	0.010	26	20	0.452	0.007	8	3	0.412	0.017	22	12	0.506	0.006	7	10	0.456	0.016	11	11	0.442	0.009	13	3	0.465	0.016	13	11	0.449	0.010	22	6	0.400	0.009	27	17
chrI	188817	A	T	10	4	0.383	0.015	34	20	0.466	0.007	16	19	0.462	0.010	26	20	0.452	0.007	8	3	0.412	0.017	22	12	0.506	0.006	7	10	0.456	0.016	11	11	0.442	0.009	13	3	0.465	0.016	13	11	0.449	0.010	22	6	0.400	0.009	27	17
chrI	188819	A	G	10	4	0.383	0.015	34	20	0.466	0.007	16	19	0.462	0.010	26	20	0.452	0.007	8	3	0.412	0.017	22	12	0.506	0.006	7	10	0.456	0.016	11	11	0.442	0.009	13	3	0.465	0.016	13	11	0.449	0.010	22	6	0.400	0.009	27	17
chrI	188821	A	T	10	4	0.383	0.015	34	20	0.466	0.007	16	19	0.462	0.010	26	20	0.452	0.007	8	3	0.412	0.017	22	12	0.506	0.006	7	10	0.456	0.016	11	11	0.442	0.009	13	3	0.465	0.016	13	11	0.449	0.010	22	6	0.400	0.009	27	17
chrI	188881	G	C	5	6	0.383	0.015	35	31	0.466	0.007	20	15	0.462	0.010	29	26	0.452	0.007	6	7	0.412	0.017	39	12	0.506	0.006	11	4	0.456	0.016	18	16	0.442	0.009	9	8	0.465	0.016	15	15	0.449	0.010	29	23	0.400	0.009	22	25
chrI	188939	A	G	5	7	0.383	0.015	37	26	0.466	0.007	17	14	0.462	0.010	32	24	0.452	0.007	8	4	0.412	0.017	36	9	0.506	0.006	12	3	0.456	0.016	21	11	0.442	0.009	11	8	0.465	0.016	15	16	0.449	0.010	28	23	0.400	0.009	25	29
chrI	189080	C	T	13	3	0.383	0.015	33	16	0.466	0.007	12	14	0.462	0.010	25	20	0.452	0.007	3	2	0.412	0.017	24	10	0.506	0.006	8	2	0.456	0.016	16	16	0.442	0.009	9	2	0.465	0.016	15	8	0.449	0.010	16	12	0.400	0.009	15	15
chrI	189085	T	C	12	3	0.383	0.015	29	16	0.466	0.007	12	14	0.462	0.010	24	20	0.452	0.007	3	2	0.412	0.017	25	10	0.506	0.006	8	2	0.456	0.016	17	17	0.442	0.009	10	3	0.465	0.016	16	8	0.449	0.010	16	13	0.400	0.009	16	15
chrI	189103	T	C	11	3	0.383	0.015	15	17	0.466	0.007	8	13	0.462	0.010	22	21	0.452	0.007	2	2	0.412	0.017	26	8	0.506	0.006	6	3	0.456	0.016	12	17	0.442	0.009	6	3	0.465	0.016	12	8	0.449	0.010	11	12	0.400	0.009	10	15
chrI	189131	C	T	8	5	0.383	0.015	15	15	0.466	0.007	4	14	0.462	0.010	18	20	0.452	0.007	1	2	0.412	0.017	24	11	0.506	0.006	8	3	0.456	0.016	5	16	0.442	0.009	4	2	0.465	0.016	9	9	0.449	0.010	5	15	0.400	0.009	7	18
chrI	189170	G	A	8	5	0.383	0.015	15	10	0.466	0.007	4	12	0.462	0.010	16	17	0.452	0.007	1	2	0.412	0.017	22	9	0.506	0.006	6	2	0.456	0.016	3	12	0.442	0.009	5	2	0.465	0.016	9	6	0.449	0.010	6	12	0.400	0.009	7	13
chrI	189785	T	C	5	8	0.382	0.015	31	13	0.467	0.007	18	13	0.460	0.010	42	24	0.455	0.007	3	6	0.414	0.017	29	35	0.508	0.006	4	10	0.454	0.016	35	13	0.444	0.009	8	5	0.466	0.016	28	12	0.451	0.010	19	16	0.399	0.009	23	18
chrI	190024	G	C	8	12	0.387	0.015	55	21	0.468	0.008	42	21	0.462	0.010	69	28	0.453	0.007	11	6	0.412	0.017	40	19	0.508	0.006	11	9	0.455	0.016	33	23	0.444	0.009	11	9	0.468	0.016	32	20	0.452	0.010	26	18	0.400	0.009	24	21
chrI	190059	G	A	7	10	0.383	0.015	51	19	0.466	0.008	39	19	0.460	0.010	63	26	0.453	0.007	9	5	0.410	0.017	35	14	0.509	0.006	7	8	0.455	0.016	33	22	0.446	0.009	13	13	0.465	0.016	35	19	0.449	0.010	27	19	0.398	0.009	25	19
chrI	190062	C	T	7	10	0.383	0.015	51	19	0.466	0.008	39	19	0.460	0.010	63	26	0.453	0.007	9	5	0.410	0.017	35	14	0.509	0.006	7	8	0.455	0.016	33	22	0.446	0.009	13	13	0.465	0.016	35	19	0.449	0.010	27	19	0.398	0.009	25	19
chrI	190189	T	C	20	23	0.383	0.015	57	45	0.466	0.008	25	29	0.460	0.010	71	45	0.453	0.007	5	15	0.410	0.017	12	29	0.509	0.006	15	13	0.455	0.016	40	32	0.446	0.009	15	20	0.466	0.016	29	38	0.449	0.010	24	30	0.398	0.009	34	45
chrI	190526	C	G	19	28	0.386	0.016	74	89	0.467	0.008	51	52	0.461	0.010	70	112	0.453	0.007	14	33	0.410	0.018	27	45	0.511	0.006	27	32	0.458	0.016	29	56	0.446	0.009	42	34	0.469	0.016	40	59	0.454	0.011	40	71	0.398	0.009	33	78
chrI	190558	T	A	21	36	0.381	0.016	77	95	0.464	0.008	54	67	0.461	0.010	83	124	0.452	0.007	17	32	0.410	0.018	32	42	0.510	0.006	23	40	0.458	0.016	47	59	0.446	0.009	40	38	0.470	0.016	37	58	0.450	0.011	46	61	0.403	0.009	43	77
chrI	190588	T	C	26	39	0.381	0.016	70	86	0.464	0.008	47	71	0.461	0.010	88	123	0.452	0.007	16	29	0.410	0.018	31	43	0.510	0.006	24	44	0.458	0.016	48	62	0.446	0.009	32	32	0.470	0.016	42	55	0.450	0.011	52	60	0.403	0.009	47	81
chrI	190621	A	G	22	35	0.381	0.016	63	91	0.464	0.008	41	65	0.461	0.010	94	119	0.452	0.007	17	25	0.410	0.018	26	40	0.510	0.006	26	45	0.458	0.016	49	58	0.446	0.009	27	30	0.470	0.016	41	57	0.450	0.011	51	58	0.403	0.009	47	82
chrI	190636	T	C	20	36	0.381	0.016	64	88	0.464	0.008	44	62	0.461	0.010	99	112	0.452	0.007	20	25	0.410	0.018	25	42	0.510	0.006	23	42	0.458	0.016	40	50	0.446	0.009	25	29	0.470	0.016	35	52	0.450	0.011	51	57	0.403	0.009	44	78
chrI	191064	A	G	13	25	0.387	0.016	78	57	0.467	0.008	59	72	0.461	0.010	71	77	0.453	0.007	21	30	0.412	0.018	31	23	0.511	0.007	26	23	0.460	0.016	32	60	0.442	0.010	36	29	0.474	0.017	44	40	0.455	0.011	31	62	0.398	0.010	32	84
chrI	191617	T	C	14	32	0.385	0.016	50	86	0.467	0.008	37	62	0.464	0.010	62	77	0.452	0.007	17	19	0.413	0.018	23	36	0.511	0.007	28	28	0.463	0.017	24	53	0.446	0.010	18	25	0.474	0.017	29	41	0.455	0.011	33	44	0.401	0.010	26	52
chrI	191704	G	C	18	35	0.386	0.016	50	93	0.468	0.008	34	71	0.464	0.010	53	77	0.452	0.007	10	15	0.412	0.018	22	31	0.512	0.007	28	23	0.463	0.017	34	64	0.444	0.010	22	31	0.473	0.017	40	47	0.455	0.011	24	57	0.400	0.010	39	48
chrI	191836	C	T	29	33	0.386	0.016	58	86	0.468	0.008	59	70	0.464	0.010	62	80	0.452	0.007	15	34	0.412	0.018	31	23	0.512	0.007	30	26	0.463	0.017	43	62	0.444	0.010	20	27	0.473	0.017	38	52	0.455	0.011	35	55	0.400	0.010	32	45
chrI	192073	G	A	11	15	0.386	0.016	53	65	0.468	0.008	35	38	0.464	0.010	48	63	0.452	0.007	9	10	0.412	0.018	24	15	0.512	0.007	15	25	0.463	0.017	27	42	0.444	0.010	14	16	0.473	0.017	19	40	0.455	0.011	35	41	0.400	0.010	24	36
chrI	192139	G	A	13	18	0.386	0.016	49	57	0.468	0.008	32	30	0.464	0.010	38	45	0.452	0.007	9	6	0.412	0.018	30	11	0.512	0.007	13	20	0.463	0.017	25	37	0.444	0.010	16	22	0.473	0.017	22	33	0.455	0.011	28	44	0.400	0.010	17	40
chrI	192169	G	A	11	18	0.386	0.016	55	55	0.468	0.008	29	29	0.464	0.010	35	43	0.452	0.007	6	4	0.412	0.018	29	11	0.512	0.007	15	16	0.463	0.017	27	35	0.444	0.010	12	16	0.473	0.017	20	31	0.455	0.011	23	39	0.400	0.010	20	32
chrI	192170	A	G	11	18	0.386	0.016	55	55	0.468	0.008	29	29	0.464	0.010	35	43	0.452	0.007	6	4	0.412	0.018	29	11	0.512	0.007	15	16	0.463	0.017	27	35	0.444	0.010	12	16	0.473	0.017	20	31	0.455	0.011	23	39	0.400	0.010	20	32
chrI	192182	G	A	10	19	0.386	0.016	51	63	0.468	0.008	27	31	0.464	0.010	33	54	0.452	0.007	7	4	0.412	0.018	32	15	0.512	0.007	15	17	0.463	0.017	26	40	0.444	0.010	11	19	0.473	0.017	23	33	0.455	0.011	30	35	0.400	0.010	18	34
chrI	192196	A	G	10	17	0.386	0.016	48	62	0.468	0.008	23	26	0.464	0.010	29	43	0.452	0.007	4	3	0.412	0.018	39	23	0.512	0.007	11	13	0.463	0.017	22	37	0.444	0.010	10	18	0.473	0.017	21	25	0.455	0.011	27	36	0.400	0.010	16	33
chrI	192427	T	C	0	1	0.386	0.016	6	1	0.468	0.008	0	0	0.464	0.010	3	6	0.452	0.007	1	0	0.412	0.018	15	2	0.512	0.007	0	0	0.463	0.017	3	1	0.444	0.010	2	1	0.473	0.017	1	8	0.455	0.011	4	2	0.400	0.010	5	0
chrI	192429	G	C	0	1	0.386	0.016	6	1	0.468	0.008	0	0	0.464	0.010	3	6	0.452	0.007	1	0	0.412	0.018	15	2	0.512	0.007	0	0	0.463	0.017	3	1	0.444	0.010	2	1	0.473	0.017	1	8	0.455	0.011	4	2	0.400	0.010	5	0
chrI	192469	G	A	0	1	0.388	0.016	5	3	0.468	0.008	0	0	0.464	0.010	0	4	0.452	0.007	0	0	0.409	0.018	11	3	0.513	0.007	0	0	0.463	0.017	2	0	0.442	0.010	2	0	0.473	0.017	1	6	0.454	0.011	1	1	0.398	0.010	2	1
chrI	192531	C	T	0	1	0.386	0.016	4	1	0.468	0.008	1	0	0.464	0.010	1	1	0.452	0.007	0	0	0.409	0.018	12	2	0.512	0.007	0	1	0.459	0.017	1	0	0.443	0.010	0	0	0.472	0.017	0	2	0.454	0.011	2	1	0.399	0.010	3	1
chrI	192551	C	A	0	1	0.386	0.016	4	0	0.468	0.008	0	1	0.464	0.010	1	0	0.452	0.007	1	0	0.409	0.018	4	1	0.512	0.007	0	0	0.459	0.017	1	0	0.443	0.010	0	0	0.472	0.017	0	0	0.454	0.011	2	0	0.399	0.010	3	0
chrI	192618	C	T	1	12	0.386	0.016	11	39	0.468	0.008	14	15	0.464	0.010	11	42	0.452	0.007	4	6	0.409	0.018	21	24	0.512	0.007	6	9	0.459	0.017	12	9	0.443	0.010	2	10	0.472	0.017	9	22	0.454	0.011	13	17	0.399	0.010	8	22
chrI	192693	C	T	6	19	0.386	0.016	24	70	0.468	0.008	25	27	0.464	0.010	25	84	0.452	0.007	8	18	0.409	0.018	32	36	0.512	0.007	7	25	0.459	0.017	27	28	0.443	0.010	5	19	0.472	0.017	16	34	0.454	0.011	20	25	0.399	0.010	16	49
chrI	192945	C	T	12	29	0.386	0.016	23	73	0.468	0.008	32	46	0.464	0.010	47	62	0.452	0.007	10	20	0.409	0.018	27	36	0.512	0.007	12	20	0.459	0.017	30	43	0.443	0.010	12	18	0.472	0.017	15	30	0.454	0.011	22	53	0.399	0.010	25	53
chrI	192954	C	A	13	30	0.386	0.016	27	80	0.468	0.008	34	50	0.464	0.010	48	65	0.452	0.007	10	26	0.409	0.018	31	42	0.512	0.007	13	22	0.459	0.017	29	48	0.443	0.010	14	19	0.472	0.017	15	37	0.454	0.011	21	54	0.399	0.010	26	56
chrI	193159	C	T	13	12	0.388	0.016	36	71	0.467	0.008	17	52	0.464	0.010	43	71	0.453	0.008	24	18	0.409	0.018	29	29	0.513	0.007	17	31	0.461	0.017	34	40	0.443	0.010	18	24	0.473	0.017	26	27	0.455	0.011	19	42	0.399	0.010	27	41
chrI	193260	T	C	7	14	0.388	0.016	38	36	0.467	0.008	22	37	0.464	0.010	45	60	0.453	0.008	15	8	0.409	0.018	41	39	0.512	0.007	14	20	0.461	0.017	37	36	0.443	0.010	12	26	0.473	0.017	27	23	0.455	0.011	17	38	0.400	0.010	30	34
chrI	193452	G	A	2	9	0.388	0.016	32	29	0.467	0.008	16	28	0.464	0.010	32	47	0.453	0.008	8	12	0.409	0.018	32	38	0.512	0.007	4	6	0.461	0.017	26	31	0.443	0.010	6	11	0.473	0.017	14	17	0.455	0.011	12	29	0.400	0.010	17	21
chrI	193500	C	T	8	12	0.388	0.016	37	35	0.467	0.008	18	32	0.464	0.010	35	54	0.453	0.008	11	9	0.409	0.018	42	37	0.512	0.007	7	8	0.461	0.017	25	26	0.443	0.010	5	13	0.473	0.017	15	20	0.455	0.011	19	30	0.400	0.010	15	33
chrI	194101	A	G	2	3	0.389	0.016	16	11	0.468	0.008	9	17	0.465	0.010	21	28	0.454	0.008	5	6	0.410	0.018	29	45	0.513	0.007	7	6	0.461	0.017	15	15	0.442	0.010	12	9	0.473	0.017	11	12	0.455	0.011	10	20	0.399	0.010	12	8
chrI	194104	C	T	2	3	0.389	0.016	16	11	0.468	0.008	9	17	0.465	0.010	21	28	0.454	0.008	5	6	0.410	0.018	29	45	0.513	0.007	7	6	0.461	0.017	15	15	0.442	0.010	12	9	0.473	0.017	11	12	0.455	0.011	10	20	0.399	0.010	12	8
chrI	194166	T	C	4	9	0.389	0.016	24	28	0.468	0.008	16	18	0.465	0.010	19	32	0.454	0.008	9	8	0.410	0.018	49	36	0.513	0.007	9	8	0.461	0.017	14	24	0.442	0.010	9	17	0.473	0.017	17	15	0.455	0.011	11	19	0.399	0.010	10	8
chrI	194169	T	C	4	9	0.389	0.016	24	28	0.468	0.008	16	18	0.465	0.010	19	32	0.454	0.008	9	8	0.410	0.018	49	36	0.513	0.007	9	8	0.461	0.017	14	24	0.442	0.010	9	17	0.473	0.017	17	15	0.455	0.011	11	19	0.399	0.010	10	8
chrI	194241	C	T	7	12	0.389	0.016	31	29	0.468	0.008	29	14	0.465	0.010	33	24	0.454	0.008	4	7	0.410	0.018	52	53	0.513	0.007	5	16	0.461	0.017	23	25	0.442	0.010	3	15	0.473	0.017	16	18	0.455	0.011	15	25	0.399	0.010	11	19
chrI	194290	C	A	8	13	0.389	0.016	26	34	0.468	0.008	33	14	0.465	0.010	35	29	0.454	0.008	5	5	0.410	0.018	51	57	0.513	0.007	3	15	0.461	0.017	24	33	0.442	0.010	7	16	0.473	0.017	14	21	0.455	0.011	15	26	0.399	0.010	10	23
chrI	194475	C	T	3	10	0.389	0.016	14	27	0.467	0.008	6	12	0.464	0.010	18	19	0.454	0.008	1	3	0.410	0.018	45	53	0.514	0.007	5	5	0.462	0.017	15	20	0.442	0.010	5	5	0.473	0.017	6	7	0.455	0.011	6	18	0.399	0.010	3	25
chrI	194499	T	A	0	10	0.389	0.016	14	26	0.467	0.008	5	13	0.464	0.010	18	13	0.454	0.008	1	2	0.410	0.018	43	63	0.514	0.007	3	4	0.462	0.017	11	28	0.442	0.010	5	5	0.473	0.017	5	9	0.455	0.011	5	9	0.399	0.010	2	22
chrI	194626	G	A	1	4	0.389	0.016	16	21	0.467	0.008	6	11	0.464	0.010	19	17	0.454	0.008	4	2	0.410	0.018	63	54	0.514	0.007	1	1	0.462	0.017	8	18	0.442	0.010	2	6	0.474	0.017	4	6	0.455	0.011	5	9	0.399	0.010	1	6
chrI	194700	C	T	5	3	0.389	0.016	9	25	0.467	0.008	7	10	0.464	0.010	15	14	0.454	0.008	1	2	0.410	0.018	51	39	0.514	0.007	1	6	0.462	0.017	4	18	0.442	0.010	1	6	0.474	0.017	4	8	0.455	0.011	4	10	0.399	0.010	3	7
chrI	194969	T	C	7	9	0.389	0.016	39	47	0.467	0.008	35	21	0.464	0.010	45	62	0.454	0.008	7	13	0.409	0.018	51	45	0.514	0.007	12	9	0.462	0.017	12	31	0.442	0.010	1	22	0.474	0.017	14	35	0.455	0.011	15	37	0.399	0.010	39	24
chrI	195459	T	C	14	22	0.392	0.017	47	55	0.468	0.008	23	44	0.466	0.011	47	67	0.454	0.008	6	21	0.411	0.019	57	48	0.516	0.007	15	18	0.460	0.017	28	47	0.442	0.010	5	11	0.474	0.017	28	27	0.455	0.011	27	36	0.400	0.010	17	37
chrI	195677	A	G	5	5	0.392	0.017	29	50	0.468	0.008	17	16	0.466	0.011	29	46	0.454	0.008	10	9	0.411	0.019	42	40	0.516	0.007	5	4	0.460	0.017	16	25	0.442	0.010	3	13	0.474	0.017	21	26	0.455	0.011	9	35	0.400	0.010	27	18
chrI	195872	C	T	1	12	0.397	0.017	22	21	0.469	0.008	4	23	0.467	0.011	33	30	0.454	0.008	5	6	0.410	0.019	54	53	0.517	0.007	0	9	0.460	0.017	13	24	0.442	0.010	4	9	0.474	0.017	14	13	0.458	0.011	21	34	0.402	0.010	8	23
chrI	195910	A	G	2	10	0.397	0.017	27	26	0.469	0.008	6	26	0.467	0.011	34	34	0.454	0.008	6	11	0.410	0.019	50	54	0.517	0.007	2	9	0.460	0.017	11	26	0.442	0.010	5	9	0.474	0.017	14	18	0.458	0.011	17	35	0.402	0.010	11	16
chrI	196198	A	G	4	7	0.395	0.017	32	28	0.471	0.008	17	10	0.471	0.011	28	36	0.456	0.008	1	7	0.406	0.019	59	53	0.518	0.007	4	4	0.461	0.017	16	9	0.444	0.010	8	5	0.475	0.018	3	11	0.459	0.011	9	20	0.400	0.010	14	20
chrI	196248	G	C	6	9	0.395	0.017	23	27	0.471	0.008	16	8	0.471	0.011	27	36	0.456	0.008	2	2	0.406	0.019	62	47	0.518	0.007	6	3	0.461	0.017	11	10	0.444	0.010	3	0	0.475	0.018	10	9	0.459	0.011	9	15	0.400	0.010	9	11
chrI	196284	G	A	3	4	0.395	0.017	11	19	0.471	0.008	10	3	0.471	0.011	22	19	0.456	0.008	2	0	0.406	0.019	51	30	0.518	0.007	4	1	0.461	0.017	14	6	0.444	0.010	0	2	0.475	0.018	2	5	0.459	0.011	10	8	0.400	0.010	6	4
chrI	196423	C	T	6	5	0.393	0.017	11	7	0.469	0.008	7	5	0.469	0.011	10	15	0.457	0.008	0	6	0.406	0.019	27	31	0.519	0.007	0	1	0.463	0.017	6	7	0.444	0.010	3	2	0.475	0.018	4	1	0.458	0.011	3	6	0.400	0.010	6	4
chrI	196452	C	T	4	1	0.393	0.017	4	9	0.469	0.008	3	3	0.469	0.011	3	7	0.457	0.008	0	5	0.406	0.019	36	24	0.519	0.007	0	1	0.463	0.017	5	2	0.444	0.010	6	4	0.475	0.018	6	0	0.458	0.011	3	11	0.400	0.010	2	3
chrI	196500	C	T	3	3	0.393	0.017	5	10	0.469	0.008	2	7	0.469	0.011	4	9	0.457	0.008	2	3	0.406	0.019	32	28	0.519	0.007	0	0	0.463	0.017	6	1	0.444	0.010	6	2	0.475	0.018	7	0	0.458	0.011	4	8	0.400	0.010	4	1
chrI	196523	T	A	0	4	0.393	0.017	5	14	0.469	0.008	2	5	0.469	0.011	5	9	0.457	0.008	3	1	0.406	0.019	36	35	0.519	0.007	2	1	0.463	0.017	5	5	0.444	0.010	3	3	0.475	0.018	7	0	0.458	0.011	5	10	0.400	0.010	2	2
chrI	196564	G	A	0	4	0.393	0.017	5	13	0.469	0.008	2	4	0.469	0.011	6	8	0.457	0.008	1	1	0.406	0.019	39	34	0.519	0.007	2	1	0.463	0.017	5	5	0.444	0.010	2	2	0.475	0.018	4	1	0.458	0.011	3	4	0.400	0.010	4	1
chrI	196578	A	G	0	4	0.393	0.017	6	14	0.469	0.008	1	4	0.469	0.011	6	7	0.457	0.008	1	1	0.406	0.019	38	35	0.519	0.007	2	1	0.463	0.017	5	5	0.444	0.010	2	4	0.475	0.018	4	1	0.458	0.011	3	4	0.400	0.010	4	1
chrI	196587	C	T	0	4	0.393	0.017	5	15	0.469	0.008	1	4	0.469	0.011	6	7	0.457	0.008	1	1	0.406	0.019	41	32	0.519	0.007	2	1	0.463	0.017	4	5	0.444	0.010	2	4	0.475	0.018	4	1	0.458	0.011	3	4	0.400	0.010	4	1
chrI	196623	C	T	0	3	0.393	0.017	7	10	0.469	0.008	6	2	0.469	0.011	5	9	0.457	0.008	1	1	0.406	0.019	51	36	0.519	0.007	2	1	0.463	0.017	9	5	0.444	0.010	2	6	0.475	0.018	5	1	0.458	0.011	3	5	0.400	0.010	3	2
chrI	196647	T	C	0	1	0.393	0.017	6	10	0.469	0.008	8	0	0.469	0.011	5	7	0.457	0.008	1	1	0.406	0.019	49	31	0.519	0.007	2	1	0.463	0.017	9	5	0.444	0.010	3	5	0.475	0.018	4	2	0.458	0.011	1	5	0.400	0.010	1	2
chrI	196805	C	T	4	3	0.393	0.017	22	14	0.469	0.008	4	7	0.469	0.011	11	16	0.457	0.008	0	3	0.406	0.019	37	50	0.519	0.007	1	0	0.463	0.017	3	14	0.444	0.010	0	1	0.475	0.018	10	4	0.459	0.011	8	8	0.400	0.010	4	2
chrI	196861	C	T	4	1	0.393	0.017	19	13	0.469	0.008	2	7	0.469	0.011	14	14	0.457	0.008	0	0	0.406	0.019	38	38	0.519	0.007	3	0	0.463	0.017	5	16	0.444	0.010	0	1	0.475	0.018	6	3	0.459	0.011	3	9	0.400	0.010	2	5
chrI	196864	C	A	4	1	0.393	0.017	19	13	0.469	0.008	2	7	0.469	0.011	14	14	0.457	0.008	0	0	0.406	0.019	38	38	0.519	0.007	3	0	0.463	0.017	5	16	0.444	0.010	0	1	0.475	0.018	6	3	0.459	0.011	3	9	0.400	0.010	2	5
chrI	196884	C	T	5	2	0.393	0.017	19	17	0.469	0.008	3	7	0.469	0.011	16	15	0.457	0.008	0	0	0.406	0.019	37	45	0.519	0.007	4	2	0.463	0.017	6	17	0.444	0.010	0	0	0.475	0.018	6	4	0.459	0.011	5	10	0.400	0.010	2	9
chrI	196891	G	T	5	3	0.393	0.017	14	17	0.469	0.008	3	9	0.469	0.011	16	15	0.457	0.008	0	0	0.406	0.019	40	42	0.519	0.007	4	2	0.463	0.017	6	16	0.444	0.010	0	0	0.475	0.018	8	5	0.459	0.011	8	10	0.400	0.010	1	11
chrI	196929	A	G	3	3	0.393	0.017	17	16	0.469	0.008	6	12	0.469	0.011	20	15	0.457	0.008	0	1	0.406	0.019	45	40	0.519	0.007	4	4	0.463	0.017	4	15	0.444	0.010	4	3	0.475	0.018	5	5	0.459	0.011	11	10	0.400	0.010	4	17
chrI	196932	C	T	3	3	0.393	0.017	17	16	0.469	0.008	6	12	0.469	0.011	20	15	0.457	0.008	0	1	0.406	0.019	45	40	0.519	0.007	4	4	0.463	0.017	4	15	0.444	0.010	4	3	0.475	0.018	5	5	0.459	0.011	11	10	0.400	0.010	4	17
chrI	197024	A	G	1	13	0.393	0.017	21	22	0.469	0.008	11	17	0.469	0.011	15	30	0.457	0.008	6	5	0.406	0.019	53	39	0.519	0.007	1	3	0.463	0.017	8	11	0.444	0.010	5	10	0.475	0.018	3	11	0.459	0.011	12	10	0.400	0.010	5	18
chrI	197120	G	A	1	9	0.393	0.017	11	12	0.469	0.008	8	3	0.469	0.011	15	18	0.457	0.008	4	4	0.406	0.019	39	28	0.519	0.007	2	3	0.463	0.017	9	13	0.444	0.010	4	5	0.475	0.018	3	10	0.459	0.011	3	3	0.400	0.010	1	11
chrI	197123	G	A	1	9	0.393	0.017	11	12	0.469	0.008	8	3	0.469	0.011	15	18	0.457	0.008	4	4	0.406	0.019	39	28	0.519	0.007	2	3	0.463	0.017	9	13	0.444	0.010	4	5	0.475	0.018	3	10	0.459	0.011	3	3	0.400	0.010	1	11
chrI	197225	G	A	1	4	0.394	0.017	7	12	0.469	0.008	2	1	0.469	0.011	17	15	0.457	0.008	2	2	0.406	0.019	33	36	0.519	0.007	1	1	0.463	0.017	11	9	0.444	0.010	0	2	0.475	0.018	8	4	0.459	0.011	8	4	0.400	0.010	1	5
chrI	197236	G	T	2	3	0.394	0.017	7	16	0.469	0.008	2	2	0.469	0.011	19	18	0.457	0.008	2	2	0.406	0.019	31	33	0.519	0.007	1	1	0.463	0.017	12	10	0.444	0.010	0	2	0.475	0.018	8	6	0.459	0.011	13	2	0.400	0.010	1	6
chrI	197247	T	C	2	3	0.394	0.017	8	17	0.469	0.008	2	2	0.469	0.011	15	17	0.457	0.008	2	2	0.406	0.019	34	33	0.519	0.007	2	2	0.463	0.017	12	10	0.444	0.010	0	2	0.475	0.018	7	6	0.459	0.011	13	2	0.400	0.010	2	6
chrI	197266	G	T	2	2	0.394	0.017	6	15	0.469	0.008	1	2	0.469	0.011	15	17	0.457	0.008	2	2	0.406	0.019	36	37	0.519	0.007	2	2	0.463	0.017	13	6	0.444	0.010	0	1	0.475	0.018	6	6	0.459	0.011	12	1	0.400	0.010	2	4
chrI	197344	C	T	3	2	0.393	0.018	3	5	0.470	0.008	6	4	0.470	0.011	11	9	0.458	0.008	0	3	0.406	0.019	31	39	0.521	0.007	0	1	0.462	0.018	8	6	0.444	0.010	2	1	0.477	0.018	3	5	0.460	0.012	10	2	0.400	0.010	3	2
chrI	197350	G	A	3	2	0.393	0.018	2	6	0.470	0.008	5	4	0.470	0.011	11	10	0.458	0.008	0	3	0.406	0.019	30	37	0.521	0.007	0	1	0.462	0.018	8	4	0.444	0.010	2	1	0.477	0.018	3	6	0.460	0.012	10	2	0.400	0.010	3	2
chrI	197428	A	T	2	1	0.393	0.018	4	2	0.470	0.008	4	7	0.470	0.011	11	4	0.458	0.008	0	1	0.406	0.019	27	39	0.521	0.007	2	2	0.462	0.018	0	0	0.444	0.010	2	1	0.477	0.018	4	5	0.460	0.012	4	3	0.400	0.010	3	2
chrI	197459	T	C	2	0	0.393	0.018	7	6	0.470	0.008	1	7	0.470	0.011	10	6	0.458	0.008	0	2	0.406	0.019	30	31	0.521	0.007	2	2	0.462	0.018	0	0	0.444	0.010	2	0	0.477	0.018	1	6	0.460	0.012	2	3	0.400	0.010	4	3
chrI	197484	T	C	2	0	0.393	0.018	7	6	0.471	0.008	0	3	0.470	0.011	9	6	0.458	0.008	0	3	0.405	0.019	27	34	0.522	0.007	1	2	0.462	0.018	1	0	0.445	0.010	2	1	0.477	0.018	0	4	0.461	0.012	2	2	0.400	0.010	3	2
chrI	197497	G	A	2	0	0.393	0.018	6	6	0.471	0.008	0	2	0.470	0.011	10	7	0.458	0.008	0	3	0.405	0.019	26	32	0.522	0.007	0	2	0.462	0.018	3	0	0.445	0.010	2	2	0.477	0.018	0	3	0.461	0.012	2	2	0.400	0.010	3	2
chrI	197560	A	G	0	0	0.393	0.018	10	7	0.471	0.008	4	2	0.470	0.011	7	6	0.458	0.008	0	2	0.405	0.019	24	29	0.522	0.007	0	2	0.462	0.018	5	0	0.445	0.010	0	4	0.477	0.018	2	3	0.461	0.012	3	0	0.400	0.010	2	0
chrI	197587	G	A	0	0	0.393	0.018	13	7	0.471	0.008	7	4	0.470	0.011	10	12	0.458	0.008	0	3	0.405	0.019	19	26	0.522	0.007	0	2	0.462	0.018	6	0	0.445	0.010	0	3	0.477	0.018	3	4	0.461	0.012	2	1	0.400	0.010	3	2
chrI	197629	C	T	0	0	0.393	0.018	15	10	0.471	0.008	10	3	0.470	0.011	9	19	0.458	0.008	0	3	0.405	0.019	27	27	0.522	0.007	0	2	0.462	0.018	3	1	0.445	0.010	0	3	0.477	0.018	5	5	0.461	0.012	2	2	0.400	0.010	3	2
chrI	197646	T	G	0	0	0.393	0.018	18	12	0.471	0.008	12	3	0.470	0.011	11	24	0.458	0.008	1	2	0.405	0.019	27	31	0.522	0.007	0	2	0.462	0.018	4	1	0.445	0.010	0	5	0.477	0.018	4	6	0.461	0.012	4	2	0.400	0.010	4	6
chrI	197656	A	G	0	1	0.393	0.018	17	15	0.471	0.008	14	5	0.470	0.011	17	27	0.458	0.008	1	2	0.405	0.019	30	37	0.522	0.007	0	2	0.462	0.018	8	2	0.445	0.010	0	4	0.477	0.018	5	7	0.461	0.012	5	3	0.400	0.010	5	7
chrI	197694	G	T	0	5	0.393	0.018	14	15	0.471	0.008	11	7	0.470	0.011	20	31	0.458	0.008	4	2	0.405	0.019	33	26	0.522	0.007	1	3	0.462	0.018	12	5	0.445	0.010	1	9	0.477	0.018	3	5	0.461	0.012	4	7	0.400	0.010	9	10
chrI	197695	A	G	0	5	0.393	0.018	14	15	0.471	0.008	11	7	0.470	0.011	20	31	0.458	0.008	4	2	0.405	0.019	33	26	0.522	0.007	1	3	0.462	0.018	12	5	0.445	0.010	1	9	0.477	0.018	3	5	0.461	0.012	4	7	0.400	0.010	9	10
chrI	197758	A	G	0	3	0.393	0.018	10	20	0.470	0.008	15	14	0.470	0.011	25	33	0.458	0.008	4	5	0.406	0.020	39	34	0.522	0.007	4	8	0.462	0.018	24	13	0.445	0.010	5	1	0.477	0.018	6	3	0.461	0.012	11	6	0.400	0.010	9	14
chrI	197760	G	C	0	3	0.393	0.018	10	20	0.470	0.008	15	14	0.470	0.011	25	33	0.458	0.008	4	5	0.406	0.020	39	34	0.522	0.007	4	8	0.462	0.018	24	13	0.445	0.010	5	1	0.477	0.018	6	3	0.461	0.012	11	6	0.400	0.010	9	14
chrI	197765	C	G	0	3	0.393	0.018	11	20	0.470	0.008	18	15	0.470	0.011	28	34	0.458	0.008	4	6	0.406	0.020	39	33	0.522	0.007	4	8	0.462	0.018	24	13	0.445	0.010	5	1	0.477	0.018	6	3	0.461	0.012	11	6	0.400	0.010	10	15
chrI	197770	A	G	1	3	0.393	0.018	10	20	0.472	0.009	18	15	0.468	0.011	30	34	0.459	0.008	2	5	0.397	0.020	41	32	0.523	0.007	4	8	0.462	0.018	22	13	0.446	0.010	5	0	0.480	0.018	6	3	0.463	0.012	10	6	0.409	0.010	12	15
chrI	197772	A	G	1	3	0.393	0.018	10	20	0.472	0.009	18	15	0.468	0.011	30	34	0.459	0.008	2	5	0.397	0.020	41	32	0.523	0.007	4	8	0.462	0.018	22	13	0.446	0.010	5	0	0.480	0.018	6	3	0.463	0.012	10	6	0.409	0.010	12	15
chrI	197783	G	A	1	10	0.393	0.018	13	29	0.472	0.009	16	19	0.468	0.011	29	41	0.459	0.008	2	11	0.397	0.020	39	42	0.523	0.007	4	11	0.462	0.018	21	18	0.446	0.010	5	1	0.480	0.018	8	7	0.463	0.012	13	10	0.409	0.010	14	23
chrI	197791	A	G	1	10	0.393	0.018	16	30	0.472	0.009	17	19	0.468	0.011	35	40	0.459	0.008	1	12	0.397	0.020	43	46	0.523	0.007	4	9	0.462	0.018	22	18	0.446	0.010	5	2	0.480	0.018	8	7	0.463	0.012	15	12	0.409	0.010	16	23
chrI	197811	G	A	1	9	0.393	0.018	18	26	0.472	0.009	15	16	0.468	0.011	31	32	0.459	0.008	1	10	0.397	0.020	38	45	0.523	0.007	2	7	0.462	0.018	20	20	0.446	0.010	4	2	0.480	0.018	9	7	0.463	0.012	17	13	0.409	0.010	13	24
chrI	197813	T	C	1	9	0.393	0.018	18	26	0.472	0.009	15	16	0.468	0.011	31	32	0.459	0.008	1	10	0.397	0.020	38	45	0.523	0.007	2	7	0.462	0.018	20	20	0.446	0.010	4	2	0.480	0.018	9	7	0.463	0.012	17	13	0.409	0.010	13	24
chrI	197819	A	G	2	10	0.393	0.018	20	31	0.472	0.009	16	18	0.468	0.011	36	35	0.459	0.008	1	11	0.397	0.020	38	50	0.523	0.007	2	8	0.462	0.018	20	23	0.446	0.010	6	3	0.480	0.018	9	9	0.463	0.012	18	15	0.409	0.010	14	24
chrI	197825	G	A	2	10	0.393	0.018	20	32	0.472	0.009	17	18	0.468	0.011	36	33	0.459	0.008	1	12	0.397	0.020	34	55	0.523	0.007	2	8	0.462	0.018	21	26	0.446	0.010	6	4	0.480	0.018	8	9	0.463	0.012	17	15	0.409	0.010	14	24
chrI	197873	G	A	3	5	0.393	0.018	31	30	0.472	0.009	21	16	0.468	0.011	42	37	0.459	0.008	3	9	0.397	0.020	42	67	0.523	0.007	2	8	0.462	0.018	13	30	0.446	0.010	4	7	0.480	0.018	11	14	0.463	0.012	19	26	0.409	0.010	13	15
chrI	197890	C	T	5	4	0.393	0.018	25	26	0.472	0.009	20	17	0.468	0.011	36	32	0.459	0.008	3	7	0.397	0.020	38	66	0.523	0.007	3	7	0.462	0.018	12	29	0.446	0.010	6	7	0.480	0.018	9	16	0.463	0.012	16	25	0.409	0.010	11	15
chrI	197908	C	T	5	5	0.393	0.018	26	28	0.472	0.009	15	21	0.468	0.011	39	29	0.459	0.008	3	10	0.397	0.020	39	59	0.523	0.007	3	6	0.462	0.018	11	27	0.446	0.010	6	7	0.480	0.018	9	17	0.463	0.012	15	24	0.409	0.010	12	15
chrI	197921	C	G	5	4	0.400	0.018	25	18	0.469	0.008	14	15	0.470	0.011	38	26	0.458	0.008	3	7	0.405	0.020	40	55	0.522	0.007	2	4	0.458	0.018	11	21	0.446	0.011	4	7	0.479	0.018	11	17	0.461	0.012	17	18	0.401	0.010	10	14
chrI	197983	T	A	5	5	0.396	0.018	19	21	0.472	0.009	9	15	0.465	0.011	28	28	0.459	0.008	5	10	0.399	0.020	42	49	0.525	0.007	11	6	0.459	0.018	15	17	0.449	0.011	5	1	0.475	0.018	13	10	0.463	0.012	16	14	0.411	0.010	9	17
chrI	198013	T	A	6	6	0.396	0.018	17	22	0.472	0.009	10	19	0.465	0.011	28	33	0.459	0.008	5	9	0.399	0.020	45	53	0.525	0.007	11	5	0.459	0.018	14	19	0.449	0.011	6	3	0.475	0.018	14	9	0.463	0.012	14	17	0.411	0.010	9	17
chrI	198022	A	G	5	6	0.395	0.018	18	21	0.471	0.009	10	18	0.467	0.011	28	32	0.460	0.008	5	9	0.398	0.020	45	54	0.526	0.007	10	5	0.463	0.018	15	19	0.447	0.011	6	3	0.482	0.018	14	8	0.464	0.012	16	14	0.412	0.010	10	15
chrI	198027	C	T	4	6	0.395	0.018	19	21	0.471	0.009	9	18	0.467	0.011	29	31	0.460	0.008	4	9	0.398	0.020	45	50	0.526	0.007	12	5	0.463	0.018	14	19	0.447	0.011	6	3	0.482	0.018	15	8	0.464	0.012	14	14	0.412	0.010	11	14
chrI	198118	G	A	7	15	0.396	0.018	21	28	0.473	0.009	15	16	0.468	0.011	22	34	0.460	0.008	8	8	0.400	0.020	51	48	0.526	0.007	3	6	0.464	0.018	24	17	0.448	0.011	9	3	0.481	0.018	20	21	0.466	0.012	13	21	0.412	0.011	21	27
chrI	198168	G	T	6	20	0.401	0.018	21	25	0.469	0.009	13	17	0.472	0.011	20	32	0.459	0.008	8	9	0.405	0.020	58	48	0.525	0.007	3	6	0.457	0.018	24	20	0.444	0.011	13	6	0.481	0.018	14	18	0.461	0.012	15	19	0.405	0.010	18	28
chrI	198190	T	C	1	18	0.401	0.018	24	33	0.469	0.009	11	18	0.472	0.011	22	30	0.459	0.008	9	9	0.405	0.020	62	61	0.525	0.007	3	8	0.457	0.018	25	22	0.444	0.011	10	6	0.481	0.018	20	16	0.461	0.012	14	25	0.405	0.010	17	29
chrI	198215	C	A	1	16	0.401	0.018	23	31	0.469	0.009	10	22	0.472	0.011	18	31	0.459	0.008	7	7	0.405	0.020	60	66	0.525	0.007	1	7	0.457	0.018	26	18	0.444	0.011	11	8	0.481	0.018	14	9	0.461	0.012	12	24	0.405	0.010	20	31
chrI	198232	C	G	1	15	0.401	0.018	22	28	0.469	0.009	8	22	0.472	0.011	20	34	0.459	0.008	7	7	0.405	0.020	56	59	0.525	0.007	4	8	0.457	0.018	26	22	0.444	0.011	13	8	0.481	0.018	14	11	0.461	0.012	11	22	0.405	0.010	21	32
chrI	198244	G	T	1	11	0.401	0.018	20	27	0.469	0.009	7	19	0.472	0.011	16	32	0.459	0.008	6	7	0.405	0.020	50	55	0.525	0.007	5	8	0.457	0.018	21	20	0.444	0.011	12	7	0.481	0.018	15	10	0.461	0.012	10	19	0.405	0.010	19	30
chrI	198252	C	G	1	11	0.401	0.018	18	25	0.469	0.009	5	19	0.472	0.011	14	28	0.459	0.008	6	7	0.405	0.020	50	52	0.525	0.007	5	5	0.457	0.018	19	20	0.444	0.011	11	6	0.481	0.018	13	10	0.461	0.012	10	14	0.405	0.010	19	28
chrI	198253	T	G	1	11	0.401	0.018	18	25	0.469	0.009	5	19	0.472	0.011	14	28	0.459	0.008	6	7	0.405	0.020	50	52	0.525	0.007	5	5	0.457	0.018	19	20	0.444	0.011	11	6	0.481	0.018	13	10	0.461	0.012	10	14	0.405	0.010	19	28
chrI	198259	T	C	1	11	0.401	0.018	16	23	0.469	0.009	5	18	0.472	0.011	13	30	0.459	0.008	5	6	0.405	0.020	45	51	0.525	0.007	5	7	0.457	0.018	19	19	0.444	0.011	11	5	0.481	0.018	13	9	0.461	0.012	10	15	0.405	0.010	16	26
chrI	198267	A	G	1	11	0.401	0.018	14	25	0.469	0.009	5	19	0.472	0.011	12	30	0.459	0.008	4	5	0.405	0.020	45	52	0.525	0.007	5	6	0.457	0.018	16	20	0.444	0.011	11	5	0.481	0.018	13	8	0.461	0.012	10	15	0.405	0.010	17	24
chrI	198279	A	G	2	7	0.401	0.018	12	20	0.469	0.009	5	14	0.472	0.011	12	28	0.459	0.008	3	5	0.405	0.020	49	54	0.525	0.007	5	6	0.457	0.018	16	19	0.444	0.011	9	5	0.481	0.018	9	8	0.461	0.012	10	13	0.405	0.010	17	21
chrI	198287	A	G	2	7	0.401	0.018	10	20	0.469	0.009	5	14	0.472	0.011	9	26	0.459	0.008	3	5	0.405	0.020	47	55	0.525	0.007	5	6	0.457	0.018	16	19	0.444	0.011	9	5	0.481	0.018	8	7	0.461	0.012	8	13	0.405	0.010	16	20
chrI	198331	G	T	3	4	0.397	0.018	9	9	0.473	0.009	1	7	0.467	0.011	9	15	0.461	0.008	1	3	0.398	0.020	43	33	0.527	0.007	5	1	0.459	0.018	9	6	0.448	0.011	1	3	0.479	0.018	5	1	0.464	0.012	3	6	0.411	0.011	5	6
chrI	198351	G	A	3	2	0.397	0.018	8	10	0.473	0.009	2	5	0.467	0.011	11	14	0.461	0.008	1	3	0.398	0.020	42	29	0.527	0.007	3	1	0.459	0.018	7	6	0.448	0.011	0	3	0.479	0.018	4	1	0.464	0.012	4	6	0.411	0.011	6	4
chrI	198398	C	T	4	3	0.397	0.018	9	7	0.473	0.009	3	3	0.467	0.011	9	14	0.461	0.008	2	1	0.398	0.020	36	31	0.527	0.007	1	0	0.459	0.018	3	3	0.448	0.011	0	2	0.479	0.018	4	2	0.464	0.012	3	4	0.411	0.011	4	4
chrI	198448	C	G	3	5	0.399	0.018	3	1	0.470	0.009	6	2	0.471	0.011	5	12	0.463	0.008	2	3	0.403	0.020	23	24	0.526	0.007	1	0	0.457	0.018	0	2	0.445	0.011	0	0	0.479	0.018	1	1	0.461	0.012	2	1	0.406	0.011	1	2
chrI	198456	T	A	3	5	0.399	0.018	3	2	0.470	0.009	6	2	0.471	0.011	6	13	0.463	0.008	2	2	0.403	0.020	27	23	0.526	0.007	1	0	0.457	0.018	0	2	0.445	0.011	5	0	0.479	0.018	1	1	0.461	0.012	3	1	0.406	0.011	1	2
chrI	198490	G	C	3	3	0.399	0.018	5	4	0.469	0.009	8	2	0.472	0.011	8	15	0.464	0.008	1	4	0.397	0.020	29	23	0.528	0.007	0	0	0.457	0.018	2	2	0.445	0.011	6	0	0.478	0.018	0	2	0.464	0.012	2	5	0.410	0.011	1	1
chrI	198533	C	T	3	2	0.399	0.018	6	8	0.469	0.009	8	2	0.472	0.011	8	10	0.464	0.008	0	1	0.397	0.020	26	16	0.528	0.007	0	0	0.457	0.018	3	5	0.445	0.011	6	0	0.478	0.018	0	1	0.464	0.012	4	3	0.410	0.011	2	2
chrI	198536	C	T	3	2	0.399	0.018	6	8	0.469	0.009	8	2	0.472	0.011	8	10	0.464	0.008	0	1	0.397	0.020	26	16	0.528	0.007	0	0	0.457	0.018	3	5	0.445	0.011	6	0	0.478	0.018	0	1	0.464	0.012	4	3	0.410	0.011	2	2
chrI	198560	T	C	1	2	0.399	0.018	5	6	0.469	0.009	4	1	0.472	0.011	6	12	0.464	0.008	3	0	0.397	0.020	24	16	0.528	0.007	0	1	0.457	0.018	6	6	0.445	0.011	2	0	0.478	0.018	0	2	0.464	0.012	4	1	0.410	0.011	5	2
chrI	198562	G	A	1	2	0.399	0.018	5	6	0.469	0.009	4	1	0.472	0.011	6	12	0.464	0.008	3	0	0.397	0.020	24	16	0.528	0.007	0	1	0.457	0.018	6	6	0.445	0.011	2	0	0.478	0.018	0	2	0.465	0.012	4	1	0.410	0.011	5	2
chrI	198568	G	C	1	1	0.399	0.018	5	5	0.469	0.009	3	1	0.472	0.011	7	13	0.464	0.008	3	0	0.397	0.020	25	17	0.528	0.007	0	1	0.457	0.018	5	6	0.445	0.011	2	0	0.478	0.018	0	1	0.465	0.012	4	1	0.410	0.011	5	3
chrI	198586	A	G	2	1	0.399	0.018	6	5	0.469	0.009	4	1	0.472	0.011	6	12	0.464	0.008	3	0	0.397	0.020	25	14	0.528	0.007	0	1	0.457	0.018	5	5	0.445	0.011	1	0	0.478	0.018	0	2	0.465	0.012	2	1	0.410	0.011	5	3
chrI	198605	C	T	2	2	0.399	0.018	6	6	0.469	0.009	6	1	0.472	0.011	6	12	0.464	0.008	3	0	0.397	0.020	26	10	0.528	0.007	0	1	0.457	0.018	6	5	0.445	0.011	2	0	0.478	0.018	0	3	0.465	0.012	2	1	0.410	0.011	5	3
chrI	198642	T	C	3	1	0.399	0.018	9	5	0.469	0.009	9	1	0.472	0.011	4	10	0.464	0.008	3	0	0.397	0.020	35	18	0.528	0.007	0	1	0.457	0.018	7	3	0.445	0.011	2	2	0.478	0.018	0	3	0.465	0.012	0	3	0.410	0.011	8	4
chrI	198648	C	T	3	1	0.399	0.018	9	7	0.469	0.009	7	1	0.472	0.011	4	10	0.464	0.008	2	0	0.397	0.020	35	19	0.528	0.007	0	1	0.457	0.018	7	3	0.445	0.011	2	2	0.478	0.018	0	3	0.465	0.012	0	3	0.410	0.011	6	4
chrI	198652	A	G	3	1	0.399	0.018	9	7	0.469	0.009	7	1	0.472	0.011	4	10	0.464	0.008	2	0	0.397	0.020	35	19	0.528	0.007	0	1	0.457	0.018	7	3	0.445	0.011	2	2	0.478	0.018	0	3	0.465	0.012	0	3	0.410	0.011	6	4
chrI	198657	C	T	3	1	0.399	0.018	9	8	0.469	0.009	7	1	0.472	0.011	4	11	0.464	0.008	3	1	0.397	0.020	42	19	0.528	0.007	0	1	0.457	0.018	7	5	0.445	0.011	1	2	0.478	0.018	0	3	0.465	0.012	0	4	0.410	0.011	6	5
chrI	198664	A	G	3	1	0.399	0.018	9	8	0.469	0.009	7	1	0.472	0.011	3	12	0.464	0.008	3	1	0.397	0.020	44	20	0.528	0.007	0	1	0.457	0.018	7	5	0.445	0.011	1	2	0.478	0.018	0	3	0.465	0.012	0	4	0.410	0.011	6	5
chrI	198675	T	C	1	1	0.399	0.018	9	8	0.469	0.009	6	1	0.472	0.011	2	12	0.464	0.008	1	1	0.397	0.020	42	21	0.528	0.007	0	1	0.457	0.018	8	5	0.445	0.011	2	2	0.478	0.018	0	3	0.465	0.012	0	4	0.410	0.011	6	5
chrI	198676	C	T	1	1	0.399	0.018	9	8	0.469	0.009	6	1	0.472	0.011	2	12	0.464	0.008	1	1	0.397	0.020	42	21	0.528	0.007	0	1	0.457	0.018	8	5	0.445	0.011	2	2	0.478	0.018	0	3	0.465	0.012	0	4	0.410	0.011	6	5
chrI	198677	A	G	1	1	0.399	0.018	9	8	0.469	0.009	6	1	0.472	0.011	2	12	0.464	0.008	1	1	0.397	0.020	42	21	0.528	0.007	0	1	0.457	0.018	8	5	0.445	0.011	2	2	0.478	0.018	0	3	0.465	0.012	0	4	0.410	0.011	6	5
chrI	198707	C	T	1	1	0.399	0.018	7	9	0.469	0.009	5	1	0.472	0.011	3	17	0.464	0.008	1	1	0.397	0.020	42	18	0.528	0.007	0	0	0.457	0.018	5	8	0.445	0.011	1	2	0.478	0.018	0	2	0.465	0.012	0	3	0.410	0.011	5	4
chrI	198713	C	T	1	1	0.399	0.018	7	9	0.469	0.009	5	1	0.472	0.011	3	17	0.464	0.008	1	1	0.397	0.020	42	18	0.528	0.007	0	0	0.457	0.018	5	8	0.445	0.011	1	2	0.478	0.018	0	2	0.465	0.012	0	3	0.410	0.011	5	4
chrI	198932	A	C	2	0	0.404	0.018	8	5	0.474	0.009	3	0	0.472	0.011	5	1	0.466	0.008	0	0	0.400	0.020	35	15	0.529	0.007	4	0	0.462	0.018	5	3	0.447	0.011	2	0	0.485	0.019	4	1	0.464	0.012	4	2	0.411	0.011	5	3
chrI	199811	T	G	0	2	0.403	0.019	0	9	0.477	0.009	0	6	0.472	0.012	0	2	0.470	0.008	0	0	0.397	0.021	0	12	0.533	0.008	0	2	0.460	0.019	0	4	0.452	0.011	0	3	0.482	0.019	0	2	0.462	0.012	0	4	0.413	0.011	0	3
chrI	200532	C	T	2	0	0.410	0.019	27	21	0.479	0.009	13	17	0.475	0.012	28	22	0.469	0.009	3	8	0.400	0.021	62	4	0.541	0.008	12	2	0.457	0.019	30	14	0.455	0.012	4	12	0.486	0.020	9	17	0.465	0.013	13	14	0.415	0.011	7	18
chrI	200534	T	G	2	0	0.410	0.019	27	21	0.479	0.009	13	17	0.475	0.012	28	22	0.469	0.009	3	8	0.400	0.021	62	4	0.541	0.008	12	2	0.457	0.019	30	14	0.455	0.012	4	12	0.486	0.020	9	17	0.465	0.013	13	14	0.415	0.011	7	18
chrI	200537	A	G	2	0	0.410	0.019	27	21	0.479	0.009	13	17	0.475	0.012	28	22	0.469	0.009	3	8	0.400	0.021	62	4	0.541	0.008	12	2	0.457	0.019	30	14	0.455	0.012	4	12	0.486	0.020	9	17	0.465	0.013	13	14	0.415	0.011	7	18
chrI	201152	T	A	7	4	0.414	0.020	17	26	0.479	0.009	4	23	0.476	0.012	25	25	0.471	0.009	3	10	0.399	0.021	54	10	0.542	0.008	5	9	0.461	0.020	22	15	0.456	0.012	3	5	0.487	0.020	15	12	0.467	0.013	18	20	0.417	0.012	9	20
chrI	202610	C	T	5	3	0.417	0.019	21	14	0.486	0.009	15	5	0.482	0.012	17	14	0.478	0.009	2	1	0.398	0.021	52	24	0.544	0.008	5	6	0.467	0.020	8	6	0.461	0.012	4	2	0.484	0.020	5	9	0.474	0.013	8	17	0.416	0.012	10	4
chrI	202616	C	G	6	3	0.417	0.019	23	14	0.486	0.009	16	5	0.482	0.012	20	14	0.478	0.009	1	1	0.398	0.021	55	24	0.544	0.008	5	6	0.467	0.020	8	6	0.461	0.012	5	2	0.484	0.020	4	9	0.474	0.013	9	18	0.416	0.012	12	4
chrI	202618	T	C	6	3	0.417	0.019	23	14	0.486	0.009	16	5	0.482	0.012	20	14	0.478	0.009	1	1	0.398	0.021	55	24	0.544	0.008	5	6	0.467	0.020	8	6	0.461	0.012	5	2	0.484	0.020	4	9	0.474	0.013	9	18	0.416	0.012	12	4
chrI	202626	A	T	6	3	0.417	0.019	25	14	0.486	0.009	18	5	0.482	0.012	21	14	0.478	0.009	1	1	0.398	0.021	61	24	0.544	0.008	5	6	0.467	0.020	9	6	0.461	0.012	3	2	0.484	0.020	4	9	0.474	0.013	10	18	0.416	0.012	11	4
chrI	202631	G	A	6	3	0.417	0.019	23	14	0.486	0.009	18	5	0.482	0.012	19	14	0.478	0.009	1	1	0.398	0.021	58	24	0.544	0.008	5	6	0.467	0.020	9	6	0.461	0.012	2	2	0.484	0.020	2	9	0.474	0.013	8	18	0.416	0.012	10	4
chrI	202633	G	A	6	3	0.417	0.019	23	14	0.486	0.009	18	5	0.482	0.012	19	14	0.478	0.009	1	1	0.398	0.021	58	24	0.544	0.008	5	6	0.467	0.020	9	6	0.461	0.012	2	2	0.484	0.020	2	9	0.474	0.013	8	18	0.416	0.012	10	4
chrI	202636	C	T	6	3	0.417	0.019	23	14	0.486	0.009	18	5	0.482	0.012	19	14	0.478	0.009	1	1	0.398	0.021	58	24	0.544	0.008	5	6	0.467	0.020	9	6	0.461	0.012	2	2	0.484	0.020	2	9	0.474	0.013	8	18	0.416	0.012	10	4
chrI	202663	C	T	6	3	0.417	0.019	20	23	0.486	0.009	13	8	0.482	0.012	16	18	0.478	0.009	0	3	0.398	0.021	60	36	0.544	0.008	1	4	0.467	0.020	11	5	0.461	0.012	3	2	0.484	0.020	2	11	0.474	0.013	13	25	0.416	0.012	9	11
chrI	202664	T	C	6	3	0.417	0.019	20	23	0.486	0.009	13	8	0.482	0.012	16	18	0.478	0.009	0	3	0.398	0.021	60	36	0.544	0.008	1	4	0.467	0.020	11	5	0.461	0.012	3	2	0.484	0.020	2	11	0.474	0.013	13	25	0.416	0.012	9	11
chrI	202692	G	T	5	4	0.417	0.019	23	20	0.486	0.009	16	10	0.482	0.012	17	23	0.478	0.009	0	2	0.398	0.021	55	39	0.544	0.008	0	3	0.467	0.020	13	11	0.461	0.012	6	6	0.484	0.020	3	15	0.474	0.013	12	26	0.416	0.012	10	10
chrI	202703	C	T	4	1	0.417	0.019	19	8	0.486	0.009	14	6	0.482	0.012	14	12	0.478	0.009	0	0	0.398	0.021	54	21	0.544	0.008	0	0	0.467	0.020	11	7	0.461	0.012	5	4	0.484	0.020	3	5	0.474	0.013	10	13	0.416	0.012	10	5
chrI	202710	T	C	4	1	0.417	0.019	19	8	0.486	0.009	14	6	0.482	0.012	14	12	0.478	0.009	0	0	0.398	0.021	54	21	0.544	0.008	0	0	0.467	0.020	11	7	0.461	0.012	5	4	0.484	0.020	3	5	0.474	0.013	10	13	0.416	0.012	10	5
chrI	202712	C	G	4	1	0.417	0.019	19	8	0.486	0.009	14	6	0.482	0.012	14	12	0.478	0.009	0	0	0.398	0.021	54	21	0.544	0.008	0	0	0.467	0.020	11	7	0.461	0.012	5	4	0.484	0.020	3	5	0.474	0.013	10	13	0.416	0.012	10	5
chrI	202713	T	C	4	1	0.417	0.019	19	8	0.486	0.009	14	6	0.482	0.012	14	12	0.478	0.009	0	0	0.398	0.021	54	21	0.544	0.008	0	0	0.467	0.020	11	7	0.461	0.012	5	4	0.484	0.020	3	5	0.474	0.013	10	13	0.416	0.012	10	5
chrI	202718	A	T	4	1	0.417	0.019	22	10	0.486	0.009	17	7	0.482	0.012	19	13	0.478	0.009	0	0	0.398	0.021	65	27	0.544	0.008	0	1	0.467	0.020	13	8	0.461	0.012	6	5	0.484	0.020	4	6	0.474	0.013	11	18	0.416	0.012	12	7
chrI	202724	A	G	3	1	0.417	0.019	29	13	0.486	0.009	18	9	0.482	0.012	18	17	0.478	0.009	0	0	0.398	0.021	60	29	0.544	0.008	1	1	0.467	0.020	12	11	0.461	0.012	5	7	0.484	0.020	5	6	0.474	0.013	9	19	0.416	0.012	11	8
chrI	202727	T	C	3	1	0.417	0.019	29	13	0.486	0.009	18	9	0.482	0.012	18	17	0.478	0.009	0	0	0.398	0.021	60	29	0.544	0.008	1	1	0.467	0.020	12	11	0.461	0.012	5	7	0.484	0.020	5	6	0.474	0.013	9	19	0.416	0.012	11	8
chrI	202732	G	A	3	1	0.417	0.019	28	15	0.486	0.009	18	9	0.482	0.012	17	21	0.478	0.009	0	1	0.398	0.021	59	32	0.544	0.008	1	1	0.467	0.020	11	11	0.461	0.012	5	7	0.484	0.020	5	9	0.474	0.013	9	22	0.416	0.012	11	11
chrI	202763	C	G	5	3	0.417	0.019	29	25	0.486	0.009	15	16	0.482	0.012	22	40	0.478	0.009	4	9	0.398	0.021	50	39	0.544	0.008	1	7	0.467	0.020	10	13	0.461	0.012	5	8	0.484	0.020	6	13	0.474	0.013	11	26	0.416	0.012	8	16
chrI	202801	G	A	3	4	0.417	0.019	38	33	0.486	0.009	21	20	0.482	0.012	19	41	0.478	0.009	5	12	0.398	0.021	58	43	0.544	0.008	5	9	0.467	0.020	12	19	0.461	0.012	5	14	0.484	0.020	10	17	0.474	0.013	12	32	0.416	0.012	11	20
chrI	202825	G	A	9	4	0.417	0.019	36	42	0.486	0.009	21	22	0.482	0.012	23	49	0.478	0.009	6	13	0.398	0.021	69	54	0.544	0.008	7	12	0.467	0.020	22	25	0.461	0.012	6	14	0.484	0.020	15	22	0.474	0.013	15	38	0.416	0.012	15	30
chrI	202953	A	G	6	13	0.417	0.019	29	41	0.486	0.009	29	24	0.482	0.012	32	48	0.478	0.009	3	8	0.398	0.021	66	42	0.544	0.008	6	12	0.467	0.020	19	31	0.461	0.012	11	6	0.484	0.020	12	15	0.474	0.013	14	34	0.416	0.012	10	34
chrI	202957	T	C	6	13	0.417	0.019	29	41	0.486	0.009	29	24	0.482	0.012	32	48	0.478	0.009	3	8	0.398	0.021	66	42	0.544	0.008	6	12	0.467	0.020	19	31	0.461	0.012	11	6	0.484	0.020	12	15	0.474	0.013	14	34	0.416	0.012	10	34
chrI	202977	A	T	7	11	0.417	0.019	30	43	0.486	0.009	37	20	0.482	0.012	33	45	0.478	0.009	2	7	0.398	0.021	70	56	0.544	0.008	5	10	0.467	0.020	15	25	0.461	0.012	9	6	0.484	0.020	19	15	0.474	0.013	14	28	0.416	0.012	18	28
chrI	203049	C	T	7	15	0.417	0.020	32	49	0.486	0.009	27	28	0.482	0.012	40	54	0.478	0.009	2	2	0.398	0.021	60	72	0.544	0.008	4	5	0.467	0.020	21	19	0.461	0.012	7	9	0.484	0.020	28	13	0.474	0.013	14	32	0.416	0.012	25	27
chrI	203105	A	G	4	12	0.417	0.020	28	46	0.486	0.009	21	28	0.482	0.012	30	45	0.478	0.009	2	7	0.398	0.021	53	81	0.544	0.008	3	4	0.467	0.020	24	19	0.461	0.012	6	9	0.484	0.020	20	9	0.474	0.013	14	32	0.416	0.012	20	23
chrI	203111	C	T	4	12	0.417	0.020	26	47	0.486	0.009	19	32	0.482	0.012	30	46	0.478	0.009	2	7	0.398	0.021	51	80	0.544	0.008	3	4	0.467	0.020	24	20	0.461	0.012	6	9	0.484	0.020	19	9	0.474	0.013	15	34	0.416	0.012	22	22
chrI	203180	T	C	5	6	0.417	0.020	22	25	0.486	0.009	14	15	0.482	0.012	20	28	0.478	0.009	1	2	0.398	0.021	54	56	0.544	0.008	3	0	0.467	0.020	16	19	0.461	0.012	5	6	0.484	0.020	5	11	0.474	0.013	12	16	0.416	0.012	13	15
chrI	203181	G	A	5	6	0.417	0.020	22	25	0.486	0.009	14	15	0.482	0.012	20	28	0.478	0.009	1	2	0.398	0.021	54	56	0.544	0.008	3	0	0.467	0.020	16	19	0.461	0.012	5	6	0.484	0.020	5	11	0.474	0.013	12	16	0.416	0.012	13	15
chrI	203214	G	C	3	1	0.417	0.020	23	11	0.486	0.009	16	4	0.482	0.012	17	19	0.478	0.009	1	3	0.398	0.021	70	59	0.544	0.008	4	2	0.467	0.020	16	18	0.461	0.012	2	6	0.484	0.020	9	9	0.474	0.013	8	12	0.416	0.012	13	10
chrI	203215	C	T	3	1	0.417	0.020	23	11	0.486	0.009	16	4	0.482	0.012	17	19	0.478	0.009	1	3	0.398	0.021	70	59	0.544	0.008	4	2	0.467	0.020	16	18	0.461	0.012	2	6	0.484	0.020	9	9	0.474	0.013	8	12	0.416	0.012	13	10
chrI	203222	A	C	3	1	0.417	0.020	27	10	0.486	0.009	18	2	0.482	0.012	19	19	0.478	0.009	1	3	0.398	0.021	77	58	0.544	0.008	4	2	0.467	0.020	16	17	0.461	0.012	3	8	0.484	0.020	11	9	0.474	0.013	11	9	0.416	0.012	11	7
chrI	203283	A	T	3	1	0.417	0.020	18	9	0.486	0.009	15	5	0.482	0.012	15	22	0.478	0.009	6	0	0.398	0.021	82	57	0.544	0.008	4	1	0.467	0.020	10	16	0.461	0.012	8	7	0.484	0.020	10	10	0.474	0.013	16	8	0.416	0.012	9	9
chrI	203301	G	A	2	1	0.417	0.020	16	12	0.486	0.009	16	5	0.482	0.012	14	22	0.478	0.009	7	0	0.398	0.021	75	56	0.544	0.008	4	0	0.467	0.020	11	17	0.461	0.012	8	6	0.484	0.020	10	10	0.474	0.013	15	9	0.416	0.012	8	9
chrI	203313	G	A	2	3	0.417	0.020	16	12	0.486	0.009	17	5	0.482	0.012	14	21	0.478	0.009	7	0	0.398	0.021	77	55	0.544	0.008	4	0	0.467	0.020	10	16	0.461	0.012	8	4	0.484	0.020	8	12	0.474	0.013	16	8	0.416	0.012	9	10
chrI	203349	C	T	6	6	0.421	0.020	19	15	0.485	0.009	15	13	0.483	0.012	22	17	0.477	0.009	7	2	0.393	0.021	72	56	0.541	0.008	7	0	0.467	0.020	15	10	0.461	0.012	6	6	0.481	0.020	11	12	0.474	0.013	15	12	0.415	0.012	11	9
chrI	203386	A	T	6	4	0.421	0.020	16	17	0.485	0.009	12	14	0.480	0.012	36	17	0.477	0.009	6	3	0.393	0.021	67	55	0.541	0.008	7	1	0.467	0.020	16	12	0.461	0.012	5	3	0.481	0.020	14	9	0.475	0.013	9	15	0.415	0.012	10	11
chrI	203433	G	A	8	2	0.421	0.020	21	19	0.484	0.010	11	22	0.482	0.012	30	17	0.477	0.009	4	3	0.393	0.021	68	52	0.541	0.008	6	3	0.467	0.020	13	15	0.460	0.012	4	3	0.481	0.020	16	9	0.473	0.013	4	14	0.415	0.012	8	9
chrI	203458	C	T	7	2	0.421	0.020	30	15	0.484	0.010	15	18	0.482	0.012	40	14	0.477	0.009	4	4	0.393	0.021	73	39	0.541	0.008	5	3	0.467	0.020	14	15	0.460	0.012	4	3	0.481	0.020	16	7	0.473	0.013	6	13	0.415	0.012	11	8
chrI	203461	G	A	7	2	0.421	0.020	30	15	0.484	0.010	15	18	0.482	0.012	40	14	0.477	0.009	4	4	0.393	0.021	73	39	0.541	0.008	5	3	0.467	0.020	14	15	0.460	0.012	4	3	0.481	0.020	16	7	0.473	0.013	6	13	0.415	0.012	11	8
chrI	203828	T	G	6	11	0.421	0.020	36	35	0.484	0.010	21	18	0.483	0.012	44	28	0.477	0.009	4	4	0.393	0.021	62	20	0.540	0.009	6	3	0.467	0.020	21	10	0.458	0.012	7	5	0.479	0.021	28	10	0.473	0.013	21	23	0.415	0.012	19	11
chrI	203831	T	C	6	11	0.421	0.020	36	35	0.484	0.010	21	18	0.483	0.012	44	28	0.477	0.009	4	4	0.393	0.021	62	20	0.540	0.009	6	3	0.467	0.020	21	10	0.458	0.012	7	5	0.479	0.021	28	10	0.473	0.013	21	23	0.415	0.012	19	11
chrI	203860	C	T	8	14	0.421	0.020	40	51	0.484	0.010	21	27	0.483	0.012	51	50	0.477	0.009	6	6	0.393	0.021	77	41	0.540	0.009	10	3	0.467	0.020	26	23	0.458	0.012	7	12	0.479	0.021	31	17	0.473	0.013	25	29	0.415	0.012	21	18
chrI	203912	A	T	13	20	0.421	0.020	50	73	0.484	0.010	27	42	0.483	0.012	59	79	0.477	0.009	5	6	0.393	0.021	86	90	0.540	0.009	14	11	0.467	0.020	24	32	0.458	0.012	8	21	0.479	0.021	31	28	0.473	0.013	33	49	0.415	0.012	21	32
chrI	203922	A	G	16	20	0.421	0.020	45	68	0.484	0.010	31	43	0.483	0.012	62	77	0.477	0.009	5	7	0.393	0.021	81	89	0.540	0.009	17	10	0.467	0.020	25	30	0.458	0.012	8	21	0.479	0.021	32	31	0.473	0.013	35	49	0.415	0.012	25	36
chrI	203973	G	A	16	17	0.421	0.020	48	79	0.484	0.010	35	49	0.483	0.012	60	64	0.477	0.009	6	8	0.393	0.021	73	93	0.540	0.009	23	17	0.467	0.020	21	40	0.458	0.012	7	35	0.479	0.021	34	44	0.473	0.013	34	56	0.415	0.012	29	34
chrI	203984	G	A	18	17	0.421	0.020	54	80	0.484	0.010	38	50	0.483	0.012	61	67	0.477	0.009	6	9	0.393	0.021	75	99	0.540	0.009	23	24	0.467	0.020	23	43	0.458	0.012	7	37	0.479	0.021	39	44	0.473	0.013	39	58	0.415	0.012	33	35
chrI	204012	A	G	21	15	0.421	0.020	49	76	0.484	0.010	39	45	0.483	0.012	68	62	0.477	0.009	6	10	0.393	0.021	83	87	0.540	0.009	19	23	0.467	0.020	26	40	0.458	0.012	10	35	0.479	0.021	32	50	0.473	0.013	30	53	0.415	0.012	35	36
chrI	204023	C	T	21	15	0.421	0.020	46	72	0.484	0.010	35	42	0.483	0.012	66	62	0.477	0.009	6	10	0.393	0.021	80	77	0.540	0.009	16	23	0.467	0.020	24	38	0.458	0.012	9	33	0.479	0.021	32	50	0.473	0.013	31	48	0.415	0.012	33	34
chrI	204029	T	C	17	12	0.421	0.020	46	58	0.484	0.010	38	30	0.483	0.012	60	51	0.477	0.009	4	14	0.393	0.021	71	55	0.540	0.009	18	20	0.467	0.020	31	30	0.458	0.012	9	25	0.479	0.021	34	49	0.473	0.013	28	40	0.415	0.012	27	32
chrI	204035	C	T	17	12	0.421	0.020	46	58	0.484	0.010	38	30	0.483	0.012	60	51	0.477	0.009	4	14	0.393	0.021	71	55	0.540	0.009	18	20	0.467	0.020	31	30	0.458	0.012	9	25	0.479	0.021	34	49	0.473	0.013	28	40	0.415	0.012	27	32
chrI	204041	C	A	15	9	0.421	0.020	42	43	0.484	0.010	41	26	0.483	0.012	58	40	0.477	0.009	9	13	0.393	0.021	71	40	0.540	0.009	17	18	0.467	0.020	29	24	0.458	0.012	9	21	0.479	0.021	31	36	0.473	0.013	23	25	0.415	0.012	33	29
chrI	204043	A	T	15	9	0.421	0.020	42	43	0.484	0.010	41	26	0.483	0.012	58	40	0.477	0.009	9	13	0.393	0.021	71	40	0.540	0.009	17	18	0.467	0.020	29	24	0.458	0.012	9	21	0.479	0.021	31	36	0.473	0.013	23	25	0.415	0.012	33	29
chrI	204047	T	C	15	9	0.421	0.020	42	43	0.484	0.010	41	26	0.483	0.012	58	40	0.477	0.009	9	13	0.393	0.021	71	40	0.540	0.009	17	18	0.467	0.020	29	24	0.458	0.012	9	21	0.479	0.021	31	36	0.473	0.013	23	25	0.415	0.012	33	29
chrI	204050	T	C	15	9	0.421	0.020	42	43	0.484	0.010	41	26	0.483	0.012	58	40	0.477	0.009	9	13	0.393	0.021	71	40	0.540	0.009	17	18	0.467	0.020	29	24	0.458	0.012	9	21	0.479	0.021	31	36	0.473	0.013	23	25	0.415	0.012	33	29
chrI	204071	G	A	11	16	0.421	0.020	55	63	0.484	0.010	45	47	0.483	0.012	58	52	0.477	0.009	18	24	0.393	0.021	73	41	0.540	0.009	13	24	0.467	0.020	29	31	0.458	0.012	14	28	0.479	0.021	27	43	0.473	0.013	24	31	0.415	0.012	39	33
chrI	204074	C	T	11	16	0.421	0.020	55	63	0.484	0.010	45	47	0.483	0.012	58	52	0.477	0.009	18	24	0.393	0.021	73	41	0.540	0.009	13	24	0.467	0.020	29	31	0.458	0.012	14	28	0.479	0.021	27	43	0.473	0.013	24	31	0.415	0.012	39	33
chrI	204113	T	G	8	17	0.421	0.020	62	61	0.484	0.010	48	46	0.483	0.012	58	65	0.477	0.009	22	22	0.393	0.021	78	28	0.540	0.009	18	27	0.467	0.020	41	27	0.458	0.012	18	23	0.479	0.021	25	34	0.473	0.013	19	35	0.415	0.012	43	28
chrI	204116	A	T	8	17	0.421	0.020	62	61	0.484	0.010	48	46	0.483	0.012	58	65	0.477	0.009	22	22	0.393	0.021	78	28	0.540	0.009	18	27	0.467	0.020	41	27	0.458	0.012	18	23	0.479	0.021	25	34	0.473	0.013	19	35	0.415	0.012	43	28
chrI	204125	C	A	7	14	0.421	0.020	54	49	0.484	0.010	40	32	0.483	0.012	54	54	0.477	0.009	24	13	0.393	0.022	79	25	0.540	0.009	17	18	0.467	0.020	36	20	0.458	0.012	17	15	0.479	0.021	29	28	0.473	0.013	20	31	0.415	0.012	39	21
chrI	204126	A	G	7	14	0.421	0.020	54	49	0.484	0.010	40	32	0.483	0.012	54	54	0.477	0.009	24	13	0.393	0.022	79	25	0.540	0.009	17	18	0.467	0.020	36	20	0.458	0.012	17	15	0.479	0.021	29	28	0.473	0.013	20	31	0.415	0.012	39	21
chrI	204129	G	A	7	14	0.421	0.020	54	49	0.484	0.010	40	32	0.483	0.012	54	54	0.477	0.009	24	13	0.393	0.022	79	25	0.540	0.009	17	18	0.467	0.020	36	20	0.458	0.012	17	15	0.479	0.021	29	28	0.473	0.013	20	31	0.415	0.012	39	21
chrI	204131	A	C	7	14	0.421	0.020	54	49	0.484	0.010	40	32	0.483	0.012	54	54	0.477	0.009	24	13	0.393	0.022	79	25	0.540	0.009	17	18	0.467	0.020	36	20	0.458	0.012	17	15	0.479	0.021	29	28	0.473	0.013	20	31	0.415	0.012	39	21
chrI	204146	A	G	8	11	0.421	0.020	52	50	0.484	0.010	37	35	0.483	0.012	57	55	0.477	0.009	24	13	0.393	0.022	76	27	0.540	0.009	14	20	0.467	0.020	36	22	0.458	0.012	17	16	0.479	0.021	28	29	0.473	0.013	20	35	0.415	0.012	40	30
chrI	204149	G	A	8	11	0.421	0.020	52	50	0.484	0.010	37	35	0.483	0.012	57	55	0.477	0.009	24	13	0.393	0.022	76	27	0.540	0.009	14	20	0.467	0.020	36	22	0.458	0.012	17	16	0.479	0.021	28	29	0.473	0.013	20	35	0.415	0.012	40	30
chrI	204155	C	G	8	11	0.421	0.020	64	49	0.484	0.010	42	35	0.483	0.012	60	54	0.477	0.009	23	13	0.393	0.022	92	27	0.540	0.009	15	20	0.467	0.020	39	22	0.458	0.012	18	15	0.479	0.021	36	28	0.473	0.013	20	35	0.415	0.012	42	29
chrI	204167	C	T	7	10	0.421	0.020	63	44	0.484	0.010	39	29	0.483	0.012	52	49	0.477	0.009	22	13	0.393	0.022	89	24	0.540	0.009	14	17	0.467	0.020	36	21	0.458	0.012	14	14	0.479	0.021	35	23	0.473	0.013	16	33	0.415	0.012	38	24
chrI	204959	C	G	0	0	0.421	0.020	0	0	0.480	0.010	0	0	0.480	0.012	0	0	0.477	0.009	0	0	0.387	0.021	0	0	0.535	0.009	0	0	0.470	0.020	0	0	0.456	0.012	0	0	0.480	0.021	0	0	0.474	0.014	0	0	0.413	0.012	0	0
chrI	205040	C	T	0	0	0.421	0.020	0	0	0.480	0.010	0	1	0.480	0.012	0	0	0.477	0.009	0	0	0.387	0.021	0	2	0.535	0.009	0	0	0.470	0.020	0	0	0.456	0.012	0	0	0.480	0.021	0	0	0.474	0.014	0	0	0.413	0.012	0	0
chrI	205050	C	A	0	0	0.421	0.020	0	0	0.480	0.010	1	0	0.480	0.012	0	0	0.477	0.009	0	0	0.387	0.021	0	2	0.535	0.009	1	0	0.470	0.020	0	0	0.456	0.012	0	0	0.480	0.021	0	0	0.474	0.014	0	0	0.413	0.012	0	0
chrI	205175	C	T	0	0	0.426	0.020	0	0	0.483	0.010	0	0	0.486	0.013	0	0	0.479	0.009	0	0	0.391	0.021	0	1	0.537	0.009	0	0	0.470	0.020	0	0	0.460	0.012	0	0	0.483	0.021	0	0	0.474	0.014	0	0	0.413	0.012	0	0
chrI	205519	C	A	1	0	0.429	0.021	0	0	0.478	0.010	0	0	0.486	0.013	0	2	0.477	0.009	0	0	0.391	0.022	0	0	0.536	0.009	0	0	0.469	0.021	0	0	0.464	0.012	0	0	0.485	0.021	1	1	0.472	0.014	0	0	0.410	0.012	0	0
chrI	205787	T	C	17	6	0.429	0.021	32	40	0.480	0.010	42	31	0.487	0.013	55	46	0.477	0.009	12	12	0.390	0.022	35	12	0.536	0.009	10	12	0.468	0.021	25	33	0.462	0.012	9	23	0.485	0.021	12	18	0.474	0.014	18	45	0.411	0.012	23	28
chrI	205811	C	T	18	5	0.429	0.021	34	45	0.480	0.010	44	37	0.487	0.013	73	54	0.477	0.009	11	15	0.390	0.022	42	17	0.536	0.009	11	15	0.468	0.021	28	41	0.462	0.012	9	25	0.485	0.021	11	25	0.474	0.014	22	51	0.411	0.012	23	36
chrI	205829	T	C	18	6	0.429	0.021	36	51	0.480	0.010	49	40	0.487	0.013	78	60	0.477	0.009	13	17	0.390	0.022	47	16	0.536	0.009	13	16	0.468	0.021	31	50	0.462	0.012	9	29	0.485	0.021	14	25	0.474	0.014	21	50	0.411	0.012	27	39
chrI	205835	C	T	18	5	0.429	0.021	33	53	0.480	0.010	47	39	0.487	0.013	74	60	0.477	0.009	13	18	0.390	0.022	50	16	0.536	0.009	11	16	0.468	0.021	30	50	0.462	0.012	9	28	0.485	0.021	14	24	0.474	0.014	22	47	0.411	0.012	27	38
chrI	206126	T	C	0	6	0.429	0.021	0	34	0.480	0.010	0	32	0.487	0.013	0	37	0.477	0.009	0	3	0.390	0.022	0	20	0.536	0.009	0	12	0.468	0.021	0	21	0.462	0.012	0	13	0.485	0.021	0	17	0.474	0.014	0	13	0.411	0.012	0	14
chrI	206129	A	C	0	6	0.429	0.021	0	34	0.480	0.010	0	32	0.487	0.013	0	37	0.477	0.009	0	3	0.390	0.022	0	20	0.536	0.009	0	12	0.468	0.021	0	21	0.462	0.012	0	13	0.485	0.021	0	17	0.474	0.014	0	13	0.411	0.012	0	14
chrI	206132	G	T	0	6	0.429	0.021	0	34	0.480	0.010	0	32	0.487	0.013	0	37	0.477	0.009	0	3	0.390	0.022	0	20	0.536	0.009	0	12	0.468	0.021	0	21	0.462	0.012	0	13	0.485	0.021	0	17	0.474	0.014	0	13	0.411	0.012	0	14
chrI	206144	C	T	0	8	0.429	0.021	3	42	0.480	0.010	0	38	0.487	0.013	1	33	0.477	0.009	0	3	0.390	0.022	1	20	0.536	0.009	0	12	0.468	0.021	0	24	0.462	0.012	1	10	0.485	0.021	1	16	0.474	0.014	0	13	0.411	0.012	1	10
chrI	206177	G	C	0	7	0.429	0.021	0	32	0.480	0.010	0	28	0.487	0.013	0	33	0.477	0.009	0	6	0.390	0.022	0	22	0.536	0.009	0	11	0.468	0.021	0	34	0.462	0.012	0	8	0.485	0.021	0	14	0.474	0.014	0	17	0.411	0.012	0	13
chrI	206178	C	A	0	7	0.429	0.021	0	32	0.480	0.010	0	28	0.487	0.013	0	33	0.477	0.009	0	6	0.390	0.022	0	22	0.536	0.009	0	11	0.468	0.021	0	34	0.462	0.012	0	8	0.485	0.021	0	14	0.474	0.014	0	17	0.411	0.012	0	13
chrI	206179	A	C	0	7	0.429	0.021	0	32	0.480	0.010	0	28	0.487	0.013	0	33	0.477	0.009	0	6	0.390	0.022	0	22	0.536	0.009	0	11	0.468	0.021	0	34	0.462	0.012	0	8	0.485	0.021	0	14	0.474	0.014	0	17	0.411	0.012	0	13
chrI	206351	T	C	13	14	0.429	0.021	57	52	0.480	0.010	50	25	0.488	0.013	60	47	0.477	0.009	7	16	0.390	0.022	58	11	0.536	0.009	12	20	0.468	0.021	45	35	0.462	0.012	23	12	0.485	0.021	38	19	0.474	0.014	34	25	0.411	0.012	27	35
chrI	210818	A	T	0	4	0.431	0.022	0	17	0.482	0.011	0	9	0.488	0.014	0	20	0.481	0.010	0	2	0.390	0.023	0	57	0.540	0.009	0	3	0.472	0.022	0	21	0.465	0.013	0	0	0.482	0.023	0	7	0.480	0.015	0	14	0.403	0.013	0	9
chrI	211019	T	C	0	5	0.431	0.022	0	12	0.480	0.011	0	14	0.488	0.014	0	12	0.481	0.010	0	4	0.390	0.023	0	36	0.539	0.009	0	5	0.472	0.022	0	9	0.465	0.013	0	2	0.482	0.023	0	4	0.479	0.015	0	13	0.404	0.013	0	12
chrI	219004	T	C	3	4	0.474	0.036	13	18	0.516	0.017	6	9	0.550	0.022	19	22	0.531	0.016	1	2	0.380	0.038	0	0	0.597	0.015	1	4	0.470	0.037	5	7	0.523	0.021	0	1	0.479	0.037	4	5	0.527	0.024	16	11	0.441	0.022	4	14
chrI	219031	T	C	3	8	0.474	0.036	19	30	0.516	0.017	9	15	0.550	0.022	22	29	0.531	0.016	1	2	0.380	0.038	0	0	0.597	0.015	2	5	0.470	0.037	8	15	0.523	0.021	2	2	0.479	0.037	5	7	0.527	0.024	16	17	0.441	0.022	8	17
chrI	219034	T	C	3	8	0.474	0.036	19	30	0.516	0.017	9	15	0.550	0.022	22	29	0.531	0.016	1	2	0.380	0.038	0	0	0.597	0.015	2	5	0.470	0.037	8	15	0.523	0.021	2	2	0.479	0.037	5	7	0.527	0.024	16	17	0.441	0.022	8	17
chrI	221198	T	C	1	1	0.496	0.041	6	7	0.514	0.018	1	4	0.562	0.024	3	10	0.543	0.017	0	2	0.369	0.042	0	0	0.618	0.018	1	0	0.482	0.039	1	2	0.532	0.024	1	0	0.472	0.041	1	3	0.541	0.026	4	2	0.438	0.023	0	1
chrI	222362	C	G	41	12	0.496	0.041	119	45	0.512	0.018	61	33	0.571	0.025	126	31	0.543	0.018	10	16	0.376	0.044	14	5	0.618	0.018	26	9	0.482	0.039	67	25	0.532	0.024	21	5	0.472	0.041	65	19	0.554	0.026	76	23	0.435	0.024	85	21
chrI	222458	T	C	19	15	0.496	0.041	88	38	0.512	0.018	42	29	0.571	0.025	97	34	0.543	0.018	8	10	0.376	0.044	8	2	0.618	0.018	17	9	0.482	0.039	50	22	0.532	0.024	13	19	0.472	0.041	38	15	0.554	0.026	50	20	0.435	0.024	36	23
chrI	223645	A	G	0	0	0.496	0.041	7	0	0.512	0.019	2	1	0.571	0.025	2	0	0.543	0.018	1	0	0.376	0.044	26	0	0.619	0.018	2	0	0.482	0.039	3	1	0.532	0.024	0	0	0.472	0.042	1	0	0.554	0.026	0	0	0.436	0.024	3	0
chrI	227707	A	C	0	2	0.508	0.068	16	5	0.594	0.031	4	2	0.625	0.042	26	6	0.643	0.029	3	1	0.357	0.079	42	2	0.878	0.040	2	2	0.517	0.071	8	6	0.617	0.041	3	0	0.523	0.074	4	2	0.664	0.046	9	3	0.604	0.049	10	4
chrII	1852	G	A	44	72	0.401	0.039	131	238	0.505	0.018	100	143	0.526	0.026	156	234	0.466	0.018	33	62	0.690	0.054	95	51	0.573	0.014	38	100	0.369	0.044	109	139	0.505	0.027	55	65	0.529	0.046	59	111	0.511	0.031	92	186	0.520	0.025	105	131
chrII	1855	G	A	44	72	0.401	0.039	131	238	0.505	0.018	100	143	0.526	0.026	156	234	0.466	0.018	33	62	0.690	0.054	95	51	0.573	0.014	38	100	0.369	0.044	109	139	0.505	0.027	55	65	0.529	0.046	59	111	0.511	0.031	92	186	0.520	0.025	105	131
chrII	2335	C	A	4	4	0.401	0.039	27	17	0.505	0.018	14	12	0.526	0.026	21	22	0.466	0.018	2	2	0.690	0.054	40	0	0.573	0.014	5	5	0.369	0.044	15	10	0.505	0.027	0	3	0.529	0.046	10	5	0.511	0.031	9	10	0.520	0.025	9	14
chrII	2354	A	G	5	3	0.401	0.039	24	13	0.505	0.018	14	12	0.526	0.026	23	24	0.466	0.018	2	1	0.690	0.054	35	0	0.573	0.014	3	6	0.369	0.044	10	10	0.505	0.027	0	3	0.529	0.046	7	6	0.511	0.031	10	12	0.520	0.025	8	11
chrII	2539	A	T	0	1	0.401	0.039	2	1	0.505	0.018	0	2	0.526	0.026	0	2	0.466	0.018	0	0	0.690	0.054	9	1	0.573	0.014	0	0	0.369	0.044	1	1	0.505	0.027	0	0	0.529	0.046	0	0	0.511	0.031	0	1	0.520	0.025	0	0
chrII	2783	C	T	0	0	0.401	0.039	0	0	0.505	0.018	0	0	0.526	0.026	0	0	0.466	0.018	0	0	0.690	0.054	3	1	0.573	0.014	0	0	0.369	0.044	0	0	0.505	0.027	0	0	0.529	0.046	0	0	0.511	0.031	0	0	0.520	0.025	0	0
chrII	2786	T	C	0	0	0.401	0.039	0	0	0.505	0.018	0	0	0.526	0.026	0	0	0.466	0.018	0	0	0.690	0.054	3	1	0.573	0.014	0	0	0.369	0.044	0	0	0.505	0.027	0	0	0.529	0.046	0	0	0.511	0.031	0	0	0.520	0.025	0	0
chrII	6440	G	C	0	7	0.433	0.036	1	37	0.510	0.017	0	12	0.523	0.024	0	40	0.467	0.017	0	5	0.682	0.050	0	51	0.568	0.013	0	3	0.386	0.039	0	22	0.510	0.024	0	5	0.531	0.042	0	19	0.512	0.031	0	21	0.519	0.022	0	14
chrII	7100	C	T	9	9	0.433	0.036	32	32	0.510	0.017	11	10	0.524	0.024	27	25	0.467	0.017	6	2	0.682	0.049	86	46	0.568	0.013	2	3	0.386	0.039	14	13	0.510	0.024	10	0	0.531	0.042	22	4	0.512	0.031	14	7	0.519	0.022	16	7
chrII	7116	C	A	7	9	0.433	0.036	32	37	0.510	0.017	10	7	0.524	0.024	26	22	0.467	0.017	7	2	0.682	0.049	52	43	0.568	0.013	2	4	0.386	0.039	13	16	0.510	0.024	7	2	0.531	0.042	15	7	0.512	0.031	13	7	0.519	0.022	13	9
chrII	7273	A	G	17	24	0.433	0.036	82	44	0.510	0.017	47	32	0.524	0.024	91	54	0.467	0.017	9	15	0.682	0.049	97	38	0.568	0.013	13	19	0.386	0.039	45	26	0.510	0.024	28	18	0.531	0.042	41	25	0.512	0.031	51	25	0.519	0.022	61	39
chrII	7366	T	C	10	22	0.433	0.036	53	53	0.510	0.017	33	34	0.524	0.024	53	65	0.467	0.017	5	9	0.682	0.049	100	50	0.568	0.013	14	19	0.386	0.039	33	35	0.510	0.024	14	13	0.531	0.042	27	27	0.512	0.031	30	29	0.519	0.022	46	42
chrII	7387	G	A	8	9	0.433	0.036	40	29	0.510	0.017	25	18	0.524	0.024	42	37	0.467	0.017	5	2	0.682	0.049	82	29	0.568	0.013	12	8	0.386	0.039	28	23	0.510	0.024	9	5	0.531	0.042	19	12	0.512	0.031	23	14	0.519	0.022	34	32
chrII	7393	G	T	7	4	0.433	0.036	33	12	0.510	0.017	24	9	0.524	0.024	38	11	0.467	0.017	3	0	0.682	0.049	79	9	0.568	0.013	10	1	0.386	0.039	21	6	0.510	0.024	8	3	0.531	0.042	15	2	0.512	0.031	21	3	0.519	0.022	30	10
chrII	7396	T	C	7	4	0.433	0.036	33	12	0.510	0.017	24	9	0.524	0.024	38	11	0.467	0.017	3	0	0.682	0.049	79	9	0.568	0.013	10	1	0.386	0.039	21	6	0.510	0.024	8	3	0.531	0.042	15	2	0.512	0.031	21	3	0.519	0.022	30	10
chrII	7549	T	C	2	3	0.433	0.036	6	19	0.510	0.017	0	6	0.524	0.024	4	18	0.467	0.017	0	4	0.682	0.049	23	26	0.568	0.013	0	1	0.386	0.039	0	9	0.510	0.024	2	0	0.531	0.042	2	7	0.512	0.031	2	12	0.519	0.022	0	12
chrII	8315	G	A	9	1	0.433	0.036	56	19	0.510	0.017	16	13	0.524	0.024	30	28	0.467	0.017	10	1	0.682	0.049	58	28	0.568	0.013	0	5	0.386	0.039	39	5	0.510	0.024	13	3	0.531	0.042	21	10	0.512	0.031	40	17	0.519	0.022	28	13
chrII	8316	A	T	9	1	0.433	0.036	56	19	0.510	0.017	16	13	0.524	0.024	30	28	0.467	0.017	10	1	0.682	0.049	58	28	0.568	0.013	0	5	0.386	0.039	39	5	0.510	0.024	13	3	0.531	0.042	21	10	0.512	0.031	40	17	0.519	0.022	28	13
chrII	8317	A	G	9	1	0.433	0.036	56	19	0.510	0.017	16	13	0.524	0.024	30	28	0.467	0.017	10	1	0.682	0.049	58	28	0.568	0.013	0	5	0.386	0.039	39	5	0.510	0.024	13	3	0.531	0.042	21	10	0.512	0.031	40	17	0.519	0.022	28	13
chrII	8328	G	C	11	4	0.433	0.036	57	32	0.510	0.017	19	19	0.524	0.024	30	41	0.467	0.017	12	3	0.682	0.049	56	44	0.568	0.013	0	8	0.386	0.039	38	10	0.510	0.024	11	5	0.531	0.042	19	16	0.512	0.031	40	28	0.519	0.022	23	18
chrII	8331	C	T	11	4	0.433	0.036	57	32	0.510	0.017	19	19	0.524	0.024	30	41	0.467	0.017	12	3	0.682	0.049	56	44	0.568	0.013	0	8	0.386	0.039	38	10	0.510	0.024	11	5	0.531	0.042	19	16	0.512	0.031	40	28	0.519	0.022	23	18
chrII	9535	G	A	7	15	0.431	0.035	45	30	0.510	0.016	26	16	0.523	0.023	27	32	0.468	0.016	10	4	0.667	0.048	43	41	0.567	0.012	5	10	0.381	0.037	18	16	0.512	0.023	5	9	0.538	0.039	6	22	0.499	0.030	17	19	0.517	0.022	24	12
chrII	9812	G	T	3	12	0.431	0.035	18	17	0.509	0.016	11	9	0.522	0.023	13	13	0.468	0.016	0	1	0.667	0.048	67	34	0.567	0.012	0	2	0.381	0.037	11	7	0.512	0.023	1	2	0.538	0.039	6	2	0.499	0.029	7	8	0.517	0.022	5	7
chrII	10621	C	T	2	4	0.446	0.034	19	12	0.516	0.016	12	8	0.528	0.022	29	18	0.470	0.016	1	0	0.665	0.044	58	60	0.566	0.012	2	1	0.385	0.036	12	8	0.512	0.022	5	1	0.543	0.038	17	3	0.499	0.029	12	9	0.517	0.022	9	4
chrII	12359	T	G	13	20	0.446	0.034	27	49	0.516	0.016	18	11	0.528	0.022	37	51	0.470	0.016	12	4	0.665	0.044	94	89	0.566	0.012	5	16	0.385	0.036	9	14	0.512	0.022	14	7	0.543	0.038	16	22	0.499	0.029	21	20	0.517	0.022	10	30
chrII	15101	T	G	4	2	0.458	0.032	9	7	0.524	0.015	13	6	0.531	0.022	18	18	0.479	0.016	6	3	0.664	0.043	41	56	0.564	0.012	3	2	0.385	0.035	13	7	0.514	0.022	1	2	0.539	0.037	10	2	0.497	0.028	13	8	0.522	0.021	9	3
chrII	15222	T	A	7	2	0.458	0.032	13	20	0.524	0.015	3	10	0.531	0.022	19	28	0.479	0.016	5	1	0.664	0.043	45	42	0.564	0.012	0	3	0.386	0.035	4	14	0.514	0.022	5	3	0.539	0.037	4	9	0.497	0.028	7	4	0.522	0.021	6	3
chrII	15510	G	T	0	17	0.459	0.032	0	56	0.519	0.015	0	35	0.527	0.021	0	68	0.477	0.015	0	9	0.665	0.041	0	88	0.565	0.012	0	11	0.389	0.034	0	35	0.516	0.022	0	7	0.540	0.037	0	33	0.497	0.027	0	40	0.523	0.021	0	19
chrII	15518	A	G	0	17	0.459	0.032	0	55	0.519	0.015	0	39	0.527	0.021	0	78	0.477	0.015	0	9	0.665	0.041	0	91	0.565	0.012	0	12	0.389	0.034	0	38	0.516	0.022	0	6	0.540	0.037	0	36	0.497	0.027	0	39	0.523	0.021	0	21
chrII	15901	G	T	9	2	0.465	0.031	28	22	0.520	0.015	7	13	0.530	0.021	25	33	0.475	0.015	2	7	0.665	0.041	63	64	0.562	0.011	8	4	0.386	0.034	10	16	0.517	0.021	8	1	0.541	0.036	8	8	0.503	0.027	12	12	0.523	0.021	7	16
chrII	16380	C	T	0	36	0.461	0.030	0	129	0.519	0.014	0	56	0.525	0.020	0	114	0.473	0.015	0	14	0.665	0.041	0	122	0.557	0.011	0	22	0.371	0.032	0	56	0.509	0.020	0	24	0.541	0.035	0	42	0.506	0.026	0	68	0.518	0.020	0	53
chrII	16392	A	G	0	34	0.461	0.030	0	121	0.519	0.014	0	54	0.525	0.020	0	121	0.473	0.015	0	13	0.665	0.041	0	126	0.557	0.011	0	25	0.371	0.032	0	49	0.509	0.020	0	24	0.541	0.035	0	42	0.506	0.026	0	63	0.518	0.020	0	58
chrII	19836	G	A	7	10	0.473	0.028	27	35	0.514	0.013	20	18	0.529	0.018	29	35	0.472	0.013	8	3	0.630	0.036	61	57	0.550	0.010	5	7	0.362	0.029	18	16	0.505	0.018	4	10	0.522	0.033	16	9	0.497	0.023	20	17	0.505	0.018	10	13
chrII	19851	T	G	4	9	0.473	0.028	26	37	0.514	0.013	17	21	0.529	0.018	27	43	0.472	0.013	8	3	0.630	0.036	65	58	0.550	0.010	2	4	0.362	0.029	20	14	0.505	0.018	5	8	0.522	0.033	12	10	0.497	0.023	22	20	0.505	0.018	9	14
chrII	19967	T	C	2	7	0.473	0.028	32	26	0.514	0.013	14	24	0.529	0.018	31	41	0.472	0.013	6	2	0.630	0.036	72	66	0.550	0.010	1	5	0.362	0.029	33	14	0.505	0.018	6	5	0.522	0.033	12	16	0.497	0.023	29	22	0.505	0.018	9	23
chrII	26500	A	C	1	7	0.482	0.029	42	34	0.523	0.014	17	18	0.538	0.019	35	35	0.478	0.014	7	1	0.631	0.037	61	54	0.543	0.011	8	11	0.364	0.031	23	20	0.507	0.019	5	12	0.528	0.034	5	14	0.506	0.025	15	17	0.519	0.019	14	19
chrII	26815	A	G	19	10	0.482	0.029	50	47	0.523	0.014	44	17	0.538	0.019	32	41	0.478	0.014	9	5	0.631	0.037	78	62	0.543	0.011	6	6	0.364	0.031	23	20	0.507	0.019	14	12	0.528	0.034	10	23	0.506	0.025	29	26	0.519	0.019	21	28
chrII	29490	G	T	5	8	0.494	0.030	36	36	0.522	0.014	19	18	0.539	0.019	31	33	0.481	0.014	4	4	0.618	0.036	41	34	0.521	0.011	7	14	0.347	0.029	31	28	0.502	0.019	12	8	0.519	0.035	13	20	0.494	0.025	18	19	0.500	0.019	10	14
chrII	29530	A	C	8	7	0.494	0.030	34	40	0.522	0.014	18	17	0.539	0.019	40	25	0.481	0.014	9	5	0.618	0.036	51	42	0.521	0.011	8	8	0.347	0.029	35	27	0.502	0.019	13	6	0.519	0.035	19	17	0.494	0.025	30	18	0.500	0.019	20	14
chrII	30012	C	T	0	33	0.494	0.030	0	91	0.522	0.014	1	33	0.539	0.019	0	112	0.481	0.014	1	11	0.618	0.036	1	67	0.521	0.011	0	13	0.346	0.029	1	59	0.502	0.019	0	13	0.519	0.035	0	28	0.494	0.025	2	55	0.500	0.019	0	30
chrII	30050	A	G	1	37	0.494	0.030	4	92	0.522	0.014	0	38	0.539	0.019	3	110	0.481	0.014	1	14	0.618	0.036	0	52	0.521	0.011	0	13	0.346	0.029	2	58	0.502	0.019	0	15	0.519	0.035	0	32	0.494	0.025	1	61	0.500	0.019	1	31
chrII	30210	T	C	0	2	0.494	0.030	0	7	0.522	0.014	0	1	0.539	0.019	0	11	0.481	0.014	0	1	0.618	0.036	0	15	0.521	0.011	0	0	0.346	0.029	0	1	0.502	0.019	0	2	0.519	0.035	0	1	0.494	0.025	0	5	0.500	0.019	0	0
chrII	30658	G	T	0	2	0.495	0.030	1	4	0.514	0.015	0	4	0.541	0.020	0	7	0.484	0.015	0	1	0.617	0.036	0	4	0.520	0.011	0	0	0.346	0.029	0	2	0.502	0.019	0	0	0.505	0.037	0	1	0.490	0.026	0	2	0.492	0.020	0	0
chrII	30660	T	C	0	2	0.495	0.030	1	4	0.514	0.015	0	4	0.541	0.020	0	7	0.484	0.015	0	1	0.617	0.036	0	4	0.520	0.011	0	0	0.346	0.029	0	2	0.502	0.019	0	0	0.505	0.037	0	1	0.490	0.026	0	2	0.492	0.020	0	0
chrII	30723	G	A	0	1	0.495	0.030	1	1	0.514	0.015	2	0	0.541	0.020	1	2	0.484	0.015	0	0	0.617	0.036	0	2	0.520	0.011	0	0	0.346	0.029	0	2	0.502	0.019	0	0	0.505	0.037	1	0	0.490	0.026	0	0	0.492	0.020	1	0
chrII	30754	G	A	0	1	0.495	0.030	1	3	0.514	0.015	2	3	0.541	0.020	1	4	0.484	0.015	0	0	0.617	0.036	0	7	0.520	0.011	0	1	0.346	0.029	0	3	0.502	0.019	0	0	0.505	0.037	1	1	0.490	0.026	0	2	0.492	0.020	1	0
chrII	30848	C	G	0	4	0.495	0.030	1	15	0.514	0.015	0	7	0.541	0.020	1	13	0.484	0.015	0	2	0.617	0.036	0	14	0.520	0.011	0	3	0.346	0.029	0	6	0.502	0.019	0	0	0.505	0.037	0	6	0.490	0.026	0	5	0.492	0.020	0	4
chrII	31062	A	G	0	0	0.508	0.031	0	0	0.509	0.015	0	0	0.536	0.020	0	0	0.485	0.015	0	0	0.611	0.038	0	0	0.520	0.011	0	0	0.346	0.030	0	0	0.501	0.019	0	0	0.516	0.038	0	0	0.490	0.026	0	0	0.493	0.021	0	0
chrII	31140	T	C	1	0	0.508	0.031	2	0	0.509	0.015	0	0	0.536	0.020	1	0	0.485	0.015	0	0	0.611	0.038	0	0	0.520	0.011	0	0	0.346	0.030	0	0	0.501	0.019	0	0	0.516	0.038	0	0	0.490	0.026	0	0	0.493	0.021	0	0
chrII	31260	A	G	0	0	0.508	0.031	0	2	0.509	0.015	0	1	0.536	0.020	0	2	0.485	0.015	0	0	0.610	0.038	0	0	0.520	0.011	0	0	0.346	0.030	0	1	0.501	0.019	0	0	0.516	0.038	1	0	0.490	0.026	0	0	0.493	0.021	0	0
chrII	31264	A	G	0	0	0.508	0.031	5	2	0.509	0.015	1	0	0.536	0.020	4	1	0.485	0.015	0	0	0.610	0.038	0	0	0.520	0.011	0	0	0.346	0.030	2	2	0.501	0.019	0	0	0.516	0.038	3	0	0.490	0.026	0	0	0.493	0.021	2	2
chrII	31330	C	T	3	0	0.508	0.031	14	6	0.509	0.015	10	3	0.536	0.020	8	4	0.485	0.015	2	0	0.610	0.038	0	0	0.520	0.011	4	2	0.346	0.030	7	3	0.501	0.019	1	0	0.516	0.038	7	1	0.490	0.026	2	1	0.493	0.021	7	5
chrII	31442	C	T	12	8	0.508	0.031	37	21	0.509	0.015	30	21	0.536	0.020	37	23	0.485	0.015	12	6	0.610	0.038	2	0	0.520	0.011	6	8	0.346	0.030	23	17	0.501	0.019	8	5	0.516	0.038	31	12	0.490	0.026	18	8	0.493	0.021	30	13
chrII	31525	T	C	2	4	0.508	0.031	2	17	0.509	0.015	1	7	0.536	0.020	1	13	0.485	0.015	0	3	0.610	0.038	0	0	0.520	0.011	0	0	0.346	0.030	0	10	0.501	0.019	0	1	0.516	0.038	0	7	0.490	0.026	2	7	0.493	0.021	0	7
chrII	34256	G	C	1	1	0.506	0.031	3	11	0.498	0.015	4	3	0.533	0.021	1	4	0.483	0.015	0	1	0.610	0.038	3	3	0.510	0.012	3	1	0.350	0.030	3	4	0.495	0.020	0	1	0.521	0.038	1	2	0.492	0.025	1	1	0.490	0.021	2	4
chrII	34298	G	A	0	0	0.506	0.031	0	3	0.498	0.015	0	0	0.533	0.021	0	2	0.483	0.015	0	0	0.610	0.038	0	1	0.510	0.012	0	0	0.350	0.030	0	3	0.495	0.020	0	0	0.521	0.038	0	0	0.492	0.025	0	0	0.490	0.021	0	0
chrII	35485	C	T	0	1	0.506	0.031	0	1	0.498	0.015	0	2	0.533	0.021	0	6	0.484	0.015	0	0	0.610	0.038	0	13	0.510	0.012	0	1	0.349	0.030	0	2	0.495	0.020	0	1	0.520	0.038	0	0	0.492	0.025	0	2	0.490	0.021	0	0
chrII	35631	C	T	8	5	0.506	0.031	16	8	0.498	0.015	9	5	0.533	0.021	16	11	0.484	0.015	0	0	0.610	0.038	44	27	0.510	0.012	7	1	0.349	0.030	8	4	0.495	0.020	1	0	0.520	0.038	13	1	0.492	0.025	27	7	0.490	0.021	2	1
chrII	35642	G	T	8	5	0.506	0.031	12	8	0.498	0.015	8	5	0.533	0.021	12	11	0.484	0.015	0	0	0.610	0.038	40	28	0.510	0.012	2	1	0.349	0.030	8	4	0.495	0.020	0	0	0.520	0.038	10	1	0.492	0.025	22	9	0.490	0.021	3	1
chrII	35660	T	C	11	5	0.506	0.031	14	15	0.498	0.015	11	6	0.533	0.021	15	15	0.484	0.015	0	1	0.610	0.038	43	40	0.510	0.012	3	5	0.349	0.030	11	7	0.495	0.020	2	3	0.520	0.038	10	2	0.492	0.025	23	15	0.490	0.021	7	6
chrII	35672	G	T	12	5	0.506	0.031	17	19	0.498	0.015	11	14	0.533	0.021	19	20	0.484	0.015	2	1	0.610	0.038	39	42	0.510	0.012	2	7	0.349	0.030	15	14	0.495	0.020	2	5	0.520	0.038	9	2	0.492	0.025	24	18	0.490	0.021	11	9
chrII	35688	T	G	12	4	0.506	0.031	20	24	0.498	0.015	11	20	0.533	0.021	19	27	0.484	0.015	2	4	0.610	0.038	42	50	0.510	0.012	3	14	0.349	0.030	16	15	0.495	0.020	3	6	0.520	0.038	9	2	0.492	0.025	28	18	0.490	0.021	12	13
chrII	35711	C	G	11	0	0.506	0.031	23	20	0.498	0.015	11	18	0.533	0.021	18	18	0.484	0.015	2	5	0.610	0.038	39	37	0.510	0.012	4	10	0.349	0.030	17	15	0.495	0.020	4	6	0.520	0.038	10	1	0.492	0.025	28	16	0.490	0.021	12	14
chrII	35712	T	C	11	0	0.506	0.031	23	20	0.498	0.015	11	18	0.533	0.021	18	18	0.484	0.015	2	5	0.610	0.038	39	37	0.510	0.012	4	10	0.349	0.030	17	15	0.495	0.020	4	6	0.520	0.038	10	1	0.492	0.025	28	16	0.490	0.021	12	14
chrII	35718	C	T	8	0	0.506	0.031	21	19	0.498	0.015	9	18	0.533	0.021	17	19	0.484	0.015	2	5	0.610	0.038	40	37	0.510	0.012	6	11	0.349	0.030	17	15	0.495	0.020	3	6	0.520	0.038	12	3	0.492	0.025	26	16	0.490	0.021	12	15
chrII	35722	T	C	8	0	0.506	0.031	21	19	0.498	0.015	9	18	0.533	0.021	17	19	0.484	0.015	2	5	0.610	0.038	40	37	0.510	0.012	6	11	0.349	0.030	17	15	0.495	0.020	3	6	0.520	0.038	12	3	0.492	0.025	26	16	0.490	0.021	12	15
chrII	35725	T	C	8	0	0.506	0.031	21	19	0.498	0.015	9	18	0.533	0.021	17	19	0.484	0.015	2	5	0.610	0.038	40	37	0.510	0.012	6	11	0.349	0.030	17	15	0.495	0.020	3	6	0.520	0.038	12	3	0.492	0.025	26	16	0.490	0.021	12	15
chrII	35736	T	C	7	6	0.506	0.031	22	25	0.498	0.015	9	23	0.533	0.021	18	26	0.484	0.015	3	8	0.610	0.038	41	44	0.510	0.012	8	18	0.349	0.030	22	20	0.495	0.020	3	9	0.520	0.038	10	10	0.492	0.025	27	21	0.490	0.021	12	20
chrII	35737	A	C	7	6	0.506	0.031	22	25	0.498	0.015	9	23	0.533	0.021	18	26	0.484	0.015	3	8	0.610	0.038	41	44	0.510	0.012	8	18	0.349	0.030	22	20	0.495	0.020	3	9	0.520	0.038	10	10	0.492	0.025	27	21	0.490	0.021	12	20
chrII	35816	A	T	2	7	0.506	0.031	28	20	0.498	0.015	5	19	0.533	0.021	28	20	0.484	0.015	6	8	0.609	0.038	30	37	0.510	0.012	6	13	0.349	0.030	17	21	0.495	0.020	3	7	0.520	0.038	12	23	0.492	0.025	17	11	0.490	0.021	9	16
chrII	35840	G	A	5	5	0.506	0.031	31	17	0.498	0.015	5	17	0.533	0.021	28	16	0.484	0.015	5	6	0.609	0.038	32	34	0.510	0.012	4	9	0.349	0.030	16	12	0.495	0.020	2	4	0.520	0.038	10	18	0.492	0.025	16	7	0.490	0.021	9	13
chrII	36362	A	G	3	3	0.513	0.032	14	26	0.504	0.016	12	15	0.524	0.022	18	25	0.485	0.016	9	4	0.593	0.041	47	34	0.515	0.012	3	3	0.352	0.032	9	7	0.494	0.020	5	2	0.511	0.040	12	12	0.499	0.026	10	9	0.486	0.022	10	18
chrII	36366	A	T	3	3	0.513	0.032	14	26	0.504	0.016	12	15	0.524	0.022	18	25	0.485	0.016	9	4	0.593	0.041	47	34	0.515	0.012	3	3	0.352	0.032	9	7	0.494	0.020	5	2	0.511	0.040	12	12	0.499	0.026	10	9	0.486	0.022	10	18
chrII	36389	T	C	3	4	0.513	0.032	16	25	0.504	0.016	13	15	0.524	0.022	22	26	0.485	0.016	8	4	0.593	0.041	44	26	0.515	0.012	3	3	0.352	0.032	9	9	0.494	0.020	4	3	0.511	0.040	11	7	0.499	0.026	6	7	0.486	0.022	9	16
chrII	36492	C	T	5	10	0.513	0.032	17	24	0.504	0.016	12	14	0.524	0.022	14	23	0.485	0.016	3	0	0.593	0.041	23	25	0.515	0.012	2	5	0.352	0.032	13	13	0.494	0.020	4	2	0.511	0.040	7	5	0.499	0.026	12	11	0.486	0.022	11	8
chrII	36830	A	G	7	5	0.513	0.032	23	18	0.501	0.015	13	8	0.518	0.021	12	18	0.487	0.015	0	1	0.593	0.041	49	46	0.515	0.012	3	7	0.347	0.031	20	17	0.489	0.020	4	3	0.499	0.040	10	6	0.519	0.026	21	9	0.489	0.022	14	10
chrII	37424	G	A	7	11	0.513	0.032	38	37	0.500	0.015	19	24	0.517	0.021	37	46	0.487	0.015	2	6	0.593	0.041	37	50	0.515	0.012	8	28	0.347	0.031	14	23	0.489	0.020	7	6	0.499	0.040	11	8	0.519	0.026	21	25	0.489	0.022	38	26
chrII	37454	C	T	10	9	0.513	0.032	39	34	0.498	0.016	19	26	0.523	0.021	41	46	0.490	0.016	2	4	0.593	0.041	30	42	0.516	0.013	15	23	0.347	0.031	14	20	0.493	0.020	5	5	0.499	0.040	10	11	0.520	0.026	18	24	0.489	0.022	36	25
chrII	37628	C	T	9	11	0.513	0.032	32	31	0.498	0.016	22	16	0.523	0.021	22	31	0.490	0.016	8	9	0.592	0.041	35	47	0.516	0.013	6	13	0.347	0.031	22	22	0.493	0.020	9	4	0.499	0.040	16	18	0.520	0.026	13	26	0.489	0.022	21	24
chrII	38273	C	T	7	3	0.513	0.032	21	27	0.501	0.015	22	13	0.516	0.020	26	41	0.496	0.015	11	4	0.592	0.041	54	50	0.517	0.012	1	15	0.356	0.030	29	31	0.493	0.020	7	12	0.502	0.038	18	13	0.518	0.025	11	18	0.497	0.022	19	19
chrII	38800	G	A	0	0	0.513	0.032	0	0	0.501	0.015	0	0	0.516	0.020	0	0	0.497	0.015	0	0	0.592	0.041	8	9	0.517	0.012	0	0	0.356	0.030	0	0	0.492	0.020	0	0	0.502	0.038	0	0	0.518	0.025	0	0	0.497	0.022	1	0
chrII	38816	G	A	0	0	0.513	0.032	0	0	0.501	0.015	0	0	0.516	0.020	0	0	0.497	0.015	0	0	0.592	0.041	3	7	0.517	0.012	0	0	0.356	0.030	0	0	0.492	0.020	0	0	0.502	0.038	0	0	0.518	0.025	0	0	0.497	0.022	0	0
chrII	39234	A	T	10	6	0.513	0.032	27	24	0.501	0.015	12	16	0.516	0.020	28	29	0.497	0.015	7	8	0.592	0.041	35	32	0.517	0.012	6	8	0.356	0.030	12	21	0.492	0.020	7	1	0.502	0.038	9	13	0.518	0.025	18	13	0.497	0.022	10	6
chrII	40260	G	A	8	6	0.513	0.033	25	30	0.501	0.015	20	17	0.516	0.020	40	32	0.497	0.015	10	5	0.592	0.041	43	31	0.517	0.012	2	11	0.355	0.030	18	12	0.492	0.020	2	4	0.502	0.038	10	17	0.518	0.025	13	15	0.497	0.022	21	8
chrII	49603	A	G	6	6	0.513	0.030	26	34	0.492	0.015	18	16	0.516	0.019	29	24	0.491	0.014	3	3	0.571	0.039	47	47	0.507	0.011	5	22	0.342	0.027	26	33	0.483	0.018	4	10	0.499	0.035	15	15	0.505	0.022	13	21	0.510	0.020	11	31
chrII	49999	A	G	10	12	0.513	0.030	30	26	0.492	0.015	27	23	0.516	0.019	50	42	0.491	0.014	8	5	0.571	0.039	65	61	0.507	0.011	8	11	0.342	0.027	29	29	0.483	0.018	5	5	0.499	0.035	19	14	0.505	0.022	23	23	0.510	0.020	20	27
chrII	54156	T	C	2	5	0.453	0.026	16	33	0.479	0.013	7	7	0.515	0.017	23	16	0.483	0.012	1	5	0.544	0.036	30	43	0.519	0.010	3	3	0.366	0.025	20	5	0.483	0.016	4	3	0.494	0.030	7	6	0.513	0.018	5	16	0.523	0.017	4	9
chrII	57715	G	A	3	9	0.455	0.024	16	30	0.482	0.012	23	29	0.504	0.015	31	35	0.477	0.011	3	2	0.537	0.034	63	59	0.524	0.010	2	8	0.375	0.024	13	20	0.486	0.015	2	4	0.487	0.027	21	9	0.529	0.017	21	15	0.532	0.015	21	11
chrII	59164	G	C	3	9	0.458	0.025	34	26	0.482	0.012	19	26	0.507	0.016	34	20	0.483	0.012	2	7	0.537	0.034	64	56	0.529	0.010	13	16	0.386	0.025	16	17	0.489	0.016	9	8	0.481	0.028	16	16	0.526	0.017	21	12	0.535	0.015	11	12
chrII	59755	T	C	0	0	0.458	0.026	0	3	0.481	0.012	0	1	0.504	0.016	0	5	0.485	0.012	0	1	0.542	0.035	0	32	0.532	0.010	0	1	0.389	0.026	0	2	0.489	0.016	0	2	0.481	0.028	0	2	0.528	0.018	0	4	0.542	0.016	0	1
chrII	63857	T	C	5	4	0.450	0.025	13	26	0.478	0.012	8	10	0.503	0.016	20	26	0.488	0.012	4	3	0.541	0.035	43	35	0.532	0.010	2	5	0.384	0.025	10	11	0.494	0.016	1	8	0.485	0.027	8	12	0.531	0.018	11	5	0.545	0.016	11	9
chrII	64291	G	A	9	12	0.456	0.025	23	30	0.479	0.012	13	17	0.505	0.016	33	31	0.491	0.012	11	3	0.541	0.035	43	46	0.532	0.010	7	17	0.382	0.025	13	15	0.490	0.016	4	6	0.484	0.027	14	17	0.528	0.018	28	23	0.548	0.015	10	20
chrII	64716	C	G	5	3	0.456	0.025	12	16	0.479	0.012	5	8	0.505	0.016	16	15	0.491	0.012	2	3	0.541	0.035	27	34	0.532	0.010	1	2	0.382	0.025	5	6	0.490	0.016	1	2	0.484	0.027	6	4	0.528	0.018	8	3	0.548	0.015	3	6
chrII	65527	C	T	7	8	0.456	0.025	18	20	0.479	0.012	15	14	0.505	0.016	25	27	0.491	0.012	2	3	0.541	0.035	38	42	0.532	0.010	5	5	0.382	0.025	18	8	0.490	0.016	8	5	0.485	0.027	13	15	0.528	0.018	13	16	0.548	0.015	13	12
chrII	66829	C	A	1	3	0.456	0.025	7	9	0.479	0.012	9	5	0.505	0.016	12	6	0.491	0.012	5	1	0.541	0.035	25	28	0.532	0.010	1	3	0.383	0.025	6	5	0.490	0.016	4	2	0.485	0.027	10	1	0.528	0.017	8	9	0.548	0.015	5	4
chrII	68834	C	T	4	4	0.453	0.024	13	12	0.481	0.012	14	10	0.505	0.016	17	31	0.491	0.011	4	0	0.533	0.033	37	46	0.529	0.010	3	7	0.383	0.024	12	27	0.491	0.015	15	2	0.484	0.027	12	6	0.529	0.017	8	9	0.553	0.015	10	15
chrII	69772	A	G	16	4	0.453	0.024	49	41	0.481	0.012	19	13	0.505	0.016	33	46	0.491	0.011	9	6	0.533	0.033	29	30	0.529	0.010	5	14	0.383	0.024	23	26	0.491	0.015	5	11	0.484	0.027	14	17	0.529	0.017	31	25	0.553	0.015	28	22
chrII	71431	G	A	5	13	0.447	0.025	34	29	0.483	0.012	26	22	0.503	0.016	33	38	0.487	0.012	2	15	0.525	0.035	45	32	0.529	0.010	2	6	0.402	0.025	24	18	0.491	0.016	9	7	0.487	0.027	12	13	0.534	0.017	21	11	0.560	0.015	11	18
chrII	72395	G	A	9	5	0.447	0.025	36	21	0.483	0.012	24	8	0.503	0.016	18	22	0.487	0.012	9	3	0.525	0.035	26	9	0.529	0.010	7	6	0.402	0.025	20	10	0.491	0.016	8	13	0.487	0.027	13	3	0.534	0.017	14	9	0.560	0.015	9	7
chrII	72663	T	C	12	27	0.447	0.025	49	65	0.483	0.012	32	50	0.503	0.016	53	57	0.487	0.012	15	11	0.525	0.035	54	37	0.529	0.010	10	20	0.402	0.025	35	41	0.491	0.016	23	17	0.487	0.027	34	40	0.534	0.017	30	36	0.560	0.015	30	40
chrII	73337	T	C	6	17	0.447	0.024	12	44	0.479	0.012	18	13	0.498	0.016	25	29	0.490	0.011	4	5	0.526	0.034	61	33	0.529	0.010	12	5	0.399	0.025	14	17	0.491	0.016	11	3	0.487	0.027	14	24	0.531	0.017	10	13	0.560	0.015	19	8
chrII	73354	C	T	6	12	0.447	0.024	15	38	0.479	0.012	17	14	0.498	0.016	20	26	0.490	0.011	4	3	0.526	0.034	51	32	0.529	0.010	8	5	0.399	0.025	12	17	0.491	0.016	14	3	0.487	0.027	8	21	0.531	0.017	10	13	0.560	0.015	13	4
chrII	73448	A	G	6	5	0.447	0.024	19	28	0.479	0.012	18	17	0.498	0.016	20	30	0.490	0.011	0	2	0.526	0.034	44	35	0.529	0.010	5	8	0.399	0.025	13	10	0.491	0.016	2	2	0.487	0.027	12	18	0.531	0.017	19	12	0.560	0.015	9	7
chrII	73470	T	C	5	4	0.447	0.024	23	30	0.479	0.012	22	21	0.498	0.016	20	30	0.490	0.011	0	2	0.526	0.034	50	35	0.529	0.010	4	8	0.399	0.025	17	11	0.491	0.016	0	2	0.487	0.027	12	19	0.531	0.017	20	9	0.560	0.015	10	9
chrII	73697	A	C	10	13	0.447	0.024	39	49	0.479	0.012	31	10	0.498	0.016	39	56	0.490	0.011	6	4	0.524	0.034	66	42	0.530	0.010	4	7	0.399	0.025	19	24	0.492	0.016	9	5	0.495	0.026	24	20	0.526	0.017	28	26	0.554	0.015	20	29
chrII	73758	G	T	6	15	0.447	0.024	49	47	0.479	0.012	26	24	0.498	0.016	49	57	0.490	0.011	9	2	0.524	0.034	51	53	0.530	0.010	11	19	0.399	0.025	35	24	0.492	0.016	15	11	0.495	0.026	22	30	0.526	0.017	40	24	0.554	0.015	23	29
chrII	73871	C	T	6	15	0.447	0.024	51	56	0.479	0.012	38	25	0.498	0.016	59	49	0.490	0.011	3	12	0.524	0.034	58	31	0.530	0.010	13	11	0.399	0.025	29	22	0.492	0.016	7	14	0.495	0.026	25	26	0.526	0.017	32	22	0.554	0.015	36	22
chrII	73943	G	A	5	15	0.447	0.024	40	48	0.479	0.012	34	24	0.498	0.016	39	53	0.490	0.011	4	7	0.523	0.034	52	45	0.530	0.010	4	5	0.399	0.025	32	29	0.492	0.016	8	8	0.495	0.026	18	19	0.526	0.017	26	24	0.554	0.015	32	10
chrII	74102	C	T	5	6	0.447	0.024	34	31	0.479	0.012	21	16	0.498	0.016	41	28	0.490	0.011	8	3	0.523	0.034	56	40	0.530	0.010	10	11	0.399	0.025	18	15	0.492	0.016	8	6	0.495	0.026	17	14	0.526	0.017	37	23	0.554	0.015	33	16
chrII	74189	T	C	11	10	0.447	0.024	34	46	0.479	0.012	29	27	0.498	0.016	28	31	0.490	0.011	3	8	0.523	0.034	46	42	0.530	0.010	12	9	0.399	0.025	31	12	0.492	0.016	19	17	0.495	0.026	21	15	0.526	0.017	25	22	0.554	0.015	38	22
chrII	74688	C	T	11	17	0.446	0.023	43	29	0.479	0.011	34	27	0.497	0.015	70	62	0.491	0.011	15	12	0.526	0.033	55	47	0.528	0.009	17	28	0.399	0.025	29	39	0.494	0.015	12	12	0.493	0.026	28	15	0.532	0.017	34	22	0.551	0.015	34	19
chrII	74739	T	G	9	13	0.446	0.023	30	29	0.479	0.011	29	22	0.497	0.015	57	44	0.491	0.011	14	10	0.526	0.033	48	40	0.528	0.009	11	22	0.399	0.025	18	30	0.494	0.015	10	9	0.493	0.026	21	13	0.532	0.017	38	20	0.551	0.015	26	23
chrII	74853	A	T	2	0	0.446	0.023	23	12	0.479	0.011	4	6	0.497	0.015	11	8	0.491	0.011	1	1	0.526	0.033	31	39	0.528	0.009	0	2	0.399	0.025	4	2	0.494	0.015	5	0	0.493	0.026	8	3	0.532	0.017	10	2	0.551	0.015	3	8
chrII	74920	C	T	4	2	0.446	0.023	15	12	0.479	0.011	10	5	0.497	0.015	12	15	0.491	0.011	0	1	0.526	0.033	28	38	0.528	0.009	4	1	0.399	0.025	8	8	0.494	0.015	0	0	0.493	0.026	8	8	0.532	0.017	12	3	0.551	0.015	6	8
chrII	75097	T	A	6	6	0.446	0.023	14	11	0.479	0.011	8	4	0.497	0.015	19	9	0.491	0.011	1	1	0.526	0.033	29	21	0.528	0.009	4	0	0.399	0.025	4	4	0.494	0.015	10	0	0.493	0.026	3	4	0.532	0.017	13	5	0.551	0.015	7	0
chrII	75102	G	A	4	6	0.446	0.023	11	9	0.479	0.011	8	3	0.497	0.015	19	8	0.491	0.011	1	1	0.526	0.033	21	14	0.528	0.009	4	0	0.399	0.025	4	4	0.494	0.015	10	0	0.493	0.026	1	4	0.532	0.017	13	2	0.551	0.015	5	0
chrII	75103	T	A	4	6	0.446	0.023	11	9	0.479	0.011	8	3	0.497	0.015	19	8	0.491	0.011	1	1	0.526	0.033	21	14	0.528	0.009	4	0	0.399	0.025	4	4	0.494	0.015	10	0	0.493	0.026	1	4	0.532	0.017	13	2	0.551	0.015	5	0
chrII	75564	C	T	17	11	0.445	0.024	51	49	0.477	0.012	33	40	0.495	0.016	57	44	0.490	0.011	12	15	0.521	0.034	51	44	0.530	0.009	23	12	0.397	0.025	28	31	0.495	0.016	16	24	0.490	0.026	48	27	0.530	0.017	42	27	0.553	0.015	30	31
chrII	75924	C	T	18	10	0.445	0.024	49	35	0.477	0.012	37	45	0.495	0.016	41	50	0.490	0.011	2	10	0.521	0.034	71	53	0.530	0.009	11	14	0.397	0.025	41	27	0.495	0.016	15	19	0.490	0.026	23	23	0.530	0.017	31	26	0.553	0.015	43	25
chrII	76203	A	G	8	16	0.445	0.024	49	58	0.477	0.012	37	37	0.495	0.016	41	44	0.490	0.011	10	5	0.521	0.034	62	36	0.530	0.009	7	7	0.397	0.025	24	20	0.495	0.016	11	16	0.490	0.026	29	16	0.530	0.017	30	20	0.553	0.015	31	29
chrII	76212	C	T	9	16	0.445	0.024	55	58	0.477	0.012	40	39	0.495	0.016	45	48	0.490	0.011	10	5	0.521	0.034	60	37	0.530	0.009	7	7	0.397	0.025	28	19	0.495	0.016	15	15	0.490	0.026	26	18	0.530	0.017	32	18	0.553	0.015	30	31
chrII	76314	T	G	9	18	0.445	0.024	38	58	0.477	0.012	28	28	0.495	0.016	44	48	0.490	0.011	11	11	0.521	0.034	50	29	0.530	0.009	17	9	0.397	0.025	30	22	0.495	0.016	8	7	0.490	0.026	28	19	0.530	0.017	32	22	0.553	0.015	21	24
chrII	76824	A	G	4	9	0.445	0.024	22	16	0.477	0.012	12	7	0.495	0.016	15	33	0.490	0.011	4	2	0.521	0.034	50	32	0.530	0.009	3	2	0.397	0.025	6	12	0.495	0.016	6	3	0.490	0.026	12	7	0.530	0.017	10	12	0.553	0.015	12	12
chrII	76869	G	A	4	16	0.445	0.024	18	18	0.477	0.012	14	10	0.495	0.016	19	30	0.490	0.011	5	1	0.521	0.034	49	43	0.530	0.009	3	4	0.397	0.025	13	12	0.495	0.016	4	3	0.490	0.026	10	9	0.530	0.017	10	21	0.553	0.015	15	13
chrII	76947	A	G	4	12	0.446	0.023	15	28	0.475	0.011	17	18	0.488	0.016	26	34	0.489	0.011	8	2	0.508	0.032	61	53	0.531	0.009	4	9	0.397	0.025	23	15	0.493	0.015	5	6	0.485	0.026	11	21	0.531	0.017	13	25	0.553	0.015	17	18
chrII	77223	T	C	5	4	0.446	0.023	20	16	0.475	0.011	14	23	0.488	0.016	14	12	0.489	0.011	0	0	0.508	0.032	38	35	0.531	0.009	12	0	0.396	0.025	8	21	0.493	0.015	0	1	0.485	0.026	8	7	0.531	0.017	24	14	0.553	0.015	7	8
chrII	77239	G	A	4	4	0.446	0.023	21	17	0.475	0.011	16	22	0.488	0.016	15	10	0.489	0.011	0	0	0.508	0.032	40	30	0.531	0.009	10	0	0.396	0.025	7	20	0.493	0.015	0	1	0.485	0.026	7	7	0.531	0.017	23	15	0.553	0.015	6	9
chrII	77259	G	T	5	4	0.446	0.023	19	12	0.475	0.011	13	17	0.488	0.016	13	9	0.489	0.011	0	0	0.508	0.032	42	33	0.531	0.009	5	0	0.396	0.025	5	17	0.493	0.015	0	1	0.485	0.026	5	8	0.531	0.017	21	14	0.553	0.015	4	10
chrII	79609	T	C	7	1	0.448	0.024	21	21	0.478	0.012	10	7	0.488	0.016	24	18	0.488	0.011	0	2	0.508	0.032	42	39	0.534	0.009	0	0	0.395	0.025	8	5	0.493	0.015	6	0	0.484	0.026	7	2	0.531	0.017	5	5	0.553	0.015	9	5
chrII	83698	C	T	6	9	0.449	0.023	30	41	0.477	0.011	33	30	0.491	0.016	41	40	0.487	0.011	9	10	0.496	0.032	52	53	0.535	0.010	8	18	0.405	0.025	34	34	0.498	0.015	9	11	0.470	0.025	21	16	0.531	0.017	28	25	0.549	0.015	37	21
chrII	85261	T	C	9	5	0.449	0.023	25	26	0.477	0.011	16	13	0.490	0.016	38	26	0.487	0.011	1	3	0.496	0.032	58	50	0.535	0.010	3	7	0.405	0.025	10	18	0.498	0.015	6	7	0.469	0.026	13	16	0.531	0.017	25	14	0.549	0.015	19	15
chrII	89547	A	G	12	18	0.457	0.022	38	35	0.475	0.011	19	46	0.489	0.016	48	49	0.492	0.011	10	13	0.492	0.030	46	58	0.547	0.009	8	13	0.419	0.025	28	27	0.498	0.015	18	6	0.466	0.025	26	23	0.527	0.017	37	21	0.553	0.015	31	18
chrII	93811	T	C	5	7	0.465	0.022	21	39	0.461	0.012	10	20	0.470	0.016	46	38	0.496	0.011	4	3	0.485	0.030	49	43	0.551	0.009	7	14	0.440	0.025	8	38	0.498	0.016	2	9	0.474	0.026	8	12	0.532	0.017	8	21	0.554	0.015	12	18
chrII	94667	A	T	6	7	0.484	0.023	33	35	0.466	0.012	16	16	0.473	0.017	28	29	0.496	0.011	2	3	0.481	0.031	50	40	0.548	0.009	12	4	0.438	0.026	20	20	0.505	0.016	12	6	0.468	0.027	8	16	0.537	0.018	17	26	0.565	0.016	20	9
chrII	95270	C	T	5	4	0.488	0.023	17	22	0.470	0.012	5	18	0.466	0.016	24	23	0.506	0.012	2	2	0.482	0.031	49	50	0.542	0.010	8	3	0.438	0.026	19	8	0.497	0.017	1	2	0.454	0.027	7	7	0.549	0.018	9	16	0.562	0.016	9	15
chrII	95731	G	T	6	12	0.480	0.023	29	31	0.468	0.012	17	21	0.469	0.016	34	32	0.503	0.011	7	5	0.482	0.030	44	47	0.541	0.009	3	5	0.438	0.025	20	14	0.495	0.016	3	11	0.455	0.027	22	9	0.553	0.018	16	11	0.559	0.015	13	17
chrII	96328	A	G	5	1	0.490	0.023	9	10	0.463	0.012	5	2	0.450	0.016	11	5	0.499	0.011	5	1	0.485	0.030	42	28	0.543	0.009	1	2	0.439	0.026	5	3	0.496	0.016	2	5	0.452	0.027	4	9	0.537	0.018	9	1	0.548	0.016	2	4
chrII	97999	G	A	7	8	0.493	0.026	23	37	0.451	0.012	10	25	0.449	0.016	30	36	0.501	0.011	6	12	0.490	0.030	67	50	0.542	0.009	4	7	0.447	0.025	17	22	0.492	0.017	5	9	0.453	0.027	19	15	0.528	0.019	7	17	0.542	0.016	16	15
chrII	101490	T	C	10	10	0.490	0.024	27	28	0.456	0.011	15	32	0.456	0.015	24	30	0.499	0.011	3	13	0.484	0.027	47	45	0.550	0.008	11	8	0.457	0.023	15	11	0.493	0.015	8	18	0.454	0.025	11	6	0.535	0.017	22	16	0.542	0.015	22	15
chrII	102053	T	C	16	22	0.481	0.023	53	62	0.457	0.011	41	28	0.456	0.015	73	61	0.500	0.010	7	12	0.480	0.026	70	52	0.551	0.008	15	21	0.461	0.023	39	41	0.490	0.015	14	22	0.457	0.025	36	27	0.538	0.017	49	44	0.544	0.015	40	37
chrII	106835	G	A	9	4	0.488	0.021	10	27	0.453	0.010	18	9	0.442	0.014	38	23	0.495	0.010	3	7	0.479	0.024	66	63	0.562	0.008	2	9	0.468	0.021	19	7	0.482	0.013	4	5	0.467	0.023	4	16	0.533	0.015	21	13	0.544	0.013	11	17
chrII	107113	T	C	11	8	0.483	0.020	23	32	0.453	0.010	16	24	0.443	0.014	37	37	0.500	0.010	6	4	0.480	0.023	45	36	0.561	0.008	7	10	0.470	0.021	16	15	0.483	0.013	14	6	0.460	0.022	13	15	0.528	0.015	20	20	0.544	0.013	17	18
chrII	107123	A	T	13	8	0.483	0.020	25	30	0.453	0.010	19	22	0.443	0.014	36	37	0.500	0.010	6	4	0.480	0.023	50	32	0.561	0.008	5	9	0.470	0.021	13	14	0.483	0.013	15	6	0.460	0.022	13	12	0.528	0.015	18	19	0.544	0.013	16	17
chrII	107124	C	T	13	8	0.483	0.020	25	30	0.453	0.010	19	22	0.443	0.014	36	37	0.500	0.010	6	4	0.480	0.023	50	32	0.561	0.008	5	9	0.470	0.021	13	14	0.483	0.013	15	6	0.460	0.022	13	12	0.528	0.015	18	19	0.544	0.013	16	17
chrII	108452	T	A	7	9	0.490	0.019	36	35	0.449	0.009	10	14	0.445	0.013	37	40	0.499	0.009	4	7	0.478	0.022	63	49	0.559	0.007	12	13	0.469	0.020	18	20	0.483	0.013	12	2	0.465	0.021	14	17	0.527	0.014	25	18	0.543	0.012	21	24
chrII	108472	C	T	6	11	0.490	0.019	31	31	0.449	0.009	14	13	0.445	0.013	42	36	0.499	0.009	4	7	0.478	0.022	57	49	0.559	0.007	12	12	0.469	0.020	20	17	0.483	0.013	13	2	0.465	0.021	15	15	0.527	0.014	20	17	0.543	0.012	20	24
chrII	108764	T	C	4	8	0.488	0.019	25	27	0.449	0.009	16	18	0.445	0.013	31	23	0.501	0.009	8	7	0.479	0.022	97	47	0.560	0.007	6	7	0.472	0.020	16	13	0.480	0.012	3	16	0.463	0.021	6	12	0.527	0.014	20	10	0.540	0.012	10	11
chrII	108821	G	A	4	8	0.488	0.019	24	25	0.449	0.009	16	19	0.445	0.013	26	24	0.501	0.009	6	8	0.479	0.022	99	42	0.560	0.007	7	9	0.472	0.020	17	17	0.480	0.012	7	9	0.463	0.021	6	12	0.527	0.014	17	11	0.540	0.012	13	12
chrII	109094	T	C	8	5	0.488	0.019	14	28	0.449	0.009	20	3	0.445	0.013	22	31	0.501	0.009	3	1	0.479	0.022	50	39	0.560	0.007	6	1	0.472	0.020	9	6	0.480	0.012	5	5	0.463	0.021	5	16	0.527	0.014	9	5	0.540	0.012	10	4
chrII	109165	A	G	6	6	0.488	0.019	23	30	0.449	0.009	11	7	0.445	0.013	30	26	0.501	0.009	2	1	0.479	0.022	64	50	0.560	0.007	5	5	0.472	0.020	9	9	0.480	0.012	5	5	0.463	0.021	12	15	0.527	0.014	8	7	0.540	0.012	12	11
chrII	112335	C	A	10	7	0.482	0.018	11	28	0.450	0.009	20	10	0.440	0.012	17	28	0.498	0.008	2	6	0.478	0.021	43	30	0.560	0.007	4	3	0.472	0.018	8	9	0.477	0.011	6	5	0.470	0.019	12	10	0.526	0.013	16	4	0.532	0.012	14	12
chrII	112510	C	G	9	12	0.482	0.018	31	31	0.450	0.009	15	33	0.440	0.012	21	37	0.498	0.008	9	9	0.478	0.021	51	26	0.560	0.007	9	11	0.472	0.018	9	21	0.477	0.011	10	4	0.470	0.019	21	22	0.526	0.013	22	15	0.532	0.012	18	22
chrII	112591	C	A	9	6	0.484	0.018	30	34	0.450	0.009	25	25	0.442	0.012	17	36	0.497	0.008	11	4	0.482	0.021	41	28	0.560	0.007	10	5	0.469	0.018	19	18	0.478	0.011	5	5	0.473	0.018	21	12	0.522	0.013	21	22	0.531	0.011	27	15
chrII	112592	C	A	9	6	0.484	0.018	30	34	0.450	0.009	25	25	0.442	0.012	17	36	0.497	0.008	11	4	0.482	0.021	41	28	0.560	0.007	10	5	0.469	0.018	19	18	0.478	0.011	5	5	0.473	0.018	21	12	0.522	0.013	21	22	0.531	0.011	27	15
chrII	112699	A	G	7	11	0.484	0.018	43	44	0.450	0.008	38	29	0.442	0.012	25	44	0.497	0.008	7	4	0.482	0.021	44	37	0.560	0.007	13	18	0.469	0.018	21	15	0.478	0.011	11	10	0.473	0.018	16	17	0.522	0.013	22	25	0.531	0.011	30	19
chrII	114665	C	A	4	5	0.479	0.017	19	20	0.453	0.008	5	6	0.446	0.012	42	20	0.496	0.008	1	0	0.483	0.020	44	46	0.560	0.007	0	5	0.468	0.018	18	18	0.477	0.011	4	3	0.469	0.018	13	4	0.521	0.013	23	7	0.528	0.011	13	14
chrII	114766	T	C	5	7	0.479	0.017	17	18	0.453	0.008	12	4	0.446	0.012	35	12	0.496	0.008	1	2	0.483	0.020	49	51	0.560	0.007	5	8	0.468	0.018	15	13	0.477	0.011	5	2	0.469	0.018	17	5	0.521	0.013	17	12	0.528	0.011	9	20
chrII	115435	T	A	2	0	0.482	0.017	2	0	0.452	0.008	0	0	0.445	0.011	0	1	0.498	0.008	1	1	0.484	0.020	0	2	0.563	0.007	1	1	0.472	0.018	0	0	0.477	0.011	1	0	0.470	0.018	0	0	0.521	0.013	0	0	0.525	0.011	0	0
chrII	115437	G	A	2	0	0.482	0.017	2	0	0.452	0.008	0	0	0.445	0.011	0	1	0.498	0.008	1	1	0.484	0.020	0	2	0.563	0.007	1	1	0.472	0.018	0	0	0.477	0.011	1	0	0.470	0.018	0	0	0.521	0.013	0	0	0.525	0.011	0	0
chrII	115774	G	A	17	17	0.483	0.017	25	32	0.452	0.008	26	32	0.445	0.011	49	41	0.498	0.008	8	8	0.486	0.020	47	54	0.562	0.007	7	12	0.476	0.018	17	31	0.479	0.011	8	9	0.471	0.018	23	11	0.521	0.013	24	23	0.523	0.011	19	31
chrII	116038	C	T	4	10	0.483	0.017	35	34	0.452	0.008	16	20	0.445	0.011	16	23	0.498	0.008	3	0	0.486	0.020	49	45	0.562	0.007	4	7	0.476	0.018	12	9	0.479	0.011	1	6	0.471	0.018	7	8	0.521	0.013	20	19	0.523	0.011	11	10
chrII	116084	C	T	4	10	0.483	0.017	23	39	0.452	0.008	14	16	0.445	0.011	24	34	0.498	0.008	2	0	0.486	0.020	51	36	0.562	0.007	5	7	0.476	0.018	12	8	0.479	0.011	4	9	0.471	0.018	15	11	0.521	0.013	25	21	0.523	0.011	11	10
chrII	116102	G	A	2	9	0.483	0.017	20	29	0.452	0.008	9	15	0.445	0.011	22	29	0.498	0.008	0	0	0.486	0.020	42	32	0.562	0.007	4	4	0.476	0.018	9	3	0.479	0.011	5	8	0.471	0.018	13	10	0.521	0.013	16	19	0.523	0.011	10	14
chrII	116106	T	C	2	9	0.483	0.017	20	29	0.452	0.008	9	15	0.445	0.011	22	29	0.498	0.008	0	0	0.486	0.020	42	32	0.562	0.007	4	4	0.476	0.018	9	3	0.479	0.011	5	8	0.471	0.018	13	10	0.521	0.013	16	19	0.523	0.011	10	14
chrII	116143	G	A	4	10	0.483	0.017	22	28	0.452	0.008	7	15	0.445	0.011	27	30	0.498	0.008	0	0	0.486	0.020	48	46	0.562	0.007	6	4	0.476	0.018	13	7	0.479	0.011	5	13	0.471	0.018	10	12	0.521	0.013	19	15	0.523	0.011	12	14
chrII	116518	C	T	11	23	0.482	0.017	64	83	0.451	0.008	49	43	0.444	0.011	55	66	0.496	0.008	19	20	0.489	0.020	50	45	0.562	0.007	15	19	0.475	0.018	39	46	0.477	0.011	23	25	0.469	0.017	49	30	0.520	0.013	44	42	0.528	0.011	39	35
chrII	116536	G	A	10	22	0.482	0.017	62	81	0.451	0.008	44	36	0.444	0.011	50	53	0.496	0.008	19	21	0.489	0.020	44	38	0.562	0.007	14	23	0.475	0.018	38	43	0.477	0.011	21	24	0.469	0.017	44	32	0.520	0.013	41	42	0.528	0.011	44	29
chrII	116701	C	T	12	8	0.482	0.017	66	72	0.450	0.008	49	32	0.444	0.011	68	62	0.495	0.008	15	15	0.489	0.020	54	48	0.562	0.007	12	10	0.475	0.018	40	38	0.477	0.011	7	14	0.469	0.017	27	27	0.521	0.013	45	44	0.529	0.011	30	42
chrII	116704	T	C	12	8	0.482	0.017	66	72	0.450	0.008	49	32	0.444	0.011	68	62	0.495	0.008	15	15	0.489	0.020	54	48	0.562	0.007	12	10	0.475	0.018	40	38	0.477	0.011	7	14	0.469	0.017	27	27	0.521	0.013	45	44	0.529	0.011	30	42
chrII	116707	A	T	12	8	0.482	0.017	66	72	0.450	0.008	49	32	0.444	0.011	68	62	0.495	0.008	15	15	0.489	0.020	54	48	0.562	0.007	12	10	0.475	0.018	40	38	0.477	0.011	7	14	0.469	0.017	27	27	0.521	0.013	45	44	0.529	0.011	30	42
chrII	116832	A	G	25	13	0.480	0.017	55	64	0.450	0.008	20	35	0.444	0.011	52	62	0.495	0.008	18	12	0.488	0.020	49	52	0.563	0.007	15	15	0.475	0.018	31	28	0.477	0.011	15	19	0.470	0.017	18	26	0.521	0.013	49	50	0.531	0.011	32	44
chrII	116848	G	T	19	13	0.480	0.017	46	57	0.450	0.008	20	32	0.444	0.011	49	47	0.495	0.008	16	11	0.488	0.020	48	50	0.563	0.007	14	15	0.475	0.018	28	24	0.477	0.011	11	18	0.470	0.017	16	19	0.521	0.013	47	31	0.531	0.011	34	32
chrII	116850	G	A	19	13	0.480	0.017	46	57	0.450	0.008	20	32	0.444	0.011	49	47	0.495	0.008	16	11	0.488	0.020	48	50	0.563	0.007	14	15	0.475	0.018	28	24	0.477	0.011	11	18	0.470	0.017	16	19	0.521	0.013	47	31	0.531	0.011	34	32
chrII	116939	G	A	13	20	0.480	0.017	48	51	0.448	0.008	21	25	0.445	0.011	42	47	0.494	0.008	17	24	0.488	0.020	52	66	0.563	0.007	15	17	0.475	0.018	26	25	0.477	0.011	8	13	0.470	0.017	28	23	0.518	0.012	31	36	0.529	0.011	22	38
chrII	116947	T	G	14	19	0.480	0.017	48	53	0.448	0.008	22	24	0.445	0.011	42	46	0.494	0.008	15	24	0.488	0.020	51	65	0.563	0.007	16	15	0.475	0.018	25	25	0.477	0.011	9	15	0.470	0.017	30	22	0.518	0.012	32	37	0.529	0.011	23	35
chrII	117298	A	G	1	6	0.480	0.017	19	26	0.448	0.008	9	18	0.445	0.011	18	27	0.494	0.008	7	0	0.488	0.020	43	37	0.564	0.006	1	5	0.475	0.018	12	22	0.477	0.011	6	4	0.470	0.017	10	13	0.517	0.012	9	15	0.530	0.011	3	14
chrII	117595	T	C	21	3	0.482	0.017	32	38	0.448	0.008	20	22	0.445	0.011	33	39	0.492	0.008	8	4	0.486	0.020	62	28	0.565	0.007	25	14	0.475	0.018	40	10	0.475	0.011	16	10	0.469	0.017	14	11	0.513	0.012	28	15	0.529	0.011	25	13
chrII	117972	G	A	10	4	0.482	0.017	40	45	0.447	0.008	23	26	0.446	0.011	42	22	0.492	0.008	12	7	0.488	0.020	53	39	0.566	0.006	13	21	0.474	0.018	24	26	0.475	0.011	8	14	0.470	0.017	22	8	0.512	0.012	28	19	0.528	0.011	20	22
chrII	118370	A	G	7	2	0.480	0.017	24	43	0.447	0.008	12	16	0.446	0.011	28	37	0.494	0.008	2	5	0.484	0.019	81	65	0.565	0.006	8	8	0.472	0.017	18	16	0.478	0.011	6	10	0.469	0.017	9	7	0.512	0.012	14	18	0.525	0.011	10	10
chrII	118457	C	T	6	4	0.480	0.017	34	39	0.447	0.008	12	13	0.446	0.011	53	27	0.494	0.008	6	5	0.484	0.019	69	56	0.565	0.006	2	4	0.472	0.017	28	14	0.478	0.011	3	1	0.469	0.017	10	10	0.512	0.012	12	18	0.525	0.011	12	15
chrII	118818	C	A	10	4	0.480	0.017	30	27	0.447	0.008	16	16	0.446	0.011	27	29	0.494	0.008	3	5	0.484	0.019	44	37	0.565	0.006	4	14	0.472	0.017	19	19	0.478	0.011	2	5	0.469	0.017	15	9	0.512	0.012	27	18	0.525	0.011	14	19
chrII	118921	C	T	12	3	0.480	0.017	25	48	0.446	0.008	25	22	0.446	0.011	35	25	0.494	0.008	6	9	0.484	0.019	60	53	0.565	0.006	9	2	0.474	0.017	24	24	0.478	0.010	5	5	0.472	0.017	20	10	0.510	0.012	34	17	0.527	0.011	27	17
chrII	118953	C	T	10	3	0.478	0.017	21	49	0.446	0.008	23	25	0.446	0.011	39	29	0.494	0.008	6	9	0.482	0.019	63	38	0.565	0.006	6	6	0.474	0.017	24	21	0.478	0.010	5	8	0.472	0.017	23	8	0.510	0.012	24	14	0.527	0.011	21	17
chrII	118959	C	T	8	3	0.478	0.017	21	33	0.446	0.008	22	20	0.446	0.011	34	22	0.494	0.008	6	8	0.482	0.019	51	29	0.565	0.006	4	6	0.474	0.017	16	17	0.478	0.010	5	7	0.472	0.017	20	6	0.510	0.012	20	13	0.527	0.011	20	17
chrII	119103	T	G	4	7	0.478	0.017	22	31	0.445	0.008	16	13	0.446	0.011	17	32	0.492	0.008	3	7	0.482	0.019	34	25	0.564	0.006	8	8	0.474	0.017	19	19	0.478	0.010	7	2	0.473	0.017	9	7	0.511	0.012	19	13	0.529	0.011	16	19
chrII	119247	A	C	1	6	0.478	0.017	13	23	0.445	0.008	3	10	0.446	0.011	10	15	0.492	0.008	2	0	0.482	0.019	36	30	0.565	0.006	2	1	0.474	0.017	7	9	0.478	0.010	3	2	0.473	0.017	5	2	0.511	0.012	11	7	0.529	0.011	4	7
chrII	119499	A	G	4	11	0.477	0.017	24	21	0.445	0.008	12	11	0.445	0.011	32	37	0.493	0.008	5	9	0.483	0.019	38	27	0.565	0.006	7	4	0.474	0.017	21	22	0.478	0.010	6	5	0.474	0.017	18	21	0.511	0.012	18	14	0.530	0.011	34	25
chrII	119604	A	G	5	13	0.478	0.017	17	19	0.448	0.008	13	13	0.445	0.011	28	31	0.493	0.008	6	4	0.483	0.019	55	32	0.564	0.006	8	5	0.473	0.017	11	17	0.478	0.010	3	6	0.474	0.017	16	8	0.512	0.012	17	10	0.530	0.010	27	17
chrII	119739	A	G	6	8	0.478	0.017	22	38	0.448	0.008	14	16	0.445	0.011	25	28	0.493	0.008	4	3	0.483	0.019	38	30	0.565	0.006	4	4	0.473	0.017	17	12	0.478	0.010	9	0	0.474	0.017	12	5	0.512	0.012	19	24	0.530	0.010	14	11
chrII	120170	G	A	0	4	0.478	0.016	16	19	0.448	0.008	6	0	0.445	0.011	16	19	0.493	0.008	4	5	0.482	0.019	58	43	0.565	0.006	1	2	0.471	0.017	16	7	0.479	0.010	0	0	0.471	0.016	7	6	0.512	0.012	8	17	0.530	0.010	10	7
chrII	120291	T	C	0	4	0.478	0.016	9	15	0.448	0.008	8	4	0.445	0.011	26	14	0.493	0.008	4	4	0.482	0.019	38	46	0.565	0.006	3	4	0.471	0.017	9	13	0.479	0.010	2	0	0.471	0.016	13	5	0.512	0.012	6	11	0.530	0.010	9	6
chrII	120369	G	C	2	3	0.478	0.016	19	10	0.448	0.008	5	4	0.445	0.011	24	17	0.493	0.008	4	4	0.482	0.019	55	49	0.565	0.006	7	4	0.471	0.017	7	10	0.479	0.010	0	2	0.471	0.016	12	7	0.512	0.012	5	10	0.530	0.010	9	3
chrII	120427	C	T	3	0	0.478	0.016	18	11	0.448	0.008	5	0	0.445	0.011	24	20	0.493	0.008	3	2	0.482	0.019	48	31	0.565	0.006	4	1	0.471	0.017	10	8	0.479	0.010	2	3	0.471	0.016	13	7	0.512	0.012	8	9	0.530	0.010	7	4
chrII	120430	G	A	3	0	0.478	0.016	18	11	0.448	0.008	5	0	0.445	0.011	24	20	0.493	0.008	3	2	0.482	0.019	48	31	0.565	0.006	4	1	0.471	0.017	10	8	0.479	0.010	2	3	0.471	0.016	13	7	0.512	0.012	8	9	0.530	0.010	7	4
chrII	120437	C	A	3	0	0.478	0.016	16	12	0.448	0.008	5	3	0.445	0.011	23	19	0.493	0.008	3	2	0.482	0.019	50	33	0.565	0.006	2	0	0.471	0.017	12	8	0.479	0.010	2	4	0.471	0.016	7	8	0.512	0.012	8	9	0.530	0.010	4	3
chrII	120585	A	G	3	1	0.480	0.016	11	20	0.449	0.008	4	4	0.447	0.011	24	13	0.494	0.008	2	0	0.481	0.019	44	46	0.565	0.006	6	5	0.471	0.017	11	4	0.480	0.010	6	7	0.471	0.016	3	9	0.512	0.012	6	5	0.529	0.010	6	9
chrII	120630	G	A	0	1	0.480	0.016	21	18	0.449	0.008	5	11	0.447	0.011	26	15	0.494	0.008	6	2	0.481	0.019	62	42	0.565	0.006	6	2	0.471	0.017	12	9	0.480	0.010	3	4	0.471	0.016	9	8	0.512	0.012	10	6	0.529	0.010	12	6
chrII	120701	A	G	1	0	0.480	0.016	17	20	0.449	0.008	7	17	0.447	0.011	16	17	0.494	0.008	7	6	0.481	0.019	54	41	0.565	0.006	5	3	0.471	0.017	12	11	0.480	0.010	3	0	0.471	0.016	8	12	0.512	0.012	10	9	0.529	0.010	12	8
chrII	120726	C	T	1	0	0.480	0.016	20	14	0.449	0.008	6	12	0.447	0.011	20	22	0.494	0.008	7	2	0.481	0.019	43	32	0.565	0.006	2	2	0.471	0.017	12	8	0.480	0.010	1	2	0.471	0.016	2	12	0.512	0.012	9	10	0.529	0.010	7	11
chrII	120888	G	C	5	6	0.480	0.016	12	8	0.449	0.008	6	9	0.447	0.011	18	15	0.494	0.008	1	2	0.481	0.019	53	29	0.565	0.006	3	9	0.471	0.017	4	11	0.480	0.010	1	4	0.471	0.016	4	5	0.512	0.012	10	7	0.529	0.010	8	11
chrII	121101	C	T	3	1	0.480	0.016	7	6	0.448	0.008	9	11	0.446	0.011	14	11	0.494	0.008	0	1	0.481	0.019	48	40	0.566	0.006	4	0	0.471	0.017	5	8	0.481	0.010	2	5	0.471	0.016	9	4	0.513	0.012	2	3	0.529	0.010	7	2
chrII	121194	G	A	2	1	0.481	0.016	6	10	0.449	0.008	4	4	0.446	0.011	9	6	0.494	0.008	1	1	0.483	0.019	33	34	0.566	0.006	4	0	0.471	0.016	10	0	0.480	0.010	2	1	0.468	0.016	8	8	0.515	0.012	3	7	0.530	0.010	4	5
chrII	121421	G	A	6	4	0.481	0.016	25	20	0.449	0.008	7	2	0.446	0.010	12	23	0.497	0.008	2	2	0.483	0.019	37	43	0.566	0.006	2	5	0.471	0.016	18	13	0.480	0.010	2	2	0.468	0.016	5	7	0.515	0.012	13	4	0.530	0.010	8	13
chrII	121716	T	C	6	15	0.479	0.016	18	17	0.448	0.008	19	9	0.447	0.010	18	19	0.496	0.008	6	0	0.485	0.018	44	33	0.566	0.006	4	2	0.471	0.016	10	16	0.480	0.010	4	0	0.470	0.016	14	8	0.516	0.011	11	8	0.531	0.010	11	11
chrII	121809	C	T	9	8	0.479	0.016	19	20	0.448	0.008	15	13	0.447	0.010	13	18	0.496	0.008	2	2	0.485	0.018	60	37	0.566	0.006	4	2	0.471	0.016	21	18	0.480	0.010	4	2	0.470	0.016	4	9	0.516	0.011	14	13	0.531	0.010	10	10
chrII	121848	C	T	9	5	0.479	0.016	18	17	0.448	0.008	13	11	0.447	0.010	13	14	0.496	0.008	1	2	0.485	0.018	44	28	0.566	0.006	4	2	0.471	0.016	17	18	0.480	0.010	3	2	0.470	0.016	4	10	0.516	0.011	12	10	0.531	0.010	7	5
chrII	121908	G	A	7	4	0.482	0.016	14	21	0.448	0.008	9	7	0.446	0.010	19	7	0.496	0.008	3	2	0.483	0.018	41	28	0.566	0.006	2	1	0.471	0.016	17	19	0.481	0.010	3	2	0.471	0.016	6	8	0.516	0.011	7	7	0.531	0.010	3	7
chrII	123008	G	A	12	27	0.482	0.016	46	51	0.450	0.008	35	43	0.450	0.010	66	61	0.495	0.007	10	16	0.485	0.018	64	43	0.566	0.006	23	20	0.470	0.016	27	35	0.480	0.010	16	15	0.476	0.016	36	23	0.515	0.011	41	28	0.531	0.010	36	34
chrII	123103	T	A	9	19	0.482	0.016	34	60	0.449	0.008	34	34	0.448	0.010	46	47	0.498	0.007	16	12	0.485	0.018	57	31	0.565	0.006	17	12	0.470	0.016	22	38	0.480	0.010	12	11	0.479	0.016	29	19	0.512	0.011	30	28	0.532	0.010	31	16
chrII	123311	C	T	16	13	0.481	0.016	36	35	0.449	0.008	12	16	0.450	0.010	45	41	0.499	0.007	9	3	0.485	0.018	55	49	0.566	0.006	17	8	0.468	0.016	22	30	0.479	0.010	10	10	0.482	0.016	16	8	0.511	0.011	24	16	0.531	0.010	29	20
chrII	123320	T	C	15	13	0.481	0.016	34	34	0.449	0.008	12	14	0.450	0.010	41	40	0.499	0.007	9	3	0.485	0.018	59	47	0.566	0.006	14	6	0.468	0.016	21	26	0.479	0.010	9	11	0.482	0.016	16	8	0.511	0.011	23	14	0.531	0.010	28	19
chrII	123339	C	T	13	13	0.481	0.016	38	38	0.449	0.008	12	15	0.450	0.010	39	36	0.499	0.007	7	6	0.485	0.018	66	53	0.566	0.006	14	6	0.468	0.016	28	30	0.479	0.010	6	10	0.482	0.016	20	9	0.511	0.011	24	15	0.531	0.010	22	22
chrII	123764	G	A	4	7	0.481	0.016	31	33	0.449	0.008	6	12	0.450	0.010	37	28	0.497	0.007	5	2	0.485	0.018	62	32	0.566	0.006	13	6	0.469	0.016	15	14	0.481	0.010	7	6	0.482	0.016	9	7	0.511	0.011	17	15	0.531	0.010	18	14
chrII	123800	C	T	4	6	0.482	0.016	22	22	0.449	0.008	2	10	0.450	0.010	36	29	0.497	0.007	2	1	0.485	0.018	53	28	0.566	0.006	12	10	0.469	0.016	23	12	0.481	0.010	4	5	0.482	0.016	16	7	0.511	0.011	15	14	0.531	0.010	19	14
chrII	123940	C	T	2	11	0.482	0.016	23	24	0.449	0.008	13	12	0.450	0.010	32	42	0.497	0.007	10	4	0.488	0.018	45	17	0.566	0.006	13	10	0.469	0.016	30	24	0.481	0.010	7	7	0.481	0.016	24	6	0.511	0.011	11	12	0.531	0.010	17	12
chrII	124174	C	G	7	8	0.480	0.016	11	17	0.447	0.007	6	7	0.449	0.010	19	20	0.498	0.007	2	5	0.488	0.018	55	39	0.565	0.006	5	6	0.471	0.016	12	14	0.481	0.010	1	0	0.481	0.016	8	7	0.512	0.011	11	7	0.529	0.010	17	16
chrII	124193	C	A	8	9	0.480	0.016	8	16	0.447	0.007	3	6	0.449	0.010	22	20	0.498	0.007	2	5	0.488	0.018	40	33	0.565	0.006	4	6	0.471	0.016	14	11	0.481	0.010	1	0	0.481	0.016	9	6	0.512	0.011	11	9	0.529	0.010	13	14
chrII	124286	C	A	4	5	0.480	0.016	7	22	0.447	0.007	8	3	0.449	0.010	20	11	0.498	0.007	5	5	0.488	0.018	52	33	0.565	0.006	5	4	0.471	0.016	13	9	0.481	0.010	2	3	0.481	0.016	11	5	0.512	0.011	15	7	0.529	0.010	5	8
chrII	124505	A	G	2	10	0.483	0.015	17	25	0.446	0.007	4	6	0.447	0.010	28	26	0.498	0.007	2	5	0.487	0.018	53	34	0.565	0.006	7	4	0.469	0.016	11	3	0.482	0.010	3	4	0.482	0.016	6	11	0.512	0.011	19	14	0.528	0.010	4	15
chrII	124574	T	C	4	7	0.483	0.015	24	23	0.446	0.007	4	9	0.447	0.010	32	12	0.498	0.007	1	5	0.487	0.018	37	30	0.565	0.006	1	7	0.469	0.016	12	8	0.482	0.010	3	6	0.482	0.016	3	12	0.512	0.011	12	14	0.528	0.010	10	14
chrII	124616	C	T	3	6	0.483	0.015	20	24	0.446	0.007	5	5	0.447	0.010	39	14	0.498	0.007	5	3	0.487	0.018	41	36	0.565	0.006	3	5	0.469	0.016	10	10	0.482	0.010	7	9	0.482	0.016	3	9	0.512	0.011	12	13	0.528	0.010	12	14
chrII	124617	A	G	3	6	0.483	0.015	20	24	0.446	0.007	5	5	0.447	0.010	39	14	0.498	0.007	5	3	0.487	0.018	41	36	0.565	0.006	3	5	0.469	0.016	10	10	0.482	0.010	7	9	0.482	0.016	3	9	0.512	0.011	12	13	0.528	0.010	12	14
chrII	124677	T	C	6	5	0.483	0.015	22	25	0.446	0.007	5	7	0.447	0.010	35	24	0.498	0.007	5	2	0.487	0.018	48	41	0.565	0.006	5	5	0.469	0.016	9	16	0.482	0.010	4	10	0.482	0.016	7	7	0.512	0.011	16	14	0.528	0.010	12	18
chrII	124932	T	C	20	15	0.483	0.015	35	48	0.446	0.007	17	39	0.447	0.010	32	53	0.498	0.007	7	17	0.486	0.018	65	44	0.566	0.006	4	13	0.469	0.016	40	45	0.482	0.010	8	10	0.482	0.016	21	20	0.512	0.011	32	31	0.528	0.010	30	27
chrII	124959	A	C	18	12	0.483	0.015	30	42	0.446	0.007	18	31	0.447	0.010	32	39	0.498	0.007	5	13	0.486	0.018	57	43	0.566	0.006	7	16	0.469	0.016	30	35	0.482	0.010	4	11	0.482	0.016	18	22	0.512	0.011	28	27	0.528	0.010	29	18
chrII	124966	A	T	16	12	0.483	0.015	29	42	0.446	0.007	16	29	0.447	0.010	31	38	0.498	0.007	2	10	0.486	0.018	58	42	0.566	0.006	8	12	0.469	0.016	26	34	0.482	0.010	4	8	0.482	0.016	17	21	0.512	0.011	22	24	0.528	0.010	27	17
chrII	125022	A	G	8	9	0.483	0.015	25	55	0.446	0.007	17	28	0.447	0.010	26	33	0.498	0.007	7	10	0.486	0.018	55	40	0.566	0.006	16	17	0.469	0.016	22	21	0.482	0.010	5	10	0.482	0.016	19	20	0.512	0.011	19	19	0.528	0.010	32	23
chrII	125552	T	C	5	3	0.489	0.015	24	35	0.447	0.007	13	15	0.451	0.010	13	24	0.498	0.007	2	1	0.490	0.018	51	48	0.566	0.006	8	7	0.468	0.015	11	8	0.481	0.010	7	7	0.481	0.015	14	14	0.512	0.011	11	15	0.526	0.010	8	20
chrII	126130	C	T	2	6	0.490	0.015	9	22	0.447	0.007	11	11	0.453	0.010	21	8	0.498	0.007	0	3	0.492	0.017	71	36	0.565	0.006	4	8	0.469	0.015	9	12	0.483	0.009	2	9	0.485	0.015	10	8	0.514	0.011	26	15	0.525	0.009	12	17
chrII	126263	T	C	9	12	0.490	0.015	25	37	0.447	0.007	12	25	0.453	0.010	25	29	0.498	0.007	3	13	0.492	0.017	42	35	0.565	0.006	12	6	0.469	0.015	21	26	0.483	0.009	9	7	0.485	0.015	23	7	0.514	0.011	18	21	0.525	0.009	21	19
chrII	126335	G	A	14	13	0.490	0.015	29	61	0.447	0.007	23	45	0.453	0.010	38	44	0.498	0.007	8	9	0.492	0.017	54	26	0.565	0.006	10	11	0.469	0.015	35	35	0.483	0.009	11	16	0.485	0.015	20	16	0.514	0.011	28	37	0.525	0.009	27	40
chrII	126692	G	T	10	7	0.490	0.015	36	22	0.447	0.007	20	14	0.453	0.010	36	34	0.498	0.007	7	15	0.492	0.017	79	63	0.565	0.006	1	3	0.469	0.015	12	29	0.483	0.009	7	3	0.485	0.015	18	23	0.514	0.011	21	12	0.525	0.009	14	7
chrII	126836	G	A	8	5	0.490	0.015	36	24	0.447	0.007	19	15	0.453	0.010	27	28	0.498	0.007	5	3	0.492	0.017	46	39	0.565	0.006	6	6	0.469	0.015	30	13	0.483	0.009	5	4	0.485	0.015	9	11	0.514	0.011	24	16	0.525	0.009	21	17
chrII	127964	C	T	8	16	0.494	0.015	33	37	0.447	0.007	23	26	0.449	0.010	51	23	0.496	0.007	9	9	0.497	0.017	36	35	0.563	0.006	6	5	0.465	0.015	24	25	0.486	0.009	9	21	0.488	0.015	20	29	0.513	0.011	27	21	0.522	0.009	24	21
chrII	128257	A	G	13	3	0.493	0.015	39	64	0.449	0.007	22	30	0.450	0.010	55	44	0.495	0.007	11	11	0.499	0.018	48	47	0.564	0.006	16	14	0.465	0.015	29	32	0.486	0.009	13	9	0.488	0.015	15	15	0.514	0.011	30	26	0.521	0.009	26	28
chrII	128282	G	A	13	6	0.493	0.015	43	51	0.449	0.007	24	30	0.450	0.010	49	42	0.495	0.007	9	9	0.499	0.018	49	44	0.564	0.006	18	12	0.465	0.015	27	28	0.486	0.009	11	8	0.488	0.015	19	13	0.514	0.011	15	25	0.521	0.009	25	29
chrII	128479	T	G	3	6	0.494	0.015	35	44	0.449	0.007	19	27	0.449	0.010	19	37	0.496	0.007	7	9	0.496	0.017	67	51	0.563	0.006	4	10	0.463	0.015	16	26	0.487	0.009	7	11	0.487	0.015	21	19	0.516	0.011	20	19	0.521	0.009	12	22
chrII	128480	T	A	3	6	0.494	0.015	35	44	0.449	0.007	19	27	0.449	0.010	19	37	0.496	0.007	7	9	0.496	0.017	67	51	0.563	0.006	4	10	0.463	0.015	16	26	0.487	0.009	7	11	0.487	0.015	21	19	0.516	0.011	20	19	0.521	0.009	12	22
chrII	128547	A	G	1	3	0.494	0.015	33	32	0.449	0.007	11	23	0.449	0.010	18	32	0.496	0.007	6	8	0.496	0.017	58	48	0.563	0.006	4	12	0.463	0.015	11	15	0.487	0.009	4	12	0.487	0.015	18	14	0.516	0.011	15	20	0.521	0.009	12	18
chrII	128669	A	G	7	6	0.493	0.015	12	35	0.448	0.007	13	11	0.451	0.009	26	26	0.494	0.007	5	2	0.496	0.017	48	48	0.562	0.006	3	4	0.463	0.015	8	10	0.486	0.009	9	4	0.487	0.015	19	19	0.515	0.010	22	5	0.521	0.009	13	20
chrII	129254	C	T	6	6	0.493	0.015	12	24	0.448	0.007	20	16	0.453	0.009	34	30	0.496	0.007	0	7	0.500	0.017	63	54	0.562	0.006	3	3	0.463	0.015	23	14	0.486	0.009	9	3	0.489	0.015	10	9	0.515	0.010	16	15	0.521	0.009	13	9
chrII	129308	T	A	5	9	0.493	0.015	18	14	0.448	0.007	11	16	0.453	0.009	32	17	0.496	0.007	1	7	0.500	0.017	72	59	0.562	0.006	4	8	0.463	0.015	16	12	0.486	0.009	5	3	0.489	0.015	7	12	0.515	0.010	11	10	0.521	0.009	14	11
chrII	129347	G	A	5	10	0.493	0.015	21	15	0.448	0.007	14	13	0.453	0.009	30	19	0.496	0.007	2	6	0.500	0.017	68	62	0.562	0.006	1	8	0.463	0.015	10	14	0.486	0.009	7	4	0.489	0.015	7	11	0.515	0.010	18	11	0.521	0.009	5	13
chrII	129386	T	C	2	8	0.493	0.015	18	18	0.448	0.007	14	14	0.453	0.009	30	22	0.495	0.007	2	4	0.500	0.017	69	68	0.562	0.006	2	9	0.463	0.015	13	18	0.485	0.009	9	5	0.489	0.015	5	11	0.515	0.010	21	11	0.520	0.009	2	13
chrII	129437	G	A	3	9	0.493	0.015	18	16	0.448	0.007	18	10	0.453	0.009	28	25	0.495	0.007	5	4	0.500	0.017	77	61	0.562	0.006	5	6	0.463	0.015	16	18	0.485	0.009	10	4	0.489	0.015	3	9	0.515	0.010	16	5	0.520	0.009	7	14
chrII	129668	C	T	8	3	0.490	0.015	19	25	0.448	0.007	9	10	0.453	0.009	33	20	0.496	0.007	2	1	0.499	0.017	59	39	0.561	0.006	8	5	0.465	0.015	17	27	0.486	0.009	3	9	0.489	0.015	12	11	0.516	0.010	9	16	0.520	0.009	7	12
chrII	129692	C	T	8	3	0.490	0.015	22	25	0.448	0.007	7	11	0.453	0.009	34	22	0.496	0.007	4	0	0.499	0.017	63	43	0.561	0.006	11	6	0.465	0.015	20	29	0.486	0.009	5	9	0.489	0.015	13	10	0.516	0.010	7	13	0.520	0.009	8	12
chrII	129791	T	A	4	6	0.488	0.015	18	20	0.447	0.007	7	12	0.454	0.009	22	28	0.496	0.007	4	2	0.497	0.017	58	38	0.561	0.006	3	8	0.461	0.015	22	16	0.487	0.009	3	8	0.489	0.015	9	18	0.516	0.010	13	15	0.520	0.009	19	9
chrII	130349	G	A	9	8	0.490	0.015	22	33	0.446	0.007	18	18	0.453	0.009	35	46	0.496	0.007	4	5	0.498	0.017	36	43	0.560	0.006	3	9	0.460	0.015	20	19	0.486	0.009	9	13	0.490	0.015	23	16	0.517	0.010	16	26	0.518	0.009	12	16
chrII	130370	G	T	8	8	0.490	0.015	30	33	0.446	0.007	19	21	0.453	0.009	37	49	0.496	0.007	5	3	0.498	0.017	31	31	0.560	0.006	2	9	0.460	0.015	25	20	0.486	0.009	14	16	0.490	0.015	22	18	0.517	0.010	26	26	0.518	0.009	16	23
chrII	130407	A	G	7	15	0.490	0.015	32	31	0.446	0.007	16	28	0.453	0.009	38	50	0.496	0.007	5	2	0.498	0.017	37	30	0.560	0.006	3	8	0.460	0.015	24	21	0.486	0.009	15	11	0.490	0.015	19	18	0.517	0.010	26	24	0.518	0.009	18	29
chrII	130769	C	T	5	7	0.488	0.015	46	37	0.446	0.007	11	29	0.454	0.009	41	25	0.495	0.007	4	7	0.498	0.017	62	33	0.559	0.005	11	3	0.460	0.015	9	16	0.489	0.009	9	12	0.490	0.015	10	17	0.519	0.010	12	19	0.514	0.009	16	18
chrII	130988	T	C	12	12	0.488	0.015	41	48	0.446	0.007	18	22	0.454	0.009	27	45	0.495	0.007	6	9	0.497	0.017	65	37	0.559	0.005	12	4	0.460	0.015	23	32	0.489	0.009	8	10	0.489	0.015	27	14	0.519	0.010	10	33	0.514	0.009	20	22
chrII	131020	A	G	14	11	0.488	0.015	47	42	0.445	0.007	18	28	0.454	0.009	26	46	0.495	0.007	8	10	0.497	0.017	75	43	0.559	0.005	13	5	0.461	0.015	26	35	0.489	0.009	8	15	0.489	0.015	26	12	0.519	0.010	11	31	0.515	0.009	26	22
chrII	131051	G	A	10	9	0.488	0.015	44	46	0.445	0.007	23	28	0.454	0.009	34	46	0.495	0.007	5	10	0.497	0.017	75	43	0.559	0.005	9	4	0.461	0.015	25	35	0.489	0.009	6	13	0.489	0.015	21	14	0.519	0.010	11	29	0.515	0.009	26	19
chrII	131705	G	A	10	17	0.487	0.015	42	38	0.444	0.007	16	29	0.453	0.009	22	33	0.494	0.007	5	3	0.494	0.017	84	71	0.558	0.005	11	8	0.460	0.015	20	32	0.490	0.009	3	13	0.491	0.015	27	27	0.520	0.010	25	22	0.514	0.009	24	26
chrII	131783	G	A	7	14	0.487	0.015	45	30	0.444	0.007	20	17	0.453	0.009	26	39	0.494	0.007	6	7	0.494	0.017	53	62	0.558	0.005	5	10	0.460	0.015	17	30	0.490	0.009	10	7	0.491	0.015	19	20	0.520	0.010	16	22	0.514	0.009	16	16
chrII	132280	T	C	3	16	0.487	0.014	34	37	0.443	0.007	14	15	0.455	0.009	30	25	0.493	0.007	17	4	0.495	0.017	50	39	0.557	0.005	10	6	0.458	0.014	14	25	0.491	0.009	9	10	0.489	0.014	28	9	0.520	0.010	22	15	0.512	0.009	21	22
chrII	132482	G	A	3	7	0.487	0.014	26	33	0.443	0.007	18	15	0.455	0.009	23	18	0.493	0.007	6	1	0.495	0.017	50	47	0.557	0.005	6	11	0.458	0.014	13	19	0.491	0.009	8	5	0.489	0.014	16	12	0.520	0.010	9	9	0.512	0.009	18	17
chrII	132564	T	C	7	7	0.487	0.014	25	28	0.443	0.007	23	18	0.455	0.009	33	27	0.493	0.007	5	0	0.495	0.017	54	54	0.557	0.005	4	5	0.458	0.014	15	14	0.491	0.009	11	9	0.490	0.014	12	8	0.519	0.010	14	14	0.512	0.009	20	14
chrII	132576	G	A	7	8	0.487	0.014	26	29	0.443	0.007	23	12	0.455	0.009	31	29	0.493	0.007	5	0	0.495	0.017	48	51	0.557	0.005	4	6	0.458	0.014	16	14	0.491	0.009	12	7	0.490	0.014	11	4	0.519	0.010	16	16	0.512	0.009	22	13
chrII	132654	T	C	5	7	0.487	0.014	29	23	0.443	0.007	16	14	0.455	0.009	27	41	0.493	0.007	5	0	0.495	0.017	57	48	0.557	0.005	6	5	0.458	0.014	15	13	0.491	0.009	5	2	0.490	0.014	5	11	0.519	0.010	17	16	0.512	0.009	12	10
chrII	132945	A	G	8	13	0.488	0.014	21	40	0.442	0.007	18	25	0.456	0.009	39	29	0.494	0.007	3	7	0.496	0.017	78	59	0.556	0.005	6	1	0.458	0.014	16	21	0.491	0.009	14	10	0.490	0.014	15	24	0.520	0.010	21	10	0.512	0.009	14	21
chrII	132975	T	A	10	17	0.488	0.014	23	33	0.442	0.007	16	33	0.456	0.009	40	28	0.494	0.007	4	4	0.496	0.017	75	69	0.556	0.005	8	6	0.458	0.014	15	19	0.491	0.009	15	10	0.490	0.014	17	25	0.520	0.010	19	12	0.512	0.009	17	18
chrII	133163	G	C	13	6	0.490	0.014	22	34	0.442	0.007	19	25	0.456	0.009	34	42	0.494	0.007	4	6	0.496	0.016	54	52	0.555	0.005	7	11	0.457	0.014	31	17	0.492	0.009	7	7	0.489	0.014	20	22	0.519	0.010	16	26	0.512	0.009	6	22
chrII	133239	C	T	11	6	0.490	0.014	22	37	0.442	0.007	17	20	0.456	0.009	29	30	0.494	0.007	5	4	0.496	0.016	57	53	0.555	0.005	4	11	0.457	0.014	22	21	0.492	0.009	13	3	0.489	0.014	26	14	0.519	0.010	26	25	0.512	0.009	8	21
chrII	133355	T	C	5	4	0.490	0.014	26	44	0.442	0.007	18	18	0.456	0.009	31	22	0.494	0.007	7	2	0.496	0.016	34	28	0.555	0.005	4	5	0.457	0.014	13	17	0.492	0.009	6	4	0.489	0.014	13	11	0.519	0.010	14	25	0.512	0.009	14	11
chrII	133595	A	G	16	13	0.486	0.014	42	53	0.443	0.007	25	25	0.455	0.009	59	64	0.495	0.007	17	7	0.496	0.017	45	35	0.556	0.005	15	29	0.453	0.014	27	23	0.490	0.009	23	18	0.489	0.014	18	30	0.518	0.010	42	42	0.512	0.009	21	42
chrII	133612	A	G	14	12	0.486	0.014	39	49	0.443	0.007	27	24	0.455	0.009	55	58	0.495	0.007	15	10	0.496	0.017	50	34	0.556	0.005	15	28	0.453	0.014	26	20	0.490	0.009	20	16	0.489	0.014	20	28	0.518	0.010	44	39	0.512	0.009	27	37
chrII	133742	C	T	5	6	0.489	0.014	22	26	0.443	0.007	16	22	0.460	0.009	36	29	0.495	0.007	4	10	0.497	0.017	24	16	0.555	0.005	3	7	0.456	0.014	14	16	0.492	0.009	6	9	0.489	0.014	18	5	0.520	0.010	22	16	0.512	0.009	10	13
chrII	133779	C	T	7	6	0.487	0.014	16	19	0.443	0.007	11	17	0.461	0.009	28	17	0.495	0.007	3	5	0.497	0.017	21	23	0.554	0.005	3	3	0.453	0.014	14	13	0.493	0.009	5	4	0.490	0.014	10	4	0.518	0.010	15	8	0.511	0.009	3	9
chrII	133938	A	C	1	2	0.487	0.014	2	5	0.443	0.007	2	2	0.461	0.009	1	2	0.495	0.007	0	0	0.497	0.017	8	10	0.554	0.005	0	0	0.453	0.014	0	2	0.493	0.009	0	0	0.490	0.014	0	0	0.518	0.010	7	0	0.511	0.009	0	3
chrII	134090	A	G	6	12	0.487	0.014	12	26	0.443	0.007	11	19	0.461	0.009	27	34	0.495	0.007	8	5	0.497	0.017	37	26	0.554	0.005	4	6	0.453	0.014	19	19	0.493	0.009	12	14	0.490	0.014	5	7	0.518	0.010	15	6	0.511	0.009	20	6
chrII	135214	G	A	4	7	0.487	0.014	34	23	0.443	0.007	16	15	0.462	0.009	22	32	0.496	0.007	3	2	0.496	0.016	54	48	0.555	0.005	4	1	0.452	0.014	19	20	0.494	0.009	4	6	0.490	0.014	12	11	0.516	0.010	11	17	0.510	0.009	10	21
chrII	135630	T	A	5	11	0.487	0.014	30	29	0.443	0.007	15	8	0.462	0.009	26	21	0.496	0.007	3	7	0.496	0.016	68	45	0.555	0.005	0	12	0.452	0.014	10	17	0.494	0.009	2	9	0.490	0.014	10	9	0.516	0.010	10	11	0.510	0.009	4	16
chrII	135667	A	C	6	8	0.487	0.014	27	25	0.443	0.007	12	12	0.462	0.009	24	16	0.496	0.007	2	6	0.496	0.016	64	46	0.555	0.005	2	11	0.452	0.014	8	17	0.494	0.009	7	12	0.490	0.014	11	10	0.516	0.010	16	12	0.510	0.009	10	17
chrII	135827	G	A	12	5	0.488	0.014	22	36	0.442	0.007	12	14	0.460	0.009	22	27	0.497	0.007	4	5	0.495	0.017	38	26	0.555	0.005	8	3	0.453	0.014	9	15	0.493	0.009	13	5	0.490	0.014	16	10	0.517	0.010	11	17	0.511	0.009	25	12
chrII	135898	A	T	14	4	0.488	0.014	26	29	0.442	0.007	14	20	0.460	0.009	31	22	0.496	0.007	4	4	0.495	0.017	55	36	0.555	0.005	7	4	0.453	0.014	15	14	0.493	0.009	6	5	0.489	0.014	13	13	0.517	0.010	18	17	0.511	0.009	20	12
chrII	135912	G	A	12	5	0.488	0.014	30	22	0.442	0.007	14	17	0.460	0.009	33	24	0.496	0.007	4	2	0.495	0.017	58	47	0.555	0.005	6	4	0.453	0.014	18	23	0.493	0.009	5	8	0.489	0.014	15	8	0.517	0.010	27	19	0.511	0.009	20	12
chrII	135923	C	T	10	4	0.488	0.014	40	24	0.442	0.007	20	16	0.460	0.009	29	25	0.496	0.007	4	2	0.495	0.017	52	46	0.555	0.005	3	6	0.453	0.014	18	21	0.493	0.009	3	9	0.489	0.014	16	11	0.517	0.010	31	18	0.511	0.009	16	12
chrII	135925	G	A	10	4	0.488	0.014	40	24	0.442	0.007	20	16	0.460	0.009	29	25	0.496	0.007	4	2	0.495	0.017	52	46	0.555	0.005	3	6	0.453	0.014	18	21	0.493	0.009	3	9	0.489	0.014	16	11	0.517	0.010	31	18	0.511	0.009	16	12
chrII	136582	C	G	0	2	0.488	0.014	5	17	0.442	0.007	4	8	0.460	0.009	9	9	0.496	0.007	2	0	0.495	0.017	23	22	0.556	0.005	6	0	0.454	0.015	6	7	0.493	0.009	2	2	0.489	0.014	2	2	0.517	0.010	6	1	0.510	0.009	3	9
chrII	136632	T	G	2	6	0.488	0.014	11	19	0.442	0.007	2	12	0.460	0.009	8	14	0.496	0.007	0	3	0.495	0.017	38	30	0.556	0.005	13	4	0.454	0.015	9	11	0.493	0.009	1	1	0.489	0.014	0	9	0.517	0.010	6	7	0.510	0.009	7	6
chrII	136840	A	T	7	6	0.488	0.014	16	26	0.442	0.007	12	20	0.460	0.009	33	25	0.496	0.007	8	4	0.495	0.017	35	31	0.556	0.005	4	5	0.453	0.015	18	11	0.493	0.009	6	6	0.489	0.014	8	11	0.517	0.010	14	20	0.510	0.009	16	14
chrII	137272	T	C	11	15	0.486	0.014	37	47	0.442	0.007	14	21	0.458	0.009	48	65	0.496	0.007	11	8	0.494	0.017	44	35	0.556	0.005	15	18	0.454	0.015	23	31	0.496	0.009	12	10	0.488	0.014	16	25	0.514	0.010	39	24	0.511	0.009	28	33
chrII	137341	C	T	8	14	0.486	0.014	37	42	0.442	0.007	14	25	0.458	0.009	44	66	0.496	0.007	8	10	0.494	0.017	30	27	0.556	0.005	11	13	0.454	0.015	21	21	0.496	0.009	11	9	0.488	0.014	22	28	0.514	0.010	37	32	0.511	0.009	35	30
chrII	137654	T	A	0	0	0.486	0.014	1	0	0.442	0.007	0	0	0.459	0.009	0	0	0.498	0.007	1	0	0.494	0.017	3	3	0.556	0.005	0	0	0.451	0.015	0	0	0.495	0.009	0	0	0.490	0.014	0	0	0.514	0.010	0	0	0.510	0.009	0	0
chrII	137659	T	A	0	0	0.486	0.014	1	0	0.442	0.007	0	0	0.459	0.009	0	0	0.498	0.007	0	1	0.494	0.017	1	4	0.556	0.005	0	0	0.451	0.015	0	0	0.495	0.009	0	0	0.490	0.014	0	0	0.514	0.010	0	0	0.510	0.009	0	0
chrII	137745	A	G	1	3	0.485	0.014	7	19	0.442	0.007	5	6	0.461	0.009	11	18	0.497	0.007	0	0	0.493	0.016	16	7	0.556	0.005	0	2	0.450	0.014	2	11	0.495	0.009	2	2	0.493	0.014	8	7	0.515	0.010	6	3	0.509	0.009	10	8
chrII	137801	T	C	4	6	0.485	0.014	21	33	0.443	0.007	17	11	0.463	0.009	20	27	0.498	0.007	5	0	0.490	0.016	34	23	0.555	0.005	2	13	0.453	0.014	15	16	0.496	0.009	6	2	0.490	0.014	11	12	0.516	0.010	15	14	0.509	0.009	18	15
chrII	137859	T	G	3	6	0.485	0.014	18	43	0.443	0.007	22	16	0.463	0.009	24	28	0.498	0.007	3	5	0.490	0.016	33	34	0.555	0.005	3	11	0.453	0.014	15	15	0.496	0.009	5	7	0.490	0.014	11	16	0.516	0.010	27	22	0.509	0.009	18	9
chrII	137868	A	G	3	6	0.485	0.014	22	43	0.443	0.007	19	16	0.463	0.009	21	30	0.498	0.007	3	5	0.490	0.016	34	34	0.555	0.005	3	10	0.453	0.014	14	16	0.496	0.009	5	8	0.490	0.014	12	15	0.516	0.010	27	20	0.509	0.009	19	10
chrII	137948	A	G	7	9	0.487	0.014	15	34	0.441	0.007	9	5	0.460	0.009	17	24	0.498	0.007	3	5	0.493	0.017	33	28	0.556	0.005	0	6	0.451	0.015	9	20	0.496	0.009	4	11	0.493	0.014	9	18	0.515	0.010	15	22	0.512	0.009	11	15
chrII	138318	A	G	0	2	0.483	0.014	2	8	0.441	0.007	3	1	0.461	0.009	13	13	0.498	0.007	0	3	0.491	0.016	21	7	0.555	0.005	3	1	0.451	0.014	2	6	0.497	0.009	0	1	0.492	0.014	4	6	0.517	0.010	10	4	0.509	0.009	1	3
chrII	138346	T	C	0	4	0.483	0.014	3	12	0.441	0.007	7	7	0.461	0.009	15	21	0.498	0.007	0	3	0.491	0.016	27	10	0.555	0.005	5	2	0.451	0.014	4	5	0.497	0.009	0	5	0.492	0.014	4	12	0.517	0.010	11	5	0.509	0.009	2	7
chrII	138529	G	T	3	5	0.484	0.014	26	33	0.441	0.007	11	16	0.461	0.009	13	29	0.498	0.007	6	7	0.493	0.017	36	29	0.556	0.005	2	4	0.450	0.015	17	16	0.497	0.009	4	7	0.494	0.014	9	11	0.516	0.010	13	22	0.510	0.009	11	8
chrII	138695	T	C	9	11	0.484	0.014	22	42	0.441	0.007	17	18	0.462	0.009	26	28	0.499	0.007	5	5	0.493	0.017	66	34	0.556	0.005	7	11	0.450	0.015	13	18	0.498	0.009	11	7	0.494	0.015	9	9	0.517	0.010	15	15	0.511	0.009	18	20
chrII	138734	C	T	8	9	0.483	0.014	25	41	0.441	0.007	20	20	0.462	0.009	25	23	0.498	0.007	6	4	0.495	0.017	67	39	0.556	0.005	7	10	0.450	0.015	14	18	0.497	0.009	12	10	0.493	0.014	8	12	0.517	0.010	19	17	0.511	0.009	20	18
chrII	138835	A	G	4	11	0.483	0.014	25	49	0.441	0.007	21	26	0.462	0.009	30	41	0.498	0.007	8	4	0.495	0.017	65	35	0.556	0.005	10	9	0.451	0.014	18	14	0.497	0.009	5	16	0.493	0.014	12	13	0.517	0.010	25	19	0.511	0.009	17	18
chrII	139079	T	G	13	18	0.481	0.014	38	47	0.440	0.007	29	36	0.462	0.009	38	26	0.498	0.007	10	19	0.495	0.016	58	53	0.554	0.005	10	15	0.445	0.014	36	22	0.496	0.009	6	10	0.491	0.014	14	14	0.518	0.010	21	35	0.509	0.009	12	21
chrII	139895	T	C	5	15	0.479	0.014	26	43	0.441	0.007	16	18	0.463	0.009	36	38	0.497	0.007	3	8	0.491	0.017	58	45	0.551	0.005	13	11	0.445	0.014	20	20	0.497	0.009	15	10	0.492	0.014	12	17	0.516	0.010	29	18	0.507	0.009	33	22
chrII	140021	C	T	7	13	0.479	0.014	29	27	0.439	0.007	11	12	0.463	0.009	25	30	0.498	0.007	3	7	0.493	0.017	53	42	0.550	0.005	11	13	0.445	0.014	7	13	0.496	0.009	5	2	0.493	0.014	17	5	0.517	0.010	22	13	0.508	0.009	8	13
chrII	140061	T	C	5	10	0.479	0.014	30	30	0.440	0.007	10	14	0.463	0.009	25	30	0.498	0.007	2	5	0.493	0.017	44	38	0.551	0.005	10	15	0.444	0.014	10	14	0.496	0.009	3	5	0.493	0.014	20	4	0.515	0.010	23	17	0.507	0.009	16	12
chrII	140131	T	C	2	3	0.479	0.014	25	36	0.440	0.007	8	15	0.463	0.009	23	30	0.498	0.007	2	4	0.493	0.017	44	35	0.551	0.005	6	19	0.444	0.014	14	14	0.496	0.009	1	6	0.493	0.014	16	12	0.515	0.010	26	12	0.507	0.009	22	8
chrII	140383	A	G	7	3	0.481	0.014	21	22	0.440	0.007	5	10	0.461	0.009	22	14	0.497	0.007	5	3	0.494	0.017	57	37	0.548	0.005	9	10	0.443	0.014	5	17	0.497	0.009	6	5	0.495	0.014	8	8	0.516	0.010	14	9	0.505	0.009	10	7
chrII	140643	C	A	7	6	0.481	0.014	36	23	0.440	0.007	14	18	0.461	0.009	29	29	0.497	0.007	2	5	0.494	0.017	39	37	0.549	0.005	8	11	0.442	0.014	13	17	0.497	0.009	11	1	0.494	0.014	15	10	0.516	0.010	20	17	0.505	0.009	15	12
chrII	140863	G	T	13	6	0.481	0.014	18	30	0.440	0.007	13	15	0.461	0.009	17	23	0.498	0.007	4	6	0.496	0.017	55	40	0.547	0.005	1	7	0.441	0.014	12	11	0.496	0.009	5	5	0.496	0.014	9	11	0.517	0.010	17	14	0.504	0.009	16	14
chrII	141015	G	A	4	6	0.481	0.014	19	19	0.440	0.007	8	7	0.461	0.009	18	15	0.498	0.007	1	1	0.496	0.017	49	31	0.547	0.005	2	3	0.441	0.014	11	16	0.497	0.009	6	2	0.496	0.014	12	6	0.517	0.010	16	9	0.504	0.009	11	6
chrII	141175	C	T	3	1	0.481	0.014	24	19	0.440	0.007	9	12	0.461	0.009	32	25	0.498	0.007	2	2	0.496	0.017	46	31	0.547	0.005	0	6	0.441	0.014	13	11	0.497	0.009	3	12	0.496	0.014	15	13	0.517	0.010	13	11	0.504	0.009	12	12
chrII	141191	G	A	4	2	0.481	0.014	26	24	0.440	0.007	11	23	0.461	0.009	46	28	0.497	0.007	4	4	0.498	0.017	45	38	0.547	0.005	2	9	0.442	0.014	20	12	0.497	0.009	5	14	0.495	0.014	23	14	0.519	0.010	19	15	0.502	0.009	13	15
chrII	141207	A	G	4	2	0.481	0.014	24	25	0.440	0.007	12	23	0.461	0.009	43	36	0.497	0.007	4	5	0.498	0.017	53	43	0.547	0.005	5	10	0.442	0.014	22	15	0.497	0.009	5	14	0.495	0.014	26	15	0.519	0.010	18	17	0.502	0.009	15	15
chrII	141215	C	T	4	3	0.481	0.014	26	29	0.440	0.007	15	28	0.461	0.009	43	41	0.497	0.007	6	6	0.498	0.017	59	45	0.547	0.005	5	10	0.442	0.014	21	18	0.497	0.009	6	13	0.495	0.014	28	18	0.519	0.010	18	19	0.502	0.009	20	18
chrII	141553	C	T	10	7	0.482	0.014	29	29	0.440	0.007	17	12	0.460	0.009	29	22	0.497	0.007	4	6	0.498	0.017	40	31	0.545	0.005	6	6	0.442	0.014	15	6	0.496	0.009	4	5	0.495	0.014	13	10	0.516	0.010	16	18	0.503	0.009	23	12
chrII	141579	C	T	12	12	0.482	0.014	38	37	0.440	0.007	30	16	0.460	0.009	36	31	0.497	0.007	10	6	0.498	0.017	45	35	0.545	0.005	8	6	0.442	0.014	19	12	0.496	0.009	7	8	0.495	0.014	15	8	0.516	0.010	17	21	0.503	0.009	33	14
chrII	141987	A	T	2	2	0.482	0.014	10	15	0.439	0.007	6	1	0.460	0.009	10	3	0.496	0.007	1	1	0.497	0.017	30	10	0.545	0.005	0	3	0.441	0.014	9	6	0.495	0.009	2	3	0.496	0.014	5	2	0.517	0.010	1	2	0.504	0.009	3	8
chrII	142133	C	T	1	2	0.483	0.014	12	8	0.440	0.007	5	11	0.460	0.009	13	15	0.497	0.007	3	1	0.497	0.017	42	23	0.545	0.005	0	5	0.441	0.014	4	11	0.497	0.009	2	6	0.496	0.014	3	1	0.518	0.010	14	9	0.503	0.009	6	9
chrII	142181	C	T	3	1	0.483	0.014	23	28	0.440	0.007	9	15	0.460	0.009	23	21	0.497	0.007	7	6	0.498	0.017	52	26	0.544	0.005	10	11	0.441	0.014	12	21	0.497	0.009	6	10	0.496	0.014	15	7	0.518	0.010	22	18	0.502	0.009	13	6
chrII	142186	G	A	3	1	0.483	0.014	23	28	0.440	0.007	9	15	0.460	0.009	23	23	0.497	0.007	8	5	0.498	0.017	52	26	0.544	0.005	11	11	0.441	0.014	11	19	0.497	0.009	6	11	0.496	0.014	15	7	0.518	0.010	24	17	0.502	0.009	15	6
chrII	142208	G	A	4	3	0.483	0.014	29	30	0.440	0.007	11	15	0.460	0.009	24	31	0.497	0.007	9	7	0.498	0.017	50	24	0.544	0.005	12	12	0.441	0.014	12	20	0.497	0.009	6	14	0.496	0.014	17	8	0.518	0.010	28	19	0.502	0.009	17	8
chrII	142364	A	G	19	13	0.483	0.014	46	56	0.440	0.007	41	46	0.460	0.009	78	48	0.496	0.007	17	10	0.498	0.017	68	54	0.543	0.005	14	17	0.438	0.014	30	29	0.497	0.009	11	17	0.500	0.014	20	35	0.518	0.010	41	40	0.502	0.009	31	27
chrII	142625	C	T	10	14	0.486	0.014	34	49	0.440	0.007	31	37	0.460	0.009	44	52	0.496	0.007	19	13	0.500	0.017	69	53	0.543	0.005	2	13	0.438	0.014	24	26	0.497	0.009	19	13	0.500	0.014	30	21	0.518	0.010	38	27	0.502	0.009	22	40
chrII	142804	C	G	15	14	0.484	0.014	39	46	0.439	0.007	18	28	0.461	0.009	52	37	0.497	0.007	5	1	0.498	0.017	60	49	0.543	0.005	3	11	0.439	0.014	25	24	0.494	0.009	11	20	0.499	0.014	18	12	0.518	0.010	25	24	0.503	0.009	18	29
chrII	142980	G	A	10	5	0.485	0.014	23	28	0.439	0.007	14	18	0.462	0.009	24	26	0.496	0.007	4	8	0.497	0.017	46	32	0.542	0.005	3	10	0.438	0.014	26	23	0.496	0.009	7	6	0.500	0.014	5	11	0.517	0.010	13	15	0.502	0.009	14	22
chrII	143298	A	T	2	3	0.484	0.014	10	11	0.439	0.007	7	5	0.462	0.009	12	16	0.496	0.007	3	3	0.498	0.017	41	33	0.542	0.005	2	1	0.437	0.014	6	10	0.496	0.009	4	2	0.500	0.014	3	4	0.517	0.010	7	7	0.502	0.009	4	12
chrII	143327	C	T	2	3	0.487	0.014	11	12	0.438	0.007	8	5	0.461	0.009	15	22	0.496	0.007	3	1	0.498	0.017	39	32	0.542	0.005	3	1	0.439	0.014	17	10	0.496	0.009	4	3	0.502	0.014	9	6	0.517	0.010	11	12	0.503	0.009	6	11
chrII	143335	C	G	2	3	0.487	0.014	11	10	0.438	0.007	8	6	0.461	0.009	15	22	0.496	0.007	3	1	0.498	0.017	39	27	0.542	0.005	3	1	0.439	0.014	16	11	0.496	0.009	4	3	0.502	0.014	9	6	0.517	0.010	11	12	0.503	0.009	6	13
chrII	143478	C	T	3	5	0.487	0.014	18	13	0.438	0.007	9	8	0.461	0.009	12	15	0.497	0.007	1	1	0.498	0.017	35	19	0.542	0.005	4	12	0.439	0.014	8	15	0.496	0.009	8	5	0.502	0.014	8	7	0.517	0.010	2	6	0.503	0.009	4	7
chrII	143491	T	C	3	5	0.487	0.014	20	9	0.438	0.007	10	7	0.461	0.009	10	18	0.497	0.007	1	1	0.498	0.017	35	17	0.542	0.005	4	9	0.439	0.014	7	10	0.496	0.009	10	5	0.502	0.014	9	7	0.517	0.010	1	7	0.503	0.009	4	7
chrII	143518	G	A	4	4	0.487	0.014	21	10	0.438	0.007	10	9	0.461	0.009	14	23	0.497	0.007	2	4	0.498	0.017	33	20	0.542	0.005	6	9	0.439	0.014	7	13	0.496	0.009	10	5	0.502	0.014	6	6	0.517	0.010	1	6	0.503	0.009	7	9
chrII	143613	A	G	4	4	0.487	0.014	14	12	0.438	0.007	8	10	0.461	0.009	12	15	0.497	0.007	0	4	0.498	0.017	28	19	0.542	0.005	5	3	0.439	0.014	7	7	0.496	0.009	5	0	0.502	0.014	5	3	0.517	0.010	16	10	0.503	0.009	9	8
chrII	143759	A	T	3	0	0.487	0.014	2	12	0.438	0.007	7	3	0.461	0.009	10	10	0.498	0.007	0	2	0.500	0.016	14	28	0.542	0.005	4	2	0.439	0.014	7	6	0.495	0.009	2	0	0.504	0.014	5	7	0.519	0.010	10	5	0.503	0.009	8	0
chrII	144151	G	A	9	10	0.487	0.014	21	30	0.439	0.007	11	23	0.460	0.009	52	27	0.498	0.007	16	6	0.499	0.016	42	42	0.541	0.005	11	12	0.439	0.014	16	17	0.495	0.009	14	10	0.504	0.014	11	21	0.519	0.010	19	14	0.502	0.009	23	23
chrII	144820	T	G	8	3	0.490	0.014	25	26	0.440	0.007	11	18	0.462	0.009	18	29	0.496	0.007	8	1	0.502	0.017	56	41	0.539	0.005	11	10	0.438	0.014	21	14	0.499	0.009	3	13	0.502	0.014	8	8	0.519	0.010	16	14	0.500	0.009	12	20
chrII	144853	G	A	8	6	0.490	0.014	22	24	0.439	0.007	11	19	0.462	0.009	22	26	0.496	0.007	4	1	0.501	0.017	50	36	0.539	0.005	11	10	0.438	0.014	20	13	0.500	0.009	2	14	0.503	0.014	10	11	0.517	0.010	14	15	0.499	0.009	11	19
chrII	144937	T	C	6	9	0.490	0.014	20	21	0.439	0.007	16	18	0.463	0.009	31	34	0.496	0.007	5	1	0.501	0.017	60	40	0.539	0.005	4	9	0.438	0.014	7	18	0.501	0.009	4	7	0.502	0.014	14	6	0.519	0.010	13	16	0.499	0.009	10	20
chrII	144991	A	G	7	10	0.490	0.014	21	26	0.439	0.007	16	22	0.463	0.009	34	29	0.496	0.007	7	3	0.501	0.017	53	47	0.539	0.005	4	6	0.438	0.014	14	13	0.501	0.009	5	9	0.504	0.014	22	11	0.518	0.010	10	17	0.499	0.009	16	19
chrII	145108	T	C	6	12	0.491	0.014	21	49	0.439	0.007	14	22	0.463	0.009	29	26	0.495	0.007	10	7	0.501	0.017	58	57	0.539	0.005	10	7	0.438	0.014	16	16	0.500	0.009	3	3	0.504	0.014	18	12	0.517	0.010	15	23	0.499	0.009	14	21
chrII	145474	A	G	14	8	0.490	0.014	26	41	0.438	0.007	21	36	0.464	0.009	32	34	0.498	0.007	7	9	0.501	0.017	58	43	0.538	0.005	12	20	0.438	0.014	24	20	0.501	0.009	10	7	0.504	0.014	23	21	0.516	0.010	22	26	0.498	0.009	22	32
chrII	145486	A	G	13	8	0.490	0.014	29	39	0.438	0.007	26	37	0.464	0.009	31	35	0.498	0.007	7	10	0.501	0.017	55	47	0.538	0.005	10	26	0.438	0.014	20	20	0.501	0.009	9	7	0.504	0.014	21	22	0.516	0.010	23	23	0.498	0.009	23	31
chrII	145823	A	T	0	0	0.492	0.014	3	8	0.439	0.007	2	2	0.464	0.009	11	4	0.498	0.007	0	0	0.499	0.017	27	10	0.537	0.005	0	0	0.436	0.014	3	0	0.499	0.009	1	2	0.502	0.014	2	3	0.516	0.010	3	4	0.496	0.009	2	7
chrII	145934	G	A	0	0	0.492	0.014	0	0	0.440	0.007	0	0	0.465	0.009	0	0	0.498	0.007	0	0	0.500	0.017	0	2	0.536	0.005	0	0	0.436	0.014	0	0	0.499	0.009	0	0	0.502	0.014	0	0	0.516	0.010	0	0	0.497	0.009	0	0
chrII	145980	G	C	1	0	0.492	0.014	0	2	0.440	0.007	2	2	0.465	0.009	4	2	0.498	0.007	1	2	0.500	0.017	11	7	0.536	0.005	0	0	0.436	0.014	4	3	0.499	0.009	2	0	0.503	0.014	2	1	0.516	0.010	8	3	0.497	0.009	2	3
chrII	146099	C	T	2	0	0.490	0.014	14	18	0.439	0.007	9	5	0.466	0.009	25	16	0.498	0.007	10	2	0.500	0.017	27	26	0.536	0.005	3	4	0.439	0.014	6	12	0.501	0.009	0	6	0.504	0.014	8	2	0.515	0.010	11	12	0.497	0.009	10	5
chrII	146107	C	A	2	0	0.489	0.014	14	18	0.439	0.007	11	6	0.467	0.009	29	16	0.498	0.007	10	2	0.500	0.017	29	28	0.536	0.005	4	4	0.437	0.014	6	12	0.500	0.009	0	6	0.506	0.014	8	1	0.515	0.010	11	12	0.495	0.009	11	5
chrII	146113	A	T	2	0	0.489	0.014	16	17	0.439	0.007	13	5	0.467	0.009	28	13	0.498	0.007	10	2	0.500	0.017	31	24	0.536	0.005	4	4	0.437	0.014	7	10	0.500	0.009	0	6	0.506	0.014	9	1	0.515	0.010	12	12	0.495	0.009	10	3
chrII	146114	C	T	2	0	0.489	0.014	16	17	0.439	0.007	13	5	0.467	0.009	28	13	0.498	0.007	10	2	0.500	0.017	31	24	0.536	0.005	4	4	0.437	0.014	7	10	0.500	0.009	0	6	0.506	0.014	9	1	0.515	0.010	12	12	0.495	0.009	10	3
chrII	146129	T	A	8	2	0.489	0.014	22	20	0.439	0.007	12	9	0.467	0.009	33	14	0.498	0.007	11	1	0.500	0.017	36	28	0.536	0.005	3	5	0.437	0.014	13	13	0.500	0.009	0	5	0.506	0.014	8	2	0.515	0.010	15	14	0.495	0.009	5	7
chrII	146169	G	A	10	4	0.489	0.014	24	16	0.439	0.007	18	12	0.467	0.009	25	12	0.498	0.007	4	0	0.500	0.017	51	34	0.536	0.005	3	5	0.437	0.014	17	12	0.500	0.009	0	3	0.506	0.014	9	3	0.515	0.010	25	12	0.495	0.009	5	10
chrII	146217	T	G	13	6	0.489	0.014	25	13	0.439	0.007	17	12	0.467	0.009	30	18	0.498	0.007	0	0	0.500	0.017	58	33	0.536	0.005	6	5	0.437	0.014	10	10	0.500	0.009	3	3	0.506	0.014	11	5	0.515	0.010	29	12	0.495	0.009	7	13
chrII	146248	A	G	10	7	0.489	0.014	22	17	0.439	0.007	17	18	0.467	0.009	25	20	0.498	0.007	1	0	0.500	0.017	52	33	0.536	0.005	3	5	0.437	0.014	10	11	0.500	0.009	5	6	0.506	0.014	12	5	0.515	0.010	26	10	0.495	0.009	8	13
chrII	146312	C	G	14	11	0.489	0.014	30	32	0.439	0.007	22	16	0.467	0.009	32	32	0.498	0.007	5	0	0.500	0.017	52	30	0.536	0.005	10	8	0.437	0.014	13	18	0.500	0.009	11	7	0.506	0.014	16	10	0.515	0.010	16	12	0.495	0.009	11	24
chrII	146333	G	A	15	8	0.489	0.014	29	28	0.439	0.007	22	20	0.467	0.009	32	30	0.498	0.007	4	2	0.500	0.017	57	33	0.536	0.005	12	9	0.437	0.014	14	16	0.500	0.009	10	8	0.506	0.014	16	8	0.515	0.010	17	11	0.495	0.009	9	24
chrII	146444	C	T	14	9	0.489	0.014	30	42	0.439	0.007	32	32	0.467	0.009	28	35	0.498	0.007	4	6	0.500	0.017	57	57	0.536	0.005	6	17	0.437	0.014	21	27	0.501	0.009	9	12	0.506	0.014	19	22	0.515	0.010	24	23	0.496	0.009	24	24
chrII	146609	G	A	7	8	0.489	0.014	31	32	0.439	0.007	25	23	0.467	0.009	32	21	0.498	0.007	9	5	0.500	0.017	67	55	0.536	0.005	9	15	0.437	0.014	27	22	0.501	0.009	6	12	0.506	0.014	22	17	0.515	0.010	14	21	0.496	0.009	19	26
chrII	146672	G	T	9	6	0.490	0.014	39	33	0.441	0.007	20	24	0.468	0.009	30	30	0.499	0.007	6	4	0.501	0.017	49	36	0.535	0.005	5	17	0.436	0.014	18	17	0.501	0.009	2	9	0.507	0.014	18	16	0.516	0.010	15	21	0.496	0.009	15	18
chrII	146699	G	A	9	3	0.490	0.014	40	31	0.441	0.007	15	19	0.468	0.009	25	32	0.499	0.007	6	5	0.501	0.017	44	35	0.535	0.005	3	17	0.436	0.014	22	16	0.501	0.009	3	10	0.507	0.014	20	18	0.516	0.010	15	20	0.496	0.009	9	13
chrII	146992	C	T	6	7	0.489	0.014	41	27	0.442	0.007	37	32	0.469	0.009	45	53	0.498	0.007	7	4	0.501	0.017	57	46	0.535	0.005	14	14	0.436	0.014	23	15	0.500	0.009	15	7	0.508	0.014	28	24	0.517	0.010	22	29	0.495	0.009	21	28
chrII	147197	A	T	7	1	0.489	0.014	15	38	0.442	0.007	16	21	0.469	0.009	29	30	0.497	0.007	4	4	0.503	0.017	36	45	0.535	0.005	3	4	0.433	0.014	18	8	0.500	0.009	10	4	0.508	0.014	17	12	0.517	0.010	19	17	0.496	0.009	11	16
chrII	147484	A	G	7	3	0.489	0.014	7	23	0.443	0.007	4	13	0.468	0.009	21	15	0.497	0.007	1	3	0.503	0.017	53	38	0.533	0.005	0	1	0.434	0.014	7	12	0.499	0.009	2	3	0.506	0.014	5	12	0.515	0.010	8	7	0.495	0.009	2	4
chrII	148172	C	T	4	10	0.488	0.014	36	32	0.444	0.007	14	27	0.470	0.009	35	32	0.497	0.007	4	3	0.507	0.017	64	57	0.532	0.005	7	14	0.432	0.014	32	19	0.500	0.009	11	7	0.508	0.014	23	19	0.516	0.010	21	24	0.496	0.009	17	7
chrII	148327	A	T	12	6	0.488	0.014	32	35	0.444	0.007	14	11	0.470	0.009	33	39	0.497	0.007	9	8	0.507	0.017	55	39	0.532	0.005	2	16	0.432	0.014	30	24	0.500	0.009	7	12	0.508	0.014	19	13	0.516	0.010	21	26	0.496	0.009	12	14
chrII	148429	C	T	5	9	0.488	0.014	24	26	0.444	0.007	14	11	0.470	0.009	32	26	0.497	0.007	11	4	0.508	0.017	45	48	0.532	0.005	1	2	0.432	0.014	23	24	0.500	0.009	3	14	0.508	0.014	16	20	0.516	0.010	17	23	0.495	0.009	12	15
chrII	148600	T	A	6	4	0.488	0.014	33	13	0.444	0.007	5	15	0.470	0.009	19	29	0.496	0.007	7	4	0.508	0.017	64	58	0.532	0.005	1	8	0.431	0.014	13	22	0.500	0.009	7	9	0.507	0.014	8	15	0.516	0.010	12	15	0.495	0.009	12	14
chrII	149026	C	T	3	9	0.487	0.014	20	36	0.444	0.007	18	23	0.470	0.009	19	39	0.496	0.007	5	0	0.509	0.017	46	46	0.532	0.005	8	13	0.431	0.014	25	19	0.500	0.009	8	8	0.509	0.014	15	9	0.518	0.010	9	12	0.494	0.009	15	12
chrII	149400	T	C	6	3	0.489	0.014	28	32	0.444	0.007	13	27	0.469	0.009	40	34	0.493	0.007	6	11	0.509	0.017	46	53	0.532	0.005	7	12	0.432	0.014	22	17	0.502	0.009	4	7	0.513	0.014	23	13	0.521	0.010	22	19	0.489	0.009	21	19
chrII	149696	A	C	4	7	0.486	0.014	23	42	0.444	0.007	21	11	0.470	0.009	14	28	0.492	0.007	3	8	0.509	0.017	56	56	0.532	0.005	1	7	0.429	0.014	19	22	0.502	0.009	3	10	0.512	0.014	7	9	0.520	0.010	21	16	0.490	0.009	15	29
chrII	149872	T	C	8	17	0.487	0.014	31	34	0.441	0.007	11	30	0.472	0.009	35	38	0.493	0.007	13	6	0.511	0.017	45	40	0.532	0.005	10	4	0.428	0.014	14	26	0.501	0.009	18	5	0.512	0.014	24	21	0.520	0.010	21	16	0.489	0.009	22	23
chrII	150200	A	T	5	6	0.487	0.014	34	38	0.442	0.007	28	22	0.472	0.009	45	33	0.493	0.007	6	6	0.511	0.017	37	30	0.532	0.005	3	11	0.428	0.014	14	21	0.503	0.009	15	10	0.512	0.014	11	12	0.520	0.010	28	30	0.489	0.009	23	20
chrII	150422	A	T	0	1	0.485	0.014	5	4	0.445	0.007	0	2	0.472	0.009	3	4	0.493	0.007	1	0	0.511	0.017	22	19	0.532	0.005	2	3	0.428	0.014	3	5	0.501	0.009	2	2	0.512	0.014	1	3	0.519	0.010	6	7	0.490	0.009	4	0
chrII	150513	C	T	1	6	0.488	0.014	13	11	0.445	0.007	6	11	0.473	0.009	16	18	0.492	0.007	0	0	0.514	0.017	21	35	0.533	0.005	1	7	0.428	0.014	10	7	0.500	0.009	9	6	0.511	0.014	7	4	0.519	0.010	11	13	0.489	0.009	10	4
chrII	150781	T	C	7	11	0.488	0.014	15	38	0.445	0.007	21	19	0.471	0.009	27	29	0.492	0.007	4	8	0.514	0.017	55	45	0.532	0.005	7	19	0.428	0.014	21	13	0.500	0.009	2	5	0.511	0.014	12	12	0.520	0.010	20	7	0.489	0.009	12	14
chrII	151212	A	T	1	6	0.491	0.014	13	16	0.443	0.007	6	5	0.471	0.009	18	13	0.490	0.007	3	3	0.511	0.017	62	37	0.532	0.005	2	3	0.424	0.014	9	10	0.508	0.009	1	1	0.511	0.014	3	4	0.515	0.010	9	9	0.486	0.009	6	10
chrII	151397	T	C	11	2	0.491	0.014	24	38	0.443	0.007	11	25	0.471	0.009	36	33	0.490	0.007	6	6	0.511	0.017	69	52	0.532	0.005	2	11	0.424	0.014	22	10	0.508	0.009	11	9	0.511	0.014	15	11	0.515	0.010	12	15	0.486	0.009	23	12
chrII	151407	G	T	11	2	0.491	0.014	23	38	0.443	0.007	11	25	0.471	0.009	31	30	0.490	0.007	7	6	0.511	0.017	70	51	0.532	0.005	1	9	0.424	0.014	18	10	0.508	0.009	9	10	0.511	0.014	17	11	0.515	0.010	13	12	0.486	0.009	25	12
chrII	151574	T	C	6	13	0.489	0.014	27	56	0.444	0.007	25	26	0.470	0.009	38	51	0.490	0.007	7	7	0.510	0.017	71	47	0.531	0.005	18	14	0.425	0.014	20	18	0.508	0.009	11	12	0.514	0.014	34	19	0.515	0.010	13	32	0.488	0.009	17	19
chrII	151682	A	G	10	7	0.489	0.014	40	49	0.444	0.007	26	19	0.470	0.009	36	52	0.490	0.007	9	9	0.510	0.017	61	78	0.531	0.005	8	16	0.425	0.014	20	18	0.508	0.009	14	9	0.514	0.014	24	15	0.515	0.010	24	30	0.488	0.009	13	14
chrII	151709	G	A	11	5	0.489	0.014	44	42	0.444	0.007	31	13	0.470	0.009	42	40	0.490	0.007	9	7	0.510	0.017	54	70	0.531	0.005	10	15	0.425	0.014	19	13	0.508	0.009	11	5	0.514	0.014	21	12	0.515	0.010	30	33	0.488	0.009	13	14
chrII	151724	G	A	10	4	0.489	0.014	50	39	0.444	0.007	29	14	0.470	0.009	41	45	0.490	0.007	8	8	0.510	0.017	55	72	0.531	0.005	9	16	0.425	0.014	21	18	0.508	0.009	6	4	0.514	0.014	19	17	0.515	0.010	31	35	0.488	0.009	15	13
chrII	151783	C	T	11	4	0.489	0.014	38	33	0.444	0.007	26	10	0.470	0.009	30	35	0.490	0.007	2	7	0.510	0.017	55	67	0.531	0.005	6	12	0.425	0.014	32	16	0.508	0.009	1	5	0.514	0.014	18	18	0.515	0.010	28	29	0.488	0.009	12	22
chrII	151910	C	T	4	3	0.491	0.014	36	26	0.443	0.007	14	16	0.471	0.009	39	30	0.491	0.007	5	6	0.510	0.017	76	55	0.531	0.005	5	7	0.426	0.014	17	12	0.507	0.009	4	1	0.513	0.014	21	16	0.515	0.010	20	12	0.488	0.009	7	13
chrII	151946	A	G	5	4	0.491	0.014	37	23	0.443	0.007	12	16	0.471	0.009	40	31	0.491	0.007	5	6	0.510	0.017	86	49	0.531	0.005	7	8	0.426	0.014	17	13	0.507	0.009	3	4	0.513	0.014	19	14	0.515	0.010	17	14	0.488	0.009	11	13
chrII	151976	G	A	7	7	0.490	0.014	32	19	0.445	0.007	16	15	0.471	0.009	30	28	0.491	0.007	2	5	0.509	0.017	85	49	0.532	0.005	6	9	0.428	0.014	18	16	0.507	0.009	4	8	0.513	0.014	15	17	0.515	0.010	22	14	0.486	0.009	14	12
chrII	152073	C	T	11	3	0.491	0.014	20	36	0.444	0.007	19	18	0.473	0.009	22	28	0.490	0.007	4	4	0.511	0.017	73	57	0.530	0.005	7	5	0.428	0.014	19	17	0.508	0.009	7	9	0.514	0.014	14	10	0.516	0.010	25	17	0.487	0.009	19	14
chrII	152204	A	G	8	12	0.491	0.014	21	40	0.444	0.007	15	13	0.474	0.009	25	25	0.490	0.007	4	7	0.508	0.017	66	59	0.530	0.005	5	8	0.428	0.014	15	27	0.508	0.009	6	5	0.514	0.014	15	4	0.516	0.010	18	11	0.488	0.009	16	28
chrII	152451	T	C	6	5	0.491	0.014	33	26	0.444	0.007	17	23	0.474	0.009	31	30	0.490	0.007	3	6	0.508	0.017	40	46	0.530	0.005	6	10	0.428	0.014	16	17	0.508	0.009	2	5	0.514	0.014	22	12	0.516	0.010	13	21	0.488	0.009	15	20
chrII	152612	A	G	5	6	0.490	0.014	26	32	0.444	0.007	23	19	0.475	0.009	27	27	0.490	0.007	4	5	0.507	0.017	58	49	0.529	0.005	11	8	0.428	0.014	27	22	0.508	0.009	5	3	0.514	0.014	18	13	0.516	0.010	14	22	0.487	0.009	15	20
chrII	152624	C	T	4	4	0.490	0.014	21	30	0.444	0.007	17	18	0.475	0.009	28	27	0.490	0.007	6	7	0.507	0.017	50	41	0.529	0.005	10	8	0.428	0.014	24	22	0.508	0.009	3	6	0.514	0.014	19	14	0.516	0.010	15	21	0.487	0.009	16	17
chrII	152750	A	C	4	5	0.490	0.014	15	40	0.444	0.007	8	20	0.475	0.009	24	38	0.490	0.007	4	5	0.507	0.017	40	38	0.529	0.005	7	8	0.428	0.014	20	18	0.508	0.009	4	7	0.514	0.014	9	12	0.516	0.010	12	11	0.487	0.009	8	16
chrII	152894	A	G	4	5	0.489	0.014	15	46	0.444	0.007	10	10	0.477	0.009	22	26	0.491	0.007	4	5	0.508	0.017	50	56	0.527	0.005	1	7	0.425	0.014	14	21	0.510	0.009	1	7	0.517	0.014	11	16	0.514	0.010	4	11	0.486	0.009	6	12
chrII	152949	A	G	6	6	0.489	0.014	17	37	0.444	0.007	22	15	0.477	0.009	30	27	0.491	0.007	1	3	0.508	0.017	50	46	0.527	0.005	5	11	0.425	0.014	17	16	0.510	0.009	6	10	0.517	0.014	10	12	0.514	0.010	9	21	0.486	0.009	9	14
chrII	153007	C	T	11	11	0.488	0.014	20	40	0.444	0.007	27	16	0.479	0.009	24	35	0.491	0.007	4	2	0.509	0.016	57	55	0.526	0.005	4	11	0.423	0.014	20	9	0.511	0.009	9	9	0.515	0.014	10	12	0.516	0.010	13	23	0.485	0.009	11	10
chrII	153787	T	A	4	4	0.491	0.014	14	22	0.443	0.007	5	5	0.479	0.009	17	15	0.491	0.007	5	2	0.509	0.016	24	33	0.526	0.005	0	0	0.424	0.014	9	9	0.516	0.009	3	1	0.511	0.014	6	1	0.515	0.010	11	12	0.484	0.009	4	12
chrII	154001	A	C	10	8	0.491	0.014	30	48	0.444	0.007	21	20	0.478	0.009	38	27	0.491	0.007	8	6	0.509	0.016	31	32	0.526	0.005	15	8	0.425	0.014	22	24	0.517	0.009	6	15	0.511	0.014	19	15	0.515	0.010	16	16	0.484	0.009	19	22
chrII	154142	G	A	6	9	0.491	0.014	22	32	0.443	0.007	19	16	0.477	0.009	41	23	0.493	0.007	5	9	0.507	0.016	37	50	0.525	0.005	2	5	0.424	0.014	22	15	0.515	0.009	7	8	0.513	0.014	15	15	0.516	0.010	9	23	0.484	0.009	15	21
chrII	154160	A	G	7	8	0.491	0.014	21	32	0.443	0.007	18	14	0.477	0.009	37	26	0.493	0.007	6	6	0.507	0.016	33	48	0.525	0.005	3	5	0.424	0.014	21	15	0.515	0.009	7	8	0.513	0.014	10	14	0.516	0.010	10	21	0.484	0.009	11	23
chrII	154235	C	T	7	3	0.491	0.014	12	24	0.443	0.007	15	3	0.477	0.009	17	15	0.493	0.007	1	1	0.507	0.016	37	39	0.525	0.005	3	0	0.424	0.014	10	5	0.515	0.009	6	2	0.513	0.014	4	7	0.516	0.010	8	6	0.484	0.009	8	12
chrII	154740	A	G	5	3	0.491	0.014	17	22	0.446	0.007	16	8	0.479	0.009	20	19	0.494	0.007	3	3	0.507	0.016	45	41	0.525	0.005	4	1	0.423	0.014	8	19	0.514	0.009	3	2	0.510	0.014	6	14	0.516	0.010	17	11	0.482	0.009	8	9
chrII	154799	G	A	6	3	0.491	0.014	25	19	0.446	0.007	14	5	0.479	0.009	20	19	0.494	0.007	3	1	0.507	0.016	52	39	0.525	0.005	3	3	0.423	0.014	4	15	0.514	0.009	2	1	0.510	0.014	6	13	0.516	0.010	12	10	0.482	0.009	10	7
chrII	155354	A	G	0	4	0.489	0.014	3	11	0.446	0.007	8	6	0.480	0.009	15	11	0.494	0.007	2	4	0.506	0.016	32	36	0.525	0.005	4	0	0.421	0.014	7	11	0.514	0.009	4	4	0.509	0.014	5	10	0.519	0.010	12	15	0.483	0.009	3	5
chrII	155527	T	A	2	2	0.489	0.014	3	9	0.446	0.007	1	3	0.480	0.009	6	11	0.494	0.007	0	0	0.506	0.016	21	21	0.525	0.005	0	0	0.421	0.014	0	7	0.514	0.009	0	0	0.509	0.014	3	4	0.519	0.010	2	3	0.483	0.009	4	1
chrII	155591	C	T	1	2	0.489	0.014	6	9	0.446	0.007	5	3	0.480	0.009	8	12	0.494	0.007	2	0	0.506	0.016	21	15	0.525	0.005	0	0	0.421	0.014	3	4	0.514	0.009	0	0	0.509	0.014	4	4	0.519	0.010	8	1	0.483	0.009	6	4
chrII	155738	A	G	3	3	0.489	0.014	8	4	0.446	0.007	1	3	0.480	0.009	8	7	0.494	0.007	4	0	0.506	0.016	24	10	0.525	0.005	0	0	0.421	0.014	3	2	0.514	0.009	2	1	0.509	0.014	5	3	0.519	0.010	7	1	0.483	0.009	8	3
chrII	155739	T	G	3	3	0.489	0.014	8	4	0.446	0.007	1	3	0.480	0.009	8	7	0.494	0.007	4	0	0.506	0.016	24	10	0.525	0.005	0	0	0.421	0.014	3	2	0.514	0.009	2	1	0.509	0.014	5	3	0.519	0.010	7	1	0.483	0.009	8	3
chrII	155783	A	G	4	1	0.489	0.014	13	6	0.446	0.007	1	2	0.480	0.009	16	10	0.494	0.007	4	0	0.506	0.016	28	13	0.525	0.005	0	0	0.421	0.014	8	4	0.514	0.009	9	2	0.509	0.014	6	5	0.519	0.010	7	2	0.483	0.009	9	3
chrII	155846	C	T	5	0	0.489	0.014	12	9	0.446	0.007	0	0	0.480	0.009	13	7	0.494	0.007	2	2	0.506	0.016	28	16	0.525	0.005	2	0	0.421	0.014	11	3	0.514	0.009	5	2	0.509	0.014	4	2	0.519	0.010	9	4	0.483	0.009	6	0
chrII	155859	C	T	4	0	0.489	0.014	11	8	0.446	0.007	0	0	0.480	0.009	14	9	0.494	0.007	2	2	0.506	0.016	23	13	0.525	0.005	2	0	0.421	0.014	13	3	0.514	0.009	5	2	0.509	0.014	6	2	0.519	0.010	9	4	0.483	0.009	5	0
chrII	155972	C	T	4	1	0.489	0.014	16	8	0.446	0.007	8	3	0.480	0.009	15	24	0.494	0.007	2	0	0.506	0.016	33	25	0.525	0.005	1	5	0.421	0.014	16	8	0.514	0.009	2	2	0.509	0.014	17	4	0.519	0.010	12	3	0.483	0.009	5	6
chrII	156194	C	T	3	4	0.489	0.014	13	18	0.446	0.007	8	11	0.480	0.009	24	15	0.494	0.007	1	4	0.506	0.016	39	19	0.524	0.005	1	4	0.421	0.014	5	2	0.514	0.009	3	1	0.509	0.014	8	3	0.519	0.010	4	8	0.483	0.009	8	3
chrII	156203	C	A	3	4	0.489	0.014	14	19	0.446	0.007	6	9	0.480	0.009	24	17	0.494	0.007	1	3	0.506	0.016	38	17	0.524	0.005	2	4	0.421	0.014	5	1	0.514	0.009	3	1	0.509	0.014	9	3	0.519	0.010	5	8	0.483	0.009	8	3
chrII	156261	T	G	4	3	0.489	0.014	17	21	0.446	0.007	4	15	0.480	0.009	21	25	0.494	0.007	0	3	0.506	0.016	35	20	0.524	0.005	6	1	0.421	0.014	9	6	0.514	0.009	4	4	0.509	0.014	9	13	0.519	0.010	6	11	0.483	0.009	1	6
chrII	158114	A	G	8	13	0.494	0.014	47	48	0.446	0.007	20	33	0.484	0.009	49	37	0.496	0.007	5	8	0.507	0.017	52	48	0.522	0.005	14	27	0.421	0.014	27	25	0.518	0.009	11	15	0.512	0.014	29	10	0.518	0.010	31	26	0.482	0.009	31	38
chrII	158591	C	T	1	2	0.493	0.014	7	9	0.447	0.007	6	6	0.485	0.009	20	14	0.496	0.007	0	0	0.504	0.017	25	25	0.522	0.005	4	9	0.425	0.014	1	5	0.518	0.009	2	0	0.510	0.014	4	12	0.518	0.010	1	4	0.481	0.009	4	5
chrII	158800	G	T	9	13	0.495	0.014	31	42	0.447	0.007	29	22	0.486	0.009	42	50	0.496	0.007	7	8	0.505	0.017	45	43	0.522	0.005	10	13	0.425	0.014	35	35	0.518	0.009	17	8	0.509	0.014	25	18	0.519	0.010	15	20	0.479	0.009	31	27
chrII	158803	A	G	9	13	0.495	0.014	31	42	0.447	0.007	29	22	0.486	0.009	42	50	0.496	0.007	7	8	0.505	0.017	45	43	0.522	0.005	10	13	0.425	0.014	35	35	0.518	0.009	17	8	0.509	0.014	25	18	0.519	0.010	15	20	0.479	0.009	31	27
chrII	158953	G	A	17	15	0.494	0.014	55	83	0.448	0.007	45	47	0.486	0.009	70	57	0.497	0.007	7	12	0.505	0.017	60	60	0.521	0.005	27	23	0.425	0.014	42	50	0.518	0.009	14	19	0.508	0.014	50	36	0.520	0.010	37	42	0.481	0.009	41	50
chrII	159079	C	T	18	21	0.496	0.014	50	71	0.448	0.007	31	37	0.487	0.009	64	63	0.497	0.007	17	12	0.505	0.017	45	47	0.521	0.005	18	27	0.425	0.014	54	42	0.517	0.009	20	22	0.509	0.014	41	36	0.519	0.010	46	42	0.479	0.009	33	47
chrII	159139	T	G	23	13	0.496	0.014	51	72	0.448	0.007	55	45	0.487	0.009	75	48	0.497	0.007	22	14	0.505	0.017	58	53	0.521	0.005	20	19	0.425	0.014	41	41	0.517	0.009	21	17	0.509	0.014	33	41	0.519	0.010	44	35	0.479	0.009	37	52
chrII	159797	C	T	10	13	0.496	0.014	30	32	0.449	0.007	15	15	0.484	0.009	16	29	0.498	0.007	7	3	0.506	0.017	45	34	0.519	0.005	7	4	0.423	0.014	9	16	0.517	0.009	3	5	0.510	0.014	10	11	0.521	0.010	14	11	0.477	0.009	13	11
chrII	159857	C	G	12	11	0.496	0.014	25	47	0.449	0.007	16	20	0.484	0.009	25	45	0.498	0.007	13	2	0.507	0.017	35	40	0.519	0.005	8	7	0.423	0.014	18	16	0.517	0.009	5	8	0.510	0.014	19	12	0.521	0.010	12	13	0.477	0.009	18	12
chrII	159891	A	C	14	12	0.496	0.014	20	49	0.449	0.007	16	21	0.484	0.009	28	45	0.498	0.007	9	4	0.507	0.017	31	40	0.519	0.005	7	7	0.423	0.014	22	14	0.517	0.009	9	7	0.510	0.014	20	15	0.521	0.010	11	19	0.477	0.009	20	17
chrII	159926	C	A	11	13	0.496	0.014	20	43	0.449	0.007	17	29	0.483	0.009	32	43	0.497	0.007	13	4	0.508	0.017	29	37	0.519	0.005	7	4	0.425	0.014	23	16	0.518	0.009	12	12	0.509	0.014	22	13	0.521	0.010	12	27	0.478	0.009	19	19
chrII	160143	T	G	10	19	0.494	0.014	39	61	0.450	0.007	28	35	0.484	0.009	47	45	0.499	0.007	11	8	0.509	0.017	37	50	0.518	0.005	15	33	0.425	0.013	21	26	0.518	0.009	12	13	0.508	0.014	26	17	0.521	0.010	26	30	0.477	0.009	29	30
chrII	160403	G	T	10	17	0.494	0.014	38	47	0.452	0.007	30	30	0.485	0.009	42	39	0.499	0.007	10	11	0.504	0.017	38	62	0.516	0.005	12	21	0.425	0.013	22	15	0.518	0.009	10	13	0.510	0.014	19	21	0.521	0.010	22	27	0.476	0.009	30	24
chrII	160810	T	G	9	7	0.494	0.014	28	28	0.451	0.007	28	31	0.483	0.009	32	40	0.499	0.007	1	6	0.505	0.017	35	45	0.516	0.005	8	7	0.423	0.013	16	21	0.518	0.009	10	13	0.507	0.014	17	20	0.521	0.010	10	26	0.476	0.009	19	30
chrII	161065	G	A	8	1	0.496	0.014	13	16	0.452	0.007	10	2	0.483	0.009	11	22	0.498	0.007	2	2	0.506	0.017	47	54	0.515	0.005	3	1	0.422	0.013	8	11	0.517	0.009	2	2	0.510	0.014	5	6	0.520	0.010	11	13	0.477	0.009	8	3
chrII	161297	G	A	9	5	0.498	0.014	14	24	0.453	0.007	16	22	0.484	0.009	22	27	0.498	0.007	16	6	0.507	0.017	45	67	0.515	0.005	9	14	0.420	0.013	20	16	0.517	0.009	10	6	0.509	0.014	22	15	0.521	0.010	11	13	0.475	0.009	11	14
chrII	161463	T	C	2	0	0.499	0.014	11	0	0.453	0.007	4	0	0.484	0.009	8	0	0.499	0.007	0	0	0.506	0.017	29	0	0.515	0.005	3	0	0.420	0.013	5	0	0.517	0.009	2	0	0.509	0.014	3	0	0.519	0.010	3	0	0.474	0.009	2	0
chrII	161484	T	G	2	3	0.499	0.014	5	12	0.454	0.007	0	2	0.484	0.009	3	3	0.499	0.007	0	0	0.506	0.017	29	16	0.515	0.005	0	0	0.420	0.013	3	2	0.517	0.009	1	2	0.509	0.014	4	2	0.519	0.010	4	5	0.474	0.009	0	1
chrII	161512	T	C	2	5	0.499	0.014	9	17	0.454	0.007	1	4	0.484	0.009	6	3	0.499	0.007	0	0	0.506	0.017	34	18	0.515	0.005	0	0	0.420	0.013	7	4	0.517	0.009	1	2	0.509	0.014	5	4	0.519	0.010	6	7	0.474	0.009	2	4
chrII	161687	T	C	3	4	0.497	0.014	24	28	0.453	0.007	13	19	0.485	0.009	21	26	0.499	0.007	4	0	0.509	0.016	27	45	0.516	0.005	4	2	0.423	0.013	7	13	0.517	0.009	10	6	0.507	0.014	6	10	0.519	0.010	16	20	0.473	0.009	22	12
chrII	161757	G	A	4	5	0.497	0.014	27	29	0.453	0.007	14	16	0.485	0.009	27	30	0.499	0.007	2	0	0.508	0.017	31	52	0.515	0.005	5	5	0.422	0.013	7	15	0.517	0.009	12	7	0.507	0.014	5	13	0.519	0.010	16	18	0.473	0.009	20	9
chrII	161840	T	C	8	7	0.497	0.014	25	34	0.453	0.007	17	11	0.485	0.009	19	23	0.499	0.007	1	3	0.508	0.017	30	39	0.515	0.005	3	4	0.422	0.013	15	15	0.517	0.009	2	6	0.507	0.014	14	14	0.519	0.010	10	21	0.473	0.009	12	13
chrII	162251	A	G	10	12	0.498	0.014	46	50	0.453	0.007	27	31	0.485	0.009	50	54	0.499	0.007	18	12	0.507	0.016	57	47	0.515	0.005	11	11	0.423	0.013	14	33	0.518	0.009	5	7	0.507	0.014	33	16	0.519	0.010	27	35	0.470	0.009	27	27
chrII	162420	T	C	11	15	0.498	0.014	35	39	0.452	0.007	22	24	0.483	0.009	39	43	0.499	0.007	7	6	0.507	0.016	40	36	0.515	0.005	13	8	0.423	0.013	14	18	0.518	0.009	8	6	0.507	0.014	22	22	0.520	0.010	15	24	0.469	0.009	22	13
chrII	162773	T	C	1	1	0.496	0.014	1	1	0.451	0.007	1	2	0.486	0.009	13	3	0.499	0.007	0	0	0.508	0.016	14	12	0.515	0.005	0	2	0.425	0.013	1	4	0.518	0.009	2	0	0.509	0.014	4	0	0.519	0.010	7	4	0.470	0.009	0	3
chrII	163080	G	A	8	2	0.495	0.014	22	17	0.451	0.007	7	10	0.484	0.009	21	12	0.499	0.007	5	4	0.506	0.017	23	22	0.515	0.005	3	5	0.424	0.014	20	10	0.517	0.009	10	10	0.508	0.014	10	5	0.518	0.010	9	19	0.469	0.009	10	7
chrII	163180	C	T	15	13	0.496	0.014	37	43	0.451	0.007	20	34	0.484	0.009	23	43	0.499	0.007	9	9	0.506	0.016	38	46	0.515	0.005	9	28	0.424	0.014	24	25	0.518	0.009	19	13	0.508	0.014	25	29	0.518	0.010	18	21	0.469	0.009	18	41
chrII	163349	G	T	10	9	0.496	0.014	40	47	0.452	0.007	25	31	0.484	0.009	34	44	0.497	0.007	21	7	0.506	0.017	51	57	0.515	0.005	9	25	0.425	0.013	23	28	0.517	0.009	18	9	0.509	0.014	29	23	0.517	0.010	15	41	0.470	0.009	21	37
chrII	163497	A	G	14	6	0.497	0.014	42	52	0.451	0.007	23	26	0.485	0.009	44	47	0.499	0.007	8	4	0.508	0.017	44	44	0.514	0.005	10	8	0.424	0.013	17	25	0.518	0.009	7	19	0.510	0.014	19	20	0.513	0.010	23	22	0.469	0.009	18	24
chrII	163787	A	C	9	12	0.497	0.014	29	37	0.452	0.007	21	16	0.486	0.009	36	38	0.498	0.007	5	9	0.508	0.017	35	45	0.513	0.005	8	8	0.424	0.014	14	27	0.518	0.009	8	9	0.509	0.014	18	18	0.516	0.010	30	29	0.470	0.009	12	21
chrII	163854	T	C	6	7	0.497	0.014	29	29	0.452	0.007	16	17	0.486	0.009	29	37	0.498	0.007	5	6	0.508	0.017	35	37	0.513	0.005	3	4	0.424	0.014	16	28	0.518	0.009	6	9	0.509	0.014	13	14	0.516	0.010	26	30	0.470	0.009	8	14
chrII	163892	C	T	4	7	0.496	0.014	26	26	0.451	0.007	14	22	0.485	0.009	31	32	0.500	0.007	3	5	0.508	0.017	41	42	0.511	0.005	6	5	0.425	0.013	19	22	0.516	0.009	2	8	0.505	0.014	12	11	0.516	0.010	21	25	0.471	0.009	10	19
chrII	163967	A	G	3	7	0.496	0.014	22	22	0.452	0.007	14	13	0.485	0.009	27	37	0.500	0.007	4	5	0.508	0.017	33	47	0.511	0.005	3	15	0.425	0.013	14	10	0.516	0.009	5	3	0.505	0.014	14	10	0.516	0.010	23	13	0.471	0.009	4	18
chrII	163989	G	A	7	8	0.496	0.014	21	22	0.452	0.007	11	9	0.485	0.009	27	34	0.500	0.007	4	4	0.508	0.017	28	48	0.511	0.005	5	11	0.425	0.013	15	10	0.516	0.009	5	4	0.505	0.014	11	10	0.516	0.010	21	9	0.471	0.009	3	16
chrII	164378	T	C	14	6	0.496	0.014	20	29	0.451	0.007	22	28	0.484	0.009	37	15	0.498	0.007	13	13	0.510	0.017	33	32	0.510	0.005	19	15	0.426	0.013	22	21	0.517	0.009	12	7	0.506	0.014	38	14	0.517	0.010	26	20	0.470	0.009	24	25
chrII	164419	T	C	5	4	0.496	0.014	10	19	0.451	0.007	17	15	0.484	0.009	14	6	0.498	0.007	8	6	0.512	0.017	26	29	0.510	0.005	9	6	0.426	0.013	15	11	0.519	0.009	5	2	0.504	0.014	15	11	0.518	0.010	14	13	0.470	0.009	11	13
chrII	164828	C	T	9	2	0.496	0.014	19	27	0.451	0.007	4	18	0.484	0.009	31	15	0.499	0.007	6	3	0.512	0.017	60	49	0.509	0.005	0	5	0.428	0.013	9	16	0.518	0.009	15	7	0.503	0.014	22	9	0.517	0.010	21	10	0.469	0.009	11	17
chrII	164914	A	G	5	4	0.496	0.014	21	23	0.450	0.007	5	12	0.484	0.009	25	17	0.499	0.007	4	8	0.512	0.017	53	35	0.509	0.005	3	2	0.427	0.013	13	16	0.518	0.009	11	7	0.503	0.014	15	8	0.517	0.010	11	13	0.469	0.009	14	17
chrII	164985	C	T	4	6	0.496	0.014	18	20	0.450	0.007	2	5	0.482	0.009	18	15	0.499	0.007	3	5	0.512	0.017	37	26	0.509	0.005	4	3	0.427	0.013	10	9	0.518	0.009	1	6	0.503	0.014	3	7	0.517	0.010	12	13	0.467	0.009	8	9
chrII	164995	T	G	2	6	0.496	0.014	18	17	0.450	0.007	2	5	0.482	0.009	20	18	0.499	0.007	0	6	0.512	0.017	33	28	0.509	0.005	4	4	0.427	0.013	8	9	0.518	0.009	0	3	0.503	0.014	1	8	0.517	0.010	9	16	0.467	0.009	5	10
chrII	165048	C	T	1	3	0.496	0.014	14	15	0.450	0.007	2	5	0.482	0.009	13	14	0.499	0.007	0	3	0.512	0.017	11	18	0.509	0.005	1	2	0.427	0.013	7	8	0.518	0.009	0	1	0.503	0.014	2	7	0.517	0.010	11	13	0.467	0.009	5	8
chrII	165107	A	G	3	5	0.496	0.014	21	21	0.450	0.007	8	9	0.482	0.009	15	11	0.499	0.007	1	1	0.512	0.017	32	23	0.509	0.005	1	5	0.427	0.013	16	11	0.518	0.009	2	1	0.503	0.014	6	9	0.517	0.010	13	14	0.467	0.009	3	12
chrII	165259	G	A	12	7	0.495	0.013	38	37	0.450	0.007	39	31	0.483	0.009	36	46	0.499	0.007	20	10	0.511	0.017	45	38	0.508	0.005	15	23	0.429	0.013	40	20	0.516	0.009	16	18	0.504	0.014	32	23	0.517	0.010	29	39	0.465	0.009	26	43
chrII	165525	G	A	2	4	0.495	0.013	35	36	0.450	0.007	12	17	0.483	0.009	33	33	0.499	0.006	4	1	0.511	0.017	30	30	0.507	0.005	5	3	0.429	0.013	17	12	0.516	0.009	5	4	0.503	0.014	11	7	0.516	0.010	20	17	0.464	0.009	10	20
chrII	165680	A	C	2	5	0.498	0.013	14	21	0.449	0.007	5	4	0.483	0.009	14	20	0.500	0.006	2	6	0.510	0.016	19	35	0.505	0.005	1	3	0.428	0.013	6	8	0.516	0.009	5	3	0.501	0.014	8	5	0.516	0.010	4	6	0.464	0.009	6	6
chrII	165729	T	C	4	4	0.498	0.013	17	20	0.449	0.007	4	5	0.484	0.009	10	18	0.500	0.006	0	5	0.510	0.016	26	35	0.505	0.005	0	0	0.428	0.013	8	15	0.516	0.009	3	7	0.501	0.014	9	8	0.516	0.010	7	3	0.463	0.009	8	4
chrII	165877	T	C	0	0	0.497	0.013	1	1	0.451	0.007	0	2	0.484	0.009	3	2	0.501	0.006	0	0	0.510	0.016	6	4	0.506	0.005	0	0	0.428	0.013	0	4	0.513	0.008	6	0	0.501	0.014	2	0	0.516	0.010	1	0	0.463	0.009	3	0
chrII	166019	T	C	0	0	0.498	0.013	7	8	0.453	0.007	1	5	0.487	0.009	10	7	0.500	0.006	0	3	0.510	0.016	20	11	0.506	0.005	2	0	0.423	0.013	0	6	0.513	0.009	6	3	0.500	0.014	2	3	0.519	0.010	7	6	0.462	0.009	2	6
chrII	166027	T	C	0	0	0.498	0.013	7	8	0.453	0.007	1	5	0.487	0.009	10	7	0.500	0.006	0	3	0.510	0.016	16	10	0.506	0.005	2	0	0.423	0.013	0	5	0.513	0.009	5	3	0.500	0.014	1	3	0.519	0.010	7	6	0.462	0.009	1	6
chrII	166227	A	G	3	1	0.497	0.013	17	17	0.450	0.007	9	8	0.486	0.009	4	14	0.501	0.006	1	1	0.511	0.016	18	15	0.505	0.005	4	2	0.426	0.013	9	9	0.513	0.008	5	3	0.502	0.014	7	7	0.517	0.010	5	11	0.463	0.009	7	5
chrII	166311	C	T	1	2	0.497	0.013	5	12	0.450	0.007	4	6	0.486	0.009	2	11	0.501	0.006	1	3	0.511	0.016	25	14	0.505	0.005	2	2	0.426	0.013	7	0	0.513	0.008	2	2	0.502	0.014	7	6	0.517	0.010	2	6	0.463	0.009	8	6
chrII	166544	G	A	5	7	0.497	0.013	10	21	0.450	0.007	20	13	0.486	0.009	33	15	0.501	0.006	0	9	0.511	0.016	41	39	0.505	0.005	6	4	0.426	0.013	19	15	0.513	0.008	7	10	0.502	0.014	12	22	0.517	0.010	7	9	0.463	0.009	21	15
chrII	166572	C	T	5	7	0.498	0.013	14	29	0.452	0.007	20	14	0.488	0.009	31	14	0.500	0.006	0	8	0.509	0.016	30	32	0.505	0.005	4	3	0.422	0.013	18	15	0.513	0.009	8	10	0.502	0.014	12	24	0.516	0.010	9	9	0.465	0.009	21	14
chrII	166654	T	C	3	11	0.498	0.013	21	23	0.452	0.007	15	13	0.488	0.009	23	15	0.500	0.006	5	6	0.509	0.016	39	29	0.505	0.005	4	4	0.422	0.013	17	18	0.513	0.009	7	5	0.502	0.014	13	12	0.516	0.010	9	17	0.465	0.009	16	13
chrII	166703	G	A	5	10	0.498	0.013	16	21	0.452	0.007	10	11	0.488	0.009	22	19	0.500	0.006	3	5	0.509	0.016	42	27	0.505	0.005	1	7	0.422	0.013	20	23	0.513	0.009	5	1	0.502	0.014	10	9	0.516	0.010	6	14	0.465	0.009	10	4
chrII	166909	C	G	8	3	0.496	0.013	37	28	0.453	0.007	15	14	0.488	0.009	26	25	0.499	0.006	4	2	0.512	0.016	40	50	0.506	0.005	8	10	0.425	0.013	21	18	0.514	0.009	5	4	0.501	0.014	14	14	0.516	0.010	13	9	0.464	0.009	9	13
chrII	167174	A	G	2	4	0.496	0.013	26	30	0.453	0.007	13	10	0.488	0.009	26	27	0.500	0.007	6	13	0.512	0.016	47	42	0.505	0.005	5	12	0.425	0.013	13	19	0.514	0.009	14	8	0.501	0.014	9	10	0.516	0.010	11	19	0.464	0.009	12	14
chrII	167373	C	T	1	2	0.491	0.014	19	22	0.454	0.007	3	5	0.487	0.009	17	5	0.500	0.007	5	6	0.512	0.016	34	25	0.505	0.005	1	5	0.423	0.014	8	9	0.515	0.009	4	0	0.500	0.014	5	1	0.518	0.010	7	5	0.464	0.009	4	12
chrII	167426	G	A	2	1	0.493	0.014	14	10	0.453	0.007	3	8	0.487	0.009	6	4	0.500	0.007	2	4	0.512	0.016	35	31	0.505	0.005	3	5	0.425	0.013	7	4	0.515	0.009	2	0	0.501	0.014	0	2	0.518	0.010	6	4	0.464	0.009	5	11
chrII	167527	G	A	3	6	0.493	0.014	4	7	0.453	0.007	3	4	0.486	0.009	7	10	0.498	0.007	0	0	0.509	0.016	35	20	0.504	0.005	0	0	0.421	0.014	1	2	0.514	0.009	4	1	0.501	0.014	5	0	0.515	0.010	4	3	0.464	0.009	4	1
chrII	167897	A	G	1	3	0.488	0.014	15	12	0.454	0.007	11	0	0.486	0.009	8	11	0.499	0.007	2	2	0.508	0.016	26	15	0.503	0.005	0	3	0.422	0.014	2	8	0.517	0.009	3	2	0.502	0.014	9	3	0.517	0.010	9	11	0.462	0.009	8	2
chrII	168036	A	C	4	5	0.488	0.014	26	26	0.454	0.007	9	7	0.486	0.009	14	21	0.499	0.007	2	4	0.508	0.016	17	21	0.503	0.005	1	7	0.422	0.014	10	16	0.517	0.009	6	2	0.502	0.014	15	7	0.516	0.010	19	8	0.462	0.009	5	12
chrII	168065	T	C	6	8	0.488	0.014	31	32	0.452	0.007	12	10	0.486	0.009	26	28	0.499	0.007	3	6	0.507	0.017	23	29	0.503	0.005	3	13	0.422	0.014	11	22	0.517	0.009	7	5	0.502	0.014	15	19	0.516	0.010	22	14	0.462	0.009	8	9
chrII	168150	C	G	9	9	0.486	0.013	32	29	0.451	0.007	23	12	0.485	0.009	33	45	0.498	0.007	8	3	0.509	0.016	29	30	0.503	0.005	8	20	0.422	0.013	8	23	0.517	0.009	15	13	0.499	0.014	33	25	0.518	0.010	23	17	0.463	0.009	18	20
chrII	168194	G	A	9	8	0.486	0.013	38	40	0.451	0.007	23	24	0.485	0.009	44	44	0.498	0.007	12	8	0.509	0.016	30	18	0.503	0.005	10	27	0.422	0.013	15	26	0.517	0.009	20	23	0.499	0.014	30	33	0.518	0.010	26	25	0.463	0.009	19	29
chrII	168448	T	C	4	7	0.486	0.014	21	31	0.449	0.007	7	9	0.484	0.009	21	36	0.499	0.007	4	4	0.507	0.017	21	33	0.502	0.005	6	4	0.421	0.014	11	18	0.516	0.009	4	4	0.496	0.014	8	20	0.518	0.010	9	14	0.463	0.009	2	14
chrII	168467	T	G	2	5	0.486	0.014	24	27	0.449	0.007	6	6	0.484	0.009	23	31	0.499	0.007	3	6	0.507	0.017	23	31	0.502	0.005	7	4	0.421	0.014	13	11	0.516	0.009	4	3	0.496	0.014	7	14	0.518	0.010	8	15	0.463	0.009	2	14
chrII	168536	A	G	2	5	0.486	0.014	16	24	0.449	0.007	5	4	0.484	0.009	31	27	0.499	0.007	4	11	0.507	0.017	34	41	0.502	0.005	6	7	0.421	0.014	14	13	0.516	0.009	0	1	0.496	0.014	10	14	0.518	0.010	12	16	0.463	0.009	8	11
chrII	168653	G	A	2	5	0.485	0.013	16	24	0.450	0.007	0	8	0.485	0.009	19	19	0.499	0.007	7	1	0.507	0.017	54	33	0.503	0.005	4	10	0.421	0.013	8	17	0.515	0.009	1	4	0.494	0.014	13	11	0.517	0.010	13	11	0.463	0.009	10	5
chrII	168711	C	T	1	3	0.485	0.013	12	28	0.450	0.007	4	3	0.484	0.009	18	29	0.499	0.007	3	0	0.508	0.017	46	42	0.503	0.005	9	13	0.421	0.013	4	13	0.515	0.009	2	2	0.494	0.014	10	6	0.517	0.010	15	15	0.463	0.009	13	6
chrII	168731	A	G	2	5	0.485	0.013	11	29	0.450	0.007	5	2	0.484	0.009	17	31	0.499	0.007	0	2	0.508	0.017	44	39	0.503	0.005	7	14	0.421	0.013	5	14	0.515	0.009	2	4	0.494	0.014	15	10	0.517	0.010	17	12	0.463	0.009	13	7
chrII	168747	A	G	2	5	0.485	0.013	7	28	0.450	0.007	6	4	0.484	0.009	17	35	0.499	0.007	2	2	0.508	0.017	42	39	0.503	0.005	8	16	0.421	0.013	4	14	0.515	0.009	2	6	0.494	0.014	14	9	0.517	0.010	19	11	0.463	0.009	12	7
chrII	168775	A	T	2	5	0.485	0.013	11	29	0.450	0.007	5	9	0.484	0.009	21	38	0.499	0.007	4	2	0.508	0.017	35	47	0.503	0.005	6	12	0.421	0.013	7	13	0.515	0.009	2	6	0.494	0.014	12	14	0.517	0.010	19	11	0.463	0.009	11	6
chrII	168802	T	C	3	6	0.485	0.013	7	29	0.450	0.007	4	10	0.484	0.009	16	37	0.499	0.007	4	4	0.508	0.017	33	44	0.503	0.005	5	13	0.421	0.013	6	11	0.515	0.009	1	7	0.494	0.014	11	13	0.517	0.010	18	11	0.463	0.009	8	8
chrII	169483	A	G	0	2	0.486	0.013	13	22	0.451	0.007	2	9	0.483	0.009	7	25	0.494	0.007	4	2	0.507	0.016	30	25	0.502	0.005	2	7	0.422	0.013	6	9	0.511	0.009	0	5	0.488	0.014	3	12	0.514	0.010	9	13	0.461	0.009	6	7
chrII	169496	G	C	0	3	0.486	0.013	10	25	0.451	0.007	2	8	0.483	0.009	7	27	0.494	0.007	4	1	0.507	0.016	32	23	0.502	0.005	2	8	0.422	0.013	8	10	0.511	0.009	0	5	0.488	0.014	5	9	0.514	0.010	9	13	0.461	0.009	6	8
chrII	169529	T	C	1	9	0.482	0.013	17	29	0.451	0.007	0	8	0.483	0.009	10	26	0.496	0.007	4	5	0.507	0.016	34	32	0.500	0.005	4	8	0.422	0.013	10	11	0.512	0.009	0	4	0.489	0.014	7	11	0.513	0.010	16	9	0.461	0.009	3	11
chrII	169566	G	T	2	12	0.482	0.013	25	37	0.451	0.007	3	8	0.483	0.009	7	31	0.496	0.007	5	5	0.507	0.016	33	31	0.500	0.005	5	7	0.422	0.013	14	13	0.512	0.009	2	3	0.489	0.014	8	10	0.513	0.010	22	14	0.461	0.009	7	17
chrII	169589	A	G	3	14	0.482	0.013	27	34	0.451	0.007	8	13	0.483	0.009	18	39	0.496	0.007	5	8	0.507	0.016	29	32	0.500	0.005	9	6	0.422	0.013	22	13	0.512	0.009	5	6	0.489	0.014	13	12	0.513	0.010	25	21	0.461	0.009	11	22
chrII	169601	A	G	2	14	0.482	0.013	29	37	0.451	0.007	11	13	0.483	0.009	20	44	0.496	0.007	4	8	0.507	0.016	30	36	0.500	0.005	12	6	0.422	0.013	23	16	0.512	0.009	9	9	0.489	0.014	16	12	0.513	0.010	27	25	0.461	0.009	14	20
chrII	169621	C	T	3	13	0.482	0.013	32	35	0.451	0.007	15	11	0.483	0.009	22	42	0.496	0.007	3	6	0.507	0.016	29	37	0.500	0.005	11	3	0.422	0.013	19	13	0.512	0.009	11	7	0.489	0.014	19	13	0.513	0.010	21	22	0.461	0.009	14	19
chrII	169820	G	T	14	15	0.485	0.013	50	56	0.452	0.007	40	46	0.483	0.009	55	56	0.494	0.007	8	6	0.507	0.016	44	44	0.501	0.005	22	8	0.425	0.013	30	28	0.511	0.009	19	12	0.487	0.014	34	19	0.513	0.010	33	41	0.462	0.009	22	25
chrII	169875	T	C	6	10	0.486	0.013	47	56	0.452	0.007	31	30	0.482	0.009	57	53	0.495	0.006	10	10	0.507	0.016	57	51	0.500	0.005	15	22	0.425	0.013	37	30	0.511	0.008	11	17	0.487	0.014	23	27	0.512	0.010	31	52	0.462	0.009	28	31
chrII	170167	C	G	1	1	0.484	0.013	7	12	0.452	0.007	5	4	0.482	0.009	11	3	0.496	0.006	3	1	0.508	0.016	41	37	0.501	0.005	0	0	0.425	0.013	6	5	0.510	0.008	4	2	0.488	0.014	6	2	0.513	0.010	5	7	0.464	0.009	6	4
chrII	170206	G	T	1	0	0.484	0.013	3	5	0.452	0.007	2	0	0.482	0.009	6	0	0.496	0.006	2	0	0.508	0.016	22	24	0.501	0.005	2	0	0.425	0.013	4	1	0.510	0.008	2	0	0.488	0.014	4	0	0.513	0.010	2	3	0.464	0.009	3	1
chrII	170207	C	T	1	0	0.484	0.013	3	5	0.452	0.007	2	0	0.482	0.009	6	0	0.496	0.006	2	0	0.508	0.016	22	24	0.501	0.005	2	0	0.425	0.013	4	1	0.510	0.008	2	0	0.488	0.014	4	0	0.513	0.010	2	3	0.464	0.009	3	1
chrII	170208	C	T	1	0	0.484	0.013	3	5	0.452	0.007	2	0	0.482	0.009	6	0	0.496	0.006	2	0	0.508	0.016	22	24	0.501	0.005	2	0	0.425	0.013	4	1	0.510	0.008	2	0	0.488	0.014	4	0	0.513	0.010	2	3	0.464	0.009	3	1
chrII	170320	A	C	4	0	0.484	0.013	11	9	0.452	0.007	2	11	0.482	0.009	15	18	0.496	0.006	2	2	0.508	0.016	38	39	0.501	0.005	4	4	0.429	0.013	11	9	0.510	0.008	4	3	0.489	0.014	7	7	0.513	0.010	6	13	0.464	0.009	10	3
chrII	170442	T	C	3	3	0.484	0.013	13	20	0.452	0.007	13	11	0.483	0.009	8	21	0.497	0.006	2	2	0.508	0.016	37	39	0.500	0.005	5	0	0.429	0.013	10	6	0.510	0.008	1	2	0.489	0.014	1	6	0.514	0.010	11	14	0.464	0.009	9	16
chrII	170790	T	C	10	9	0.486	0.013	8	18	0.453	0.007	13	13	0.485	0.009	19	23	0.498	0.006	6	3	0.510	0.016	69	46	0.501	0.005	3	8	0.432	0.013	10	17	0.510	0.008	1	1	0.490	0.014	8	8	0.511	0.010	7	17	0.465	0.009	15	23
chrII	171183	G	T	5	2	0.485	0.013	22	14	0.456	0.007	16	7	0.483	0.009	27	34	0.499	0.006	2	2	0.507	0.016	57	47	0.500	0.005	4	6	0.433	0.013	24	12	0.508	0.008	0	6	0.490	0.014	10	7	0.510	0.010	17	6	0.465	0.009	3	20
chrII	171230	A	T	2	2	0.485	0.013	19	12	0.456	0.007	6	4	0.483	0.009	22	23	0.499	0.006	2	2	0.507	0.016	61	49	0.500	0.005	2	5	0.433	0.013	17	7	0.509	0.008	0	2	0.490	0.014	8	7	0.510	0.010	15	7	0.466	0.009	4	16
chrII	171433	A	G	4	0	0.488	0.013	13	13	0.455	0.007	9	8	0.483	0.009	20	23	0.500	0.006	2	0	0.506	0.016	62	49	0.500	0.005	4	6	0.434	0.013	4	10	0.510	0.008	3	6	0.490	0.014	2	10	0.510	0.010	7	6	0.465	0.009	7	9
chrII	171570	A	G	14	9	0.488	0.013	30	41	0.456	0.007	22	23	0.482	0.009	30	32	0.499	0.006	6	4	0.506	0.016	63	59	0.499	0.005	17	16	0.433	0.013	14	26	0.509	0.008	9	9	0.489	0.014	14	19	0.510	0.010	26	18	0.464	0.009	25	25
chrII	171612	G	C	14	8	0.488	0.013	37	62	0.456	0.007	31	40	0.482	0.009	49	39	0.499	0.006	9	19	0.506	0.016	63	62	0.499	0.005	12	32	0.433	0.013	23	32	0.510	0.008	24	19	0.490	0.014	26	26	0.510	0.010	31	24	0.464	0.009	38	48
chrII	172028	G	C	13	11	0.488	0.013	36	69	0.456	0.007	21	31	0.483	0.009	50	59	0.499	0.006	11	16	0.506	0.016	47	40	0.499	0.005	14	20	0.433	0.013	47	22	0.510	0.008	16	21	0.489	0.014	22	29	0.509	0.010	24	36	0.464	0.009	26	43
chrII	172038	T	A	15	10	0.488	0.013	37	74	0.456	0.007	21	32	0.483	0.009	57	61	0.499	0.006	12	16	0.506	0.016	42	43	0.499	0.005	18	22	0.433	0.013	49	24	0.510	0.008	13	20	0.489	0.014	21	31	0.509	0.010	27	36	0.464	0.009	27	40
chrII	172113	T	C	14	16	0.488	0.013	38	51	0.456	0.007	19	31	0.483	0.009	56	31	0.499	0.006	6	9	0.506	0.016	27	44	0.499	0.005	11	22	0.433	0.013	32	24	0.510	0.008	8	15	0.489	0.014	22	17	0.509	0.010	25	29	0.464	0.009	13	34
chrII	172223	A	G	13	13	0.488	0.013	28	32	0.456	0.007	24	17	0.483	0.009	29	37	0.499	0.006	3	7	0.506	0.016	26	39	0.499	0.005	3	14	0.433	0.013	34	19	0.510	0.008	7	5	0.489	0.014	14	20	0.509	0.010	14	30	0.464	0.009	12	23
chrII	172245	C	T	11	5	0.488	0.013	27	32	0.456	0.007	25	20	0.483	0.009	32	30	0.499	0.006	4	6	0.506	0.016	33	34	0.499	0.005	3	11	0.433	0.013	35	17	0.510	0.008	5	5	0.489	0.014	12	17	0.509	0.010	14	29	0.464	0.009	12	26
chrII	172262	A	G	11	5	0.488	0.013	30	28	0.456	0.007	22	19	0.483	0.009	30	30	0.499	0.006	4	5	0.506	0.016	34	32	0.499	0.005	3	10	0.433	0.013	28	16	0.510	0.008	4	4	0.489	0.014	12	19	0.509	0.010	12	29	0.464	0.009	9	25
chrII	172346	A	T	7	0	0.492	0.013	18	10	0.457	0.007	2	7	0.483	0.009	22	16	0.500	0.006	1	5	0.509	0.016	25	28	0.499	0.005	0	4	0.435	0.013	13	7	0.509	0.008	2	2	0.489	0.014	7	5	0.511	0.010	15	10	0.464	0.009	10	10
chrII	172383	C	T	5	0	0.492	0.013	13	7	0.457	0.007	2	7	0.483	0.009	24	16	0.500	0.006	3	5	0.509	0.016	21	36	0.499	0.005	0	4	0.435	0.013	12	11	0.509	0.008	2	2	0.489	0.014	6	2	0.511	0.010	19	8	0.464	0.009	11	10
chrII	172488	A	G	5	2	0.492	0.013	8	12	0.458	0.007	2	8	0.482	0.009	8	15	0.501	0.006	1	4	0.509	0.016	25	36	0.498	0.005	3	1	0.435	0.013	6	5	0.507	0.008	6	0	0.490	0.014	4	6	0.512	0.010	16	6	0.467	0.009	11	9
chrII	173028	T	C	6	10	0.493	0.013	38	22	0.462	0.006	21	23	0.485	0.009	28	29	0.501	0.006	2	4	0.507	0.016	62	50	0.497	0.005	12	10	0.431	0.013	17	19	0.508	0.008	5	4	0.487	0.014	19	19	0.509	0.010	20	34	0.468	0.008	24	18
chrII	173043	A	G	8	12	0.493	0.013	48	25	0.462	0.006	26	26	0.485	0.009	35	29	0.501	0.006	5	4	0.507	0.016	73	57	0.497	0.005	13	15	0.431	0.013	22	24	0.508	0.008	8	6	0.487	0.014	19	27	0.509	0.010	23	36	0.468	0.008	32	21
chrII	173254	A	T	9	9	0.493	0.013	39	46	0.461	0.006	32	34	0.485	0.009	34	36	0.501	0.006	7	10	0.509	0.016	34	42	0.494	0.005	6	9	0.433	0.013	31	25	0.510	0.008	12	6	0.486	0.014	22	16	0.509	0.010	28	19	0.467	0.008	17	29
chrII	173385	G	A	10	9	0.493	0.013	31	42	0.461	0.006	31	32	0.486	0.009	45	32	0.502	0.006	4	6	0.508	0.016	37	50	0.494	0.005	6	10	0.432	0.013	24	29	0.508	0.008	9	9	0.487	0.014	19	20	0.509	0.010	17	26	0.467	0.008	14	17
chrII	173659	T	C	4	9	0.494	0.013	18	31	0.462	0.006	13	8	0.485	0.009	36	33	0.502	0.006	4	7	0.509	0.016	52	56	0.494	0.005	8	2	0.432	0.013	12	12	0.510	0.008	2	12	0.487	0.014	6	9	0.509	0.010	18	27	0.466	0.009	11	19
chrII	174030	G	A	8	10	0.494	0.013	31	31	0.462	0.007	28	18	0.486	0.009	27	27	0.504	0.006	11	8	0.511	0.016	51	63	0.494	0.005	4	12	0.433	0.013	32	13	0.511	0.008	6	11	0.487	0.014	17	9	0.509	0.010	19	25	0.466	0.009	18	19
chrII	174060	T	C	5	9	0.494	0.013	25	28	0.462	0.007	20	10	0.486	0.009	23	29	0.504	0.006	9	5	0.511	0.016	60	63	0.494	0.005	6	11	0.433	0.013	28	17	0.511	0.008	7	15	0.487	0.014	9	8	0.509	0.010	13	20	0.466	0.009	17	11
chrII	174535	C	T	9	0	0.494	0.013	17	23	0.462	0.007	11	7	0.487	0.009	36	21	0.503	0.006	0	8	0.511	0.016	25	29	0.494	0.005	7	7	0.430	0.013	6	18	0.512	0.008	6	12	0.488	0.014	4	12	0.509	0.010	8	12	0.466	0.009	8	18
chrII	174555	A	C	6	0	0.494	0.013	15	19	0.462	0.007	6	7	0.487	0.009	34	24	0.503	0.006	2	6	0.511	0.016	26	31	0.494	0.005	6	6	0.430	0.013	5	14	0.512	0.008	5	14	0.488	0.014	5	8	0.509	0.010	7	13	0.466	0.009	7	17
chrII	174597	A	G	6	0	0.494	0.013	9	17	0.462	0.007	5	3	0.487	0.009	16	16	0.503	0.006	3	6	0.511	0.016	25	21	0.494	0.005	1	5	0.430	0.013	3	9	0.512	0.008	2	7	0.488	0.014	5	3	0.509	0.010	4	6	0.466	0.009	7	4
chrII	174599	G	C	6	0	0.494	0.013	9	17	0.462	0.007	5	3	0.487	0.009	16	16	0.503	0.006	3	6	0.511	0.016	25	21	0.494	0.005	1	5	0.430	0.013	3	9	0.512	0.008	2	7	0.488	0.014	5	3	0.509	0.010	4	6	0.466	0.009	7	4
chrII	174685	A	G	0	0	0.494	0.013	2	0	0.462	0.006	0	0	0.486	0.009	2	3	0.504	0.006	0	0	0.511	0.016	2	1	0.494	0.005	0	0	0.430	0.013	0	2	0.512	0.008	1	0	0.488	0.014	2	1	0.509	0.010	0	0	0.468	0.008	0	0
chrII	174688	C	T	0	0	0.494	0.013	2	0	0.462	0.006	0	0	0.486	0.009	2	3	0.504	0.006	0	0	0.511	0.016	2	1	0.494	0.005	0	0	0.430	0.013	0	2	0.512	0.008	1	0	0.488	0.014	2	1	0.509	0.010	0	0	0.468	0.008	0	0
chrII	174758	A	G	1	0	0.494	0.013	1	0	0.462	0.006	0	0	0.486	0.009	0	2	0.504	0.006	0	0	0.511	0.016	6	9	0.494	0.005	0	0	0.430	0.013	1	1	0.512	0.008	0	0	0.488	0.014	0	0	0.509	0.010	1	0	0.468	0.008	2	0
chrII	174853	C	T	4	1	0.494	0.013	3	4	0.462	0.006	1	1	0.486	0.009	4	7	0.504	0.006	2	1	0.511	0.016	20	28	0.494	0.005	0	4	0.430	0.013	2	5	0.512	0.008	4	0	0.488	0.014	2	2	0.509	0.010	3	1	0.468	0.008	0	4
chrII	174871	A	T	4	1	0.494	0.013	6	6	0.464	0.007	2	1	0.485	0.009	10	11	0.505	0.006	4	4	0.510	0.016	23	29	0.493	0.005	1	7	0.431	0.013	3	5	0.510	0.008	5	0	0.488	0.014	2	2	0.509	0.010	3	3	0.469	0.009	0	5
chrII	174881	T	G	4	0	0.494	0.013	7	6	0.464	0.007	2	1	0.485	0.009	12	8	0.505	0.006	4	4	0.510	0.016	21	24	0.493	0.005	1	6	0.431	0.013	3	3	0.510	0.008	5	0	0.488	0.014	3	2	0.509	0.010	3	3	0.469	0.009	0	5
chrII	174882	T	C	4	0	0.494	0.013	7	6	0.464	0.007	2	1	0.485	0.009	12	8	0.505	0.006	4	4	0.510	0.016	21	24	0.493	0.005	1	6	0.431	0.013	3	3	0.510	0.008	5	0	0.488	0.014	3	2	0.509	0.010	3	3	0.469	0.009	0	5
chrII	175054	A	G	4	4	0.494	0.013	24	19	0.463	0.006	13	17	0.484	0.009	31	30	0.505	0.006	4	9	0.510	0.016	34	28	0.493	0.005	5	3	0.431	0.013	19	10	0.510	0.008	1	6	0.488	0.014	6	15	0.510	0.010	8	14	0.469	0.008	10	16
chrII	175109	T	A	6	6	0.493	0.013	27	29	0.464	0.007	13	17	0.484	0.009	26	28	0.504	0.006	5	9	0.511	0.016	47	40	0.493	0.005	6	4	0.431	0.013	25	15	0.510	0.008	2	8	0.489	0.014	13	21	0.510	0.010	7	17	0.469	0.009	15	23
chrII	175409	A	G	8	6	0.492	0.013	26	38	0.465	0.007	13	5	0.483	0.009	48	16	0.503	0.006	8	1	0.507	0.016	47	44	0.493	0.005	2	6	0.431	0.013	10	17	0.509	0.008	7	8	0.489	0.014	14	13	0.509	0.010	18	18	0.468	0.008	16	11
chrII	175439	G	A	11	6	0.492	0.013	31	41	0.465	0.007	13	12	0.483	0.009	48	23	0.503	0.006	9	2	0.507	0.016	43	45	0.493	0.005	1	8	0.431	0.013	14	18	0.509	0.008	7	4	0.489	0.014	16	10	0.509	0.010	22	18	0.468	0.008	17	17
chrII	175505	C	A	7	6	0.492	0.013	35	30	0.465	0.007	16	13	0.483	0.009	45	29	0.503	0.006	11	3	0.507	0.016	56	61	0.493	0.005	3	6	0.431	0.013	15	13	0.509	0.008	2	6	0.489	0.014	12	12	0.509	0.010	26	22	0.468	0.008	20	17
chrII	175526	A	G	7	10	0.494	0.013	47	33	0.465	0.007	25	18	0.482	0.009	48	27	0.503	0.006	5	4	0.507	0.016	48	54	0.493	0.005	8	9	0.431	0.013	18	14	0.509	0.008	6	10	0.490	0.014	7	15	0.509	0.010	26	22	0.468	0.008	25	17
chrII	175784	T	C	7	8	0.494	0.013	52	43	0.465	0.006	21	29	0.482	0.009	34	29	0.503	0.006	9	7	0.509	0.016	33	40	0.493	0.005	12	22	0.433	0.013	22	31	0.510	0.008	4	4	0.489	0.014	18	19	0.510	0.010	25	30	0.469	0.008	23	21
chrII	175964	T	C	8	11	0.493	0.013	24	40	0.467	0.006	18	9	0.481	0.009	23	31	0.503	0.006	4	8	0.509	0.016	44	46	0.493	0.005	5	11	0.433	0.013	23	7	0.509	0.008	6	4	0.489	0.014	10	12	0.510	0.010	15	18	0.468	0.008	15	11
chrII	176009	A	G	7	7	0.493	0.013	22	25	0.467	0.006	22	13	0.481	0.009	17	28	0.503	0.006	2	2	0.509	0.016	52	43	0.493	0.005	4	11	0.433	0.013	18	9	0.509	0.008	7	6	0.489	0.014	11	6	0.510	0.010	17	10	0.468	0.008	10	5
chrII	176084	T	C	3	5	0.493	0.013	18	25	0.467	0.006	18	13	0.481	0.009	22	32	0.503	0.006	7	0	0.509	0.016	41	37	0.493	0.005	9	5	0.433	0.013	5	5	0.509	0.008	6	3	0.489	0.014	8	9	0.510	0.010	17	17	0.468	0.008	13	8
chrII	176261	T	C	2	3	0.493	0.013	21	17	0.467	0.006	19	12	0.481	0.009	24	18	0.503	0.006	1	0	0.509	0.016	37	47	0.492	0.005	5	9	0.433	0.013	19	18	0.509	0.008	3	5	0.489	0.014	9	4	0.510	0.010	15	14	0.468	0.008	11	11
chrII	177622	G	A	8	3	0.491	0.013	17	20	0.468	0.006	10	6	0.480	0.009	12	11	0.500	0.006	2	1	0.510	0.016	41	28	0.489	0.005	7	4	0.434	0.013	10	10	0.508	0.008	7	5	0.489	0.014	10	4	0.510	0.009	9	10	0.469	0.008	11	17
chrII	177793	G	A	1	2	0.491	0.013	16	9	0.468	0.006	4	7	0.481	0.009	10	5	0.499	0.006	0	0	0.511	0.016	30	11	0.488	0.005	0	0	0.435	0.013	8	9	0.508	0.008	2	1	0.489	0.014	1	1	0.509	0.009	2	4	0.468	0.008	0	3
chrII	178351	C	T	16	14	0.492	0.013	55	56	0.467	0.006	41	27	0.481	0.009	65	45	0.499	0.006	8	3	0.512	0.016	60	61	0.488	0.005	19	8	0.435	0.013	47	26	0.508	0.008	10	13	0.489	0.014	23	31	0.509	0.009	21	35	0.467	0.008	41	26
chrII	179248	A	G	5	5	0.490	0.013	28	30	0.467	0.006	26	22	0.481	0.008	45	30	0.498	0.006	7	3	0.511	0.016	53	53	0.486	0.005	14	7	0.436	0.013	21	19	0.508	0.008	4	14	0.489	0.014	7	16	0.511	0.009	18	21	0.464	0.008	12	13
chrII	179257	C	T	10	5	0.490	0.013	37	30	0.467	0.006	28	22	0.481	0.008	46	33	0.498	0.006	9	3	0.511	0.016	62	62	0.486	0.005	17	10	0.436	0.013	27	21	0.508	0.008	5	13	0.489	0.014	12	18	0.511	0.009	19	21	0.464	0.008	16	13
chrII	179290	C	G	15	6	0.490	0.013	31	19	0.467	0.006	24	17	0.481	0.008	38	34	0.498	0.006	7	7	0.511	0.016	52	53	0.486	0.005	10	11	0.436	0.013	18	28	0.508	0.008	6	9	0.489	0.014	13	16	0.511	0.009	19	22	0.464	0.008	11	15
chrII	179410	T	C	8	3	0.490	0.013	33	11	0.467	0.006	19	17	0.481	0.008	37	36	0.498	0.006	3	6	0.511	0.016	65	58	0.486	0.005	6	5	0.436	0.013	14	20	0.508	0.008	5	5	0.488	0.014	15	21	0.511	0.009	28	18	0.464	0.008	19	25
chrII	179872	T	C	4	13	0.490	0.013	18	25	0.467	0.006	13	13	0.481	0.008	11	25	0.497	0.006	1	6	0.513	0.016	58	62	0.486	0.005	5	5	0.437	0.013	6	9	0.507	0.008	7	8	0.490	0.014	8	9	0.510	0.009	11	13	0.462	0.008	7	6
chrII	180070	T	G	7	5	0.492	0.013	19	11	0.467	0.006	5	4	0.480	0.009	16	21	0.497	0.006	0	3	0.509	0.016	31	37	0.485	0.005	1	0	0.440	0.013	8	8	0.507	0.008	8	4	0.489	0.014	10	15	0.510	0.009	16	10	0.462	0.008	4	11
chrII	180255	G	T	6	7	0.494	0.013	18	24	0.467	0.006	9	16	0.481	0.009	23	26	0.498	0.006	11	1	0.513	0.016	49	51	0.485	0.005	2	5	0.440	0.013	11	15	0.508	0.008	7	9	0.491	0.014	9	18	0.508	0.009	10	24	0.463	0.008	12	12
chrII	180379	A	G	13	12	0.494	0.013	28	25	0.467	0.006	12	15	0.481	0.009	29	29	0.498	0.006	10	1	0.513	0.016	40	41	0.485	0.005	8	9	0.440	0.013	18	9	0.508	0.008	6	2	0.491	0.014	12	9	0.508	0.009	14	18	0.463	0.008	23	3
chrII	180607	G	A	4	8	0.496	0.013	31	32	0.466	0.006	15	25	0.482	0.008	29	31	0.498	0.006	17	3	0.513	0.016	33	46	0.485	0.005	6	12	0.439	0.013	13	19	0.508	0.008	8	2	0.491	0.014	12	9	0.509	0.009	24	10	0.462	0.008	22	20
chrII	181033	T	C	7	14	0.493	0.013	55	48	0.465	0.006	28	24	0.480	0.008	45	29	0.496	0.006	16	13	0.510	0.016	48	74	0.484	0.005	12	16	0.441	0.013	29	25	0.509	0.008	11	14	0.492	0.014	15	16	0.511	0.009	22	31	0.460	0.008	19	23
[truncated: 42,886 more rows]
[truncated: 50 more columns]
