# Supplementary material for: Natural variants suppress mutations in hundreds of essential genes
Source: Mol Syst Biol. 2021 May 27;17(5):e10138. doi: 10.15252/msb.202010138 (PMC8156963; doi:10.15252/msb.202010138)
Supplement: Supplementary file 6 — Dataset EV4 [file MSB-17-e10138-s001.zip › seq_Y14276.xls]

#Chromosome	Location	Ref_allele	Alt_allele	TSQ465_Y14276_34.2_ref_count	TSQ465_Y14276_34.2_alt_count	TSQ465_Y14276_34.2_posterior_mean	TSQ465_Y14276_34.2_posterior_SD	TSQ2266_Y14276_26.1_ref_count	TSQ2266_Y14276_26.1_alt_count	TSQ2266_Y14276_26.1_posterior_mean	TSQ2266_Y14276_26.1_posterior_SD	SN851_Y14276_34.2_ref_count	SN851_Y14276_34.2_alt_count	SN851_Y14276_34.2_posterior_mean	SN851_Y14276_34.2_posterior_SD	SN851_Y14276_34.1_ref_count	SN851_Y14276_34.1_alt_count	SN851_Y14276_34.1_posterior_mean	SN851_Y14276_34.1_posterior_SD	TSQ465_Y14276_26.1_ref_count	TSQ465_Y14276_26.1_alt_count	TSQ465_Y14276_26.1_posterior_mean	TSQ465_Y14276_26.1_posterior_SD	SN851_Y14276_26.1_ref_count	SN851_Y14276_26.1_alt_count	SN851_Y14276_26.1_posterior_mean	SN851_Y14276_26.1_posterior_SD	SN851_Y14276_26.2_ref_count	SN851_Y14276_26.2_alt_count	SN851_Y14276_26.2_posterior_mean	SN851_Y14276_26.2_posterior_SD	TSQ465_Y14276_26.2_ref_count	TSQ465_Y14276_26.2_alt_count	TSQ465_Y14276_26.2_posterior_mean	TSQ465_Y14276_26.2_posterior_SD	TSQ2266_Y14276_26.2_ref_count	TSQ2266_Y14276_26.2_alt_count	TSQ2266_Y14276_26.2_posterior_mean	TSQ2266_Y14276_26.2_posterior_SD	TSQ2266_Y14276_34.1_ref_count	TSQ2266_Y14276_34.1_alt_count	TSQ2266_Y14276_34.1_posterior_mean	TSQ2266_Y14276_34.1_posterior_SD	TSQ2266_Y14276_34.2_ref_count	TSQ2266_Y14276_34.2_alt_count	TSQ2266_Y14276_34.2_posterior_mean	TSQ2266_Y14276_34.2_posterior_SD	TSQ465_Y14276_34.1_ref_count	TSQ465_Y14276_34.1_alt_count
chrI	925	T	C	41	54	0.460	0.026	32	10	0.686	0.032	24	30	0.426	0.030	28	25	0.441	0.034	46	73	0.408	0.021	13	11	0.540	0.037	25	31	0.521	0.035	73	93	0.469	0.019	40	20	0.631	0.030	12	19	0.493	0.045	48	36	0.658	0.023	32	67
chrI	980	A	G	43	86	0.460	0.026	51	20	0.686	0.032	36	58	0.426	0.030	31	41	0.440	0.034	47	106	0.408	0.021	25	29	0.540	0.037	38	37	0.521	0.035	87	111	0.469	0.019	36	30	0.631	0.030	14	25	0.493	0.045	66	39	0.658	0.023	48	107
chrI	981	A	C	43	86	0.460	0.026	51	20	0.686	0.032	36	58	0.426	0.030	31	41	0.440	0.034	47	106	0.408	0.021	25	29	0.540	0.037	38	37	0.521	0.035	87	111	0.469	0.019	36	30	0.631	0.030	14	25	0.493	0.045	66	39	0.658	0.023	48	107
chrI	1025	C	T	49	54	0.460	0.026	48	14	0.686	0.032	41	41	0.426	0.030	37	35	0.440	0.034	46	95	0.408	0.021	24	27	0.540	0.037	37	30	0.521	0.035	101	80	0.469	0.019	43	32	0.631	0.030	15	15	0.493	0.045	72	30	0.658	0.023	53	80
chrI	1035	A	T	47	45	0.460	0.026	42	12	0.686	0.032	40	38	0.426	0.030	30	34	0.440	0.034	45	90	0.408	0.021	26	24	0.540	0.037	36	25	0.521	0.035	93	69	0.469	0.019	47	24	0.631	0.030	13	13	0.493	0.045	67	33	0.658	0.023	50	78
chrI	1101	G	A	39	29	0.460	0.026	26	11	0.686	0.032	25	40	0.426	0.030	23	25	0.440	0.034	42	59	0.408	0.021	19	14	0.540	0.037	26	23	0.522	0.035	76	81	0.469	0.019	46	24	0.631	0.030	18	9	0.493	0.045	65	27	0.658	0.023	52	45
chrI	1164	T	C	41	24	0.460	0.026	18	9	0.686	0.032	18	36	0.426	0.030	14	24	0.440	0.034	38	57	0.408	0.021	17	12	0.540	0.037	18	15	0.522	0.035	61	67	0.469	0.019	32	15	0.631	0.030	11	5	0.493	0.045	55	18	0.658	0.023	48	42
chrI	1217	C	T	43	13	0.460	0.026	21	7	0.686	0.032	19	21	0.426	0.030	12	19	0.440	0.034	58	44	0.408	0.021	18	8	0.540	0.037	19	14	0.522	0.035	60	43	0.469	0.019	34	7	0.631	0.030	7	2	0.493	0.045	48	14	0.658	0.023	58	25
chrI	1230	T	A	43	13	0.460	0.026	22	6	0.686	0.032	22	18	0.426	0.030	14	18	0.440	0.034	60	36	0.408	0.021	14	8	0.540	0.037	23	12	0.522	0.035	60	42	0.469	0.019	40	5	0.631	0.030	4	3	0.493	0.045	42	11	0.658	0.023	57	22
chrI	1238	C	T	43	14	0.460	0.026	23	7	0.686	0.032	23	17	0.426	0.030	13	20	0.440	0.034	67	38	0.408	0.021	15	10	0.540	0.037	25	11	0.522	0.035	68	43	0.469	0.019	43	5	0.631	0.030	6	3	0.493	0.045	45	9	0.658	0.023	62	28
chrI	1334	C	T	19	30	0.460	0.026	20	18	0.686	0.032	21	31	0.426	0.030	15	20	0.440	0.034	43	56	0.408	0.021	20	12	0.540	0.037	14	15	0.522	0.035	53	81	0.469	0.019	30	19	0.631	0.030	7	9	0.493	0.045	45	18	0.658	0.023	51	72
chrI	1364	T	C	24	29	0.460	0.026	22	16	0.686	0.032	23	31	0.426	0.030	13	20	0.440	0.034	35	53	0.408	0.021	23	14	0.540	0.037	13	13	0.522	0.035	47	76	0.469	0.019	36	16	0.631	0.030	8	8	0.493	0.045	42	14	0.658	0.023	49	58
chrI	1408	C	T	25	38	0.460	0.026	26	15	0.686	0.032	17	27	0.426	0.030	16	20	0.440	0.034	33	59	0.408	0.021	22	16	0.540	0.037	7	12	0.522	0.035	44	77	0.469	0.019	34	17	0.631	0.030	10	8	0.493	0.045	39	30	0.658	0.023	36	53
chrI	1414	C	A	23	40	0.460	0.026	26	15	0.686	0.032	17	27	0.426	0.030	16	23	0.440	0.034	33	59	0.408	0.021	23	16	0.540	0.037	7	13	0.522	0.035	44	78	0.469	0.019	33	21	0.631	0.030	10	9	0.493	0.045	40	34	0.658	0.023	35	54
chrI	1483	C	A	19	57	0.460	0.026	25	18	0.686	0.032	9	51	0.426	0.030	20	26	0.440	0.034	38	78	0.408	0.021	16	24	0.540	0.037	8	26	0.522	0.035	33	90	0.469	0.019	24	35	0.631	0.030	14	16	0.493	0.045	35	58	0.658	0.023	39	80
chrI	1491	C	T	35	43	0.460	0.026	29	15	0.686	0.032	22	38	0.426	0.030	26	19	0.440	0.034	66	48	0.408	0.021	24	15	0.540	0.037	15	19	0.522	0.035	61	60	0.469	0.019	31	26	0.631	0.030	19	10	0.493	0.045	46	46	0.658	0.023	56	59
chrI	1506	T	G	22	59	0.460	0.026	22	20	0.686	0.032	7	53	0.426	0.030	20	28	0.440	0.034	33	84	0.408	0.021	16	26	0.540	0.037	8	27	0.522	0.035	31	97	0.469	0.019	20	37	0.631	0.030	11	17	0.493	0.045	37	61	0.658	0.023	38	86
chrI	1518	T	C	21	56	0.460	0.026	22	19	0.686	0.032	7	55	0.426	0.030	21	26	0.440	0.034	29	87	0.408	0.021	14	27	0.540	0.037	7	26	0.522	0.035	33	100	0.469	0.019	20	35	0.631	0.030	12	15	0.493	0.045	36	61	0.658	0.023	35	84
chrI	1547	G	A	20	43	0.460	0.026	18	15	0.686	0.032	8	43	0.426	0.030	18	23	0.440	0.034	22	60	0.408	0.021	12	21	0.539	0.037	7	21	0.522	0.035	31	79	0.469	0.019	16	31	0.631	0.030	9	14	0.493	0.045	30	54	0.658	0.023	33	77
chrI	1558	G	A	19	36	0.460	0.026	17	12	0.686	0.032	9	40	0.426	0.030	15	20	0.440	0.034	21	53	0.408	0.021	14	18	0.539	0.037	6	19	0.522	0.035	34	70	0.469	0.019	15	28	0.631	0.030	8	13	0.493	0.045	26	44	0.658	0.023	31	64
chrI	1695	T	C	2	0	0.460	0.026	4	0	0.686	0.032	1	2	0.426	0.030	2	0	0.440	0.034	7	0	0.408	0.021	1	0	0.539	0.037	0	2	0.522	0.035	9	4	0.469	0.019	6	0	0.631	0.030	1	1	0.493	0.045	2	2	0.658	0.023	9	4
chrI	1707	A	G	1	0	0.460	0.026	7	0	0.686	0.032	0	2	0.426	0.030	2	0	0.440	0.034	7	1	0.408	0.021	1	0	0.539	0.037	0	2	0.522	0.035	9	4	0.469	0.019	4	0	0.631	0.030	1	0	0.493	0.045	3	3	0.658	0.023	5	4
chrI	2146	G	A	57	70	0.460	0.026	38	16	0.686	0.032	29	52	0.426	0.030	30	37	0.440	0.034	62	109	0.408	0.021	35	37	0.539	0.037	41	28	0.522	0.035	121	101	0.469	0.019	40	38	0.630	0.030	20	30	0.493	0.045	80	49	0.658	0.023	104	122
chrI	2323	C	T	55	65	0.460	0.026	42	22	0.686	0.032	51	60	0.426	0.030	42	45	0.440	0.034	104	135	0.408	0.021	47	37	0.539	0.037	30	54	0.522	0.035	120	172	0.469	0.019	56	38	0.630	0.030	30	26	0.493	0.045	75	64	0.658	0.023	111	151
chrI	2331	A	C	24	85	0.460	0.026	30	33	0.686	0.032	25	80	0.426	0.030	21	65	0.440	0.034	48	188	0.408	0.021	22	61	0.539	0.037	20	66	0.522	0.035	57	226	0.469	0.019	32	54	0.630	0.030	19	36	0.493	0.045	49	88	0.658	0.023	53	202
chrI	2340	T	C	31	79	0.460	0.026	30	33	0.686	0.032	25	72	0.426	0.030	22	59	0.440	0.034	52	173	0.408	0.021	24	55	0.539	0.037	22	58	0.522	0.035	62	214	0.469	0.019	35	50	0.630	0.030	23	34	0.493	0.045	58	83	0.658	0.023	55	184
chrI	12786	T	A	30	54	0.461	0.013	31	12	0.588	0.016	36	20	0.419	0.014	17	23	0.431	0.017	53	53	0.426	0.011	22	23	0.493	0.019	24	22	0.493	0.016	57	60	0.448	0.010	28	17	0.633	0.015	14	8	0.550	0.021	59	29	0.598	0.011	65	55
chrI	12821	T	C	22	42	0.461	0.013	26	9	0.593	0.016	28	17	0.419	0.014	14	26	0.431	0.017	47	45	0.426	0.011	18	23	0.493	0.019	17	19	0.493	0.016	51	53	0.448	0.010	29	15	0.633	0.015	15	6	0.550	0.021	50	21	0.598	0.011	51	57
chrI	25340	C	A	0	43	0.452	0.009	0	25	0.591	0.011	0	32	0.398	0.009	0	22	0.432	0.011	0	42	0.417	0.007	0	18	0.465	0.012	0	19	0.470	0.011	0	45	0.446	0.006	0	32	0.654	0.010	0	19	0.603	0.014	0	61	0.572	0.008	0	42
chrI	25488	G	A	23	23	0.452	0.009	25	16	0.591	0.011	19	28	0.398	0.009	17	15	0.432	0.011	26	29	0.417	0.007	16	12	0.465	0.012	15	15	0.470	0.011	43	26	0.446	0.006	12	23	0.654	0.010	10	14	0.603	0.014	29	22	0.572	0.008	43	32
chrI	25497	G	A	17	19	0.452	0.009	21	14	0.591	0.011	17	22	0.398	0.009	15	13	0.432	0.011	21	26	0.417	0.007	14	11	0.465	0.012	14	13	0.470	0.011	40	24	0.446	0.006	10	22	0.654	0.010	8	11	0.603	0.014	25	18	0.572	0.008	40	29
chrI	25506	C	T	13	7	0.452	0.009	18	5	0.591	0.011	15	13	0.398	0.009	11	8	0.432	0.011	17	9	0.417	0.007	11	4	0.465	0.012	12	7	0.470	0.011	31	10	0.446	0.006	8	11	0.654	0.010	8	6	0.603	0.014	21	10	0.572	0.008	34	17
chrI	25509	G	A	13	7	0.452	0.009	18	5	0.591	0.011	15	13	0.398	0.009	11	8	0.432	0.011	17	9	0.417	0.007	11	4	0.465	0.012	12	7	0.470	0.011	31	10	0.446	0.006	8	11	0.654	0.010	8	6	0.603	0.014	21	10	0.572	0.008	34	17
chrI	25512	T	G	13	7	0.452	0.009	18	5	0.591	0.011	15	13	0.398	0.009	11	8	0.432	0.011	17	9	0.417	0.007	11	4	0.465	0.012	12	7	0.470	0.011	31	10	0.446	0.006	8	11	0.654	0.010	8	6	0.603	0.014	21	10	0.572	0.008	34	17
chrI	25515	A	G	13	7	0.452	0.009	18	5	0.591	0.011	15	13	0.398	0.009	11	8	0.432	0.011	17	9	0.417	0.007	11	4	0.465	0.012	12	7	0.470	0.011	31	10	0.446	0.006	8	11	0.654	0.010	8	6	0.603	0.014	21	10	0.572	0.008	34	17
chrI	25536	G	A	0	11	0.452	0.009	0	6	0.591	0.011	0	6	0.398	0.009	1	7	0.432	0.011	3	12	0.417	0.007	1	4	0.465	0.012	0	9	0.470	0.011	2	22	0.446	0.006	0	13	0.654	0.010	0	6	0.603	0.014	2	16	0.572	0.008	1	15
chrI	25542	A	G	0	12	0.452	0.009	0	6	0.591	0.011	0	7	0.398	0.009	1	8	0.432	0.011	3	14	0.417	0.007	1	5	0.465	0.012	0	9	0.470	0.011	2	23	0.446	0.006	0	14	0.654	0.010	0	5	0.603	0.014	2	17	0.572	0.008	1	14
chrI	25560	G	A	0	12	0.452	0.009	2	4	0.591	0.011	0	6	0.398	0.009	1	8	0.432	0.011	3	15	0.417	0.007	1	4	0.465	0.012	0	9	0.470	0.011	3	24	0.446	0.006	1	14	0.654	0.010	0	3	0.603	0.014	5	23	0.572	0.008	4	15
chrI	25584	A	G	0	11	0.452	0.009	3	3	0.591	0.011	1	5	0.398	0.009	1	6	0.432	0.011	5	14	0.417	0.007	1	4	0.465	0.012	0	8	0.470	0.011	4	22	0.446	0.006	3	13	0.654	0.010	0	3	0.603	0.014	6	20	0.572	0.008	4	11
chrI	25611	G	A	2	8	0.452	0.009	6	2	0.591	0.011	3	4	0.398	0.009	4	4	0.432	0.011	11	8	0.417	0.007	1	2	0.465	0.012	1	5	0.470	0.011	10	17	0.446	0.006	5	9	0.654	0.010	1	3	0.603	0.014	9	20	0.572	0.008	9	8
chrI	25623	G	A	3	5	0.452	0.009	6	1	0.591	0.011	5	3	0.398	0.009	4	4	0.432	0.011	11	5	0.417	0.007	3	2	0.465	0.012	2	0	0.470	0.011	14	13	0.446	0.006	5	6	0.654	0.010	1	3	0.603	0.014	12	15	0.572	0.008	12	7
chrI	25872	G	C	0	23	0.455	0.008	0	21	0.590	0.011	0	16	0.397	0.009	0	14	0.431	0.011	0	26	0.419	0.007	0	6	0.468	0.012	0	8	0.467	0.011	0	32	0.446	0.006	0	15	0.654	0.010	0	10	0.606	0.013	0	29	0.571	0.007	0	40
chrI	26058	T	C	0	0	0.454	0.008	0	1	0.591	0.011	1	0	0.397	0.009	0	0	0.431	0.011	0	2	0.417	0.007	0	1	0.467	0.012	0	2	0.466	0.011	0	1	0.446	0.006	0	2	0.655	0.010	0	0	0.604	0.013	0	1	0.569	0.007	0	3
chrI	26121	G	A	0	1	0.454	0.008	1	0	0.591	0.011	1	2	0.397	0.009	0	0	0.431	0.011	0	2	0.417	0.007	0	0	0.467	0.012	1	0	0.466	0.011	1	1	0.446	0.006	2	0	0.655	0.010	0	1	0.604	0.013	1	2	0.569	0.007	1	2
chrI	26136	G	T	0	1	0.453	0.008	1	1	0.591	0.011	0	3	0.396	0.009	0	0	0.431	0.011	0	4	0.416	0.007	0	1	0.467	0.012	1	0	0.466	0.011	1	2	0.446	0.006	1	0	0.657	0.010	0	2	0.603	0.013	0	4	0.569	0.007	1	2
chrI	26144	T	A	0	2	0.453	0.008	0	2	0.591	0.011	0	6	0.396	0.009	0	0	0.431	0.011	0	5	0.416	0.007	0	1	0.467	0.012	0	0	0.466	0.011	0	2	0.446	0.006	0	0	0.657	0.010	0	2	0.603	0.013	0	4	0.569	0.007	0	2
chrI	26148	A	G	0	2	0.453	0.008	0	2	0.591	0.011	0	6	0.396	0.009	0	0	0.431	0.011	0	5	0.416	0.007	0	1	0.467	0.012	0	0	0.466	0.011	0	2	0.446	0.006	0	0	0.657	0.010	0	2	0.603	0.013	0	4	0.569	0.007	0	2
chrI	26151	G	A	0	2	0.453	0.008	0	2	0.591	0.011	0	6	0.396	0.009	0	0	0.431	0.011	0	5	0.416	0.007	0	1	0.467	0.012	0	0	0.466	0.011	0	2	0.446	0.006	0	0	0.657	0.010	0	2	0.603	0.013	0	4	0.569	0.007	0	2
chrI	26154	T	A	0	2	0.453	0.008	0	2	0.591	0.011	0	6	0.396	0.009	0	0	0.431	0.011	0	5	0.416	0.007	0	1	0.467	0.012	0	0	0.466	0.011	0	2	0.446	0.006	0	0	0.657	0.010	0	2	0.603	0.013	0	4	0.569	0.007	0	2
chrI	26412	G	C	0	17	0.453	0.008	0	16	0.591	0.011	0	12	0.396	0.009	0	10	0.431	0.011	0	17	0.416	0.007	0	5	0.466	0.012	0	9	0.466	0.011	0	22	0.446	0.006	0	24	0.657	0.010	0	4	0.603	0.013	0	19	0.569	0.007	0	19
chrI	26575	T	C	0	0	0.451	0.008	0	1	0.590	0.010	0	2	0.398	0.009	0	0	0.433	0.011	0	1	0.416	0.007	0	2	0.466	0.012	0	2	0.467	0.011	0	2	0.445	0.006	0	2	0.657	0.010	0	1	0.601	0.013	0	3	0.568	0.007	0	2
chrI	26576	C	T	0	0	0.451	0.008	0	1	0.590	0.010	0	2	0.398	0.009	0	0	0.433	0.011	0	1	0.416	0.007	0	2	0.466	0.012	0	2	0.467	0.011	0	2	0.445	0.006	0	2	0.657	0.010	0	1	0.601	0.013	0	3	0.568	0.007	0	2
chrI	26765	T	C	0	0	0.452	0.008	0	1	0.590	0.010	0	0	0.398	0.009	0	0	0.433	0.011	0	0	0.416	0.007	0	0	0.466	0.012	0	0	0.467	0.011	1	2	0.445	0.006	0	0	0.657	0.010	0	1	0.601	0.013	0	2	0.568	0.007	0	4
chrI	26766	G	A	0	0	0.452	0.008	0	1	0.590	0.010	0	0	0.398	0.009	0	0	0.433	0.011	0	0	0.416	0.007	0	0	0.466	0.012	0	0	0.467	0.011	1	2	0.445	0.006	0	0	0.657	0.010	0	1	0.601	0.013	0	2	0.568	0.007	0	4
chrI	26778	C	T	0	0	0.452	0.008	0	1	0.590	0.010	0	0	0.398	0.009	0	0	0.433	0.011	0	1	0.416	0.007	0	0	0.466	0.012	0	0	0.467	0.011	1	5	0.445	0.006	0	0	0.657	0.010	0	0	0.601	0.013	0	1	0.568	0.007	0	1
chrI	26781	A	G	0	0	0.452	0.008	0	1	0.590	0.010	0	0	0.398	0.009	0	0	0.433	0.011	0	1	0.416	0.007	0	0	0.466	0.012	0	0	0.467	0.011	1	5	0.445	0.006	0	0	0.657	0.010	0	0	0.601	0.013	0	1	0.568	0.007	0	1
chrI	26793	A	G	0	0	0.452	0.008	0	1	0.590	0.010	0	0	0.398	0.009	0	0	0.433	0.011	0	1	0.416	0.007	0	0	0.466	0.012	0	0	0.467	0.011	1	5	0.445	0.006	0	0	0.657	0.010	0	1	0.601	0.013	0	2	0.568	0.007	0	5
chrI	26799	G	A	0	0	0.452	0.008	0	1	0.590	0.010	0	0	0.398	0.009	0	0	0.433	0.011	0	1	0.416	0.007	0	0	0.466	0.012	0	0	0.467	0.011	1	5	0.445	0.006	0	0	0.657	0.010	1	0	0.601	0.013	1	1	0.568	0.007	4	1
chrI	26835	G	A	0	0	0.451	0.008	0	0	0.588	0.010	0	0	0.398	0.009	0	0	0.433	0.011	0	1	0.417	0.007	0	0	0.468	0.012	0	0	0.467	0.011	1	3	0.445	0.006	0	0	0.656	0.010	0	1	0.603	0.013	0	1	0.567	0.007	0	3
chrI	26838	A	G	0	0	0.451	0.008	0	0	0.588	0.010	0	0	0.398	0.009	0	0	0.433	0.011	0	1	0.417	0.007	0	0	0.468	0.012	0	0	0.467	0.011	1	3	0.445	0.006	0	0	0.656	0.010	0	1	0.603	0.013	0	1	0.567	0.007	0	3
chrI	26839	A	G	0	0	0.451	0.008	0	0	0.588	0.010	0	0	0.398	0.009	0	0	0.433	0.011	0	1	0.417	0.007	0	0	0.468	0.012	0	0	0.467	0.011	1	3	0.445	0.006	0	0	0.656	0.010	0	1	0.603	0.013	0	1	0.567	0.007	0	3
chrI	26846	T	C	0	0	0.451	0.008	0	0	0.588	0.010	0	0	0.398	0.009	0	0	0.433	0.011	0	1	0.417	0.007	0	0	0.468	0.012	0	0	0.467	0.011	1	3	0.445	0.006	0	0	0.656	0.010	0	1	0.603	0.013	0	1	0.567	0.007	0	3
chrI	26847	G	A	0	0	0.451	0.008	0	0	0.588	0.010	0	0	0.398	0.009	0	0	0.433	0.011	0	1	0.417	0.007	0	0	0.468	0.012	0	0	0.467	0.011	1	3	0.445	0.006	0	0	0.656	0.010	0	1	0.603	0.013	0	1	0.567	0.007	0	3
chrI	26848	T	G	0	0	0.451	0.008	0	0	0.588	0.010	0	0	0.398	0.009	0	0	0.433	0.011	0	1	0.417	0.007	0	0	0.468	0.012	0	0	0.467	0.011	1	3	0.445	0.006	0	0	0.656	0.010	0	1	0.603	0.013	0	1	0.567	0.007	0	3
chrI	26896	C	T	0	7	0.451	0.008	0	1	0.588	0.010	0	5	0.398	0.009	0	4	0.433	0.011	0	8	0.417	0.007	0	0	0.468	0.012	0	3	0.467	0.011	0	12	0.445	0.006	0	6	0.656	0.010	0	0	0.603	0.013	0	7	0.567	0.007	0	10
chrI	26900	T	C	0	7	0.451	0.008	0	1	0.588	0.010	0	5	0.398	0.009	0	4	0.433	0.011	0	8	0.417	0.007	0	0	0.468	0.012	0	3	0.467	0.011	0	12	0.445	0.006	0	6	0.656	0.010	0	0	0.603	0.013	0	7	0.567	0.007	0	10
chrI	26901	T	A	0	7	0.451	0.008	0	1	0.588	0.010	0	5	0.398	0.009	0	4	0.433	0.011	0	8	0.417	0.007	0	0	0.468	0.012	0	3	0.467	0.011	0	12	0.445	0.006	0	6	0.656	0.010	0	0	0.603	0.013	0	7	0.567	0.007	0	10
chrI	26923	C	G	0	10	0.451	0.008	0	1	0.588	0.010	0	6	0.398	0.009	0	5	0.433	0.011	0	9	0.417	0.007	0	0	0.468	0.012	0	3	0.467	0.011	0	20	0.445	0.006	0	8	0.656	0.010	0	1	0.603	0.013	0	9	0.567	0.007	0	11
chrI	26931	A	G	2	9	0.451	0.008	0	1	0.588	0.010	2	6	0.398	0.009	0	5	0.433	0.011	0	9	0.417	0.007	0	0	0.468	0.012	0	3	0.467	0.011	4	18	0.445	0.006	1	8	0.656	0.010	1	1	0.603	0.013	1	8	0.567	0.007	0	11
chrI	26945	C	T	3	3	0.451	0.008	1	1	0.588	0.010	4	2	0.398	0.009	0	2	0.433	0.011	0	4	0.417	0.007	2	0	0.468	0.012	1	1	0.467	0.011	6	5	0.445	0.006	4	3	0.656	0.010	1	0	0.603	0.013	2	0	0.567	0.007	3	6
chrI	26946	T	A	3	3	0.451	0.008	1	1	0.588	0.010	4	2	0.398	0.009	0	2	0.433	0.011	0	4	0.417	0.007	2	0	0.468	0.012	1	1	0.467	0.011	6	5	0.445	0.006	4	3	0.656	0.010	1	0	0.603	0.013	2	0	0.567	0.007	3	6
chrI	26949	G	A	3	3	0.451	0.008	1	1	0.588	0.010	4	2	0.398	0.009	0	2	0.433	0.011	0	4	0.417	0.007	2	0	0.468	0.012	1	1	0.467	0.011	6	5	0.445	0.006	4	3	0.656	0.010	1	0	0.603	0.013	2	0	0.567	0.007	3	6
chrI	26954	A	T	3	1	0.451	0.008	1	1	0.588	0.010	4	0	0.398	0.009	0	1	0.433	0.011	0	1	0.417	0.007	2	0	0.468	0.012	1	0	0.467	0.011	7	4	0.445	0.006	4	2	0.656	0.010	2	0	0.603	0.013	2	0	0.567	0.007	3	5
chrI	26958	G	T	3	1	0.451	0.008	1	1	0.588	0.010	4	0	0.398	0.009	0	1	0.433	0.011	0	1	0.417	0.007	2	0	0.468	0.012	1	0	0.467	0.011	7	4	0.445	0.006	4	2	0.656	0.010	2	0	0.603	0.013	2	0	0.567	0.007	3	5
chrI	26961	A	G	3	1	0.451	0.008	1	1	0.588	0.010	4	0	0.398	0.009	0	1	0.433	0.011	0	1	0.417	0.007	2	0	0.468	0.012	1	0	0.467	0.011	7	4	0.445	0.006	4	2	0.656	0.010	2	0	0.603	0.013	2	0	0.567	0.007	3	5
chrI	26964	A	T	3	1	0.451	0.008	1	1	0.588	0.010	4	0	0.398	0.009	0	1	0.433	0.011	0	1	0.417	0.007	2	0	0.468	0.012	1	0	0.467	0.011	7	4	0.445	0.006	4	2	0.656	0.010	2	0	0.603	0.013	2	0	0.567	0.007	3	5
chrI	26981	T	C	0	4	0.451	0.008	0	1	0.588	0.010	0	6	0.398	0.009	0	1	0.433	0.011	0	3	0.417	0.007	0	2	0.468	0.012	0	2	0.467	0.011	0	8	0.445	0.006	0	5	0.656	0.010	0	2	0.603	0.013	0	2	0.567	0.007	0	4
chrI	26982	G	A	0	4	0.451	0.008	0	1	0.588	0.010	0	6	0.398	0.009	0	1	0.433	0.011	0	3	0.417	0.007	0	2	0.468	0.012	0	2	0.467	0.011	0	8	0.445	0.006	0	5	0.656	0.010	0	2	0.603	0.013	0	2	0.567	0.007	0	4
chrI	26983	T	G	0	4	0.451	0.008	0	1	0.588	0.010	0	6	0.398	0.009	0	1	0.433	0.011	0	3	0.417	0.007	0	2	0.468	0.012	0	2	0.467	0.011	0	8	0.445	0.006	0	5	0.656	0.010	0	2	0.603	0.013	0	2	0.567	0.007	0	4
chrI	27027	A	T	0	37	0.451	0.008	0	27	0.588	0.010	0	28	0.398	0.009	0	31	0.433	0.011	0	48	0.417	0.007	0	21	0.468	0.012	0	24	0.468	0.011	0	63	0.445	0.006	0	27	0.656	0.010	0	14	0.603	0.013	0	43	0.567	0.007	0	56
chrI	27031	C	T	0	37	0.451	0.008	0	27	0.588	0.010	0	28	0.398	0.009	0	31	0.433	0.011	0	48	0.417	0.007	0	21	0.468	0.012	0	24	0.468	0.011	0	63	0.445	0.006	0	27	0.656	0.010	0	14	0.603	0.013	0	43	0.567	0.007	0	56
chrI	27035	T	C	0	37	0.451	0.008	0	27	0.588	0.010	0	28	0.398	0.009	0	31	0.433	0.011	0	48	0.417	0.007	0	21	0.468	0.012	0	24	0.468	0.011	0	63	0.445	0.006	0	27	0.656	0.010	0	14	0.603	0.013	0	43	0.567	0.007	0	56
chrI	27036	G	A	0	37	0.451	0.008	0	27	0.588	0.010	0	28	0.398	0.009	0	31	0.433	0.011	0	48	0.417	0.007	0	21	0.468	0.012	0	24	0.468	0.011	0	63	0.445	0.006	0	27	0.656	0.010	0	14	0.603	0.013	0	43	0.567	0.007	0	56
chrI	27044	C	T	1	43	0.450	0.008	0	38	0.588	0.010	0	35	0.397	0.009	0	39	0.434	0.011	0	71	0.417	0.007	0	26	0.468	0.012	0	28	0.468	0.011	0	77	0.446	0.006	1	31	0.658	0.010	0	18	0.604	0.013	0	52	0.567	0.007	0	75
chrI	27060	A	T	0	40	0.450	0.008	0	37	0.588	0.010	0	36	0.397	0.009	0	39	0.434	0.011	0	59	0.417	0.007	0	22	0.468	0.012	0	29	0.468	0.011	0	72	0.446	0.006	0	27	0.658	0.010	0	16	0.604	0.013	0	48	0.567	0.007	0	69
chrI	27063	G	A	0	40	0.450	0.008	0	37	0.588	0.010	0	36	0.397	0.009	0	39	0.434	0.011	0	59	0.417	0.007	0	22	0.468	0.012	0	29	0.468	0.011	0	72	0.446	0.006	0	27	0.658	0.010	0	16	0.604	0.013	0	48	0.567	0.007	0	69
chrI	27072	A	G	4	35	0.450	0.008	2	32	0.588	0.010	1	31	0.397	0.009	1	35	0.434	0.011	9	58	0.417	0.007	3	17	0.468	0.012	2	22	0.468	0.011	7	69	0.446	0.006	2	21	0.658	0.010	0	15	0.604	0.013	6	46	0.567	0.007	10	62
chrI	27075	G	A	4	35	0.450	0.008	2	32	0.588	0.010	1	31	0.397	0.009	1	35	0.434	0.011	9	58	0.417	0.007	3	17	0.468	0.012	2	22	0.468	0.011	7	69	0.446	0.006	2	21	0.658	0.010	0	15	0.604	0.013	6	46	0.567	0.007	10	62
chrI	27080	C	T	0	35	0.450	0.008	1	32	0.588	0.010	0	31	0.397	0.009	0	35	0.434	0.011	1	58	0.417	0.007	0	16	0.468	0.012	1	22	0.468	0.011	3	66	0.446	0.006	0	21	0.658	0.010	0	15	0.604	0.013	4	46	0.567	0.007	1	62
chrI	27081	G	A	0	35	0.450	0.008	1	32	0.588	0.010	0	31	0.397	0.009	0	35	0.434	0.011	1	58	0.417	0.007	0	16	0.468	0.012	1	22	0.468	0.011	3	66	0.446	0.006	0	21	0.658	0.010	0	15	0.604	0.013	4	46	0.567	0.007	1	62
chrI	27084	G	A	0	35	0.450	0.008	1	32	0.588	0.010	0	31	0.397	0.009	0	35	0.434	0.011	1	58	0.417	0.007	0	16	0.468	0.012	1	22	0.468	0.011	3	66	0.446	0.006	0	21	0.658	0.010	0	15	0.604	0.013	4	46	0.567	0.007	1	62
chrI	27090	T	C	0	53	0.450	0.008	0	45	0.588	0.010	0	47	0.397	0.009	0	45	0.434	0.011	1	67	0.417	0.007	0	22	0.468	0.012	0	39	0.468	0.011	0	97	0.446	0.006	0	32	0.658	0.010	0	23	0.604	0.013	0	72	0.567	0.007	0	94
chrI	27099	T	C	11	63	0.450	0.008	9	51	0.588	0.010	7	54	0.397	0.009	8	50	0.434	0.011	21	83	0.417	0.007	7	28	0.468	0.012	12	42	0.468	0.011	20	108	0.446	0.006	11	35	0.658	0.010	4	24	0.604	0.013	20	78	0.567	0.007	18	105
chrI	27105	A	G	4	73	0.450	0.008	1	52	0.588	0.010	1	59	0.397	0.009	1	53	0.434	0.011	7	95	0.417	0.007	3	28	0.468	0.012	0	47	0.468	0.011	3	121	0.446	0.006	2	39	0.658	0.010	1	27	0.604	0.013	2	80	0.567	0.007	7	112
chrI	27126	T	C	0	80	0.450	0.008	0	64	0.588	0.010	0	65	0.397	0.009	0	52	0.434	0.011	0	107	0.417	0.007	0	30	0.468	0.012	0	56	0.468	0.011	0	138	0.446	0.006	0	41	0.658	0.010	0	31	0.604	0.013	0	96	0.567	0.007	0	133
chrI	27129	C	G	0	80	0.450	0.008	0	64	0.588	0.010	0	65	0.397	0.009	0	52	0.434	0.011	0	107	0.417	0.007	0	30	0.468	0.012	0	56	0.468	0.011	0	138	0.446	0.006	0	41	0.658	0.010	0	31	0.604	0.013	0	96	0.567	0.007	0	133
chrI	27210	A	G	54	72	0.450	0.008	54	38	0.589	0.010	32	62	0.397	0.009	37	33	0.434	0.011	59	80	0.417	0.007	38	34	0.468	0.012	46	31	0.468	0.011	110	96	0.446	0.006	55	24	0.658	0.010	34	24	0.604	0.013	85	64	0.567	0.007	97	93
chrI	27290	C	A	61	54	0.450	0.008	39	35	0.589	0.010	34	56	0.397	0.009	37	40	0.434	0.011	47	70	0.417	0.007	28	45	0.468	0.012	44	39	0.468	0.011	84	93	0.446	0.006	41	22	0.658	0.010	18	21	0.604	0.013	72	53	0.567	0.007	78	100
chrI	27356	T	C	44	31	0.450	0.008	31	21	0.589	0.010	26	32	0.397	0.009	32	25	0.434	0.011	27	50	0.417	0.007	28	29	0.468	0.012	25	23	0.468	0.011	75	56	0.446	0.006	35	12	0.658	0.010	15	7	0.604	0.013	52	37	0.567	0.007	76	55
chrI	27357	A	G	44	31	0.450	0.008	31	21	0.589	0.010	26	32	0.397	0.009	32	25	0.434	0.011	27	50	0.417	0.007	28	29	0.468	0.012	25	23	0.468	0.011	75	56	0.446	0.006	35	12	0.658	0.010	15	7	0.604	0.013	52	37	0.567	0.007	76	55
chrI	27370	G	A	46	37	0.450	0.008	26	18	0.589	0.010	24	35	0.397	0.009	33	27	0.434	0.011	27	54	0.417	0.007	29	27	0.468	0.012	24	24	0.468	0.011	74	54	0.446	0.006	35	15	0.658	0.010	16	8	0.604	0.013	60	34	0.567	0.007	78	58
chrI	27380	T	G	44	35	0.450	0.008	30	20	0.589	0.010	26	36	0.397	0.009	32	24	0.434	0.011	33	54	0.417	0.007	29	26	0.468	0.012	25	21	0.468	0.011	78	53	0.446	0.006	40	13	0.658	0.010	18	7	0.604	0.013	61	35	0.567	0.007	81	59
chrI	27804	C	A	24	46	0.450	0.008	27	19	0.590	0.010	19	46	0.397	0.009	23	28	0.433	0.011	37	52	0.419	0.007	13	21	0.466	0.012	16	22	0.468	0.011	59	68	0.445	0.006	20	20	0.659	0.010	16	6	0.602	0.013	40	33	0.567	0.007	43	49
chrI	27810	T	C	22	44	0.450	0.008	30	19	0.590	0.010	20	41	0.397	0.009	23	25	0.433	0.011	40	49	0.419	0.007	12	20	0.466	0.012	17	21	0.468	0.011	60	63	0.445	0.006	21	23	0.659	0.010	15	4	0.602	0.013	39	34	0.567	0.007	46	44
chrI	27816	G	A	23	39	0.450	0.008	34	15	0.590	0.010	21	38	0.397	0.009	23	24	0.433	0.011	39	46	0.419	0.007	12	19	0.466	0.012	20	19	0.468	0.011	62	55	0.445	0.006	26	18	0.659	0.010	14	4	0.602	0.013	43	29	0.567	0.007	50	40
chrI	27822	T	C	23	35	0.450	0.008	33	15	0.590	0.010	21	33	0.397	0.009	24	21	0.433	0.011	37	40	0.419	0.007	15	17	0.466	0.012	18	16	0.468	0.011	52	47	0.445	0.006	21	16	0.659	0.010	14	4	0.602	0.013	37	26	0.567	0.007	45	39
chrI	27823	C	A	23	35	0.450	0.008	33	15	0.590	0.010	21	33	0.397	0.009	24	21	0.433	0.011	37	40	0.419	0.007	15	17	0.466	0.012	18	16	0.468	0.011	52	47	0.445	0.006	21	16	0.659	0.010	14	4	0.602	0.013	37	26	0.567	0.007	45	39
chrI	27825	C	T	23	35	0.450	0.008	33	15	0.590	0.010	21	33	0.397	0.009	24	21	0.433	0.011	37	40	0.419	0.007	15	17	0.466	0.012	18	16	0.468	0.011	52	47	0.445	0.006	21	16	0.659	0.010	14	4	0.602	0.013	37	26	0.567	0.007	45	39
chrI	27914	T	C	21	29	0.450	0.008	34	14	0.590	0.010	22	31	0.397	0.009	15	27	0.433	0.011	38	56	0.419	0.007	14	24	0.466	0.012	29	23	0.468	0.011	47	68	0.445	0.006	19	15	0.659	0.010	13	6	0.602	0.013	30	42	0.567	0.007	40	57
chrI	27948	A	G	20	14	0.450	0.008	21	8	0.590	0.010	16	23	0.397	0.009	9	16	0.433	0.011	39	41	0.419	0.007	9	19	0.466	0.012	28	18	0.468	0.011	38	45	0.445	0.006	13	13	0.659	0.010	12	2	0.602	0.013	35	23	0.567	0.007	29	41
chrI	27970	T	G	17	17	0.450	0.008	14	10	0.590	0.010	12	21	0.397	0.009	10	15	0.433	0.011	28	39	0.419	0.007	6	16	0.466	0.012	19	20	0.468	0.011	27	45	0.445	0.006	10	11	0.659	0.010	11	1	0.602	0.013	29	23	0.567	0.007	24	33
chrI	27983	T	A	14	19	0.450	0.008	13	8	0.590	0.010	13	22	0.397	0.009	11	13	0.433	0.011	25	35	0.419	0.007	6	14	0.466	0.012	20	18	0.468	0.011	26	45	0.445	0.006	11	11	0.659	0.010	10	1	0.602	0.013	31	22	0.567	0.007	24	30
chrI	27997	T	C	15	15	0.450	0.008	11	11	0.590	0.010	12	21	0.397	0.009	10	11	0.433	0.011	25	35	0.419	0.007	5	13	0.466	0.012	20	16	0.468	0.011	25	39	0.445	0.006	8	11	0.659	0.010	10	1	0.602	0.013	27	19	0.567	0.007	22	31
chrI	28007	G	C	15	14	0.450	0.008	12	10	0.590	0.010	13	20	0.397	0.009	9	11	0.433	0.011	31	34	0.419	0.007	6	12	0.466	0.012	18	16	0.468	0.011	30	37	0.445	0.006	5	12	0.659	0.010	12	1	0.602	0.013	26	16	0.567	0.007	21	29
chrI	28083	T	C	7	12	0.449	0.008	5	7	0.590	0.010	4	13	0.398	0.009	5	6	0.435	0.011	21	19	0.418	0.007	3	8	0.467	0.012	7	13	0.468	0.011	27	31	0.446	0.006	7	3	0.660	0.010	8	0	0.602	0.013	8	11	0.566	0.007	10	20
chrI	28117	G	C	5	9	0.449	0.008	12	3	0.590	0.010	2	11	0.398	0.009	1	5	0.435	0.011	17	18	0.418	0.007	2	5	0.467	0.012	7	6	0.468	0.011	22	25	0.446	0.006	9	2	0.660	0.010	5	0	0.602	0.013	12	11	0.566	0.007	9	15
chrI	28127	T	C	4	7	0.449	0.008	11	3	0.590	0.010	3	10	0.398	0.009	0	6	0.435	0.011	17	22	0.418	0.007	2	5	0.467	0.012	5	6	0.468	0.011	22	27	0.446	0.006	10	2	0.660	0.010	4	0	0.602	0.013	10	18	0.566	0.007	9	15
chrI	28321	G	A	17	13	0.449	0.008	8	6	0.591	0.010	12	10	0.398	0.009	4	6	0.435	0.011	17	29	0.418	0.007	4	5	0.467	0.012	10	9	0.467	0.011	23	29	0.446	0.006	16	9	0.660	0.010	1	5	0.602	0.013	27	19	0.566	0.007	17	18
chrI	28352	C	T	14	15	0.449	0.008	11	6	0.591	0.010	13	13	0.399	0.009	5	9	0.435	0.011	17	25	0.417	0.007	4	11	0.466	0.012	11	11	0.467	0.011	22	31	0.446	0.006	13	10	0.659	0.010	0	5	0.602	0.013	24	19	0.567	0.007	18	22
chrI	28384	G	C	8	11	0.449	0.008	10	8	0.591	0.010	14	14	0.399	0.009	6	7	0.435	0.011	15	23	0.417	0.007	9	12	0.466	0.012	8	12	0.467	0.011	19	31	0.446	0.006	16	11	0.659	0.010	1	4	0.602	0.013	24	15	0.567	0.007	22	20
chrI	28385	A	G	8	11	0.449	0.008	10	8	0.591	0.010	14	14	0.399	0.009	6	7	0.435	0.011	15	23	0.417	0.007	9	12	0.466	0.012	8	12	0.467	0.011	19	31	0.446	0.006	16	11	0.659	0.010	1	4	0.602	0.013	24	15	0.567	0.007	22	20
chrI	28433	G	A	9	11	0.449	0.008	13	13	0.590	0.010	13	13	0.399	0.009	5	8	0.435	0.011	11	23	0.417	0.007	11	4	0.466	0.012	9	12	0.467	0.010	16	34	0.446	0.006	11	14	0.659	0.010	6	2	0.602	0.013	26	13	0.567	0.007	28	18
chrI	28458	C	T	11	11	0.449	0.008	16	13	0.590	0.010	11	16	0.399	0.009	2	6	0.435	0.011	11	22	0.417	0.007	9	10	0.466	0.012	5	11	0.467	0.010	20	36	0.446	0.006	11	11	0.659	0.010	6	3	0.602	0.013	30	14	0.567	0.007	27	17
chrI	28517	A	G	10	12	0.449	0.008	15	8	0.590	0.010	8	14	0.399	0.009	1	7	0.435	0.011	8	25	0.417	0.007	10	14	0.466	0.012	6	9	0.467	0.010	19	29	0.446	0.006	7	4	0.659	0.010	5	5	0.602	0.013	29	6	0.567	0.007	19	13
chrI	28650	G	T	9	9	0.449	0.008	3	7	0.590	0.010	5	5	0.401	0.009	2	2	0.435	0.011	9	15	0.417	0.007	2	5	0.466	0.012	7	0	0.467	0.010	14	27	0.446	0.006	12	3	0.659	0.010	1	4	0.601	0.013	19	5	0.568	0.007	9	9
chrI	28666	A	G	11	11	0.449	0.008	2	5	0.590	0.010	4	4	0.401	0.009	2	2	0.435	0.011	9	14	0.417	0.007	4	5	0.466	0.012	10	0	0.467	0.010	17	26	0.446	0.006	13	3	0.659	0.010	1	3	0.601	0.013	20	7	0.568	0.007	9	8
chrI	28684	A	G	10	11	0.449	0.008	3	4	0.590	0.010	3	3	0.401	0.009	3	3	0.435	0.011	10	12	0.417	0.007	8	9	0.466	0.012	11	0	0.467	0.010	18	24	0.446	0.006	13	4	0.659	0.010	2	1	0.601	0.013	16	6	0.568	0.007	9	8
chrI	28696	G	T	12	13	0.449	0.008	3	5	0.590	0.010	6	5	0.401	0.009	3	3	0.435	0.011	10	14	0.417	0.007	11	8	0.466	0.012	10	0	0.467	0.010	18	29	0.446	0.006	12	4	0.659	0.010	2	3	0.601	0.013	15	11	0.568	0.007	9	10
chrI	28844	C	T	11	19	0.449	0.008	6	6	0.591	0.010	8	12	0.401	0.009	6	10	0.435	0.010	17	32	0.417	0.007	8	19	0.467	0.012	9	18	0.468	0.010	25	34	0.446	0.006	18	3	0.659	0.010	13	4	0.600	0.013	16	21	0.568	0.007	19	21
chrI	28926	A	T	13	13	0.449	0.008	7	8	0.591	0.010	9	13	0.401	0.009	10	17	0.435	0.010	21	34	0.417	0.007	6	18	0.467	0.012	11	18	0.468	0.010	20	49	0.446	0.006	13	10	0.659	0.010	7	8	0.600	0.013	21	24	0.568	0.007	26	36
chrI	29009	G	T	12	8	0.449	0.008	9	3	0.591	0.010	5	12	0.401	0.009	7	10	0.435	0.010	14	19	0.417	0.007	6	4	0.467	0.012	11	5	0.468	0.010	12	18	0.446	0.006	8	12	0.659	0.010	3	3	0.600	0.013	20	13	0.568	0.007	16	12
chrI	29093	A	T	17	15	0.449	0.008	16	5	0.591	0.010	10	11	0.401	0.009	9	11	0.435	0.010	24	28	0.417	0.007	6	5	0.467	0.012	11	9	0.468	0.010	18	20	0.446	0.006	21	8	0.659	0.010	4	0	0.600	0.013	20	13	0.568	0.007	9	19
chrI	29109	G	C	19	17	0.449	0.008	17	6	0.591	0.010	10	11	0.401	0.009	8	9	0.435	0.010	26	33	0.417	0.007	6	7	0.467	0.012	10	9	0.468	0.010	18	19	0.446	0.006	23	11	0.659	0.010	5	0	0.600	0.013	25	14	0.568	0.007	11	21
chrI	29118	C	T	16	15	0.449	0.008	15	5	0.591	0.010	10	9	0.401	0.009	8	8	0.435	0.010	23	30	0.417	0.007	6	7	0.467	0.012	9	7	0.468	0.010	17	17	0.446	0.006	20	10	0.659	0.010	4	2	0.600	0.013	25	14	0.568	0.007	9	22
chrI	29126	T	C	16	12	0.449	0.008	13	6	0.591	0.010	10	9	0.401	0.009	9	7	0.435	0.010	22	31	0.417	0.007	6	7	0.467	0.012	9	4	0.468	0.010	15	20	0.446	0.006	19	9	0.659	0.010	4	2	0.600	0.013	23	16	0.568	0.007	10	18
chrI	29131	A	G	16	12	0.449	0.008	13	6	0.591	0.010	10	9	0.401	0.009	9	5	0.435	0.010	22	32	0.417	0.007	6	7	0.467	0.012	9	4	0.468	0.010	16	20	0.446	0.006	18	9	0.659	0.010	5	2	0.600	0.013	23	16	0.568	0.007	9	18
chrI	29154	G	A	19	9	0.449	0.008	13	4	0.591	0.010	9	10	0.402	0.009	10	4	0.434	0.010	23	26	0.417	0.007	4	7	0.467	0.012	8	4	0.467	0.010	20	22	0.446	0.006	20	10	0.659	0.010	7	2	0.599	0.013	23	15	0.565	0.007	12	18
chrI	29180	T	C	15	11	0.449	0.008	11	4	0.591	0.010	8	11	0.402	0.009	6	4	0.434	0.010	21	21	0.417	0.007	3	7	0.467	0.012	9	2	0.467	0.010	20	20	0.446	0.006	17	9	0.659	0.010	5	1	0.599	0.013	20	13	0.565	0.007	11	16
chrI	29217	T	C	14	8	0.449	0.008	8	3	0.591	0.010	9	7	0.402	0.009	3	8	0.434	0.010	13	12	0.417	0.007	1	5	0.467	0.012	7	0	0.467	0.010	13	12	0.446	0.006	9	4	0.659	0.010	3	1	0.599	0.013	16	10	0.565	0.007	9	10
chrI	29226	C	T	13	9	0.449	0.008	10	3	0.591	0.010	8	8	0.402	0.009	4	8	0.434	0.010	15	13	0.417	0.007	1	5	0.467	0.012	8	0	0.467	0.010	13	13	0.446	0.006	10	4	0.659	0.010	3	1	0.599	0.013	17	10	0.565	0.007	11	12
chrI	29227	A	G	13	9	0.449	0.008	10	3	0.591	0.010	8	8	0.402	0.009	4	8	0.434	0.010	15	13	0.417	0.007	1	5	0.467	0.012	8	0	0.467	0.010	13	13	0.446	0.006	10	4	0.659	0.010	3	1	0.599	0.013	17	10	0.565	0.007	11	12
chrI	29245	G	A	12	9	0.449	0.008	13	3	0.591	0.010	10	11	0.402	0.009	3	8	0.434	0.010	16	13	0.417	0.007	2	5	0.467	0.012	9	3	0.467	0.010	13	16	0.446	0.006	4	4	0.659	0.010	5	3	0.599	0.013	20	11	0.565	0.007	11	12
chrI	29282	C	T	8	3	0.449	0.008	10	2	0.591	0.010	7	9	0.402	0.009	3	6	0.434	0.010	13	7	0.417	0.007	3	2	0.467	0.012	6	3	0.467	0.010	10	9	0.446	0.006	6	2	0.659	0.010	2	1	0.599	0.013	12	4	0.565	0.007	10	9
chrI	29322	G	C	10	9	0.449	0.008	13	4	0.591	0.010	10	6	0.402	0.009	2	12	0.434	0.010	16	14	0.417	0.007	6	5	0.467	0.012	7	4	0.467	0.010	16	23	0.446	0.006	8	4	0.659	0.010	4	4	0.599	0.013	17	8	0.565	0.007	15	9
chrI	29374	C	T	15	15	0.448	0.008	7	6	0.591	0.010	15	4	0.402	0.009	8	12	0.434	0.010	17	13	0.417	0.007	9	7	0.467	0.012	6	10	0.468	0.010	28	29	0.445	0.006	7	5	0.659	0.010	5	2	0.597	0.013	29	10	0.564	0.007	20	19
chrI	29397	T	C	14	11	0.448	0.008	7	7	0.591	0.010	14	3	0.402	0.009	7	10	0.434	0.010	19	11	0.417	0.007	6	5	0.467	0.012	6	8	0.468	0.010	27	28	0.445	0.006	7	4	0.659	0.010	5	1	0.597	0.013	31	9	0.564	0.007	19	14
chrI	29400	C	T	14	11	0.448	0.008	7	7	0.591	0.010	14	3	0.402	0.009	7	10	0.434	0.010	19	11	0.417	0.007	6	5	0.467	0.012	6	8	0.468	0.010	27	28	0.445	0.006	7	4	0.659	0.010	5	1	0.597	0.013	31	9	0.564	0.007	19	14
chrI	29402	A	T	14	11	0.448	0.008	7	7	0.591	0.010	14	3	0.402	0.009	7	10	0.434	0.010	19	11	0.417	0.007	6	5	0.467	0.012	6	8	0.468	0.010	27	28	0.445	0.006	7	4	0.659	0.010	5	1	0.597	0.013	31	9	0.564	0.007	19	14
chrI	29440	G	T	16	10	0.448	0.008	12	1	0.591	0.010	12	5	0.402	0.009	13	8	0.434	0.010	18	10	0.417	0.007	13	9	0.468	0.012	8	10	0.468	0.010	26	20	0.445	0.006	9	3	0.659	0.010	6	0	0.597	0.013	22	12	0.564	0.007	27	12
chrI	29441	C	T	16	10	0.448	0.008	12	1	0.591	0.010	12	5	0.402	0.009	13	8	0.434	0.010	18	10	0.417	0.007	13	9	0.468	0.012	8	10	0.468	0.010	26	20	0.445	0.006	9	3	0.659	0.010	6	0	0.597	0.013	22	12	0.564	0.007	27	12
chrI	29449	A	G	17	10	0.448	0.008	12	1	0.591	0.010	12	6	0.402	0.009	14	8	0.434	0.010	17	12	0.417	0.007	13	9	0.468	0.012	8	10	0.468	0.010	27	21	0.445	0.006	8	3	0.659	0.010	7	0	0.597	0.013	24	12	0.564	0.007	27	12
chrI	29476	A	G	20	11	0.448	0.008	16	2	0.591	0.010	11	8	0.402	0.009	13	12	0.434	0.010	18	18	0.417	0.007	13	12	0.468	0.012	9	9	0.468	0.010	26	31	0.445	0.006	7	6	0.659	0.010	7	1	0.597	0.013	26	13	0.564	0.007	29	14
chrI	29508	T	C	21	9	0.448	0.008	18	3	0.591	0.010	14	9	0.402	0.009	15	14	0.434	0.010	17	21	0.417	0.007	17	8	0.468	0.012	8	11	0.468	0.010	30	36	0.445	0.006	6	6	0.659	0.010	8	1	0.597	0.013	24	12	0.564	0.007	31	11
chrI	29522	T	A	18	9	0.448	0.008	14	5	0.591	0.010	15	7	0.402	0.009	14	12	0.434	0.010	18	19	0.417	0.007	17	7	0.468	0.012	5	10	0.468	0.010	26	36	0.445	0.006	6	5	0.659	0.010	7	1	0.597	0.013	24	13	0.564	0.007	27	10
chrI	29530	C	T	13	9	0.448	0.008	12	5	0.591	0.010	12	6	0.402	0.009	14	10	0.434	0.010	16	19	0.417	0.007	10	7	0.468	0.012	3	9	0.468	0.010	24	35	0.445	0.006	4	5	0.659	0.010	7	1	0.597	0.013	19	12	0.564	0.007	23	10
chrI	29554	G	A	13	7	0.448	0.008	13	5	0.591	0.010	9	5	0.402	0.009	15	10	0.434	0.010	14	19	0.417	0.007	9	4	0.468	0.012	3	9	0.468	0.010	26	31	0.445	0.006	4	5	0.659	0.010	5	1	0.597	0.013	20	8	0.564	0.007	22	8
chrI	29564	T	C	11	8	0.448	0.008	13	5	0.591	0.010	8	5	0.402	0.009	18	9	0.434	0.010	16	21	0.417	0.007	10	5	0.468	0.012	2	9	0.468	0.010	26	32	0.445	0.006	5	6	0.659	0.010	5	1	0.597	0.013	20	8	0.564	0.007	25	8
chrI	29666	C	A	6	5	0.447	0.008	6	1	0.592	0.010	12	4	0.401	0.009	11	2	0.434	0.010	11	16	0.417	0.007	7	1	0.468	0.012	6	2	0.467	0.010	11	20	0.446	0.006	4	9	0.657	0.009	9	0	0.599	0.013	14	12	0.564	0.007	9	15
chrI	29693	G	A	7	6	0.447	0.008	5	2	0.592	0.010	15	4	0.401	0.009	9	2	0.434	0.010	12	15	0.417	0.007	5	3	0.468	0.012	6	2	0.467	0.010	11	24	0.446	0.006	7	7	0.657	0.009	10	0	0.599	0.013	16	12	0.564	0.007	9	13
chrI	29713	T	A	9	4	0.447	0.008	4	2	0.592	0.010	13	6	0.401	0.009	6	4	0.434	0.010	11	13	0.417	0.007	3	4	0.468	0.012	7	2	0.467	0.010	10	24	0.446	0.006	7	11	0.657	0.009	8	0	0.599	0.013	17	14	0.564	0.007	6	12
chrI	29737	G	C	10	5	0.447	0.008	4	2	0.592	0.010	11	4	0.401	0.009	9	6	0.434	0.010	13	15	0.417	0.007	3	4	0.468	0.012	7	1	0.467	0.010	10	26	0.446	0.006	12	12	0.657	0.009	6	0	0.599	0.013	20	10	0.564	0.007	7	10
chrI	29746	T	C	8	5	0.447	0.008	5	1	0.592	0.010	11	4	0.401	0.009	9	6	0.434	0.010	13	15	0.417	0.007	3	4	0.468	0.012	7	0	0.467	0.010	9	26	0.446	0.006	10	13	0.657	0.009	5	0	0.599	0.013	17	10	0.564	0.007	5	11
chrI	29758	C	T	7	5	0.447	0.008	4	1	0.592	0.010	10	4	0.401	0.009	8	5	0.434	0.010	10	11	0.417	0.007	2	3	0.468	0.012	1	0	0.467	0.010	8	25	0.446	0.006	9	9	0.657	0.009	5	0	0.599	0.013	15	9	0.564	0.007	3	8
chrI	29759	T	C	7	5	0.447	0.008	4	1	0.592	0.010	10	4	0.401	0.009	8	5	0.434	0.010	10	11	0.417	0.007	2	3	0.468	0.012	1	0	0.467	0.010	8	25	0.446	0.006	9	9	0.657	0.009	5	0	0.599	0.013	15	9	0.564	0.007	3	8
chrI	29761	G	T	7	5	0.447	0.008	4	1	0.592	0.010	10	4	0.401	0.009	8	5	0.434	0.010	10	11	0.417	0.007	2	3	0.468	0.012	1	0	0.467	0.010	8	25	0.446	0.006	9	9	0.657	0.009	5	0	0.599	0.013	15	9	0.564	0.007	3	8
chrI	29762	T	G	7	5	0.447	0.008	4	1	0.592	0.010	10	4	0.401	0.009	8	5	0.434	0.010	10	11	0.417	0.007	2	3	0.468	0.012	1	0	0.467	0.010	8	25	0.446	0.006	9	9	0.657	0.009	5	0	0.599	0.013	15	9	0.564	0.007	3	8
chrI	29765	C	T	7	5	0.447	0.008	4	1	0.592	0.010	10	4	0.401	0.009	8	5	0.434	0.010	10	11	0.417	0.007	2	3	0.468	0.012	1	0	0.467	0.010	8	25	0.446	0.006	9	9	0.657	0.009	5	0	0.599	0.013	15	9	0.564	0.007	3	8
chrI	29767	T	C	7	5	0.447	0.008	4	1	0.592	0.010	10	4	0.401	0.009	8	5	0.434	0.010	10	11	0.417	0.007	2	3	0.468	0.012	1	0	0.467	0.010	8	25	0.446	0.006	9	9	0.657	0.009	5	0	0.599	0.013	15	9	0.564	0.007	3	8
chrI	29778	G	A	8	5	0.447	0.008	5	1	0.592	0.010	8	7	0.401	0.009	9	5	0.434	0.010	12	14	0.417	0.007	2	3	0.468	0.011	2	0	0.467	0.010	8	27	0.446	0.006	10	9	0.657	0.009	5	0	0.599	0.013	18	10	0.564	0.007	4	8
chrI	29782	A	T	8	5	0.447	0.008	5	1	0.592	0.010	8	7	0.401	0.009	9	5	0.434	0.010	12	14	0.417	0.007	2	3	0.468	0.011	2	0	0.467	0.010	8	27	0.446	0.006	10	9	0.657	0.009	5	0	0.599	0.013	18	10	0.564	0.007	4	8
chrI	29787	G	A	9	5	0.447	0.008	5	2	0.592	0.010	7	7	0.401	0.009	9	5	0.434	0.010	10	14	0.417	0.007	2	3	0.468	0.011	1	0	0.467	0.010	10	27	0.446	0.006	9	9	0.657	0.009	4	0	0.599	0.013	19	11	0.564	0.007	4	8
chrI	29817	G	A	6	6	0.447	0.008	3	2	0.592	0.010	7	7	0.401	0.009	5	4	0.434	0.010	11	16	0.417	0.007	2	3	0.468	0.011	5	2	0.467	0.010	14	22	0.446	0.006	15	10	0.657	0.009	6	0	0.599	0.013	17	11	0.564	0.007	5	14
chrI	29849	C	T	9	5	0.447	0.008	3	2	0.592	0.010	8	4	0.401	0.009	6	4	0.434	0.010	13	11	0.417	0.007	1	1	0.468	0.011	7	2	0.467	0.010	11	11	0.446	0.006	11	8	0.657	0.009	8	0	0.599	0.013	16	7	0.564	0.007	5	17
chrI	29875	T	G	13	6	0.447	0.008	3	1	0.592	0.010	10	4	0.401	0.009	6	4	0.434	0.010	14	11	0.417	0.007	2	2	0.468	0.011	6	3	0.467	0.010	13	10	0.446	0.006	11	6	0.657	0.009	7	0	0.599	0.013	16	7	0.564	0.007	6	17
chrI	29883	T	C	13	8	0.447	0.008	3	1	0.592	0.010	13	4	0.401	0.009	6	3	0.434	0.010	12	11	0.417	0.007	3	2	0.468	0.011	5	3	0.467	0.010	13	10	0.446	0.006	10	6	0.657	0.009	8	0	0.599	0.013	19	7	0.564	0.007	4	16
chrI	29908	C	T	14	6	0.447	0.008	3	2	0.592	0.010	11	4	0.401	0.009	6	4	0.434	0.010	13	13	0.417	0.007	3	1	0.468	0.011	4	3	0.467	0.010	15	11	0.446	0.006	11	6	0.657	0.009	8	0	0.599	0.013	17	8	0.564	0.007	5	16
chrI	29911	A	G	14	6	0.447	0.008	3	2	0.592	0.010	11	4	0.401	0.009	6	4	0.434	0.010	13	13	0.417	0.007	3	1	0.468	0.011	4	3	0.467	0.010	15	11	0.446	0.006	11	6	0.657	0.009	8	0	0.599	0.013	17	8	0.564	0.007	5	16
chrI	29929	A	G	13	5	0.447	0.008	0	1	0.592	0.010	14	3	0.401	0.009	7	2	0.434	0.010	15	12	0.417	0.007	3	1	0.468	0.011	2	3	0.467	0.010	13	11	0.446	0.006	12	5	0.657	0.009	7	0	0.599	0.013	13	7	0.564	0.007	7	13
chrI	29931	A	C	13	5	0.447	0.008	0	1	0.592	0.010	14	3	0.401	0.009	7	2	0.434	0.010	15	12	0.417	0.007	3	1	0.468	0.011	2	3	0.467	0.010	13	11	0.446	0.006	12	5	0.657	0.009	7	0	0.599	0.013	13	7	0.564	0.007	7	13
chrI	30004	T	C	13	2	0.447	0.008	12	2	0.592	0.010	9	7	0.401	0.009	7	2	0.434	0.010	14	11	0.417	0.007	5	2	0.468	0.011	4	3	0.467	0.010	11	17	0.446	0.006	12	2	0.657	0.009	9	0	0.599	0.013	14	10	0.564	0.007	10	9
chrI	30006	T	C	13	2	0.447	0.008	12	2	0.592	0.010	9	7	0.401	0.009	7	2	0.434	0.010	14	11	0.417	0.007	5	2	0.468	0.011	4	3	0.467	0.010	11	17	0.446	0.006	12	2	0.657	0.009	9	0	0.599	0.013	14	10	0.564	0.007	10	9
chrI	30051	C	T	9	5	0.446	0.008	9	3	0.593	0.010	9	9	0.403	0.009	3	2	0.434	0.010	12	15	0.417	0.006	4	1	0.466	0.011	3	6	0.466	0.010	13	19	0.446	0.006	16	3	0.656	0.009	7	1	0.601	0.012	15	12	0.563	0.007	11	12
chrI	30066	T	A	5	5	0.446	0.008	4	3	0.593	0.010	9	9	0.403	0.009	3	3	0.434	0.010	11	15	0.417	0.006	2	3	0.466	0.011	3	9	0.466	0.010	13	21	0.446	0.006	14	4	0.656	0.009	5	1	0.601	0.012	14	9	0.563	0.007	7	12
chrI	30071	G	A	5	5	0.446	0.008	4	3	0.593	0.010	8	9	0.403	0.009	2	2	0.434	0.010	12	13	0.417	0.006	2	3	0.466	0.011	2	9	0.466	0.010	13	20	0.446	0.006	12	4	0.656	0.009	5	1	0.601	0.012	14	8	0.563	0.007	7	10
chrI	30091	A	G	5	7	0.446	0.008	5	4	0.593	0.010	7	10	0.403	0.009	2	3	0.434	0.010	12	12	0.417	0.006	5	3	0.466	0.011	4	11	0.466	0.010	14	23	0.446	0.006	11	4	0.656	0.009	4	1	0.601	0.012	14	12	0.563	0.007	7	10
chrI	30153	G	A	7	9	0.446	0.008	5	6	0.593	0.010	8	7	0.403	0.009	4	3	0.434	0.010	17	11	0.417	0.006	5	8	0.466	0.011	6	8	0.466	0.010	16	33	0.446	0.006	15	4	0.656	0.009	4	2	0.601	0.012	23	14	0.563	0.007	10	17
chrI	30204	A	G	9	12	0.446	0.008	6	5	0.593	0.010	9	13	0.403	0.009	6	12	0.434	0.010	25	17	0.417	0.006	8	8	0.466	0.011	13	10	0.466	0.010	30	42	0.446	0.006	18	6	0.656	0.009	6	5	0.601	0.012	29	17	0.563	0.007	13	24
chrI	30209	T	A	9	17	0.446	0.008	6	5	0.593	0.010	9	15	0.403	0.009	6	12	0.434	0.010	24	20	0.417	0.006	8	7	0.466	0.011	13	11	0.466	0.010	29	40	0.446	0.006	18	6	0.656	0.009	6	7	0.601	0.012	28	19	0.563	0.007	17	28
chrI	30220	G	A	6	18	0.446	0.008	5	3	0.593	0.010	10	16	0.403	0.009	5	12	0.434	0.010	27	19	0.417	0.006	10	6	0.466	0.011	11	10	0.466	0.010	31	36	0.446	0.006	18	5	0.656	0.009	8	8	0.601	0.012	28	18	0.563	0.007	18	29
chrI	30239	A	G	7	20	0.446	0.008	5	4	0.593	0.010	11	15	0.403	0.009	4	14	0.434	0.010	26	18	0.417	0.006	13	6	0.466	0.011	11	10	0.466	0.010	34	38	0.446	0.006	15	3	0.656	0.009	7	8	0.601	0.012	25	18	0.563	0.007	18	27
chrI	30265	T	G	8	13	0.447	0.008	7	1	0.593	0.010	10	8	0.403	0.009	7	2	0.434	0.010	28	12	0.415	0.006	14	2	0.467	0.011	12	3	0.464	0.010	42	13	0.447	0.006	11	3	0.653	0.009	5	4	0.602	0.012	29	5	0.565	0.007	20	16
chrI	30268	C	G	8	13	0.447	0.008	7	1	0.593	0.010	10	8	0.403	0.009	7	2	0.434	0.010	28	12	0.415	0.006	14	2	0.467	0.011	12	3	0.464	0.010	42	13	0.447	0.006	11	3	0.653	0.009	5	4	0.602	0.012	29	5	0.565	0.007	20	16
chrI	30274	G	A	8	13	0.447	0.008	6	1	0.593	0.010	9	8	0.403	0.009	7	1	0.434	0.010	26	11	0.415	0.006	14	2	0.467	0.011	10	3	0.464	0.010	40	13	0.447	0.006	11	3	0.653	0.009	5	4	0.602	0.012	28	4	0.565	0.007	20	16
chrI	30275	A	G	8	13	0.447	0.008	6	1	0.593	0.010	9	8	0.403	0.009	7	1	0.434	0.010	26	11	0.415	0.006	14	2	0.467	0.011	10	3	0.464	0.010	40	13	0.447	0.006	11	3	0.653	0.009	5	4	0.602	0.012	28	4	0.565	0.007	20	16
chrI	30277	A	G	8	13	0.447	0.008	6	1	0.593	0.010	9	8	0.403	0.009	7	1	0.434	0.010	26	11	0.415	0.006	14	2	0.467	0.011	10	3	0.464	0.010	40	13	0.447	0.006	11	3	0.653	0.009	5	4	0.602	0.012	28	4	0.565	0.007	20	16
chrI	30290	C	A	7	13	0.447	0.008	4	1	0.593	0.010	10	8	0.403	0.009	8	2	0.434	0.010	23	11	0.415	0.006	18	2	0.467	0.011	13	3	0.464	0.010	39	13	0.447	0.006	13	3	0.653	0.009	6	4	0.602	0.012	25	4	0.565	0.007	18	16
chrI	30300	C	A	6	13	0.447	0.008	4	1	0.593	0.010	9	8	0.403	0.009	8	2	0.434	0.010	20	11	0.415	0.006	16	2	0.467	0.011	12	3	0.464	0.010	38	13	0.447	0.006	11	3	0.653	0.009	6	4	0.602	0.012	24	4	0.565	0.007	16	16
chrI	30307	T	C	6	13	0.447	0.008	4	1	0.593	0.010	14	8	0.403	0.009	8	2	0.434	0.010	22	11	0.415	0.006	15	2	0.467	0.011	13	3	0.464	0.010	37	14	0.447	0.006	11	3	0.653	0.009	5	4	0.602	0.012	25	4	0.565	0.007	18	16
chrI	30313	A	G	7	12	0.447	0.008	5	1	0.593	0.010	13	8	0.403	0.009	11	2	0.434	0.010	24	11	0.415	0.006	13	2	0.467	0.011	14	3	0.464	0.010	37	14	0.447	0.006	10	3	0.653	0.009	6	4	0.602	0.012	26	4	0.565	0.007	21	16
chrI	30335	C	T	7	15	0.447	0.008	5	9	0.593	0.010	13	21	0.403	0.009	11	5	0.434	0.010	23	27	0.415	0.006	13	10	0.467	0.011	13	8	0.464	0.010	38	44	0.447	0.006	8	6	0.653	0.009	5	9	0.602	0.012	29	11	0.565	0.007	23	36
chrI	30351	A	G	15	11	0.447	0.008	10	8	0.593	0.010	15	15	0.403	0.009	9	4	0.434	0.010	25	26	0.415	0.006	7	14	0.467	0.011	13	9	0.464	0.010	41	32	0.447	0.006	12	11	0.653	0.009	10	3	0.602	0.012	31	19	0.565	0.007	27	30
chrI	30352	C	A	15	11	0.447	0.008	10	8	0.593	0.010	15	15	0.403	0.009	9	4	0.434	0.010	25	26	0.415	0.006	7	14	0.467	0.011	13	9	0.464	0.010	41	32	0.447	0.006	12	11	0.653	0.009	10	3	0.602	0.012	31	19	0.565	0.007	27	30
chrI	30356	C	G	15	11	0.447	0.008	10	8	0.593	0.010	15	15	0.403	0.009	9	4	0.434	0.010	25	26	0.415	0.006	7	14	0.467	0.011	13	9	0.464	0.010	41	32	0.447	0.006	12	11	0.653	0.009	10	3	0.602	0.012	31	19	0.565	0.007	27	30
chrI	30361	A	T	17	12	0.447	0.008	14	9	0.593	0.010	18	17	0.403	0.009	10	5	0.434	0.010	31	29	0.415	0.006	8	14	0.467	0.011	16	9	0.464	0.010	46	33	0.447	0.006	13	12	0.653	0.009	13	3	0.602	0.012	39	19	0.565	0.007	30	33
chrI	30371	C	A	17	13	0.447	0.008	15	9	0.593	0.010	19	19	0.403	0.009	9	4	0.434	0.010	30	31	0.415	0.006	8	17	0.467	0.011	17	8	0.464	0.010	41	38	0.447	0.006	14	13	0.653	0.009	13	3	0.602	0.012	35	22	0.565	0.007	31	33
chrI	30381	T	C	18	13	0.447	0.008	15	9	0.593	0.010	17	20	0.403	0.009	9	4	0.434	0.010	33	33	0.415	0.006	9	21	0.467	0.011	18	8	0.464	0.010	41	41	0.447	0.006	15	14	0.653	0.009	13	3	0.602	0.012	34	23	0.565	0.007	32	36
chrI	30413	G	A	18	17	0.447	0.008	18	16	0.593	0.010	15	29	0.403	0.009	11	7	0.434	0.010	29	33	0.415	0.006	15	16	0.467	0.011	17	10	0.464	0.010	50	52	0.447	0.006	17	16	0.653	0.009	17	4	0.602	0.012	36	27	0.565	0.007	44	36
chrI	30422	G	A	19	16	0.447	0.008	19	15	0.593	0.010	15	29	0.403	0.009	9	6	0.434	0.010	29	31	0.415	0.006	15	17	0.467	0.011	18	9	0.464	0.010	51	51	0.447	0.006	17	17	0.653	0.009	16	4	0.602	0.012	38	25	0.565	0.007	44	33
chrI	30427	G	C	18	16	0.447	0.008	19	15	0.593	0.010	15	29	0.403	0.009	8	5	0.434	0.010	29	33	0.415	0.006	15	17	0.467	0.011	18	10	0.464	0.010	50	49	0.447	0.006	16	17	0.653	0.009	16	4	0.602	0.012	38	26	0.565	0.007	44	34
chrI	30432	G	T	18	16	0.447	0.008	19	14	0.593	0.010	17	27	0.403	0.009	8	5	0.434	0.010	28	32	0.415	0.006	14	17	0.467	0.011	18	10	0.464	0.010	50	48	0.447	0.006	17	17	0.653	0.009	16	3	0.602	0.012	38	26	0.565	0.007	43	34
chrI	30434	C	T	18	16	0.447	0.008	19	14	0.593	0.010	17	27	0.403	0.009	8	5	0.434	0.010	28	32	0.415	0.006	14	17	0.467	0.011	18	10	0.464	0.010	50	48	0.447	0.006	17	17	0.653	0.009	16	3	0.602	0.012	38	26	0.565	0.007	43	34
chrI	30468	G	A	17	19	0.447	0.008	19	15	0.593	0.010	16	25	0.403	0.009	7	9	0.434	0.010	30	48	0.415	0.006	18	14	0.467	0.011	20	17	0.464	0.010	50	59	0.447	0.006	23	19	0.653	0.009	10	7	0.602	0.012	40	32	0.565	0.007	35	41
chrI	30478	C	T	16	17	0.447	0.008	22	13	0.593	0.010	18	21	0.403	0.009	6	7	0.434	0.010	31	42	0.415	0.006	14	12	0.467	0.011	18	13	0.464	0.010	51	46	0.447	0.006	21	14	0.653	0.009	7	6	0.602	0.012	38	23	0.565	0.007	29	28
chrI	30481	T	A	16	17	0.447	0.008	22	13	0.593	0.010	18	21	0.403	0.009	6	7	0.434	0.010	31	42	0.415	0.006	14	12	0.467	0.011	18	13	0.464	0.010	51	46	0.447	0.006	21	14	0.653	0.009	7	6	0.602	0.012	38	23	0.565	0.007	29	28
chrI	30493	G	A	19	19	0.447	0.008	17	14	0.593	0.010	19	23	0.403	0.009	8	9	0.434	0.010	31	48	0.415	0.006	11	13	0.467	0.011	17	19	0.464	0.010	47	54	0.447	0.006	20	11	0.653	0.009	6	7	0.602	0.012	31	33	0.565	0.007	27	35
chrI	30516	G	A	22	22	0.447	0.008	13	16	0.593	0.010	15	23	0.403	0.009	4	11	0.434	0.010	31	52	0.415	0.006	13	18	0.467	0.011	14	21	0.464	0.010	53	56	0.447	0.006	15	11	0.653	0.009	7	7	0.602	0.012	37	38	0.565	0.007	23	36
chrI	30522	A	G	21	21	0.447	0.008	16	14	0.593	0.010	15	23	0.403	0.009	4	12	0.434	0.010	33	49	0.415	0.006	13	16	0.467	0.011	13	22	0.464	0.010	53	55	0.447	0.006	15	10	0.653	0.009	8	9	0.602	0.012	37	39	0.565	0.007	24	35
chrI	30548	A	G	29	19	0.447	0.008	15	16	0.593	0.010	15	24	0.403	0.009	6	19	0.434	0.010	34	51	0.415	0.006	13	16	0.467	0.011	14	21	0.464	0.010	52	53	0.447	0.006	16	5	0.653	0.009	10	8	0.602	0.012	39	38	0.565	0.007	29	45
chrI	30551	G	A	29	19	0.447	0.008	15	16	0.593	0.010	15	24	0.403	0.009	6	19	0.434	0.010	34	51	0.415	0.006	13	16	0.467	0.011	14	21	0.464	0.010	52	53	0.447	0.006	16	5	0.653	0.009	10	8	0.602	0.012	39	38	0.565	0.007	29	45
chrI	30558	G	A	30	26	0.447	0.008	16	17	0.593	0.010	15	26	0.403	0.009	5	18	0.434	0.010	34	52	0.415	0.006	15	17	0.467	0.011	14	21	0.464	0.010	51	55	0.447	0.006	19	5	0.653	0.009	9	10	0.602	0.012	42	37	0.565	0.007	29	45
chrI	30583	A	G	31	27	0.447	0.008	18	19	0.593	0.010	14	27	0.403	0.009	6	21	0.434	0.010	33	55	0.415	0.006	15	18	0.467	0.011	14	22	0.464	0.010	49	57	0.447	0.006	16	9	0.653	0.009	10	10	0.602	0.012	47	41	0.565	0.007	31	45
chrI	30601	C	T	30	28	0.447	0.008	18	19	0.593	0.010	15	24	0.403	0.009	6	20	0.434	0.010	39	54	0.415	0.006	15	17	0.467	0.011	11	21	0.464	0.010	56	59	0.447	0.006	19	10	0.653	0.009	11	9	0.602	0.012	46	46	0.565	0.007	32	47
chrI	30602	G	A	30	28	0.447	0.008	18	19	0.593	0.010	15	24	0.403	0.009	6	20	0.434	0.010	39	54	0.415	0.006	15	17	0.467	0.011	11	21	0.464	0.010	56	59	0.447	0.006	19	10	0.653	0.009	11	9	0.602	0.012	46	46	0.565	0.007	32	47
chrI	30613	C	T	32	25	0.447	0.008	17	15	0.593	0.010	14	20	0.403	0.009	6	20	0.434	0.010	39	48	0.415	0.006	12	13	0.467	0.011	12	16	0.464	0.010	53	54	0.447	0.006	17	10	0.653	0.009	11	10	0.602	0.012	41	34	0.565	0.007	33	44
chrI	30614	T	C	32	25	0.447	0.008	17	15	0.593	0.010	14	20	0.403	0.009	6	20	0.434	0.010	39	48	0.415	0.006	12	13	0.467	0.011	12	16	0.464	0.010	53	54	0.447	0.006	17	10	0.653	0.009	11	10	0.602	0.012	41	34	0.565	0.007	33	44
chrI	30624	T	A	29	29	0.447	0.008	15	17	0.593	0.010	10	24	0.403	0.009	4	19	0.434	0.010	35	51	0.415	0.006	12	15	0.467	0.011	13	19	0.464	0.010	50	60	0.447	0.006	15	13	0.653	0.009	11	9	0.602	0.012	39	35	0.565	0.007	31	49
chrI	30662	T	G	24	24	0.447	0.008	15	16	0.593	0.010	6	26	0.403	0.009	6	20	0.434	0.010	28	57	0.415	0.006	9	16	0.467	0.011	10	17	0.464	0.010	46	67	0.447	0.006	17	14	0.653	0.009	6	8	0.602	0.012	33	33	0.565	0.007	29	45
chrI	30669	T	C	25	21	0.447	0.008	13	10	0.593	0.010	6	24	0.403	0.009	6	15	0.434	0.010	26	47	0.415	0.006	7	14	0.467	0.011	10	15	0.464	0.010	44	59	0.447	0.006	18	13	0.653	0.009	5	7	0.602	0.012	30	28	0.565	0.007	28	39
chrI	30670	T	C	25	21	0.447	0.008	13	10	0.593	0.010	6	24	0.403	0.009	6	15	0.434	0.010	26	47	0.415	0.006	7	14	0.467	0.011	10	15	0.464	0.010	44	59	0.447	0.006	18	13	0.653	0.009	5	7	0.602	0.012	30	28	0.565	0.007	28	39
chrI	30713	T	G	23	20	0.447	0.008	10	7	0.593	0.010	7	27	0.403	0.009	8	15	0.434	0.010	27	47	0.415	0.006	5	14	0.467	0.011	6	13	0.464	0.010	35	48	0.447	0.006	17	12	0.653	0.009	7	12	0.602	0.012	23	30	0.565	0.007	21	38
chrI	30747	A	C	18	20	0.447	0.008	11	5	0.593	0.010	8	21	0.403	0.009	6	8	0.434	0.010	19	34	0.415	0.006	7	9	0.467	0.011	7	11	0.464	0.010	21	21	0.447	0.006	13	6	0.653	0.009	4	8	0.602	0.012	17	19	0.565	0.007	18	32
chrI	30749	G	A	18	20	0.447	0.008	11	5	0.593	0.010	8	21	0.403	0.009	6	8	0.434	0.010	19	34	0.415	0.006	7	9	0.467	0.011	7	11	0.464	0.010	21	21	0.447	0.006	13	6	0.653	0.009	4	8	0.602	0.012	17	19	0.565	0.007	18	32
chrI	30755	C	G	20	24	0.447	0.008	10	5	0.593	0.010	9	25	0.403	0.009	7	6	0.434	0.010	18	39	0.415	0.006	8	12	0.467	0.011	7	13	0.464	0.010	20	21	0.447	0.006	13	6	0.653	0.009	4	9	0.602	0.012	17	19	0.565	0.007	19	35
chrI	30782	T	C	9	23	0.447	0.008	9	7	0.593	0.010	8	25	0.403	0.009	8	8	0.434	0.010	19	32	0.415	0.006	6	6	0.467	0.011	4	7	0.464	0.010	13	20	0.447	0.006	13	5	0.653	0.009	1	7	0.602	0.012	13	12	0.565	0.007	13	29
chrI	30787	T	C	9	21	0.447	0.008	7	7	0.593	0.010	8	23	0.403	0.009	8	8	0.434	0.010	19	29	0.415	0.006	7	5	0.467	0.011	5	7	0.464	0.010	13	18	0.447	0.006	12	5	0.653	0.009	1	6	0.602	0.012	13	11	0.565	0.007	14	28
chrI	30817	T	C	12	21	0.447	0.008	8	8	0.593	0.010	9	20	0.403	0.009	6	8	0.434	0.010	21	25	0.415	0.006	7	5	0.467	0.011	6	5	0.464	0.010	15	19	0.447	0.006	14	4	0.653	0.009	1	6	0.602	0.012	14	12	0.565	0.007	13	25
chrI	30840	G	A	14	18	0.447	0.008	8	7	0.593	0.010	9	15	0.403	0.009	6	9	0.434	0.010	14	18	0.415	0.006	8	4	0.467	0.011	5	1	0.464	0.010	15	18	0.447	0.006	16	3	0.653	0.009	2	4	0.602	0.012	13	11	0.565	0.007	12	23
chrI	30852	T	C	11	17	0.447	0.008	7	8	0.593	0.010	8	11	0.403	0.009	4	8	0.434	0.010	12	15	0.415	0.006	8	3	0.467	0.011	4	1	0.464	0.010	12	19	0.447	0.006	11	3	0.653	0.009	2	2	0.602	0.012	9	11	0.565	0.007	12	17
chrI	30980	G	A	3	5	0.448	0.008	4	0	0.592	0.010	4	4	0.403	0.009	0	4	0.436	0.010	8	2	0.416	0.006	0	0	0.467	0.011	1	2	0.464	0.010	7	7	0.446	0.006	7	0	0.653	0.009	0	0	0.601	0.012	5	8	0.564	0.007	4	6
chrI	30987	T	G	3	5	0.448	0.008	3	1	0.592	0.010	5	4	0.403	0.009	0	2	0.436	0.010	10	2	0.416	0.006	0	0	0.467	0.011	1	2	0.464	0.010	8	7	0.446	0.006	6	0	0.653	0.009	0	0	0.601	0.012	5	6	0.564	0.007	4	5
chrI	31018	G	A	1	5	0.448	0.008	4	0	0.592	0.010	5	4	0.403	0.009	0	0	0.436	0.010	10	0	0.416	0.006	0	0	0.467	0.011	1	2	0.464	0.010	6	8	0.446	0.006	5	0	0.653	0.009	0	0	0.601	0.012	3	6	0.564	0.007	5	5
chrI	31026	G	C	1	6	0.448	0.008	6	0	0.592	0.010	4	6	0.403	0.009	0	2	0.436	0.010	10	1	0.416	0.006	0	0	0.467	0.011	0	2	0.464	0.010	4	8	0.446	0.006	6	0	0.653	0.009	0	0	0.601	0.012	6	6	0.564	0.007	7	5
chrI	31058	G	A	0	6	0.448	0.008	6	0	0.592	0.010	4	8	0.403	0.009	2	3	0.436	0.010	9	3	0.416	0.006	0	1	0.467	0.011	0	2	0.464	0.010	5	12	0.446	0.006	5	1	0.653	0.009	0	1	0.601	0.012	7	6	0.564	0.007	6	7
chrI	31152	C	T	6	3	0.447	0.008	0	6	0.592	0.010	0	2	0.404	0.008	1	3	0.436	0.010	5	12	0.415	0.006	3	0	0.466	0.011	2	2	0.464	0.010	4	23	0.446	0.006	1	3	0.652	0.009	3	4	0.602	0.012	3	13	0.562	0.007	0	8
chrI	31154	G	A	6	3	0.447	0.008	0	6	0.592	0.010	0	2	0.404	0.008	1	3	0.436	0.010	5	12	0.415	0.006	3	0	0.466	0.011	2	2	0.464	0.010	4	23	0.446	0.006	1	3	0.652	0.009	3	4	0.602	0.012	3	13	0.562	0.007	0	8
chrI	31168	A	G	6	4	0.447	0.008	0	7	0.592	0.010	0	4	0.404	0.008	1	4	0.436	0.010	7	14	0.415	0.006	3	2	0.466	0.011	2	4	0.464	0.010	4	28	0.446	0.006	1	4	0.652	0.009	3	4	0.602	0.012	3	15	0.562	0.007	3	11
chrI	31176	A	G	8	4	0.447	0.008	0	8	0.592	0.010	0	5	0.404	0.008	1	4	0.436	0.010	7	16	0.415	0.006	5	2	0.466	0.011	2	4	0.464	0.010	4	28	0.446	0.006	2	4	0.652	0.009	3	4	0.602	0.012	3	16	0.562	0.007	3	13
chrI	31212	G	A	11	5	0.447	0.008	0	11	0.592	0.010	0	9	0.404	0.008	2	6	0.436	0.010	12	19	0.415	0.006	6	3	0.466	0.011	2	6	0.464	0.010	4	39	0.446	0.006	2	7	0.652	0.009	7	8	0.602	0.012	3	20	0.562	0.007	4	16
chrI	31391	A	G	32	25	0.447	0.008	15	15	0.592	0.010	7	29	0.404	0.008	9	20	0.436	0.010	30	38	0.415	0.006	10	8	0.466	0.011	12	13	0.464	0.010	29	62	0.446	0.006	19	17	0.652	0.009	11	10	0.602	0.012	26	29	0.562	0.007	40	40
chrI	31403	T	A	32	24	0.447	0.008	15	15	0.592	0.010	7	32	0.404	0.008	9	21	0.436	0.010	28	35	0.415	0.006	9	7	0.466	0.011	13	13	0.464	0.010	28	61	0.446	0.006	18	16	0.652	0.009	10	9	0.602	0.012	22	31	0.562	0.007	35	40
chrI	31635	T	C	12	10	0.446	0.008	13	2	0.593	0.010	2	14	0.404	0.008	10	9	0.436	0.010	14	34	0.415	0.006	7	8	0.465	0.011	4	9	0.465	0.010	23	13	0.445	0.006	15	5	0.652	0.009	2	6	0.602	0.012	22	14	0.561	0.007	13	15
chrI	31755	C	T	37	46	0.446	0.008	28	16	0.593	0.010	16	33	0.404	0.008	13	30	0.436	0.010	22	61	0.415	0.006	20	8	0.465	0.011	32	14	0.465	0.010	45	66	0.445	0.006	31	26	0.652	0.009	19	13	0.602	0.012	49	34	0.561	0.007	43	64
chrI	31821	C	T	40	57	0.447	0.008	26	24	0.594	0.010	27	40	0.404	0.008	20	32	0.436	0.010	37	57	0.414	0.006	29	21	0.465	0.011	34	23	0.465	0.010	60	106	0.445	0.006	42	27	0.652	0.009	12	15	0.602	0.012	67	40	0.561	0.007	52	83
chrI	31848	T	C	39	62	0.447	0.008	27	22	0.594	0.010	33	41	0.404	0.008	21	34	0.436	0.010	36	58	0.414	0.006	25	21	0.465	0.011	32	25	0.465	0.010	57	96	0.445	0.006	39	27	0.652	0.009	11	13	0.602	0.012	66	40	0.561	0.007	44	83
chrI	31975	C	T	47	59	0.447	0.008	40	39	0.594	0.010	32	38	0.404	0.008	28	35	0.434	0.010	57	49	0.414	0.006	23	28	0.465	0.011	29	41	0.465	0.010	80	98	0.445	0.006	49	33	0.652	0.009	26	22	0.602	0.012	62	50	0.561	0.007	52	85
chrI	31989	T	C	50	62	0.447	0.008	37	37	0.594	0.010	28	37	0.404	0.008	33	31	0.434	0.010	56	49	0.414	0.006	18	29	0.465	0.011	26	39	0.465	0.010	79	103	0.445	0.006	47	33	0.652	0.009	23	24	0.602	0.012	63	53	0.561	0.007	57	94
chrI	32145	C	T	42	41	0.447	0.008	36	22	0.594	0.010	20	41	0.405	0.008	15	27	0.433	0.010	53	63	0.414	0.006	24	20	0.465	0.011	32	26	0.465	0.010	56	66	0.444	0.006	23	20	0.652	0.009	20	15	0.601	0.012	61	54	0.560	0.007	65	74
chrI	32158	T	C	50	46	0.447	0.008	37	22	0.594	0.010	22	47	0.405	0.008	16	29	0.433	0.010	55	64	0.414	0.006	28	24	0.465	0.011	32	29	0.465	0.010	59	74	0.444	0.006	25	24	0.652	0.009	22	18	0.601	0.012	65	58	0.560	0.007	74	82
chrI	32271	G	A	50	37	0.447	0.008	33	25	0.594	0.010	20	48	0.405	0.008	27	33	0.433	0.010	48	72	0.414	0.006	28	17	0.465	0.011	33	27	0.465	0.010	66	72	0.444	0.006	34	21	0.651	0.009	20	20	0.601	0.012	66	57	0.560	0.007	66	89
chrI	32511	C	T	45	51	0.446	0.007	34	30	0.595	0.009	35	40	0.407	0.008	24	36	0.435	0.010	54	72	0.413	0.006	24	35	0.464	0.011	34	37	0.467	0.010	58	81	0.444	0.006	39	22	0.652	0.009	23	11	0.600	0.012	68	54	0.560	0.007	63	78
chrI	32652	A	C	31	62	0.446	0.007	28	31	0.595	0.009	24	35	0.407	0.008	18	28	0.435	0.010	30	63	0.413	0.006	15	20	0.464	0.011	27	16	0.467	0.010	60	87	0.444	0.006	24	13	0.652	0.009	19	11	0.600	0.012	60	48	0.560	0.007	53	72
chrI	32883	C	T	28	30	0.446	0.007	29	7	0.596	0.009	23	20	0.408	0.008	14	23	0.434	0.010	41	55	0.413	0.006	23	9	0.466	0.011	22	22	0.466	0.010	60	91	0.445	0.005	26	6	0.652	0.009	13	9	0.601	0.012	61	35	0.560	0.007	31	50
chrI	32986	G	T	21	36	0.446	0.007	18	12	0.596	0.009	19	14	0.408	0.008	16	11	0.434	0.010	33	45	0.413	0.006	19	8	0.466	0.011	16	17	0.466	0.010	52	64	0.445	0.005	24	8	0.652	0.009	8	11	0.601	0.012	36	38	0.560	0.007	24	44
chrI	32989	G	A	21	36	0.446	0.007	18	12	0.596	0.009	19	14	0.408	0.008	16	11	0.434	0.010	33	45	0.413	0.006	19	8	0.466	0.011	16	17	0.466	0.010	52	64	0.445	0.005	24	8	0.652	0.009	8	11	0.601	0.012	36	38	0.560	0.007	24	44
chrI	33040	A	G	23	37	0.446	0.007	25	17	0.596	0.009	18	24	0.408	0.008	13	16	0.434	0.010	43	42	0.413	0.006	20	9	0.466	0.011	19	21	0.466	0.010	60	68	0.445	0.005	29	8	0.652	0.009	8	9	0.601	0.012	51	39	0.560	0.007	36	52
chrI	33048	A	C	25	37	0.446	0.007	24	19	0.596	0.009	18	24	0.408	0.008	13	17	0.434	0.010	42	40	0.413	0.006	20	10	0.466	0.011	20	21	0.466	0.010	60	68	0.445	0.005	30	9	0.652	0.009	8	9	0.601	0.012	53	40	0.560	0.007	39	52
chrI	33070	A	T	28	38	0.446	0.007	28	23	0.596	0.009	20	25	0.408	0.008	16	22	0.434	0.010	47	41	0.413	0.006	19	10	0.466	0.011	22	22	0.466	0.010	67	74	0.445	0.005	29	10	0.652	0.009	10	11	0.601	0.012	55	40	0.560	0.007	42	52
chrI	33077	G	A	22	35	0.446	0.007	28	20	0.596	0.009	20	28	0.408	0.008	16	24	0.434	0.010	46	38	0.413	0.006	17	12	0.466	0.011	25	21	0.466	0.010	62	74	0.445	0.005	30	10	0.652	0.009	10	9	0.601	0.012	51	36	0.560	0.007	40	49
chrI	33147	G	T	29	43	0.446	0.007	34	31	0.597	0.009	16	30	0.408	0.008	15	22	0.434	0.010	37	38	0.413	0.006	21	29	0.467	0.011	24	21	0.466	0.010	50	70	0.444	0.005	37	19	0.651	0.009	9	12	0.601	0.012	61	32	0.558	0.007	36	59
chrI	33152	T	C	32	45	0.446	0.007	33	33	0.597	0.009	20	30	0.408	0.008	17	21	0.434	0.010	39	37	0.413	0.006	23	32	0.467	0.011	25	18	0.466	0.010	51	68	0.444	0.005	36	19	0.651	0.009	11	12	0.601	0.012	61	32	0.558	0.007	36	60
chrI	33200	C	T	29	42	0.446	0.007	32	26	0.597	0.009	21	37	0.408	0.008	15	19	0.434	0.010	37	43	0.413	0.006	25	36	0.467	0.011	22	27	0.467	0.010	53	62	0.444	0.005	40	16	0.651	0.009	19	12	0.601	0.012	63	44	0.558	0.007	41	55
chrI	33293	A	T	26	27	0.446	0.007	23	22	0.597	0.009	27	22	0.408	0.008	12	28	0.434	0.010	48	50	0.413	0.006	16	20	0.467	0.011	17	34	0.467	0.010	64	75	0.444	0.005	22	10	0.651	0.009	23	9	0.601	0.012	67	33	0.558	0.007	34	50
chrI	33328	C	A	37	30	0.446	0.007	28	13	0.597	0.009	19	15	0.408	0.008	14	29	0.434	0.010	46	44	0.413	0.006	13	23	0.467	0.011	13	27	0.467	0.010	55	72	0.444	0.005	24	12	0.651	0.009	18	11	0.601	0.012	61	32	0.558	0.007	39	51
chrI	33347	T	A	35	31	0.446	0.007	30	11	0.597	0.009	17	13	0.408	0.008	14	28	0.434	0.010	43	47	0.413	0.006	14	19	0.467	0.011	13	24	0.467	0.010	53	61	0.444	0.005	20	10	0.651	0.009	16	11	0.601	0.012	61	31	0.558	0.007	36	49
chrI	33348	G	C	35	31	0.446	0.007	30	11	0.597	0.009	17	13	0.408	0.008	14	28	0.434	0.010	43	47	0.413	0.006	14	19	0.467	0.011	13	24	0.467	0.010	53	61	0.444	0.005	20	10	0.651	0.009	16	11	0.601	0.012	61	31	0.558	0.007	36	49
chrI	33403	C	T	37	33	0.446	0.007	20	17	0.597	0.009	19	13	0.408	0.008	15	33	0.434	0.010	49	57	0.413	0.006	7	10	0.467	0.011	8	15	0.467	0.010	47	45	0.444	0.005	19	13	0.651	0.009	14	9	0.601	0.012	57	38	0.558	0.007	48	51
chrI	33502	A	G	31	39	0.447	0.007	21	18	0.596	0.009	34	34	0.407	0.008	23	40	0.432	0.010	55	81	0.414	0.006	8	16	0.466	0.011	14	32	0.468	0.010	56	88	0.444	0.005	21	19	0.651	0.009	25	16	0.602	0.012	67	47	0.558	0.007	44	56
chrI	33548	A	C	24	51	0.447	0.007	27	22	0.596	0.009	28	32	0.407	0.008	24	36	0.432	0.010	47	78	0.414	0.006	12	29	0.466	0.011	22	35	0.468	0.010	62	99	0.444	0.005	21	17	0.651	0.009	18	22	0.602	0.012	61	45	0.558	0.007	55	61
chrI	33612	A	G	26	55	0.448	0.007	37	26	0.597	0.009	35	58	0.406	0.008	23	28	0.431	0.010	53	64	0.414	0.006	20	32	0.465	0.010	26	39	0.467	0.009	56	98	0.444	0.005	23	25	0.651	0.009	22	17	0.602	0.012	57	50	0.557	0.006	55	104
chrI	33798	G	A	54	69	0.448	0.007	40	15	0.597	0.009	39	44	0.406	0.008	33	32	0.431	0.010	52	49	0.414	0.006	24	48	0.465	0.010	27	21	0.467	0.009	69	84	0.444	0.005	47	22	0.651	0.009	25	13	0.603	0.012	55	46	0.557	0.006	55	82
chrI	33892	C	G	60	66	0.450	0.007	44	20	0.597	0.009	43	51	0.408	0.008	34	35	0.434	0.010	73	73	0.417	0.006	19	42	0.465	0.010	32	32	0.467	0.009	77	124	0.444	0.005	45	25	0.651	0.009	29	10	0.606	0.012	69	48	0.557	0.006	67	106
chrI	33996	A	G	57	62	0.451	0.007	45	38	0.597	0.009	33	50	0.408	0.008	52	46	0.433	0.010	65	80	0.417	0.006	28	37	0.464	0.010	34	43	0.466	0.009	75	114	0.444	0.005	35	28	0.652	0.009	24	22	0.607	0.012	67	54	0.557	0.006	83	98
chrI	34170	T	A	58	45	0.451	0.007	40	33	0.597	0.009	36	50	0.408	0.008	44	43	0.432	0.010	55	63	0.416	0.006	20	34	0.464	0.010	32	41	0.466	0.009	58	112	0.444	0.005	41	26	0.651	0.009	18	17	0.608	0.012	59	62	0.558	0.006	55	73
chrI	34308	C	T	49	48	0.451	0.007	44	20	0.597	0.009	36	49	0.408	0.008	33	40	0.432	0.010	52	82	0.416	0.006	17	38	0.464	0.010	26	30	0.466	0.009	84	101	0.444	0.005	31	27	0.651	0.009	19	12	0.608	0.012	76	58	0.558	0.006	59	96
chrI	34515	T	C	41	68	0.451	0.007	32	22	0.597	0.009	30	42	0.408	0.008	33	22	0.432	0.010	57	66	0.416	0.006	23	33	0.464	0.010	28	17	0.466	0.009	67	92	0.443	0.005	33	22	0.650	0.009	22	15	0.608	0.012	73	40	0.558	0.006	58	70
chrI	34554	A	G	35	58	0.451	0.007	28	17	0.597	0.009	27	35	0.408	0.008	29	22	0.432	0.010	53	67	0.416	0.006	16	20	0.464	0.010	18	20	0.466	0.009	62	89	0.443	0.005	24	17	0.650	0.009	13	13	0.608	0.012	69	37	0.558	0.006	46	71
chrI	34943	C	G	19	23	0.452	0.007	19	19	0.598	0.009	13	23	0.408	0.008	8	13	0.432	0.010	11	37	0.416	0.006	6	9	0.463	0.010	17	22	0.466	0.009	36	43	0.443	0.005	17	8	0.650	0.009	8	7	0.609	0.011	34	22	0.557	0.006	38	34
chrI	34991	A	G	12	13	0.452	0.007	5	10	0.598	0.009	14	16	0.408	0.008	7	7	0.432	0.010	19	34	0.416	0.006	3	5	0.463	0.010	5	11	0.466	0.009	26	40	0.443	0.005	9	7	0.650	0.009	5	1	0.609	0.011	34	17	0.557	0.006	20	26
chrI	35059	G	A	6	12	0.452	0.007	1	5	0.598	0.009	12	8	0.408	0.008	4	5	0.432	0.010	15	13	0.416	0.006	2	4	0.463	0.010	5	5	0.467	0.009	19	28	0.443	0.005	7	8	0.650	0.009	5	1	0.609	0.011	22	12	0.557	0.006	14	21
chrI	35070	C	T	7	11	0.452	0.007	1	2	0.598	0.009	6	9	0.408	0.008	4	4	0.432	0.010	13	9	0.416	0.006	2	3	0.463	0.010	4	4	0.467	0.009	18	24	0.443	0.005	6	5	0.650	0.009	5	0	0.609	0.011	12	10	0.557	0.006	9	17
chrI	35466	G	A	58	40	0.452	0.007	32	19	0.597	0.009	18	40	0.408	0.008	21	30	0.431	0.010	41	52	0.417	0.006	11	23	0.463	0.010	20	32	0.466	0.009	74	69	0.443	0.005	36	22	0.649	0.009	29	19	0.610	0.011	54	35	0.557	0.006	51	71
chrI	35508	A	G	48	41	0.452	0.007	32	19	0.597	0.009	20	39	0.408	0.008	24	28	0.431	0.010	52	59	0.417	0.006	14	21	0.463	0.010	19	41	0.466	0.009	74	82	0.443	0.005	38	21	0.649	0.009	23	13	0.610	0.011	54	37	0.557	0.006	48	72
chrI	35514	T	C	47	45	0.452	0.007	30	20	0.597	0.009	22	41	0.408	0.008	24	32	0.431	0.010	52	61	0.417	0.006	15	19	0.463	0.010	19	42	0.466	0.009	70	83	0.443	0.005	37	22	0.649	0.009	22	13	0.610	0.011	57	40	0.557	0.006	46	72
chrI	35565	A	G	47	42	0.452	0.007	22	18	0.597	0.009	22	33	0.408	0.008	22	31	0.431	0.010	49	51	0.417	0.006	32	19	0.463	0.010	16	28	0.466	0.009	52	84	0.443	0.005	39	20	0.649	0.009	18	5	0.610	0.011	54	37	0.557	0.006	40	64
chrI	35568	A	G	47	42	0.452	0.007	22	18	0.597	0.009	22	33	0.408	0.008	22	31	0.431	0.010	49	51	0.417	0.006	32	19	0.463	0.010	16	28	0.466	0.009	52	84	0.443	0.005	39	20	0.649	0.009	18	5	0.610	0.011	54	37	0.557	0.006	40	64
chrI	35631	G	C	25	34	0.452	0.007	19	16	0.597	0.009	20	25	0.408	0.008	21	26	0.431	0.010	36	54	0.417	0.006	22	15	0.463	0.010	13	25	0.466	0.009	56	77	0.443	0.005	41	12	0.649	0.009	15	5	0.610	0.011	38	44	0.557	0.006	32	52
chrI	35668	G	A	31	36	0.452	0.007	18	14	0.597	0.009	18	38	0.408	0.008	22	25	0.431	0.010	42	59	0.417	0.006	24	22	0.463	0.010	11	25	0.466	0.009	54	83	0.443	0.005	44	12	0.649	0.009	14	4	0.610	0.011	52	50	0.557	0.006	39	58
chrI	35736	G	A	33	34	0.454	0.007	19	10	0.598	0.009	17	30	0.408	0.008	21	23	0.431	0.010	43	51	0.416	0.006	19	31	0.463	0.010	15	22	0.467	0.009	43	71	0.443	0.005	26	12	0.648	0.009	11	7	0.610	0.011	49	48	0.558	0.006	31	56
chrI	35751	T	C	30	35	0.454	0.007	19	13	0.598	0.009	19	26	0.408	0.008	20	27	0.431	0.010	41	51	0.416	0.006	14	36	0.463	0.010	17	23	0.467	0.009	49	71	0.443	0.005	26	16	0.648	0.009	12	9	0.610	0.011	58	51	0.558	0.006	25	62
chrI	35765	G	C	29	30	0.454	0.007	24	12	0.598	0.009	24	24	0.408	0.008	18	26	0.431	0.010	41	48	0.416	0.006	15	32	0.463	0.010	19	26	0.467	0.009	52	67	0.443	0.005	25	16	0.648	0.009	12	9	0.610	0.011	51	42	0.558	0.006	23	54
chrI	35796	T	C	25	27	0.454	0.007	23	14	0.598	0.009	24	29	0.408	0.008	19	25	0.431	0.010	35	62	0.416	0.006	16	23	0.463	0.010	22	28	0.467	0.009	43	67	0.443	0.005	18	17	0.648	0.009	16	9	0.610	0.011	53	50	0.558	0.006	28	58
chrI	35818	A	G	27	29	0.454	0.007	25	14	0.598	0.009	29	27	0.408	0.008	23	22	0.431	0.010	34	61	0.416	0.006	14	22	0.463	0.010	22	34	0.467	0.009	43	72	0.443	0.005	24	18	0.648	0.009	16	12	0.610	0.011	61	48	0.558	0.006	27	63
chrI	35970	T	C	41	44	0.453	0.007	40	22	0.599	0.009	23	54	0.408	0.008	22	24	0.431	0.010	48	53	0.416	0.006	17	20	0.462	0.010	19	38	0.467	0.009	56	70	0.442	0.005	48	20	0.649	0.009	26	12	0.610	0.011	40	41	0.557	0.006	31	72
chrI	36005	A	G	32	33	0.453	0.007	37	19	0.599	0.009	23	57	0.408	0.008	24	19	0.431	0.010	37	49	0.416	0.006	21	24	0.462	0.010	17	40	0.467	0.009	50	73	0.442	0.005	53	15	0.649	0.009	21	13	0.610	0.011	37	37	0.557	0.006	31	65
chrI	36048	C	G	33	40	0.453	0.007	28	22	0.599	0.009	18	46	0.408	0.008	17	18	0.431	0.010	32	45	0.416	0.006	17	25	0.462	0.010	18	35	0.467	0.009	49	73	0.442	0.005	41	16	0.649	0.009	12	11	0.610	0.011	42	30	0.557	0.006	32	58
chrI	36123	C	T	38	38	0.453	0.007	28	17	0.599	0.009	20	45	0.408	0.008	23	19	0.430	0.009	29	44	0.416	0.006	12	27	0.462	0.010	21	27	0.467	0.009	45	73	0.442	0.005	27	15	0.649	0.009	12	13	0.610	0.011	54	23	0.557	0.006	36	57
chrI	36160	G	A	32	46	0.453	0.007	28	18	0.599	0.009	22	47	0.408	0.008	22	20	0.430	0.009	29	34	0.416	0.006	14	24	0.462	0.010	16	25	0.467	0.009	37	64	0.442	0.005	29	14	0.649	0.009	14	13	0.610	0.011	49	24	0.557	0.006	38	43
chrI	36313	A	G	17	12	0.453	0.007	9	5	0.601	0.009	7	17	0.409	0.008	3	7	0.430	0.009	7	21	0.416	0.006	3	12	0.463	0.010	6	9	0.468	0.009	20	27	0.442	0.005	8	3	0.650	0.009	3	2	0.610	0.011	23	19	0.555	0.006	15	17
chrI	36524	C	T	6	10	0.453	0.007	7	4	0.601	0.009	5	9	0.409	0.008	2	7	0.430	0.009	14	7	0.416	0.006	4	3	0.463	0.010	5	5	0.468	0.009	9	9	0.442	0.005	5	4	0.650	0.009	5	2	0.610	0.011	16	6	0.555	0.006	3	14
chrI	36574	A	G	11	19	0.453	0.007	17	9	0.601	0.009	13	17	0.409	0.008	5	10	0.430	0.009	19	11	0.416	0.006	9	7	0.463	0.010	9	9	0.468	0.009	14	20	0.442	0.005	6	9	0.650	0.009	12	0	0.610	0.011	22	9	0.555	0.006	9	34
chrI	36637	A	G	14	26	0.453	0.007	19	7	0.602	0.009	15	16	0.409	0.008	5	13	0.429	0.009	18	18	0.417	0.006	6	11	0.464	0.010	8	15	0.467	0.009	24	43	0.441	0.005	7	11	0.648	0.009	11	0	0.611	0.011	21	16	0.555	0.006	14	39
chrI	36898	C	T	19	20	0.453	0.007	11	7	0.602	0.009	5	15	0.409	0.008	4	16	0.429	0.009	18	33	0.417	0.006	13	15	0.464	0.010	7	8	0.467	0.009	31	42	0.441	0.005	11	5	0.648	0.009	14	4	0.611	0.011	33	24	0.555	0.006	22	33
chrI	37008	C	A	18	16	0.453	0.007	12	9	0.603	0.009	12	19	0.410	0.008	21	6	0.430	0.009	31	49	0.418	0.006	9	4	0.464	0.010	14	16	0.467	0.009	36	33	0.441	0.005	20	6	0.648	0.008	16	4	0.612	0.011	33	19	0.555	0.006	40	24
chrI	37019	A	G	17	16	0.453	0.007	15	10	0.603	0.009	15	17	0.410	0.008	21	8	0.430	0.009	33	48	0.418	0.006	9	5	0.464	0.010	17	17	0.467	0.009	41	37	0.441	0.005	19	7	0.648	0.008	15	5	0.612	0.011	34	22	0.555	0.006	38	28
chrI	37069	C	T	14	20	0.453	0.007	16	11	0.603	0.009	17	18	0.410	0.008	15	7	0.430	0.009	26	35	0.418	0.006	13	3	0.464	0.010	20	12	0.467	0.009	29	34	0.441	0.005	14	8	0.648	0.008	11	3	0.612	0.011	30	17	0.555	0.006	32	26
chrI	37255	T	C	1	4	0.453	0.007	4	2	0.603	0.009	5	1	0.410	0.008	4	6	0.430	0.009	1	7	0.418	0.006	2	1	0.464	0.010	0	0	0.467	0.009	14	11	0.441	0.005	8	6	0.648	0.008	3	1	0.612	0.011	10	5	0.555	0.006	5	12
chrI	37294	T	C	2	5	0.453	0.007	1	4	0.603	0.009	1	2	0.410	0.008	0	4	0.430	0.009	4	14	0.418	0.006	0	1	0.464	0.010	2	0	0.467	0.009	16	14	0.441	0.005	3	4	0.648	0.008	4	1	0.612	0.011	4	6	0.555	0.006	3	11
chrI	37315	T	A	3	8	0.453	0.007	2	4	0.603	0.009	0	4	0.410	0.008	1	2	0.430	0.009	5	18	0.418	0.006	0	0	0.464	0.010	2	0	0.467	0.009	18	14	0.441	0.005	4	3	0.648	0.008	3	2	0.612	0.011	5	8	0.555	0.006	5	7
chrI	37330	A	G	4	8	0.453	0.007	4	4	0.603	0.009	2	4	0.410	0.008	1	2	0.430	0.009	5	18	0.418	0.006	0	0	0.464	0.010	2	0	0.467	0.009	17	14	0.441	0.005	5	3	0.648	0.008	3	2	0.612	0.011	5	9	0.555	0.006	5	8
chrI	37553	A	G	27	34	0.453	0.007	22	15	0.605	0.009	24	32	0.411	0.008	26	19	0.429	0.009	29	37	0.417	0.006	14	8	0.464	0.010	21	23	0.466	0.009	56	49	0.443	0.005	23	14	0.648	0.008	16	7	0.614	0.011	39	26	0.556	0.006	32	51
chrI	37595	G	A	38	37	0.453	0.007	25	11	0.605	0.009	20	33	0.411	0.008	31	20	0.429	0.009	37	45	0.417	0.006	15	20	0.464	0.010	25	18	0.466	0.009	48	60	0.443	0.005	21	13	0.648	0.008	15	10	0.614	0.011	45	24	0.556	0.006	35	50
chrI	37724	A	G	37	46	0.455	0.007	27	17	0.604	0.009	22	37	0.411	0.008	33	25	0.428	0.009	48	61	0.416	0.006	18	28	0.463	0.010	27	40	0.465	0.009	57	79	0.445	0.005	30	15	0.650	0.008	17	9	0.614	0.011	60	42	0.557	0.006	49	60
chrI	37976	C	A	22	47	0.455	0.007	30	16	0.604	0.009	18	37	0.411	0.008	20	22	0.428	0.009	48	62	0.416	0.006	8	9	0.463	0.010	12	21	0.465	0.009	59	74	0.445	0.005	21	18	0.650	0.008	19	10	0.614	0.011	50	48	0.557	0.006	44	64
chrI	38120	A	T	33	33	0.455	0.007	24	18	0.603	0.009	19	34	0.412	0.008	15	25	0.429	0.009	33	55	0.417	0.006	8	22	0.463	0.010	13	20	0.467	0.009	61	73	0.445	0.005	31	19	0.651	0.008	8	10	0.613	0.011	45	32	0.558	0.006	46	66
chrI	38236	A	G	37	52	0.455	0.007	41	19	0.603	0.009	27	41	0.412	0.008	19	36	0.429	0.009	46	56	0.417	0.006	16	16	0.463	0.010	38	24	0.467	0.009	71	80	0.445	0.005	38	19	0.651	0.008	14	13	0.613	0.011	62	29	0.558	0.006	43	77
chrI	38361	C	T	38	51	0.455	0.007	42	18	0.603	0.009	33	31	0.412	0.008	27	26	0.430	0.009	44	51	0.418	0.006	24	11	0.463	0.010	29	23	0.466	0.009	58	60	0.446	0.005	30	22	0.651	0.008	18	20	0.613	0.011	63	34	0.558	0.006	38	79
chrI	38490	C	G	43	48	0.455	0.007	39	18	0.603	0.009	20	31	0.412	0.008	18	26	0.430	0.009	51	49	0.418	0.006	34	25	0.463	0.010	34	30	0.466	0.009	55	54	0.446	0.005	29	12	0.651	0.008	19	15	0.613	0.011	70	30	0.558	0.006	48	54
chrI	38504	T	G	35	35	0.455	0.007	34	12	0.603	0.009	21	27	0.412	0.008	14	20	0.430	0.009	42	44	0.418	0.006	27	21	0.463	0.010	27	25	0.466	0.009	48	54	0.446	0.005	24	10	0.651	0.008	20	11	0.613	0.011	57	31	0.558	0.006	38	47
chrI	38508	G	T	35	35	0.455	0.007	34	12	0.603	0.009	21	27	0.412	0.008	14	20	0.430	0.009	42	44	0.418	0.006	27	21	0.463	0.010	27	25	0.466	0.009	48	54	0.446	0.005	24	10	0.651	0.008	20	11	0.613	0.011	57	31	0.558	0.006	38	47
chrI	38524	C	A	34	37	0.455	0.007	38	13	0.603	0.009	26	33	0.412	0.008	12	23	0.430	0.009	42	41	0.418	0.006	35	25	0.463	0.010	19	25	0.466	0.009	52	66	0.446	0.005	26	17	0.651	0.008	19	12	0.613	0.011	57	34	0.558	0.006	34	50
chrI	38533	T	C	35	36	0.455	0.007	35	12	0.603	0.009	28	32	0.412	0.008	15	23	0.430	0.009	43	41	0.418	0.006	34	22	0.463	0.010	20	26	0.466	0.009	55	60	0.446	0.005	25	17	0.651	0.008	16	9	0.613	0.011	57	34	0.558	0.006	29	49
chrI	38657	G	A	28	32	0.455	0.007	29	19	0.604	0.008	30	28	0.412	0.008	21	32	0.431	0.009	45	52	0.418	0.006	19	17	0.463	0.010	12	30	0.465	0.009	54	61	0.446	0.005	34	12	0.651	0.008	16	5	0.614	0.011	44	36	0.557	0.006	43	39
chrI	38689	G	C	31	39	0.455	0.007	32	18	0.604	0.008	30	27	0.412	0.008	21	28	0.431	0.009	37	54	0.418	0.006	15	19	0.463	0.010	10	26	0.465	0.009	51	63	0.446	0.005	31	10	0.651	0.008	16	7	0.614	0.011	46	38	0.557	0.006	42	44
chrI	38888	A	C	36	34	0.455	0.007	17	21	0.604	0.008	20	37	0.412	0.008	19	30	0.431	0.009	31	55	0.418	0.006	11	16	0.463	0.010	16	24	0.465	0.009	50	57	0.446	0.005	22	12	0.651	0.008	9	6	0.614	0.011	49	36	0.557	0.006	45	56
chrI	38980	G	A	25	28	0.455	0.007	20	22	0.605	0.008	18	34	0.412	0.008	22	14	0.432	0.009	34	46	0.417	0.006	7	19	0.460	0.010	14	19	0.463	0.009	52	55	0.446	0.005	21	5	0.650	0.008	5	4	0.613	0.011	41	44	0.557	0.006	40	34
chrI	39009	T	C	21	31	0.455	0.007	14	21	0.605	0.008	14	36	0.412	0.008	21	12	0.432	0.009	42	43	0.417	0.006	8	18	0.460	0.010	13	23	0.463	0.009	47	50	0.446	0.005	21	10	0.650	0.008	6	7	0.613	0.011	39	37	0.557	0.006	37	39
chrI	39105	A	G	9	34	0.455	0.007	15	18	0.605	0.008	16	28	0.412	0.008	28	21	0.432	0.009	31	36	0.417	0.006	11	8	0.460	0.010	12	18	0.463	0.009	61	52	0.446	0.005	15	13	0.650	0.008	15	7	0.613	0.011	40	35	0.557	0.006	26	46
chrI	39123	C	T	9	34	0.455	0.007	17	16	0.605	0.008	14	31	0.412	0.008	27	20	0.432	0.009	31	35	0.417	0.006	11	10	0.460	0.010	12	19	0.463	0.009	56	53	0.446	0.005	17	13	0.650	0.008	17	8	0.613	0.011	39	30	0.557	0.006	29	43
chrI	39162	C	G	16	44	0.456	0.007	23	20	0.606	0.008	15	38	0.411	0.008	32	21	0.431	0.009	28	42	0.417	0.006	12	10	0.462	0.010	12	20	0.464	0.009	60	60	0.446	0.005	25	12	0.650	0.008	18	6	0.615	0.011	42	32	0.557	0.006	30	56
chrI	39795	G	A	17	20	0.456	0.007	12	16	0.608	0.008	11	12	0.411	0.007	20	7	0.431	0.009	22	23	0.416	0.006	9	11	0.462	0.009	8	15	0.466	0.009	28	48	0.445	0.005	21	9	0.651	0.008	5	0	0.617	0.011	23	23	0.557	0.006	23	37
chrI	39901	T	C	25	20	0.456	0.007	10	15	0.608	0.008	15	14	0.411	0.007	16	19	0.431	0.009	30	24	0.416	0.006	6	5	0.462	0.009	8	14	0.466	0.009	20	58	0.445	0.005	13	11	0.651	0.008	9	2	0.617	0.011	23	21	0.557	0.006	26	32
chrI	39919	T	C	24	21	0.456	0.007	15	13	0.608	0.008	18	16	0.411	0.007	13	16	0.431	0.009	26	20	0.416	0.006	7	9	0.462	0.009	7	13	0.466	0.009	21	51	0.445	0.005	16	11	0.651	0.008	9	1	0.617	0.011	29	18	0.557	0.006	30	34
chrI	39920	T	C	24	21	0.456	0.007	15	13	0.608	0.008	18	16	0.411	0.007	13	16	0.431	0.009	26	20	0.416	0.006	7	9	0.462	0.009	7	13	0.466	0.009	21	51	0.445	0.005	16	11	0.651	0.008	9	1	0.617	0.011	29	18	0.557	0.006	30	34
chrI	39963	G	A	16	21	0.456	0.007	11	6	0.608	0.008	15	13	0.411	0.007	6	14	0.431	0.009	19	18	0.416	0.006	8	12	0.462	0.009	4	8	0.466	0.009	29	49	0.445	0.005	14	9	0.651	0.008	9	0	0.617	0.011	34	21	0.557	0.006	20	29
chrI	40064	C	T	24	22	0.456	0.007	13	16	0.608	0.008	7	22	0.411	0.007	7	11	0.431	0.009	29	56	0.416	0.006	14	8	0.462	0.009	18	15	0.466	0.009	45	54	0.445	0.005	18	9	0.651	0.008	12	5	0.617	0.011	40	36	0.557	0.006	41	46
chrI	40237	C	T	32	32	0.456	0.007	20	16	0.608	0.008	15	35	0.411	0.007	16	18	0.431	0.009	32	52	0.416	0.006	9	13	0.462	0.009	27	21	0.466	0.009	64	61	0.445	0.005	28	10	0.651	0.008	20	10	0.617	0.011	58	24	0.557	0.006	48	55
chrI	40316	G	A	26	25	0.456	0.007	16	13	0.608	0.008	13	25	0.411	0.007	10	16	0.431	0.009	32	59	0.416	0.006	12	17	0.462	0.009	20	15	0.466	0.009	62	52	0.445	0.005	29	5	0.651	0.008	16	17	0.617	0.011	47	16	0.557	0.006	43	47
chrI	40380	G	A	28	19	0.456	0.007	13	19	0.608	0.008	15	27	0.411	0.007	19	19	0.431	0.009	35	39	0.416	0.006	13	21	0.462	0.009	22	16	0.466	0.009	47	58	0.445	0.005	29	7	0.651	0.008	15	13	0.617	0.011	47	21	0.557	0.006	28	50
chrI	40807	G	C	37	34	0.455	0.007	29	27	0.608	0.008	16	26	0.411	0.007	19	34	0.431	0.009	47	65	0.418	0.005	17	12	0.463	0.009	14	17	0.467	0.009	56	64	0.447	0.005	26	20	0.650	0.008	21	11	0.616	0.010	57	36	0.557	0.006	43	66
chrI	40860	A	G	39	38	0.455	0.007	22	32	0.608	0.008	15	24	0.411	0.007	19	29	0.431	0.009	39	53	0.418	0.005	13	14	0.463	0.009	18	25	0.467	0.009	51	68	0.447	0.005	20	24	0.650	0.008	15	8	0.616	0.010	39	43	0.557	0.006	39	52
chrI	40866	T	C	34	38	0.455	0.007	22	32	0.608	0.008	15	24	0.411	0.007	19	26	0.431	0.009	37	55	0.418	0.005	14	14	0.463	0.009	18	24	0.467	0.009	48	70	0.447	0.005	20	25	0.650	0.008	15	8	0.616	0.010	34	38	0.557	0.006	37	54
chrI	40914	C	G	28	31	0.455	0.007	17	22	0.608	0.008	9	30	0.411	0.007	15	22	0.431	0.009	37	51	0.418	0.005	11	16	0.463	0.009	22	15	0.467	0.009	46	79	0.447	0.005	21	14	0.650	0.008	11	11	0.616	0.010	31	40	0.557	0.006	35	50
chrI	41030	A	G	14	22	0.455	0.007	14	7	0.608	0.008	18	20	0.411	0.007	9	13	0.431	0.009	38	51	0.418	0.005	14	19	0.463	0.009	10	8	0.467	0.009	38	63	0.447	0.005	15	7	0.650	0.008	10	2	0.616	0.010	31	41	0.557	0.006	41	42
chrI	41278	G	A	30	33	0.455	0.007	27	14	0.607	0.008	19	26	0.411	0.007	14	13	0.430	0.009	34	54	0.418	0.005	24	22	0.463	0.009	20	19	0.467	0.008	64	57	0.447	0.005	21	13	0.650	0.008	19	5	0.616	0.010	49	41	0.558	0.006	33	51
chrI	41475	G	T	129	2	0.455	0.007	38	48	0.607	0.008	53	31	0.411	0.007	32	35	0.430	0.009	149	0	0.418	0.005	45	37	0.463	0.009	53	33	0.467	0.008	205	0	0.447	0.005	19	43	0.650	0.008	18	32	0.614	0.010	42	49	0.558	0.006	141	1
chrI	41481	A	G	40	77	0.455	0.007	44	33	0.607	0.008	29	47	0.411	0.007	27	27	0.430	0.009	52	81	0.418	0.005	31	42	0.463	0.009	31	49	0.467	0.008	79	109	0.447	0.005	39	15	0.650	0.008	28	15	0.614	0.010	43	31	0.558	0.006	50	84
chrI	41499	A	G	41	68	0.455	0.007	41	30	0.607	0.008	28	42	0.411	0.007	25	24	0.430	0.009	47	70	0.418	0.005	29	37	0.463	0.009	26	42	0.467	0.008	70	96	0.447	0.005	31	14	0.650	0.008	21	14	0.614	0.010	41	27	0.558	0.006	48	73
chrI	41587	C	T	39	62	0.456	0.007	29	21	0.606	0.008	25	47	0.411	0.007	34	31	0.430	0.009	46	61	0.417	0.005	33	19	0.463	0.009	36	43	0.468	0.008	70	107	0.446	0.005	37	21	0.649	0.008	22	13	0.615	0.010	50	50	0.558	0.006	48	67
chrI	41736	T	C	14	26	0.456	0.007	28	13	0.606	0.008	23	19	0.411	0.007	14	23	0.430	0.009	36	39	0.417	0.005	5	11	0.463	0.009	17	14	0.468	0.008	39	49	0.446	0.005	27	9	0.649	0.008	11	4	0.615	0.010	31	27	0.558	0.006	34	31
chrI	41739	A	G	14	26	0.456	0.007	28	13	0.606	0.008	23	19	0.411	0.007	14	23	0.430	0.009	36	39	0.417	0.005	5	11	0.463	0.009	17	14	0.468	0.008	39	49	0.446	0.005	27	9	0.649	0.008	11	4	0.615	0.010	31	27	0.558	0.006	34	31
chrI	41802	G	A	9	16	0.456	0.007	20	9	0.606	0.008	12	19	0.411	0.007	11	13	0.430	0.009	33	32	0.417	0.005	11	7	0.463	0.009	8	11	0.468	0.008	35	31	0.446	0.005	21	7	0.649	0.008	6	2	0.615	0.010	34	19	0.558	0.006	32	22
chrI	41883	C	T	1	12	0.456	0.007	9	0	0.606	0.008	8	10	0.411	0.007	5	6	0.430	0.009	18	11	0.417	0.005	5	5	0.463	0.009	5	6	0.468	0.008	20	23	0.446	0.005	10	1	0.649	0.008	6	0	0.615	0.010	20	13	0.558	0.006	24	11
chrI	41906	G	A	0	12	0.456	0.007	8	0	0.606	0.008	10	5	0.411	0.007	5	6	0.430	0.009	15	10	0.417	0.005	3	4	0.463	0.009	6	4	0.468	0.008	15	15	0.446	0.005	7	1	0.649	0.008	5	0	0.615	0.010	17	13	0.558	0.006	20	8
chrI	41987	C	T	0	1	0.456	0.007	2	0	0.606	0.008	4	1	0.411	0.007	0	0	0.430	0.009	8	4	0.417	0.005	0	3	0.463	0.009	1	3	0.468	0.008	6	7	0.446	0.005	2	2	0.649	0.008	3	0	0.615	0.010	2	13	0.558	0.006	8	13
chrI	42115	T	C	1	3	0.456	0.007	2	2	0.606	0.008	1	5	0.411	0.007	1	1	0.430	0.009	6	13	0.417	0.005	4	1	0.463	0.009	3	3	0.468	0.008	8	12	0.446	0.005	4	7	0.649	0.008	0	0	0.615	0.010	4	6	0.558	0.006	8	6
chrI	42257	G	A	19	29	0.456	0.007	20	9	0.606	0.008	16	24	0.411	0.007	6	22	0.430	0.009	26	44	0.417	0.005	8	17	0.463	0.009	18	17	0.468	0.008	66	56	0.446	0.005	16	12	0.649	0.008	17	7	0.615	0.010	28	35	0.558	0.006	40	39
chrI	42484	G	A	36	72	0.456	0.007	50	18	0.607	0.008	18	39	0.411	0.007	23	35	0.430	0.009	55	76	0.417	0.005	14	37	0.464	0.009	37	25	0.468	0.008	88	79	0.446	0.005	49	13	0.649	0.008	20	9	0.616	0.010	62	48	0.558	0.006	61	61
chrI	42527	T	C	33	60	0.456	0.007	48	15	0.607	0.008	15	38	0.411	0.007	26	37	0.430	0.009	47	76	0.417	0.005	15	32	0.464	0.009	34	25	0.468	0.008	72	77	0.446	0.005	37	18	0.649	0.008	20	9	0.616	0.010	48	41	0.558	0.006	57	63
chrI	42554	A	T	27	48	0.456	0.007	34	12	0.607	0.008	20	32	0.411	0.007	20	30	0.430	0.009	33	58	0.417	0.005	14	21	0.464	0.009	25	20	0.468	0.008	53	56	0.446	0.005	27	20	0.649	0.008	16	10	0.616	0.010	30	36	0.558	0.006	43	49
chrI	42562	G	A	26	47	0.456	0.007	34	10	0.607	0.008	17	31	0.411	0.007	19	34	0.430	0.009	33	60	0.417	0.005	17	18	0.464	0.009	22	19	0.468	0.008	51	56	0.446	0.005	30	19	0.649	0.008	16	11	0.616	0.010	33	32	0.558	0.006	42	49
chrI	42590	G	A	28	36	0.456	0.007	29	8	0.607	0.008	16	26	0.411	0.007	15	35	0.430	0.009	34	53	0.417	0.005	14	17	0.464	0.009	20	19	0.468	0.008	48	46	0.446	0.005	28	19	0.649	0.008	14	16	0.616	0.010	26	35	0.558	0.006	40	52
chrI	42629	A	G	21	24	0.456	0.007	28	6	0.607	0.008	20	23	0.411	0.007	11	27	0.430	0.009	25	47	0.417	0.005	16	14	0.464	0.009	13	16	0.468	0.008	40	42	0.446	0.005	28	9	0.649	0.008	11	12	0.616	0.010	30	33	0.558	0.006	36	49
chrI	42635	C	T	19	24	0.456	0.007	26	5	0.607	0.008	17	23	0.411	0.007	11	25	0.430	0.009	22	45	0.417	0.005	16	13	0.464	0.009	14	16	0.468	0.008	40	43	0.446	0.005	26	9	0.649	0.008	11	11	0.616	0.010	30	33	0.558	0.006	34	46
chrI	42684	G	A	19	17	0.456	0.007	22	5	0.607	0.008	10	13	0.411	0.007	7	24	0.430	0.009	26	41	0.417	0.005	8	8	0.464	0.009	8	13	0.468	0.008	34	32	0.446	0.005	24	7	0.649	0.008	6	9	0.616	0.010	25	27	0.558	0.006	28	41
chrI	43004	G	A	11	8	0.456	0.007	15	10	0.607	0.008	14	13	0.411	0.007	7	9	0.430	0.009	14	23	0.417	0.005	10	12	0.464	0.009	11	11	0.468	0.008	22	27	0.446	0.005	6	9	0.649	0.008	0	1	0.616	0.010	17	22	0.558	0.006	13	20
chrI	43137	C	T	21	29	0.456	0.007	14	9	0.607	0.008	16	18	0.411	0.007	10	18	0.430	0.009	22	33	0.417	0.005	7	16	0.464	0.009	11	21	0.468	0.008	24	45	0.446	0.005	17	10	0.649	0.008	12	7	0.616	0.010	38	29	0.558	0.006	22	38
chrI	43478	G	A	43	43	0.456	0.007	20	17	0.607	0.008	27	42	0.411	0.007	19	32	0.430	0.009	41	53	0.417	0.005	22	21	0.464	0.009	26	22	0.468	0.008	50	63	0.446	0.005	36	20	0.649	0.008	17	14	0.616	0.010	45	44	0.557	0.006	40	75
chrI	43565	A	G	31	43	0.456	0.007	26	10	0.607	0.008	24	34	0.411	0.007	16	18	0.430	0.009	36	63	0.417	0.005	7	31	0.464	0.009	20	17	0.468	0.008	56	72	0.446	0.005	32	11	0.649	0.008	14	10	0.616	0.010	47	45	0.557	0.006	37	52
chrI	43691	C	T	18	42	0.456	0.007	23	9	0.607	0.008	17	27	0.411	0.007	17	11	0.430	0.009	26	58	0.417	0.005	9	14	0.464	0.009	16	27	0.468	0.008	31	63	0.446	0.005	20	11	0.649	0.008	15	6	0.616	0.010	36	32	0.557	0.006	27	47
chrI	43784	C	G	28	29	0.456	0.007	24	12	0.607	0.008	17	34	0.411	0.007	19	11	0.430	0.009	41	49	0.417	0.005	12	24	0.464	0.009	21	21	0.468	0.008	41	48	0.446	0.005	32	6	0.649	0.008	12	6	0.616	0.010	30	30	0.557	0.006	30	39
chrI	44384	A	G	61	52	0.456	0.006	47	30	0.607	0.008	31	55	0.411	0.007	33	48	0.431	0.009	55	99	0.418	0.005	21	36	0.464	0.009	32	33	0.467	0.008	70	97	0.446	0.005	48	28	0.649	0.008	26	19	0.615	0.010	59	48	0.557	0.006	56	95
chrI	44588	A	G	55	43	0.456	0.006	44	27	0.607	0.008	46	57	0.411	0.007	31	49	0.431	0.009	63	70	0.417	0.005	20	21	0.464	0.009	32	37	0.467	0.008	83	74	0.446	0.005	41	20	0.649	0.008	31	15	0.615	0.010	83	50	0.557	0.006	75	97
chrI	44675	G	A	45	49	0.456	0.006	44	31	0.607	0.008	33	46	0.411	0.007	31	34	0.430	0.009	65	67	0.417	0.005	18	22	0.464	0.009	30	36	0.467	0.008	97	86	0.446	0.005	49	23	0.649	0.008	26	10	0.615	0.010	64	49	0.557	0.006	77	94
chrI	44891	A	G	38	68	0.457	0.006	32	26	0.607	0.008	39	46	0.411	0.007	26	33	0.430	0.009	34	76	0.417	0.005	24	23	0.464	0.009	23	31	0.467	0.008	61	113	0.447	0.005	38	14	0.649	0.008	24	11	0.615	0.010	65	57	0.557	0.006	63	92
chrI	44935	C	A	35	70	0.457	0.006	28	34	0.608	0.008	39	47	0.411	0.007	30	31	0.430	0.009	35	76	0.418	0.005	25	22	0.464	0.009	25	29	0.467	0.008	56	100	0.447	0.005	34	14	0.649	0.008	27	9	0.615	0.010	67	44	0.557	0.006	53	94
chrI	45024	G	A	32	50	0.457	0.006	24	27	0.608	0.008	29	38	0.412	0.007	22	30	0.430	0.009	34	82	0.418	0.005	21	23	0.464	0.009	30	26	0.467	0.008	50	83	0.447	0.005	29	17	0.649	0.008	24	8	0.615	0.010	53	44	0.557	0.006	41	91
chrI	45089	A	G	24	41	0.457	0.006	15	20	0.608	0.008	14	29	0.412	0.007	13	18	0.430	0.009	34	55	0.418	0.005	11	13	0.464	0.009	18	19	0.467	0.008	36	67	0.447	0.005	19	15	0.649	0.008	13	5	0.615	0.010	36	39	0.557	0.006	33	64
chrI	45198	G	A	31	35	0.457	0.006	17	11	0.608	0.008	16	25	0.412	0.007	6	15	0.430	0.009	26	40	0.418	0.005	4	11	0.464	0.009	10	15	0.467	0.008	28	53	0.447	0.005	9	13	0.649	0.008	7	10	0.615	0.010	27	30	0.557	0.006	31	46
chrI	45431	G	A	22	24	0.457	0.006	16	6	0.608	0.008	11	25	0.412	0.007	13	9	0.430	0.009	31	35	0.418	0.005	10	12	0.464	0.009	13	11	0.467	0.008	18	44	0.447	0.005	36	8	0.649	0.008	14	4	0.615	0.010	22	17	0.557	0.006	26	28
chrI	45546	A	T	6	6	0.457	0.006	7	2	0.608	0.008	4	9	0.412	0.007	1	2	0.430	0.009	12	12	0.418	0.005	5	7	0.464	0.009	4	5	0.467	0.008	10	19	0.447	0.005	13	3	0.649	0.008	5	0	0.615	0.010	19	6	0.557	0.006	12	12
chrI	45831	G	C	40	26	0.457	0.006	14	5	0.608	0.008	9	31	0.412	0.007	11	28	0.430	0.009	35	48	0.418	0.005	8	16	0.464	0.009	13	22	0.467	0.008	35	69	0.447	0.005	16	8	0.649	0.008	9	1	0.615	0.010	19	20	0.557	0.006	32	48
chrI	46030	G	A	47	44	0.457	0.006	45	23	0.608	0.008	32	41	0.412	0.007	22	19	0.430	0.009	42	72	0.418	0.005	14	18	0.464	0.009	24	15	0.467	0.008	68	91	0.447	0.005	31	14	0.649	0.008	18	8	0.615	0.010	67	43	0.557	0.006	57	59
chrI	46375	A	T	59	75	0.457	0.006	41	20	0.606	0.008	39	40	0.413	0.007	29	60	0.431	0.009	57	84	0.417	0.005	41	28	0.465	0.009	30	68	0.466	0.008	96	124	0.447	0.005	58	27	0.649	0.008	19	20	0.616	0.010	76	54	0.557	0.006	85	95
chrI	46723	A	G	56	37	0.458	0.006	25	21	0.605	0.008	25	45	0.412	0.007	26	41	0.432	0.009	52	51	0.416	0.005	43	34	0.465	0.009	20	42	0.466	0.008	81	93	0.445	0.005	39	21	0.649	0.008	29	10	0.615	0.010	68	54	0.555	0.006	53	86
chrI	46837	G	A	24	50	0.458	0.006	30	15	0.605	0.008	21	38	0.412	0.007	13	34	0.432	0.009	45	64	0.416	0.005	31	24	0.465	0.009	19	35	0.466	0.008	62	73	0.445	0.005	28	16	0.649	0.008	17	13	0.615	0.010	51	47	0.555	0.006	55	82
chrI	46846	T	C	25	45	0.458	0.006	24	15	0.605	0.008	19	37	0.412	0.007	11	28	0.432	0.009	45	67	0.416	0.005	33	21	0.465	0.009	19	33	0.466	0.008	62	61	0.445	0.005	24	13	0.649	0.008	17	11	0.615	0.010	42	49	0.555	0.006	50	75
chrI	46894	A	G	24	46	0.458	0.006	21	8	0.605	0.008	16	27	0.412	0.007	11	24	0.432	0.009	34	70	0.416	0.005	24	16	0.465	0.009	12	23	0.466	0.008	52	53	0.445	0.005	13	8	0.649	0.008	14	7	0.615	0.010	42	41	0.555	0.006	39	66
chrI	46912	T	G	19	31	0.458	0.006	17	5	0.605	0.008	13	22	0.412	0.007	9	19	0.432	0.009	24	60	0.416	0.005	15	12	0.465	0.009	6	19	0.466	0.008	45	48	0.445	0.005	13	5	0.649	0.008	13	5	0.615	0.010	38	37	0.555	0.006	32	53
chrI	46966	T	C	12	24	0.458	0.006	12	1	0.605	0.008	9	14	0.412	0.007	5	8	0.432	0.009	16	42	0.416	0.005	4	12	0.465	0.009	6	12	0.466	0.008	33	46	0.445	0.005	14	5	0.650	0.008	8	10	0.615	0.010	25	41	0.556	0.006	19	34
chrI	47015	C	T	10	16	0.458	0.006	13	5	0.605	0.008	8	9	0.413	0.007	2	10	0.433	0.009	25	44	0.416	0.005	1	12	0.465	0.009	4	11	0.466	0.008	31	46	0.445	0.005	16	7	0.649	0.008	7	7	0.615	0.010	27	37	0.556	0.006	27	29
chrI	47044	A	C	12	13	0.458	0.006	15	5	0.605	0.008	5	10	0.413	0.007	6	12	0.433	0.009	23	44	0.416	0.005	4	9	0.465	0.009	5	9	0.466	0.008	29	47	0.445	0.005	15	8	0.649	0.008	8	5	0.615	0.010	27	35	0.556	0.006	25	30
chrI	47206	A	G	15	30	0.458	0.006	16	10	0.605	0.008	10	19	0.413	0.007	5	17	0.433	0.009	27	52	0.416	0.005	11	16	0.465	0.009	11	8	0.466	0.008	39	48	0.445	0.005	33	9	0.649	0.008	15	11	0.615	0.010	26	22	0.556	0.006	30	34
chrI	47518	A	G	19	36	0.458	0.006	17	16	0.605	0.008	21	22	0.413	0.007	21	17	0.433	0.009	26	40	0.416	0.005	9	12	0.465	0.009	13	11	0.466	0.008	28	57	0.445	0.005	15	8	0.649	0.008	9	11	0.615	0.010	37	29	0.556	0.006	26	31
chrI	47660	T	C	15	27	0.458	0.006	18	9	0.605	0.008	13	34	0.413	0.007	16	14	0.433	0.009	31	51	0.416	0.005	9	8	0.465	0.009	17	16	0.466	0.008	24	58	0.445	0.005	7	12	0.649	0.008	13	8	0.615	0.010	21	32	0.556	0.006	33	47
chrI	47690	T	C	13	27	0.458	0.006	18	10	0.605	0.008	17	34	0.413	0.007	19	12	0.433	0.009	28	48	0.416	0.005	12	8	0.465	0.009	14	12	0.466	0.008	33	63	0.445	0.005	6	10	0.649	0.008	12	7	0.615	0.010	21	26	0.556	0.006	29	48
chrI	47896	C	T	17	28	0.458	0.006	14	15	0.605	0.008	16	24	0.413	0.007	15	20	0.433	0.009	30	30	0.416	0.005	13	7	0.465	0.009	10	29	0.466	0.008	30	35	0.445	0.005	18	12	0.649	0.008	11	3	0.615	0.010	26	33	0.556	0.006	28	49
chrI	48094	T	C	19	23	0.458	0.006	5	21	0.605	0.008	14	24	0.413	0.007	15	13	0.433	0.009	17	25	0.416	0.005	15	14	0.465	0.009	17	13	0.466	0.008	31	25	0.445	0.005	28	1	0.649	0.008	12	4	0.616	0.010	31	23	0.556	0.006	18	35
chrI	48115	G	C	14	20	0.458	0.006	5	17	0.605	0.008	12	23	0.413	0.007	17	17	0.433	0.009	17	23	0.416	0.005	10	13	0.465	0.009	17	11	0.466	0.008	29	22	0.445	0.005	19	4	0.649	0.008	13	4	0.616	0.010	25	22	0.556	0.006	17	33
chrI	48264	C	T	3	12	0.458	0.006	4	2	0.605	0.008	4	5	0.413	0.007	2	6	0.433	0.009	8	13	0.416	0.005	2	6	0.465	0.009	9	5	0.466	0.008	14	19	0.445	0.005	13	1	0.649	0.008	6	1	0.616	0.010	11	13	0.556	0.006	11	14
chrI	48286	A	T	2	8	0.458	0.006	1	2	0.605	0.008	2	2	0.413	0.007	1	2	0.433	0.009	3	13	0.416	0.005	0	5	0.465	0.009	5	2	0.466	0.008	13	15	0.445	0.005	7	3	0.649	0.008	4	0	0.616	0.010	6	8	0.556	0.006	8	10
chrI	48751	T	C	18	28	0.460	0.006	21	4	0.605	0.008	12	18	0.414	0.007	8	13	0.434	0.009	38	31	0.416	0.005	11	18	0.466	0.009	13	18	0.465	0.008	36	53	0.446	0.005	18	4	0.649	0.008	8	11	0.616	0.010	32	24	0.557	0.006	24	34
chrI	48815	T	C	13	23	0.460	0.006	20	6	0.605	0.008	11	19	0.414	0.007	15	9	0.434	0.009	35	32	0.416	0.005	8	12	0.466	0.009	15	21	0.465	0.008	41	55	0.446	0.005	9	2	0.649	0.008	9	14	0.616	0.010	38	31	0.557	0.006	33	37
chrI	48890	C	T	23	22	0.459	0.006	21	12	0.606	0.008	17	25	0.414	0.007	20	6	0.433	0.009	28	33	0.417	0.005	12	13	0.465	0.009	14	18	0.464	0.008	55	54	0.445	0.005	13	3	0.649	0.008	14	7	0.615	0.010	34	26	0.556	0.006	40	40
chrI	49103	C	T	9	21	0.460	0.007	6	14	0.605	0.008	15	12	0.415	0.007	15	11	0.432	0.009	19	30	0.416	0.005	12	9	0.465	0.009	14	4	0.463	0.008	38	28	0.444	0.005	17	5	0.649	0.008	3	2	0.615	0.010	23	23	0.556	0.006	21	33
chrI	49114	T	C	9	21	0.460	0.007	6	14	0.605	0.008	15	12	0.415	0.007	15	12	0.432	0.009	20	30	0.416	0.005	13	10	0.465	0.009	12	4	0.463	0.008	37	29	0.444	0.005	15	5	0.649	0.008	3	2	0.615	0.010	22	24	0.556	0.006	21	34
chrI	49247	C	T	18	8	0.459	0.006	5	2	0.607	0.008	11	20	0.415	0.007	5	10	0.432	0.009	17	31	0.415	0.005	9	10	0.464	0.009	3	6	0.463	0.008	25	27	0.444	0.005	2	0	0.648	0.008	7	4	0.615	0.010	24	24	0.556	0.006	18	26
chrI	49403	C	T	17	20	0.460	0.007	10	8	0.606	0.008	12	15	0.416	0.007	13	6	0.432	0.009	8	25	0.415	0.005	5	14	0.465	0.009	5	11	0.463	0.008	26	32	0.444	0.005	6	6	0.648	0.008	3	2	0.615	0.010	32	19	0.556	0.006	25	21
chrI	49505	T	C	18	11	0.459	0.007	9	8	0.606	0.008	14	13	0.416	0.007	7	11	0.432	0.009	13	33	0.415	0.005	10	16	0.465	0.009	10	12	0.462	0.008	41	48	0.444	0.005	12	12	0.648	0.008	7	6	0.615	0.010	35	20	0.556	0.006	20	31
chrI	49614	T	A	13	13	0.459	0.007	6	9	0.610	0.008	22	15	0.415	0.007	9	15	0.432	0.009	10	25	0.417	0.005	6	18	0.464	0.009	9	5	0.462	0.008	33	53	0.444	0.005	6	8	0.648	0.008	9	9	0.615	0.010	33	15	0.556	0.006	18	35
chrI	49871	C	T	14	17	0.459	0.007	13	5	0.610	0.008	13	16	0.415	0.007	12	11	0.432	0.009	30	44	0.416	0.005	13	8	0.466	0.009	7	6	0.463	0.008	35	31	0.445	0.005	12	6	0.648	0.008	6	6	0.614	0.010	36	26	0.555	0.006	19	33
chrI	50024	C	T	17	17	0.459	0.007	20	15	0.607	0.008	12	26	0.415	0.007	12	10	0.432	0.009	18	37	0.416	0.005	3	10	0.466	0.009	8	12	0.462	0.008	36	44	0.445	0.005	22	6	0.648	0.008	4	3	0.614	0.010	29	42	0.555	0.006	26	41
chrI	50204	A	G	21	29	0.459	0.007	14	12	0.607	0.008	18	22	0.415	0.007	9	17	0.432	0.009	36	40	0.416	0.005	12	15	0.465	0.009	17	20	0.463	0.008	35	48	0.446	0.005	12	7	0.648	0.008	6	6	0.615	0.010	29	49	0.556	0.006	25	46
chrI	50343	A	G	19	27	0.460	0.007	18	13	0.610	0.008	19	18	0.415	0.007	10	13	0.432	0.009	24	53	0.416	0.005	10	9	0.465	0.009	17	11	0.463	0.008	41	57	0.446	0.005	16	7	0.648	0.008	9	17	0.615	0.010	30	43	0.555	0.006	27	28
chrI	50354	C	T	21	28	0.460	0.007	20	12	0.610	0.008	20	21	0.415	0.007	10	15	0.432	0.009	26	55	0.416	0.005	12	8	0.465	0.009	19	13	0.463	0.008	40	61	0.446	0.005	17	6	0.648	0.008	10	18	0.615	0.010	29	42	0.555	0.006	29	28
chrI	50384	G	A	15	35	0.459	0.007	20	10	0.610	0.008	17	21	0.414	0.007	7	16	0.432	0.009	32	49	0.418	0.005	15	8	0.465	0.009	19	15	0.463	0.008	28	55	0.445	0.005	21	7	0.646	0.008	9	17	0.615	0.010	24	34	0.556	0.006	27	33
chrI	50432	T	C	21	36	0.459	0.007	16	7	0.610	0.008	13	19	0.415	0.007	9	17	0.432	0.009	25	33	0.418	0.005	14	7	0.465	0.009	16	17	0.463	0.008	32	57	0.445	0.005	17	9	0.646	0.008	9	11	0.614	0.010	20	23	0.556	0.006	24	29
chrI	50456	G	A	21	34	0.459	0.007	16	6	0.607	0.008	14	18	0.415	0.007	10	14	0.432	0.009	21	25	0.416	0.005	14	7	0.465	0.009	14	14	0.463	0.008	30	45	0.446	0.005	16	11	0.648	0.008	9	5	0.615	0.010	18	20	0.556	0.006	25	30
chrI	50498	A	G	17	27	0.459	0.007	16	10	0.607	0.008	15	16	0.415	0.007	9	16	0.432	0.009	27	27	0.416	0.005	14	11	0.465	0.009	11	13	0.463	0.009	31	42	0.446	0.005	17	9	0.648	0.008	9	3	0.615	0.010	17	17	0.555	0.006	23	25
chrI	50660	T	A	12	25	0.459	0.007	12	8	0.609	0.008	5	14	0.414	0.007	6	5	0.432	0.009	23	31	0.417	0.005	9	10	0.465	0.009	5	9	0.463	0.009	34	34	0.445	0.005	12	15	0.646	0.008	10	3	0.615	0.010	25	26	0.556	0.006	16	20
chrI	50663	C	T	12	25	0.459	0.007	12	8	0.609	0.008	5	14	0.414	0.007	6	5	0.432	0.009	23	31	0.417	0.005	9	10	0.465	0.009	5	9	0.463	0.009	34	34	0.445	0.005	12	15	0.646	0.008	10	3	0.615	0.010	25	26	0.556	0.006	16	20
chrI	50840	A	G	15	24	0.459	0.007	18	8	0.608	0.008	10	18	0.414	0.007	10	10	0.432	0.009	21	29	0.417	0.005	11	14	0.464	0.009	8	19	0.463	0.009	41	49	0.445	0.005	7	14	0.647	0.008	5	7	0.615	0.010	26	26	0.555	0.006	25	31
chrI	51095	G	A	35	49	0.459	0.007	33	17	0.608	0.008	22	17	0.414	0.007	17	21	0.431	0.009	36	57	0.417	0.005	21	34	0.464	0.009	18	29	0.465	0.009	79	83	0.445	0.005	29	19	0.647	0.008	31	13	0.615	0.010	48	40	0.555	0.006	44	71
chrI	51287	T	C	25	33	0.459	0.007	13	10	0.608	0.008	14	28	0.414	0.007	17	23	0.432	0.009	28	64	0.417	0.005	12	8	0.464	0.009	9	20	0.468	0.008	52	60	0.446	0.005	14	15	0.647	0.008	13	4	0.612	0.010	36	21	0.555	0.006	36	48
chrI	51321	T	C	27	30	0.458	0.007	16	11	0.609	0.008	19	30	0.414	0.007	17	22	0.433	0.009	29	68	0.416	0.005	13	8	0.464	0.009	10	19	0.467	0.008	56	63	0.446	0.005	19	21	0.646	0.008	14	6	0.611	0.010	44	18	0.555	0.006	34	51
chrI	51371	A	C	32	26	0.459	0.007	18	8	0.609	0.008	24	25	0.415	0.007	14	20	0.433	0.009	26	58	0.415	0.005	14	10	0.464	0.009	13	18	0.466	0.008	47	57	0.447	0.005	21	19	0.647	0.008	14	11	0.612	0.010	36	26	0.555	0.006	33	43
chrI	51434	A	G	31	24	0.459	0.007	14	15	0.608	0.008	20	15	0.415	0.007	13	22	0.433	0.009	32	52	0.416	0.005	11	11	0.463	0.009	12	23	0.466	0.008	40	45	0.447	0.005	17	12	0.646	0.008	10	13	0.612	0.010	33	20	0.555	0.006	34	34
chrI	51951	T	G	30	27	0.459	0.007	23	21	0.609	0.008	13	24	0.415	0.007	28	23	0.433	0.009	31	36	0.416	0.005	16	20	0.463	0.009	14	19	0.466	0.009	35	62	0.445	0.005	17	10	0.647	0.008	12	9	0.613	0.010	32	35	0.555	0.006	26	42
chrI	52164	C	T	21	30	0.459	0.007	24	14	0.610	0.008	27	24	0.415	0.007	9	12	0.433	0.009	33	58	0.415	0.006	18	26	0.463	0.009	13	12	0.466	0.009	47	59	0.446	0.005	15	11	0.647	0.008	9	4	0.614	0.010	24	40	0.555	0.006	41	51
chrI	52310	A	G	11	24	0.459	0.007	14	13	0.610	0.008	15	23	0.415	0.007	11	20	0.434	0.009	28	32	0.415	0.006	5	15	0.463	0.009	14	21	0.466	0.009	38	69	0.446	0.005	16	12	0.647	0.008	8	4	0.614	0.010	30	32	0.555	0.006	33	43
chrI	52603	A	T	14	27	0.459	0.007	17	7	0.610	0.008	9	21	0.415	0.007	5	11	0.433	0.009	17	30	0.416	0.006	9	15	0.463	0.009	12	9	0.466	0.009	26	40	0.446	0.005	10	6	0.647	0.008	15	11	0.614	0.010	15	14	0.555	0.006	18	35
chrI	52613	G	A	13	27	0.459	0.007	18	7	0.610	0.008	9	16	0.415	0.007	7	10	0.433	0.009	17	29	0.416	0.006	9	15	0.463	0.009	12	10	0.466	0.009	28	41	0.446	0.005	11	6	0.647	0.008	15	12	0.614	0.010	15	16	0.555	0.006	20	36
chrI	52623	A	G	13	29	0.459	0.007	19	7	0.610	0.008	8	15	0.415	0.007	7	11	0.433	0.009	20	31	0.416	0.006	11	15	0.463	0.009	12	9	0.466	0.009	29	42	0.446	0.005	15	4	0.647	0.008	15	12	0.614	0.010	17	14	0.555	0.006	22	30
chrI	52632	T	C	11	24	0.459	0.007	13	6	0.610	0.008	7	15	0.415	0.007	5	12	0.433	0.009	16	27	0.416	0.006	5	15	0.463	0.009	9	7	0.466	0.009	25	38	0.446	0.005	11	5	0.647	0.008	9	10	0.614	0.010	15	16	0.555	0.006	19	27
chrI	52733	A	G	8	10	0.458	0.007	8	4	0.611	0.008	7	5	0.415	0.007	7	9	0.434	0.009	9	19	0.415	0.006	9	6	0.462	0.009	11	6	0.466	0.009	19	24	0.447	0.005	8	8	0.648	0.008	6	7	0.615	0.010	12	18	0.556	0.006	18	10
chrI	52846	G	A	12	10	0.459	0.007	12	3	0.611	0.008	9	7	0.415	0.007	3	12	0.434	0.009	9	23	0.416	0.006	8	8	0.463	0.009	6	7	0.467	0.009	19	39	0.447	0.005	5	3	0.647	0.008	10	6	0.615	0.010	13	18	0.555	0.006	17	17
chrI	52849	A	G	12	10	0.459	0.007	12	3	0.611	0.008	9	7	0.415	0.007	3	12	0.434	0.009	9	23	0.416	0.006	8	8	0.463	0.009	6	7	0.467	0.009	19	39	0.447	0.005	5	3	0.647	0.008	10	6	0.615	0.010	13	18	0.555	0.006	17	17
chrI	52858	T	C	13	14	0.459	0.007	12	3	0.611	0.008	8	11	0.415	0.007	4	14	0.434	0.009	9	23	0.416	0.006	9	7	0.463	0.009	8	9	0.467	0.009	24	38	0.447	0.005	7	5	0.647	0.008	12	6	0.615	0.010	17	18	0.555	0.006	18	20
chrI	52939	C	T	19	27	0.458	0.007	17	3	0.612	0.008	9	19	0.417	0.008	4	13	0.434	0.009	23	27	0.416	0.006	13	9	0.462	0.009	17	24	0.467	0.009	36	42	0.446	0.005	12	9	0.647	0.008	16	13	0.616	0.011	24	33	0.555	0.006	24	24
chrI	52951	G	T	16	28	0.458	0.007	16	3	0.612	0.008	9	18	0.417	0.008	3	10	0.434	0.009	23	29	0.416	0.006	13	11	0.462	0.009	16	25	0.467	0.009	36	45	0.446	0.005	11	9	0.647	0.008	15	12	0.616	0.011	26	32	0.555	0.006	20	26
chrI	52984	A	G	18	26	0.458	0.007	13	5	0.612	0.008	11	21	0.417	0.008	7	14	0.434	0.009	20	34	0.416	0.006	6	19	0.462	0.009	13	26	0.467	0.009	35	39	0.446	0.005	9	6	0.647	0.008	14	8	0.616	0.011	26	32	0.555	0.006	19	27
chrI	52996	A	G	18	25	0.458	0.007	12	5	0.612	0.008	12	21	0.417	0.008	9	15	0.434	0.009	19	28	0.416	0.006	8	19	0.462	0.009	13	23	0.467	0.009	34	40	0.446	0.005	12	9	0.647	0.008	16	10	0.616	0.011	28	29	0.555	0.006	20	27
chrI	53146	T	G	22	29	0.459	0.007	17	11	0.610	0.008	17	22	0.416	0.008	10	23	0.437	0.009	29	51	0.417	0.006	21	24	0.461	0.009	17	21	0.464	0.009	41	62	0.447	0.005	9	17	0.648	0.008	13	12	0.615	0.010	38	41	0.554	0.006	26	53
chrI	53167	A	G	26	27	0.459	0.007	21	13	0.610	0.008	21	29	0.416	0.008	10	21	0.437	0.009	31	52	0.417	0.006	28	20	0.461	0.009	25	28	0.464	0.009	47	64	0.447	0.005	11	16	0.648	0.008	16	12	0.615	0.010	41	42	0.554	0.006	29	58
chrI	53266	C	T	40	34	0.460	0.007	20	12	0.612	0.008	15	30	0.417	0.008	14	16	0.435	0.009	39	33	0.418	0.006	16	18	0.461	0.009	19	19	0.465	0.009	45	69	0.447	0.005	15	10	0.648	0.008	15	6	0.618	0.011	27	39	0.555	0.006	37	38
chrI	53314	G	C	43	33	0.460	0.007	14	13	0.612	0.008	18	27	0.417	0.008	11	11	0.435	0.009	41	51	0.418	0.006	12	18	0.461	0.009	19	19	0.465	0.009	44	68	0.447	0.005	14	8	0.648	0.008	16	3	0.618	0.011	27	41	0.555	0.006	32	45
chrI	53542	C	T	36	48	0.462	0.007	31	15	0.612	0.008	31	24	0.417	0.007	20	15	0.437	0.009	33	52	0.417	0.006	13	23	0.463	0.009	26	18	0.465	0.009	51	59	0.448	0.005	27	11	0.650	0.008	22	17	0.618	0.010	41	26	0.556	0.006	42	58
chrI	53836	A	G	25	32	0.459	0.007	25	12	0.612	0.008	28	31	0.418	0.008	11	17	0.437	0.009	44	67	0.416	0.006	22	10	0.461	0.009	21	26	0.466	0.009	51	60	0.448	0.005	27	16	0.651	0.008	16	8	0.620	0.011	39	34	0.557	0.006	41	52
chrI	53843	C	T	23	29	0.459	0.007	23	13	0.612	0.008	32	32	0.418	0.008	12	17	0.437	0.009	44	66	0.416	0.006	21	13	0.461	0.009	19	26	0.466	0.009	49	61	0.448	0.005	27	16	0.651	0.008	16	7	0.620	0.011	38	34	0.557	0.006	40	48
chrI	53851	G	A	22	29	0.459	0.007	21	15	0.612	0.008	31	32	0.418	0.008	13	16	0.437	0.009	41	65	0.416	0.006	21	12	0.461	0.009	21	23	0.466	0.009	47	62	0.448	0.005	24	18	0.651	0.008	21	6	0.620	0.011	33	33	0.557	0.006	38	50
chrI	53935	A	T	20	26	0.459	0.007	22	13	0.612	0.008	18	37	0.418	0.008	11	17	0.437	0.009	33	58	0.416	0.006	20	22	0.461	0.009	25	21	0.466	0.009	48	53	0.448	0.005	10	7	0.651	0.008	16	5	0.620	0.011	30	28	0.557	0.006	30	43
chrI	54175	A	G	12	20	0.462	0.007	11	6	0.614	0.008	7	5	0.419	0.008	6	11	0.437	0.009	25	31	0.419	0.006	10	6	0.461	0.009	3	10	0.462	0.009	37	49	0.449	0.005	8	10	0.650	0.008	11	8	0.625	0.011	21	37	0.555	0.006	13	22
chrI	54198	G	A	15	17	0.462	0.007	10	10	0.614	0.008	9	8	0.419	0.008	8	13	0.437	0.009	24	31	0.419	0.006	9	6	0.461	0.009	3	10	0.462	0.009	40	52	0.449	0.005	15	12	0.650	0.008	10	9	0.625	0.011	22	39	0.555	0.006	17	20
chrI	54244	A	G	20	19	0.461	0.007	13	14	0.614	0.008	22	17	0.417	0.008	7	10	0.438	0.009	31	40	0.419	0.006	7	10	0.459	0.009	13	9	0.464	0.009	40	62	0.448	0.005	25	16	0.647	0.008	15	6	0.623	0.011	38	41	0.555	0.006	29	31
chrI	54319	T	C	18	27	0.461	0.007	14	21	0.614	0.008	23	29	0.416	0.008	16	14	0.438	0.009	41	46	0.418	0.006	15	21	0.459	0.009	24	14	0.462	0.009	42	74	0.448	0.005	30	20	0.648	0.008	16	5	0.624	0.011	47	37	0.554	0.006	39	47
chrI	54478	G	A	45	40	0.462	0.007	32	25	0.615	0.009	17	36	0.417	0.008	8	20	0.438	0.009	54	58	0.418	0.006	17	26	0.459	0.010	19	16	0.462	0.009	47	70	0.448	0.005	35	16	0.647	0.008	19	9	0.625	0.011	42	34	0.554	0.006	48	72
chrI	54481	T	C	45	40	0.462	0.007	32	25	0.615	0.009	17	36	0.417	0.008	8	20	0.438	0.009	54	58	0.418	0.006	17	26	0.459	0.010	19	16	0.462	0.009	47	70	0.448	0.005	35	16	0.647	0.008	19	9	0.625	0.011	42	34	0.554	0.006	48	72
chrI	54508	A	G	43	43	0.462	0.007	30	26	0.615	0.009	22	47	0.417	0.008	15	27	0.438	0.009	55	60	0.418	0.006	15	30	0.459	0.010	21	17	0.462	0.009	56	80	0.448	0.005	28	20	0.647	0.008	29	10	0.625	0.011	53	36	0.554	0.006	47	73
chrI	54661	G	T	36	43	0.461	0.007	30	18	0.616	0.009	21	41	0.417	0.008	19	32	0.440	0.009	36	67	0.416	0.006	14	18	0.459	0.010	22	36	0.464	0.009	42	59	0.449	0.005	25	18	0.649	0.008	14	1	0.622	0.011	34	31	0.553	0.006	48	84
chrI	54679	C	T	38	39	0.461	0.007	32	16	0.616	0.009	22	43	0.417	0.008	15	27	0.440	0.009	40	65	0.416	0.006	13	20	0.459	0.010	19	32	0.464	0.009	44	55	0.449	0.005	23	14	0.649	0.008	14	0	0.622	0.011	34	34	0.553	0.006	47	82
chrI	54742	A	C	33	33	0.461	0.007	29	10	0.616	0.009	11	37	0.415	0.008	11	23	0.440	0.009	36	57	0.417	0.006	9	12	0.459	0.010	10	30	0.463	0.009	40	63	0.448	0.005	17	15	0.647	0.008	13	4	0.625	0.011	36	25	0.553	0.006	34	70
chrI	54784	A	G	22	34	0.461	0.007	21	9	0.616	0.009	9	31	0.415	0.008	10	14	0.440	0.009	33	38	0.417	0.006	7	11	0.459	0.010	7	22	0.463	0.009	32	54	0.448	0.005	15	13	0.647	0.008	8	2	0.625	0.011	28	18	0.553	0.006	29	54
chrI	54806	T	C	10	29	0.461	0.007	16	10	0.616	0.009	7	27	0.415	0.008	15	11	0.440	0.009	28	41	0.417	0.006	4	9	0.459	0.010	5	21	0.463	0.009	31	56	0.448	0.005	16	13	0.647	0.008	10	3	0.625	0.011	28	17	0.553	0.006	23	51
chrI	55145	C	T	22	11	0.462	0.007	11	10	0.616	0.009	12	21	0.415	0.008	7	16	0.440	0.009	23	39	0.415	0.006	9	12	0.461	0.010	9	7	0.463	0.009	29	42	0.451	0.005	11	10	0.647	0.008	8	3	0.624	0.011	28	20	0.554	0.006	17	28
chrI	55171	A	G	19	13	0.462	0.007	12	12	0.616	0.009	19	22	0.415	0.008	6	17	0.440	0.009	24	35	0.415	0.006	6	12	0.461	0.010	11	7	0.463	0.009	26	45	0.451	0.005	13	9	0.647	0.008	9	4	0.624	0.011	25	21	0.554	0.006	20	29
chrI	55213	A	C	16	15	0.462	0.007	10	6	0.616	0.009	19	23	0.415	0.008	13	12	0.440	0.009	24	30	0.415	0.006	5	11	0.461	0.010	10	6	0.463	0.009	21	41	0.451	0.005	8	9	0.647	0.008	8	3	0.624	0.011	18	15	0.554	0.006	19	32
chrI	55256	A	G	11	17	0.463	0.007	11	7	0.615	0.009	16	9	0.415	0.008	13	12	0.439	0.009	27	28	0.415	0.006	3	7	0.463	0.010	8	6	0.463	0.009	25	41	0.450	0.005	12	6	0.650	0.008	4	3	0.624	0.011	22	15	0.553	0.006	24	25
chrI	55327	C	A	11	22	0.462	0.007	15	9	0.615	0.009	10	6	0.415	0.008	8	14	0.439	0.009	25	35	0.416	0.006	2	3	0.462	0.010	8	13	0.464	0.009	27	53	0.451	0.005	14	2	0.650	0.008	3	5	0.626	0.011	25	29	0.554	0.006	22	25
chrI	55508	T	C	0	10	0.462	0.007	5	1	0.617	0.009	0	7	0.415	0.008	0	1	0.438	0.009	4	14	0.415	0.006	4	13	0.462	0.010	9	10	0.464	0.009	16	24	0.452	0.005	5	6	0.649	0.008	1	0	0.627	0.011	13	9	0.555	0.006	9	14
chrI	55688	T	C	3	2	0.461	0.007	0	2	0.617	0.009	2	12	0.415	0.008	0	4	0.438	0.009	9	15	0.415	0.006	3	5	0.464	0.010	4	4	0.462	0.009	9	12	0.452	0.005	7	0	0.651	0.008	1	1	0.626	0.011	11	5	0.555	0.006	4	7
chrI	55793	T	C	1	5	0.461	0.007	1	2	0.617	0.009	3	6	0.415	0.008	0	2	0.438	0.009	5	15	0.415	0.006	6	6	0.464	0.010	6	1	0.462	0.009	12	18	0.452	0.005	6	0	0.651	0.008	4	2	0.626	0.011	10	6	0.555	0.006	7	11
chrI	56007	A	G	10	12	0.461	0.007	19	7	0.617	0.009	7	10	0.415	0.008	2	15	0.438	0.009	17	17	0.415	0.006	6	11	0.464	0.010	8	2	0.462	0.009	25	35	0.452	0.005	18	12	0.651	0.008	14	3	0.626	0.011	11	20	0.555	0.006	13	23
chrI	56107	T	C	12	15	0.462	0.007	21	7	0.618	0.009	15	18	0.416	0.008	10	14	0.436	0.009	25	28	0.415	0.006	15	17	0.465	0.010	12	10	0.463	0.009	38	45	0.453	0.005	25	17	0.651	0.009	10	8	0.629	0.011	27	19	0.554	0.006	13	38
chrI	56129	T	C	9	13	0.462	0.007	17	9	0.618	0.009	16	20	0.416	0.008	10	11	0.436	0.009	21	27	0.415	0.006	15	19	0.465	0.010	11	14	0.463	0.009	30	39	0.453	0.005	24	15	0.651	0.009	8	8	0.629	0.011	27	17	0.554	0.006	14	26
chrI	56144	T	G	8	17	0.462	0.007	18	9	0.618	0.009	12	19	0.416	0.008	10	12	0.436	0.009	26	31	0.416	0.006	14	18	0.465	0.010	10	14	0.463	0.009	32	42	0.453	0.005	24	13	0.651	0.009	7	8	0.629	0.011	29	14	0.553	0.006	19	28
chrI	56195	A	G	12	20	0.462	0.007	17	15	0.618	0.009	14	13	0.416	0.008	10	16	0.436	0.009	38	38	0.416	0.006	10	13	0.465	0.010	16	11	0.463	0.009	40	47	0.453	0.005	21	10	0.651	0.009	15	8	0.629	0.011	32	20	0.553	0.006	17	32
chrI	56351	G	A	21	17	0.462	0.007	13	10	0.618	0.009	11	16	0.416	0.008	6	14	0.437	0.009	29	27	0.416	0.006	0	3	0.466	0.010	6	13	0.464	0.009	14	47	0.453	0.005	9	7	0.651	0.009	6	2	0.628	0.011	30	21	0.553	0.006	23	20
chrI	56786	G	A	25	15	0.460	0.007	18	10	0.618	0.009	14	24	0.417	0.008	26	12	0.437	0.009	17	32	0.416	0.006	12	11	0.468	0.010	18	11	0.465	0.009	28	37	0.452	0.005	9	8	0.652	0.009	10	5	0.629	0.011	25	13	0.553	0.006	25	32
chrI	56871	C	T	13	11	0.461	0.007	9	2	0.618	0.009	9	15	0.419	0.008	9	5	0.437	0.009	12	17	0.414	0.006	4	4	0.466	0.010	4	3	0.466	0.009	15	18	0.452	0.005	5	4	0.650	0.009	1	2	0.627	0.011	16	5	0.553	0.006	10	9
chrI	56878	T	C	10	11	0.461	0.007	7	3	0.618	0.009	7	13	0.419	0.008	6	5	0.437	0.009	12	12	0.414	0.006	4	4	0.466	0.010	1	1	0.466	0.009	11	17	0.452	0.005	5	3	0.650	0.009	2	2	0.627	0.011	12	5	0.553	0.006	8	8
chrI	56904	G	C	8	10	0.460	0.007	6	3	0.617	0.009	5	8	0.420	0.008	4	5	0.437	0.009	8	10	0.414	0.006	3	3	0.465	0.010	1	1	0.466	0.009	10	15	0.452	0.005	4	3	0.649	0.009	2	1	0.625	0.011	12	4	0.554	0.006	4	6
chrI	57041	C	T	19	27	0.460	0.007	15	5	0.617	0.009	11	17	0.420	0.008	9	18	0.437	0.009	27	34	0.414	0.006	7	17	0.465	0.010	14	17	0.466	0.009	27	54	0.452	0.005	27	12	0.649	0.009	13	2	0.625	0.011	25	29	0.554	0.006	32	38
chrI	57155	G	A	33	46	0.460	0.007	39	8	0.617	0.009	24	39	0.418	0.008	11	25	0.436	0.010	37	42	0.415	0.006	21	25	0.466	0.010	21	31	0.467	0.009	49	69	0.453	0.005	43	20	0.650	0.009	17	12	0.626	0.011	48	50	0.554	0.006	52	67
chrI	57320	C	T	36	43	0.459	0.007	35	11	0.618	0.009	27	26	0.420	0.008	19	31	0.437	0.010	36	60	0.416	0.006	20	14	0.466	0.010	26	28	0.468	0.009	50	67	0.453	0.005	39	16	0.649	0.009	14	5	0.625	0.011	31	41	0.555	0.006	49	59
chrI	57669	T	C	37	46	0.459	0.007	38	20	0.618	0.009	31	40	0.421	0.008	22	40	0.436	0.010	52	47	0.415	0.006	24	26	0.467	0.010	19	27	0.469	0.009	43	70	0.453	0.005	36	28	0.649	0.009	22	11	0.627	0.011	49	39	0.554	0.006	46	72
chrI	58073	G	A	41	53	0.460	0.007	31	15	0.618	0.009	26	34	0.421	0.008	31	29	0.437	0.010	57	69	0.415	0.006	25	24	0.467	0.010	29	33	0.469	0.009	62	87	0.454	0.005	43	24	0.649	0.009	27	12	0.627	0.011	49	49	0.554	0.006	47	80
chrI	58490	A	T	47	57	0.459	0.007	47	19	0.617	0.009	29	24	0.422	0.008	28	47	0.437	0.010	44	69	0.416	0.006	18	25	0.467	0.010	20	29	0.469	0.009	103	84	0.454	0.005	37	20	0.649	0.009	27	10	0.625	0.011	71	42	0.553	0.006	69	69
chrI	58494	C	T	47	57	0.459	0.007	47	19	0.617	0.009	29	24	0.422	0.008	28	47	0.437	0.010	44	69	0.416	0.006	18	25	0.467	0.010	20	29	0.469	0.009	103	84	0.454	0.005	37	20	0.649	0.009	27	10	0.625	0.011	71	42	0.553	0.006	69	69
chrI	58600	G	T	39	45	0.459	0.007	42	15	0.617	0.009	32	26	0.422	0.008	32	41	0.437	0.010	53	69	0.416	0.006	14	26	0.467	0.010	27	34	0.469	0.009	94	81	0.454	0.005	41	15	0.649	0.009	23	17	0.625	0.011	56	44	0.553	0.006	76	82
chrI	58794	G	A	58	42	0.461	0.007	37	26	0.619	0.009	24	39	0.422	0.008	23	45	0.437	0.010	42	78	0.416	0.006	18	24	0.465	0.010	16	23	0.470	0.009	92	68	0.453	0.005	32	6	0.649	0.009	18	11	0.624	0.011	66	39	0.554	0.006	44	79
chrI	58827	G	A	55	36	0.460	0.007	28	24	0.618	0.009	21	31	0.421	0.008	16	43	0.437	0.010	44	71	0.416	0.006	20	18	0.464	0.010	18	24	0.468	0.009	82	68	0.452	0.005	24	11	0.650	0.009	15	10	0.625	0.011	67	36	0.553	0.006	38	70
chrI	59073	C	T	29	32	0.460	0.007	28	26	0.618	0.009	21	24	0.422	0.008	25	24	0.435	0.010	41	48	0.416	0.006	17	22	0.465	0.010	19	13	0.469	0.009	52	58	0.453	0.005	37	18	0.650	0.009	14	10	0.624	0.011	58	33	0.553	0.007	38	64
chrI	59229	G	T	25	39	0.462	0.007	15	19	0.616	0.009	16	23	0.426	0.008	23	22	0.436	0.010	30	31	0.414	0.006	11	20	0.463	0.010	17	28	0.465	0.009	41	48	0.453	0.005	23	6	0.650	0.009	8	9	0.624	0.011	41	22	0.551	0.007	26	59
chrI	59349	A	C	21	28	0.462	0.007	17	13	0.618	0.009	15	16	0.423	0.008	17	16	0.434	0.010	37	21	0.415	0.006	5	15	0.465	0.010	7	15	0.470	0.010	46	39	0.453	0.005	19	8	0.651	0.009	10	7	0.624	0.012	33	26	0.553	0.007	30	39
chrI	59394	G	A	15	24	0.462	0.007	14	9	0.618	0.009	16	17	0.423	0.008	12	10	0.434	0.010	30	20	0.415	0.006	12	14	0.465	0.010	9	12	0.470	0.010	52	36	0.453	0.005	17	12	0.651	0.009	11	7	0.624	0.012	29	26	0.553	0.007	23	31
chrI	59475	C	T	17	32	0.462	0.007	17	7	0.616	0.009	15	20	0.427	0.008	16	9	0.437	0.010	29	24	0.415	0.006	10	10	0.465	0.010	15	14	0.465	0.010	38	51	0.453	0.005	25	15	0.650	0.009	15	2	0.626	0.012	27	33	0.551	0.007	22	39
chrI	59496	A	G	23	33	0.462	0.007	20	8	0.616	0.009	21	20	0.427	0.008	18	12	0.437	0.010	37	31	0.415	0.006	13	12	0.465	0.010	15	16	0.465	0.010	41	49	0.453	0.005	29	22	0.650	0.009	18	3	0.626	0.012	39	36	0.551	0.007	26	44
chrI	59659	C	G	44	42	0.463	0.007	41	16	0.617	0.009	33	48	0.425	0.008	32	33	0.435	0.010	43	54	0.415	0.006	18	22	0.465	0.010	21	32	0.466	0.010	67	69	0.452	0.006	33	16	0.649	0.009	30	16	0.627	0.012	48	44	0.550	0.007	51	74
chrI	59976	T	C	25	31	0.462	0.007	28	13	0.615	0.009	22	31	0.424	0.008	22	22	0.436	0.010	26	53	0.413	0.006	8	26	0.463	0.010	16	30	0.466	0.010	46	64	0.452	0.006	19	19	0.650	0.009	9	8	0.627	0.012	39	36	0.549	0.007	37	53
chrI	59985	T	C	29	37	0.462	0.007	27	17	0.615	0.009	22	39	0.424	0.008	26	25	0.436	0.010	28	57	0.413	0.006	10	27	0.463	0.010	20	29	0.466	0.010	43	72	0.452	0.006	21	25	0.650	0.009	10	9	0.627	0.012	38	37	0.549	0.007	39	59
chrI	60165	T	C	30	23	0.463	0.008	24	9	0.617	0.009	10	26	0.424	0.008	12	19	0.437	0.010	38	54	0.415	0.006	16	11	0.461	0.010	14	19	0.467	0.010	37	55	0.451	0.006	14	15	0.652	0.009	19	4	0.625	0.012	37	29	0.549	0.007	30	51
chrI	60198	C	T	28	23	0.462	0.008	24	10	0.618	0.009	10	23	0.425	0.008	12	23	0.437	0.010	42	58	0.414	0.006	18	12	0.463	0.010	17	17	0.467	0.010	40	50	0.451	0.006	17	9	0.650	0.009	21	5	0.627	0.012	33	27	0.549	0.007	31	49
chrI	60246	C	T	26	21	0.462	0.008	23	11	0.618	0.009	12	15	0.424	0.008	6	21	0.437	0.010	28	56	0.414	0.006	23	14	0.464	0.010	14	10	0.467	0.010	51	50	0.451	0.006	21	8	0.652	0.009	18	13	0.628	0.012	37	28	0.549	0.007	28	48
chrI	60288	G	T	30	24	0.462	0.008	24	13	0.618	0.009	16	12	0.424	0.008	9	25	0.437	0.010	34	53	0.414	0.006	20	22	0.464	0.010	22	7	0.467	0.010	48	47	0.451	0.006	27	11	0.652	0.009	20	15	0.628	0.012	37	29	0.549	0.007	31	47
chrI	60384	C	T	27	35	0.462	0.007	25	8	0.617	0.009	15	9	0.424	0.008	12	19	0.440	0.010	34	50	0.415	0.006	18	18	0.466	0.010	19	12	0.469	0.010	48	63	0.452	0.006	35	15	0.652	0.009	15	8	0.628	0.012	41	40	0.550	0.007	50	36
chrI	60417	C	T	29	31	0.462	0.007	17	13	0.617	0.009	11	16	0.424	0.008	16	12	0.440	0.010	43	50	0.415	0.006	17	18	0.466	0.010	23	12	0.469	0.010	48	66	0.452	0.006	39	14	0.652	0.009	13	5	0.628	0.012	43	44	0.550	0.007	46	38
chrI	60526	A	G	34	33	0.462	0.007	37	20	0.617	0.009	21	30	0.424	0.008	20	27	0.440	0.010	38	59	0.415	0.006	24	20	0.466	0.010	34	24	0.469	0.010	52	66	0.452	0.006	31	24	0.652	0.009	21	8	0.628	0.012	45	33	0.550	0.007	48	54
chrI	60558	C	T	35	42	0.462	0.007	38	22	0.617	0.009	23	35	0.424	0.008	15	30	0.440	0.010	42	63	0.415	0.006	28	19	0.466	0.010	33	32	0.469	0.010	50	73	0.452	0.006	38	24	0.652	0.009	18	9	0.628	0.012	50	36	0.550	0.007	50	67
chrI	60774	T	C	53	71	0.462	0.007	64	24	0.617	0.009	37	59	0.424	0.008	26	41	0.440	0.010	47	107	0.415	0.006	27	33	0.466	0.010	41	34	0.469	0.010	90	123	0.452	0.006	46	26	0.652	0.009	26	13	0.628	0.012	75	46	0.550	0.007	96	83
chrI	60912	A	G	62	60	0.464	0.008	52	19	0.618	0.009	39	56	0.426	0.009	32	37	0.437	0.010	56	91	0.415	0.006	48	32	0.465	0.010	29	53	0.470	0.010	92	116	0.451	0.006	57	31	0.651	0.009	32	20	0.626	0.012	71	46	0.550	0.007	92	82
chrI	61795	G	T	51	80	0.464	0.008	45	27	0.623	0.010	37	54	0.430	0.009	28	47	0.440	0.010	71	68	0.418	0.006	30	26	0.464	0.010	36	40	0.472	0.010	86	76	0.451	0.006	39	22	0.650	0.009	31	26	0.629	0.012	73	48	0.551	0.007	87	83
chrI	62308	T	C	66	72	0.462	0.008	34	31	0.625	0.010	31	46	0.431	0.009	34	48	0.440	0.010	58	78	0.417	0.006	30	28	0.463	0.011	34	32	0.471	0.010	63	72	0.451	0.006	33	22	0.649	0.009	12	18	0.630	0.012	57	39	0.549	0.007	53	81
chrI	62361	T	C	75	80	0.462	0.008	47	22	0.625	0.010	44	58	0.431	0.009	33	41	0.440	0.010	67	85	0.417	0.006	29	30	0.464	0.011	30	29	0.470	0.010	57	64	0.452	0.006	35	21	0.649	0.009	18	17	0.630	0.012	72	39	0.550	0.007	71	87
chrI	62654	C	T	20	16	0.463	0.008	4	5	0.625	0.010	7	6	0.431	0.009	18	3	0.440	0.010	10	19	0.418	0.006	2	5	0.463	0.011	10	7	0.470	0.010	19	34	0.450	0.006	9	7	0.649	0.009	7	4	0.627	0.012	17	14	0.551	0.007	23	20
chrI	63394	G	A	34	37	0.465	0.008	23	14	0.626	0.010	15	23	0.430	0.009	10	18	0.439	0.011	35	53	0.417	0.007	17	13	0.465	0.011	16	19	0.471	0.010	43	62	0.451	0.006	20	14	0.647	0.010	18	6	0.627	0.012	47	37	0.549	0.007	30	35
chrI	63520	T	C	27	27	0.465	0.008	17	7	0.626	0.010	22	19	0.430	0.009	9	18	0.439	0.011	38	41	0.417	0.007	16	14	0.465	0.011	18	19	0.471	0.010	41	49	0.451	0.006	18	9	0.647	0.010	8	12	0.627	0.012	37	28	0.549	0.007	25	39
chrI	65365	G	A	8	10	0.471	0.008	10	6	0.623	0.010	6	19	0.433	0.009	6	3	0.444	0.011	28	29	0.424	0.007	10	9	0.470	0.011	5	9	0.473	0.010	38	44	0.451	0.006	17	6	0.642	0.010	11	9	0.628	0.013	17	16	0.554	0.007	17	19
chrI	65451	A	C	4	4	0.471	0.008	5	6	0.623	0.010	5	13	0.433	0.009	11	8	0.444	0.011	18	23	0.424	0.007	8	12	0.470	0.011	4	10	0.473	0.010	31	21	0.451	0.006	7	11	0.642	0.010	9	3	0.628	0.013	14	9	0.554	0.007	14	15
chrI	65453	A	G	4	4	0.471	0.008	5	6	0.623	0.010	5	13	0.433	0.009	11	8	0.444	0.011	18	23	0.424	0.007	8	12	0.470	0.011	4	10	0.473	0.010	31	21	0.451	0.006	7	11	0.642	0.010	9	3	0.628	0.013	14	9	0.554	0.007	14	15
chrI	65506	T	C	7	4	0.471	0.008	9	4	0.622	0.010	1	9	0.434	0.009	6	8	0.444	0.011	6	16	0.424	0.007	7	13	0.472	0.011	3	8	0.473	0.010	18	11	0.451	0.006	2	10	0.642	0.010	4	2	0.628	0.013	4	7	0.554	0.007	9	12
chrI	65514	A	T	7	0	0.471	0.008	8	4	0.622	0.010	1	8	0.434	0.009	6	8	0.444	0.011	6	16	0.424	0.007	4	9	0.472	0.011	4	7	0.473	0.010	17	10	0.451	0.006	1	10	0.642	0.010	4	2	0.628	0.013	4	9	0.554	0.007	9	11
chrI	65566	A	G	4	0	0.471	0.008	4	2	0.622	0.010	0	4	0.434	0.009	0	2	0.444	0.011	3	7	0.424	0.007	0	6	0.472	0.011	1	2	0.473	0.010	6	7	0.451	0.006	1	0	0.642	0.010	2	2	0.628	0.013	1	5	0.554	0.007	2	7
chrI	65570	A	G	4	0	0.471	0.008	4	2	0.622	0.010	0	4	0.434	0.009	0	2	0.444	0.011	3	7	0.424	0.007	0	6	0.472	0.011	1	2	0.473	0.010	6	7	0.451	0.006	1	0	0.642	0.010	2	2	0.628	0.013	1	5	0.554	0.007	2	7
chrI	65590	T	C	2	0	0.471	0.008	3	2	0.622	0.010	0	5	0.434	0.009	0	2	0.444	0.011	3	6	0.424	0.007	0	5	0.472	0.011	2	2	0.473	0.010	6	9	0.451	0.006	1	0	0.642	0.010	2	1	0.628	0.013	1	6	0.554	0.007	2	5
chrI	65871	G	A	21	18	0.468	0.008	10	1	0.622	0.010	14	5	0.435	0.009	3	5	0.446	0.011	19	11	0.426	0.007	4	12	0.473	0.011	8	8	0.472	0.011	29	23	0.452	0.006	12	9	0.643	0.010	6	4	0.630	0.013	26	28	0.553	0.007	13	25
chrI	65892	A	C	23	16	0.468	0.008	14	1	0.622	0.010	15	8	0.435	0.009	4	9	0.446	0.011	21	9	0.426	0.007	6	12	0.473	0.011	10	9	0.472	0.011	32	25	0.452	0.006	12	7	0.643	0.010	6	4	0.630	0.013	26	33	0.553	0.007	16	31
chrI	65910	T	C	23	17	0.468	0.008	12	1	0.622	0.010	14	9	0.435	0.009	5	9	0.446	0.011	20	10	0.426	0.007	6	13	0.473	0.011	10	8	0.472	0.011	31	23	0.452	0.006	11	5	0.643	0.010	5	6	0.630	0.013	25	34	0.553	0.007	18	31
chrI	65991	G	A	30	30	0.467	0.008	16	6	0.623	0.010	21	14	0.436	0.009	7	6	0.446	0.011	31	26	0.424	0.007	15	19	0.474	0.011	13	19	0.472	0.011	34	42	0.450	0.006	14	14	0.642	0.010	9	7	0.628	0.013	43	34	0.553	0.007	38	33
chrI	66003	T	C	28	30	0.467	0.008	17	6	0.623	0.010	20	16	0.436	0.009	6	8	0.446	0.011	35	28	0.424	0.007	17	16	0.474	0.011	13	20	0.472	0.011	35	45	0.450	0.006	14	15	0.642	0.010	11	6	0.628	0.013	44	33	0.553	0.007	40	35
chrI	66033	A	G	22	26	0.467	0.008	19	6	0.621	0.010	19	20	0.436	0.009	10	6	0.447	0.011	32	37	0.424	0.007	16	16	0.474	0.011	11	16	0.473	0.011	34	49	0.450	0.006	12	14	0.641	0.010	11	5	0.629	0.013	42	27	0.554	0.007	43	35
chrI	67269	A	G	38	43	0.469	0.008	22	25	0.620	0.010	30	29	0.438	0.009	18	22	0.453	0.011	27	57	0.427	0.007	17	12	0.477	0.011	16	25	0.478	0.011	50	61	0.456	0.006	23	13	0.637	0.010	24	11	0.628	0.013	51	35	0.557	0.007	47	64
chrI	67275	G	A	40	43	0.469	0.008	25	27	0.620	0.010	30	29	0.438	0.009	17	18	0.453	0.011	27	54	0.427	0.007	18	13	0.477	0.011	14	24	0.478	0.011	45	62	0.456	0.006	25	15	0.637	0.010	24	10	0.628	0.013	49	29	0.557	0.007	42	60
chrI	67421	A	C	36	48	0.469	0.008	30	15	0.620	0.010	33	41	0.438	0.009	23	26	0.453	0.011	45	56	0.427	0.007	18	18	0.477	0.011	20	24	0.478	0.011	43	72	0.456	0.006	33	13	0.638	0.010	11	13	0.628	0.013	48	32	0.557	0.007	56	60
chrI	67441	G	A	36	50	0.469	0.008	28	16	0.620	0.010	30	40	0.438	0.009	22	21	0.453	0.011	48	52	0.427	0.007	21	20	0.477	0.011	19	26	0.478	0.011	47	65	0.456	0.006	29	12	0.638	0.010	9	14	0.628	0.013	51	32	0.557	0.007	58	65
chrI	67476	C	G	41	47	0.468	0.008	26	18	0.620	0.010	35	33	0.438	0.009	28	21	0.451	0.011	39	51	0.429	0.007	22	20	0.478	0.012	19	19	0.476	0.011	47	61	0.457	0.006	27	12	0.637	0.010	14	16	0.627	0.013	42	34	0.556	0.007	58	59
chrI	68074	A	G	7	5	0.466	0.008	4	3	0.619	0.011	5	6	0.440	0.010	4	3	0.455	0.011	9	14	0.428	0.007	3	2	0.471	0.012	2	10	0.483	0.011	14	16	0.457	0.006	5	4	0.632	0.010	6	0	0.630	0.013	21	7	0.552	0.008	15	8
chrI	69603	T	C	21	8	0.471	0.008	3	9	0.624	0.010	6	11	0.441	0.010	9	5	0.455	0.011	21	22	0.435	0.007	8	5	0.469	0.012	7	13	0.488	0.011	21	25	0.461	0.006	6	7	0.628	0.010	4	5	0.634	0.013	27	15	0.553	0.008	25	13
chrI	69675	G	A	11	9	0.471	0.008	4	5	0.624	0.010	7	8	0.441	0.010	3	2	0.455	0.011	20	21	0.435	0.007	3	7	0.469	0.012	6	4	0.488	0.011	19	26	0.461	0.006	3	0	0.628	0.010	5	7	0.634	0.013	23	9	0.553	0.008	19	16
chrI	69678	A	G	11	9	0.471	0.008	4	5	0.624	0.010	7	8	0.441	0.010	3	2	0.455	0.011	20	21	0.435	0.007	3	7	0.469	0.012	6	4	0.488	0.011	19	26	0.461	0.006	3	0	0.628	0.010	5	7	0.634	0.013	23	9	0.553	0.008	19	16
chrI	69759	G	A	12	9	0.471	0.008	2	5	0.624	0.010	4	9	0.441	0.010	4	4	0.455	0.011	17	15	0.435	0.007	3	8	0.469	0.012	2	3	0.488	0.011	19	24	0.461	0.006	3	2	0.628	0.010	3	5	0.634	0.013	17	6	0.553	0.008	18	11
chrI	70024	T	C	27	26	0.472	0.009	24	16	0.622	0.010	20	30	0.441	0.010	19	25	0.456	0.011	27	46	0.434	0.007	19	28	0.470	0.012	15	28	0.488	0.011	45	41	0.462	0.006	23	18	0.628	0.011	14	6	0.638	0.013	23	25	0.554	0.008	36	29
chrI	70045	A	G	29	24	0.472	0.009	22	14	0.622	0.010	19	27	0.441	0.010	15	24	0.456	0.011	24	45	0.434	0.007	18	25	0.470	0.012	18	25	0.488	0.011	40	51	0.462	0.006	20	20	0.628	0.011	15	5	0.638	0.013	27	26	0.554	0.008	37	30
chrI	70071	C	T	27	21	0.472	0.009	22	14	0.622	0.010	20	30	0.441	0.010	12	23	0.456	0.011	27	47	0.434	0.007	14	23	0.470	0.012	15	24	0.488	0.011	36	50	0.462	0.006	18	18	0.628	0.011	15	4	0.638	0.013	28	21	0.554	0.008	40	27
chrI	70280	A	G	11	15	0.472	0.009	9	3	0.622	0.010	19	20	0.441	0.010	3	11	0.455	0.011	13	29	0.433	0.007	7	11	0.470	0.012	10	9	0.489	0.011	15	21	0.462	0.006	7	5	0.626	0.011	7	6	0.637	0.013	23	14	0.553	0.008	27	23
chrI	70905	G	C	0	1	0.473	0.009	1	0	0.624	0.010	0	0	0.442	0.010	0	0	0.455	0.011	4	1	0.435	0.007	0	0	0.474	0.012	0	0	0.491	0.011	1	2	0.462	0.006	1	1	0.627	0.011	1	0	0.641	0.013	2	0	0.554	0.008	0	2
chrI	71601	G	A	5	3	0.475	0.009	2	3	0.624	0.011	1	5	0.441	0.010	2	1	0.457	0.011	4	2	0.437	0.007	2	0	0.473	0.012	2	3	0.488	0.011	13	14	0.464	0.006	7	3	0.629	0.011	4	0	0.646	0.014	13	4	0.556	0.008	5	4
chrI	72172	C	T	41	43	0.477	0.009	26	12	0.624	0.011	26	26	0.441	0.010	32	26	0.458	0.012	40	42	0.436	0.007	15	23	0.472	0.012	29	14	0.491	0.011	65	59	0.464	0.007	21	16	0.629	0.011	13	15	0.648	0.014	58	40	0.557	0.008	63	45
chrI	74327	T	C	50	40	0.481	0.009	30	23	0.623	0.011	24	26	0.441	0.010	25	24	0.461	0.012	54	47	0.444	0.008	18	23	0.479	0.013	24	26	0.497	0.012	60	64	0.469	0.007	38	6	0.632	0.011	11	4	0.650	0.014	46	23	0.560	0.008	57	70
chrI	74572	A	G	49	33	0.483	0.009	40	19	0.622	0.011	28	29	0.441	0.010	36	40	0.464	0.012	49	62	0.445	0.008	27	24	0.475	0.013	19	24	0.498	0.012	63	74	0.469	0.007	36	12	0.633	0.011	28	11	0.652	0.015	68	41	0.559	0.008	64	77
chrI	76368	G	C	13	20	0.482	0.010	13	9	0.623	0.012	17	26	0.444	0.011	8	11	0.472	0.013	26	31	0.453	0.008	5	7	0.481	0.013	9	7	0.501	0.012	30	23	0.472	0.007	17	8	0.635	0.012	14	3	0.653	0.015	33	16	0.564	0.009	19	38
chrI	76386	G	A	14	20	0.482	0.010	14	7	0.623	0.012	12	21	0.444	0.011	6	11	0.472	0.013	28	30	0.453	0.008	7	8	0.481	0.013	8	7	0.501	0.012	25	21	0.472	0.007	18	4	0.635	0.012	12	4	0.653	0.015	33	17	0.564	0.009	17	32
chrI	76387	G	A	14	20	0.482	0.010	14	7	0.623	0.012	12	21	0.444	0.011	6	11	0.472	0.013	28	30	0.453	0.008	7	8	0.481	0.013	8	7	0.501	0.012	25	21	0.472	0.007	18	4	0.635	0.012	12	4	0.653	0.015	33	17	0.564	0.009	17	32
chrI	76417	T	C	14	24	0.481	0.010	21	10	0.623	0.012	13	25	0.444	0.011	9	10	0.470	0.013	32	31	0.454	0.008	5	8	0.482	0.014	10	5	0.500	0.013	27	19	0.472	0.007	21	9	0.635	0.012	10	4	0.653	0.015	36	16	0.562	0.009	22	33
chrI	76456	G	A	15	21	0.481	0.010	22	11	0.623	0.012	13	19	0.444	0.011	9	10	0.470	0.013	31	28	0.454	0.008	6	10	0.482	0.014	15	7	0.500	0.013	27	18	0.472	0.007	21	8	0.635	0.012	14	4	0.653	0.015	42	22	0.562	0.009	20	31
chrI	76496	A	G	18	26	0.481	0.010	20	14	0.623	0.012	12	12	0.444	0.011	12	7	0.470	0.013	28	25	0.454	0.008	4	9	0.482	0.014	16	7	0.500	0.013	25	18	0.472	0.007	17	8	0.635	0.012	17	2	0.653	0.015	41	19	0.562	0.009	25	23
chrI	76497	A	G	18	26	0.481	0.010	20	14	0.623	0.012	12	12	0.444	0.011	12	7	0.470	0.013	28	25	0.454	0.008	4	9	0.482	0.014	16	7	0.500	0.013	25	18	0.472	0.007	17	8	0.635	0.012	17	2	0.653	0.015	41	19	0.562	0.009	25	23
chrI	77115	G	T	2	2	0.483	0.010	6	6	0.623	0.012	8	7	0.444	0.011	2	1	0.471	0.013	13	20	0.455	0.008	8	8	0.483	0.014	14	9	0.501	0.013	19	16	0.474	0.007	7	2	0.636	0.012	5	2	0.654	0.015	11	11	0.563	0.009	18	14
chrI	77381	G	A	12	17	0.481	0.010	6	12	0.620	0.012	8	15	0.446	0.011	9	10	0.473	0.013	21	20	0.455	0.008	13	9	0.483	0.014	9	9	0.504	0.013	26	23	0.474	0.007	12	2	0.638	0.012	5	4	0.650	0.016	19	12	0.566	0.009	23	22
chrI	81442	G	A	34	37	0.486	0.011	31	24	0.608	0.014	14	20	0.450	0.013	24	15	0.476	0.015	47	46	0.462	0.009	18	8	0.494	0.016	28	21	0.525	0.015	59	60	0.479	0.008	34	18	0.627	0.014	28	3	0.647	0.018	56	36	0.568	0.010	50	57
chrI	82379	G	A	26	38	0.487	0.012	35	18	0.606	0.014	34	23	0.450	0.013	29	23	0.488	0.015	50	57	0.470	0.010	22	24	0.499	0.016	25	16	0.515	0.015	60	70	0.480	0.009	17	14	0.628	0.014	23	6	0.645	0.019	56	35	0.567	0.010	33	57
chrI	82565	T	A	4	12	0.487	0.012	21	11	0.606	0.014	10	12	0.450	0.013	10	10	0.488	0.015	24	29	0.470	0.010	12	9	0.499	0.016	14	14	0.515	0.015	36	41	0.480	0.009	20	8	0.628	0.014	7	3	0.645	0.019	37	25	0.567	0.010	36	22
chrI	85480	C	T	19	15	0.490	0.013	20	16	0.606	0.016	26	20	0.459	0.014	16	19	0.497	0.017	50	28	0.480	0.011	10	14	0.492	0.018	15	14	0.526	0.016	50	54	0.484	0.009	20	18	0.631	0.016	6	7	0.657	0.021	40	35	0.563	0.011	29	42
chrI	85751	C	T	12	12	0.490	0.013	10	4	0.606	0.016	10	16	0.459	0.014	2	3	0.497	0.017	23	22	0.480	0.011	7	3	0.492	0.018	8	5	0.526	0.016	27	31	0.484	0.009	14	5	0.631	0.016	8	0	0.657	0.021	13	12	0.563	0.011	22	22
chrI	85761	C	T	12	13	0.490	0.013	10	5	0.606	0.016	10	17	0.459	0.014	2	3	0.497	0.017	22	23	0.480	0.011	6	3	0.492	0.018	8	5	0.526	0.016	30	35	0.484	0.009	13	5	0.631	0.016	8	0	0.657	0.021	13	13	0.563	0.011	22	23
chrI	85925	G	A	18	16	0.490	0.013	6	7	0.606	0.016	10	10	0.459	0.014	11	11	0.497	0.017	29	23	0.480	0.011	5	12	0.492	0.018	12	3	0.526	0.016	26	39	0.484	0.009	15	11	0.631	0.016	9	5	0.657	0.021	18	18	0.563	0.011	24	17
chrI	86245	G	A	30	31	0.490	0.013	26	16	0.606	0.016	14	24	0.459	0.014	24	11	0.497	0.017	36	35	0.480	0.011	21	14	0.492	0.018	25	15	0.526	0.016	61	52	0.484	0.009	32	19	0.631	0.016	14	3	0.657	0.021	53	28	0.563	0.011	47	46
chrI	87387	T	C	46	50	0.489	0.013	31	27	0.602	0.016	17	39	0.456	0.014	25	21	0.502	0.016	58	55	0.478	0.011	16	8	0.491	0.018	21	22	0.529	0.016	59	78	0.486	0.009	25	6	0.627	0.016	16	6	0.667	0.021	59	43	0.556	0.011	43	83
chrI	88173	C	A	18	15	0.489	0.013	6	8	0.602	0.016	15	21	0.456	0.014	19	22	0.502	0.016	28	35	0.478	0.011	7	11	0.491	0.018	11	11	0.529	0.016	35	34	0.486	0.009	12	14	0.627	0.016	18	7	0.667	0.021	37	25	0.556	0.011	35	24
chrI	88212	C	T	15	12	0.489	0.013	7	9	0.602	0.016	16	17	0.456	0.014	24	17	0.502	0.016	32	30	0.478	0.011	8	12	0.491	0.018	7	15	0.529	0.016	31	39	0.486	0.009	11	10	0.627	0.016	14	7	0.667	0.021	29	18	0.556	0.011	26	23
chrI	88393	A	C	9	8	0.491	0.013	8	2	0.599	0.016	9	8	0.455	0.014	4	7	0.501	0.017	17	21	0.479	0.011	3	4	0.491	0.018	2	8	0.532	0.017	29	36	0.487	0.009	11	5	0.631	0.016	9	4	0.668	0.021	18	14	0.556	0.011	17	10
chrI	88638	A	G	15	20	0.491	0.013	16	17	0.605	0.016	24	16	0.453	0.015	9	10	0.502	0.017	23	32	0.484	0.011	7	16	0.487	0.018	11	14	0.538	0.017	38	47	0.489	0.010	16	14	0.632	0.016	9	5	0.666	0.022	25	30	0.553	0.011	25	42
chrI	88645	G	C	15	22	0.491	0.013	16	15	0.605	0.016	24	19	0.453	0.015	10	9	0.502	0.017	23	30	0.484	0.011	8	16	0.487	0.018	11	16	0.538	0.017	36	49	0.489	0.010	18	13	0.632	0.016	9	5	0.666	0.022	26	31	0.553	0.011	25	43
chrI	88782	G	A	27	46	0.493	0.013	15	17	0.603	0.016	28	26	0.457	0.014	17	24	0.497	0.017	30	61	0.482	0.011	14	28	0.488	0.018	12	17	0.547	0.016	48	58	0.491	0.009	25	10	0.634	0.016	19	6	0.664	0.021	39	31	0.551	0.011	39	31
chrI	88812	A	G	24	47	0.493	0.013	20	18	0.603	0.016	27	26	0.457	0.014	20	24	0.497	0.017	34	58	0.482	0.011	19	24	0.488	0.018	12	18	0.547	0.016	45	52	0.491	0.009	26	11	0.634	0.016	19	6	0.664	0.021	36	30	0.551	0.011	40	30
chrI	89010	T	C	29	32	0.493	0.013	19	7	0.603	0.016	13	21	0.457	0.014	7	11	0.497	0.017	29	32	0.482	0.011	12	14	0.488	0.018	8	5	0.547	0.016	46	48	0.491	0.009	21	19	0.634	0.016	9	2	0.664	0.021	27	40	0.551	0.011	35	25
chrI	89060	C	T	25	27	0.493	0.013	20	9	0.603	0.016	12	22	0.457	0.014	5	10	0.497	0.017	31	41	0.482	0.011	12	11	0.488	0.018	7	6	0.547	0.016	41	52	0.491	0.009	19	13	0.634	0.016	8	3	0.664	0.021	28	38	0.551	0.011	31	23
chrI	89266	A	C	11	14	0.494	0.013	13	11	0.603	0.016	9	17	0.454	0.015	8	15	0.493	0.017	27	30	0.484	0.011	5	10	0.487	0.018	11	11	0.549	0.017	42	31	0.493	0.010	21	16	0.632	0.016	4	4	0.676	0.021	30	27	0.551	0.011	32	18
chrI	89268	T	C	11	14	0.494	0.013	13	11	0.603	0.016	9	17	0.454	0.015	8	15	0.493	0.017	27	30	0.484	0.011	5	10	0.487	0.018	11	11	0.549	0.017	42	31	0.493	0.010	21	16	0.632	0.016	4	4	0.676	0.021	30	27	0.551	0.011	32	18
chrI	89334	T	C	16	22	0.494	0.013	18	8	0.603	0.016	13	19	0.454	0.015	9	12	0.493	0.017	27	34	0.484	0.011	9	15	0.487	0.018	8	11	0.549	0.017	42	48	0.493	0.010	22	22	0.632	0.016	3	4	0.676	0.021	33	22	0.551	0.011	32	22
chrI	89430	C	T	12	25	0.494	0.013	20	7	0.603	0.016	12	27	0.454	0.015	11	17	0.493	0.017	32	33	0.484	0.011	16	14	0.487	0.018	23	11	0.549	0.017	52	48	0.493	0.010	21	11	0.632	0.016	6	9	0.676	0.021	29	30	0.551	0.011	25	35
chrI	89433	A	G	12	25	0.494	0.013	20	7	0.603	0.016	12	27	0.454	0.015	11	17	0.493	0.017	32	33	0.484	0.011	16	14	0.487	0.018	23	11	0.549	0.017	52	48	0.493	0.010	21	11	0.632	0.016	6	9	0.676	0.021	29	30	0.551	0.011	25	35
chrI	89472	A	G	11	23	0.494	0.013	20	7	0.603	0.016	10	27	0.454	0.015	15	20	0.493	0.017	41	36	0.484	0.011	11	18	0.487	0.018	28	8	0.549	0.017	61	54	0.493	0.010	22	13	0.632	0.016	11	11	0.676	0.021	34	27	0.551	0.011	29	38
chrI	89484	C	G	12	19	0.494	0.013	18	8	0.603	0.016	9	25	0.454	0.015	16	26	0.493	0.017	43	33	0.484	0.011	13	15	0.487	0.018	25	9	0.549	0.017	58	60	0.493	0.010	19	13	0.632	0.016	14	9	0.676	0.021	38	27	0.551	0.011	28	45
chrI	89494	A	G	12	20	0.494	0.013	18	7	0.603	0.016	9	24	0.454	0.015	18	23	0.493	0.017	38	33	0.484	0.011	11	14	0.487	0.018	21	8	0.549	0.017	54	57	0.493	0.010	19	13	0.632	0.016	13	8	0.676	0.021	38	25	0.551	0.011	27	44
chrI	89561	T	C	23	28	0.494	0.013	25	7	0.603	0.016	14	18	0.454	0.015	19	24	0.493	0.017	44	49	0.484	0.011	9	31	0.487	0.018	18	12	0.549	0.017	63	71	0.493	0.010	26	17	0.632	0.016	19	4	0.676	0.021	31	26	0.550	0.011	45	52
chrI	89679	T	A	28	35	0.494	0.013	41	15	0.603	0.016	17	25	0.455	0.015	18	16	0.493	0.017	49	55	0.484	0.011	7	15	0.487	0.018	26	15	0.549	0.017	52	66	0.493	0.010	21	10	0.632	0.016	23	4	0.676	0.021	39	26	0.550	0.011	45	39
chrI	89705	T	C	26	32	0.494	0.013	36	13	0.603	0.016	15	21	0.455	0.015	20	17	0.493	0.017	41	50	0.484	0.011	10	12	0.487	0.018	21	13	0.549	0.017	56	66	0.493	0.010	20	6	0.632	0.016	23	4	0.676	0.021	38	26	0.550	0.011	45	36
chrI	89805	C	T	24	43	0.494	0.013	28	24	0.603	0.016	24	22	0.455	0.015	18	22	0.493	0.017	36	42	0.484	0.011	17	16	0.487	0.018	18	14	0.549	0.017	43	62	0.493	0.010	27	14	0.632	0.016	18	6	0.676	0.021	26	43	0.550	0.011	41	32
chrI	89979	A	G	21	17	0.494	0.013	10	9	0.603	0.016	17	10	0.455	0.015	15	10	0.493	0.017	30	34	0.484	0.011	7	3	0.487	0.018	11	13	0.549	0.017	30	52	0.493	0.010	25	8	0.632	0.016	9	4	0.676	0.021	20	25	0.550	0.011	37	32
chrI	90064	G	T	20	13	0.494	0.013	16	7	0.603	0.016	18	11	0.455	0.015	11	5	0.493	0.017	36	39	0.484	0.011	6	6	0.487	0.018	9	4	0.549	0.017	19	36	0.493	0.010	15	6	0.632	0.016	12	2	0.676	0.021	23	30	0.550	0.011	25	21
chrI	90330	G	T	13	17	0.494	0.013	7	4	0.603	0.016	6	8	0.455	0.015	4	10	0.493	0.017	20	19	0.484	0.011	8	5	0.487	0.018	2	12	0.549	0.017	23	12	0.493	0.010	5	7	0.632	0.016	10	1	0.676	0.021	21	30	0.550	0.011	9	15
chrI	91803	C	T	37	43	0.492	0.013	43	21	0.611	0.016	27	24	0.460	0.015	25	23	0.490	0.017	44	56	0.492	0.011	28	18	0.489	0.019	31	31	0.561	0.017	82	72	0.492	0.010	30	14	0.644	0.016	25	7	0.680	0.022	53	36	0.546	0.011	55	67
chrI	94472	G	A	6	6	0.502	0.013	1	4	0.615	0.015	10	5	0.472	0.014	8	3	0.497	0.016	18	19	0.498	0.010	5	0	0.503	0.018	6	4	0.571	0.016	29	23	0.497	0.009	8	8	0.661	0.015	5	3	0.686	0.020	17	21	0.542	0.011	13	17
chrI	96419	G	A	37	32	0.499	0.013	18	11	0.616	0.016	18	26	0.472	0.014	21	24	0.494	0.017	46	22	0.500	0.011	20	11	0.515	0.018	16	7	0.572	0.017	45	62	0.496	0.009	26	9	0.663	0.015	21	1	0.697	0.021	35	36	0.532	0.011	33	30
chrI	99471	A	G	28	22	0.495	0.013	13	14	0.617	0.015	17	24	0.475	0.014	8	20	0.493	0.017	31	27	0.505	0.010	8	17	0.518	0.018	20	16	0.565	0.016	44	50	0.497	0.009	21	10	0.662	0.015	9	8	0.687	0.021	39	37	0.524	0.011	32	38
chrI	107538	G	A	50	46	0.498	0.013	29	23	0.611	0.016	30	44	0.477	0.014	24	25	0.490	0.017	66	71	0.497	0.011	23	28	0.508	0.018	29	23	0.555	0.016	86	67	0.501	0.009	29	13	0.672	0.015	14	5	0.682	0.020	46	80	0.515	0.011	64	50
chrI	109735	A	G	52	46	0.501	0.012	38	30	0.631	0.015	42	35	0.496	0.014	27	42	0.497	0.016	41	55	0.498	0.010	26	25	0.510	0.017	46	18	0.565	0.016	71	65	0.517	0.009	55	27	0.676	0.014	18	10	0.660	0.019	63	60	0.518	0.011	68	85
chrI	112136	G	T	16	18	0.512	0.012	16	2	0.630	0.014	15	14	0.509	0.013	12	17	0.494	0.015	48	34	0.502	0.010	12	11	0.531	0.017	14	15	0.567	0.015	42	46	0.522	0.009	25	6	0.674	0.014	7	3	0.651	0.019	33	33	0.534	0.010	37	24
chrI	112237	C	T	23	16	0.512	0.012	27	8	0.630	0.014	26	25	0.509	0.013	21	20	0.494	0.015	35	39	0.502	0.010	20	7	0.531	0.017	16	15	0.567	0.015	56	34	0.522	0.009	21	11	0.674	0.014	13	11	0.651	0.019	36	44	0.534	0.010	46	36
chrI	113132	A	G	40	36	0.514	0.012	37	22	0.630	0.014	28	29	0.509	0.013	37	28	0.494	0.015	52	58	0.502	0.010	35	27	0.536	0.016	35	26	0.574	0.015	75	68	0.524	0.008	38	15	0.668	0.013	26	7	0.649	0.018	48	44	0.536	0.010	74	66
chrI	113207	T	C	62	64	0.515	0.012	42	28	0.632	0.014	41	28	0.511	0.013	35	38	0.496	0.015	61	55	0.502	0.009	33	27	0.536	0.016	34	29	0.574	0.015	85	68	0.525	0.008	49	23	0.668	0.013	29	10	0.651	0.018	46	40	0.536	0.010	78	62
chrI	113326	C	G	63	60	0.515	0.012	47	34	0.632	0.014	35	50	0.511	0.013	48	32	0.496	0.015	76	63	0.502	0.009	45	31	0.536	0.016	38	35	0.574	0.015	89	80	0.525	0.008	42	17	0.668	0.013	22	11	0.651	0.018	71	71	0.536	0.010	82	82
chrI	114185	A	G	82	68	0.514	0.011	76	34	0.632	0.013	69	53	0.509	0.012	50	47	0.491	0.015	93	95	0.500	0.009	46	46	0.540	0.016	72	41	0.571	0.014	131	116	0.523	0.008	66	29	0.663	0.013	37	13	0.650	0.018	73	69	0.538	0.010	109	114
chrI	114232	G	A	98	74	0.514	0.011	69	34	0.632	0.013	63	60	0.509	0.012	62	53	0.491	0.015	112	97	0.500	0.009	48	57	0.540	0.016	71	38	0.571	0.014	121	110	0.523	0.008	67	23	0.663	0.013	36	16	0.650	0.018	75	80	0.538	0.010	119	130
chrI	114628	G	T	64	42	0.511	0.011	46	27	0.631	0.013	60	41	0.511	0.012	48	39	0.492	0.014	79	63	0.500	0.009	25	12	0.538	0.015	37	19	0.568	0.014	106	102	0.525	0.008	55	11	0.663	0.013	17	13	0.652	0.017	55	46	0.539	0.010	73	81
chrI	114652	C	T	58	38	0.511	0.011	37	19	0.631	0.013	43	36	0.511	0.012	39	39	0.492	0.014	70	56	0.500	0.009	32	17	0.538	0.015	31	20	0.568	0.014	94	83	0.525	0.008	52	10	0.663	0.013	21	8	0.652	0.017	47	44	0.539	0.010	65	74
chrI	114824	C	T	48	33	0.511	0.011	31	17	0.632	0.013	27	36	0.510	0.012	28	17	0.492	0.014	70	52	0.502	0.009	28	9	0.540	0.015	36	16	0.567	0.014	94	49	0.524	0.008	42	19	0.662	0.013	13	5	0.652	0.017	47	55	0.539	0.010	62	63
chrI	116327	T	C	25	27	0.512	0.011	28	16	0.636	0.013	30	31	0.515	0.012	14	15	0.489	0.014	41	26	0.509	0.009	18	11	0.539	0.015	16	12	0.572	0.014	47	54	0.522	0.008	19	12	0.653	0.013	11	4	0.647	0.017	34	41	0.542	0.009	29	50
chrI	118997	G	A	27	17	0.507	0.010	13	6	0.635	0.012	15	21	0.512	0.011	8	24	0.492	0.013	35	33	0.506	0.008	8	14	0.538	0.014	13	16	0.575	0.013	33	36	0.522	0.008	26	11	0.653	0.012	12	3	0.651	0.016	27	31	0.545	0.009	33	23
chrI	119344	G	A	39	46	0.507	0.010	30	20	0.635	0.012	26	30	0.512	0.011	18	26	0.492	0.013	52	39	0.506	0.008	21	13	0.538	0.014	34	34	0.575	0.013	82	76	0.522	0.008	33	16	0.653	0.012	11	9	0.651	0.016	40	31	0.545	0.009	73	59
chrI	119350	A	G	40	41	0.507	0.010	28	18	0.635	0.012	25	31	0.512	0.011	17	24	0.492	0.013	49	35	0.506	0.008	21	11	0.538	0.014	33	33	0.575	0.013	78	68	0.522	0.008	30	16	0.653	0.012	8	7	0.651	0.016	37	28	0.545	0.009	76	57
chrI	119460	G	A	40	46	0.507	0.010	20	19	0.635	0.012	30	31	0.512	0.011	31	22	0.492	0.013	50	47	0.506	0.008	21	21	0.538	0.014	25	35	0.575	0.013	77	64	0.522	0.008	23	19	0.653	0.012	16	11	0.651	0.016	36	45	0.545	0.009	73	61
chrI	119659	T	G	15	15	0.507	0.010	4	6	0.635	0.012	11	9	0.512	0.011	7	10	0.492	0.013	13	29	0.506	0.008	4	8	0.538	0.014	8	10	0.575	0.013	18	23	0.522	0.008	4	3	0.653	0.012	2	2	0.651	0.016	7	30	0.545	0.009	15	14
chrI	119827	G	A	16	12	0.507	0.010	9	2	0.635	0.012	19	6	0.512	0.011	11	11	0.492	0.013	22	20	0.506	0.008	8	8	0.538	0.014	9	5	0.575	0.013	27	25	0.522	0.008	14	6	0.653	0.012	8	2	0.651	0.016	21	20	0.545	0.009	16	19
chrI	119951	T	C	9	16	0.507	0.010	7	8	0.635	0.012	12	8	0.512	0.011	9	8	0.492	0.013	28	18	0.506	0.008	7	6	0.538	0.014	3	7	0.575	0.013	23	18	0.522	0.008	6	4	0.653	0.012	11	4	0.651	0.016	30	17	0.545	0.009	14	15
chrI	120281	A	G	11	15	0.508	0.010	14	9	0.639	0.012	17	17	0.513	0.011	9	5	0.495	0.013	11	34	0.509	0.008	13	10	0.540	0.014	11	13	0.572	0.013	31	28	0.523	0.007	19	4	0.655	0.012	7	4	0.653	0.016	26	21	0.546	0.009	23	35
chrI	120347	C	T	22	21	0.508	0.010	20	16	0.639	0.012	17	17	0.513	0.011	18	9	0.495	0.013	21	31	0.509	0.008	9	10	0.540	0.014	21	10	0.572	0.013	28	30	0.523	0.007	29	6	0.655	0.012	5	7	0.653	0.016	34	19	0.546	0.009	26	37
chrI	120378	G	A	24	21	0.508	0.010	17	17	0.639	0.012	17	18	0.513	0.011	17	8	0.495	0.013	27	34	0.509	0.008	7	11	0.540	0.014	17	14	0.572	0.013	26	30	0.523	0.007	24	5	0.655	0.012	11	6	0.653	0.016	37	28	0.546	0.009	26	31
chrI	122106	A	G	31	29	0.507	0.010	30	19	0.641	0.012	28	24	0.514	0.011	21	12	0.496	0.013	47	51	0.507	0.008	19	21	0.539	0.014	18	22	0.571	0.013	53	51	0.526	0.007	27	10	0.653	0.012	9	8	0.652	0.016	38	40	0.547	0.009	43	43
chrI	127610	T	C	54	60	0.502	0.010	34	36	0.643	0.011	34	38	0.514	0.010	25	25	0.499	0.012	53	68	0.507	0.008	27	35	0.541	0.013	29	33	0.570	0.012	84	99	0.527	0.007	43	29	0.656	0.011	25	10	0.647	0.015	64	61	0.549	0.008	87	76
chrI	127861	G	T	35	40	0.502	0.010	39	26	0.643	0.011	31	31	0.514	0.010	25	31	0.499	0.012	50	52	0.507	0.008	31	31	0.541	0.013	40	33	0.570	0.012	75	60	0.527	0.007	46	19	0.656	0.011	32	14	0.647	0.015	46	32	0.549	0.008	64	69
chrI	128704	C	A	56	59	0.500	0.010	46	13	0.645	0.011	35	40	0.519	0.010	40	29	0.499	0.012	100	70	0.508	0.008	29	31	0.542	0.013	56	24	0.569	0.012	110	86	0.526	0.007	54	21	0.655	0.011	28	9	0.649	0.015	86	50	0.551	0.008	98	95
chrI	129476	A	G	47	42	0.499	0.010	38	17	0.647	0.011	21	32	0.519	0.010	39	33	0.499	0.012	55	53	0.508	0.008	18	14	0.541	0.013	25	14	0.570	0.012	56	30	0.526	0.007	28	21	0.656	0.011	17	13	0.649	0.015	57	47	0.551	0.008	63	47
chrI	129517	T	C	41	42	0.499	0.010	36	17	0.647	0.011	23	23	0.519	0.010	20	30	0.499	0.012	53	45	0.508	0.008	15	17	0.541	0.013	21	15	0.570	0.012	54	34	0.526	0.007	37	20	0.656	0.011	15	14	0.649	0.015	49	34	0.551	0.008	55	40
chrI	130115	C	T	69	54	0.501	0.010	57	27	0.647	0.011	48	39	0.516	0.010	37	29	0.499	0.012	58	71	0.507	0.008	35	16	0.539	0.013	41	31	0.571	0.012	99	72	0.527	0.007	44	22	0.655	0.011	28	15	0.648	0.015	57	48	0.551	0.008	83	91
chrI	130254	T	C	47	60	0.501	0.010	44	22	0.647	0.011	50	29	0.516	0.010	40	23	0.499	0.012	66	78	0.507	0.008	26	19	0.539	0.013	37	18	0.571	0.012	124	64	0.527	0.007	41	23	0.655	0.011	21	17	0.648	0.015	78	44	0.551	0.008	99	59
chrI	130271	C	T	45	59	0.501	0.010	39	18	0.647	0.011	48	33	0.516	0.010	31	21	0.498	0.012	62	64	0.507	0.008	23	22	0.539	0.013	35	17	0.571	0.012	102	61	0.527	0.007	37	21	0.655	0.011	20	11	0.648	0.015	77	38	0.551	0.008	80	60
chrI	130292	C	T	39	61	0.501	0.010	44	20	0.647	0.011	52	36	0.516	0.010	22	21	0.498	0.012	70	68	0.507	0.008	21	21	0.539	0.013	38	19	0.571	0.012	99	64	0.527	0.007	40	19	0.655	0.011	21	17	0.648	0.015	78	42	0.551	0.008	85	69
chrI	130362	C	T	43	48	0.501	0.010	39	26	0.647	0.011	51	26	0.516	0.010	18	18	0.498	0.012	50	65	0.507	0.008	23	26	0.539	0.013	42	12	0.571	0.012	87	54	0.527	0.007	48	16	0.655	0.011	16	16	0.648	0.015	67	52	0.551	0.008	72	61
chrI	130370	C	T	41	46	0.501	0.010	36	24	0.647	0.011	48	23	0.516	0.010	19	18	0.498	0.012	46	60	0.507	0.008	24	19	0.539	0.013	37	10	0.571	0.012	81	50	0.527	0.007	43	15	0.655	0.011	16	16	0.648	0.015	65	55	0.551	0.008	72	59
chrI	130648	A	C	13	12	0.501	0.010	15	10	0.648	0.011	12	10	0.516	0.010	10	5	0.498	0.012	20	24	0.507	0.008	2	8	0.539	0.013	5	5	0.571	0.012	37	37	0.526	0.007	20	11	0.656	0.011	9	7	0.648	0.015	36	22	0.552	0.008	21	40
chrI	130776	C	G	23	22	0.501	0.010	14	8	0.648	0.011	13	18	0.516	0.010	23	15	0.499	0.012	38	29	0.507	0.008	6	7	0.539	0.013	18	6	0.571	0.012	38	36	0.526	0.007	17	6	0.656	0.011	11	6	0.648	0.015	42	24	0.552	0.008	41	28
chrI	130975	G	A	40	29	0.501	0.010	26	13	0.650	0.011	27	30	0.519	0.010	26	22	0.499	0.012	63	46	0.508	0.008	12	18	0.540	0.013	31	29	0.571	0.012	64	53	0.525	0.007	38	12	0.655	0.011	12	13	0.647	0.015	49	36	0.557	0.008	58	40
chrI	131539	C	T	56	57	0.504	0.010	42	30	0.649	0.011	32	37	0.520	0.010	36	42	0.500	0.012	54	65	0.509	0.008	32	15	0.538	0.013	37	22	0.573	0.012	73	76	0.525	0.007	38	33	0.656	0.011	29	12	0.645	0.015	54	63	0.557	0.008	79	62
chrI	131635	T	C	48	62	0.504	0.010	51	28	0.649	0.011	46	45	0.520	0.010	32	42	0.500	0.012	62	71	0.509	0.008	32	22	0.538	0.013	41	24	0.573	0.012	86	85	0.525	0.007	33	37	0.656	0.011	23	16	0.645	0.015	57	57	0.557	0.008	82	65
chrI	131980	C	T	17	19	0.506	0.009	10	10	0.648	0.011	18	26	0.517	0.010	9	10	0.499	0.012	37	21	0.509	0.008	6	12	0.537	0.013	13	7	0.570	0.012	37	35	0.525	0.007	23	13	0.654	0.011	14	9	0.642	0.014	44	17	0.553	0.008	30	41
chrI	132189	A	C	54	19	0.506	0.009	41	18	0.651	0.011	28	26	0.517	0.010	24	28	0.501	0.012	48	50	0.509	0.008	22	22	0.539	0.013	26	20	0.570	0.012	75	63	0.524	0.007	40	32	0.655	0.011	15	7	0.643	0.014	42	27	0.554	0.008	74	67
chrI	132423	A	G	51	43	0.506	0.009	45	17	0.651	0.011	41	35	0.517	0.010	23	37	0.501	0.012	49	52	0.509	0.008	17	20	0.539	0.013	36	30	0.570	0.012	59	86	0.524	0.007	40	22	0.655	0.011	16	7	0.643	0.014	65	40	0.554	0.008	88	69
chrI	132468	T	C	40	33	0.506	0.009	25	22	0.651	0.011	39	30	0.517	0.010	32	32	0.501	0.012	35	50	0.509	0.008	17	25	0.539	0.013	28	26	0.570	0.012	63	69	0.524	0.007	29	23	0.655	0.011	27	5	0.643	0.014	47	38	0.554	0.008	60	74
chrI	132618	A	G	29	24	0.506	0.009	21	8	0.651	0.011	34	17	0.517	0.010	23	23	0.501	0.012	46	49	0.509	0.008	23	12	0.539	0.013	29	15	0.570	0.012	62	73	0.524	0.007	24	23	0.655	0.011	16	10	0.643	0.014	39	37	0.554	0.008	55	47
chrI	132723	G	A	10	14	0.507	0.009	12	10	0.651	0.011	20	9	0.515	0.010	13	13	0.501	0.012	27	31	0.509	0.007	12	11	0.540	0.013	10	19	0.569	0.012	48	37	0.524	0.007	5	10	0.655	0.010	7	3	0.642	0.014	25	23	0.555	0.008	31	22
chrI	132831	A	G	4	9	0.507	0.009	9	2	0.651	0.011	9	6	0.515	0.010	5	5	0.501	0.012	17	13	0.509	0.007	5	7	0.540	0.013	6	6	0.569	0.012	22	25	0.524	0.007	2	2	0.655	0.010	4	6	0.642	0.014	19	9	0.555	0.008	11	16
chrI	133080	A	G	17	11	0.506	0.009	12	7	0.651	0.011	22	12	0.514	0.010	8	9	0.501	0.012	20	28	0.510	0.007	10	4	0.541	0.013	10	4	0.570	0.012	15	16	0.525	0.007	7	4	0.655	0.010	3	8	0.642	0.014	25	11	0.555	0.008	15	15
chrI	133134	C	T	20	15	0.506	0.009	13	9	0.651	0.011	16	13	0.514	0.010	11	10	0.501	0.012	21	19	0.510	0.007	10	5	0.541	0.013	8	5	0.570	0.012	18	13	0.525	0.007	14	4	0.655	0.010	3	7	0.642	0.014	27	17	0.555	0.008	16	13
chrI	133174	G	A	12	14	0.506	0.009	18	7	0.651	0.011	15	15	0.514	0.010	15	5	0.501	0.012	23	22	0.510	0.007	8	5	0.541	0.013	7	5	0.570	0.012	23	19	0.525	0.007	19	5	0.655	0.010	6	5	0.642	0.014	17	20	0.555	0.008	16	18
chrI	133346	C	T	14	18	0.508	0.009	18	8	0.652	0.011	8	12	0.512	0.010	5	6	0.504	0.012	30	19	0.510	0.007	13	6	0.539	0.013	16	7	0.568	0.012	35	19	0.527	0.007	16	11	0.651	0.011	8	6	0.639	0.014	35	23	0.554	0.008	29	22
chrI	133347	C	T	14	18	0.508	0.009	18	8	0.652	0.011	8	12	0.512	0.010	5	6	0.504	0.012	30	19	0.510	0.007	13	6	0.539	0.013	16	7	0.568	0.012	35	19	0.527	0.007	16	11	0.651	0.011	8	6	0.639	0.014	35	23	0.554	0.008	29	22
chrI	133425	G	C	13	24	0.508	0.009	18	10	0.652	0.011	11	13	0.512	0.010	4	6	0.504	0.012	31	18	0.510	0.007	8	15	0.539	0.013	16	4	0.568	0.012	46	26	0.527	0.007	13	14	0.651	0.011	10	6	0.639	0.014	32	17	0.554	0.008	31	28
chrI	133429	T	G	13	24	0.508	0.009	18	10	0.652	0.011	11	13	0.512	0.010	4	6	0.504	0.012	31	18	0.510	0.007	8	15	0.539	0.013	16	4	0.568	0.012	46	26	0.527	0.007	13	14	0.651	0.011	10	6	0.639	0.014	32	17	0.554	0.008	31	28
chrI	133615	G	A	21	11	0.508	0.009	11	9	0.652	0.011	12	8	0.512	0.010	9	6	0.504	0.012	24	32	0.510	0.007	8	9	0.539	0.013	16	9	0.568	0.012	39	24	0.527	0.007	15	12	0.651	0.011	11	5	0.639	0.014	29	27	0.554	0.008	15	34
chrI	133640	A	G	20	13	0.508	0.009	13	10	0.652	0.011	13	10	0.512	0.010	10	8	0.504	0.012	23	27	0.510	0.007	6	9	0.539	0.013	16	11	0.568	0.012	42	26	0.527	0.007	15	12	0.651	0.011	10	4	0.639	0.014	32	29	0.554	0.008	18	32
chrI	133749	G	A	27	24	0.509	0.009	22	8	0.653	0.011	23	20	0.513	0.010	17	11	0.504	0.012	26	30	0.512	0.007	20	8	0.539	0.013	12	14	0.567	0.012	38	41	0.527	0.007	19	19	0.651	0.010	8	2	0.639	0.014	31	26	0.553	0.008	20	25
chrI	133857	G	A	26	27	0.509	0.009	15	9	0.653	0.011	22	22	0.513	0.010	19	22	0.504	0.012	34	34	0.512	0.007	22	12	0.539	0.013	16	6	0.567	0.012	41	35	0.527	0.007	22	16	0.651	0.010	9	7	0.639	0.014	42	41	0.553	0.008	37	22
chrI	134219	C	T	20	16	0.508	0.009	12	3	0.652	0.011	20	14	0.513	0.010	15	11	0.504	0.012	18	21	0.512	0.008	11	4	0.539	0.013	6	11	0.568	0.012	35	30	0.526	0.007	8	10	0.651	0.011	9	2	0.641	0.014	16	30	0.555	0.008	17	33
chrI	134475	T	C	9	8	0.508	0.009	19	10	0.650	0.011	9	12	0.511	0.010	1	4	0.504	0.012	25	27	0.514	0.008	16	2	0.540	0.013	16	11	0.566	0.012	29	30	0.526	0.007	13	13	0.651	0.011	7	3	0.638	0.014	26	19	0.554	0.008	28	19
chrI	134587	G	A	18	9	0.507	0.009	15	7	0.651	0.011	4	10	0.511	0.010	5	9	0.504	0.012	24	27	0.514	0.007	14	6	0.540	0.013	17	7	0.567	0.012	34	33	0.525	0.007	20	6	0.651	0.010	5	5	0.638	0.014	28	19	0.556	0.008	25	33
chrI	134604	A	G	22	10	0.507	0.009	12	7	0.651	0.011	4	12	0.511	0.010	5	8	0.504	0.012	26	28	0.514	0.007	14	6	0.540	0.013	16	7	0.567	0.012	36	33	0.525	0.007	21	5	0.651	0.010	5	4	0.638	0.014	33	20	0.556	0.008	26	35
chrI	134639	G	A	23	16	0.507	0.009	14	8	0.651	0.011	10	10	0.511	0.010	6	10	0.504	0.012	25	34	0.514	0.007	9	8	0.540	0.013	14	7	0.567	0.012	40	33	0.525	0.007	27	7	0.651	0.010	6	5	0.638	0.014	44	26	0.556	0.008	30	31
chrI	134661	G	A	24	15	0.507	0.009	11	7	0.651	0.011	11	9	0.511	0.010	5	9	0.504	0.012	25	31	0.514	0.007	7	8	0.540	0.013	13	6	0.567	0.012	35	27	0.525	0.007	21	7	0.651	0.010	8	5	0.638	0.014	43	26	0.556	0.008	23	19
chrI	135181	C	T	31	35	0.509	0.009	20	11	0.649	0.011	26	26	0.513	0.010	11	19	0.508	0.012	27	35	0.514	0.007	12	7	0.540	0.013	16	18	0.565	0.012	42	43	0.525	0.007	17	2	0.647	0.010	7	6	0.638	0.014	32	25	0.556	0.008	33	35
chrI	135222	G	A	22	40	0.509	0.009	19	11	0.649	0.011	34	23	0.513	0.010	12	18	0.508	0.012	39	34	0.514	0.007	17	9	0.540	0.013	20	13	0.565	0.012	51	41	0.525	0.007	16	10	0.647	0.010	6	5	0.638	0.014	41	28	0.556	0.008	42	41
chrI	135325	G	C	20	34	0.509	0.009	10	19	0.650	0.011	31	23	0.514	0.010	14	12	0.507	0.012	49	43	0.514	0.007	18	18	0.538	0.013	22	13	0.567	0.012	53	41	0.525	0.007	16	15	0.647	0.011	12	1	0.636	0.014	27	32	0.556	0.008	36	50
chrI	135417	T	A	19	29	0.509	0.009	13	10	0.650	0.011	30	23	0.514	0.010	21	19	0.507	0.012	32	35	0.514	0.007	16	18	0.538	0.013	14	19	0.567	0.012	68	48	0.525	0.007	33	10	0.646	0.010	14	4	0.633	0.014	41	28	0.556	0.008	38	55
chrI	135827	G	A	18	15	0.508	0.009	16	7	0.651	0.011	17	21	0.514	0.010	9	11	0.505	0.012	41	22	0.513	0.007	13	8	0.539	0.013	11	10	0.563	0.012	41	47	0.527	0.007	5	6	0.645	0.011	10	5	0.637	0.014	39	31	0.558	0.008	36	35
chrI	135952	C	T	37	34	0.508	0.009	27	17	0.652	0.011	27	18	0.511	0.010	19	23	0.505	0.012	58	45	0.515	0.007	14	27	0.536	0.013	24	20	0.562	0.012	57	52	0.531	0.007	35	21	0.640	0.010	15	8	0.632	0.014	45	31	0.556	0.008	33	50
chrI	135970	G	A	41	38	0.508	0.009	31	16	0.652	0.011	28	20	0.511	0.010	19	22	0.505	0.012	67	44	0.515	0.007	14	21	0.536	0.013	29	20	0.562	0.012	59	53	0.531	0.007	43	22	0.640	0.010	17	6	0.632	0.014	47	37	0.556	0.008	40	54
chrI	136041	G	A	51	46	0.508	0.009	32	15	0.652	0.011	31	15	0.511	0.010	12	17	0.505	0.012	66	47	0.515	0.007	11	17	0.536	0.013	27	17	0.562	0.012	60	52	0.531	0.007	35	20	0.640	0.010	12	10	0.632	0.014	41	29	0.556	0.008	53	47
chrI	136057	A	G	50	40	0.508	0.009	28	13	0.652	0.011	30	18	0.510	0.010	11	15	0.505	0.012	60	47	0.515	0.007	13	14	0.537	0.013	28	16	0.562	0.012	63	48	0.531	0.007	34	22	0.640	0.010	10	7	0.632	0.014	42	27	0.556	0.008	54	47
chrI	136153	C	G	29	45	0.508	0.009	20	12	0.652	0.011	26	21	0.510	0.010	12	10	0.505	0.012	47	49	0.515	0.007	14	4	0.537	0.013	18	12	0.562	0.012	55	41	0.531	0.007	17	13	0.640	0.010	14	9	0.632	0.014	38	29	0.556	0.008	46	39
chrI	136160	C	T	24	42	0.508	0.009	19	12	0.652	0.011	24	16	0.510	0.010	12	10	0.505	0.012	45	49	0.515	0.007	13	4	0.537	0.013	15	9	0.562	0.012	51	37	0.531	0.007	18	13	0.640	0.010	12	9	0.632	0.014	41	28	0.556	0.008	50	35
chrI	136195	C	T	15	39	0.508	0.009	19	8	0.652	0.011	19	13	0.510	0.010	11	11	0.505	0.012	34	40	0.515	0.007	11	6	0.537	0.013	8	9	0.562	0.012	48	28	0.531	0.007	17	12	0.640	0.010	10	7	0.632	0.014	40	28	0.556	0.008	54	28
chrI	136667	G	A	17	10	0.507	0.009	11	12	0.654	0.010	7	7	0.508	0.010	9	5	0.505	0.012	24	16	0.513	0.007	5	4	0.536	0.013	8	7	0.562	0.012	22	25	0.531	0.007	7	5	0.638	0.010	3	3	0.632	0.014	27	11	0.556	0.008	25	16
chrI	136814	T	C	3	15	0.507	0.009	1	9	0.654	0.010	9	5	0.508	0.010	6	6	0.505	0.012	19	10	0.513	0.007	2	9	0.536	0.013	6	2	0.562	0.012	16	21	0.531	0.007	8	4	0.638	0.010	1	0	0.632	0.014	20	16	0.556	0.008	14	17
chrI	136961	T	C	15	29	0.505	0.009	23	9	0.653	0.010	20	20	0.507	0.010	15	15	0.504	0.012	33	27	0.514	0.007	20	12	0.538	0.013	18	9	0.559	0.011	24	39	0.531	0.007	14	17	0.638	0.010	4	3	0.630	0.014	33	26	0.558	0.008	24	38
chrI	137148	C	G	32	30	0.505	0.009	26	12	0.654	0.010	29	13	0.505	0.010	7	17	0.503	0.011	27	37	0.514	0.007	18	10	0.539	0.013	18	13	0.558	0.011	48	33	0.531	0.007	15	9	0.639	0.010	21	5	0.629	0.014	40	32	0.558	0.008	38	32
chrI	137167	C	A	30	28	0.505	0.009	37	10	0.654	0.010	27	18	0.505	0.010	7	19	0.503	0.011	38	34	0.514	0.007	20	12	0.539	0.013	21	16	0.558	0.011	47	38	0.531	0.007	15	13	0.639	0.010	20	5	0.629	0.014	49	37	0.558	0.008	40	34
chrI	137237	G	A	27	20	0.505	0.009	32	8	0.654	0.010	24	23	0.505	0.010	9	14	0.503	0.011	41	41	0.514	0.007	22	9	0.539	0.013	18	16	0.558	0.011	48	32	0.531	0.007	23	10	0.639	0.010	11	2	0.629	0.014	44	29	0.558	0.008	45	36
chrI	137264	A	G	34	18	0.505	0.009	32	7	0.654	0.010	26	27	0.505	0.010	8	12	0.503	0.011	50	36	0.514	0.007	25	14	0.539	0.013	24	16	0.558	0.011	56	30	0.531	0.007	24	11	0.639	0.010	6	7	0.629	0.014	46	31	0.558	0.008	45	37
chrI	137336	A	G	23	13	0.505	0.009	23	6	0.654	0.010	20	20	0.505	0.010	5	9	0.503	0.011	39	31	0.514	0.007	17	13	0.539	0.013	26	4	0.558	0.011	41	16	0.531	0.007	16	10	0.639	0.010	4	11	0.629	0.014	47	27	0.558	0.008	33	28
chrI	138257	G	A	33	37	0.501	0.009	24	14	0.652	0.010	17	17	0.507	0.010	10	22	0.500	0.011	31	61	0.513	0.007	16	18	0.540	0.012	28	13	0.555	0.011	54	43	0.527	0.006	25	18	0.634	0.010	18	13	0.631	0.014	39	31	0.561	0.008	40	34
chrI	138499	G	A	14	14	0.504	0.009	14	13	0.655	0.010	17	14	0.506	0.010	14	9	0.501	0.011	42	36	0.512	0.007	11	20	0.540	0.012	11	7	0.555	0.011	53	44	0.527	0.006	22	5	0.633	0.010	22	9	0.631	0.014	39	27	0.561	0.007	37	39
chrI	138591	A	G	15	7	0.504	0.009	11	7	0.655	0.010	13	16	0.506	0.010	5	6	0.501	0.011	30	26	0.512	0.007	8	8	0.540	0.012	8	4	0.555	0.011	23	25	0.527	0.006	12	5	0.633	0.010	8	4	0.631	0.014	18	17	0.561	0.007	13	28
chrI	138650	A	G	14	7	0.504	0.009	11	6	0.655	0.010	9	13	0.506	0.010	5	9	0.501	0.011	25	23	0.512	0.007	4	7	0.540	0.012	4	8	0.555	0.011	21	25	0.527	0.006	14	4	0.633	0.010	4	7	0.631	0.014	16	22	0.561	0.007	13	29
chrI	138655	G	A	14	7	0.504	0.009	11	5	0.655	0.010	8	13	0.506	0.010	5	9	0.501	0.011	25	23	0.512	0.007	4	6	0.540	0.012	4	8	0.555	0.011	22	25	0.527	0.006	14	4	0.633	0.010	4	6	0.631	0.014	16	22	0.561	0.007	14	29
chrI	138666	A	G	12	6	0.504	0.009	10	3	0.655	0.010	9	9	0.506	0.010	6	7	0.501	0.011	23	18	0.512	0.007	3	4	0.540	0.012	2	7	0.555	0.011	19	18	0.527	0.006	14	1	0.633	0.010	4	5	0.631	0.014	15	18	0.561	0.007	14	23
chrI	138667	A	G	12	6	0.504	0.009	10	3	0.655	0.010	9	9	0.506	0.010	6	7	0.501	0.011	23	18	0.512	0.007	3	4	0.540	0.012	2	7	0.555	0.011	19	18	0.527	0.006	14	1	0.633	0.010	4	5	0.631	0.014	15	18	0.561	0.007	14	23
chrI	138668	T	G	12	6	0.504	0.009	10	3	0.655	0.010	9	9	0.506	0.010	6	7	0.501	0.011	23	18	0.512	0.007	3	4	0.540	0.012	2	7	0.555	0.011	19	18	0.527	0.006	14	1	0.633	0.010	4	5	0.631	0.014	15	18	0.561	0.007	14	23
chrI	138669	T	C	12	6	0.504	0.009	10	3	0.655	0.010	9	9	0.506	0.010	6	7	0.501	0.011	23	18	0.512	0.007	3	4	0.540	0.012	2	7	0.555	0.011	19	18	0.527	0.006	14	1	0.633	0.010	4	5	0.631	0.014	15	18	0.561	0.007	14	23
chrI	138770	A	G	13	7	0.504	0.009	9	1	0.655	0.010	9	8	0.506	0.010	4	8	0.501	0.011	26	23	0.512	0.007	8	5	0.540	0.012	10	8	0.555	0.011	23	21	0.527	0.006	18	7	0.633	0.010	6	2	0.631	0.014	15	20	0.561	0.007	23	26
chrI	138780	C	T	14	7	0.504	0.009	10	1	0.655	0.010	12	7	0.506	0.010	4	8	0.501	0.011	28	23	0.512	0.007	11	5	0.540	0.012	7	8	0.555	0.011	27	22	0.527	0.006	19	9	0.633	0.010	6	2	0.631	0.014	15	24	0.561	0.007	23	26
chrI	138785	C	T	14	7	0.504	0.009	10	1	0.655	0.010	12	7	0.506	0.010	4	7	0.501	0.011	28	23	0.512	0.007	12	5	0.540	0.012	7	9	0.555	0.011	27	23	0.527	0.006	19	10	0.633	0.010	6	2	0.631	0.014	15	25	0.561	0.007	23	25
chrI	138791	T	C	13	7	0.504	0.009	12	1	0.655	0.010	11	7	0.506	0.010	5	8	0.501	0.011	31	20	0.512	0.007	15	7	0.540	0.012	9	8	0.555	0.011	27	24	0.527	0.006	20	10	0.633	0.010	6	2	0.631	0.014	19	22	0.561	0.007	25	23
chrI	138793	T	C	13	7	0.504	0.009	12	1	0.655	0.010	11	7	0.506	0.010	5	8	0.501	0.011	31	20	0.512	0.007	15	7	0.540	0.012	9	8	0.555	0.011	27	24	0.527	0.006	20	10	0.633	0.010	6	2	0.631	0.014	19	22	0.561	0.007	25	23
chrI	138806	A	T	14	10	0.504	0.009	13	2	0.655	0.010	12	7	0.506	0.010	5	9	0.501	0.011	30	24	0.512	0.007	17	8	0.540	0.012	10	14	0.555	0.011	30	25	0.527	0.006	21	12	0.633	0.010	8	4	0.631	0.014	21	26	0.561	0.007	27	27
chrI	138807	G	A	14	10	0.504	0.009	13	2	0.655	0.010	12	7	0.506	0.010	5	9	0.501	0.011	30	24	0.512	0.007	17	8	0.540	0.012	10	14	0.555	0.011	30	25	0.527	0.006	21	12	0.633	0.010	8	4	0.631	0.014	21	26	0.561	0.007	27	27
chrI	138823	A	G	18	12	0.504	0.009	12	2	0.655	0.010	19	9	0.506	0.010	4	12	0.501	0.011	29	23	0.512	0.007	17	10	0.540	0.012	15	15	0.555	0.011	34	33	0.527	0.006	23	18	0.633	0.010	12	8	0.631	0.014	22	26	0.561	0.007	30	24
chrI	138824	T	C	18	12	0.504	0.009	12	2	0.655	0.010	19	9	0.506	0.010	4	12	0.501	0.011	29	23	0.512	0.007	17	10	0.540	0.012	15	15	0.555	0.011	34	33	0.527	0.006	23	18	0.633	0.010	12	8	0.631	0.014	22	26	0.561	0.007	30	24
chrI	139045	C	G	19	21	0.504	0.009	30	14	0.655	0.010	13	17	0.506	0.010	24	14	0.501	0.011	45	32	0.512	0.007	10	9	0.540	0.012	20	8	0.555	0.011	55	40	0.527	0.006	13	9	0.633	0.010	21	6	0.631	0.014	46	22	0.561	0.007	32	33
chrI	139073	G	A	14	19	0.504	0.009	21	15	0.655	0.010	8	14	0.506	0.010	19	9	0.501	0.011	46	31	0.512	0.007	11	6	0.540	0.012	20	8	0.555	0.011	56	37	0.527	0.006	12	6	0.633	0.010	15	6	0.631	0.014	44	12	0.561	0.007	32	35
chrI	139123	T	C	5	13	0.504	0.009	11	13	0.655	0.010	7	7	0.506	0.010	16	10	0.501	0.011	34	30	0.512	0.007	10	9	0.540	0.012	15	12	0.555	0.011	41	22	0.527	0.006	9	8	0.633	0.010	12	4	0.631	0.014	36	12	0.561	0.007	19	23
chrI	139132	A	T	5	14	0.504	0.009	11	13	0.655	0.010	8	7	0.506	0.010	16	10	0.501	0.011	33	30	0.512	0.007	10	10	0.540	0.012	14	13	0.555	0.011	41	23	0.527	0.006	9	8	0.633	0.010	12	4	0.631	0.014	38	11	0.561	0.007	18	23
chrI	139199	T	A	5	9	0.504	0.009	5	10	0.655	0.010	13	6	0.506	0.010	9	8	0.501	0.011	20	23	0.512	0.007	7	9	0.540	0.012	7	16	0.555	0.011	29	19	0.527	0.006	14	4	0.633	0.010	6	3	0.631	0.014	31	16	0.561	0.007	17	18
chrI	139277	T	C	4	4	0.504	0.009	7	3	0.655	0.010	12	4	0.506	0.010	4	5	0.501	0.011	10	9	0.512	0.007	4	5	0.540	0.012	4	9	0.555	0.011	16	13	0.527	0.006	12	4	0.633	0.010	3	2	0.631	0.014	11	12	0.561	0.007	17	19
chrI	139311	T	C	5	1	0.504	0.009	4	2	0.655	0.010	10	5	0.506	0.010	6	4	0.501	0.011	11	12	0.512	0.007	2	4	0.540	0.012	2	6	0.555	0.011	18	10	0.527	0.006	7	3	0.633	0.010	5	1	0.631	0.014	11	13	0.561	0.007	18	11
chrI	139692	G	A	26	44	0.504	0.009	16	10	0.655	0.010	16	23	0.506	0.010	19	11	0.501	0.011	33	41	0.512	0.007	29	11	0.540	0.012	15	17	0.555	0.011	27	49	0.527	0.006	19	16	0.633	0.010	13	5	0.631	0.014	30	32	0.561	0.007	42	42
chrI	141030	T	A	0	9	0.504	0.009	0	7	0.655	0.010	0	11	0.508	0.010	0	11	0.504	0.012	0	33	0.512	0.007	0	8	0.539	0.013	0	3	0.558	0.012	0	26	0.530	0.007	0	9	0.632	0.010	0	3	0.629	0.014	0	14	0.565	0.008	0	29
chrI	141135	A	T	0	39	0.504	0.009	0	28	0.655	0.010	0	31	0.508	0.010	0	26	0.504	0.012	0	62	0.512	0.007	0	23	0.539	0.013	0	27	0.558	0.012	0	60	0.530	0.007	0	27	0.632	0.010	0	16	0.629	0.014	0	65	0.565	0.008	0	57
chrI	141180	G	A	27	23	0.504	0.009	29	5	0.655	0.010	25	20	0.508	0.010	22	14	0.504	0.012	48	23	0.512	0.007	19	11	0.539	0.013	17	21	0.558	0.012	55	34	0.530	0.007	27	8	0.632	0.010	14	5	0.629	0.014	43	32	0.565	0.008	47	22
chrI	141184	G	C	27	23	0.504	0.009	29	5	0.655	0.010	25	20	0.508	0.010	22	14	0.504	0.012	48	23	0.512	0.007	19	11	0.539	0.013	17	21	0.558	0.012	55	34	0.530	0.007	27	8	0.632	0.010	14	5	0.629	0.014	43	32	0.565	0.008	47	22
chrI	141342	A	G	35	27	0.504	0.009	28	14	0.655	0.010	18	25	0.508	0.010	20	19	0.504	0.012	37	43	0.512	0.007	19	16	0.539	0.013	22	13	0.558	0.012	55	39	0.530	0.007	39	14	0.632	0.010	14	5	0.629	0.014	43	36	0.565	0.008	43	39
chrI	141802	C	T	10	7	0.506	0.009	14	7	0.655	0.010	11	7	0.507	0.010	11	14	0.505	0.012	19	22	0.511	0.007	9	0	0.537	0.013	10	3	0.559	0.012	22	22	0.529	0.007	8	12	0.633	0.010	3	3	0.628	0.014	22	13	0.565	0.008	30	16
chrI	141835	A	G	8	6	0.506	0.009	14	5	0.655	0.010	10	4	0.507	0.010	9	11	0.505	0.012	18	19	0.511	0.007	7	1	0.537	0.013	8	4	0.559	0.012	23	19	0.529	0.007	8	12	0.633	0.010	4	2	0.628	0.014	19	12	0.565	0.008	23	13
chrI	141913	C	T	12	15	0.506	0.009	18	7	0.655	0.010	8	7	0.507	0.010	5	7	0.505	0.012	13	16	0.511	0.007	6	1	0.537	0.013	7	4	0.559	0.012	24	19	0.529	0.007	20	2	0.633	0.010	9	2	0.628	0.014	16	5	0.565	0.008	8	13
chrI	141984	T	C	1	10	0.506	0.009	13	9	0.655	0.010	10	6	0.507	0.010	4	6	0.505	0.012	15	20	0.511	0.007	3	2	0.537	0.013	4	7	0.559	0.012	22	16	0.529	0.007	13	1	0.633	0.010	6	0	0.628	0.014	28	8	0.565	0.008	13	17
chrI	142062	C	T	1	10	0.506	0.009	10	2	0.655	0.010	8	3	0.507	0.010	2	5	0.505	0.012	22	12	0.511	0.007	3	6	0.537	0.013	2	6	0.559	0.012	17	15	0.529	0.007	10	3	0.633	0.010	6	1	0.628	0.014	29	6	0.565	0.008	14	9
chrI	142310	T	C	0	6	0.506	0.009	1	3	0.655	0.010	5	5	0.507	0.010	1	3	0.505	0.012	9	10	0.511	0.007	4	4	0.537	0.013	2	2	0.559	0.012	8	8	0.529	0.007	7	3	0.633	0.010	0	0	0.628	0.014	7	16	0.565	0.008	13	11
chrI	143085	T	C	6	15	0.506	0.009	6	2	0.655	0.010	10	18	0.507	0.010	10	6	0.505	0.012	15	18	0.511	0.007	17	10	0.537	0.013	12	7	0.559	0.012	28	15	0.529	0.007	12	9	0.633	0.010	4	2	0.628	0.014	9	11	0.565	0.008	17	16
chrI	143622	A	G	6	15	0.506	0.009	6	6	0.657	0.010	11	7	0.507	0.010	5	8	0.502	0.012	26	21	0.512	0.007	4	4	0.539	0.013	11	5	0.559	0.012	31	28	0.530	0.007	22	9	0.631	0.010	1	3	0.628	0.014	18	21	0.564	0.008	22	24
chrI	143638	C	A	7	15	0.506	0.009	7	7	0.657	0.010	14	9	0.507	0.010	5	9	0.502	0.012	28	23	0.512	0.007	3	7	0.539	0.013	12	7	0.559	0.012	38	32	0.530	0.007	22	9	0.631	0.010	4	3	0.628	0.014	25	21	0.564	0.008	27	31
chrI	143679	G	A	5	23	0.506	0.009	17	10	0.657	0.010	19	16	0.507	0.010	7	16	0.502	0.012	42	26	0.512	0.007	8	9	0.539	0.013	14	5	0.559	0.012	50	50	0.530	0.007	27	11	0.631	0.010	8	5	0.628	0.014	30	28	0.564	0.008	31	49
chrI	143806	T	C	31	31	0.506	0.009	40	16	0.657	0.010	35	28	0.507	0.010	20	26	0.502	0.012	52	43	0.512	0.007	21	14	0.539	0.013	24	12	0.559	0.012	66	62	0.530	0.007	40	11	0.631	0.010	17	16	0.628	0.014	57	42	0.564	0.008	60	64
chrI	143852	T	C	27	37	0.506	0.009	44	17	0.657	0.010	36	29	0.507	0.010	25	27	0.502	0.012	48	49	0.512	0.007	18	13	0.539	0.013	21	14	0.559	0.012	70	60	0.530	0.007	43	13	0.631	0.010	12	13	0.628	0.014	46	40	0.564	0.008	66	60
chrI	144684	T	C	18	21	0.506	0.009	16	8	0.657	0.010	2	12	0.507	0.010	11	10	0.503	0.012	17	25	0.512	0.007	3	14	0.539	0.013	9	6	0.559	0.012	26	22	0.530	0.007	7	7	0.631	0.011	2	9	0.628	0.014	12	12	0.564	0.008	10	26
chrI	144826	C	G	11	4	0.506	0.009	8	5	0.657	0.010	12	9	0.507	0.010	9	5	0.503	0.012	19	27	0.512	0.007	3	6	0.539	0.013	20	8	0.559	0.012	31	33	0.530	0.007	10	3	0.631	0.011	3	5	0.628	0.014	16	10	0.564	0.008	20	24
chrI	145634	T	C	12	21	0.507	0.009	16	2	0.656	0.010	15	9	0.504	0.010	12	7	0.501	0.012	14	27	0.511	0.007	8	5	0.543	0.013	5	9	0.559	0.011	33	31	0.530	0.007	17	5	0.631	0.011	10	5	0.627	0.014	34	17	0.564	0.008	27	35
chrI	145720	G	A	21	25	0.507	0.009	17	10	0.656	0.010	18	12	0.504	0.010	16	11	0.501	0.012	37	37	0.511	0.007	11	4	0.543	0.013	13	15	0.559	0.011	44	45	0.530	0.007	28	9	0.631	0.011	17	5	0.627	0.014	32	27	0.564	0.008	29	36
chrI	146535	G	T	10	12	0.504	0.009	13	5	0.659	0.010	11	16	0.503	0.010	4	8	0.502	0.011	16	6	0.510	0.007	6	4	0.540	0.012	3	9	0.559	0.011	23	19	0.527	0.007	15	4	0.634	0.010	5	2	0.626	0.014	24	16	0.566	0.008	15	21
chrI	146738	A	G	11	15	0.504	0.009	10	7	0.659	0.010	8	15	0.503	0.010	10	12	0.502	0.011	34	26	0.510	0.007	6	3	0.540	0.012	12	13	0.559	0.011	29	26	0.527	0.007	6	10	0.634	0.010	8	5	0.626	0.014	27	17	0.566	0.008	18	26
chrI	146820	T	C	11	14	0.504	0.009	8	4	0.659	0.010	10	8	0.503	0.010	8	8	0.502	0.011	26	29	0.510	0.007	2	6	0.540	0.012	13	10	0.559	0.011	28	28	0.527	0.007	8	4	0.634	0.010	14	2	0.626	0.014	17	24	0.566	0.008	25	29
chrI	147726	A	G	27	17	0.503	0.009	14	9	0.663	0.010	17	20	0.504	0.010	21	9	0.503	0.011	34	20	0.511	0.007	11	3	0.541	0.012	18	13	0.562	0.011	45	40	0.529	0.006	25	17	0.634	0.010	10	2	0.626	0.014	42	34	0.568	0.007	30	22
chrI	147785	C	G	17	24	0.503	0.009	19	10	0.663	0.010	18	19	0.504	0.010	22	8	0.503	0.011	43	24	0.511	0.007	14	5	0.541	0.012	15	21	0.562	0.011	48	45	0.529	0.006	27	15	0.634	0.010	14	6	0.626	0.014	44	34	0.568	0.007	29	31
chrI	149307	T	C	7	29	0.504	0.009	12	5	0.669	0.010	21	13	0.499	0.010	7	13	0.500	0.011	37	24	0.514	0.007	10	11	0.540	0.012	13	14	0.562	0.011	25	37	0.533	0.006	19	12	0.637	0.010	4	11	0.623	0.013	22	24	0.572	0.007	26	33
chrI	149467	C	T	18	28	0.504	0.009	27	16	0.669	0.010	18	32	0.499	0.010	26	17	0.500	0.011	51	36	0.514	0.007	17	18	0.540	0.012	16	19	0.562	0.011	47	43	0.533	0.006	14	13	0.637	0.010	16	10	0.623	0.013	38	50	0.572	0.007	51	31
chrI	149773	C	T	23	16	0.506	0.009	20	12	0.669	0.010	20	9	0.499	0.009	9	12	0.501	0.011	15	34	0.516	0.007	6	9	0.539	0.012	6	5	0.562	0.011	32	37	0.532	0.006	19	11	0.637	0.010	9	3	0.624	0.013	42	19	0.573	0.007	27	19
chrI	150303	G	A	8	15	0.507	0.009	15	3	0.670	0.010	15	14	0.499	0.010	6	9	0.502	0.011	33	28	0.516	0.007	11	12	0.539	0.012	15	9	0.562	0.011	31	25	0.531	0.006	19	4	0.635	0.010	13	3	0.622	0.014	33	27	0.573	0.007	17	22
chrI	150921	G	A	26	14	0.507	0.009	27	13	0.668	0.010	18	30	0.502	0.010	18	18	0.495	0.011	37	47	0.515	0.007	9	15	0.539	0.012	26	16	0.559	0.011	60	51	0.531	0.006	11	9	0.637	0.010	6	9	0.617	0.014	46	42	0.574	0.007	32	41
chrI	151010	C	T	20	7	0.507	0.009	19	16	0.668	0.010	9	17	0.502	0.010	16	18	0.495	0.011	36	41	0.515	0.007	9	10	0.539	0.012	18	13	0.559	0.011	50	58	0.531	0.006	19	9	0.637	0.010	7	5	0.617	0.014	39	36	0.574	0.007	32	34
chrI	151332	A	C	0	12	0.505	0.009	4	0	0.669	0.010	1	2	0.501	0.010	2	4	0.498	0.011	15	14	0.517	0.007	0	0	0.540	0.013	2	0	0.561	0.011	16	14	0.530	0.007	1	0	0.633	0.010	2	0	0.620	0.014	12	5	0.576	0.008	5	8
chrI	151450	A	T	0	0	0.506	0.009	0	0	0.668	0.010	0	4	0.502	0.010	1	0	0.496	0.011	2	1	0.517	0.007	0	0	0.538	0.012	0	0	0.559	0.011	5	2	0.529	0.007	0	0	0.634	0.010	0	0	0.618	0.014	0	1	0.574	0.008	0	2
chrI	151453	G	A	0	0	0.506	0.009	0	0	0.668	0.010	0	4	0.502	0.010	1	0	0.496	0.011	2	1	0.517	0.007	0	0	0.538	0.012	0	0	0.559	0.011	5	2	0.529	0.007	0	0	0.634	0.010	0	0	0.618	0.014	0	1	0.574	0.008	0	2
chrI	151460	G	C	0	0	0.506	0.009	0	0	0.668	0.010	0	4	0.502	0.010	1	0	0.496	0.011	2	1	0.517	0.007	0	0	0.538	0.012	0	0	0.559	0.011	5	2	0.529	0.007	0	0	0.634	0.010	0	0	0.618	0.014	0	1	0.574	0.008	0	2
chrI	151465	G	A	0	0	0.506	0.009	0	0	0.668	0.010	0	4	0.502	0.010	1	0	0.496	0.011	2	1	0.517	0.007	0	0	0.538	0.012	0	0	0.559	0.011	5	1	0.529	0.007	0	0	0.634	0.010	0	0	0.618	0.014	0	1	0.574	0.008	0	2
chrI	151475	A	G	0	0	0.506	0.009	0	0	0.668	0.010	0	2	0.502	0.010	1	0	0.496	0.011	2	1	0.517	0.007	0	0	0.538	0.012	0	0	0.559	0.011	3	0	0.529	0.007	0	0	0.634	0.010	0	0	0.618	0.014	0	1	0.574	0.008	0	2
chrI	151478	A	G	0	0	0.506	0.009	0	0	0.668	0.010	0	2	0.502	0.010	1	0	0.496	0.011	2	1	0.517	0.007	0	0	0.538	0.012	0	0	0.559	0.011	3	0	0.529	0.007	0	0	0.634	0.010	0	0	0.618	0.014	0	1	0.574	0.008	0	2
chrI	151483	A	T	0	0	0.506	0.009	0	0	0.668	0.010	0	1	0.502	0.010	0	0	0.496	0.011	0	0	0.517	0.007	0	0	0.538	0.012	0	0	0.559	0.011	0	0	0.529	0.007	0	0	0.634	0.010	0	0	0.618	0.014	0	1	0.574	0.008	0	2
chrI	151658	G	C	0	2	0.506	0.009	7	2	0.668	0.010	4	1	0.502	0.010	0	4	0.496	0.011	7	5	0.517	0.007	2	2	0.538	0.012	5	3	0.558	0.011	5	9	0.529	0.007	5	1	0.634	0.010	0	0	0.617	0.014	7	3	0.574	0.008	11	6
chrI	151834	C	A	13	5	0.506	0.009	9	5	0.670	0.010	16	4	0.498	0.010	6	4	0.495	0.011	18	12	0.519	0.007	9	3	0.538	0.013	18	0	0.558	0.011	22	16	0.527	0.007	10	2	0.631	0.010	3	0	0.620	0.014	12	13	0.575	0.008	15	16
chrI	151963	T	A	14	2	0.505	0.009	5	1	0.670	0.010	5	5	0.497	0.010	2	3	0.495	0.011	7	5	0.519	0.007	1	4	0.538	0.013	3	0	0.561	0.011	7	5	0.527	0.007	5	3	0.630	0.011	2	0	0.624	0.014	3	11	0.575	0.008	6	4
chrI	152004	A	G	6	0	0.505	0.009	2	1	0.670	0.010	5	6	0.497	0.010	1	2	0.495	0.011	2	4	0.519	0.007	3	4	0.538	0.013	3	0	0.561	0.011	5	2	0.527	0.007	7	1	0.630	0.011	2	0	0.624	0.014	4	7	0.575	0.008	4	5
chrI	152155	A	G	0	1	0.506	0.009	2	1	0.670	0.010	2	3	0.497	0.010	1	0	0.496	0.011	2	2	0.518	0.007	0	3	0.535	0.012	0	0	0.558	0.011	2	1	0.528	0.007	0	0	0.631	0.011	0	3	0.621	0.014	5	2	0.573	0.008	2	3
chrI	152235	G	A	24	9	0.506	0.009	9	9	0.670	0.010	17	12	0.497	0.010	14	4	0.496	0.011	25	16	0.518	0.007	9	14	0.535	0.012	10	3	0.558	0.011	21	24	0.528	0.007	17	1	0.631	0.011	5	9	0.621	0.014	18	20	0.573	0.008	24	17
chrI	152239	T	C	24	9	0.506	0.009	9	9	0.670	0.010	17	12	0.497	0.010	14	4	0.496	0.011	25	16	0.518	0.007	9	14	0.535	0.012	10	3	0.558	0.011	21	24	0.528	0.007	17	1	0.631	0.011	5	9	0.621	0.014	18	20	0.573	0.008	24	17
chrI	152274	G	A	41	11	0.506	0.009	16	13	0.670	0.010	16	18	0.497	0.010	16	4	0.496	0.011	26	21	0.518	0.007	9	14	0.535	0.012	16	8	0.558	0.011	29	28	0.528	0.007	21	1	0.631	0.011	8	8	0.621	0.014	27	22	0.573	0.008	38	27
chrI	152291	C	T	36	15	0.506	0.009	15	13	0.670	0.010	14	17	0.497	0.010	20	6	0.496	0.011	30	31	0.518	0.007	10	13	0.535	0.012	22	11	0.558	0.011	36	34	0.528	0.007	22	4	0.631	0.011	9	5	0.621	0.014	31	26	0.573	0.008	45	27
chrI	152336	A	G	32	20	0.506	0.009	17	15	0.670	0.010	14	14	0.497	0.010	15	9	0.496	0.011	38	36	0.518	0.007	11	15	0.535	0.012	25	8	0.558	0.011	43	48	0.528	0.007	23	6	0.631	0.011	14	2	0.621	0.014	36	23	0.573	0.008	39	26
chrI	152709	A	G	28	15	0.503	0.009	25	6	0.671	0.010	17	16	0.499	0.010	14	10	0.495	0.011	34	31	0.517	0.007	10	9	0.535	0.013	13	12	0.559	0.011	48	33	0.528	0.007	16	12	0.627	0.011	6	11	0.620	0.014	36	41	0.574	0.008	33	29
chrI	152728	G	A	20	14	0.503	0.009	20	6	0.671	0.010	16	16	0.499	0.010	16	12	0.495	0.011	42	30	0.517	0.007	12	12	0.535	0.013	14	13	0.559	0.011	49	35	0.528	0.007	17	13	0.627	0.011	7	11	0.620	0.014	38	43	0.574	0.008	42	32
chrI	152932	A	G	31	29	0.503	0.009	20	20	0.671	0.010	23	32	0.499	0.010	21	32	0.495	0.012	40	41	0.517	0.007	18	20	0.535	0.013	16	18	0.559	0.011	62	65	0.528	0.007	29	18	0.627	0.011	12	12	0.620	0.014	35	46	0.574	0.008	44	46
chrI	152970	C	T	33	28	0.503	0.009	23	17	0.671	0.010	22	27	0.499	0.010	23	26	0.495	0.012	37	39	0.517	0.007	19	25	0.535	0.013	15	23	0.559	0.011	59	60	0.528	0.007	36	14	0.627	0.011	11	9	0.620	0.014	27	33	0.574	0.008	43	51
chrI	153152	C	T	24	25	0.506	0.009	31	8	0.671	0.010	18	21	0.497	0.010	16	9	0.495	0.012	44	44	0.518	0.007	17	7	0.536	0.013	12	10	0.558	0.012	53	62	0.529	0.007	26	10	0.630	0.011	10	3	0.623	0.014	37	25	0.575	0.008	47	29
chrI	153156	A	T	24	25	0.506	0.009	31	8	0.671	0.010	18	21	0.497	0.010	16	9	0.495	0.012	44	44	0.518	0.007	17	7	0.536	0.013	12	10	0.558	0.012	53	62	0.529	0.007	26	10	0.630	0.011	10	3	0.623	0.014	37	25	0.575	0.008	47	29
chrI	153297	C	A	16	25	0.507	0.009	26	9	0.673	0.010	8	21	0.499	0.010	10	9	0.496	0.012	43	33	0.516	0.007	13	7	0.538	0.013	9	11	0.557	0.012	37	38	0.529	0.007	30	9	0.630	0.011	13	10	0.624	0.014	28	26	0.573	0.008	37	29
chrI	153742	T	C	23	17	0.507	0.009	8	9	0.677	0.010	13	24	0.500	0.010	12	9	0.498	0.012	29	23	0.516	0.007	13	9	0.543	0.013	13	11	0.558	0.012	47	34	0.531	0.007	17	8	0.626	0.011	9	6	0.620	0.015	34	18	0.570	0.008	22	28
chrI	153762	A	G	20	15	0.507	0.009	6	9	0.677	0.010	11	26	0.500	0.010	10	8	0.498	0.012	30	25	0.516	0.007	12	10	0.543	0.013	13	9	0.558	0.012	38	34	0.531	0.007	15	6	0.626	0.011	10	5	0.620	0.015	34	20	0.570	0.008	24	30
chrI	154086	A	G	7	12	0.506	0.009	7	5	0.678	0.010	5	5	0.494	0.010	10	3	0.499	0.012	21	15	0.519	0.007	7	3	0.539	0.013	5	3	0.555	0.012	21	17	0.533	0.007	12	6	0.630	0.011	4	2	0.622	0.015	11	13	0.570	0.008	13	9
chrI	154332	C	T	26	16	0.503	0.009	18	12	0.676	0.010	13	19	0.492	0.010	8	14	0.499	0.012	33	24	0.522	0.007	8	14	0.533	0.013	17	8	0.555	0.012	38	27	0.534	0.007	15	15	0.634	0.011	6	6	0.623	0.014	24	28	0.568	0.008	30	25
chrI	154746	C	T	15	10	0.505	0.009	12	2	0.677	0.010	8	6	0.492	0.010	3	3	0.500	0.012	28	16	0.522	0.007	1	7	0.533	0.013	7	8	0.553	0.012	13	17	0.532	0.007	11	5	0.638	0.011	8	3	0.624	0.014	16	15	0.568	0.008	16	15
chrI	155562	T	G	14	19	0.503	0.009	16	7	0.678	0.010	21	16	0.489	0.010	13	13	0.501	0.012	32	32	0.524	0.007	5	12	0.531	0.013	6	3	0.551	0.012	36	36	0.530	0.007	20	11	0.639	0.011	3	10	0.623	0.015	39	22	0.569	0.008	38	28
chrI	156174	T	G	52	36	0.501	0.009	29	21	0.675	0.010	34	23	0.489	0.010	30	13	0.502	0.012	54	51	0.524	0.007	21	8	0.528	0.013	29	28	0.550	0.011	68	60	0.529	0.007	28	28	0.643	0.011	23	14	0.621	0.014	47	38	0.567	0.008	61	64
chrI	156314	T	C	18	32	0.500	0.009	17	11	0.677	0.010	16	19	0.489	0.010	23	7	0.503	0.012	53	37	0.526	0.007	11	7	0.530	0.013	10	18	0.553	0.012	60	43	0.529	0.007	11	10	0.641	0.011	16	5	0.619	0.014	41	27	0.567	0.008	39	45
chrI	156315	A	G	18	32	0.500	0.009	17	11	0.677	0.010	16	19	0.489	0.010	23	7	0.503	0.012	53	37	0.526	0.007	11	7	0.530	0.013	10	18	0.553	0.012	60	43	0.529	0.007	11	10	0.641	0.011	16	5	0.619	0.014	41	27	0.567	0.008	39	45
chrI	156403	T	C	17	19	0.500	0.009	15	8	0.676	0.010	12	12	0.489	0.010	10	8	0.505	0.012	52	46	0.526	0.007	8	5	0.527	0.013	13	8	0.553	0.012	46	42	0.529	0.007	19	15	0.640	0.011	8	10	0.622	0.014	34	26	0.565	0.008	37	40
chrI	156584	T	C	25	16	0.501	0.009	15	7	0.676	0.010	17	5	0.489	0.010	10	9	0.505	0.012	32	29	0.526	0.007	11	12	0.527	0.013	8	7	0.550	0.012	39	32	0.529	0.007	23	6	0.644	0.011	5	8	0.622	0.014	34	21	0.567	0.008	31	23
chrI	156651	A	G	25	18	0.502	0.009	16	9	0.675	0.010	13	9	0.487	0.010	8	7	0.504	0.012	27	31	0.527	0.007	8	10	0.524	0.013	8	10	0.549	0.012	47	31	0.530	0.007	20	5	0.646	0.010	12	4	0.620	0.014	26	16	0.567	0.008	29	27
chrI	156666	G	A	27	20	0.502	0.009	15	10	0.675	0.010	11	9	0.487	0.010	6	6	0.504	0.012	26	27	0.527	0.007	5	11	0.524	0.013	9	8	0.549	0.012	48	34	0.530	0.007	13	3	0.646	0.010	12	2	0.620	0.014	24	15	0.567	0.008	23	25
chrI	156835	G	A	26	40	0.502	0.009	19	15	0.675	0.010	11	18	0.487	0.010	14	23	0.503	0.012	53	48	0.527	0.007	10	9	0.524	0.013	24	14	0.549	0.012	55	45	0.530	0.007	22	15	0.646	0.010	10	8	0.620	0.014	27	30	0.567	0.008	37	45
chrI	156949	T	C	37	39	0.503	0.009	37	13	0.676	0.010	10	37	0.486	0.010	14	25	0.503	0.012	49	38	0.527	0.007	19	14	0.525	0.013	17	25	0.551	0.012	80	51	0.529	0.007	24	17	0.644	0.011	13	15	0.618	0.014	40	38	0.566	0.008	37	57
chrI	157114	A	G	22	29	0.503	0.009	16	14	0.676	0.010	17	19	0.486	0.010	17	25	0.504	0.012	43	33	0.526	0.007	14	9	0.524	0.013	21	11	0.551	0.012	50	56	0.530	0.007	12	7	0.645	0.011	13	9	0.618	0.014	50	25	0.566	0.008	30	35
chrI	157134	G	A	21	26	0.504	0.009	16	10	0.676	0.010	18	15	0.485	0.010	16	25	0.504	0.012	39	23	0.525	0.007	14	10	0.525	0.013	20	14	0.552	0.012	49	39	0.531	0.007	11	8	0.644	0.011	12	10	0.618	0.014	47	17	0.567	0.008	28	29
chrI	157339	C	T	20	21	0.501	0.009	27	9	0.677	0.010	14	25	0.484	0.010	20	20	0.504	0.012	37	48	0.524	0.007	16	18	0.527	0.013	24	16	0.547	0.012	53	48	0.532	0.007	15	15	0.643	0.011	14	8	0.615	0.014	36	30	0.566	0.008	32	25
chrI	157428	G	A	27	23	0.501	0.009	29	12	0.677	0.010	20	29	0.484	0.010	16	10	0.504	0.012	53	43	0.524	0.007	18	13	0.527	0.013	20	12	0.547	0.012	46	45	0.532	0.007	21	20	0.643	0.011	13	12	0.615	0.014	36	42	0.566	0.008	41	38
chrI	157912	C	G	15	29	0.498	0.009	24	16	0.677	0.010	12	19	0.482	0.010	9	14	0.502	0.012	38	31	0.526	0.007	17	7	0.527	0.013	11	20	0.547	0.012	38	39	0.534	0.007	16	9	0.647	0.010	15	12	0.617	0.014	45	17	0.567	0.008	37	38
chrI	157927	T	A	14	29	0.498	0.009	23	15	0.677	0.010	13	22	0.482	0.010	9	15	0.502	0.012	39	37	0.526	0.007	17	6	0.527	0.013	12	20	0.547	0.012	48	44	0.534	0.007	16	9	0.647	0.010	19	11	0.617	0.014	47	20	0.567	0.008	39	37
chrI	158089	A	G	11	22	0.498	0.009	11	11	0.676	0.010	17	20	0.480	0.010	11	17	0.501	0.011	30	23	0.526	0.007	9	8	0.527	0.013	18	7	0.547	0.011	33	26	0.532	0.007	14	13	0.642	0.010	9	4	0.616	0.014	26	24	0.567	0.008	29	23
chrI	158200	A	G	21	21	0.498	0.009	19	7	0.676	0.010	12	21	0.480	0.010	12	15	0.501	0.011	27	22	0.526	0.007	15	9	0.527	0.013	8	10	0.547	0.011	37	24	0.532	0.007	17	6	0.642	0.010	8	7	0.616	0.014	32	23	0.567	0.008	40	38
chrI	158341	T	C	25	37	0.498	0.009	21	6	0.676	0.010	17	14	0.478	0.010	16	18	0.502	0.011	39	38	0.526	0.007	18	11	0.529	0.013	22	18	0.548	0.011	49	34	0.536	0.007	17	5	0.645	0.010	11	5	0.613	0.014	42	24	0.567	0.008	40	46
chrI	158503	C	T	21	31	0.498	0.009	28	19	0.675	0.010	12	19	0.478	0.010	12	21	0.502	0.011	30	33	0.526	0.007	18	10	0.527	0.013	19	18	0.547	0.012	42	38	0.536	0.007	25	3	0.644	0.010	13	4	0.615	0.014	39	24	0.567	0.008	39	33
chrI	158597	C	T	24	24	0.498	0.009	20	11	0.675	0.010	13	17	0.478	0.010	14	17	0.502	0.011	25	43	0.526	0.007	21	14	0.527	0.013	24	9	0.547	0.012	40	42	0.536	0.007	19	8	0.644	0.010	12	6	0.615	0.014	32	27	0.567	0.008	36	30
chrI	158641	C	T	17	18	0.498	0.009	22	11	0.675	0.010	11	21	0.478	0.010	8	11	0.502	0.011	28	40	0.526	0.007	7	8	0.527	0.013	22	8	0.547	0.012	35	40	0.536	0.007	14	5	0.644	0.010	7	5	0.615	0.014	27	34	0.567	0.008	32	27
chrI	158733	A	T	16	16	0.496	0.009	23	7	0.675	0.010	14	13	0.476	0.010	14	6	0.502	0.011	32	27	0.526	0.007	6	10	0.526	0.012	13	8	0.548	0.011	39	36	0.536	0.006	16	12	0.645	0.010	10	8	0.613	0.014	34	31	0.567	0.008	38	25
chrI	158824	G	C	12	14	0.496	0.009	15	12	0.675	0.010	18	10	0.476	0.010	20	14	0.502	0.011	39	28	0.526	0.007	10	19	0.526	0.012	14	9	0.548	0.011	46	49	0.536	0.006	23	25	0.645	0.010	13	7	0.613	0.014	17	20	0.567	0.008	31	34
chrI	158827	G	A	12	14	0.496	0.009	15	12	0.675	0.010	18	10	0.476	0.010	20	14	0.502	0.011	39	28	0.526	0.007	10	19	0.526	0.012	14	9	0.548	0.011	46	49	0.536	0.006	23	25	0.645	0.010	13	7	0.613	0.014	17	20	0.567	0.008	31	34
chrI	158870	T	C	18	18	0.496	0.009	16	15	0.675	0.010	19	16	0.476	0.010	20	13	0.502	0.011	39	34	0.526	0.007	7	21	0.526	0.012	15	9	0.548	0.011	51	50	0.536	0.006	24	24	0.645	0.010	17	3	0.613	0.014	21	18	0.567	0.008	32	38
chrI	158971	A	G	30	34	0.495	0.009	23	20	0.676	0.010	24	11	0.476	0.010	13	14	0.503	0.011	33	32	0.526	0.007	10	22	0.527	0.012	20	15	0.548	0.011	49	65	0.536	0.006	25	17	0.645	0.010	24	7	0.614	0.014	37	31	0.566	0.007	49	38
chrI	159164	G	C	21	37	0.495	0.009	21	11	0.676	0.010	27	20	0.476	0.010	14	13	0.503	0.011	43	37	0.525	0.007	16	12	0.527	0.012	16	14	0.546	0.011	52	48	0.535	0.006	18	16	0.645	0.010	7	2	0.612	0.014	42	33	0.565	0.007	29	42
chrI	159467	G	A	40	19	0.494	0.009	44	10	0.675	0.010	27	31	0.475	0.010	15	13	0.504	0.011	36	38	0.525	0.007	17	16	0.526	0.012	26	22	0.546	0.011	50	37	0.533	0.006	25	17	0.646	0.010	13	9	0.612	0.014	50	35	0.564	0.007	52	54
chrI	166369	T	C	42	33	0.498	0.008	33	21	0.672	0.009	27	41	0.476	0.009	22	30	0.493	0.011	61	73	0.533	0.007	34	15	0.519	0.012	33	27	0.552	0.011	81	65	0.532	0.006	19	25	0.644	0.010	24	16	0.606	0.013	54	45	0.558	0.007	63	58
chrI	166997	G	A	28	41	0.499	0.008	25	9	0.671	0.009	24	22	0.475	0.009	22	19	0.493	0.010	34	38	0.534	0.007	18	18	0.519	0.012	16	14	0.550	0.010	39	52	0.530	0.006	24	5	0.645	0.009	15	12	0.610	0.013	49	32	0.558	0.007	44	52
chrI	167292	C	G	23	33	0.500	0.008	25	7	0.672	0.009	14	25	0.474	0.009	21	18	0.492	0.010	39	35	0.534	0.006	19	23	0.519	0.012	24	16	0.550	0.010	36	48	0.530	0.006	28	10	0.646	0.009	10	5	0.609	0.013	43	26	0.558	0.007	59	44
chrI	168767	G	T	31	36	0.501	0.008	47	8	0.672	0.009	39	31	0.472	0.009	25	19	0.492	0.010	49	45	0.532	0.006	21	13	0.517	0.012	31	9	0.550	0.010	73	49	0.529	0.006	27	16	0.641	0.009	26	14	0.606	0.013	58	26	0.557	0.007	50	49
chrI	168772	G	A	31	35	0.501	0.008	48	7	0.672	0.009	41	31	0.472	0.009	25	18	0.492	0.010	48	46	0.532	0.006	21	13	0.517	0.012	31	10	0.550	0.010	77	52	0.529	0.006	29	17	0.641	0.009	26	15	0.606	0.013	53	27	0.557	0.007	50	50
chrI	168787	C	A	29	37	0.501	0.008	49	7	0.672	0.009	45	32	0.472	0.009	25	19	0.492	0.010	52	44	0.532	0.006	24	12	0.517	0.012	32	12	0.550	0.010	81	52	0.529	0.006	30	18	0.641	0.009	26	16	0.606	0.013	58	28	0.557	0.007	60	52
chrI	169205	C	T	7	12	0.501	0.008	25	0	0.673	0.009	9	11	0.471	0.009	10	7	0.490	0.010	29	26	0.533	0.006	2	4	0.517	0.011	7	3	0.550	0.010	26	22	0.531	0.006	22	7	0.639	0.009	7	2	0.604	0.012	25	14	0.560	0.007	21	29
chrI	169217	T	C	6	11	0.501	0.008	20	0	0.673	0.009	7	8	0.471	0.009	7	5	0.490	0.010	21	21	0.533	0.006	0	4	0.517	0.011	5	2	0.550	0.010	23	15	0.531	0.006	16	7	0.639	0.009	6	2	0.604	0.012	19	12	0.560	0.007	17	26
chrI	169422	C	T	35	42	0.501	0.008	28	16	0.673	0.009	25	29	0.471	0.009	19	19	0.490	0.010	48	39	0.533	0.006	18	11	0.517	0.011	25	21	0.550	0.010	68	46	0.531	0.006	23	8	0.639	0.009	9	7	0.604	0.012	44	29	0.560	0.007	48	37
chrI	169476	T	C	32	39	0.501	0.008	33	23	0.673	0.009	29	29	0.471	0.009	30	18	0.490	0.010	54	58	0.533	0.006	13	20	0.517	0.011	28	26	0.550	0.010	67	57	0.531	0.006	22	20	0.639	0.009	10	9	0.604	0.012	71	40	0.560	0.007	50	48
chrI	169638	T	C	35	27	0.501	0.008	32	16	0.673	0.009	22	34	0.471	0.009	12	22	0.490	0.010	51	50	0.533	0.006	14	17	0.516	0.011	19	26	0.550	0.010	71	50	0.531	0.006	28	12	0.639	0.009	9	13	0.604	0.012	46	41	0.560	0.007	52	63
chrI	169689	C	T	34	30	0.501	0.008	38	15	0.673	0.009	18	28	0.471	0.009	15	16	0.490	0.010	46	49	0.533	0.006	10	21	0.516	0.011	25	18	0.550	0.010	78	59	0.531	0.006	21	17	0.639	0.009	9	15	0.604	0.012	50	39	0.560	0.007	51	61
chrI	169830	A	G	36	25	0.501	0.008	39	13	0.673	0.009	28	34	0.471	0.009	18	20	0.490	0.010	52	53	0.533	0.006	16	26	0.516	0.011	28	29	0.550	0.010	58	61	0.531	0.006	35	16	0.639	0.009	8	8	0.604	0.012	50	41	0.560	0.007	42	53
chrI	169887	C	T	41	28	0.501	0.008	42	14	0.674	0.009	29	36	0.471	0.009	27	24	0.490	0.010	68	57	0.534	0.006	10	26	0.517	0.011	25	26	0.550	0.010	59	52	0.531	0.006	31	20	0.640	0.009	16	7	0.604	0.012	65	35	0.561	0.007	42	59
chrI	169992	T	C	42	42	0.501	0.008	36	19	0.674	0.009	24	37	0.471	0.009	32	33	0.490	0.010	76	67	0.534	0.006	14	24	0.517	0.011	28	21	0.550	0.010	72	54	0.531	0.006	46	23	0.640	0.009	21	15	0.604	0.012	53	41	0.561	0.007	55	52
chrI	170022	T	C	38	38	0.501	0.008	31	18	0.674	0.009	27	22	0.471	0.009	25	28	0.490	0.010	59	61	0.534	0.006	23	20	0.517	0.011	26	15	0.550	0.010	69	50	0.531	0.006	41	23	0.640	0.009	18	12	0.604	0.012	53	36	0.561	0.007	49	57
chrI	170564	G	A	28	15	0.501	0.008	21	12	0.672	0.009	27	27	0.469	0.009	12	11	0.495	0.010	47	28	0.534	0.006	12	16	0.517	0.011	3	8	0.553	0.010	43	52	0.532	0.006	22	12	0.640	0.009	10	5	0.602	0.012	39	24	0.559	0.007	37	39
chrI	171389	A	G	27	21	0.501	0.008	27	13	0.675	0.009	15	13	0.471	0.009	14	24	0.495	0.010	48	51	0.534	0.006	3	7	0.518	0.011	24	14	0.555	0.010	64	48	0.533	0.006	28	10	0.643	0.009	11	8	0.600	0.012	46	22	0.561	0.007	49	36
chrI	171975	A	G	3	6	0.500	0.008	5	2	0.673	0.009	1	4	0.472	0.009	3	0	0.494	0.010	13	7	0.535	0.006	6	4	0.513	0.011	1	7	0.553	0.010	13	5	0.534	0.006	3	0	0.646	0.009	0	0	0.600	0.012	16	9	0.560	0.007	9	8
chrI	172113	C	A	17	5	0.499	0.008	16	5	0.671	0.009	5	3	0.472	0.009	3	6	0.494	0.010	11	19	0.535	0.006	6	9	0.515	0.011	8	2	0.552	0.010	25	19	0.533	0.006	4	2	0.646	0.009	2	2	0.600	0.012	17	19	0.561	0.007	20	19
chrI	172129	A	T	19	4	0.499	0.008	16	5	0.671	0.009	5	3	0.472	0.009	4	7	0.494	0.010	12	20	0.535	0.006	6	9	0.515	0.011	9	2	0.552	0.010	27	18	0.533	0.006	4	2	0.646	0.009	2	2	0.600	0.012	18	18	0.561	0.007	20	20
chrI	172431	A	T	20	7	0.498	0.008	23	9	0.673	0.009	18	15	0.474	0.009	12	9	0.492	0.010	32	24	0.535	0.006	8	10	0.512	0.011	1	11	0.548	0.010	32	28	0.535	0.006	20	17	0.646	0.009	8	2	0.598	0.012	32	21	0.562	0.007	26	23
chrI	172585	A	T	10	13	0.498	0.008	9	0	0.673	0.009	12	14	0.474	0.009	6	8	0.493	0.010	30	29	0.535	0.006	3	12	0.512	0.011	7	8	0.548	0.010	37	23	0.535	0.006	14	7	0.646	0.009	7	7	0.598	0.012	25	18	0.561	0.007	24	27
chrI	173222	A	C	16	20	0.498	0.008	20	12	0.674	0.009	11	13	0.475	0.009	18	9	0.492	0.010	26	32	0.535	0.006	8	11	0.511	0.011	9	9	0.549	0.010	46	32	0.535	0.006	9	12	0.646	0.009	5	11	0.599	0.012	24	26	0.562	0.007	26	37
chrI	174118	G	A	30	18	0.494	0.008	27	16	0.674	0.009	13	19	0.474	0.009	13	16	0.490	0.010	40	47	0.535	0.006	21	10	0.510	0.011	20	13	0.546	0.010	55	45	0.535	0.006	24	18	0.648	0.009	15	5	0.600	0.012	30	34	0.563	0.007	30	40
chrI	174371	T	C	33	34	0.493	0.008	36	6	0.675	0.009	30	26	0.474	0.009	15	20	0.491	0.010	34	51	0.536	0.006	16	3	0.512	0.011	18	18	0.549	0.010	67	39	0.535	0.006	19	20	0.647	0.009	7	5	0.601	0.012	38	39	0.564	0.007	36	46
chrI	174919	A	G	26	26	0.494	0.008	33	11	0.673	0.009	16	29	0.475	0.009	19	17	0.489	0.010	78	43	0.537	0.006	6	9	0.508	0.011	19	18	0.548	0.010	62	56	0.537	0.006	28	11	0.647	0.009	22	10	0.604	0.012	41	36	0.564	0.006	60	40
chrI	174938	G	A	23	25	0.494	0.008	31	13	0.673	0.009	17	31	0.475	0.009	16	15	0.489	0.010	86	45	0.537	0.006	10	8	0.508	0.011	23	18	0.548	0.010	70	55	0.537	0.006	30	12	0.647	0.009	21	12	0.604	0.012	39	35	0.564	0.006	63	41
chrI	175281	G	A	64	62	0.493	0.008	54	32	0.673	0.009	51	54	0.478	0.009	40	38	0.489	0.010	99	74	0.538	0.006	41	39	0.508	0.011	58	33	0.548	0.010	100	83	0.538	0.006	67	23	0.647	0.009	28	14	0.605	0.012	81	67	0.563	0.006	90	85
chrI	175315	G	A	58	58	0.493	0.008	47	27	0.673	0.009	44	46	0.478	0.009	41	38	0.489	0.010	89	64	0.538	0.006	36	29	0.508	0.011	52	32	0.548	0.010	90	84	0.538	0.006	53	21	0.647	0.009	29	14	0.605	0.012	72	51	0.563	0.006	80	73
chrI	175523	G	T	26	27	0.493	0.008	22	8	0.673	0.009	22	27	0.478	0.009	28	18	0.489	0.010	57	38	0.538	0.006	14	19	0.507	0.011	14	14	0.548	0.010	55	59	0.537	0.006	31	7	0.647	0.009	15	10	0.606	0.012	32	18	0.564	0.006	38	45
chrI	175653	C	T	11	11	0.493	0.008	11	6	0.673	0.009	12	20	0.479	0.009	12	11	0.489	0.010	44	36	0.539	0.006	15	11	0.507	0.011	5	8	0.548	0.010	34	35	0.537	0.005	18	5	0.646	0.009	6	6	0.606	0.012	23	17	0.564	0.006	33	13
chrI	175818	T	G	8	9	0.493	0.008	7	1	0.673	0.009	6	4	0.480	0.009	7	12	0.488	0.010	23	22	0.539	0.006	2	6	0.509	0.011	2	7	0.548	0.010	26	26	0.537	0.005	18	8	0.647	0.009	8	3	0.606	0.012	22	18	0.564	0.006	20	22
chrI	175876	C	T	8	14	0.492	0.008	22	2	0.673	0.009	9	13	0.481	0.009	14	15	0.489	0.010	42	38	0.539	0.006	4	6	0.510	0.011	3	13	0.547	0.010	43	27	0.537	0.005	14	8	0.648	0.009	10	6	0.607	0.012	27	26	0.565	0.006	23	16
chrI	175989	C	T	15	9	0.492	0.008	11	4	0.673	0.009	5	9	0.481	0.009	7	9	0.489	0.010	21	27	0.539	0.006	2	4	0.510	0.011	7	4	0.547	0.010	32	30	0.537	0.005	10	8	0.648	0.009	6	2	0.607	0.012	24	15	0.565	0.006	20	11
chrI	176001	T	C	13	9	0.492	0.008	11	4	0.673	0.009	5	10	0.481	0.009	7	8	0.489	0.010	26	23	0.539	0.006	2	2	0.510	0.011	7	5	0.547	0.010	31	32	0.537	0.005	9	8	0.648	0.009	7	2	0.607	0.012	23	15	0.565	0.006	21	14
chrI	176026	G	T	9	11	0.492	0.008	10	3	0.673	0.009	7	9	0.481	0.009	7	4	0.489	0.010	26	20	0.539	0.006	1	1	0.510	0.011	4	2	0.547	0.010	33	34	0.537	0.005	8	6	0.648	0.009	5	2	0.607	0.012	27	16	0.565	0.006	20	11
chrI	176174	A	T	6	3	0.492	0.008	2	1	0.673	0.009	1	1	0.481	0.009	4	5	0.490	0.010	8	8	0.538	0.006	1	3	0.510	0.011	3	1	0.547	0.010	14	16	0.537	0.005	1	1	0.648	0.009	1	1	0.607	0.012	10	9	0.565	0.006	13	11
chrI	176215	G	T	4	4	0.492	0.008	5	2	0.673	0.009	5	2	0.481	0.009	3	4	0.490	0.010	10	12	0.538	0.006	1	4	0.510	0.011	3	0	0.547	0.010	17	15	0.537	0.005	1	2	0.648	0.009	2	2	0.607	0.012	8	13	0.565	0.006	15	18
chrI	176266	A	T	5	9	0.492	0.008	3	4	0.673	0.009	5	4	0.481	0.009	4	2	0.489	0.010	15	18	0.538	0.006	0	3	0.510	0.011	4	0	0.547	0.010	22	16	0.537	0.005	5	7	0.648	0.009	1	4	0.607	0.012	11	17	0.565	0.006	15	21
chrI	176273	A	G	5	9	0.492	0.008	3	4	0.673	0.009	6	4	0.481	0.009	4	2	0.489	0.010	16	18	0.538	0.006	1	4	0.510	0.011	4	0	0.547	0.010	21	17	0.537	0.005	5	7	0.649	0.009	2	4	0.607	0.012	11	17	0.565	0.006	14	22
chrI	176650	G	A	11	18	0.491	0.008	10	2	0.672	0.009	5	13	0.482	0.009	8	7	0.490	0.010	16	23	0.539	0.006	8	11	0.510	0.011	16	4	0.547	0.010	26	22	0.538	0.005	6	1	0.649	0.009	3	2	0.606	0.012	25	11	0.566	0.006	13	24
chrI	176948	A	G	32	38	0.493	0.008	20	22	0.672	0.009	24	25	0.482	0.008	29	12	0.489	0.010	59	51	0.539	0.006	17	18	0.510	0.011	17	18	0.548	0.010	64	66	0.539	0.005	25	16	0.649	0.009	12	7	0.605	0.012	56	59	0.566	0.006	60	65
chrI	177137	C	A	29	36	0.493	0.007	20	6	0.674	0.009	22	19	0.482	0.008	15	11	0.489	0.010	58	45	0.538	0.006	23	17	0.510	0.011	26	20	0.548	0.010	55	57	0.540	0.005	28	9	0.651	0.009	5	11	0.606	0.012	53	39	0.567	0.006	52	60
chrI	177140	T	G	29	36	0.493	0.007	20	6	0.674	0.009	22	19	0.482	0.008	15	11	0.489	0.010	58	45	0.538	0.006	23	17	0.510	0.011	26	20	0.548	0.010	55	57	0.540	0.005	28	9	0.651	0.009	5	11	0.606	0.012	53	39	0.567	0.006	52	60
chrI	177196	C	T	33	35	0.493	0.007	24	11	0.674	0.009	26	24	0.482	0.008	15	13	0.489	0.010	60	45	0.538	0.006	28	21	0.509	0.011	26	26	0.548	0.010	69	76	0.540	0.005	33	14	0.651	0.009	7	11	0.606	0.012	46	48	0.567	0.006	69	65
chrI	177241	C	T	35	25	0.493	0.007	30	10	0.674	0.009	21	23	0.482	0.008	20	13	0.489	0.010	55	46	0.538	0.006	23	22	0.509	0.011	22	20	0.548	0.010	62	67	0.540	0.005	39	10	0.651	0.009	8	6	0.606	0.012	53	41	0.567	0.006	72	51
chrI	177270	G	A	35	18	0.493	0.008	38	11	0.673	0.009	14	25	0.481	0.008	17	18	0.489	0.010	41	42	0.539	0.006	18	23	0.509	0.011	18	15	0.548	0.010	56	57	0.541	0.005	39	9	0.651	0.009	11	7	0.606	0.012	54	38	0.566	0.006	70	39
chrI	177285	T	C	35	16	0.493	0.008	32	12	0.673	0.009	13	23	0.481	0.008	17	15	0.489	0.010	36	41	0.539	0.006	16	18	0.509	0.011	17	10	0.548	0.010	47	50	0.541	0.005	34	10	0.651	0.009	9	8	0.606	0.012	42	35	0.566	0.006	59	40
chrI	177667	T	C	41	34	0.490	0.008	31	19	0.671	0.009	19	28	0.479	0.009	22	28	0.485	0.010	53	37	0.540	0.006	25	36	0.508	0.011	22	21	0.553	0.010	82	60	0.539	0.005	33	12	0.655	0.009	18	15	0.608	0.012	52	41	0.568	0.006	76	46
chrI	177692	A	G	32	36	0.490	0.008	27	24	0.671	0.009	18	28	0.479	0.009	27	28	0.485	0.010	50	35	0.540	0.006	22	30	0.508	0.011	21	26	0.553	0.010	84	63	0.539	0.005	33	13	0.655	0.009	15	13	0.608	0.012	53	39	0.568	0.006	63	48
chrI	178224	G	A	28	36	0.490	0.008	33	15	0.674	0.009	23	23	0.479	0.009	14	18	0.486	0.010	50	38	0.541	0.006	18	18	0.508	0.011	20	24	0.551	0.010	51	38	0.540	0.006	25	16	0.654	0.009	10	13	0.608	0.012	46	35	0.569	0.006	44	50
chrI	178602	G	C	22	23	0.491	0.008	19	17	0.674	0.009	10	27	0.479	0.009	19	17	0.488	0.010	58	38	0.541	0.006	23	7	0.508	0.011	24	12	0.551	0.010	54	40	0.540	0.006	26	19	0.654	0.009	12	6	0.607	0.012	52	28	0.566	0.006	46	47
chrI	178654	G	A	24	23	0.491	0.008	29	17	0.674	0.009	20	28	0.479	0.009	22	18	0.488	0.010	46	38	0.541	0.006	21	10	0.508	0.011	27	11	0.551	0.010	55	46	0.540	0.006	32	18	0.654	0.009	12	6	0.607	0.012	41	29	0.566	0.006	43	43
chrI	178674	G	A	25	24	0.491	0.008	30	18	0.674	0.009	17	29	0.479	0.009	16	18	0.488	0.010	47	31	0.541	0.006	20	8	0.508	0.011	19	13	0.551	0.010	46	45	0.540	0.006	32	14	0.654	0.009	10	5	0.607	0.012	34	28	0.566	0.006	41	37
chrI	178682	C	T	28	27	0.491	0.008	30	18	0.674	0.009	17	29	0.479	0.009	15	18	0.488	0.010	46	32	0.541	0.006	20	9	0.508	0.011	19	15	0.551	0.010	50	50	0.540	0.006	36	17	0.654	0.009	13	4	0.607	0.012	39	30	0.566	0.006	47	41
chrI	178802	A	G	28	43	0.491	0.008	26	9	0.674	0.009	16	35	0.479	0.009	18	23	0.488	0.010	48	33	0.541	0.006	21	19	0.508	0.011	12	17	0.551	0.010	63	53	0.540	0.006	37	21	0.654	0.009	17	9	0.607	0.012	60	40	0.566	0.006	29	52
chrI	178829	A	C	28	38	0.491	0.008	24	8	0.674	0.009	18	32	0.479	0.009	18	24	0.488	0.010	44	32	0.541	0.006	26	24	0.508	0.011	11	17	0.551	0.010	60	53	0.540	0.006	34	20	0.654	0.009	16	10	0.607	0.012	58	36	0.566	0.006	28	50
chrI	178875	G	C	23	31	0.491	0.008	20	3	0.674	0.009	16	26	0.479	0.009	14	21	0.488	0.010	37	23	0.541	0.006	15	16	0.508	0.011	11	15	0.551	0.010	46	51	0.540	0.006	22	18	0.654	0.009	15	9	0.607	0.012	55	32	0.566	0.006	32	34
chrI	178905	G	A	13	25	0.491	0.008	12	8	0.674	0.009	11	20	0.479	0.009	11	17	0.488	0.010	25	19	0.541	0.006	9	12	0.508	0.011	13	10	0.551	0.010	32	38	0.540	0.006	13	11	0.654	0.009	8	8	0.607	0.012	39	27	0.566	0.006	26	29
chrI	178960	T	C	6	14	0.491	0.008	10	11	0.674	0.009	13	16	0.479	0.009	11	17	0.488	0.010	21	24	0.541	0.006	9	6	0.508	0.011	12	12	0.551	0.010	34	31	0.540	0.006	13	9	0.654	0.009	7	11	0.607	0.012	39	26	0.566	0.006	27	36
chrI	178989	A	G	9	17	0.491	0.008	9	14	0.673	0.009	11	15	0.480	0.009	11	20	0.487	0.010	22	21	0.541	0.006	10	9	0.507	0.011	11	12	0.550	0.010	33	29	0.540	0.006	13	9	0.656	0.009	7	9	0.608	0.012	36	32	0.567	0.007	26	45
chrI	179051	A	G	11	11	0.490	0.008	11	9	0.673	0.009	11	19	0.479	0.009	8	14	0.487	0.010	21	25	0.541	0.006	10	7	0.504	0.011	8	9	0.550	0.010	22	27	0.540	0.006	12	12	0.656	0.009	8	7	0.610	0.012	28	26	0.567	0.007	25	35
chrI	179052	A	G	11	11	0.490	0.008	11	9	0.673	0.009	11	19	0.479	0.009	8	14	0.487	0.010	21	25	0.541	0.006	10	7	0.504	0.011	8	9	0.550	0.010	22	27	0.540	0.006	12	12	0.656	0.009	8	7	0.610	0.012	28	26	0.567	0.007	25	35
chrI	179149	G	C	8	7	0.490	0.008	7	4	0.673	0.009	11	15	0.479	0.009	6	8	0.487	0.010	31	17	0.541	0.006	10	11	0.504	0.011	5	9	0.550	0.010	23	23	0.540	0.006	6	9	0.656	0.009	6	2	0.610	0.012	21	24	0.567	0.007	19	21
chrI	179221	A	G	12	15	0.489	0.008	14	2	0.674	0.009	14	14	0.483	0.009	19	5	0.488	0.010	23	15	0.540	0.006	9	12	0.504	0.011	14	8	0.557	0.010	37	22	0.541	0.006	6	9	0.655	0.009	13	0	0.609	0.012	22	15	0.565	0.007	18	19
chrI	179397	A	G	24	46	0.492	0.008	26	10	0.674	0.009	24	22	0.480	0.009	23	18	0.488	0.010	51	55	0.541	0.006	26	13	0.505	0.011	33	20	0.552	0.010	71	45	0.541	0.006	29	19	0.656	0.009	17	7	0.609	0.012	43	35	0.566	0.007	57	42
chrI	179772	T	C	28	42	0.492	0.008	36	18	0.674	0.009	19	34	0.481	0.009	14	13	0.489	0.010	53	41	0.541	0.006	16	19	0.503	0.011	18	13	0.555	0.010	62	51	0.541	0.006	30	12	0.656	0.009	19	16	0.609	0.012	45	40	0.564	0.007	63	41
chrI	179796	A	C	31	44	0.492	0.008	35	16	0.674	0.009	19	34	0.481	0.009	14	12	0.489	0.010	52	43	0.541	0.006	20	19	0.503	0.011	18	13	0.555	0.010	64	48	0.541	0.006	34	12	0.656	0.009	17	14	0.609	0.012	43	37	0.564	0.007	62	34
chrI	179942	C	T	25	21	0.491	0.008	29	11	0.675	0.009	17	17	0.483	0.009	10	7	0.490	0.010	38	39	0.542	0.006	6	10	0.501	0.011	12	5	0.553	0.010	37	34	0.541	0.006	11	13	0.655	0.009	19	3	0.607	0.012	48	24	0.565	0.007	41	33
chrI	179951	A	C	23	22	0.492	0.008	29	12	0.674	0.009	16	16	0.483	0.009	10	6	0.490	0.010	38	36	0.542	0.006	5	9	0.503	0.011	12	5	0.553	0.010	40	32	0.541	0.006	11	13	0.655	0.009	16	3	0.609	0.012	47	24	0.566	0.007	39	31
chrI	179972	A	G	17	19	0.492	0.008	23	7	0.674	0.009	11	15	0.483	0.009	12	9	0.490	0.010	31	36	0.542	0.006	11	6	0.503	0.011	12	10	0.553	0.010	35	34	0.541	0.006	16	11	0.655	0.009	16	3	0.609	0.012	26	27	0.566	0.007	30	28
chrI	179996	A	G	17	19	0.492	0.008	25	8	0.674	0.009	8	14	0.483	0.009	11	11	0.490	0.010	33	33	0.542	0.006	10	6	0.503	0.011	11	12	0.553	0.010	39	35	0.541	0.006	17	9	0.655	0.009	11	5	0.609	0.012	24	27	0.566	0.007	25	31
chrI	180013	C	T	16	19	0.492	0.008	21	7	0.674	0.009	7	11	0.483	0.009	11	11	0.490	0.010	32	33	0.542	0.006	11	3	0.503	0.011	10	11	0.553	0.010	41	29	0.541	0.006	17	10	0.655	0.009	11	5	0.609	0.012	20	30	0.566	0.007	21	28
chrI	180049	C	T	19	25	0.493	0.008	26	8	0.674	0.009	12	13	0.482	0.009	11	9	0.488	0.010	33	34	0.542	0.006	9	4	0.503	0.011	14	17	0.553	0.010	47	30	0.541	0.006	18	15	0.659	0.009	14	3	0.609	0.012	31	31	0.566	0.007	26	26
chrI	180069	A	G	15	21	0.493	0.008	25	4	0.674	0.009	7	12	0.482	0.009	9	5	0.488	0.010	20	26	0.542	0.006	4	3	0.503	0.011	10	14	0.553	0.010	36	23	0.541	0.006	14	13	0.659	0.009	6	4	0.609	0.012	30	29	0.566	0.007	19	21
chrI	180072	A	C	15	21	0.493	0.008	25	4	0.674	0.009	7	12	0.482	0.009	9	5	0.488	0.010	20	26	0.542	0.006	4	3	0.503	0.011	10	14	0.553	0.010	36	23	0.541	0.006	14	13	0.659	0.009	6	4	0.609	0.012	30	29	0.566	0.007	19	21
chrI	180103	T	C	18	22	0.493	0.008	20	4	0.674	0.009	11	8	0.484	0.009	10	8	0.489	0.010	21	31	0.542	0.006	6	3	0.502	0.011	11	12	0.555	0.010	36	30	0.541	0.006	19	13	0.661	0.009	7	3	0.607	0.012	39	24	0.565	0.007	21	18
chrI	180139	A	G	16	15	0.493	0.008	21	1	0.674	0.009	14	7	0.484	0.009	7	8	0.489	0.010	23	31	0.542	0.006	6	1	0.502	0.011	10	5	0.555	0.010	32	22	0.541	0.006	20	9	0.661	0.009	8	3	0.607	0.012	34	15	0.565	0.007	16	12
chrI	180221	A	G	7	8	0.493	0.008	9	4	0.674	0.009	8	10	0.484	0.009	3	12	0.489	0.010	26	26	0.542	0.006	5	0	0.502	0.011	5	9	0.555	0.010	22	33	0.541	0.006	12	4	0.661	0.009	5	6	0.607	0.012	21	21	0.565	0.007	16	19
chrI	180277	T	G	7	5	0.492	0.008	11	9	0.676	0.009	6	9	0.484	0.009	2	11	0.489	0.010	29	28	0.543	0.006	4	2	0.502	0.011	6	11	0.554	0.010	23	33	0.542	0.006	6	2	0.660	0.009	4	8	0.605	0.012	14	9	0.565	0.007	11	22
chrI	180286	A	G	7	5	0.492	0.008	11	9	0.676	0.009	6	9	0.484	0.009	2	11	0.489	0.010	29	28	0.543	0.006	4	2	0.502	0.011	6	11	0.554	0.010	23	33	0.542	0.006	6	2	0.660	0.009	4	8	0.605	0.012	14	9	0.565	0.007	11	22
chrI	180592	A	G	44	35	0.493	0.008	31	19	0.676	0.009	22	25	0.483	0.009	21	19	0.489	0.010	62	51	0.543	0.006	23	17	0.502	0.011	29	24	0.554	0.010	76	65	0.543	0.006	38	12	0.662	0.009	23	15	0.604	0.012	60	37	0.565	0.007	84	65
chrI	180646	C	T	44	31	0.493	0.008	28	16	0.676	0.009	24	33	0.483	0.009	21	21	0.489	0.010	60	56	0.543	0.006	10	24	0.502	0.011	31	19	0.554	0.010	86	66	0.543	0.006	30	16	0.662	0.009	19	13	0.604	0.012	62	40	0.565	0.007	78	64
chrI	180652	A	C	43	30	0.493	0.008	29	16	0.676	0.009	26	28	0.483	0.009	21	21	0.489	0.010	62	57	0.543	0.006	10	24	0.502	0.011	29	18	0.554	0.010	88	65	0.543	0.006	33	15	0.662	0.009	20	13	0.604	0.012	65	40	0.565	0.007	77	62
chrI	180697	A	G	37	22	0.493	0.008	25	14	0.676	0.009	29	27	0.483	0.009	15	20	0.489	0.010	49	55	0.543	0.006	7	15	0.502	0.011	27	14	0.554	0.010	70	55	0.543	0.006	24	18	0.662	0.009	12	9	0.604	0.012	56	36	0.565	0.007	63	49
chrI	180747	A	G	21	25	0.493	0.008	24	6	0.676	0.009	25	27	0.483	0.009	19	10	0.489	0.010	39	47	0.543	0.006	7	9	0.502	0.011	18	20	0.554	0.010	59	42	0.543	0.006	13	14	0.662	0.009	13	5	0.604	0.012	41	37	0.565	0.007	48	37
chrI	181013	T	C	17	35	0.493	0.008	24	15	0.676	0.009	18	18	0.483	0.009	20	18	0.489	0.010	46	60	0.543	0.006	11	12	0.502	0.011	16	9	0.554	0.010	44	43	0.543	0.006	27	10	0.662	0.009	15	12	0.604	0.012	46	29	0.565	0.007	44	37
chrI	181117	G	A	21	24	0.493	0.008	27	7	0.676	0.009	23	20	0.483	0.009	15	18	0.489	0.010	48	54	0.543	0.006	13	8	0.502	0.011	26	13	0.554	0.010	55	43	0.543	0.006	39	8	0.662	0.009	17	5	0.604	0.012	47	33	0.565	0.007	55	36
chrI	181118	T	C	21	24	0.493	0.008	27	7	0.676	0.009	23	20	0.483	0.009	15	18	0.489	0.010	48	54	0.543	0.006	13	8	0.502	0.011	26	13	0.554	0.010	55	43	0.543	0.006	39	8	0.662	0.009	17	5	0.604	0.012	47	33	0.565	0.007	55	36
chrI	181119	G	A	21	24	0.493	0.008	27	7	0.676	0.009	23	20	0.483	0.009	15	18	0.489	0.010	48	54	0.543	0.006	13	8	0.502	0.011	26	13	0.554	0.010	55	43	0.543	0.006	39	8	0.662	0.009	17	5	0.604	0.012	47	33	0.565	0.007	55	36
chrI	181197	G	T	25	34	0.493	0.008	26	13	0.676	0.009	11	22	0.483	0.009	16	12	0.489	0.010	48	46	0.543	0.006	11	7	0.501	0.011	33	16	0.554	0.010	64	37	0.543	0.006	31	12	0.662	0.009	14	6	0.604	0.012	43	33	0.565	0.007	47	40
chrI	181589	G	A	38	40	0.493	0.008	31	16	0.676	0.009	27	31	0.483	0.009	19	27	0.489	0.010	53	36	0.543	0.006	25	15	0.501	0.011	22	21	0.554	0.010	61	72	0.543	0.006	23	12	0.662	0.009	15	7	0.604	0.012	47	47	0.565	0.007	60	43
chrI	181752	G	C	32	37	0.493	0.008	36	20	0.676	0.009	27	33	0.482	0.009	26	31	0.489	0.010	37	43	0.542	0.006	20	16	0.501	0.011	26	12	0.555	0.010	62	50	0.543	0.006	30	11	0.662	0.009	7	6	0.606	0.012	47	38	0.565	0.007	48	70
chrI	181824	G	A	34	41	0.493	0.008	36	15	0.676	0.009	39	26	0.482	0.009	22	29	0.489	0.010	58	39	0.542	0.006	15	9	0.501	0.011	20	15	0.555	0.010	79	50	0.543	0.006	17	13	0.662	0.009	13	11	0.606	0.012	42	43	0.565	0.007	48	49
chrI	182045	A	G	20	22	0.493	0.008	13	6	0.675	0.009	16	24	0.483	0.009	23	12	0.491	0.010	35	37	0.542	0.006	10	6	0.499	0.011	9	8	0.556	0.010	33	34	0.544	0.006	17	8	0.661	0.009	12	4	0.605	0.012	32	21	0.565	0.007	36	27
chrI	182093	C	T	22	26	0.493	0.008	20	7	0.675	0.009	19	20	0.483	0.009	18	16	0.491	0.010	45	40	0.542	0.006	15	7	0.499	0.011	10	8	0.556	0.010	46	43	0.544	0.006	21	11	0.661	0.009	12	3	0.605	0.012	53	23	0.565	0.007	40	42
chrI	182141	G	T	21	22	0.493	0.008	17	8	0.675	0.009	20	14	0.483	0.009	20	19	0.491	0.010	42	42	0.542	0.006	17	8	0.499	0.011	11	7	0.556	0.010	42	44	0.544	0.006	25	15	0.661	0.009	9	2	0.605	0.012	51	28	0.565	0.007	37	36
chrI	182201	C	T	27	33	0.493	0.008	20	12	0.675	0.009	24	19	0.483	0.009	17	21	0.491	0.010	30	34	0.542	0.006	12	18	0.499	0.011	17	15	0.556	0.010	60	41	0.544	0.006	26	15	0.661	0.009	9	6	0.605	0.012	40	29	0.565	0.007	48	39
chrI	182210	T	A	24	31	0.493	0.008	20	13	0.675	0.009	26	20	0.483	0.009	16	18	0.491	0.010	33	33	0.542	0.006	9	17	0.499	0.011	16	15	0.556	0.010	64	37	0.544	0.006	25	17	0.661	0.009	9	6	0.605	0.012	41	30	0.565	0.007	49	39
chrI	182240	T	C	31	32	0.493	0.008	15	10	0.676	0.009	24	27	0.484	0.009	18	16	0.491	0.010	32	36	0.543	0.006	14	18	0.500	0.011	15	15	0.557	0.010	58	38	0.545	0.006	25	15	0.661	0.009	16	7	0.605	0.012	41	32	0.565	0.007	52	38
chrI	182447	T	A	19	16	0.493	0.008	15	7	0.676	0.009	3	24	0.484	0.009	14	5	0.491	0.010	24	17	0.543	0.006	6	10	0.500	0.011	13	5	0.557	0.010	28	26	0.545	0.006	26	15	0.661	0.009	5	4	0.605	0.012	32	20	0.565	0.007	28	26
chrI	182496	G	A	17	11	0.493	0.008	12	6	0.676	0.009	9	24	0.484	0.009	4	4	0.491	0.010	25	20	0.543	0.006	11	9	0.500	0.011	5	2	0.557	0.010	32	29	0.545	0.006	16	15	0.661	0.009	6	2	0.605	0.012	30	18	0.565	0.007	23	20
chrI	182519	T	C	13	8	0.493	0.008	8	2	0.676	0.009	6	20	0.484	0.009	4	3	0.491	0.010	26	15	0.543	0.006	8	6	0.500	0.011	4	4	0.557	0.010	27	23	0.545	0.006	11	11	0.661	0.009	5	2	0.605	0.012	26	15	0.565	0.007	22	17
chrI	183100	G	A	11	9	0.493	0.008	11	2	0.678	0.009	14	7	0.485	0.009	4	8	0.490	0.010	27	16	0.543	0.006	3	7	0.497	0.011	14	6	0.555	0.010	38	19	0.543	0.005	12	2	0.658	0.009	9	1	0.608	0.012	24	19	0.566	0.006	20	16
chrI	183101	A	G	11	9	0.493	0.008	11	2	0.678	0.009	14	7	0.485	0.009	4	8	0.490	0.010	27	16	0.543	0.006	3	7	0.497	0.011	14	6	0.555	0.010	38	19	0.543	0.005	12	2	0.658	0.009	9	1	0.608	0.012	24	19	0.566	0.006	20	16
chrI	183881	T	C	24	17	0.493	0.008	14	17	0.678	0.009	10	21	0.485	0.009	26	13	0.490	0.010	35	32	0.543	0.006	6	14	0.497	0.011	17	13	0.555	0.010	64	42	0.543	0.005	26	13	0.658	0.009	14	5	0.608	0.012	36	32	0.566	0.006	36	37
chrI	184235	A	G	26	25	0.493	0.008	22	12	0.678	0.009	14	14	0.485	0.009	7	16	0.490	0.010	52	33	0.543	0.006	8	16	0.497	0.011	22	26	0.555	0.010	63	53	0.543	0.005	21	10	0.658	0.009	15	12	0.608	0.012	35	36	0.566	0.006	37	56
chrI	184256	A	G	24	27	0.493	0.008	23	12	0.678	0.009	15	13	0.485	0.009	9	14	0.490	0.010	49	35	0.543	0.006	9	16	0.497	0.011	22	27	0.555	0.010	60	56	0.543	0.005	22	10	0.658	0.009	16	14	0.608	0.012	35	40	0.566	0.006	37	51
chrI	184418	C	G	12	9	0.493	0.008	16	7	0.678	0.009	15	10	0.485	0.009	3	13	0.490	0.010	30	37	0.543	0.006	6	9	0.497	0.011	15	12	0.555	0.010	30	31	0.543	0.005	9	12	0.658	0.009	11	7	0.608	0.012	31	22	0.566	0.006	23	33
chrI	184481	C	A	7	15	0.493	0.008	9	7	0.678	0.009	8	12	0.485	0.009	3	14	0.490	0.010	25	31	0.543	0.006	8	5	0.497	0.011	6	17	0.555	0.010	22	32	0.543	0.005	3	4	0.658	0.009	5	6	0.608	0.012	17	21	0.566	0.006	27	25
chrI	184488	T	C	9	14	0.493	0.008	10	8	0.678	0.009	9	13	0.485	0.009	3	11	0.490	0.010	24	33	0.543	0.006	8	5	0.497	0.011	6	16	0.555	0.010	25	31	0.543	0.005	3	4	0.658	0.009	5	6	0.608	0.012	19	19	0.566	0.006	28	25
chrI	184492	T	C	9	14	0.493	0.008	10	8	0.678	0.009	9	13	0.485	0.009	3	11	0.490	0.010	24	33	0.543	0.006	8	5	0.497	0.011	6	16	0.555	0.010	25	31	0.543	0.005	3	4	0.658	0.009	5	6	0.608	0.012	19	19	0.566	0.006	28	25
chrI	184510	T	C	11	17	0.493	0.008	9	6	0.678	0.009	9	14	0.485	0.009	5	12	0.490	0.010	19	32	0.543	0.006	8	4	0.497	0.011	5	24	0.555	0.010	27	35	0.543	0.005	5	4	0.658	0.009	5	6	0.608	0.012	20	21	0.566	0.006	25	28
chrI	184520	T	C	10	16	0.493	0.008	7	6	0.678	0.009	11	14	0.485	0.009	8	12	0.490	0.010	17	32	0.543	0.006	9	4	0.497	0.011	4	25	0.555	0.010	29	32	0.543	0.005	4	4	0.658	0.009	5	5	0.608	0.012	18	20	0.566	0.006	22	25
chrI	184921	A	T	50	38	0.493	0.008	38	9	0.678	0.009	27	21	0.485	0.009	15	30	0.490	0.010	65	55	0.543	0.006	8	22	0.497	0.011	18	13	0.555	0.010	67	67	0.543	0.005	38	13	0.658	0.009	19	11	0.608	0.012	41	35	0.566	0.006	53	41
chrI	185150	A	G	64	49	0.493	0.008	39	30	0.678	0.009	30	47	0.485	0.009	33	38	0.490	0.010	72	49	0.543	0.006	26	36	0.497	0.011	30	26	0.555	0.010	74	82	0.543	0.005	40	21	0.658	0.009	28	13	0.608	0.012	47	55	0.566	0.006	70	67
chrI	185159	A	G	61	51	0.493	0.008	39	27	0.678	0.009	35	43	0.485	0.009	35	36	0.490	0.010	72	48	0.543	0.006	23	37	0.497	0.011	28	32	0.555	0.010	71	84	0.543	0.005	37	23	0.658	0.009	29	13	0.608	0.012	48	55	0.566	0.006	71	69
chrI	185480	T	G	35	43	0.493	0.008	25	18	0.678	0.009	39	25	0.485	0.009	22	32	0.490	0.010	51	39	0.543	0.006	23	16	0.497	0.011	28	12	0.555	0.010	60	62	0.543	0.005	26	20	0.658	0.009	10	8	0.608	0.012	39	49	0.566	0.006	59	48
chrI	185879	G	A	14	12	0.493	0.008	11	7	0.678	0.009	10	10	0.485	0.009	6	8	0.490	0.010	23	19	0.543	0.006	10	5	0.497	0.011	12	3	0.555	0.010	28	26	0.543	0.005	6	3	0.658	0.009	13	5	0.608	0.012	15	14	0.566	0.006	27	19
chrI	186023	G	C	21	30	0.493	0.008	15	7	0.678	0.009	15	11	0.485	0.009	8	8	0.490	0.010	31	24	0.543	0.006	9	6	0.497	0.011	20	12	0.555	0.010	39	31	0.543	0.005	20	3	0.658	0.009	13	5	0.608	0.012	29	21	0.566	0.006	21	34
chrI	186256	T	C	11	24	0.493	0.008	19	6	0.678	0.009	11	17	0.485	0.009	14	10	0.490	0.010	20	37	0.543	0.006	10	13	0.497	0.011	12	5	0.555	0.010	38	36	0.543	0.005	22	7	0.658	0.009	6	11	0.608	0.012	28	17	0.566	0.006	29	28
chrI	186291	A	G	16	26	0.493	0.008	18	6	0.678	0.009	13	17	0.485	0.009	15	12	0.490	0.010	23	41	0.543	0.006	11	19	0.497	0.011	11	8	0.555	0.010	46	34	0.543	0.005	20	8	0.658	0.009	9	8	0.608	0.012	29	15	0.566	0.006	33	33
chrI	186440	A	T	21	16	0.493	0.008	11	6	0.678	0.009	18	14	0.485	0.009	15	14	0.490	0.010	40	24	0.543	0.006	9	12	0.497	0.011	15	14	0.555	0.010	52	25	0.543	0.005	26	16	0.658	0.009	6	8	0.608	0.012	38	21	0.566	0.006	37	25
chrI	186504	G	C	26	13	0.493	0.008	13	8	0.678	0.009	22	12	0.485	0.009	16	12	0.490	0.010	34	15	0.543	0.006	6	9	0.497	0.011	14	10	0.555	0.010	47	35	0.543	0.005	23	14	0.658	0.009	11	9	0.608	0.012	28	22	0.566	0.006	39	26
chrI	186505	A	C	26	13	0.493	0.008	13	8	0.678	0.009	22	12	0.485	0.009	16	12	0.490	0.010	34	15	0.543	0.006	6	9	0.497	0.011	14	10	0.555	0.010	47	35	0.543	0.005	23	14	0.658	0.009	11	9	0.608	0.012	28	22	0.566	0.006	39	26
chrI	186596	G	A	19	12	0.493	0.008	16	10	0.678	0.009	21	15	0.485	0.009	12	10	0.490	0.010	29	17	0.543	0.006	7	6	0.497	0.011	15	8	0.555	0.010	46	36	0.543	0.005	17	11	0.658	0.009	5	8	0.608	0.012	36	26	0.566	0.006	41	25
chrI	186754	G	A	19	20	0.493	0.008	19	4	0.678	0.009	17	11	0.485	0.009	9	19	0.490	0.010	62	18	0.543	0.006	13	11	0.497	0.011	13	16	0.555	0.010	55	40	0.543	0.005	16	10	0.658	0.009	17	10	0.608	0.012	27	34	0.566	0.006	40	23
chrI	186807	C	T	19	25	0.493	0.008	16	9	0.678	0.009	14	15	0.485	0.009	7	15	0.490	0.010	66	26	0.543	0.006	11	9	0.497	0.011	16	16	0.555	0.010	55	35	0.543	0.005	22	16	0.658	0.009	18	8	0.608	0.012	34	36	0.566	0.006	40	26
chrI	186819	T	C	26	26	0.493	0.008	13	10	0.678	0.009	14	16	0.485	0.009	7	14	0.490	0.010	64	25	0.543	0.006	12	7	0.497	0.011	16	14	0.555	0.010	55	38	0.543	0.005	30	16	0.658	0.009	16	7	0.608	0.012	36	31	0.566	0.006	35	32
chrI	186841	G	A	26	20	0.493	0.008	12	8	0.678	0.009	12	19	0.485	0.009	11	10	0.490	0.010	52	22	0.543	0.006	12	5	0.497	0.011	13	10	0.555	0.010	51	30	0.543	0.005	28	12	0.658	0.009	13	6	0.608	0.012	38	31	0.566	0.006	24	28
chrI	186857	T	C	29	26	0.493	0.008	12	9	0.678	0.009	13	21	0.485	0.009	11	8	0.490	0.010	57	27	0.543	0.006	13	8	0.497	0.011	15	12	0.555	0.010	57	36	0.543	0.005	33	13	0.658	0.009	12	5	0.608	0.012	38	38	0.566	0.006	29	35
chrI	186907	T	C	30	27	0.493	0.008	16	9	0.678	0.009	13	21	0.485	0.009	15	11	0.490	0.010	48	23	0.543	0.006	13	9	0.497	0.011	16	9	0.555	0.010	59	41	0.543	0.005	26	13	0.658	0.009	5	6	0.608	0.012	36	40	0.566	0.006	33	40
chrI	186936	G	A	24	30	0.493	0.008	21	9	0.678	0.009	12	21	0.485	0.009	14	12	0.490	0.010	48	19	0.543	0.006	17	9	0.497	0.011	17	8	0.555	0.010	50	39	0.543	0.005	21	14	0.658	0.009	8	7	0.608	0.012	34	45	0.566	0.006	32	39
chrI	186963	C	A	28	26	0.493	0.008	21	11	0.678	0.009	13	18	0.485	0.009	14	14	0.490	0.010	42	13	0.543	0.006	14	10	0.497	0.011	20	7	0.555	0.010	45	36	0.543	0.005	12	15	0.658	0.009	6	7	0.608	0.012	26	37	0.566	0.006	30	37
chrI	186974	C	T	28	24	0.493	0.008	25	8	0.678	0.009	15	16	0.485	0.009	14	14	0.490	0.010	46	14	0.543	0.006	14	9	0.497	0.011	22	6	0.555	0.010	53	36	0.543	0.005	13	16	0.658	0.009	10	5	0.608	0.012	28	37	0.566	0.006	32	37
chrI	186987	G	A	28	18	0.493	0.008	23	8	0.678	0.009	16	13	0.485	0.009	17	16	0.490	0.010	49	17	0.543	0.006	11	12	0.497	0.011	19	7	0.555	0.010	50	35	0.543	0.005	10	16	0.658	0.009	12	3	0.608	0.012	28	26	0.566	0.006	35	37
chrI	186990	G	C	28	18	0.493	0.008	23	8	0.678	0.009	16	13	0.485	0.009	17	16	0.490	0.010	49	17	0.543	0.006	11	12	0.497	0.011	19	7	0.555	0.010	50	35	0.543	0.005	10	16	0.658	0.009	12	3	0.608	0.012	28	26	0.566	0.006	35	37
chrI	187062	T	C	28	14	0.493	0.008	27	9	0.678	0.009	20	14	0.485	0.009	23	24	0.490	0.010	43	31	0.543	0.006	8	27	0.497	0.011	17	5	0.555	0.010	50	41	0.543	0.005	19	19	0.658	0.009	18	4	0.608	0.012	25	39	0.566	0.006	36	48
chrI	187280	C	G	14	18	0.493	0.008	12	4	0.678	0.009	10	10	0.485	0.009	5	8	0.490	0.010	21	39	0.543	0.006	8	4	0.497	0.011	14	7	0.555	0.010	33	24	0.543	0.005	10	9	0.658	0.009	7	3	0.608	0.012	17	10	0.566	0.006	13	14
chrI	187515	G	A	14	9	0.491	0.008	8	5	0.676	0.009	8	5	0.486	0.009	15	4	0.489	0.010	23	35	0.543	0.006	4	7	0.497	0.011	10	3	0.555	0.010	23	30	0.543	0.006	13	7	0.658	0.009	8	4	0.608	0.012	25	19	0.566	0.006	22	22
chrI	187663	C	G	20	12	0.491	0.008	11	5	0.676	0.009	9	12	0.486	0.009	11	8	0.489	0.010	32	18	0.543	0.006	10	10	0.497	0.011	8	4	0.555	0.010	35	30	0.543	0.006	10	5	0.658	0.009	6	1	0.608	0.012	28	15	0.566	0.006	21	21
chrI	187680	T	C	19	14	0.491	0.008	9	5	0.676	0.009	9	10	0.486	0.009	9	6	0.489	0.010	30	19	0.543	0.006	10	9	0.497	0.011	9	4	0.555	0.010	36	23	0.543	0.006	11	5	0.658	0.009	7	1	0.608	0.012	27	14	0.566	0.006	18	20
chrI	187681	T	C	19	14	0.491	0.008	9	5	0.676	0.009	9	10	0.486	0.009	9	6	0.489	0.010	30	19	0.543	0.006	10	9	0.497	0.011	9	4	0.555	0.010	36	23	0.543	0.006	11	5	0.658	0.009	7	1	0.608	0.012	27	14	0.566	0.006	18	20
chrI	187685	A	G	19	14	0.491	0.008	9	5	0.676	0.009	9	10	0.486	0.009	9	6	0.489	0.010	30	19	0.543	0.006	10	9	0.497	0.011	9	4	0.555	0.010	36	23	0.543	0.006	11	5	0.658	0.009	7	1	0.608	0.012	27	14	0.566	0.006	18	20
chrI	187687	G	C	19	14	0.491	0.008	9	5	0.676	0.009	9	10	0.486	0.009	9	6	0.489	0.010	30	19	0.543	0.006	10	9	0.497	0.011	9	4	0.555	0.010	36	23	0.543	0.006	11	5	0.658	0.009	7	1	0.608	0.012	27	14	0.566	0.006	18	20
chrI	187734	C	T	18	17	0.491	0.008	10	4	0.676	0.009	14	17	0.486	0.009	13	10	0.489	0.010	38	23	0.543	0.006	13	8	0.497	0.011	12	6	0.555	0.010	31	27	0.543	0.006	17	7	0.658	0.009	9	3	0.608	0.012	28	17	0.566	0.006	29	25
chrI	187768	A	G	27	20	0.491	0.008	16	6	0.676	0.009	22	27	0.486	0.009	15	14	0.489	0.010	37	29	0.543	0.006	14	11	0.497	0.011	14	7	0.555	0.010	40	40	0.543	0.006	27	6	0.658	0.009	14	9	0.608	0.012	34	26	0.566	0.006	36	28
chrI	187795	T	C	26	21	0.491	0.008	16	9	0.676	0.009	21	24	0.486	0.009	11	11	0.489	0.010	42	25	0.543	0.006	9	10	0.497	0.011	10	6	0.555	0.010	36	30	0.543	0.006	24	6	0.658	0.009	8	5	0.608	0.012	35	19	0.566	0.006	35	24
chrI	187797	C	A	26	21	0.491	0.008	16	9	0.676	0.009	21	24	0.486	0.009	11	11	0.489	0.010	42	25	0.543	0.006	9	10	0.497	0.011	10	6	0.555	0.010	36	30	0.543	0.006	24	6	0.658	0.009	8	5	0.608	0.012	35	19	0.566	0.006	35	24
chrI	187801	T	C	26	21	0.491	0.008	16	9	0.676	0.009	21	24	0.486	0.009	11	11	0.489	0.010	42	25	0.543	0.006	9	10	0.497	0.011	10	6	0.555	0.010	36	30	0.543	0.006	24	6	0.658	0.009	8	5	0.608	0.012	35	19	0.566	0.006	35	24
chrI	188057	A	G	37	35	0.491	0.008	28	16	0.676	0.009	28	37	0.486	0.009	21	24	0.489	0.010	56	51	0.543	0.006	13	14	0.497	0.011	21	17	0.555	0.010	63	66	0.543	0.006	31	11	0.658	0.009	17	9	0.608	0.012	55	29	0.566	0.006	66	53
chrI	188086	A	G	34	28	0.489	0.008	21	14	0.677	0.009	30	28	0.487	0.009	18	23	0.491	0.010	52	44	0.545	0.006	13	11	0.493	0.011	20	19	0.555	0.010	52	57	0.543	0.006	32	5	0.658	0.009	17	8	0.608	0.012	48	31	0.567	0.007	56	44
chrI	188151	T	C	36	30	0.489	0.008	26	10	0.677	0.009	26	21	0.487	0.009	27	16	0.491	0.010	42	39	0.545	0.006	18	8	0.493	0.011	23	19	0.555	0.010	54	56	0.543	0.006	27	7	0.658	0.009	23	12	0.608	0.012	37	37	0.567	0.007	40	46
chrI	188347	T	C	7	4	0.489	0.008	10	4	0.677	0.009	4	7	0.487	0.009	3	5	0.491	0.010	21	20	0.545	0.006	5	6	0.493	0.011	2	6	0.555	0.010	33	26	0.543	0.006	7	2	0.658	0.009	6	6	0.608	0.012	9	18	0.567	0.007	8	18
chrI	188881	G	C	45	44	0.491	0.008	33	14	0.677	0.009	13	37	0.487	0.009	25	29	0.490	0.010	44	67	0.546	0.006	13	46	0.493	0.011	20	26	0.555	0.010	58	82	0.544	0.006	42	35	0.657	0.009	16	13	0.609	0.012	52	43	0.566	0.007	58	59
chrI	188939	A	G	43	46	0.491	0.008	37	17	0.677	0.009	16	32	0.487	0.009	29	24	0.490	0.010	47	67	0.546	0.006	11	54	0.493	0.011	26	23	0.555	0.010	67	81	0.544	0.006	39	35	0.657	0.009	18	17	0.609	0.012	53	53	0.566	0.007	53	71
chrI	189123	C	T	12	6	0.491	0.008	13	7	0.677	0.009	9	13	0.487	0.009	10	4	0.490	0.010	19	12	0.546	0.006	5	8	0.493	0.011	6	2	0.555	0.010	19	16	0.544	0.006	17	1	0.657	0.009	5	1	0.609	0.012	26	8	0.566	0.007	23	12
chrI	189416	T	C	10	8	0.491	0.008	8	14	0.677	0.009	7	14	0.487	0.009	1	3	0.490	0.010	8	21	0.546	0.006	6	5	0.493	0.011	3	5	0.555	0.010	19	10	0.544	0.006	7	6	0.657	0.009	7	3	0.609	0.012	11	15	0.566	0.007	22	10
chrI	189876	A	G	49	46	0.491	0.008	43	22	0.672	0.009	35	38	0.489	0.009	30	39	0.489	0.010	63	57	0.546	0.006	13	22	0.494	0.011	30	22	0.555	0.010	85	66	0.546	0.006	19	23	0.656	0.009	16	16	0.608	0.012	66	45	0.565	0.007	64	58
chrI	189931	A	G	56	38	0.491	0.008	40	22	0.672	0.009	36	25	0.489	0.009	27	31	0.489	0.010	50	47	0.546	0.006	17	14	0.494	0.011	32	18	0.555	0.010	88	52	0.546	0.006	22	19	0.656	0.009	21	14	0.608	0.012	53	34	0.565	0.007	64	47
chrI	189932	A	G	56	38	0.491	0.008	40	22	0.672	0.009	36	25	0.489	0.009	27	31	0.489	0.010	50	47	0.546	0.006	17	14	0.494	0.011	32	18	0.555	0.010	88	52	0.546	0.006	22	19	0.656	0.009	21	14	0.608	0.012	53	34	0.565	0.007	64	47
chrI	189934	G	A	56	38	0.491	0.008	40	22	0.672	0.009	36	25	0.489	0.009	27	31	0.489	0.010	50	47	0.546	0.006	17	14	0.494	0.011	32	18	0.555	0.010	88	52	0.546	0.006	22	19	0.656	0.009	21	14	0.608	0.012	53	34	0.565	0.007	64	47
chrI	190025	C	T	69	56	0.491	0.008	70	24	0.672	0.009	56	37	0.489	0.009	46	26	0.489	0.010	68	62	0.546	0.006	33	22	0.494	0.011	58	19	0.555	0.010	87	97	0.546	0.006	46	23	0.656	0.009	29	14	0.608	0.012	71	38	0.565	0.007	82	75
chrI	190031	G	A	72	59	0.491	0.008	69	27	0.672	0.009	51	36	0.489	0.009	46	26	0.489	0.010	69	61	0.546	0.006	34	23	0.494	0.011	59	18	0.555	0.010	86	102	0.546	0.006	48	21	0.656	0.009	28	13	0.608	0.012	72	39	0.565	0.007	84	74
chrI	190132	C	T	60	47	0.491	0.008	50	21	0.672	0.009	31	49	0.489	0.009	42	30	0.489	0.010	96	72	0.546	0.006	29	18	0.494	0.011	41	22	0.555	0.010	105	79	0.546	0.006	19	16	0.656	0.009	23	17	0.608	0.012	59	40	0.565	0.007	94	72
chrI	190148	C	T	60	47	0.491	0.008	49	19	0.672	0.009	26	45	0.489	0.009	38	28	0.489	0.010	95	66	0.546	0.006	26	16	0.494	0.011	38	22	0.555	0.010	104	77	0.546	0.006	23	19	0.656	0.009	22	19	0.608	0.012	59	47	0.565	0.007	105	72
chrI	190933	G	C	61	56	0.492	0.008	79	29	0.673	0.009	45	52	0.489	0.009	42	44	0.488	0.010	84	57	0.546	0.006	31	27	0.491	0.012	41	32	0.554	0.011	107	84	0.543	0.006	54	21	0.656	0.009	34	21	0.608	0.013	96	58	0.562	0.007	101	89
chrI	190951	G	A	63	56	0.492	0.008	77	27	0.673	0.009	43	46	0.489	0.009	42	47	0.488	0.010	93	63	0.546	0.006	32	27	0.491	0.012	47	37	0.554	0.011	125	84	0.543	0.006	55	20	0.656	0.009	40	18	0.608	0.013	92	60	0.562	0.007	113	92
chrI	191617	T	C	41	51	0.491	0.008	46	30	0.671	0.009	49	39	0.491	0.009	55	37	0.488	0.010	77	59	0.546	0.006	35	32	0.494	0.012	43	23	0.556	0.011	91	89	0.544	0.006	34	17	0.655	0.009	33	23	0.609	0.012	59	47	0.563	0.007	79	98
chrI	191704	G	C	60	45	0.491	0.008	55	34	0.672	0.009	74	46	0.490	0.009	54	54	0.488	0.011	79	48	0.547	0.006	35	44	0.493	0.012	44	23	0.555	0.011	102	84	0.543	0.006	40	36	0.655	0.009	31	19	0.609	0.013	59	48	0.562	0.007	107	98
chrI	192073	G	A	52	55	0.491	0.008	57	17	0.672	0.009	36	26	0.490	0.009	28	19	0.488	0.011	66	38	0.547	0.006	18	18	0.493	0.012	35	24	0.555	0.011	80	64	0.544	0.006	51	19	0.655	0.009	17	16	0.609	0.013	72	40	0.562	0.007	65	62
chrI	192169	G	A	39	33	0.491	0.008	37	14	0.672	0.009	29	18	0.490	0.009	16	15	0.488	0.011	59	39	0.547	0.006	20	21	0.493	0.012	25	16	0.555	0.011	44	47	0.544	0.006	35	16	0.655	0.009	13	15	0.609	0.013	42	38	0.562	0.007	49	45
chrI	192170	A	G	39	33	0.491	0.008	37	14	0.672	0.009	29	18	0.490	0.009	16	15	0.488	0.011	59	39	0.547	0.006	20	21	0.493	0.012	25	16	0.555	0.011	44	47	0.544	0.006	35	16	0.655	0.009	13	15	0.609	0.013	42	38	0.562	0.007	49	45
chrI	192196	A	G	49	30	0.491	0.008	34	16	0.672	0.009	25	20	0.490	0.009	14	14	0.488	0.011	64	43	0.547	0.006	13	28	0.493	0.012	27	17	0.555	0.011	61	50	0.544	0.006	35	14	0.655	0.009	13	19	0.609	0.013	43	42	0.562	0.007	55	50
chrI	192427	T	C	4	0	0.491	0.008	10	5	0.672	0.009	3	1	0.490	0.009	5	0	0.488	0.011	8	8	0.547	0.006	11	0	0.493	0.012	2	4	0.555	0.011	12	5	0.544	0.006	2	0	0.655	0.009	3	1	0.609	0.013	7	9	0.562	0.007	9	3
chrI	192429	G	C	4	0	0.491	0.008	10	5	0.672	0.009	3	1	0.490	0.009	5	0	0.488	0.011	8	8	0.547	0.006	11	0	0.493	0.012	2	4	0.555	0.011	12	5	0.544	0.006	2	0	0.655	0.009	3	1	0.609	0.013	7	9	0.562	0.007	9	3
chrI	192618	C	T	15	20	0.489	0.008	17	9	0.672	0.009	11	20	0.490	0.009	6	15	0.488	0.011	27	24	0.546	0.006	4	10	0.493	0.012	7	8	0.555	0.011	44	31	0.545	0.006	17	6	0.655	0.009	7	5	0.609	0.013	37	20	0.562	0.007	24	26
chrI	192693	C	T	39	30	0.489	0.008	33	15	0.672	0.009	25	33	0.490	0.009	17	28	0.488	0.011	53	39	0.546	0.006	13	18	0.493	0.012	14	19	0.555	0.011	64	47	0.545	0.006	26	12	0.655	0.009	12	5	0.609	0.013	49	51	0.562	0.007	55	58
chrI	192945	C	T	37	44	0.489	0.008	34	28	0.672	0.009	39	29	0.490	0.009	29	24	0.488	0.011	58	53	0.546	0.006	16	32	0.493	0.012	31	33	0.555	0.011	82	67	0.545	0.006	36	8	0.655	0.009	15	14	0.609	0.013	61	41	0.562	0.007	64	58
chrI	192954	C	A	39	48	0.489	0.008	33	26	0.672	0.009	39	33	0.490	0.009	26	23	0.488	0.011	53	64	0.546	0.006	15	30	0.493	0.012	31	32	0.555	0.011	81	61	0.545	0.006	34	8	0.655	0.009	19	16	0.609	0.013	65	45	0.562	0.007	70	57
chrI	193260	T	C	43	53	0.488	0.008	43	22	0.673	0.009	25	21	0.490	0.009	21	24	0.490	0.011	54	55	0.546	0.007	17	26	0.492	0.012	24	33	0.554	0.011	79	66	0.544	0.006	32	18	0.654	0.010	23	16	0.609	0.013	50	35	0.560	0.007	71	42
chrI	193452	G	A	27	27	0.488	0.008	32	13	0.673	0.009	23	14	0.490	0.009	11	21	0.490	0.011	38	30	0.546	0.007	20	22	0.492	0.012	15	19	0.554	0.011	65	48	0.544	0.006	25	5	0.654	0.010	12	8	0.610	0.013	37	28	0.560	0.007	32	43
chrI	193500	C	T	30	33	0.488	0.008	34	9	0.673	0.009	20	21	0.490	0.009	9	19	0.490	0.011	40	35	0.546	0.007	19	21	0.492	0.012	16	19	0.554	0.011	74	52	0.544	0.006	28	12	0.654	0.010	14	14	0.610	0.013	38	28	0.560	0.007	40	45
chrI	194101	A	G	15	19	0.488	0.008	21	6	0.672	0.010	19	11	0.489	0.009	4	16	0.489	0.011	28	23	0.546	0.007	12	17	0.493	0.012	13	8	0.554	0.011	29	22	0.545	0.006	17	7	0.656	0.010	12	3	0.610	0.013	31	16	0.560	0.007	30	14
chrI	194104	C	T	15	19	0.488	0.008	21	6	0.672	0.010	19	11	0.489	0.009	4	16	0.489	0.011	28	23	0.546	0.007	12	17	0.493	0.012	13	8	0.554	0.011	29	22	0.545	0.006	17	7	0.656	0.010	12	3	0.610	0.013	31	16	0.560	0.007	30	14
chrI	194166	T	C	23	19	0.488	0.008	23	14	0.672	0.010	25	12	0.489	0.009	13	17	0.489	0.011	39	30	0.546	0.007	21	21	0.493	0.012	12	8	0.554	0.011	42	31	0.545	0.006	25	10	0.656	0.010	18	8	0.610	0.013	43	23	0.560	0.007	52	31
chrI	194169	T	C	23	19	0.488	0.008	23	14	0.672	0.010	25	12	0.489	0.009	13	17	0.489	0.011	39	30	0.546	0.007	21	21	0.493	0.012	12	8	0.554	0.011	42	31	0.545	0.006	25	10	0.656	0.010	18	8	0.610	0.013	43	23	0.560	0.007	52	31
chrI	194475	C	T	15	11	0.489	0.008	9	4	0.672	0.010	12	15	0.489	0.009	9	7	0.489	0.011	25	32	0.547	0.007	11	12	0.493	0.012	7	5	0.554	0.011	25	26	0.544	0.006	19	14	0.656	0.010	5	3	0.611	0.013	25	13	0.560	0.007	22	33
chrI	194499	T	A	16	11	0.489	0.008	10	2	0.672	0.010	13	11	0.489	0.009	7	8	0.489	0.011	27	27	0.547	0.007	10	9	0.493	0.012	6	6	0.554	0.011	24	23	0.544	0.006	17	12	0.656	0.010	4	3	0.611	0.013	24	13	0.560	0.007	22	28
chrI	194626	G	A	15	14	0.489	0.008	9	4	0.672	0.010	10	10	0.489	0.009	9	5	0.489	0.011	20	16	0.547	0.007	6	5	0.493	0.012	4	2	0.554	0.011	23	26	0.544	0.006	10	5	0.656	0.010	8	4	0.611	0.013	23	11	0.560	0.007	19	18
chrI	194700	C	T	6	6	0.489	0.008	4	8	0.672	0.010	7	12	0.489	0.009	9	1	0.489	0.011	18	11	0.547	0.007	6	5	0.493	0.012	5	3	0.554	0.011	21	27	0.544	0.006	14	5	0.656	0.010	7	3	0.611	0.013	20	12	0.560	0.007	16	11
chrI	195459	T	C	43	47	0.487	0.008	36	14	0.673	0.010	35	28	0.490	0.010	27	37	0.488	0.011	62	47	0.549	0.007	21	16	0.491	0.012	21	18	0.554	0.011	76	65	0.544	0.006	38	17	0.657	0.010	18	12	0.609	0.013	49	53	0.561	0.007	76	56
chrI	195677	A	G	21	21	0.487	0.008	29	19	0.673	0.010	18	18	0.490	0.010	21	29	0.488	0.011	52	38	0.549	0.007	12	16	0.491	0.012	16	20	0.554	0.011	61	43	0.544	0.006	22	16	0.657	0.010	20	7	0.609	0.013	47	32	0.561	0.007	52	50
chrI	195872	C	T	15	17	0.487	0.008	17	15	0.673	0.010	15	20	0.490	0.010	23	12	0.488	0.011	40	32	0.549	0.007	11	13	0.491	0.012	14	8	0.554	0.011	62	38	0.544	0.006	28	8	0.657	0.010	20	10	0.609	0.013	30	28	0.561	0.007	35	46
chrI	195910	A	G	13	16	0.487	0.008	17	14	0.673	0.010	20	20	0.490	0.010	22	14	0.488	0.011	44	31	0.549	0.007	11	19	0.491	0.012	12	11	0.554	0.011	67	41	0.544	0.006	28	7	0.657	0.010	18	10	0.609	0.013	32	25	0.561	0.007	34	49
chrI	196198	A	G	23	22	0.487	0.008	23	10	0.670	0.010	21	15	0.489	0.010	15	18	0.489	0.011	52	31	0.551	0.007	12	11	0.492	0.012	19	5	0.556	0.011	55	34	0.543	0.006	19	9	0.660	0.010	16	3	0.609	0.013	37	26	0.562	0.007	48	32
chrI	196248	G	C	20	22	0.487	0.008	20	10	0.670	0.010	19	9	0.489	0.010	14	10	0.489	0.011	46	23	0.551	0.007	8	8	0.492	0.012	15	2	0.556	0.011	45	33	0.543	0.006	23	5	0.660	0.010	13	3	0.609	0.013	29	13	0.562	0.007	45	21
chrI	196284	G	A	12	14	0.487	0.008	14	3	0.670	0.010	17	6	0.489	0.010	13	4	0.489	0.011	38	16	0.551	0.007	9	4	0.492	0.012	10	4	0.556	0.011	28	25	0.543	0.006	14	3	0.660	0.010	7	5	0.609	0.013	20	14	0.562	0.007	38	19
chrI	196423	C	T	3	5	0.487	0.009	4	3	0.669	0.010	6	4	0.492	0.010	2	2	0.488	0.011	17	10	0.549	0.007	3	2	0.492	0.012	3	3	0.555	0.011	17	19	0.542	0.006	4	1	0.658	0.010	7	3	0.608	0.013	12	4	0.564	0.007	9	12
chrI	196452	C	T	4	4	0.487	0.009	4	0	0.669	0.010	5	2	0.492	0.010	0	5	0.488	0.011	14	13	0.549	0.007	8	2	0.492	0.012	2	4	0.555	0.011	12	11	0.542	0.006	7	1	0.658	0.010	7	2	0.608	0.013	11	3	0.564	0.007	11	10
chrI	196500	C	T	5	2	0.487	0.009	3	0	0.669	0.010	9	1	0.492	0.010	0	3	0.488	0.011	9	11	0.549	0.007	7	1	0.492	0.012	1	3	0.555	0.011	7	15	0.542	0.006	11	0	0.658	0.010	5	1	0.608	0.013	11	1	0.564	0.007	11	6
chrI	196523	T	A	6	2	0.487	0.009	5	0	0.669	0.010	8	3	0.492	0.010	1	3	0.488	0.011	8	12	0.549	0.007	6	1	0.492	0.012	1	1	0.555	0.011	8	14	0.542	0.006	9	1	0.658	0.010	6	1	0.608	0.013	11	3	0.564	0.007	9	7
chrI	196564	G	A	5	3	0.487	0.009	4	0	0.669	0.010	8	4	0.492	0.010	2	3	0.488	0.011	9	8	0.549	0.007	4	2	0.492	0.012	0	2	0.555	0.011	12	14	0.542	0.006	7	2	0.658	0.010	9	0	0.608	0.013	14	2	0.564	0.007	9	5
chrI	196587	C	T	5	3	0.487	0.009	4	0	0.669	0.010	6	4	0.492	0.010	2	3	0.488	0.011	7	7	0.549	0.007	3	2	0.492	0.012	0	2	0.555	0.011	13	14	0.542	0.006	5	2	0.658	0.010	9	0	0.608	0.013	14	2	0.564	0.007	9	5
chrI	196623	C	T	2	3	0.487	0.009	3	1	0.670	0.010	7	5	0.492	0.010	2	2	0.488	0.011	15	6	0.548	0.007	4	3	0.491	0.012	0	1	0.554	0.011	17	17	0.543	0.006	4	4	0.657	0.010	6	0	0.607	0.013	14	6	0.563	0.007	8	8
chrI	196647	T	C	2	3	0.487	0.009	1	3	0.670	0.010	8	3	0.492	0.010	0	2	0.488	0.011	12	6	0.548	0.007	2	4	0.491	0.012	1	0	0.554	0.011	14	18	0.543	0.006	6	3	0.657	0.010	5	0	0.607	0.013	13	6	0.563	0.007	8	8
chrI	196805	C	T	5	12	0.487	0.009	1	3	0.669	0.010	14	12	0.490	0.010	4	5	0.485	0.011	24	19	0.548	0.007	13	8	0.493	0.012	2	5	0.554	0.011	21	29	0.544	0.006	12	2	0.656	0.010	8	0	0.605	0.013	12	15	0.562	0.007	12	16
chrI	196861	C	T	13	15	0.487	0.009	2	3	0.669	0.010	19	11	0.490	0.010	3	6	0.485	0.011	22	14	0.548	0.007	17	8	0.493	0.012	2	11	0.554	0.012	23	22	0.544	0.006	11	5	0.656	0.010	6	0	0.605	0.013	9	15	0.562	0.007	16	14
chrI	196864	C	A	13	15	0.487	0.009	2	3	0.669	0.010	19	11	0.490	0.010	3	6	0.485	0.011	22	14	0.548	0.007	17	8	0.493	0.012	2	11	0.554	0.012	23	22	0.544	0.006	11	5	0.656	0.010	6	0	0.605	0.013	9	15	0.562	0.007	16	14
chrI	196884	C	T	13	17	0.487	0.009	2	4	0.669	0.010	18	13	0.490	0.010	4	7	0.485	0.011	27	16	0.548	0.007	15	6	0.493	0.012	4	12	0.554	0.012	23	24	0.544	0.006	12	5	0.656	0.010	7	0	0.605	0.013	12	17	0.562	0.007	17	15
chrI	196891	G	T	13	17	0.487	0.009	4	4	0.669	0.010	21	14	0.492	0.010	4	8	0.485	0.011	26	17	0.548	0.007	14	7	0.492	0.012	4	12	0.555	0.012	27	23	0.544	0.006	12	5	0.655	0.010	7	0	0.607	0.013	14	16	0.563	0.007	16	17
chrI	196929	A	G	13	16	0.487	0.009	6	3	0.669	0.010	15	12	0.492	0.010	3	5	0.485	0.011	23	12	0.548	0.007	10	11	0.492	0.012	5	5	0.555	0.012	30	30	0.544	0.006	14	2	0.655	0.010	7	3	0.607	0.013	12	28	0.563	0.007	15	19
chrI	196932	C	T	13	16	0.487	0.009	6	3	0.669	0.010	15	12	0.492	0.010	3	5	0.485	0.011	23	12	0.548	0.007	10	11	0.492	0.012	5	5	0.555	0.012	30	30	0.544	0.006	14	2	0.655	0.010	7	3	0.607	0.013	12	28	0.563	0.007	15	19
chrI	197024	A	G	12	25	0.487	0.009	10	11	0.669	0.010	17	14	0.492	0.010	17	3	0.485	0.011	19	24	0.548	0.007	16	7	0.492	0.012	9	9	0.555	0.012	35	25	0.545	0.006	12	16	0.655	0.010	7	7	0.606	0.013	25	27	0.562	0.007	22	32
chrI	197120	G	A	3	10	0.487	0.009	8	5	0.669	0.010	12	3	0.492	0.010	7	1	0.486	0.011	9	10	0.548	0.007	12	3	0.493	0.012	9	8	0.555	0.012	25	16	0.544	0.006	16	6	0.655	0.010	7	5	0.606	0.014	23	14	0.563	0.007	14	16
chrI	197123	G	A	3	10	0.487	0.009	8	5	0.669	0.010	12	3	0.492	0.010	7	1	0.486	0.011	9	10	0.548	0.007	12	3	0.493	0.012	9	8	0.555	0.012	25	16	0.544	0.006	16	6	0.655	0.010	7	5	0.606	0.014	23	14	0.563	0.007	14	16
chrI	197225	G	A	13	4	0.487	0.009	1	2	0.669	0.010	11	10	0.492	0.010	4	2	0.486	0.011	23	6	0.548	0.007	6	1	0.493	0.012	1	5	0.555	0.012	18	15	0.544	0.006	11	7	0.655	0.010	11	1	0.606	0.014	17	13	0.563	0.007	15	17
chrI	197236	G	T	12	4	0.487	0.009	2	2	0.669	0.010	13	11	0.492	0.010	6	1	0.486	0.011	24	7	0.548	0.007	7	1	0.493	0.012	1	6	0.555	0.012	20	17	0.544	0.006	14	8	0.655	0.010	12	2	0.606	0.014	17	15	0.563	0.007	17	15
chrI	197266	G	T	12	2	0.488	0.009	1	0	0.669	0.010	15	12	0.492	0.010	7	2	0.485	0.011	23	9	0.548	0.007	8	1	0.493	0.012	2	5	0.554	0.012	18	13	0.544	0.006	12	7	0.655	0.010	9	1	0.606	0.014	12	14	0.563	0.007	16	12
chrI	197344	C	T	3	4	0.487	0.009	3	4	0.669	0.010	16	6	0.492	0.010	4	5	0.485	0.011	21	6	0.548	0.007	9	0	0.493	0.012	2	0	0.554	0.012	18	10	0.544	0.006	9	2	0.655	0.010	1	2	0.606	0.014	14	7	0.562	0.007	15	17
chrI	197350	G	A	3	4	0.487	0.009	3	4	0.669	0.010	16	6	0.493	0.010	3	5	0.485	0.011	19	6	0.548	0.007	9	0	0.493	0.012	2	0	0.554	0.012	18	9	0.544	0.006	9	2	0.655	0.010	1	2	0.606	0.014	13	5	0.562	0.007	15	17
chrI	197459	T	C	5	1	0.487	0.009	8	1	0.669	0.010	5	3	0.493	0.010	0	1	0.485	0.011	14	6	0.548	0.007	1	2	0.493	0.012	5	0	0.554	0.012	14	16	0.544	0.006	6	3	0.655	0.010	4	0	0.606	0.014	13	6	0.562	0.007	7	5
chrI	197484	T	C	5	1	0.487	0.009	7	0	0.669	0.010	3	2	0.493	0.010	0	1	0.485	0.011	12	6	0.548	0.007	1	4	0.493	0.012	4	0	0.554	0.012	17	13	0.544	0.006	4	2	0.655	0.010	2	2	0.606	0.014	11	6	0.562	0.007	4	2
chrI	197497	G	A	3	1	0.487	0.009	7	0	0.669	0.010	3	2	0.493	0.010	0	1	0.485	0.011	10	5	0.548	0.007	0	4	0.493	0.012	4	0	0.554	0.012	17	15	0.544	0.006	5	2	0.655	0.010	3	2	0.606	0.014	9	6	0.562	0.007	4	2
chrI	197560	A	G	4	4	0.487	0.009	4	2	0.669	0.010	1	4	0.493	0.010	1	0	0.485	0.011	12	9	0.548	0.007	0	4	0.493	0.012	4	3	0.554	0.012	20	16	0.544	0.006	5	4	0.655	0.010	2	2	0.606	0.014	20	10	0.562	0.007	5	8
chrI	197587	G	A	7	6	0.487	0.009	5	2	0.669	0.010	4	4	0.493	0.010	2	0	0.485	0.011	14	11	0.548	0.007	1	2	0.493	0.012	4	3	0.554	0.012	23	20	0.544	0.006	6	7	0.655	0.010	2	1	0.606	0.014	19	10	0.562	0.007	8	10
chrI	197629	C	T	5	6	0.487	0.009	4	3	0.669	0.010	6	3	0.493	0.010	4	1	0.485	0.011	15	13	0.548	0.007	1	1	0.493	0.012	4	6	0.554	0.012	24	20	0.544	0.006	4	2	0.655	0.010	1	1	0.606	0.014	17	10	0.562	0.007	10	11
chrI	197646	T	G	10	10	0.487	0.009	4	4	0.669	0.010	7	7	0.493	0.010	4	2	0.485	0.011	20	19	0.548	0.007	1	1	0.493	0.012	7	9	0.554	0.012	26	23	0.544	0.006	4	5	0.655	0.010	4	2	0.606	0.014	14	10	0.562	0.007	15	14
chrI	197656	A	G	12	11	0.487	0.009	5	4	0.669	0.010	9	6	0.493	0.010	5	2	0.485	0.011	24	16	0.548	0.007	2	3	0.493	0.012	9	10	0.554	0.012	29	27	0.544	0.006	8	5	0.655	0.010	5	2	0.606	0.014	16	10	0.562	0.007	18	13
chrI	197694	G	T	15	10	0.487	0.009	4	6	0.669	0.010	13	6	0.493	0.010	5	2	0.485	0.011	27	14	0.548	0.007	1	7	0.493	0.012	9	10	0.554	0.012	22	22	0.544	0.006	11	5	0.655	0.010	5	2	0.606	0.014	13	15	0.562	0.007	22	14
chrI	197695	A	G	15	10	0.487	0.009	4	6	0.669	0.010	13	6	0.493	0.010	5	2	0.485	0.011	27	14	0.548	0.007	1	7	0.493	0.012	9	10	0.554	0.012	22	22	0.544	0.006	11	5	0.655	0.010	5	2	0.606	0.014	13	15	0.562	0.007	22	14
chrI	197758	A	G	22	19	0.487	0.009	13	9	0.669	0.010	18	14	0.492	0.010	3	6	0.485	0.012	34	19	0.548	0.007	6	10	0.493	0.012	9	7	0.554	0.012	28	19	0.544	0.006	18	7	0.655	0.010	12	5	0.606	0.014	26	19	0.563	0.007	39	16
chrI	197760	G	C	22	19	0.487	0.009	13	9	0.669	0.010	18	14	0.492	0.010	3	6	0.485	0.012	34	19	0.548	0.007	6	10	0.493	0.012	9	7	0.554	0.012	28	19	0.544	0.006	18	7	0.655	0.010	12	5	0.606	0.014	26	19	0.563	0.007	39	16
chrI	197765	C	G	23	19	0.487	0.009	15	9	0.669	0.010	19	14	0.492	0.010	3	6	0.485	0.012	33	19	0.548	0.007	10	10	0.493	0.012	11	7	0.554	0.012	28	19	0.544	0.006	22	7	0.655	0.010	12	5	0.606	0.014	27	19	0.563	0.007	41	16
chrI	197770	A	G	24	19	0.487	0.009	14	9	0.669	0.010	19	14	0.492	0.010	3	6	0.485	0.012	32	19	0.548	0.007	10	10	0.493	0.012	12	7	0.554	0.012	31	19	0.544	0.006	23	7	0.655	0.010	12	5	0.606	0.014	28	18	0.563	0.007	38	15
chrI	197772	A	G	24	19	0.487	0.009	14	9	0.669	0.010	19	14	0.492	0.010	3	6	0.485	0.012	32	19	0.548	0.007	10	10	0.493	0.012	12	7	0.554	0.012	31	19	0.544	0.006	23	7	0.655	0.010	12	5	0.606	0.014	28	18	0.563	0.007	38	15
chrI	197783	G	A	25	24	0.487	0.009	16	8	0.669	0.010	19	21	0.492	0.010	3	8	0.485	0.012	34	22	0.548	0.007	10	15	0.493	0.012	12	9	0.554	0.012	37	25	0.544	0.006	26	10	0.655	0.010	13	8	0.606	0.014	30	19	0.563	0.007	39	20
chrI	197791	A	G	28	24	0.487	0.009	18	7	0.669	0.010	18	19	0.492	0.010	3	9	0.485	0.012	37	25	0.548	0.007	10	13	0.493	0.012	12	10	0.554	0.012	39	27	0.544	0.006	29	10	0.655	0.010	14	9	0.606	0.014	29	20	0.563	0.007	38	19
chrI	197811	G	A	29	26	0.487	0.009	18	11	0.669	0.010	18	18	0.492	0.010	4	9	0.485	0.012	37	25	0.548	0.007	10	10	0.493	0.012	13	9	0.554	0.012	40	26	0.544	0.006	27	7	0.655	0.010	12	10	0.606	0.014	23	20	0.563	0.007	33	19
chrI	197813	T	C	29	26	0.487	0.009	18	11	0.669	0.010	18	18	0.492	0.010	4	9	0.485	0.012	37	25	0.548	0.007	10	10	0.493	0.012	13	9	0.554	0.012	40	26	0.544	0.006	27	7	0.655	0.010	12	10	0.606	0.014	23	20	0.563	0.007	33	19
chrI	197819	A	G	32	29	0.487	0.009	19	12	0.669	0.010	23	22	0.492	0.010	6	9	0.485	0.012	43	29	0.548	0.007	12	11	0.493	0.012	16	12	0.554	0.012	46	32	0.544	0.006	29	7	0.655	0.010	11	14	0.606	0.014	28	23	0.563	0.007	39	20
chrI	197825	G	A	32	29	0.487	0.009	19	12	0.669	0.010	24	24	0.492	0.010	6	9	0.485	0.012	43	27	0.548	0.007	8	10	0.493	0.012	16	11	0.554	0.012	46	32	0.544	0.006	29	7	0.655	0.010	12	14	0.606	0.014	28	21	0.563	0.007	38	21
chrI	197873	G	A	38	27	0.487	0.009	32	18	0.669	0.010	24	32	0.492	0.010	11	15	0.485	0.012	39	28	0.548	0.007	11	8	0.493	0.012	24	13	0.554	0.012	56	35	0.544	0.006	27	10	0.655	0.010	18	14	0.606	0.014	36	23	0.563	0.007	42	33
chrI	197890	C	T	39	28	0.487	0.009	31	16	0.669	0.010	27	31	0.492	0.010	11	16	0.485	0.012	37	27	0.548	0.007	10	7	0.493	0.012	26	12	0.554	0.012	53	32	0.544	0.006	20	8	0.655	0.010	16	13	0.606	0.014	37	22	0.563	0.007	40	30
chrI	197908	C	T	38	23	0.487	0.009	28	14	0.669	0.010	32	32	0.492	0.010	10	15	0.485	0.012	36	28	0.548	0.007	10	7	0.493	0.012	25	12	0.554	0.012	59	37	0.544	0.006	22	9	0.655	0.010	14	13	0.606	0.014	34	24	0.563	0.007	46	29
chrI	197921	C	G	39	18	0.487	0.009	27	14	0.669	0.010	36	24	0.492	0.010	10	14	0.485	0.012	34	22	0.548	0.007	8	4	0.493	0.012	24	7	0.554	0.012	53	31	0.544	0.006	21	9	0.655	0.010	10	10	0.606	0.014	34	22	0.563	0.007	46	26
chrI	197983	T	A	31	21	0.487	0.009	24	7	0.669	0.010	37	26	0.492	0.010	11	16	0.485	0.012	39	45	0.548	0.007	11	5	0.493	0.012	16	10	0.554	0.012	63	34	0.544	0.006	15	9	0.655	0.010	9	6	0.606	0.014	37	31	0.563	0.007	41	22
chrI	198013	T	A	31	20	0.487	0.009	19	11	0.669	0.010	29	21	0.492	0.010	11	17	0.485	0.012	34	44	0.548	0.007	12	8	0.493	0.012	16	12	0.554	0.012	61	35	0.544	0.006	17	12	0.655	0.010	9	5	0.606	0.014	39	28	0.563	0.007	34	23
chrI	198022	A	G	31	19	0.488	0.009	19	9	0.668	0.010	29	21	0.494	0.010	11	15	0.485	0.012	35	43	0.549	0.007	12	9	0.493	0.013	16	12	0.554	0.012	62	34	0.544	0.006	16	10	0.655	0.010	9	6	0.606	0.014	40	28	0.562	0.007	39	23
chrI	198027	C	T	30	19	0.488	0.009	20	9	0.668	0.010	28	21	0.494	0.010	13	13	0.485	0.012	34	41	0.549	0.007	12	9	0.493	0.013	15	12	0.554	0.012	61	33	0.544	0.006	19	10	0.655	0.010	9	6	0.606	0.014	38	28	0.562	0.007	42	23
chrI	198118	G	A	30	28	0.488	0.009	29	17	0.668	0.010	14	14	0.494	0.010	12	15	0.485	0.012	22	35	0.549	0.007	19	13	0.493	0.013	10	7	0.554	0.012	54	28	0.544	0.006	21	7	0.655	0.010	10	1	0.606	0.014	41	25	0.562	0.007	41	32
chrI	198168	G	T	32	27	0.488	0.009	24	12	0.668	0.010	14	13	0.494	0.010	13	16	0.485	0.012	32	33	0.549	0.007	14	12	0.493	0.013	12	9	0.554	0.012	62	26	0.544	0.006	24	6	0.655	0.010	8	2	0.606	0.014	40	23	0.562	0.007	37	30
chrI	198190	T	C	27	30	0.488	0.009	28	7	0.668	0.010	16	25	0.494	0.010	12	19	0.485	0.012	34	31	0.549	0.007	9	13	0.493	0.013	14	12	0.554	0.012	55	27	0.544	0.006	25	5	0.655	0.010	10	2	0.606	0.014	45	24	0.562	0.007	44	33
chrI	198215	C	A	19	33	0.488	0.009	19	7	0.673	0.010	14	27	0.494	0.010	8	20	0.485	0.012	28	21	0.549	0.007	6	11	0.494	0.013	13	10	0.557	0.012	51	23	0.546	0.006	24	4	0.657	0.010	9	5	0.606	0.014	39	25	0.566	0.008	40	29
chrI	198232	C	G	21	34	0.488	0.009	22	7	0.673	0.010	17	25	0.494	0.010	8	21	0.485	0.012	26	21	0.549	0.007	4	11	0.494	0.013	16	12	0.557	0.012	52	24	0.546	0.006	24	4	0.657	0.010	10	5	0.606	0.014	36	26	0.566	0.008	35	28
chrI	198244	G	T	21	27	0.488	0.009	20	3	0.673	0.010	17	25	0.494	0.010	9	18	0.485	0.012	27	18	0.549	0.007	2	9	0.494	0.013	13	9	0.557	0.012	46	18	0.546	0.006	23	5	0.657	0.010	7	3	0.606	0.014	29	22	0.566	0.008	35	23
chrI	198252	C	G	19	24	0.488	0.009	21	3	0.673	0.010	15	26	0.494	0.010	9	18	0.485	0.012	28	13	0.549	0.007	1	8	0.494	0.013	12	7	0.557	0.012	43	18	0.546	0.006	24	5	0.657	0.010	6	3	0.606	0.014	27	20	0.566	0.008	35	19
chrI	198253	T	G	19	24	0.488	0.009	21	3	0.673	0.010	15	26	0.494	0.010	9	18	0.485	0.012	28	13	0.549	0.007	1	8	0.494	0.013	12	7	0.557	0.012	43	18	0.546	0.006	24	5	0.657	0.010	6	3	0.606	0.014	27	20	0.566	0.008	35	19
chrI	198259	T	C	16	25	0.488	0.009	18	4	0.673	0.010	14	25	0.494	0.010	8	17	0.485	0.012	22	13	0.549	0.007	1	8	0.494	0.013	12	9	0.557	0.012	39	19	0.546	0.006	18	5	0.657	0.010	5	3	0.606	0.014	23	20	0.566	0.008	29	21
chrI	198267	A	G	15	23	0.488	0.009	18	4	0.673	0.010	16	22	0.494	0.010	8	15	0.485	0.012	22	14	0.549	0.007	1	8	0.494	0.013	13	10	0.557	0.012	41	20	0.546	0.006	18	5	0.657	0.010	5	3	0.606	0.014	20	19	0.566	0.008	29	21
chrI	198279	A	G	12	23	0.489	0.009	15	4	0.672	0.010	14	22	0.494	0.010	8	13	0.484	0.012	17	11	0.550	0.007	1	8	0.494	0.013	13	8	0.555	0.012	38	20	0.545	0.006	15	5	0.656	0.010	5	3	0.606	0.014	17	15	0.564	0.008	21	18
chrI	198287	A	G	10	23	0.489	0.009	15	4	0.672	0.010	15	20	0.494	0.010	8	11	0.484	0.012	17	11	0.550	0.007	1	8	0.494	0.013	12	8	0.555	0.012	38	20	0.545	0.006	14	5	0.656	0.010	6	4	0.606	0.014	16	14	0.564	0.008	21	18
chrI	198331	G	T	6	14	0.491	0.009	7	1	0.673	0.010	8	14	0.493	0.010	7	4	0.485	0.012	20	12	0.549	0.007	1	7	0.492	0.013	11	8	0.556	0.012	23	14	0.546	0.006	9	2	0.658	0.010	2	1	0.606	0.014	15	14	0.565	0.008	14	9
chrI	198351	G	A	5	14	0.492	0.009	5	0	0.674	0.010	8	14	0.491	0.010	4	3	0.483	0.012	19	10	0.548	0.007	1	6	0.490	0.013	9	5	0.557	0.012	18	13	0.546	0.006	10	2	0.658	0.010	3	1	0.606	0.014	14	14	0.566	0.008	12	5
chrI	198398	C	T	5	9	0.492	0.009	6	0	0.673	0.010	3	9	0.491	0.010	4	1	0.484	0.012	22	8	0.548	0.007	2	6	0.491	0.013	3	3	0.558	0.012	17	12	0.546	0.006	8	1	0.657	0.010	5	1	0.605	0.014	19	12	0.565	0.008	10	3
chrI	198448	C	G	5	7	0.492	0.009	3	0	0.673	0.010	4	7	0.491	0.010	2	2	0.484	0.012	22	4	0.548	0.007	2	5	0.491	0.013	1	2	0.558	0.012	14	10	0.546	0.006	6	0	0.657	0.010	4	1	0.605	0.014	16	8	0.565	0.008	7	1
chrI	198456	T	A	5	8	0.492	0.009	3	0	0.673	0.010	4	7	0.491	0.010	3	2	0.484	0.012	23	6	0.548	0.007	3	6	0.491	0.013	1	2	0.558	0.012	17	9	0.546	0.006	7	0	0.657	0.010	4	1	0.605	0.014	19	9	0.565	0.008	7	2
chrI	198490	G	C	7	3	0.492	0.009	1	3	0.673	0.010	6	8	0.491	0.010	1	2	0.484	0.012	18	8	0.548	0.007	1	6	0.491	0.013	2	3	0.558	0.012	21	9	0.546	0.006	9	0	0.657	0.010	2	2	0.605	0.014	14	10	0.565	0.008	6	4
chrI	198533	C	T	8	1	0.492	0.009	3	3	0.673	0.010	7	8	0.491	0.010	1	1	0.484	0.012	14	8	0.548	0.007	5	10	0.491	0.013	3	2	0.558	0.012	20	8	0.546	0.006	11	0	0.657	0.010	2	2	0.605	0.014	18	11	0.565	0.008	9	5
chrI	198536	C	T	8	1	0.492	0.009	3	3	0.673	0.010	7	8	0.491	0.010	1	1	0.484	0.012	14	8	0.548	0.007	5	10	0.491	0.013	3	2	0.558	0.012	20	8	0.546	0.006	11	0	0.657	0.010	2	2	0.605	0.014	18	11	0.565	0.008	9	5
chrI	198560	T	C	8	1	0.492	0.009	4	3	0.673	0.010	7	7	0.491	0.010	5	2	0.484	0.012	8	6	0.548	0.007	5	8	0.491	0.013	3	2	0.558	0.012	18	7	0.546	0.006	12	0	0.657	0.010	3	1	0.605	0.014	18	7	0.565	0.008	12	5
chrI	198562	G	A	8	1	0.492	0.009	4	3	0.673	0.010	7	7	0.491	0.010	5	2	0.484	0.012	8	6	0.548	0.007	5	8	0.491	0.013	3	2	0.558	0.012	18	7	0.546	0.006	12	0	0.657	0.010	3	1	0.605	0.014	18	7	0.565	0.008	12	5
chrI	198568	G	C	8	1	0.492	0.009	4	3	0.673	0.010	7	8	0.491	0.010	5	2	0.484	0.012	9	6	0.548	0.007	5	8	0.491	0.013	2	1	0.558	0.012	20	6	0.546	0.006	12	0	0.657	0.010	3	1	0.605	0.014	20	5	0.565	0.008	12	5
chrI	198664	A	G	13	0	0.492	0.009	4	1	0.673	0.010	8	4	0.491	0.010	4	6	0.484	0.012	13	6	0.548	0.007	3	2	0.491	0.013	1	1	0.558	0.012	16	7	0.546	0.006	11	0	0.657	0.010	6	1	0.605	0.014	20	8	0.565	0.008	8	4
chrI	198675	T	C	11	0	0.492	0.009	4	1	0.673	0.010	6	4	0.491	0.010	1	6	0.484	0.012	15	6	0.548	0.007	1	2	0.491	0.013	1	1	0.558	0.012	13	8	0.546	0.006	12	0	0.657	0.010	6	1	0.605	0.014	19	8	0.565	0.008	7	4
chrI	198676	C	T	11	0	0.492	0.009	4	1	0.673	0.010	6	4	0.491	0.010	1	6	0.484	0.012	15	6	0.548	0.007	1	2	0.491	0.013	1	1	0.558	0.012	13	8	0.546	0.006	12	0	0.657	0.010	6	1	0.605	0.014	19	8	0.565	0.008	7	4
chrI	198677	A	G	11	0	0.492	0.009	4	1	0.673	0.010	6	4	0.491	0.010	1	6	0.484	0.012	15	6	0.548	0.007	1	2	0.491	0.013	1	1	0.558	0.012	13	8	0.546	0.006	12	0	0.657	0.010	6	1	0.605	0.014	19	8	0.565	0.008	7	4
chrI	198707	C	T	9	1	0.492	0.009	3	3	0.673	0.010	6	3	0.491	0.010	0	8	0.484	0.012	12	6	0.548	0.007	1	1	0.491	0.013	1	2	0.558	0.012	14	10	0.546	0.006	10	1	0.657	0.010	4	3	0.605	0.014	14	4	0.565	0.008	9	7
chrI	198713	C	T	9	1	0.492	0.009	3	3	0.673	0.010	6	3	0.491	0.010	0	8	0.484	0.012	12	6	0.548	0.007	1	1	0.491	0.013	1	2	0.558	0.012	14	10	0.546	0.006	10	1	0.657	0.010	4	3	0.605	0.014	14	4	0.565	0.008	9	7
chrI	199811	T	G	0	9	0.490	0.009	0	13	0.673	0.011	0	9	0.494	0.010	0	5	0.485	0.012	0	22	0.549	0.007	0	3	0.493	0.013	0	3	0.560	0.012	0	36	0.544	0.007	0	5	0.658	0.011	0	1	0.612	0.014	0	10	0.563	0.008	0	10
chrI	201152	T	A	27	27	0.496	0.010	16	7	0.675	0.011	21	10	0.501	0.011	17	14	0.485	0.013	44	26	0.549	0.008	9	12	0.484	0.014	18	7	0.557	0.013	54	36	0.546	0.007	36	9	0.657	0.011	8	11	0.611	0.015	34	37	0.566	0.008	36	25
chrI	202763	C	G	23	26	0.498	0.010	18	12	0.677	0.012	11	15	0.504	0.011	14	13	0.482	0.013	33	36	0.553	0.008	4	8	0.480	0.014	9	6	0.561	0.013	36	30	0.548	0.007	20	8	0.655	0.012	13	4	0.613	0.015	40	30	0.564	0.008	29	40
chrI	202801	G	A	30	34	0.498	0.010	15	17	0.677	0.012	12	23	0.504	0.011	15	11	0.482	0.013	34	39	0.553	0.008	8	7	0.480	0.014	15	19	0.561	0.013	41	33	0.548	0.007	21	16	0.655	0.012	15	3	0.613	0.015	38	28	0.564	0.008	26	42
chrI	202825	G	A	29	32	0.499	0.010	15	20	0.676	0.012	12	20	0.501	0.011	25	15	0.484	0.013	40	36	0.550	0.008	13	14	0.475	0.015	25	19	0.565	0.013	50	32	0.549	0.007	27	15	0.658	0.012	17	1	0.612	0.016	46	23	0.567	0.009	24	47
chrI	202953	A	G	28	29	0.499	0.010	10	17	0.677	0.012	16	18	0.505	0.011	20	24	0.484	0.013	42	36	0.552	0.008	9	13	0.476	0.015	32	16	0.562	0.013	43	28	0.550	0.007	36	17	0.655	0.012	11	9	0.611	0.016	48	29	0.566	0.009	48	41
chrI	202957	T	C	28	29	0.499	0.010	10	17	0.677	0.012	16	18	0.505	0.011	20	24	0.484	0.013	42	36	0.552	0.008	9	13	0.476	0.015	32	16	0.562	0.013	43	28	0.550	0.007	36	17	0.655	0.012	11	9	0.611	0.016	48	29	0.566	0.009	48	41
chrI	203049	C	T	32	34	0.499	0.010	20	10	0.677	0.012	19	12	0.505	0.011	20	11	0.484	0.013	50	52	0.552	0.008	11	17	0.476	0.015	28	16	0.562	0.013	67	33	0.550	0.007	22	17	0.655	0.012	12	10	0.611	0.016	45	29	0.566	0.009	42	42
chrI	203105	A	G	16	20	0.499	0.010	22	10	0.677	0.012	18	12	0.505	0.011	16	10	0.484	0.013	46	51	0.552	0.008	12	14	0.476	0.015	22	13	0.562	0.013	62	29	0.550	0.007	24	14	0.655	0.012	14	7	0.611	0.016	35	24	0.566	0.009	40	44
chrI	203111	C	T	15	21	0.499	0.010	21	10	0.677	0.012	18	13	0.505	0.011	16	10	0.484	0.013	44	50	0.552	0.008	12	14	0.476	0.015	20	10	0.562	0.013	57	29	0.550	0.007	24	13	0.655	0.012	14	8	0.611	0.016	37	24	0.566	0.009	40	45
chrI	203180	T	C	13	34	0.499	0.010	10	5	0.678	0.012	16	5	0.504	0.012	13	9	0.482	0.013	52	24	0.552	0.008	5	6	0.475	0.015	16	9	0.563	0.014	58	29	0.549	0.007	23	5	0.656	0.012	4	4	0.614	0.016	39	23	0.570	0.009	43	26
chrI	203181	G	A	13	34	0.499	0.010	10	5	0.678	0.012	16	5	0.504	0.012	13	9	0.482	0.013	52	24	0.552	0.008	5	6	0.475	0.015	16	9	0.563	0.014	58	29	0.549	0.007	23	5	0.656	0.012	4	4	0.614	0.016	39	23	0.570	0.009	43	26
chrI	203214	G	C	10	19	0.500	0.010	11	5	0.677	0.012	9	6	0.506	0.012	11	12	0.482	0.013	56	25	0.551	0.008	7	8	0.475	0.015	10	7	0.563	0.014	44	30	0.548	0.007	14	8	0.656	0.012	1	3	0.611	0.016	36	18	0.569	0.009	41	17
chrI	203215	C	T	10	19	0.500	0.010	11	5	0.677	0.012	9	6	0.506	0.012	11	12	0.482	0.013	56	25	0.551	0.008	7	8	0.475	0.015	10	7	0.563	0.014	44	30	0.548	0.007	14	8	0.656	0.012	1	3	0.611	0.016	36	18	0.569	0.009	41	17
chrI	203222	A	C	12	18	0.500	0.010	12	5	0.677	0.012	10	8	0.506	0.012	14	11	0.482	0.013	60	25	0.551	0.008	7	8	0.475	0.015	10	7	0.563	0.014	44	33	0.548	0.007	14	8	0.656	0.012	6	2	0.611	0.016	39	18	0.569	0.009	41	14
chrI	203283	A	T	12	14	0.499	0.010	13	5	0.675	0.012	11	6	0.506	0.012	10	8	0.481	0.013	50	25	0.552	0.008	7	5	0.468	0.015	9	4	0.562	0.014	35	17	0.551	0.007	16	2	0.655	0.012	8	4	0.611	0.016	21	19	0.568	0.009	34	19
chrI	203301	G	A	11	13	0.499	0.010	13	5	0.675	0.012	12	6	0.506	0.012	9	7	0.481	0.013	43	23	0.552	0.008	6	5	0.468	0.015	9	4	0.562	0.014	33	21	0.551	0.007	14	1	0.655	0.012	9	4	0.611	0.016	19	19	0.568	0.009	31	19
chrI	203386	A	T	15	16	0.500	0.010	16	2	0.675	0.012	16	4	0.503	0.012	11	4	0.482	0.013	51	30	0.551	0.008	4	8	0.470	0.015	10	8	0.561	0.014	37	24	0.550	0.007	15	4	0.656	0.012	9	5	0.613	0.016	33	24	0.567	0.009	31	18
chrI	203860	C	T	47	52	0.501	0.010	46	13	0.677	0.012	28	29	0.504	0.012	19	23	0.482	0.013	46	45	0.553	0.008	7	24	0.473	0.015	22	24	0.560	0.014	77	76	0.549	0.007	33	26	0.655	0.012	29	5	0.612	0.016	55	26	0.567	0.009	59	43
chrI	203912	A	T	48	72	0.501	0.010	42	14	0.677	0.012	31	46	0.504	0.012	26	38	0.482	0.013	59	62	0.553	0.008	21	35	0.473	0.015	25	35	0.560	0.014	86	112	0.549	0.007	37	39	0.655	0.012	32	10	0.612	0.016	49	33	0.567	0.009	72	78
chrI	203922	A	G	50	70	0.501	0.010	43	15	0.677	0.012	35	47	0.504	0.012	27	38	0.482	0.013	60	61	0.553	0.008	24	30	0.473	0.015	24	35	0.560	0.014	87	111	0.549	0.007	39	39	0.655	0.012	38	11	0.612	0.016	54	33	0.567	0.009	73	78
chrI	203973	G	A	61	68	0.501	0.010	39	19	0.677	0.012	41	56	0.504	0.012	34	45	0.482	0.014	68	70	0.553	0.008	22	42	0.473	0.015	25	37	0.560	0.014	98	106	0.549	0.007	42	47	0.655	0.012	37	15	0.612	0.016	70	33	0.567	0.009	74	82
chrI	203984	G	A	65	66	0.501	0.010	43	20	0.677	0.012	39	53	0.504	0.012	39	49	0.482	0.014	65	67	0.553	0.008	26	41	0.473	0.015	29	39	0.560	0.014	98	104	0.549	0.007	47	44	0.655	0.012	37	17	0.612	0.016	72	36	0.567	0.009	78	88
chrI	204012	A	G	65	67	0.501	0.010	42	19	0.677	0.012	39	56	0.504	0.012	36	40	0.482	0.014	60	58	0.553	0.008	24	35	0.473	0.015	28	39	0.560	0.014	96	100	0.549	0.007	47	36	0.655	0.012	35	16	0.612	0.016	64	38	0.567	0.009	76	68
chrI	204023	C	T	65	62	0.501	0.010	42	18	0.677	0.012	42	54	0.504	0.012	35	38	0.482	0.014	60	56	0.553	0.008	25	35	0.473	0.015	27	38	0.560	0.014	92	96	0.549	0.007	45	38	0.655	0.012	29	16	0.612	0.016	60	38	0.567	0.009	75	63
chrI	204029	T	C	72	67	0.501	0.010	47	19	0.677	0.012	46	56	0.504	0.012	41	43	0.482	0.014	68	56	0.553	0.008	30	33	0.473	0.015	38	37	0.560	0.014	105	95	0.549	0.007	53	42	0.655	0.012	33	17	0.612	0.016	68	44	0.567	0.009	88	69
chrI	204035	C	T	65	56	0.501	0.010	41	16	0.677	0.012	40	50	0.504	0.012	36	34	0.482	0.014	59	35	0.553	0.008	28	30	0.473	0.015	39	33	0.560	0.014	95	85	0.549	0.007	47	35	0.655	0.012	37	14	0.612	0.016	58	40	0.567	0.009	82	60
chrI	204071	G	A	67	66	0.501	0.010	36	12	0.677	0.012	47	45	0.504	0.012	35	42	0.482	0.014	65	50	0.553	0.008	32	41	0.473	0.015	38	35	0.560	0.014	90	94	0.549	0.007	48	40	0.655	0.012	39	12	0.612	0.016	56	47	0.567	0.009	79	74
chrI	204074	C	T	67	66	0.501	0.010	36	12	0.677	0.012	47	45	0.504	0.012	35	42	0.482	0.014	65	50	0.553	0.008	32	41	0.473	0.015	38	35	0.560	0.014	90	94	0.549	0.007	48	40	0.655	0.012	39	12	0.612	0.016	56	47	0.567	0.009	79	74
chrI	205499	C	G	0	0	0.500	0.011	0	0	0.678	0.012	0	0	0.508	0.012	0	1	0.480	0.014	0	1	0.550	0.009	0	0	0.477	0.016	0	2	0.562	0.014	0	4	0.548	0.008	0	0	0.656	0.012	0	0	0.613	0.016	0	2	0.571	0.009	0	1
chrI	205519	C	A	0	0	0.500	0.011	0	0	0.678	0.012	0	0	0.508	0.012	0	1	0.480	0.014	1	1	0.550	0.009	0	0	0.477	0.016	0	2	0.562	0.014	0	5	0.548	0.008	0	1	0.656	0.012	0	1	0.613	0.016	0	2	0.571	0.009	0	1
chrI	206126	T	C	0	40	0.499	0.011	0	22	0.678	0.012	0	14	0.507	0.012	0	15	0.482	0.014	0	38	0.552	0.009	0	17	0.478	0.016	0	19	0.562	0.014	0	44	0.549	0.008	0	33	0.657	0.012	0	14	0.613	0.017	0	33	0.571	0.009	0	59
chrI	206129	A	C	0	40	0.499	0.011	0	22	0.678	0.012	0	14	0.507	0.012	0	15	0.482	0.014	0	38	0.552	0.009	0	17	0.478	0.016	0	19	0.562	0.014	0	44	0.549	0.008	0	33	0.657	0.012	0	14	0.613	0.017	0	33	0.571	0.009	0	59
chrI	206132	G	T	0	40	0.499	0.011	0	22	0.678	0.012	0	14	0.507	0.012	0	15	0.482	0.014	0	38	0.552	0.009	0	17	0.478	0.016	0	19	0.562	0.014	0	44	0.549	0.008	0	33	0.657	0.012	0	14	0.613	0.017	0	33	0.571	0.009	0	59
chrI	206144	C	T	2	32	0.499	0.011	0	26	0.678	0.012	0	18	0.507	0.012	0	22	0.482	0.014	3	29	0.552	0.009	0	19	0.478	0.016	0	21	0.562	0.014	5	43	0.549	0.008	0	22	0.657	0.012	0	15	0.613	0.017	4	33	0.571	0.009	1	54
chrI	206177	G	C	0	31	0.499	0.011	0	29	0.678	0.012	0	20	0.507	0.012	0	24	0.482	0.014	0	34	0.552	0.009	0	21	0.478	0.016	0	20	0.562	0.014	0	51	0.549	0.008	0	31	0.657	0.012	0	19	0.613	0.017	0	34	0.571	0.009	0	57
chrI	206178	C	A	0	31	0.499	0.011	0	29	0.678	0.012	0	20	0.507	0.012	0	24	0.482	0.014	0	34	0.552	0.009	0	21	0.478	0.016	0	20	0.562	0.014	0	51	0.549	0.008	0	31	0.657	0.012	0	19	0.613	0.017	0	34	0.571	0.009	0	57
chrI	206179	A	C	0	31	0.499	0.011	0	29	0.678	0.012	0	20	0.507	0.012	0	24	0.482	0.014	0	34	0.552	0.009	0	21	0.478	0.016	0	20	0.562	0.014	0	51	0.549	0.008	0	31	0.657	0.012	0	19	0.613	0.017	0	34	0.571	0.009	0	57
chrI	210818	A	T	0	12	0.489	0.013	0	12	0.681	0.015	0	9	0.516	0.015	0	6	0.495	0.017	0	31	0.560	0.010	0	2	0.466	0.018	0	7	0.554	0.017	0	37	0.566	0.009	0	12	0.667	0.015	0	11	0.614	0.020	0	28	0.583	0.011	0	8
chrI	211019	T	C	0	15	0.493	0.013	0	12	0.681	0.015	0	12	0.523	0.015	0	6	0.496	0.017	0	25	0.561	0.011	0	9	0.473	0.019	0	9	0.558	0.017	0	26	0.568	0.009	0	7	0.668	0.015	0	5	0.616	0.020	0	28	0.583	0.011	0	4
chrI	212039	T	C	3	1	0.484	0.014	1	2	0.682	0.016	2	0	0.530	0.016	0	0	0.493	0.018	4	6	0.561	0.011	1	0	0.461	0.020	0	0	0.548	0.019	5	7	0.567	0.010	2	1	0.679	0.016	0	0	0.626	0.021	7	4	0.582	0.011	8	9
chrII	330	A	T	33	2	0.500	0.019	24	0	0.707	0.025	7	16	0.426	0.020	11	3	0.419	0.026	40	15	0.474	0.013	12	2	0.430	0.027	14	7	0.405	0.023	62	12	0.508	0.013	35	25	0.631	0.021	8	1	0.529	0.028	51	13	0.669	0.015	67	16
chrII	332	C	T	33	2	0.500	0.019	24	0	0.707	0.025	7	16	0.426	0.020	11	3	0.419	0.026	40	15	0.474	0.013	12	2	0.430	0.027	14	7	0.405	0.023	62	12	0.508	0.013	35	25	0.631	0.021	8	1	0.529	0.028	51	13	0.669	0.015	67	16
chrII	334	A	G	33	2	0.500	0.019	24	0	0.707	0.025	7	16	0.426	0.020	11	3	0.419	0.026	40	15	0.474	0.013	12	2	0.430	0.027	14	7	0.405	0.023	62	12	0.508	0.013	35	25	0.631	0.021	8	1	0.529	0.028	51	13	0.669	0.015	67	16
chrII	6139	G	A	42	42	0.499	0.017	24	17	0.727	0.022	37	65	0.451	0.018	20	43	0.432	0.023	62	55	0.473	0.012	12	22	0.440	0.024	16	32	0.406	0.022	70	98	0.512	0.012	29	31	0.648	0.018	6	6	0.520	0.025	48	41	0.674	0.014	87	97
chrII	6228	C	G	92	123	0.499	0.017	84	49	0.727	0.022	68	104	0.451	0.018	63	80	0.432	0.023	110	164	0.473	0.012	55	46	0.440	0.024	73	92	0.406	0.022	154	213	0.512	0.012	57	68	0.648	0.018	25	23	0.520	0.025	95	66	0.674	0.014	158	189
chrII	6440	G	C	0	19	0.499	0.017	0	26	0.727	0.022	0	25	0.451	0.018	0	21	0.432	0.023	3	41	0.473	0.011	0	8	0.440	0.024	0	18	0.406	0.022	0	78	0.512	0.012	0	14	0.648	0.018	0	12	0.520	0.025	0	45	0.674	0.014	0	57
chrII	6958	A	G	58	61	0.499	0.017	44	22	0.727	0.022	43	49	0.451	0.018	32	46	0.432	0.023	109	128	0.473	0.011	22	33	0.440	0.024	27	55	0.406	0.022	142	120	0.512	0.012	53	21	0.648	0.018	18	20	0.520	0.025	87	55	0.674	0.014	98	107
chrII	6965	T	C	58	61	0.499	0.017	44	22	0.727	0.022	43	49	0.451	0.018	32	46	0.432	0.023	109	128	0.473	0.011	22	33	0.440	0.024	27	55	0.406	0.022	142	120	0.512	0.012	53	21	0.648	0.018	18	20	0.520	0.025	87	55	0.674	0.014	98	107
chrII	7006	C	G	58	64	0.499	0.017	36	22	0.727	0.022	34	64	0.451	0.018	31	46	0.432	0.023	107	166	0.473	0.011	18	51	0.440	0.024	26	49	0.406	0.022	137	185	0.512	0.012	52	35	0.648	0.018	17	21	0.520	0.025	77	72	0.674	0.014	89	127
chrII	7075	A	G	38	55	0.499	0.017	22	23	0.727	0.022	22	32	0.451	0.018	27	24	0.432	0.023	91	104	0.473	0.011	11	25	0.440	0.024	25	28	0.406	0.022	90	135	0.512	0.012	35	31	0.648	0.018	16	11	0.520	0.025	50	44	0.674	0.014	63	88
chrII	7085	C	T	44	44	0.499	0.017	25	20	0.727	0.022	23	28	0.451	0.018	28	19	0.432	0.023	90	91	0.473	0.011	15	22	0.440	0.024	28	23	0.406	0.022	105	109	0.512	0.012	33	32	0.648	0.018	15	12	0.520	0.025	61	42	0.674	0.014	73	79
chrII	7100	C	T	43	40	0.499	0.017	23	16	0.727	0.022	22	25	0.451	0.018	17	13	0.432	0.023	75	87	0.473	0.011	11	21	0.440	0.024	22	18	0.406	0.022	85	88	0.512	0.012	26	30	0.648	0.018	15	10	0.520	0.025	53	43	0.674	0.014	57	75
chrII	7116	C	A	30	51	0.499	0.017	21	26	0.727	0.022	13	36	0.451	0.018	14	24	0.432	0.023	45	128	0.473	0.011	5	26	0.440	0.024	14	29	0.406	0.022	48	114	0.512	0.012	22	40	0.648	0.018	11	14	0.520	0.025	48	55	0.674	0.014	37	99
chrII	7366	T	C	43	51	0.499	0.017	32	15	0.727	0.022	30	29	0.451	0.018	39	16	0.432	0.023	95	63	0.473	0.011	33	27	0.440	0.024	25	37	0.406	0.022	109	51	0.512	0.012	38	22	0.648	0.018	27	17	0.520	0.025	65	40	0.674	0.014	96	74
chrII	7481	T	C	4	8	0.499	0.017	6	6	0.727	0.022	5	6	0.451	0.018	5	7	0.432	0.023	17	37	0.473	0.011	5	8	0.440	0.024	3	3	0.406	0.022	16	41	0.512	0.012	3	6	0.648	0.018	1	3	0.520	0.025	15	12	0.674	0.014	16	26
chrII	7499	T	C	21	12	0.499	0.017	5	11	0.727	0.022	14	8	0.451	0.018	10	6	0.432	0.023	44	35	0.473	0.011	8	5	0.440	0.024	7	3	0.406	0.022	39	47	0.512	0.012	7	6	0.648	0.018	7	3	0.520	0.025	24	10	0.674	0.014	20	19
chrII	7510	G	T	0	40	0.499	0.017	0	11	0.727	0.022	0	22	0.451	0.018	1	20	0.432	0.023	0	77	0.473	0.011	0	13	0.440	0.024	0	15	0.406	0.022	0	89	0.512	0.012	0	11	0.648	0.018	0	10	0.520	0.025	0	33	0.674	0.014	0	33
chrII	7549	T	C	6	35	0.499	0.017	2	6	0.727	0.022	6	19	0.451	0.018	2	19	0.432	0.023	12	57	0.473	0.011	1	10	0.440	0.024	5	16	0.406	0.022	14	65	0.512	0.012	3	11	0.648	0.018	0	8	0.520	0.025	4	28	0.674	0.014	7	30
chrII	7683	A	G	50	105	0.499	0.017	28	41	0.727	0.022	35	70	0.451	0.018	26	66	0.432	0.023	80	136	0.473	0.011	32	59	0.440	0.024	30	55	0.406	0.022	88	139	0.512	0.012	42	47	0.648	0.018	26	25	0.520	0.025	80	60	0.674	0.014	66	154
chrII	9932	T	C	16	13	0.507	0.017	16	3	0.732	0.022	11	14	0.451	0.018	4	4	0.433	0.023	27	44	0.467	0.011	9	8	0.446	0.024	8	12	0.415	0.021	33	53	0.514	0.012	17	11	0.651	0.018	8	11	0.523	0.025	41	6	0.677	0.013	36	20
chrII	10135	C	T	11	14	0.507	0.017	17	3	0.732	0.022	11	23	0.451	0.018	6	7	0.433	0.023	26	39	0.467	0.011	9	4	0.446	0.024	7	17	0.415	0.021	21	37	0.514	0.012	17	8	0.651	0.018	6	12	0.523	0.025	51	10	0.677	0.013	29	21
chrII	10621	C	T	16	5	0.507	0.017	7	1	0.732	0.022	12	9	0.451	0.018	8	6	0.433	0.023	27	35	0.466	0.011	3	7	0.446	0.024	9	10	0.415	0.021	27	27	0.513	0.012	14	7	0.651	0.018	7	2	0.523	0.025	24	11	0.677	0.013	27	17
chrII	10723	G	T	23	8	0.507	0.017	14	2	0.732	0.022	9	7	0.451	0.018	8	15	0.433	0.023	39	36	0.466	0.011	6	10	0.446	0.024	9	7	0.415	0.021	46	22	0.513	0.012	13	5	0.651	0.018	12	10	0.523	0.025	37	21	0.677	0.013	28	18
chrII	12133	T	C	25	20	0.498	0.016	23	11	0.732	0.022	16	28	0.451	0.017	18	18	0.432	0.022	60	57	0.463	0.011	5	11	0.447	0.023	11	8	0.421	0.021	38	35	0.506	0.011	25	9	0.647	0.018	13	9	0.524	0.024	53	19	0.669	0.013	31	26
chrII	13061	G	T	33	20	0.499	0.016	31	7	0.732	0.022	17	22	0.451	0.017	12	10	0.432	0.022	44	61	0.463	0.011	15	15	0.447	0.023	12	17	0.421	0.021	54	51	0.506	0.011	31	8	0.648	0.018	7	6	0.524	0.024	62	11	0.669	0.013	47	37
chrII	14298	C	G	14	12	0.499	0.016	10	2	0.733	0.022	6	9	0.451	0.017	8	7	0.432	0.022	39	37	0.463	0.011	8	6	0.448	0.023	7	11	0.421	0.021	31	18	0.506	0.011	12	4	0.648	0.018	9	9	0.524	0.024	26	7	0.669	0.013	27	15
chrII	15101	T	G	15	12	0.505	0.016	0	13	0.733	0.021	9	12	0.460	0.017	9	19	0.439	0.022	35	32	0.462	0.011	3	7	0.449	0.023	11	3	0.421	0.020	18	38	0.507	0.011	7	17	0.651	0.017	4	8	0.521	0.024	16	31	0.670	0.013	21	16
chrII	15222	T	A	9	13	0.505	0.016	14	1	0.733	0.021	9	6	0.460	0.017	10	7	0.439	0.022	13	23	0.462	0.011	10	9	0.449	0.023	11	9	0.422	0.020	25	22	0.507	0.011	9	2	0.651	0.017	7	5	0.521	0.024	22	9	0.670	0.013	15	20
chrII	15510	G	T	0	47	0.508	0.016	0	26	0.739	0.021	0	30	0.462	0.017	0	24	0.439	0.021	0	83	0.460	0.010	0	26	0.451	0.023	0	28	0.424	0.020	0	93	0.508	0.011	0	50	0.651	0.017	0	23	0.523	0.024	0	67	0.675	0.013	1	85
chrII	15518	A	G	0	51	0.508	0.016	0	27	0.739	0.021	0	29	0.462	0.017	0	24	0.439	0.021	0	84	0.460	0.010	0	27	0.451	0.023	0	26	0.424	0.020	0	104	0.508	0.011	0	43	0.651	0.017	0	25	0.523	0.024	0	67	0.675	0.013	0	85
chrII	15650	T	C	24	12	0.508	0.016	15	5	0.739	0.021	9	12	0.462	0.017	16	3	0.439	0.021	30	39	0.460	0.010	4	18	0.451	0.023	6	9	0.424	0.020	36	33	0.508	0.011	10	6	0.651	0.017	10	5	0.523	0.024	32	20	0.675	0.013	30	30
chrII	16380	C	T	0	75	0.510	0.015	0	52	0.738	0.019	0	54	0.470	0.016	0	42	0.438	0.020	0	150	0.462	0.010	0	35	0.452	0.022	0	51	0.431	0.019	1	165	0.506	0.011	0	37	0.651	0.017	0	35	0.528	0.023	0	120	0.671	0.012	0	126
chrII	16392	A	G	0	79	0.510	0.015	0	50	0.738	0.019	0	52	0.470	0.016	0	44	0.438	0.020	0	143	0.462	0.010	0	32	0.452	0.022	0	49	0.431	0.019	1	161	0.506	0.011	0	39	0.651	0.017	0	36	0.533	0.023	0	115	0.671	0.012	0	136
chrII	18004	C	T	41	31	0.511	0.014	17	11	0.745	0.018	17	16	0.479	0.015	15	13	0.442	0.019	57	62	0.458	0.010	17	15	0.464	0.020	16	22	0.433	0.018	73	47	0.504	0.010	37	11	0.650	0.016	11	9	0.545	0.022	69	18	0.678	0.012	57	32
chrII	18636	T	C	28	28	0.509	0.014	22	2	0.747	0.017	13	19	0.478	0.015	9	11	0.445	0.019	55	66	0.459	0.009	9	20	0.464	0.020	8	15	0.439	0.018	54	32	0.503	0.010	29	12	0.654	0.016	19	8	0.545	0.022	49	20	0.681	0.011	48	56
chrII	19967	T	C	21	28	0.510	0.014	16	3	0.748	0.017	22	17	0.478	0.015	15	23	0.445	0.019	57	47	0.457	0.009	7	9	0.465	0.020	19	15	0.439	0.018	55	53	0.504	0.010	18	7	0.653	0.015	9	8	0.545	0.022	47	26	0.682	0.011	46	42
chrII	21944	C	T	11	12	0.511	0.014	6	4	0.748	0.017	11	7	0.479	0.015	4	7	0.445	0.019	27	29	0.457	0.009	3	3	0.465	0.020	4	6	0.440	0.018	31	18	0.503	0.010	6	2	0.654	0.015	9	2	0.545	0.022	29	10	0.682	0.011	23	18
chrII	24209	T	C	23	28	0.510	0.014	39	2	0.748	0.017	23	28	0.480	0.015	16	14	0.446	0.019	55	67	0.457	0.009	23	26	0.465	0.020	38	11	0.440	0.018	55	60	0.503	0.010	28	12	0.654	0.015	9	16	0.546	0.022	58	22	0.682	0.011	44	59
chrII	25000	A	G	9	9	0.510	0.014	22	3	0.749	0.017	13	10	0.480	0.015	5	3	0.446	0.019	29	27	0.457	0.009	5	8	0.465	0.020	9	7	0.440	0.018	35	22	0.503	0.010	18	7	0.654	0.015	3	6	0.546	0.022	22	3	0.682	0.011	20	18
chrII	25943	G	T	55	0	0.513	0.014	8	26	0.751	0.017	54	0	0.479	0.015	34	0	0.452	0.018	107	0	0.459	0.009	27	0	0.463	0.019	50	1	0.442	0.018	107	0	0.501	0.010	13	30	0.658	0.015	14	14	0.542	0.022	17	63	0.683	0.011	99	0
chrII	26441	C	A	28	24	0.513	0.014	33	5	0.751	0.017	34	18	0.479	0.015	10	10	0.452	0.018	46	59	0.458	0.009	10	7	0.463	0.019	7	16	0.443	0.018	43	42	0.501	0.010	38	11	0.658	0.015	8	5	0.542	0.022	37	19	0.683	0.011	38	30
chrII	26500	A	C	32	27	0.513	0.014	30	7	0.751	0.017	33	19	0.479	0.015	12	11	0.452	0.018	48	64	0.458	0.009	11	13	0.463	0.019	14	14	0.443	0.018	44	51	0.501	0.010	33	12	0.658	0.015	13	8	0.542	0.022	44	20	0.683	0.011	35	28
chrII	29361	T	C	33	19	0.522	0.015	25	1	0.776	0.017	15	19	0.492	0.016	11	14	0.470	0.019	49	53	0.459	0.010	15	12	0.460	0.020	20	17	0.462	0.019	58	49	0.494	0.010	26	12	0.669	0.017	11	7	0.545	0.022	46	17	0.701	0.012	47	43
chrII	29377	A	C	28	21	0.522	0.015	22	1	0.776	0.017	14	18	0.492	0.016	12	14	0.470	0.019	46	54	0.459	0.010	17	12	0.460	0.020	20	18	0.462	0.019	51	38	0.494	0.010	27	10	0.669	0.017	9	6	0.545	0.022	40	16	0.701	0.012	45	47
chrII	29496	C	T	35	24	0.522	0.015	16	3	0.776	0.017	37	14	0.492	0.016	12	19	0.470	0.019	60	70	0.459	0.010	12	17	0.460	0.020	15	25	0.462	0.019	53	42	0.494	0.010	36	10	0.669	0.017	16	17	0.545	0.022	63	24	0.701	0.012	62	45
chrII	30012	C	T	8	30	0.522	0.015	6	25	0.776	0.017	10	35	0.492	0.016	6	19	0.470	0.019	15	57	0.459	0.010	2	21	0.460	0.020	4	22	0.462	0.019	8	47	0.494	0.010	2	43	0.669	0.017	3	6	0.545	0.022	4	45	0.701	0.012	15	54
chrII	30050	A	G	10	30	0.522	0.015	6	29	0.776	0.017	10	39	0.492	0.016	7	20	0.470	0.019	32	62	0.459	0.010	3	23	0.460	0.020	8	23	0.462	0.019	15	49	0.494	0.010	3	48	0.669	0.017	3	8	0.545	0.022	9	51	0.701	0.012	20	54
chrII	30210	T	C	0	2	0.522	0.015	0	2	0.776	0.017	0	0	0.492	0.016	0	2	0.470	0.019	0	14	0.459	0.010	0	2	0.460	0.020	0	0	0.462	0.019	0	8	0.494	0.010	0	2	0.669	0.017	0	1	0.545	0.022	0	7	0.701	0.012	0	5
chrII	30658	G	T	0	2	0.522	0.015	0	5	0.776	0.017	0	1	0.492	0.016	0	1	0.470	0.019	0	6	0.459	0.010	0	1	0.460	0.020	0	0	0.462	0.019	1	3	0.494	0.010	0	2	0.669	0.017	0	1	0.545	0.022	0	5	0.701	0.012	0	1
chrII	30660	T	C	0	2	0.522	0.015	0	5	0.776	0.017	0	1	0.492	0.016	0	1	0.470	0.019	0	6	0.459	0.010	0	1	0.460	0.020	0	0	0.462	0.019	1	3	0.494	0.010	0	2	0.669	0.017	0	1	0.545	0.022	0	5	0.701	0.012	0	1
chrII	30723	G	A	0	1	0.522	0.015	0	1	0.776	0.017	0	1	0.492	0.016	0	0	0.470	0.019	0	3	0.459	0.010	0	0	0.460	0.020	0	0	0.462	0.019	0	2	0.494	0.010	0	0	0.669	0.017	0	1	0.545	0.022	0	2	0.701	0.012	0	0
chrII	30754	G	A	0	2	0.522	0.015	0	0	0.776	0.017	0	1	0.492	0.016	0	0	0.470	0.019	0	4	0.459	0.010	0	1	0.460	0.020	0	0	0.462	0.019	0	2	0.494	0.010	0	2	0.669	0.017	0	1	0.545	0.022	0	4	0.701	0.012	0	0
chrII	30848	C	G	0	6	0.522	0.015	0	3	0.776	0.017	1	0	0.492	0.016	0	1	0.470	0.019	2	19	0.459	0.010	0	4	0.460	0.020	0	1	0.462	0.019	1	5	0.494	0.010	0	6	0.669	0.017	0	2	0.545	0.022	1	8	0.701	0.012	4	5
chrII	31525	T	C	1	5	0.535	0.015	0	5	0.775	0.018	1	0	0.504	0.017	0	1	0.482	0.020	5	12	0.467	0.010	0	1	0.465	0.021	0	2	0.471	0.020	2	4	0.504	0.011	1	6	0.686	0.017	0	1	0.553	0.024	1	11	0.711	0.012	0	9
chrII	32683	T	C	17	35	0.537	0.015	13	13	0.773	0.018	8	20	0.510	0.017	12	18	0.476	0.020	34	58	0.471	0.010	7	8	0.466	0.021	15	13	0.479	0.020	28	60	0.512	0.011	19	15	0.688	0.018	5	4	0.562	0.024	32	33	0.704	0.012	25	48
chrII	32719	A	G	21	54	0.537	0.015	16	28	0.773	0.018	26	33	0.510	0.017	17	27	0.476	0.020	54	81	0.471	0.010	13	19	0.466	0.021	18	28	0.479	0.020	51	90	0.512	0.011	35	25	0.688	0.018	10	12	0.562	0.024	41	57	0.704	0.012	41	77
chrII	34298	G	A	0	0	0.536	0.016	0	0	0.779	0.018	0	1	0.516	0.018	0	0	0.480	0.020	0	2	0.468	0.011	0	0	0.472	0.022	0	0	0.477	0.020	0	3	0.507	0.011	0	0	0.683	0.018	0	0	0.561	0.025	0	0	0.706	0.013	0	2
chrII	35485	C	T	0	1	0.532	0.016	0	0	0.777	0.019	0	1	0.519	0.018	0	1	0.478	0.021	0	4	0.470	0.011	0	1	0.471	0.022	0	0	0.480	0.021	0	13	0.507	0.011	0	2	0.683	0.018	0	0	0.563	0.026	0	8	0.707	0.013	0	6
chrII	35631	C	T	16	1	0.532	0.016	12	4	0.777	0.019	23	4	0.519	0.018	15	3	0.478	0.021	22	28	0.470	0.011	4	4	0.471	0.022	7	10	0.480	0.021	30	24	0.507	0.011	13	3	0.683	0.018	1	3	0.563	0.026	27	11	0.707	0.013	24	13
chrII	35642	G	T	16	1	0.532	0.016	6	4	0.777	0.019	19	4	0.519	0.018	11	3	0.478	0.021	15	27	0.470	0.011	3	4	0.471	0.022	4	10	0.480	0.021	30	20	0.507	0.011	13	3	0.683	0.018	1	3	0.563	0.026	26	11	0.707	0.013	17	15
chrII	35660	T	C	19	3	0.532	0.016	14	6	0.777	0.019	23	5	0.519	0.018	16	12	0.478	0.021	22	40	0.470	0.011	3	6	0.471	0.022	4	11	0.480	0.021	28	33	0.507	0.011	15	8	0.683	0.018	1	7	0.563	0.026	34	17	0.707	0.013	22	24
chrII	35672	G	T	25	8	0.532	0.016	18	6	0.777	0.019	24	8	0.519	0.018	18	12	0.478	0.021	26	42	0.470	0.011	5	5	0.471	0.022	4	15	0.480	0.021	30	34	0.507	0.011	21	12	0.683	0.018	4	9	0.563	0.026	42	19	0.707	0.013	30	28
chrII	35678	C	T	26	9	0.532	0.016	18	6	0.777	0.019	25	9	0.519	0.018	18	12	0.478	0.021	28	41	0.470	0.011	5	5	0.471	0.022	4	15	0.480	0.021	32	30	0.507	0.011	23	10	0.683	0.018	4	9	0.563	0.026	41	17	0.707	0.013	31	27
chrII	35688	T	G	26	10	0.532	0.016	20	6	0.777	0.019	28	10	0.519	0.018	18	13	0.478	0.021	28	43	0.470	0.011	5	5	0.471	0.022	6	14	0.480	0.021	29	32	0.507	0.011	21	12	0.683	0.018	4	10	0.563	0.026	38	21	0.707	0.013	32	30
chrII	35711	C	G	25	12	0.532	0.016	21	6	0.777	0.019	29	8	0.519	0.018	13	12	0.478	0.021	33	37	0.470	0.011	6	3	0.471	0.022	6	12	0.480	0.021	32	30	0.507	0.011	21	13	0.683	0.018	4	6	0.563	0.026	40	21	0.707	0.013	33	24
chrII	35712	T	C	25	12	0.532	0.016	21	6	0.777	0.019	29	8	0.519	0.018	13	12	0.478	0.021	33	37	0.470	0.011	6	3	0.471	0.022	6	12	0.480	0.021	32	30	0.507	0.011	21	13	0.683	0.018	4	6	0.563	0.026	40	21	0.707	0.013	33	24
chrII	35718	C	T	25	13	0.532	0.016	22	7	0.777	0.019	29	9	0.519	0.018	12	13	0.478	0.021	31	42	0.470	0.011	7	4	0.471	0.022	6	13	0.480	0.021	30	34	0.507	0.011	23	15	0.683	0.018	4	7	0.563	0.026	41	23	0.707	0.013	32	27
chrII	35722	T	C	25	13	0.532	0.016	22	7	0.777	0.019	29	9	0.519	0.018	12	13	0.478	0.021	31	42	0.470	0.011	7	4	0.471	0.022	6	13	0.480	0.021	30	34	0.507	0.011	23	15	0.683	0.018	4	7	0.563	0.026	41	23	0.707	0.013	32	27
chrII	35736	T	C	26	18	0.532	0.016	22	6	0.777	0.019	28	15	0.519	0.018	11	10	0.478	0.021	34	46	0.470	0.011	11	9	0.471	0.022	8	11	0.480	0.021	35	39	0.507	0.011	20	17	0.683	0.018	4	10	0.563	0.026	48	30	0.707	0.013	35	31
chrII	35737	A	C	26	18	0.532	0.016	22	6	0.777	0.019	28	15	0.519	0.018	11	10	0.478	0.021	34	46	0.470	0.011	11	9	0.471	0.022	8	11	0.480	0.021	35	39	0.507	0.011	20	17	0.683	0.018	4	10	0.563	0.026	48	30	0.707	0.013	35	31
chrII	35816	A	T	25	16	0.532	0.016	17	9	0.777	0.019	23	16	0.519	0.018	6	12	0.478	0.021	37	44	0.470	0.011	17	13	0.471	0.022	13	8	0.480	0.021	40	39	0.507	0.011	14	14	0.683	0.018	10	9	0.563	0.026	57	22	0.707	0.013	36	33
chrII	36362	A	G	20	11	0.532	0.016	18	2	0.783	0.018	10	9	0.531	0.018	8	11	0.484	0.021	32	47	0.468	0.011	8	7	0.487	0.022	3	18	0.479	0.021	36	32	0.511	0.011	14	7	0.690	0.018	6	4	0.580	0.026	41	10	0.712	0.012	29	22
chrII	36366	A	T	20	11	0.532	0.016	18	2	0.783	0.018	10	9	0.531	0.018	8	11	0.484	0.021	32	47	0.468	0.011	8	7	0.487	0.022	3	18	0.479	0.021	36	32	0.511	0.011	14	7	0.690	0.018	6	4	0.580	0.026	41	10	0.712	0.012	29	22
chrII	36389	T	C	16	20	0.532	0.016	20	3	0.783	0.018	10	13	0.531	0.018	10	10	0.484	0.021	35	45	0.468	0.011	6	11	0.487	0.022	5	19	0.479	0.021	37	33	0.511	0.011	12	9	0.690	0.018	7	6	0.580	0.026	42	9	0.712	0.012	30	22
chrII	36492	C	T	10	13	0.532	0.016	6	0	0.783	0.018	17	9	0.531	0.018	7	11	0.484	0.021	21	27	0.468	0.011	7	11	0.487	0.022	6	4	0.479	0.021	19	23	0.511	0.011	14	15	0.690	0.018	6	7	0.580	0.026	22	16	0.712	0.012	15	26
chrII	36830	A	G	13	14	0.535	0.016	18	8	0.783	0.018	23	10	0.530	0.018	10	12	0.482	0.021	27	32	0.469	0.011	10	10	0.485	0.022	9	6	0.477	0.021	36	36	0.510	0.011	22	3	0.690	0.018	11	5	0.580	0.026	29	18	0.712	0.012	18	27
chrII	37424	G	A	24	19	0.535	0.016	33	10	0.783	0.018	18	19	0.530	0.018	15	21	0.482	0.021	57	59	0.470	0.011	11	15	0.485	0.022	23	26	0.477	0.021	44	50	0.510	0.011	24	13	0.690	0.018	10	3	0.580	0.026	51	29	0.712	0.012	36	52
chrII	37454	C	T	22	18	0.530	0.016	22	7	0.785	0.018	23	19	0.532	0.018	18	21	0.482	0.021	55	51	0.471	0.011	11	15	0.485	0.022	16	23	0.479	0.021	40	52	0.510	0.011	22	10	0.692	0.018	10	4	0.577	0.027	52	21	0.716	0.013	34	47
chrII	37628	C	T	14	17	0.530	0.016	31	6	0.785	0.018	19	12	0.532	0.018	16	16	0.482	0.021	45	58	0.471	0.011	17	13	0.485	0.022	17	18	0.479	0.021	51	53	0.510	0.011	28	6	0.692	0.018	11	7	0.577	0.027	61	21	0.716	0.013	60	47
chrII	38273	C	T	36	33	0.530	0.016	31	8	0.789	0.018	21	18	0.531	0.018	16	20	0.480	0.020	43	56	0.469	0.011	16	18	0.490	0.022	13	22	0.481	0.021	63	51	0.510	0.011	22	22	0.689	0.018	17	8	0.576	0.026	48	17	0.721	0.012	36	35
chrII	38577	C	A	24	18	0.531	0.016	11	5	0.789	0.018	19	17	0.531	0.018	18	7	0.480	0.020	21	37	0.469	0.011	16	11	0.490	0.022	14	16	0.481	0.021	23	43	0.510	0.011	16	9	0.689	0.018	18	10	0.576	0.026	21	7	0.721	0.012	38	17
chrII	39234	A	T	19	23	0.531	0.016	21	5	0.789	0.018	15	18	0.531	0.018	16	15	0.480	0.020	39	39	0.469	0.011	8	9	0.490	0.022	23	18	0.481	0.021	40	41	0.510	0.011	31	10	0.690	0.018	7	13	0.576	0.026	48	13	0.721	0.012	35	32
chrII	40714	T	A	7	3	0.530	0.017	4	7	0.802	0.017	4	5	0.529	0.018	0	3	0.477	0.021	10	22	0.470	0.011	7	8	0.487	0.022	2	8	0.480	0.021	22	21	0.510	0.011	9	6	0.680	0.018	1	4	0.572	0.026	22	8	0.717	0.013	13	10
chrII	43104	C	T	1	2	0.537	0.017	0	0	0.802	0.018	3	0	0.532	0.019	0	0	0.484	0.022	0	1	0.468	0.011	0	0	0.499	0.023	0	0	0.480	0.022	3	1	0.505	0.012	0	0	0.678	0.019	1	0	0.564	0.028	2	2	0.722	0.013	3	0
chrII	46603	T	C	18	9	0.545	0.018	23	5	0.806	0.018	9	12	0.536	0.020	12	5	0.484	0.023	33	27	0.469	0.012	9	14	0.501	0.025	10	9	0.482	0.022	25	37	0.503	0.012	15	3	0.676	0.020	7	10	0.580	0.029	24	9	0.722	0.014	25	30
chrII	46720	T	C	24	12	0.545	0.018	20	10	0.806	0.018	23	31	0.536	0.020	22	16	0.484	0.023	40	47	0.469	0.012	26	20	0.501	0.025	10	23	0.482	0.022	34	52	0.503	0.012	30	9	0.676	0.020	13	13	0.580	0.029	31	12	0.722	0.014	30	47
chrII	49603	A	G	28	12	0.536	0.017	18	5	0.790	0.018	16	13	0.527	0.019	14	14	0.485	0.022	59	34	0.469	0.012	10	18	0.504	0.023	21	13	0.488	0.022	58	55	0.493	0.012	19	15	0.667	0.019	13	9	0.577	0.028	42	14	0.721	0.013	37	44
chrII	49999	A	G	27	33	0.536	0.017	27	8	0.790	0.018	22	23	0.527	0.019	22	20	0.485	0.022	79	56	0.469	0.012	12	19	0.504	0.023	7	18	0.488	0.022	62	60	0.493	0.012	30	3	0.667	0.019	14	12	0.577	0.028	66	20	0.721	0.013	48	53
chrII	54156	T	C	5	15	0.518	0.016	4	1	0.785	0.015	7	8	0.525	0.016	11	11	0.490	0.019	33	35	0.484	0.010	2	8	0.489	0.020	12	9	0.463	0.018	44	42	0.489	0.010	11	7	0.661	0.016	1	8	0.597	0.023	32	11	0.720	0.011	17	32
chrII	56928	C	T	34	23	0.506	0.014	45	7	0.760	0.014	24	12	0.523	0.016	17	21	0.493	0.018	62	59	0.481	0.009	25	11	0.495	0.019	6	11	0.472	0.017	68	60	0.499	0.010	35	7	0.647	0.016	13	5	0.620	0.021	58	9	0.724	0.010	38	50
chrII	59164	G	C	19	16	0.498	0.015	35	6	0.760	0.015	21	20	0.517	0.016	12	16	0.503	0.019	35	50	0.485	0.010	19	15	0.492	0.019	21	20	0.462	0.018	40	35	0.501	0.010	20	11	0.657	0.016	9	7	0.614	0.022	60	13	0.727	0.011	34	44
chrII	59755	T	C	0	1	0.498	0.016	0	5	0.756	0.015	0	3	0.513	0.017	0	1	0.506	0.020	0	13	0.489	0.010	0	1	0.489	0.020	0	0	0.465	0.019	0	10	0.500	0.010	0	1	0.659	0.016	0	0	0.612	0.023	0	7	0.726	0.011	0	8
chrII	60609	T	A	18	13	0.497	0.016	15	1	0.759	0.015	12	15	0.512	0.017	20	7	0.506	0.020	50	47	0.490	0.010	6	1	0.478	0.020	9	16	0.464	0.019	53	31	0.503	0.010	25	16	0.660	0.016	10	11	0.610	0.023	35	15	0.725	0.011	29	28
chrII	68834	C	T	17	18	0.498	0.015	15	9	0.728	0.015	20	15	0.520	0.016	9	11	0.490	0.019	36	28	0.484	0.010	15	11	0.491	0.019	17	6	0.446	0.018	33	48	0.499	0.010	20	6	0.657	0.016	5	6	0.612	0.022	37	11	0.725	0.011	36	33
chrII	69772	A	G	27	35	0.495	0.015	34	9	0.729	0.015	13	24	0.524	0.016	14	11	0.494	0.018	60	76	0.486	0.010	15	14	0.491	0.019	15	15	0.444	0.018	53	59	0.502	0.010	25	19	0.657	0.016	13	13	0.615	0.021	56	29	0.728	0.011	54	64
chrII	71862	A	G	15	21	0.482	0.015	14	6	0.730	0.015	17	9	0.528	0.016	5	11	0.489	0.019	24	23	0.484	0.010	9	7	0.493	0.020	12	9	0.443	0.018	20	33	0.505	0.010	15	2	0.657	0.016	12	2	0.622	0.022	37	14	0.727	0.011	28	20
chrII	72663	T	C	51	56	0.482	0.015	59	20	0.730	0.015	33	34	0.528	0.016	30	29	0.489	0.019	76	87	0.484	0.010	31	30	0.493	0.020	29	34	0.443	0.018	75	76	0.505	0.010	39	24	0.657	0.016	27	11	0.622	0.022	84	44	0.727	0.011	84	62
chrII	72826	G	A	49	31	0.477	0.015	43	12	0.728	0.015	23	23	0.533	0.016	26	22	0.489	0.019	46	66	0.482	0.010	19	20	0.490	0.020	22	42	0.444	0.018	50	73	0.504	0.010	44	27	0.660	0.016	20	12	0.626	0.022	60	20	0.721	0.011	52	49
chrII	73337	T	C	19	13	0.477	0.015	25	9	0.728	0.015	16	24	0.533	0.016	19	14	0.489	0.019	38	43	0.482	0.010	9	11	0.490	0.020	5	12	0.444	0.018	38	27	0.504	0.010	23	6	0.660	0.016	5	6	0.626	0.022	42	29	0.721	0.011	34	33
chrII	73354	C	T	18	13	0.477	0.015	25	6	0.728	0.015	16	24	0.533	0.016	16	10	0.489	0.019	40	42	0.482	0.010	11	10	0.490	0.020	7	10	0.444	0.018	37	26	0.504	0.010	22	5	0.660	0.016	2	6	0.626	0.022	40	28	0.721	0.011	36	29
chrII	73448	A	G	23	22	0.477	0.015	20	10	0.728	0.015	19	15	0.533	0.016	9	11	0.489	0.019	48	51	0.482	0.010	16	11	0.490	0.020	4	7	0.444	0.018	31	24	0.504	0.010	25	10	0.660	0.016	5	12	0.626	0.022	37	24	0.721	0.011	35	33
chrII	73470	T	C	23	25	0.477	0.015	20	10	0.728	0.015	20	15	0.533	0.016	11	14	0.489	0.019	52	60	0.482	0.010	16	13	0.490	0.020	4	6	0.444	0.018	32	27	0.504	0.010	24	10	0.660	0.016	5	12	0.626	0.022	46	25	0.721	0.011	41	32
chrII	73594	A	G	15	30	0.477	0.015	33	8	0.728	0.015	22	17	0.533	0.016	11	11	0.489	0.019	47	59	0.482	0.010	14	15	0.490	0.020	10	18	0.444	0.018	41	37	0.504	0.010	18	15	0.660	0.016	13	5	0.626	0.022	57	26	0.721	0.011	37	58
chrII	73697	A	C	29	31	0.477	0.015	31	9	0.728	0.015	25	26	0.533	0.016	20	17	0.489	0.019	58	52	0.482	0.010	8	13	0.490	0.020	12	21	0.444	0.018	46	51	0.504	0.010	27	15	0.660	0.016	6	6	0.626	0.022	73	23	0.721	0.011	56	57
chrII	73758	G	T	31	29	0.477	0.015	43	10	0.728	0.015	25	23	0.533	0.016	24	17	0.489	0.019	63	66	0.482	0.010	20	17	0.490	0.020	18	33	0.444	0.018	46	57	0.504	0.010	44	16	0.660	0.016	12	13	0.626	0.022	72	33	0.721	0.011	59	56
chrII	73871	C	T	26	35	0.477	0.015	46	7	0.728	0.015	35	23	0.533	0.016	24	15	0.489	0.019	59	51	0.482	0.010	16	21	0.490	0.020	16	44	0.444	0.018	52	78	0.504	0.010	42	16	0.660	0.016	26	13	0.626	0.022	53	16	0.721	0.011	47	50
chrII	73943	G	A	25	30	0.477	0.015	37	6	0.728	0.015	24	17	0.533	0.016	26	14	0.489	0.019	59	39	0.482	0.010	14	13	0.490	0.020	11	37	0.444	0.018	43	69	0.504	0.010	42	12	0.660	0.016	18	9	0.626	0.022	48	19	0.721	0.011	39	42
chrII	74102	C	T	31	11	0.479	0.014	25	7	0.728	0.015	20	15	0.533	0.016	13	16	0.489	0.019	63	64	0.482	0.009	13	11	0.490	0.020	16	11	0.446	0.017	44	54	0.503	0.010	19	12	0.660	0.016	13	7	0.629	0.021	53	14	0.720	0.010	42	41
chrII	74189	T	C	35	24	0.479	0.014	31	7	0.728	0.015	28	20	0.533	0.016	19	22	0.489	0.019	56	64	0.482	0.009	17	15	0.490	0.020	16	26	0.446	0.017	60	70	0.503	0.010	27	15	0.660	0.016	11	9	0.629	0.021	62	24	0.720	0.010	43	50
chrII	74688	C	T	39	40	0.480	0.014	42	11	0.728	0.015	34	36	0.534	0.016	20	23	0.487	0.019	72	70	0.484	0.009	18	29	0.496	0.019	21	30	0.446	0.017	58	57	0.502	0.010	47	19	0.660	0.015	20	13	0.632	0.021	57	29	0.720	0.010	69	43
chrII	74853	A	T	7	2	0.480	0.014	12	3	0.728	0.015	11	4	0.534	0.016	3	7	0.487	0.019	29	32	0.484	0.009	1	2	0.496	0.019	4	6	0.446	0.017	27	30	0.502	0.010	12	9	0.660	0.015	6	2	0.632	0.021	30	7	0.720	0.010	10	11
chrII	74920	C	T	9	3	0.480	0.014	14	3	0.728	0.015	7	5	0.534	0.016	3	7	0.487	0.019	32	43	0.484	0.009	0	5	0.496	0.019	13	7	0.446	0.017	33	26	0.502	0.010	8	9	0.660	0.015	6	4	0.632	0.021	17	11	0.720	0.010	18	11
chrII	75097	T	A	4	8	0.478	0.014	19	2	0.728	0.015	11	5	0.535	0.015	6	5	0.488	0.019	40	24	0.485	0.009	2	7	0.497	0.019	10	6	0.446	0.017	44	39	0.501	0.010	12	2	0.660	0.015	11	4	0.632	0.021	24	13	0.720	0.010	12	13
chrII	75102	G	T	2	6	0.478	0.014	17	3	0.728	0.015	8	5	0.535	0.015	6	5	0.488	0.019	36	17	0.485	0.009	2	7	0.497	0.019	10	6	0.446	0.017	31	32	0.501	0.010	9	2	0.660	0.015	9	3	0.632	0.021	22	12	0.720	0.010	8	8
chrII	75103	T	A	2	6	0.478	0.014	17	3	0.728	0.015	8	5	0.535	0.015	6	5	0.488	0.019	36	17	0.485	0.009	2	7	0.497	0.019	10	6	0.446	0.017	31	32	0.501	0.010	9	2	0.660	0.015	9	3	0.632	0.021	22	12	0.720	0.010	8	8
chrII	75163	G	A	16	8	0.478	0.014	17	4	0.728	0.015	5	14	0.535	0.015	11	6	0.488	0.019	46	33	0.485	0.009	6	8	0.497	0.019	16	11	0.446	0.017	40	38	0.501	0.010	22	7	0.660	0.015	12	4	0.632	0.021	41	12	0.720	0.010	19	20
chrII	75564	C	T	36	53	0.479	0.014	35	29	0.727	0.015	39	34	0.536	0.016	30	35	0.486	0.019	66	79	0.480	0.009	24	17	0.502	0.019	26	23	0.451	0.018	75	67	0.501	0.010	27	21	0.660	0.015	32	9	0.636	0.021	69	28	0.718	0.011	64	64
chrII	76203	A	G	30	37	0.479	0.014	31	19	0.727	0.015	24	39	0.536	0.016	25	24	0.486	0.019	70	87	0.480	0.009	16	26	0.502	0.019	23	38	0.451	0.018	79	63	0.501	0.010	43	23	0.660	0.015	15	6	0.636	0.021	65	17	0.718	0.011	59	65
chrII	76212	C	T	34	39	0.479	0.014	32	20	0.727	0.015	25	37	0.536	0.016	24	27	0.486	0.019	71	93	0.480	0.009	12	28	0.502	0.019	23	37	0.451	0.018	74	60	0.501	0.010	43	21	0.660	0.015	16	6	0.636	0.021	67	16	0.718	0.011	61	68
chrII	76314	T	G	28	36	0.479	0.014	47	13	0.727	0.015	37	30	0.537	0.016	30	27	0.486	0.019	78	93	0.480	0.009	14	23	0.502	0.019	19	31	0.451	0.018	57	64	0.501	0.010	27	27	0.660	0.015	15	9	0.636	0.021	76	23	0.718	0.011	59	65
chrII	76824	A	G	6	14	0.479	0.014	14	4	0.727	0.015	15	6	0.537	0.016	7	6	0.486	0.019	37	39	0.480	0.009	9	4	0.502	0.019	9	3	0.451	0.018	35	36	0.501	0.010	10	8	0.660	0.015	7	6	0.636	0.021	35	15	0.718	0.011	26	16
chrII	76869	G	A	8	17	0.479	0.014	11	6	0.727	0.015	16	13	0.537	0.016	9	5	0.486	0.019	39	38	0.480	0.009	11	3	0.502	0.019	10	9	0.451	0.018	31	42	0.501	0.010	13	11	0.660	0.015	7	12	0.636	0.021	44	15	0.718	0.011	24	21
chrII	76947	A	G	13	20	0.479	0.014	10	7	0.727	0.015	29	27	0.537	0.016	13	7	0.486	0.019	38	57	0.480	0.009	4	15	0.502	0.019	6	17	0.451	0.018	38	39	0.501	0.010	20	15	0.660	0.015	7	18	0.636	0.021	45	28	0.718	0.011	31	39
chrII	77223	T	C	19	10	0.479	0.014	8	3	0.727	0.015	14	12	0.537	0.016	12	7	0.486	0.019	37	58	0.480	0.009	9	9	0.502	0.019	6	6	0.451	0.018	34	38	0.501	0.010	14	14	0.660	0.015	8	4	0.636	0.021	48	13	0.718	0.011	37	11
chrII	77238	G	A	18	10	0.479	0.014	7	3	0.727	0.015	14	12	0.537	0.016	10	7	0.486	0.019	35	58	0.480	0.009	11	9	0.502	0.019	6	5	0.451	0.018	38	37	0.501	0.010	16	14	0.660	0.015	8	3	0.636	0.021	45	14	0.718	0.011	37	10
chrII	77239	G	A	18	10	0.479	0.014	7	3	0.727	0.015	14	12	0.537	0.016	10	7	0.486	0.019	35	58	0.480	0.009	11	9	0.502	0.019	6	5	0.451	0.018	38	37	0.501	0.010	16	14	0.660	0.015	8	3	0.636	0.021	45	14	0.718	0.011	37	10
chrII	77259	G	T	12	9	0.479	0.014	7	3	0.727	0.015	13	13	0.537	0.016	9	6	0.486	0.019	31	52	0.480	0.009	7	7	0.502	0.019	6	4	0.450	0.018	33	32	0.501	0.010	16	11	0.660	0.015	8	4	0.636	0.021	37	14	0.718	0.011	33	12
chrII	79068	T	C	22	20	0.479	0.014	32	13	0.726	0.015	13	32	0.538	0.016	7	20	0.486	0.020	57	56	0.480	0.010	14	18	0.502	0.020	9	14	0.447	0.018	58	46	0.501	0.010	36	10	0.661	0.016	6	7	0.636	0.021	50	23	0.717	0.011	45	46
chrII	80202	C	T	4	0	0.479	0.014	2	0	0.726	0.015	4	3	0.538	0.016	2	0	0.485	0.020	9	3	0.480	0.010	5	4	0.502	0.020	2	3	0.447	0.018	11	10	0.501	0.010	2	0	0.661	0.016	2	2	0.636	0.021	10	2	0.717	0.011	0	3
chrII	80873	C	A	16	10	0.472	0.015	16	3	0.712	0.016	8	8	0.535	0.017	11	5	0.490	0.021	24	33	0.481	0.010	7	17	0.488	0.021	11	13	0.446	0.019	23	26	0.498	0.010	10	4	0.655	0.016	3	0	0.636	0.022	19	9	0.708	0.011	21	16
chrII	83698	C	T	30	25	0.466	0.014	16	16	0.703	0.016	35	28	0.538	0.016	14	24	0.489	0.020	48	52	0.485	0.009	22	22	0.485	0.020	10	19	0.459	0.018	41	44	0.490	0.010	37	11	0.652	0.015	13	4	0.631	0.022	59	24	0.704	0.011	49	51
chrII	88312	A	G	16	9	0.462	0.013	8	10	0.701	0.015	6	10	0.532	0.015	4	11	0.492	0.018	41	34	0.483	0.009	3	13	0.479	0.018	8	16	0.458	0.016	26	27	0.490	0.009	19	12	0.664	0.014	6	1	0.626	0.020	35	4	0.702	0.010	20	22
chrII	88322	C	T	16	8	0.462	0.013	9	8	0.701	0.015	5	8	0.532	0.015	4	12	0.492	0.018	38	32	0.483	0.009	3	12	0.479	0.018	2	15	0.458	0.016	27	21	0.490	0.009	21	11	0.664	0.014	6	1	0.626	0.020	27	3	0.702	0.010	18	17
chrII	89547	A	G	32	44	0.462	0.013	19	18	0.701	0.015	32	13	0.532	0.015	24	42	0.492	0.018	44	80	0.483	0.009	19	14	0.479	0.018	19	18	0.458	0.016	64	70	0.490	0.009	26	18	0.664	0.014	19	16	0.626	0.020	62	23	0.702	0.010	68	58
chrII	90732	C	A	9	15	0.460	0.013	16	4	0.698	0.015	20	10	0.534	0.015	18	13	0.492	0.018	35	25	0.482	0.009	6	16	0.479	0.018	10	16	0.460	0.016	37	22	0.487	0.009	6	9	0.666	0.014	11	5	0.631	0.020	34	6	0.702	0.010	14	25
chrII	92112	A	T	3	8	0.460	0.013	3	0	0.696	0.015	4	5	0.531	0.015	5	1	0.491	0.018	28	17	0.481	0.009	5	3	0.473	0.018	0	4	0.459	0.016	17	19	0.490	0.009	8	1	0.665	0.014	2	0	0.636	0.020	14	6	0.700	0.010	7	9
chrII	93811	T	C	16	29	0.467	0.013	21	10	0.693	0.015	28	15	0.534	0.015	7	23	0.492	0.018	45	60	0.484	0.009	8	13	0.469	0.018	18	20	0.454	0.017	39	43	0.493	0.009	26	9	0.668	0.014	22	10	0.641	0.020	40	31	0.703	0.010	42	45
chrII	95085	G	A	22	20	0.469	0.013	17	5	0.678	0.016	14	13	0.537	0.015	11	4	0.493	0.019	35	38	0.486	0.009	4	16	0.473	0.019	12	12	0.468	0.017	29	32	0.488	0.009	14	6	0.679	0.014	18	8	0.634	0.021	45	19	0.703	0.010	37	19
chrII	95581	G	A	25	25	0.469	0.013	9	3	0.667	0.016	18	14	0.530	0.015	9	13	0.482	0.018	56	43	0.485	0.009	21	12	0.473	0.018	14	7	0.456	0.017	48	54	0.493	0.009	20	10	0.676	0.014	12	4	0.637	0.021	44	18	0.704	0.010	34	29
chrII	96088	C	T	5	10	0.465	0.013	5	1	0.660	0.016	7	4	0.516	0.015	6	4	0.475	0.018	13	12	0.483	0.009	4	2	0.476	0.019	2	2	0.460	0.017	18	22	0.488	0.009	4	2	0.665	0.015	6	1	0.637	0.020	11	4	0.704	0.010	18	19
chrII	102242	T	C	34	57	0.475	0.012	41	25	0.654	0.015	39	28	0.531	0.013	18	22	0.462	0.016	71	69	0.487	0.008	11	22	0.464	0.016	31	22	0.443	0.016	57	86	0.487	0.008	31	26	0.663	0.013	12	19	0.624	0.019	62	40	0.689	0.009	77	63
chrII	102968	T	C	28	33	0.477	0.012	18	12	0.651	0.014	24	20	0.535	0.013	12	14	0.466	0.016	48	43	0.488	0.008	20	8	0.461	0.016	16	12	0.446	0.016	49	56	0.488	0.008	18	9	0.665	0.013	13	12	0.625	0.018	49	28	0.689	0.009	48	51
chrII	103646	C	T	15	18	0.479	0.012	21	8	0.647	0.014	6	13	0.532	0.013	10	4	0.471	0.016	34	35	0.487	0.008	9	5	0.465	0.016	7	10	0.442	0.015	25	31	0.486	0.008	15	6	0.668	0.013	5	9	0.624	0.018	33	7	0.686	0.009	27	12
chrII	103652	C	T	14	21	0.479	0.012	23	7	0.647	0.014	5	14	0.532	0.013	8	5	0.471	0.016	36	33	0.487	0.008	10	7	0.465	0.016	7	10	0.442	0.015	25	31	0.486	0.008	16	6	0.668	0.013	5	10	0.624	0.018	33	7	0.686	0.009	24	13
chrII	104641	T	C	6	5	0.484	0.011	1	2	0.642	0.014	6	2	0.521	0.012	1	1	0.466	0.015	17	11	0.485	0.008	3	3	0.460	0.015	6	4	0.445	0.015	21	29	0.484	0.008	18	6	0.665	0.012	8	0	0.623	0.018	17	3	0.687	0.009	11	14
chrII	104669	G	A	12	5	0.484	0.011	0	2	0.642	0.014	7	2	0.521	0.012	3	4	0.466	0.015	18	11	0.485	0.008	5	2	0.460	0.015	7	5	0.445	0.015	17	27	0.484	0.008	19	7	0.665	0.012	9	0	0.623	0.018	17	3	0.687	0.009	16	12
chrII	105374	C	T	14	10	0.486	0.011	3	5	0.644	0.014	8	11	0.521	0.012	4	1	0.462	0.015	23	31	0.483	0.008	5	2	0.462	0.015	7	2	0.440	0.015	26	22	0.486	0.008	11	3	0.665	0.012	5	4	0.626	0.017	21	10	0.688	0.008	19	21
chrII	105478	C	T	17	14	0.486	0.011	5	8	0.644	0.014	9	9	0.521	0.012	4	5	0.462	0.015	30	31	0.483	0.008	12	15	0.462	0.015	7	6	0.440	0.015	31	29	0.486	0.008	18	5	0.665	0.012	6	4	0.626	0.017	30	13	0.688	0.008	35	23
chrII	105799	C	T	24	27	0.489	0.011	28	16	0.648	0.013	19	24	0.522	0.012	16	15	0.461	0.015	47	57	0.481	0.008	18	17	0.464	0.015	18	22	0.436	0.014	54	43	0.487	0.008	25	12	0.667	0.012	18	11	0.623	0.017	51	26	0.689	0.008	38	56
chrII	107123	A	T	21	31	0.490	0.011	15	9	0.651	0.013	24	21	0.519	0.012	19	11	0.464	0.014	63	47	0.480	0.007	12	17	0.463	0.015	7	15	0.437	0.014	46	48	0.489	0.008	30	14	0.670	0.012	16	10	0.625	0.017	54	27	0.686	0.008	26	45
chrII	107418	T	C	16	17	0.491	0.010	5	8	0.650	0.013	11	8	0.519	0.011	10	14	0.466	0.014	33	56	0.478	0.007	6	5	0.460	0.014	10	8	0.435	0.014	23	41	0.491	0.008	15	6	0.669	0.011	8	3	0.615	0.016	33	17	0.687	0.008	18	28
chrII	107696	G	T	25	23	0.491	0.010	18	6	0.650	0.013	14	14	0.519	0.011	16	12	0.466	0.014	54	59	0.478	0.007	12	16	0.460	0.014	17	20	0.435	0.014	56	43	0.491	0.008	30	8	0.669	0.011	13	7	0.615	0.016	65	22	0.687	0.008	54	41
chrII	108568	G	A	19	41	0.491	0.010	26	6	0.649	0.013	14	16	0.520	0.011	11	17	0.468	0.014	42	45	0.478	0.007	7	12	0.459	0.014	14	19	0.435	0.014	45	57	0.491	0.007	25	5	0.670	0.011	5	7	0.613	0.016	48	15	0.685	0.008	51	33
chrII	108764	T	C	18	22	0.491	0.010	17	12	0.648	0.013	12	23	0.519	0.011	17	7	0.467	0.014	37	43	0.478	0.007	9	5	0.457	0.014	13	17	0.434	0.013	47	38	0.491	0.007	27	11	0.668	0.011	7	7	0.613	0.016	40	12	0.685	0.008	23	32
chrII	112335	C	A	6	29	0.486	0.010	12	10	0.644	0.012	8	12	0.500	0.010	12	16	0.473	0.013	48	49	0.473	0.007	15	4	0.452	0.013	5	10	0.431	0.012	42	33	0.485	0.007	26	11	0.673	0.010	9	0	0.625	0.015	38	18	0.669	0.008	27	35
chrII	112480	C	T	16	15	0.486	0.010	15	11	0.644	0.012	14	16	0.500	0.010	23	23	0.473	0.013	55	46	0.473	0.007	14	21	0.452	0.013	12	23	0.431	0.012	34	52	0.485	0.007	20	18	0.673	0.010	17	8	0.625	0.015	44	27	0.669	0.008	39	40
chrII	114766	T	C	26	13	0.486	0.009	11	3	0.645	0.011	16	13	0.500	0.010	12	12	0.470	0.012	45	35	0.473	0.007	8	10	0.456	0.013	7	11	0.430	0.012	38	40	0.483	0.007	17	10	0.674	0.010	3	10	0.623	0.014	39	10	0.669	0.007	40	32
chrII	115774	G	A	27	32	0.488	0.009	27	19	0.644	0.011	23	29	0.501	0.010	15	11	0.470	0.012	44	56	0.470	0.006	25	31	0.456	0.012	17	18	0.431	0.012	55	60	0.482	0.007	33	14	0.674	0.010	22	11	0.624	0.014	51	34	0.670	0.007	49	47
chrII	116038	C	T	23	25	0.488	0.009	10	6	0.644	0.011	23	16	0.501	0.010	5	4	0.470	0.012	37	38	0.470	0.006	12	7	0.456	0.012	7	14	0.431	0.012	34	39	0.482	0.007	21	4	0.674	0.010	7	6	0.624	0.014	41	14	0.670	0.007	31	26
chrII	116084	C	T	25	27	0.488	0.009	10	11	0.644	0.011	20	19	0.501	0.010	7	4	0.470	0.012	45	48	0.470	0.006	12	9	0.456	0.012	3	10	0.431	0.012	37	39	0.482	0.007	22	9	0.674	0.010	9	5	0.624	0.014	46	18	0.670	0.007	32	30
chrII	116102	G	A	19	21	0.488	0.009	8	11	0.644	0.011	20	15	0.501	0.010	8	3	0.470	0.012	44	45	0.470	0.006	14	8	0.456	0.012	3	7	0.431	0.012	35	36	0.482	0.007	15	6	0.674	0.010	7	1	0.624	0.014	44	14	0.670	0.007	22	19
chrII	116106	T	C	19	21	0.488	0.009	8	11	0.644	0.011	20	15	0.501	0.010	8	3	0.470	0.012	44	45	0.470	0.006	14	8	0.456	0.012	3	7	0.431	0.012	35	36	0.482	0.007	15	6	0.674	0.010	7	1	0.624	0.014	44	14	0.670	0.007	22	19
chrII	116143	G	A	15	23	0.488	0.009	9	12	0.644	0.011	18	15	0.501	0.010	11	5	0.470	0.012	49	47	0.470	0.006	13	10	0.456	0.012	3	9	0.431	0.012	38	35	0.482	0.007	21	12	0.674	0.010	7	3	0.624	0.014	45	14	0.670	0.007	23	25
chrII	116518	C	T	49	57	0.490	0.009	35	21	0.645	0.011	36	46	0.498	0.010	34	44	0.471	0.012	96	88	0.471	0.006	26	26	0.459	0.012	30	53	0.431	0.012	109	109	0.482	0.007	56	24	0.674	0.010	35	14	0.619	0.014	96	36	0.672	0.007	66	109
chrII	116613	G	A	52	61	0.490	0.009	37	36	0.645	0.011	35	49	0.498	0.010	32	53	0.471	0.012	102	89	0.471	0.006	26	35	0.459	0.012	35	41	0.431	0.012	99	115	0.482	0.007	59	36	0.674	0.010	37	18	0.619	0.014	84	33	0.672	0.007	78	94
chrII	116701	C	T	51	41	0.489	0.009	24	23	0.643	0.011	33	47	0.498	0.010	23	29	0.471	0.012	69	80	0.470	0.006	28	20	0.459	0.012	32	29	0.430	0.012	84	92	0.482	0.007	37	30	0.673	0.010	21	14	0.618	0.014	84	29	0.671	0.007	67	96
chrII	116704	T	C	51	41	0.489	0.009	24	23	0.643	0.011	33	47	0.498	0.010	23	29	0.471	0.012	69	80	0.470	0.006	28	20	0.459	0.012	32	29	0.430	0.012	84	92	0.482	0.007	37	30	0.673	0.010	21	14	0.618	0.014	84	29	0.671	0.007	67	96
chrII	116707	A	T	51	41	0.489	0.009	24	23	0.643	0.011	33	47	0.498	0.010	23	29	0.471	0.012	69	80	0.470	0.006	28	20	0.459	0.012	32	29	0.430	0.012	84	92	0.482	0.007	37	30	0.673	0.010	21	14	0.618	0.014	84	29	0.671	0.007	67	96
chrII	116832	A	G	42	46	0.489	0.009	41	11	0.641	0.011	40	66	0.498	0.010	28	39	0.471	0.012	81	89	0.470	0.006	19	25	0.459	0.012	18	29	0.430	0.012	100	107	0.482	0.007	30	28	0.673	0.010	22	17	0.616	0.014	66	32	0.671	0.007	72	88
chrII	116848	G	T	38	27	0.489	0.009	35	7	0.641	0.011	40	51	0.498	0.010	26	29	0.471	0.012	76	70	0.470	0.006	21	16	0.459	0.012	16	24	0.430	0.012	84	85	0.482	0.007	27	20	0.673	0.010	22	16	0.616	0.014	67	20	0.671	0.007	66	77
chrII	116850	G	A	38	27	0.489	0.009	35	7	0.641	0.011	40	51	0.498	0.010	26	29	0.471	0.012	76	70	0.470	0.006	21	16	0.459	0.012	16	24	0.430	0.012	84	85	0.482	0.007	27	20	0.673	0.010	22	16	0.616	0.014	67	20	0.671	0.007	66	77
chrII	116939	G	A	36	36	0.489	0.009	30	4	0.641	0.011	36	47	0.498	0.010	21	25	0.469	0.012	67	69	0.469	0.006	17	15	0.459	0.012	20	29	0.429	0.012	64	95	0.483	0.007	29	17	0.673	0.010	11	18	0.616	0.014	51	28	0.671	0.007	79	70
chrII	116947	T	G	37	36	0.489	0.009	28	4	0.641	0.011	37	42	0.498	0.010	21	24	0.469	0.012	66	65	0.469	0.006	16	15	0.459	0.012	20	30	0.429	0.012	64	95	0.483	0.007	26	15	0.673	0.010	9	21	0.616	0.014	50	28	0.671	0.007	79	76
chrII	117139	G	A	36	36	0.489	0.009	24	13	0.641	0.011	28	37	0.498	0.010	23	36	0.469	0.012	52	62	0.469	0.006	14	11	0.459	0.012	23	22	0.429	0.012	45	76	0.483	0.007	29	17	0.673	0.010	12	7	0.616	0.014	56	22	0.671	0.007	53	64
chrII	117298	A	G	19	20	0.489	0.009	12	5	0.639	0.011	7	8	0.497	0.010	11	11	0.470	0.012	39	45	0.467	0.006	8	12	0.456	0.012	7	14	0.429	0.012	32	29	0.483	0.007	30	9	0.674	0.010	7	3	0.614	0.014	32	15	0.672	0.007	23	35
chrII	117595	T	C	32	26	0.489	0.009	35	13	0.639	0.011	31	19	0.497	0.010	28	13	0.469	0.012	50	54	0.467	0.006	29	20	0.456	0.012	16	9	0.429	0.011	48	44	0.483	0.007	48	20	0.674	0.010	25	2	0.614	0.014	64	14	0.672	0.007	62	38
chrII	117972	G	A	24	36	0.490	0.009	28	13	0.640	0.011	34	22	0.498	0.010	13	24	0.468	0.012	61	74	0.469	0.006	12	20	0.457	0.012	17	19	0.431	0.011	56	69	0.482	0.007	24	20	0.673	0.010	13	10	0.615	0.014	47	13	0.670	0.007	55	61
chrII	118370	A	G	19	24	0.489	0.009	9	10	0.639	0.011	18	16	0.498	0.010	14	13	0.465	0.012	51	49	0.469	0.006	9	5	0.458	0.012	4	13	0.429	0.011	51	45	0.481	0.006	24	10	0.671	0.010	8	8	0.614	0.013	50	26	0.670	0.007	35	39
chrII	118457	C	T	19	28	0.489	0.009	24	9	0.639	0.011	28	23	0.498	0.010	26	8	0.465	0.012	55	48	0.469	0.006	13	8	0.458	0.012	11	23	0.429	0.011	48	48	0.481	0.006	31	5	0.671	0.010	11	3	0.614	0.013	49	31	0.670	0.007	36	44
chrII	118818	C	A	20	27	0.489	0.009	15	9	0.638	0.011	15	13	0.496	0.010	16	22	0.464	0.011	49	47	0.467	0.006	14	13	0.457	0.012	25	10	0.430	0.011	55	40	0.479	0.006	30	10	0.671	0.010	19	4	0.616	0.013	56	27	0.668	0.007	29	57
chrII	118921	C	T	19	29	0.489	0.009	18	13	0.638	0.011	18	9	0.496	0.010	21	22	0.464	0.011	59	67	0.467	0.006	13	19	0.457	0.012	18	12	0.430	0.011	48	46	0.479	0.006	35	21	0.671	0.010	18	5	0.616	0.013	48	21	0.668	0.007	33	62
chrII	118953	C	T	16	28	0.490	0.009	22	13	0.637	0.011	18	7	0.496	0.010	18	21	0.464	0.011	59	72	0.467	0.006	17	18	0.457	0.012	19	14	0.431	0.011	45	51	0.479	0.006	27	23	0.671	0.010	19	8	0.617	0.013	47	25	0.668	0.007	34	48
chrII	118959	C	T	17	24	0.490	0.009	22	14	0.637	0.011	17	8	0.496	0.010	18	24	0.464	0.011	58	72	0.467	0.006	18	17	0.457	0.012	18	15	0.431	0.011	44	50	0.479	0.006	25	24	0.671	0.010	18	9	0.617	0.013	47	26	0.668	0.007	33	51
chrII	119103	T	G	19	22	0.490	0.009	18	8	0.637	0.011	15	18	0.496	0.010	10	18	0.464	0.011	36	48	0.467	0.006	10	17	0.455	0.012	4	19	0.431	0.011	44	48	0.479	0.006	16	10	0.671	0.010	7	4	0.617	0.013	36	15	0.668	0.007	36	30
chrII	119247	A	C	5	9	0.490	0.009	9	2	0.637	0.011	12	10	0.496	0.010	7	13	0.464	0.011	33	32	0.467	0.006	2	2	0.455	0.012	5	5	0.431	0.011	31	27	0.479	0.006	10	3	0.671	0.010	5	8	0.617	0.013	18	21	0.668	0.007	5	12
chrII	119499	A	G	19	29	0.489	0.009	14	6	0.636	0.011	25	20	0.496	0.010	13	20	0.466	0.011	32	43	0.466	0.006	12	17	0.456	0.012	13	12	0.430	0.011	41	61	0.479	0.006	23	11	0.672	0.009	6	10	0.617	0.013	40	24	0.668	0.007	42	51
chrII	119545	T	C	21	31	0.489	0.009	20	12	0.636	0.011	22	13	0.496	0.010	11	21	0.466	0.011	31	42	0.466	0.006	11	7	0.456	0.012	12	18	0.430	0.011	37	60	0.479	0.006	17	6	0.672	0.009	9	5	0.617	0.013	39	25	0.668	0.007	45	33
chrII	119604	A	G	25	31	0.488	0.009	26	16	0.636	0.011	17	17	0.496	0.009	6	23	0.466	0.011	41	44	0.464	0.006	11	8	0.456	0.012	16	11	0.430	0.011	34	54	0.480	0.006	23	12	0.672	0.009	9	12	0.619	0.013	26	23	0.668	0.007	44	33
chrII	119739	A	G	17	27	0.488	0.009	18	5	0.636	0.011	18	22	0.496	0.009	14	10	0.466	0.011	42	43	0.464	0.006	11	22	0.456	0.012	12	19	0.430	0.011	42	44	0.480	0.006	18	11	0.672	0.009	7	5	0.619	0.013	51	17	0.668	0.007	37	30
chrII	119745	G	A	18	25	0.488	0.009	21	5	0.636	0.011	20	23	0.496	0.009	15	10	0.466	0.011	41	44	0.464	0.006	14	22	0.456	0.012	12	20	0.430	0.011	48	44	0.480	0.006	19	9	0.672	0.009	7	5	0.619	0.013	55	18	0.668	0.007	37	27
chrII	120170	G	A	9	9	0.489	0.009	12	7	0.637	0.010	9	8	0.495	0.009	3	13	0.465	0.011	38	22	0.463	0.006	2	2	0.459	0.012	5	5	0.429	0.011	25	21	0.481	0.006	10	8	0.675	0.009	11	2	0.618	0.013	30	19	0.668	0.007	25	16
chrII	120369	G	C	10	5	0.489	0.009	16	12	0.637	0.010	11	10	0.495	0.009	3	9	0.465	0.011	28	24	0.463	0.006	8	13	0.459	0.012	5	5	0.429	0.011	24	34	0.481	0.006	14	10	0.675	0.009	9	4	0.618	0.013	44	19	0.668	0.007	24	16
chrII	120427	C	T	12	6	0.489	0.009	20	7	0.637	0.010	20	9	0.495	0.009	2	9	0.465	0.011	27	23	0.463	0.006	6	9	0.459	0.012	9	3	0.429	0.011	30	25	0.481	0.006	14	15	0.675	0.009	12	4	0.618	0.013	50	19	0.668	0.007	23	19
chrII	120430	G	A	12	6	0.489	0.009	20	7	0.637	0.010	20	9	0.495	0.009	2	9	0.465	0.011	27	23	0.463	0.006	6	9	0.459	0.012	9	3	0.429	0.011	30	25	0.481	0.006	14	15	0.675	0.009	12	4	0.618	0.013	50	19	0.668	0.007	23	19
chrII	120437	C	A	10	6	0.489	0.009	14	7	0.637	0.010	18	8	0.495	0.009	1	8	0.465	0.011	24	26	0.463	0.006	10	9	0.459	0.012	9	2	0.429	0.011	28	25	0.481	0.006	13	14	0.675	0.009	9	4	0.618	0.013	46	16	0.668	0.007	22	17
chrII	120585	A	G	7	12	0.489	0.009	13	7	0.636	0.010	8	10	0.495	0.009	6	8	0.465	0.011	17	20	0.462	0.006	6	7	0.458	0.012	5	10	0.429	0.011	37	28	0.481	0.006	9	4	0.676	0.009	3	3	0.618	0.013	33	11	0.667	0.007	27	18
chrII	120630	G	A	20	10	0.489	0.009	17	8	0.636	0.010	15	7	0.495	0.009	13	9	0.465	0.011	25	29	0.462	0.006	6	9	0.458	0.012	4	11	0.429	0.011	48	26	0.481	0.006	14	3	0.676	0.009	5	4	0.618	0.013	37	16	0.667	0.007	26	19
chrII	120701	A	G	22	11	0.489	0.009	24	6	0.636	0.010	17	8	0.495	0.009	19	11	0.465	0.011	26	26	0.462	0.006	9	14	0.458	0.012	7	10	0.428	0.011	42	27	0.481	0.006	15	1	0.676	0.009	8	4	0.618	0.013	29	17	0.667	0.007	23	19
chrII	120888	G	C	7	26	0.489	0.009	11	8	0.636	0.010	12	4	0.495	0.009	9	14	0.465	0.011	26	36	0.462	0.006	6	11	0.458	0.012	7	7	0.428	0.011	28	30	0.481	0.006	11	4	0.676	0.009	14	6	0.618	0.013	22	16	0.667	0.007	34	19
chrII	121101	C	T	8	6	0.489	0.009	6	3	0.636	0.010	10	9	0.495	0.009	9	6	0.465	0.011	28	12	0.463	0.006	7	9	0.458	0.012	2	4	0.429	0.011	20	17	0.480	0.006	11	4	0.675	0.009	4	4	0.617	0.013	22	14	0.666	0.007	16	12
chrII	121194	G	A	9	1	0.488	0.009	4	2	0.637	0.010	14	3	0.495	0.009	3	7	0.465	0.011	13	18	0.464	0.006	7	7	0.458	0.012	5	4	0.429	0.011	15	24	0.479	0.006	14	1	0.675	0.009	7	0	0.617	0.013	15	16	0.667	0.007	13	7
chrII	121421	G	A	11	10	0.488	0.009	16	1	0.637	0.010	16	11	0.496	0.009	3	7	0.465	0.011	23	18	0.464	0.006	10	5	0.459	0.012	3	7	0.431	0.011	25	28	0.479	0.006	15	11	0.675	0.009	11	3	0.621	0.013	34	19	0.667	0.007	20	14
chrII	121589	T	C	17	15	0.490	0.008	15	2	0.639	0.010	11	14	0.498	0.009	5	13	0.466	0.011	33	26	0.463	0.006	14	8	0.462	0.011	7	8	0.429	0.010	28	31	0.477	0.006	14	6	0.674	0.009	5	2	0.620	0.012	31	10	0.666	0.007	19	25
chrII	121809	C	T	16	20	0.490	0.008	14	9	0.639	0.010	23	18	0.498	0.009	8	3	0.466	0.011	34	43	0.463	0.006	6	9	0.462	0.011	3	13	0.429	0.010	38	28	0.477	0.006	15	7	0.674	0.009	9	4	0.620	0.012	35	16	0.666	0.007	33	27
chrII	121848	C	T	20	21	0.490	0.008	13	10	0.639	0.010	20	17	0.498	0.009	9	3	0.466	0.011	32	39	0.463	0.006	4	9	0.462	0.011	2	13	0.429	0.010	37	27	0.477	0.006	13	8	0.674	0.009	10	5	0.620	0.012	31	17	0.666	0.007	29	24
chrII	121908	G	A	14	20	0.489	0.008	13	3	0.640	0.010	12	11	0.497	0.009	5	4	0.466	0.011	21	32	0.463	0.006	7	8	0.463	0.011	3	8	0.427	0.010	26	23	0.476	0.006	8	5	0.674	0.009	10	2	0.621	0.012	21	14	0.666	0.007	20	19
chrII	122302	G	A	12	1	0.489	0.008	8	4	0.640	0.010	7	8	0.498	0.009	5	6	0.466	0.011	24	21	0.463	0.006	3	6	0.463	0.011	3	9	0.427	0.010	15	17	0.476	0.006	12	12	0.674	0.009	7	4	0.621	0.012	20	5	0.665	0.007	9	18
chrII	123008	G	A	59	46	0.489	0.008	31	25	0.639	0.010	42	38	0.499	0.009	44	30	0.465	0.011	79	88	0.462	0.006	19	24	0.462	0.011	27	44	0.427	0.010	62	63	0.476	0.006	34	19	0.673	0.009	21	16	0.622	0.012	63	46	0.664	0.007	69	82
chrII	123103	T	A	34	42	0.489	0.008	36	27	0.639	0.010	28	29	0.497	0.009	26	31	0.467	0.011	68	64	0.462	0.006	16	22	0.462	0.011	18	21	0.427	0.010	65	69	0.476	0.006	28	25	0.671	0.009	16	10	0.622	0.012	57	34	0.664	0.007	51	70
chrII	123311	C	T	30	24	0.489	0.008	23	13	0.639	0.010	31	25	0.497	0.009	14	21	0.467	0.011	59	56	0.462	0.006	15	22	0.462	0.011	15	21	0.427	0.010	64	69	0.476	0.006	27	13	0.671	0.009	15	13	0.622	0.012	52	31	0.664	0.007	60	60
chrII	123320	T	C	28	22	0.489	0.008	23	12	0.638	0.010	30	21	0.497	0.009	15	17	0.467	0.011	55	53	0.462	0.006	15	21	0.462	0.011	16	20	0.427	0.010	61	61	0.476	0.006	26	13	0.672	0.009	15	12	0.622	0.012	49	28	0.664	0.007	55	55
chrII	123339	C	T	31	25	0.489	0.008	22	14	0.638	0.010	30	23	0.497	0.009	22	16	0.467	0.011	55	56	0.462	0.006	17	18	0.462	0.011	14	17	0.427	0.010	59	66	0.476	0.006	31	10	0.672	0.009	17	15	0.622	0.012	54	29	0.664	0.007	59	56
chrII	123764	G	A	27	20	0.489	0.008	13	13	0.638	0.010	34	9	0.498	0.009	17	10	0.466	0.011	62	54	0.462	0.006	11	19	0.462	0.011	16	12	0.426	0.010	45	43	0.475	0.006	24	7	0.673	0.009	14	7	0.622	0.012	40	19	0.664	0.007	43	34
chrII	123800	C	T	21	16	0.488	0.008	12	13	0.638	0.010	31	5	0.498	0.009	15	11	0.466	0.011	54	55	0.462	0.006	8	9	0.462	0.011	15	9	0.426	0.010	51	38	0.475	0.006	19	8	0.673	0.009	11	2	0.624	0.012	42	23	0.664	0.007	49	30
chrII	123940	C	T	19	13	0.488	0.008	23	8	0.638	0.010	33	16	0.498	0.009	17	9	0.466	0.011	36	48	0.462	0.006	13	10	0.462	0.011	8	12	0.426	0.010	62	39	0.475	0.006	19	10	0.673	0.009	19	3	0.624	0.012	50	23	0.664	0.007	32	39
chrII	124174	C	G	21	21	0.491	0.008	16	13	0.640	0.010	12	20	0.495	0.009	9	3	0.466	0.011	40	40	0.461	0.006	3	12	0.464	0.011	7	13	0.423	0.010	18	39	0.476	0.006	22	6	0.675	0.009	5	6	0.625	0.012	23	16	0.664	0.007	17	30
chrII	124193	C	A	21	18	0.491	0.008	14	13	0.640	0.010	13	14	0.495	0.009	8	5	0.466	0.011	38	37	0.461	0.006	3	11	0.464	0.011	6	10	0.423	0.010	19	40	0.476	0.006	22	4	0.675	0.009	3	5	0.625	0.012	23	17	0.664	0.007	17	32
chrII	124286	C	A	12	14	0.491	0.008	12	9	0.640	0.010	12	17	0.495	0.009	4	4	0.466	0.011	32	27	0.461	0.006	3	11	0.464	0.011	6	5	0.423	0.010	37	26	0.476	0.006	9	4	0.675	0.009	3	6	0.625	0.012	32	16	0.664	0.007	20	44
chrII	124505	A	G	13	9	0.491	0.008	4	4	0.642	0.010	17	15	0.494	0.009	11	6	0.465	0.011	28	45	0.462	0.006	15	8	0.465	0.011	4	12	0.425	0.010	33	26	0.475	0.006	19	6	0.674	0.009	13	6	0.626	0.012	33	20	0.664	0.007	22	28
chrII	124574	T	C	14	12	0.491	0.008	8	6	0.642	0.010	11	8	0.494	0.009	5	9	0.465	0.011	47	45	0.462	0.006	14	9	0.465	0.011	2	11	0.425	0.010	44	32	0.475	0.006	23	8	0.674	0.009	6	8	0.626	0.012	42	23	0.664	0.007	32	30
chrII	124616	C	T	15	18	0.491	0.008	7	8	0.642	0.010	15	8	0.494	0.009	7	8	0.465	0.011	42	44	0.462	0.006	13	7	0.465	0.011	4	9	0.425	0.010	41	35	0.475	0.006	20	6	0.674	0.009	4	8	0.626	0.012	37	19	0.664	0.007	33	34
chrII	124617	A	G	15	18	0.491	0.008	7	8	0.642	0.010	15	8	0.494	0.009	7	8	0.465	0.011	42	44	0.462	0.006	13	7	0.465	0.011	4	9	0.425	0.010	41	35	0.475	0.006	20	6	0.674	0.009	4	8	0.626	0.012	37	19	0.664	0.007	33	34
chrII	124932	T	C	37	28	0.491	0.008	32	29	0.643	0.010	23	45	0.493	0.009	25	30	0.465	0.011	63	74	0.461	0.006	14	29	0.465	0.011	22	28	0.423	0.010	54	72	0.476	0.006	31	20	0.674	0.009	19	9	0.627	0.012	52	31	0.664	0.007	56	75
chrII	124959	A	C	33	28	0.491	0.008	26	23	0.643	0.010	14	37	0.493	0.009	20	31	0.465	0.011	56	61	0.461	0.006	17	19	0.465	0.011	19	24	0.423	0.010	50	68	0.476	0.006	23	15	0.674	0.009	14	11	0.627	0.012	51	37	0.664	0.007	53	69
chrII	124966	A	T	29	25	0.491	0.008	22	19	0.643	0.010	12	31	0.493	0.009	21	23	0.465	0.011	57	51	0.461	0.006	18	18	0.465	0.011	15	24	0.423	0.010	43	63	0.476	0.006	22	12	0.674	0.009	16	9	0.627	0.012	48	31	0.664	0.007	48	63
chrII	125022	A	G	26	40	0.491	0.008	29	16	0.643	0.010	18	31	0.493	0.009	18	28	0.465	0.011	68	56	0.461	0.006	13	15	0.465	0.011	14	27	0.423	0.010	46	64	0.476	0.006	27	14	0.674	0.009	17	14	0.627	0.012	52	43	0.664	0.007	49	57
chrII	125552	T	C	21	13	0.493	0.008	19	10	0.643	0.010	16	25	0.495	0.009	11	23	0.464	0.010	40	46	0.463	0.006	12	3	0.466	0.011	15	11	0.422	0.010	36	42	0.476	0.006	15	12	0.677	0.009	8	8	0.629	0.012	52	13	0.664	0.007	25	37
chrII	126130	C	T	14	15	0.496	0.008	24	7	0.641	0.010	15	17	0.497	0.009	9	7	0.462	0.010	31	34	0.463	0.006	9	10	0.464	0.011	5	14	0.424	0.010	35	18	0.476	0.006	23	5	0.679	0.009	10	2	0.630	0.012	34	12	0.663	0.006	22	29
chrII	126263	T	C	22	19	0.496	0.008	25	16	0.641	0.010	21	17	0.497	0.009	10	22	0.462	0.010	30	59	0.463	0.006	15	9	0.464	0.011	13	24	0.424	0.010	48	48	0.476	0.006	32	6	0.679	0.009	6	11	0.630	0.012	35	18	0.663	0.006	32	42
chrII	126335	G	A	49	36	0.496	0.008	36	16	0.641	0.010	32	29	0.497	0.009	17	36	0.462	0.010	40	76	0.463	0.006	17	23	0.464	0.011	17	25	0.424	0.010	59	67	0.476	0.006	33	20	0.679	0.009	18	11	0.630	0.012	54	24	0.663	0.006	56	53
chrII	126692	G	T	35	22	0.496	0.008	23	5	0.641	0.010	26	18	0.498	0.009	20	26	0.462	0.010	41	63	0.463	0.006	12	5	0.464	0.011	11	26	0.423	0.010	46	43	0.477	0.006	29	11	0.678	0.009	5	6	0.629	0.012	47	15	0.663	0.006	40	42
chrII	126836	G	A	22	24	0.496	0.008	24	21	0.641	0.010	12	24	0.498	0.009	22	14	0.462	0.010	39	53	0.463	0.006	14	12	0.464	0.011	11	28	0.423	0.010	43	54	0.477	0.006	21	13	0.679	0.009	12	5	0.629	0.012	46	14	0.663	0.006	41	40
chrII	127964	C	T	35	31	0.499	0.008	34	12	0.641	0.009	22	34	0.499	0.008	38	30	0.465	0.010	55	62	0.461	0.006	7	11	0.467	0.011	15	16	0.423	0.010	62	47	0.474	0.006	44	13	0.679	0.008	27	14	0.629	0.012	37	29	0.663	0.006	41	71
chrII	128257	A	G	25	27	0.500	0.008	26	14	0.641	0.010	33	30	0.499	0.009	37	27	0.464	0.010	59	89	0.461	0.006	14	21	0.466	0.011	20	30	0.423	0.010	63	43	0.473	0.006	35	12	0.679	0.008	19	19	0.630	0.012	46	20	0.663	0.006	52	58
chrII	128423	G	A	30	28	0.499	0.008	13	16	0.641	0.009	29	25	0.499	0.009	12	17	0.464	0.010	58	47	0.461	0.006	14	22	0.465	0.011	18	21	0.424	0.010	36	55	0.473	0.006	25	16	0.678	0.008	19	18	0.630	0.012	46	25	0.663	0.006	38	30
chrII	128479	T	G	31	26	0.499	0.008	19	11	0.641	0.009	30	26	0.499	0.009	12	19	0.464	0.010	48	52	0.461	0.006	15	20	0.465	0.011	14	21	0.424	0.010	38	44	0.473	0.006	27	20	0.678	0.008	16	17	0.630	0.012	50	21	0.663	0.006	43	36
chrII	128480	T	A	31	26	0.499	0.008	19	11	0.641	0.009	30	26	0.499	0.009	12	19	0.464	0.010	48	52	0.461	0.006	15	20	0.465	0.011	14	21	0.424	0.010	38	44	0.473	0.006	27	20	0.678	0.008	16	17	0.630	0.012	50	21	0.663	0.006	43	36
chrII	128547	A	G	24	21	0.500	0.008	18	7	0.641	0.010	23	21	0.499	0.009	13	27	0.462	0.010	42	53	0.460	0.006	11	15	0.466	0.011	16	21	0.425	0.010	33	43	0.473	0.006	28	18	0.678	0.008	18	13	0.630	0.012	40	11	0.663	0.006	38	34
chrII	128669	A	G	15	18	0.499	0.008	21	8	0.641	0.009	27	17	0.498	0.009	15	21	0.462	0.010	43	44	0.459	0.006	9	13	0.465	0.011	10	12	0.423	0.010	42	45	0.473	0.006	17	8	0.679	0.008	16	8	0.629	0.012	47	18	0.664	0.006	28	39
chrII	129254	C	T	18	19	0.500	0.008	12	8	0.639	0.009	23	18	0.497	0.008	14	12	0.463	0.010	37	41	0.460	0.006	13	18	0.463	0.011	7	10	0.420	0.010	31	26	0.473	0.006	23	8	0.677	0.008	6	8	0.629	0.012	33	21	0.665	0.006	38	35
chrII	129308	T	A	21	13	0.500	0.008	13	3	0.639	0.009	22	17	0.497	0.008	13	12	0.463	0.010	30	36	0.460	0.006	13	10	0.463	0.011	5	16	0.420	0.010	36	25	0.473	0.006	26	5	0.677	0.008	5	6	0.629	0.012	29	23	0.665	0.006	22	35
chrII	129347	G	A	16	18	0.500	0.008	13	3	0.639	0.009	13	21	0.497	0.008	13	9	0.463	0.010	34	29	0.460	0.006	11	9	0.463	0.011	10	14	0.420	0.010	29	21	0.473	0.006	22	4	0.677	0.008	4	8	0.629	0.012	28	20	0.665	0.006	23	40
chrII	129386	T	C	18	23	0.500	0.008	16	5	0.639	0.009	13	18	0.497	0.008	14	11	0.463	0.010	43	36	0.460	0.005	12	10	0.463	0.011	12	22	0.420	0.010	32	23	0.473	0.006	20	9	0.677	0.008	7	5	0.629	0.012	34	23	0.665	0.006	24	36
chrII	129437	G	A	14	26	0.500	0.008	18	11	0.639	0.009	14	8	0.497	0.008	12	7	0.463	0.010	36	41	0.460	0.005	11	9	0.463	0.011	16	24	0.420	0.010	35	32	0.473	0.006	20	11	0.677	0.008	7	4	0.629	0.012	33	15	0.665	0.006	25	29
chrII	129668	C	T	21	26	0.499	0.008	7	7	0.637	0.009	11	13	0.497	0.009	7	11	0.462	0.010	35	39	0.460	0.006	9	17	0.464	0.011	8	14	0.420	0.010	38	41	0.472	0.006	18	14	0.676	0.008	7	0	0.630	0.012	23	13	0.665	0.006	28	17
chrII	129692	C	T	20	24	0.499	0.008	6	7	0.637	0.009	11	14	0.497	0.009	6	12	0.462	0.010	39	42	0.460	0.006	11	17	0.464	0.011	9	13	0.420	0.010	40	40	0.472	0.006	20	14	0.676	0.008	7	1	0.630	0.012	23	15	0.665	0.006	27	17
chrII	129791	T	A	15	22	0.501	0.008	15	6	0.636	0.009	15	11	0.498	0.008	7	6	0.461	0.010	35	48	0.460	0.006	8	8	0.464	0.011	13	14	0.420	0.010	33	38	0.473	0.006	16	17	0.676	0.008	9	7	0.630	0.011	22	18	0.666	0.006	19	27
chrII	130349	G	A	34	33	0.504	0.008	16	16	0.634	0.009	16	31	0.498	0.008	19	19	0.461	0.010	38	61	0.459	0.005	10	11	0.466	0.011	15	19	0.421	0.010	32	50	0.473	0.006	18	11	0.676	0.008	13	14	0.629	0.011	39	29	0.665	0.006	49	51
chrII	130370	G	T	39	34	0.504	0.008	21	11	0.634	0.009	22	34	0.498	0.008	21	27	0.461	0.010	39	59	0.459	0.005	11	15	0.466	0.011	22	22	0.421	0.010	46	52	0.473	0.006	27	11	0.676	0.008	16	12	0.629	0.011	45	25	0.665	0.006	58	45
chrII	130407	A	G	33	42	0.504	0.008	26	15	0.634	0.009	22	33	0.498	0.008	21	30	0.461	0.010	42	59	0.459	0.005	13	21	0.466	0.011	18	22	0.421	0.010	48	59	0.473	0.006	28	11	0.676	0.008	17	13	0.629	0.011	41	24	0.665	0.006	67	41
chrII	130769	C	T	25	31	0.504	0.008	26	11	0.635	0.009	22	33	0.498	0.008	11	13	0.460	0.010	31	59	0.459	0.005	14	19	0.465	0.011	11	25	0.421	0.010	39	47	0.471	0.006	35	15	0.676	0.008	18	9	0.628	0.011	37	19	0.666	0.006	44	35
chrII	130988	T	C	15	25	0.504	0.008	26	11	0.634	0.009	24	28	0.497	0.008	21	21	0.461	0.010	47	55	0.459	0.005	13	23	0.464	0.011	13	16	0.420	0.010	48	58	0.470	0.006	35	7	0.675	0.008	28	11	0.629	0.011	60	28	0.667	0.006	57	44
chrII	131020	A	G	18	20	0.504	0.008	25	14	0.634	0.009	31	27	0.497	0.008	21	17	0.461	0.010	53	60	0.459	0.005	13	24	0.464	0.011	14	18	0.420	0.010	52	57	0.470	0.006	37	10	0.675	0.008	30	12	0.629	0.011	68	26	0.667	0.006	57	50
chrII	131051	G	A	23	23	0.504	0.008	21	15	0.634	0.009	29	24	0.497	0.008	18	14	0.461	0.010	49	66	0.459	0.005	11	20	0.464	0.011	13	22	0.420	0.010	55	61	0.470	0.006	30	12	0.675	0.008	27	10	0.629	0.011	65	28	0.667	0.006	60	56
chrII	131313	T	C	43	46	0.505	0.008	23	28	0.633	0.009	35	41	0.498	0.008	32	41	0.460	0.010	60	69	0.459	0.005	26	29	0.463	0.011	27	33	0.420	0.010	79	86	0.470	0.006	39	13	0.676	0.008	28	13	0.630	0.011	74	39	0.668	0.006	64	82
chrII	131652	G	A	30	23	0.505	0.008	24	14	0.634	0.009	32	29	0.497	0.008	23	26	0.460	0.010	66	84	0.457	0.005	15	11	0.464	0.011	19	26	0.421	0.009	63	65	0.470	0.006	33	15	0.675	0.008	17	7	0.631	0.011	58	40	0.667	0.006	48	50
chrII	131705	G	A	29	19	0.504	0.008	21	18	0.634	0.009	26	31	0.498	0.008	20	29	0.460	0.010	56	83	0.457	0.005	15	8	0.463	0.010	16	28	0.420	0.009	57	53	0.469	0.006	22	15	0.674	0.008	14	11	0.630	0.011	65	42	0.667	0.006	42	48
chrII	131783	G	A	28	35	0.504	0.008	18	17	0.634	0.009	26	26	0.498	0.008	15	27	0.460	0.010	59	73	0.457	0.005	23	13	0.463	0.010	15	20	0.420	0.009	49	51	0.469	0.006	27	18	0.674	0.008	12	12	0.630	0.011	56	34	0.667	0.006	33	50
chrII	132280	T	C	18	36	0.504	0.008	16	10	0.634	0.009	20	19	0.498	0.008	8	17	0.459	0.010	40	48	0.456	0.005	11	8	0.462	0.010	18	27	0.420	0.009	49	51	0.470	0.006	26	10	0.674	0.008	15	1	0.629	0.011	43	36	0.666	0.006	37	37
chrII	132482	G	A	19	27	0.504	0.008	16	8	0.634	0.009	13	16	0.498	0.008	4	16	0.459	0.010	44	49	0.456	0.005	18	7	0.462	0.010	11	15	0.420	0.009	26	39	0.470	0.006	26	12	0.674	0.008	8	1	0.629	0.011	36	21	0.666	0.006	36	39
chrII	132564	T	C	23	31	0.504	0.008	11	8	0.634	0.009	15	16	0.498	0.008	6	20	0.459	0.010	43	49	0.456	0.005	24	9	0.462	0.010	11	14	0.420	0.009	44	44	0.470	0.006	16	9	0.674	0.008	12	2	0.629	0.011	39	17	0.666	0.006	30	38
chrII	132576	G	A	19	29	0.504	0.008	12	7	0.634	0.009	17	21	0.498	0.008	6	17	0.459	0.010	45	50	0.456	0.005	23	9	0.462	0.010	13	15	0.420	0.009	46	40	0.470	0.006	16	9	0.674	0.008	12	2	0.629	0.011	40	20	0.666	0.006	28	40
chrII	132654	T	C	15	27	0.504	0.008	7	10	0.634	0.009	19	19	0.498	0.008	8	8	0.459	0.010	42	36	0.456	0.005	15	4	0.462	0.010	13	12	0.420	0.009	49	29	0.470	0.006	18	4	0.674	0.008	6	1	0.629	0.011	29	21	0.666	0.006	37	30
chrII	132945	A	G	22	27	0.506	0.008	23	28	0.634	0.009	12	22	0.496	0.008	24	18	0.457	0.010	38	48	0.455	0.005	12	20	0.462	0.010	14	22	0.421	0.009	35	50	0.470	0.005	20	10	0.674	0.008	27	8	0.630	0.011	45	30	0.666	0.006	40	40
chrII	132975	T	A	32	32	0.506	0.008	26	23	0.634	0.009	13	28	0.496	0.008	25	19	0.457	0.010	34	61	0.455	0.005	11	24	0.462	0.010	13	27	0.421	0.009	34	62	0.470	0.005	26	10	0.674	0.008	22	11	0.630	0.011	42	29	0.666	0.006	38	39
chrII	133163	G	C	32	28	0.506	0.008	27	5	0.634	0.009	20	37	0.496	0.008	14	18	0.457	0.010	57	66	0.455	0.005	10	16	0.462	0.010	20	27	0.421	0.009	44	61	0.471	0.005	25	19	0.674	0.008	22	8	0.631	0.011	41	32	0.666	0.006	39	65
chrII	133239	C	T	37	24	0.506	0.008	19	4	0.634	0.009	17	30	0.496	0.008	24	26	0.457	0.010	52	66	0.455	0.005	15	12	0.462	0.010	20	20	0.421	0.009	41	71	0.471	0.005	31	21	0.674	0.008	19	7	0.631	0.011	44	27	0.666	0.006	35	45
chrII	133595	A	G	40	35	0.506	0.008	31	13	0.634	0.009	48	35	0.497	0.008	21	26	0.458	0.010	56	55	0.455	0.005	25	25	0.461	0.010	15	25	0.420	0.009	56	55	0.469	0.005	39	15	0.672	0.008	24	12	0.632	0.011	65	18	0.664	0.006	69	63
chrII	133612	A	G	40	38	0.506	0.008	26	14	0.634	0.009	41	32	0.497	0.008	20	28	0.458	0.010	48	55	0.455	0.005	23	26	0.461	0.010	14	25	0.420	0.009	54	54	0.469	0.005	40	13	0.672	0.008	23	14	0.632	0.011	68	21	0.664	0.006	71	55
chrII	133742	C	T	18	16	0.506	0.008	21	12	0.634	0.009	14	19	0.498	0.008	12	21	0.458	0.010	41	38	0.456	0.005	7	13	0.461	0.010	10	11	0.420	0.009	35	39	0.468	0.005	23	8	0.670	0.008	17	6	0.631	0.011	32	16	0.665	0.006	40	30
chrII	133779	C	T	18	10	0.506	0.008	19	9	0.634	0.009	6	18	0.498	0.008	7	17	0.458	0.010	29	30	0.456	0.005	4	7	0.461	0.010	7	8	0.420	0.009	30	33	0.468	0.005	18	2	0.670	0.008	16	5	0.631	0.011	37	14	0.665	0.006	30	27
chrII	133888	T	C	0	0	0.506	0.008	1	0	0.634	0.009	0	0	0.498	0.008	0	2	0.458	0.010	2	1	0.456	0.005	0	0	0.461	0.010	0	0	0.420	0.009	4	1	0.468	0.005	1	0	0.670	0.008	0	0	0.631	0.011	4	0	0.665	0.006	2	0
chrII	134090	A	G	13	16	0.506	0.008	12	7	0.634	0.009	13	15	0.498	0.008	6	9	0.458	0.010	37	26	0.456	0.005	14	10	0.461	0.010	9	17	0.420	0.009	28	35	0.468	0.005	27	12	0.670	0.008	13	3	0.631	0.011	27	16	0.665	0.006	26	34
chrII	135214	G	A	14	20	0.506	0.008	18	10	0.633	0.009	20	17	0.498	0.008	12	14	0.458	0.010	44	41	0.456	0.005	11	7	0.463	0.010	9	14	0.422	0.009	33	41	0.467	0.005	17	8	0.670	0.008	11	11	0.632	0.011	41	19	0.665	0.006	39	27
chrII	135630	T	A	15	22	0.506	0.008	12	3	0.633	0.009	9	11	0.498	0.008	15	6	0.458	0.010	34	50	0.456	0.005	5	10	0.463	0.010	15	14	0.422	0.009	34	37	0.467	0.005	17	8	0.670	0.008	10	11	0.632	0.011	34	17	0.665	0.006	36	23
chrII	135667	A	C	15	22	0.506	0.008	14	10	0.633	0.009	11	14	0.498	0.008	14	7	0.458	0.010	32	50	0.456	0.005	5	15	0.463	0.010	14	18	0.422	0.009	41	34	0.467	0.005	13	5	0.670	0.008	11	7	0.632	0.011	31	17	0.665	0.006	27	21
chrII	135827	G	A	30	18	0.506	0.008	14	5	0.633	0.009	22	17	0.498	0.008	15	12	0.458	0.010	37	59	0.456	0.005	14	6	0.463	0.010	10	12	0.422	0.009	23	30	0.467	0.005	11	11	0.670	0.008	6	0	0.632	0.011	32	18	0.665	0.006	30	29
chrII	135906	A	T	18	14	0.506	0.008	18	5	0.634	0.009	15	8	0.498	0.008	12	7	0.457	0.010	35	39	0.455	0.005	13	6	0.463	0.010	12	8	0.423	0.009	32	31	0.468	0.005	19	7	0.671	0.008	6	3	0.632	0.011	37	9	0.665	0.006	39	29
chrII	135907	T	A	18	14	0.506	0.008	18	5	0.634	0.009	15	8	0.498	0.008	12	7	0.457	0.010	35	39	0.455	0.005	13	6	0.463	0.010	12	8	0.423	0.009	32	31	0.468	0.005	19	7	0.671	0.008	6	3	0.632	0.011	37	9	0.665	0.006	39	29
chrII	135923	C	T	20	19	0.506	0.008	22	6	0.634	0.009	15	10	0.498	0.008	12	16	0.457	0.010	52	46	0.455	0.005	10	5	0.463	0.010	11	12	0.423	0.009	38	42	0.468	0.005	21	7	0.671	0.008	10	7	0.632	0.011	41	15	0.665	0.006	41	37
chrII	135925	G	A	20	19	0.506	0.008	22	6	0.634	0.009	15	10	0.498	0.008	12	16	0.457	0.010	52	46	0.455	0.005	10	5	0.463	0.010	11	12	0.423	0.009	38	42	0.468	0.005	21	7	0.671	0.008	10	7	0.632	0.011	41	15	0.665	0.006	41	37
chrII	136173	T	C	24	35	0.506	0.008	34	22	0.634	0.009	20	24	0.498	0.008	18	20	0.457	0.010	56	74	0.455	0.005	20	21	0.463	0.010	12	23	0.423	0.009	43	53	0.468	0.005	25	12	0.671	0.008	23	15	0.632	0.011	53	22	0.665	0.006	42	47
chrII	136582	C	G	9	9	0.506	0.008	5	6	0.634	0.009	7	3	0.498	0.008	4	5	0.457	0.010	11	19	0.455	0.005	3	5	0.463	0.010	3	4	0.423	0.009	14	16	0.468	0.005	3	2	0.671	0.008	6	4	0.632	0.011	12	10	0.665	0.006	6	15
chrII	136632	T	G	14	15	0.506	0.008	9	8	0.634	0.009	12	10	0.498	0.008	5	4	0.457	0.010	21	34	0.455	0.005	8	6	0.463	0.010	11	7	0.423	0.009	18	32	0.468	0.005	11	7	0.671	0.008	4	3	0.632	0.011	15	15	0.665	0.006	7	21
chrII	136840	A	T	21	10	0.506	0.008	5	9	0.634	0.009	15	12	0.498	0.008	10	3	0.457	0.010	36	50	0.455	0.005	9	14	0.463	0.010	15	13	0.423	0.009	24	32	0.467	0.005	18	7	0.671	0.008	17	7	0.632	0.011	21	12	0.665	0.006	26	21
chrII	137272	T	C	28	31	0.505	0.008	42	19	0.634	0.009	25	29	0.499	0.008	24	25	0.454	0.010	52	58	0.454	0.005	24	10	0.463	0.010	24	28	0.421	0.009	52	61	0.468	0.005	32	15	0.671	0.008	15	16	0.633	0.011	54	27	0.666	0.006	52	63
chrII	137341	C	T	35	22	0.505	0.008	30	16	0.634	0.009	24	21	0.499	0.008	22	19	0.454	0.010	44	50	0.454	0.005	19	14	0.463	0.010	22	15	0.421	0.009	45	42	0.468	0.005	36	16	0.671	0.008	15	15	0.633	0.011	55	17	0.666	0.006	47	71
chrII	137745	A	G	4	7	0.505	0.008	2	8	0.634	0.009	5	7	0.499	0.008	5	4	0.453	0.010	8	19	0.454	0.005	4	1	0.461	0.010	7	11	0.423	0.009	14	12	0.468	0.005	5	2	0.670	0.008	3	6	0.632	0.011	15	6	0.664	0.006	14	15
chrII	137792	T	C	9	23	0.507	0.008	13	14	0.632	0.009	12	23	0.500	0.008	12	15	0.454	0.010	29	38	0.453	0.005	8	13	0.465	0.010	11	19	0.424	0.009	27	33	0.466	0.005	17	5	0.671	0.008	15	12	0.632	0.011	35	14	0.664	0.006	33	28
chrII	137801	T	C	9	22	0.507	0.008	13	14	0.632	0.009	13	24	0.500	0.008	12	15	0.454	0.010	30	36	0.453	0.005	8	13	0.465	0.010	13	18	0.424	0.009	28	32	0.466	0.005	19	5	0.671	0.008	15	12	0.632	0.011	36	13	0.664	0.006	36	29
chrII	137859	T	G	9	24	0.507	0.008	8	10	0.632	0.009	14	23	0.500	0.008	20	15	0.454	0.010	45	40	0.453	0.005	11	12	0.465	0.010	10	17	0.424	0.009	39	40	0.466	0.005	17	6	0.671	0.008	6	9	0.632	0.011	35	17	0.664	0.006	32	31
chrII	137868	A	G	7	25	0.507	0.008	9	10	0.632	0.009	15	21	0.500	0.008	19	16	0.454	0.010	45	41	0.453	0.005	11	11	0.465	0.010	11	16	0.424	0.009	40	40	0.466	0.005	16	6	0.671	0.008	4	9	0.632	0.011	35	17	0.664	0.006	34	32
chrII	137948	A	G	8	28	0.508	0.008	9	6	0.636	0.009	16	17	0.501	0.008	8	17	0.455	0.010	28	48	0.453	0.005	14	5	0.464	0.010	10	18	0.422	0.009	41	32	0.468	0.005	8	9	0.672	0.008	8	5	0.631	0.011	32	17	0.664	0.006	32	28
chrII	138346	T	C	12	11	0.506	0.008	10	11	0.634	0.009	6	8	0.503	0.008	4	14	0.456	0.010	14	25	0.453	0.005	6	5	0.463	0.010	3	11	0.423	0.009	19	23	0.467	0.005	5	2	0.671	0.008	4	5	0.633	0.011	28	6	0.664	0.006	10	24
chrII	138529	G	T	13	20	0.506	0.008	18	8	0.634	0.009	21	17	0.504	0.008	6	11	0.457	0.010	39	36	0.453	0.005	8	6	0.461	0.010	13	18	0.421	0.009	35	37	0.468	0.006	19	6	0.672	0.008	11	9	0.633	0.011	31	22	0.664	0.006	37	38
chrII	138734	C	T	34	29	0.507	0.008	36	3	0.634	0.009	17	11	0.505	0.008	13	18	0.457	0.010	62	45	0.453	0.005	11	9	0.462	0.010	18	14	0.421	0.009	45	61	0.468	0.005	23	15	0.670	0.008	11	4	0.632	0.011	35	25	0.663	0.006	45	41
chrII	138835	A	G	32	20	0.505	0.008	27	10	0.634	0.009	12	13	0.505	0.008	15	16	0.459	0.010	68	56	0.453	0.005	9	15	0.462	0.010	8	12	0.421	0.009	40	66	0.468	0.005	21	19	0.670	0.008	18	14	0.632	0.011	47	35	0.663	0.006	38	53
chrII	139079	T	G	40	48	0.504	0.008	31	22	0.634	0.009	22	22	0.504	0.008	11	29	0.458	0.010	59	68	0.451	0.005	16	13	0.463	0.010	15	27	0.422	0.009	59	76	0.467	0.005	23	18	0.671	0.008	24	17	0.633	0.011	42	21	0.661	0.006	46	68
chrII	139140	C	G	43	59	0.504	0.008	24	31	0.634	0.009	31	21	0.504	0.008	22	34	0.458	0.010	66	85	0.451	0.005	20	23	0.463	0.010	27	38	0.422	0.009	65	81	0.467	0.005	32	13	0.671	0.008	28	21	0.633	0.011	55	27	0.661	0.006	62	70
chrII	139748	C	T	43	45	0.503	0.008	29	18	0.637	0.009	21	30	0.503	0.008	19	23	0.459	0.010	50	80	0.451	0.005	15	24	0.463	0.010	25	31	0.421	0.009	51	82	0.468	0.005	44	22	0.673	0.008	26	12	0.633	0.011	65	46	0.661	0.006	79	76
chrII	140021	C	T	19	14	0.504	0.008	14	11	0.635	0.009	12	13	0.504	0.008	15	17	0.460	0.010	40	52	0.451	0.005	4	12	0.461	0.010	15	16	0.423	0.009	28	41	0.467	0.005	29	13	0.671	0.008	13	6	0.632	0.011	33	17	0.661	0.006	29	26
chrII	140061	T	C	15	11	0.504	0.008	13	11	0.636	0.009	15	13	0.504	0.008	13	22	0.459	0.010	46	59	0.451	0.005	6	14	0.462	0.010	14	23	0.422	0.009	36	32	0.467	0.005	35	20	0.669	0.008	16	5	0.630	0.011	31	22	0.661	0.006	28	34
chrII	140131	T	C	20	6	0.504	0.008	11	7	0.636	0.009	16	9	0.504	0.008	11	15	0.459	0.010	36	43	0.451	0.005	6	7	0.462	0.010	8	16	0.422	0.009	39	35	0.467	0.005	32	17	0.669	0.008	16	5	0.630	0.011	30	19	0.661	0.006	23	29
chrII	140383	A	G	7	11	0.505	0.008	10	10	0.636	0.009	19	22	0.503	0.008	10	6	0.461	0.010	25	42	0.452	0.005	8	4	0.461	0.010	7	11	0.421	0.009	33	30	0.467	0.005	17	3	0.672	0.008	6	3	0.630	0.011	30	17	0.660	0.006	18	29
chrII	140643	C	A	11	25	0.506	0.008	22	13	0.635	0.009	24	21	0.503	0.008	14	14	0.461	0.010	24	50	0.451	0.005	11	16	0.462	0.010	11	16	0.419	0.009	41	29	0.466	0.005	24	10	0.673	0.008	12	3	0.630	0.011	46	5	0.660	0.006	42	36
chrII	141015	G	A	20	11	0.507	0.008	14	4	0.637	0.009	15	15	0.502	0.008	9	11	0.463	0.010	25	39	0.452	0.005	9	11	0.461	0.010	10	8	0.420	0.009	34	31	0.467	0.006	17	5	0.673	0.008	6	7	0.630	0.011	44	17	0.661	0.006	28	23
chrII	141152	A	G	19	17	0.507	0.008	14	6	0.637	0.009	9	17	0.502	0.008	12	12	0.463	0.010	37	45	0.452	0.005	16	11	0.461	0.010	10	15	0.420	0.009	37	29	0.467	0.006	22	10	0.673	0.008	14	5	0.630	0.011	30	16	0.661	0.006	26	34
chrII	141175	C	T	25	19	0.507	0.008	13	5	0.637	0.009	11	19	0.502	0.008	12	17	0.463	0.010	37	47	0.452	0.005	16	10	0.461	0.010	9	12	0.420	0.009	35	29	0.467	0.006	19	10	0.673	0.008	12	5	0.630	0.011	32	17	0.661	0.006	23	37
chrII	141191	G	A	26	21	0.505	0.008	13	10	0.638	0.009	8	17	0.504	0.008	7	12	0.462	0.010	41	56	0.452	0.005	16	13	0.461	0.010	9	22	0.419	0.009	42	43	0.466	0.005	26	6	0.673	0.008	12	5	0.629	0.011	38	21	0.661	0.006	32	41
chrII	141207	A	G	30	21	0.505	0.008	17	9	0.638	0.009	12	18	0.504	0.008	8	16	0.462	0.010	40	58	0.452	0.005	20	14	0.461	0.010	7	23	0.419	0.009	45	45	0.466	0.005	26	6	0.673	0.008	11	5	0.629	0.011	35	22	0.661	0.006	38	36
chrII	141215	C	T	29	27	0.505	0.008	20	11	0.638	0.009	13	23	0.504	0.008	8	16	0.462	0.010	44	56	0.452	0.005	22	13	0.461	0.010	11	26	0.419	0.009	46	51	0.466	0.005	28	6	0.673	0.008	11	5	0.629	0.011	37	24	0.661	0.006	43	36
chrII	141553	C	T	15	19	0.506	0.008	18	13	0.638	0.009	15	12	0.504	0.008	7	7	0.460	0.010	34	54	0.451	0.005	6	11	0.464	0.010	6	10	0.419	0.009	36	39	0.465	0.006	20	6	0.673	0.008	10	5	0.629	0.011	45	29	0.660	0.006	36	28
chrII	141579	C	T	24	26	0.506	0.008	17	12	0.638	0.009	20	15	0.504	0.008	6	14	0.460	0.010	55	67	0.451	0.005	10	12	0.464	0.010	6	9	0.419	0.009	55	54	0.465	0.006	29	10	0.673	0.008	12	7	0.629	0.011	58	42	0.660	0.006	48	34
chrII	141987	A	T	7	5	0.504	0.008	8	3	0.635	0.009	3	7	0.502	0.008	3	3	0.460	0.010	20	20	0.450	0.005	2	3	0.463	0.010	0	6	0.419	0.009	8	11	0.463	0.006	5	5	0.674	0.008	1	3	0.629	0.011	8	8	0.659	0.006	13	11
chrII	142133	C	T	14	8	0.504	0.008	14	0	0.635	0.009	10	9	0.502	0.008	8	7	0.460	0.010	18	26	0.450	0.005	6	4	0.462	0.010	5	5	0.420	0.009	14	25	0.463	0.006	9	6	0.675	0.008	9	8	0.629	0.011	33	6	0.659	0.006	37	18
chrII	142181	C	T	12	24	0.504	0.008	18	8	0.635	0.009	10	25	0.502	0.008	12	11	0.461	0.010	45	28	0.450	0.005	11	8	0.463	0.010	12	11	0.420	0.009	30	42	0.462	0.006	29	13	0.675	0.008	14	7	0.628	0.011	50	16	0.660	0.006	42	25
chrII	142186	G	A	13	23	0.504	0.008	16	9	0.635	0.009	10	26	0.502	0.008	12	11	0.461	0.010	43	30	0.450	0.005	11	8	0.463	0.010	11	10	0.420	0.009	33	43	0.462	0.006	29	13	0.675	0.008	16	7	0.628	0.011	50	17	0.660	0.006	43	25
chrII	142208	G	A	13	23	0.504	0.008	23	11	0.635	0.009	9	27	0.502	0.008	12	15	0.461	0.010	46	28	0.450	0.005	15	6	0.463	0.010	12	10	0.420	0.009	34	50	0.462	0.006	33	15	0.675	0.008	14	9	0.628	0.011	48	20	0.660	0.006	42	23
chrII	142364	A	G	38	43	0.505	0.008	40	15	0.635	0.009	44	37	0.502	0.008	40	15	0.462	0.010	83	83	0.452	0.005	18	15	0.464	0.010	26	24	0.421	0.009	79	73	0.461	0.006	42	16	0.675	0.008	39	10	0.628	0.011	84	25	0.659	0.006	88	66
chrII	142625	C	T	35	25	0.505	0.008	45	16	0.634	0.009	36	27	0.502	0.008	31	27	0.462	0.010	63	83	0.452	0.005	27	17	0.464	0.010	16	30	0.421	0.009	60	101	0.461	0.006	39	22	0.675	0.008	17	12	0.628	0.011	57	31	0.660	0.006	49	67
chrII	142804	C	G	32	37	0.504	0.008	27	8	0.634	0.009	18	22	0.502	0.008	17	20	0.461	0.010	50	68	0.452	0.005	17	8	0.463	0.010	20	33	0.423	0.009	49	73	0.461	0.005	27	12	0.676	0.008	16	12	0.627	0.011	54	36	0.661	0.006	34	59
chrII	142980	G	A	14	17	0.504	0.008	22	8	0.633	0.009	19	22	0.502	0.008	12	17	0.462	0.010	38	43	0.452	0.005	18	18	0.461	0.010	10	24	0.422	0.009	33	53	0.461	0.006	19	12	0.676	0.008	11	4	0.627	0.011	41	20	0.661	0.006	33	28
chrII	143298	A	T	6	8	0.505	0.008	4	3	0.636	0.009	10	3	0.502	0.008	6	7	0.462	0.010	15	28	0.452	0.005	7	7	0.463	0.010	3	4	0.422	0.009	16	21	0.461	0.005	6	2	0.676	0.008	7	1	0.626	0.011	17	16	0.662	0.006	18	11
chrII	143327	C	T	11	11	0.505	0.008	9	6	0.636	0.009	13	6	0.502	0.008	9	8	0.462	0.010	19	32	0.452	0.005	8	12	0.463	0.010	3	8	0.422	0.009	20	29	0.461	0.005	7	5	0.676	0.008	8	0	0.626	0.011	21	15	0.662	0.006	23	20
chrII	143335	C	G	11	11	0.505	0.008	9	6	0.636	0.009	13	7	0.502	0.008	9	8	0.462	0.010	20	32	0.452	0.005	8	9	0.463	0.010	5	7	0.422	0.009	19	29	0.461	0.005	7	5	0.676	0.008	8	0	0.626	0.011	22	16	0.662	0.006	24	21
chrII	143491	T	C	10	6	0.504	0.008	5	4	0.636	0.009	8	11	0.501	0.008	8	15	0.461	0.010	20	37	0.453	0.005	6	12	0.464	0.010	4	10	0.423	0.009	29	35	0.460	0.005	17	10	0.676	0.008	10	3	0.626	0.011	25	12	0.662	0.006	13	25
chrII	143613	A	G	5	10	0.504	0.008	3	5	0.636	0.009	6	3	0.501	0.008	2	3	0.461	0.010	12	32	0.453	0.005	2	6	0.464	0.010	5	8	0.423	0.009	22	22	0.460	0.005	10	10	0.676	0.008	5	6	0.626	0.011	24	19	0.662	0.006	15	21
chrII	143759	A	T	5	9	0.505	0.008	6	4	0.636	0.009	9	0	0.501	0.008	3	0	0.462	0.010	11	23	0.453	0.005	3	7	0.465	0.010	4	0	0.422	0.009	13	16	0.461	0.005	8	2	0.675	0.008	0	5	0.627	0.011	16	7	0.663	0.006	14	7
chrII	144151	G	A	21	23	0.505	0.008	13	9	0.636	0.009	10	22	0.501	0.008	15	8	0.463	0.010	38	33	0.453	0.005	6	7	0.466	0.010	15	22	0.422	0.009	40	51	0.461	0.005	11	11	0.676	0.008	16	3	0.627	0.011	39	22	0.663	0.006	31	37
chrII	144820	T	G	9	23	0.504	0.008	17	9	0.637	0.009	23	11	0.501	0.008	12	16	0.464	0.010	41	50	0.453	0.005	11	11	0.468	0.010	12	20	0.425	0.009	46	55	0.457	0.005	28	8	0.675	0.008	19	2	0.627	0.011	42	20	0.667	0.006	35	50
chrII	144853	G	A	11	17	0.503	0.008	13	8	0.637	0.009	25	18	0.500	0.008	9	20	0.462	0.010	41	49	0.453	0.005	11	12	0.468	0.010	13	21	0.425	0.009	41	51	0.457	0.005	26	9	0.674	0.008	18	7	0.629	0.011	40	22	0.667	0.006	29	49
chrII	144937	T	C	7	13	0.503	0.008	17	7	0.637	0.009	20	25	0.500	0.008	9	16	0.462	0.010	39	49	0.453	0.005	10	23	0.469	0.010	8	24	0.425	0.009	38	36	0.457	0.005	14	10	0.674	0.008	8	7	0.628	0.011	40	18	0.667	0.006	22	34
chrII	144991	A	G	9	17	0.503	0.008	18	11	0.637	0.009	11	20	0.501	0.008	11	14	0.462	0.010	47	47	0.452	0.005	10	16	0.469	0.010	6	15	0.425	0.009	34	27	0.457	0.005	19	12	0.674	0.008	9	7	0.628	0.011	38	16	0.667	0.006	35	43
chrII	145108	T	C	19	17	0.503	0.008	31	13	0.639	0.009	15	27	0.501	0.008	16	21	0.462	0.010	50	59	0.452	0.005	3	18	0.470	0.010	11	13	0.424	0.009	37	54	0.458	0.005	30	13	0.673	0.008	11	3	0.628	0.011	39	30	0.667	0.006	35	53
chrII	145474	A	G	30	30	0.501	0.008	39	13	0.639	0.009	26	34	0.499	0.008	9	17	0.460	0.010	60	52	0.452	0.005	13	10	0.469	0.010	23	23	0.425	0.009	43	58	0.458	0.005	24	20	0.673	0.008	14	6	0.630	0.011	40	19	0.667	0.006	43	50
chrII	145486	A	G	32	31	0.501	0.008	39	13	0.639	0.009	25	33	0.499	0.008	11	15	0.460	0.010	60	53	0.452	0.005	10	12	0.469	0.010	21	21	0.425	0.009	44	60	0.458	0.005	27	21	0.673	0.008	10	5	0.630	0.011	42	18	0.667	0.006	44	51
chrII	145980	G	T	3	1	0.501	0.008	0	0	0.638	0.009	1	3	0.501	0.008	2	0	0.459	0.010	6	12	0.452	0.005	1	3	0.470	0.010	1	0	0.423	0.009	13	11	0.457	0.005	7	2	0.673	0.008	1	0	0.629	0.011	12	4	0.667	0.006	7	7
chrII	146099	C	T	9	10	0.499	0.008	11	0	0.641	0.009	12	10	0.501	0.008	12	8	0.458	0.010	23	36	0.453	0.005	4	5	0.471	0.010	7	9	0.422	0.009	20	12	0.456	0.005	15	4	0.673	0.008	9	1	0.627	0.011	21	11	0.666	0.006	16	14
chrII	146107	C	A	9	10	0.498	0.008	13	0	0.640	0.009	12	10	0.501	0.008	11	8	0.457	0.010	28	35	0.452	0.005	4	5	0.471	0.010	7	8	0.422	0.009	19	13	0.456	0.005	18	3	0.674	0.008	9	1	0.627	0.011	23	11	0.667	0.006	19	15
chrII	146113	A	T	13	8	0.498	0.008	15	0	0.640	0.009	12	9	0.501	0.008	10	8	0.457	0.010	30	33	0.452	0.005	5	4	0.471	0.010	8	8	0.422	0.009	20	12	0.456	0.005	15	3	0.674	0.008	10	1	0.627	0.011	24	10	0.667	0.006	22	13
chrII	146114	C	T	13	8	0.498	0.008	15	0	0.640	0.009	12	9	0.501	0.008	10	8	0.457	0.010	30	33	0.452	0.005	5	4	0.471	0.010	8	8	0.422	0.009	20	12	0.456	0.005	15	3	0.674	0.008	10	1	0.627	0.011	24	10	0.667	0.006	22	13
chrII	146129	T	A	20	10	0.498	0.008	17	1	0.640	0.009	18	10	0.501	0.008	8	9	0.457	0.010	38	47	0.452	0.005	6	4	0.471	0.010	6	10	0.422	0.009	27	15	0.456	0.005	17	3	0.674	0.008	11	5	0.627	0.011	26	12	0.667	0.006	33	16
chrII	146217	T	G	20	14	0.498	0.008	17	7	0.640	0.009	14	16	0.501	0.008	5	15	0.457	0.010	50	41	0.452	0.005	5	7	0.471	0.010	14	19	0.422	0.009	42	35	0.456	0.005	11	4	0.674	0.008	17	7	0.627	0.011	32	16	0.667	0.006	36	26
chrII	146248	A	G	21	17	0.498	0.008	14	4	0.640	0.009	15	15	0.501	0.008	6	16	0.457	0.010	48	35	0.452	0.005	1	8	0.471	0.010	14	19	0.422	0.009	45	37	0.456	0.005	15	2	0.674	0.008	19	5	0.627	0.011	32	17	0.667	0.006	33	26
chrII	146312	C	G	29	20	0.498	0.008	19	5	0.640	0.009	22	15	0.501	0.008	7	17	0.457	0.010	63	36	0.452	0.005	10	9	0.471	0.010	11	18	0.422	0.009	35	38	0.456	0.005	25	2	0.674	0.008	15	7	0.627	0.011	40	24	0.667	0.006	38	36
chrII	146333	G	A	27	24	0.498	0.008	16	6	0.640	0.009	23	15	0.501	0.008	7	12	0.457	0.010	59	38	0.452	0.005	10	11	0.471	0.010	10	19	0.422	0.009	41	35	0.456	0.005	29	3	0.674	0.008	15	7	0.627	0.011	38	24	0.667	0.006	37	34
chrII	146444	C	T	45	36	0.498	0.008	18	13	0.640	0.009	36	17	0.501	0.008	19	19	0.457	0.010	70	68	0.452	0.005	14	15	0.471	0.010	22	20	0.422	0.009	38	49	0.457	0.005	45	10	0.674	0.008	17	8	0.627	0.011	40	24	0.667	0.006	44	37
chrII	146609	G	A	36	29	0.498	0.008	21	16	0.640	0.009	26	25	0.501	0.008	12	14	0.458	0.010	58	58	0.452	0.005	13	13	0.471	0.010	13	21	0.423	0.009	50	41	0.457	0.005	31	12	0.674	0.008	17	9	0.627	0.011	42	18	0.667	0.006	52	56
chrII	146672	G	T	30	32	0.500	0.008	13	14	0.640	0.009	21	20	0.503	0.008	10	13	0.459	0.010	50	53	0.451	0.005	11	10	0.471	0.010	11	21	0.424	0.009	58	45	0.457	0.005	28	13	0.674	0.008	16	8	0.628	0.011	50	18	0.669	0.006	34	53
chrII	146699	G	A	29	30	0.500	0.008	10	11	0.640	0.009	20	18	0.503	0.008	10	14	0.459	0.010	47	40	0.451	0.005	11	12	0.471	0.010	11	15	0.424	0.009	50	42	0.457	0.005	27	14	0.674	0.008	14	5	0.628	0.011	52	16	0.669	0.006	30	48
chrII	146992	C	T	29	27	0.500	0.008	28	13	0.640	0.009	28	14	0.503	0.008	28	29	0.459	0.010	68	62	0.452	0.005	16	21	0.471	0.010	17	13	0.425	0.009	64	86	0.457	0.005	42	12	0.674	0.008	22	8	0.628	0.011	52	27	0.669	0.006	47	60
chrII	147197	A	T	33	21	0.500	0.008	18	8	0.639	0.009	16	13	0.502	0.008	8	17	0.457	0.010	47	58	0.452	0.005	4	6	0.472	0.010	6	28	0.424	0.009	47	54	0.457	0.005	36	10	0.674	0.008	15	3	0.628	0.011	39	27	0.670	0.006	45	41
chrII	147484	A	G	15	11	0.500	0.008	12	5	0.637	0.009	13	10	0.504	0.008	3	11	0.457	0.010	29	47	0.451	0.005	11	5	0.472	0.010	5	5	0.424	0.009	36	33	0.455	0.005	11	9	0.673	0.008	4	5	0.629	0.011	31	9	0.668	0.006	25	32
chrII	148172	C	T	36	21	0.496	0.008	21	14	0.632	0.009	27	21	0.500	0.008	21	19	0.462	0.010	51	59	0.452	0.005	15	13	0.473	0.010	16	13	0.423	0.009	39	64	0.455	0.005	34	8	0.673	0.008	14	14	0.630	0.011	43	26	0.668	0.006	39	33
chrII	148327	A	T	39	26	0.496	0.008	21	8	0.632	0.009	21	17	0.500	0.008	21	19	0.462	0.010	46	56	0.452	0.005	16	16	0.473	0.010	11	20	0.423	0.009	46	54	0.455	0.005	29	10	0.673	0.008	12	9	0.630	0.011	63	32	0.668	0.006	46	49
chrII	148429	C	T	38	19	0.496	0.008	20	8	0.631	0.009	18	17	0.500	0.008	19	19	0.462	0.010	35	42	0.451	0.005	14	7	0.473	0.010	22	28	0.423	0.009	37	45	0.455	0.005	31	13	0.673	0.008	12	6	0.629	0.011	52	19	0.667	0.006	28	35
chrII	148600	T	A	19	20	0.496	0.008	12	7	0.631	0.009	13	9	0.500	0.008	11	14	0.461	0.010	34	55	0.451	0.005	6	5	0.473	0.010	9	13	0.423	0.009	39	41	0.455	0.005	18	9	0.673	0.008	13	8	0.629	0.011	40	30	0.667	0.006	33	31
chrII	149026	C	T	18	24	0.496	0.008	22	13	0.631	0.009	21	23	0.499	0.008	13	11	0.459	0.010	38	63	0.451	0.005	8	13	0.472	0.010	10	21	0.423	0.009	33	49	0.455	0.005	25	16	0.671	0.008	22	9	0.629	0.011	35	18	0.667	0.006	36	34
chrII	149182	A	G	19	21	0.496	0.008	12	12	0.632	0.009	20	21	0.501	0.008	10	21	0.457	0.010	26	71	0.451	0.005	11	20	0.472	0.010	21	18	0.424	0.009	38	42	0.455	0.005	24	8	0.672	0.008	15	7	0.628	0.011	34	27	0.666	0.006	33	34
chrII	149400	T	C	25	33	0.496	0.008	16	11	0.630	0.009	20	19	0.502	0.008	16	6	0.455	0.010	49	60	0.450	0.005	12	18	0.472	0.010	16	17	0.423	0.009	49	53	0.454	0.005	32	18	0.670	0.008	15	8	0.628	0.011	61	24	0.668	0.006	36	51
chrII	149696	A	C	17	27	0.496	0.008	25	12	0.631	0.009	14	22	0.502	0.008	13	14	0.452	0.010	31	60	0.451	0.005	8	15	0.473	0.010	9	25	0.424	0.009	38	41	0.452	0.006	21	7	0.669	0.008	9	7	0.632	0.011	51	18	0.668	0.006	29	57
chrII	149872	T	C	26	24	0.495	0.008	25	15	0.630	0.009	24	36	0.504	0.008	15	14	0.454	0.010	66	69	0.452	0.005	9	19	0.473	0.010	14	26	0.424	0.009	39	62	0.453	0.005	37	14	0.670	0.008	20	7	0.633	0.011	62	31	0.668	0.006	52	54
chrII	150200	A	T	24	12	0.495	0.008	15	18	0.629	0.009	15	19	0.504	0.008	15	18	0.454	0.010	74	71	0.451	0.005	8	14	0.473	0.010	18	36	0.424	0.009	43	62	0.453	0.005	20	18	0.670	0.008	25	13	0.634	0.011	58	19	0.667	0.006	47	42
chrII	150349	C	T	17	6	0.496	0.008	14	9	0.629	0.009	13	11	0.503	0.008	11	12	0.454	0.010	32	28	0.451	0.005	5	3	0.474	0.010	4	11	0.424	0.009	21	27	0.452	0.005	9	9	0.670	0.008	4	5	0.634	0.011	40	3	0.667	0.006	23	23
chrII	150422	A	T	0	3	0.495	0.008	2	0	0.629	0.009	2	3	0.501	0.008	6	6	0.454	0.010	14	17	0.452	0.005	2	2	0.475	0.010	9	5	0.423	0.009	11	7	0.453	0.005	2	2	0.670	0.008	2	3	0.635	0.011	24	2	0.666	0.006	10	10
chrII	150513	C	T	7	11	0.494	0.008	7	8	0.628	0.009	9	6	0.503	0.008	6	7	0.455	0.010	23	36	0.452	0.005	4	10	0.475	0.010	11	12	0.423	0.009	35	19	0.452	0.005	12	6	0.668	0.008	5	1	0.635	0.011	37	7	0.667	0.006	13	18
chrII	150781	T	C	31	17	0.496	0.008	18	14	0.628	0.009	31	21	0.502	0.008	9	15	0.452	0.010	33	49	0.452	0.005	14	13	0.475	0.010	4	27	0.423	0.009	41	35	0.452	0.005	25	9	0.669	0.008	13	7	0.635	0.011	40	15	0.667	0.006	24	37
chrII	151212	A	T	13	9	0.493	0.008	7	10	0.628	0.009	18	11	0.502	0.008	4	8	0.454	0.010	23	37	0.452	0.005	7	8	0.475	0.010	10	7	0.423	0.009	15	34	0.451	0.005	20	4	0.667	0.008	9	0	0.630	0.011	21	15	0.666	0.006	17	24
chrII	151397	T	C	26	26	0.494	0.008	18	8	0.628	0.009	29	17	0.502	0.008	10	12	0.454	0.010	43	56	0.452	0.005	7	9	0.475	0.010	9	24	0.423	0.009	39	45	0.451	0.005	35	16	0.667	0.008	10	10	0.630	0.011	40	21	0.666	0.006	43	32
chrII	151407	G	T	24	29	0.494	0.008	15	7	0.628	0.009	29	15	0.502	0.008	8	13	0.454	0.010	41	56	0.452	0.005	6	9	0.475	0.010	7	23	0.423	0.009	35	45	0.451	0.005	31	18	0.667	0.008	10	10	0.630	0.011	39	19	0.666	0.006	42	32
chrII	151574	T	C	34	32	0.493	0.008	33	14	0.629	0.009	34	34	0.502	0.008	20	30	0.453	0.010	60	69	0.453	0.005	10	20	0.474	0.010	21	35	0.422	0.009	43	92	0.452	0.005	42	19	0.669	0.008	15	16	0.631	0.011	62	23	0.668	0.006	45	55
chrII	151682	A	G	32	30	0.492	0.008	25	12	0.629	0.009	32	28	0.502	0.008	23	11	0.453	0.010	60	66	0.453	0.005	20	8	0.474	0.010	30	22	0.422	0.009	41	78	0.452	0.005	53	15	0.669	0.008	12	10	0.631	0.011	38	19	0.668	0.006	50	56
chrII	151709	G	A	34	28	0.492	0.008	18	13	0.629	0.009	27	30	0.502	0.008	19	13	0.453	0.010	62	66	0.453	0.005	17	13	0.474	0.010	22	25	0.422	0.009	45	71	0.452	0.005	45	14	0.669	0.008	16	8	0.631	0.011	45	16	0.668	0.006	56	56
chrII	151724	G	A	29	26	0.492	0.008	11	13	0.629	0.009	25	28	0.502	0.008	19	13	0.453	0.010	62	61	0.453	0.005	20	14	0.474	0.010	19	26	0.422	0.009	45	66	0.452	0.005	42	16	0.669	0.008	14	8	0.631	0.011	43	19	0.668	0.006	60	59
chrII	151946	A	G	22	19	0.493	0.008	19	13	0.628	0.009	16	23	0.504	0.008	13	12	0.453	0.010	51	49	0.452	0.005	11	19	0.474	0.010	7	14	0.423	0.009	42	50	0.452	0.005	27	18	0.669	0.008	13	4	0.632	0.011	39	11	0.669	0.006	33	23
chrII	151976	G	A	19	16	0.493	0.008	22	12	0.628	0.009	18	25	0.504	0.008	15	12	0.453	0.010	38	55	0.452	0.005	15	19	0.474	0.010	6	15	0.423	0.009	36	48	0.452	0.005	28	10	0.669	0.008	15	4	0.632	0.011	37	14	0.669	0.006	28	25
chrII	152073	C	T	28	15	0.494	0.008	20	4	0.627	0.009	26	23	0.506	0.008	16	11	0.453	0.010	24	40	0.453	0.005	9	9	0.475	0.010	5	18	0.424	0.009	41	48	0.452	0.005	24	12	0.669	0.008	16	6	0.632	0.011	45	11	0.669	0.006	28	37
chrII	152204	A	G	24	15	0.495	0.008	10	12	0.626	0.009	25	22	0.507	0.008	11	16	0.454	0.010	25	48	0.453	0.005	9	11	0.475	0.010	14	21	0.423	0.009	42	51	0.453	0.005	36	12	0.668	0.008	11	3	0.632	0.011	43	11	0.669	0.006	32	37
chrII	152451	T	C	28	28	0.493	0.008	25	8	0.628	0.009	20	22	0.506	0.008	16	17	0.453	0.010	37	67	0.454	0.005	15	16	0.475	0.010	14	14	0.424	0.009	33	41	0.452	0.005	18	14	0.669	0.008	15	7	0.632	0.011	29	26	0.669	0.006	30	39
chrII	152612	A	G	20	24	0.493	0.008	16	10	0.628	0.009	10	17	0.506	0.008	12	21	0.453	0.010	27	81	0.454	0.005	8	14	0.475	0.010	10	13	0.424	0.009	45	45	0.452	0.005	22	16	0.669	0.008	6	9	0.632	0.011	42	25	0.669	0.006	31	39
chrII	152624	C	T	19	18	0.493	0.008	13	9	0.628	0.009	13	11	0.506	0.008	14	17	0.453	0.010	20	74	0.454	0.005	8	11	0.475	0.010	10	9	0.424	0.009	41	43	0.452	0.005	17	20	0.669	0.008	4	8	0.632	0.011	36	26	0.669	0.006	26	35
chrII	152750	A	C	17	22	0.494	0.008	17	9	0.631	0.009	16	8	0.508	0.008	14	19	0.453	0.010	33	43	0.453	0.005	10	18	0.475	0.010	10	16	0.424	0.009	30	44	0.451	0.005	19	18	0.668	0.008	7	7	0.630	0.011	35	16	0.670	0.006	36	33
chrII	152894	A	G	19	18	0.492	0.008	14	5	0.630	0.009	11	23	0.508	0.008	10	10	0.451	0.010	23	56	0.453	0.005	4	7	0.476	0.010	7	10	0.424	0.009	33	23	0.451	0.005	20	17	0.667	0.008	8	4	0.627	0.011	29	18	0.670	0.006	24	44
chrII	152949	A	G	20	20	0.492	0.008	10	15	0.630	0.009	15	21	0.508	0.008	14	14	0.451	0.010	26	57	0.453	0.005	6	11	0.476	0.010	13	16	0.424	0.009	29	31	0.451	0.005	27	12	0.667	0.008	9	5	0.627	0.011	27	28	0.670	0.006	28	46
chrII	153007	C	T	24	26	0.494	0.008	10	22	0.629	0.009	15	22	0.507	0.008	11	18	0.449	0.010	28	54	0.453	0.005	9	14	0.477	0.010	13	24	0.425	0.009	31	33	0.451	0.005	25	9	0.667	0.008	11	8	0.628	0.011	32	29	0.670	0.006	25	55
chrII	153732	T	A	10	4	0.495	0.008	3	0	0.630	0.009	5	7	0.507	0.008	5	6	0.452	0.010	24	29	0.453	0.005	3	3	0.475	0.010	2	2	0.426	0.009	16	17	0.451	0.006	4	3	0.668	0.008	2	1	0.631	0.011	27	7	0.672	0.006	13	14
chrII	153787	T	A	13	8	0.495	0.008	10	2	0.630	0.009	10	12	0.507	0.008	9	8	0.452	0.010	34	27	0.453	0.005	5	7	0.475	0.010	5	8	0.426	0.009	22	24	0.451	0.006	11	7	0.668	0.008	7	3	0.631	0.011	27	11	0.672	0.006	22	30
chrII	154001	A	C	27	16	0.494	0.008	19	13	0.630	0.009	9	18	0.508	0.008	7	20	0.452	0.010	29	65	0.452	0.005	21	24	0.474	0.010	14	10	0.425	0.009	43	31	0.451	0.005	30	15	0.668	0.008	9	3	0.631	0.011	45	25	0.671	0.006	38	41
chrII	154142	G	A	22	20	0.497	0.008	21	13	0.631	0.009	20	9	0.508	0.008	11	12	0.452	0.010	42	46	0.451	0.005	16	6	0.475	0.010	11	6	0.424	0.009	36	28	0.448	0.006	25	19	0.668	0.008	19	6	0.629	0.011	32	29	0.672	0.006	44	42
chrII	154160	A	G	17	17	0.497	0.008	17	9	0.631	0.009	19	9	0.508	0.008	8	13	0.452	0.010	38	41	0.451	0.005	10	4	0.475	0.010	9	6	0.424	0.009	34	30	0.448	0.006	23	16	0.668	0.008	19	6	0.629	0.011	34	30	0.672	0.006	43	38
chrII	154235	C	T	23	8	0.497	0.008	17	3	0.631	0.009	6	10	0.508	0.008	5	7	0.452	0.010	26	29	0.451	0.005	10	3	0.475	0.010	3	6	0.424	0.009	37	30	0.448	0.006	16	9	0.668	0.008	10	3	0.629	0.011	25	15	0.672	0.006	37	24
chrII	154740	A	G	8	20	0.493	0.008	5	5	0.630	0.009	11	8	0.511	0.008	3	4	0.450	0.010	34	37	0.451	0.005	8	9	0.476	0.010	2	7	0.425	0.009	13	30	0.451	0.006	13	12	0.668	0.008	10	7	0.629	0.011	25	9	0.674	0.006	12	18
chrII	154799	G	A	6	20	0.493	0.008	4	8	0.630	0.009	10	7	0.511	0.008	4	6	0.450	0.010	31	30	0.451	0.005	7	6	0.476	0.010	4	5	0.425	0.009	12	27	0.451	0.006	16	10	0.668	0.008	12	6	0.629	0.011	21	9	0.674	0.006	20	21
chrII	155354	A	G	9	11	0.494	0.008	10	6	0.632	0.009	8	8	0.510	0.008	6	5	0.451	0.010	19	17	0.451	0.005	9	10	0.477	0.010	11	11	0.426	0.009	18	21	0.450	0.006	12	9	0.666	0.008	3	2	0.630	0.011	20	7	0.672	0.006	9	18
chrII	155527	T	A	3	2	0.494	0.008	2	1	0.632	0.009	5	1	0.510	0.008	6	5	0.451	0.010	5	22	0.451	0.005	1	3	0.477	0.010	2	5	0.426	0.009	12	20	0.450	0.006	6	4	0.666	0.008	7	0	0.630	0.011	25	11	0.672	0.006	10	10
chrII	155591	C	T	3	11	0.494	0.008	4	4	0.632	0.009	5	2	0.510	0.008	8	2	0.451	0.010	19	20	0.451	0.005	6	4	0.477	0.010	8	7	0.426	0.009	11	22	0.450	0.006	5	1	0.666	0.008	9	1	0.630	0.011	26	14	0.672	0.006	10	10
chrII	155739	T	G	5	13	0.494	0.008	4	3	0.632	0.009	7	1	0.510	0.008	1	5	0.451	0.010	24	25	0.451	0.005	3	0	0.477	0.010	0	10	0.426	0.009	35	20	0.450	0.006	7	8	0.666	0.008	6	2	0.630	0.011	12	4	0.672	0.006	12	19
chrII	155783	A	G	5	14	0.494	0.008	4	4	0.632	0.009	7	2	0.510	0.008	0	6	0.451	0.010	18	23	0.451	0.005	4	2	0.477	0.010	1	8	0.426	0.009	32	29	0.450	0.006	6	6	0.666	0.008	5	3	0.630	0.011	15	5	0.672	0.006	16	21
chrII	155846	C	T	3	9	0.494	0.008	4	3	0.632	0.009	6	2	0.510	0.008	2	4	0.451	0.010	9	18	0.451	0.005	7	4	0.477	0.010	1	9	0.426	0.009	22	27	0.450	0.006	5	3	0.666	0.008	5	2	0.630	0.011	13	5	0.672	0.006	17	14
chrII	155972	C	T	8	11	0.494	0.008	11	6	0.632	0.009	16	10	0.510	0.008	8	7	0.451	0.010	16	16	0.451	0.005	9	8	0.477	0.010	0	3	0.426	0.009	19	27	0.450	0.006	13	9	0.666	0.008	6	2	0.630	0.011	20	16	0.672	0.006	13	28
chrII	156194	C	T	12	6	0.494	0.008	4	3	0.632	0.009	12	4	0.510	0.008	5	6	0.451	0.010	16	18	0.451	0.005	4	1	0.477	0.010	5	2	0.426	0.009	19	28	0.450	0.006	6	3	0.666	0.008	6	0	0.630	0.011	19	9	0.672	0.006	10	11
chrII	156203	C	A	12	7	0.494	0.008	2	3	0.632	0.009	12	4	0.510	0.008	5	5	0.451	0.010	15	20	0.451	0.005	4	1	0.477	0.010	5	1	0.426	0.009	18	29	0.450	0.006	5	3	0.666	0.008	6	2	0.630	0.011	21	8	0.672	0.006	11	11
chrII	156261	T	G	17	7	0.494	0.008	9	0	0.632	0.009	9	13	0.510	0.008	8	8	0.451	0.010	16	33	0.451	0.005	2	4	0.477	0.010	7	6	0.426	0.009	25	25	0.450	0.006	12	4	0.666	0.008	5	3	0.630	0.011	25	8	0.672	0.006	11	21
chrII	158114	A	G	30	32	0.496	0.008	34	16	0.631	0.009	34	29	0.510	0.009	17	29	0.453	0.010	58	71	0.451	0.005	16	20	0.474	0.010	13	29	0.426	0.009	65	64	0.451	0.006	46	14	0.665	0.008	29	16	0.633	0.011	54	25	0.672	0.006	63	58
chrII	158591	C	T	3	3	0.499	0.008	4	2	0.633	0.009	4	7	0.510	0.009	7	5	0.455	0.010	4	19	0.452	0.005	5	2	0.473	0.010	6	2	0.425	0.009	19	17	0.451	0.006	7	5	0.666	0.008	5	1	0.632	0.011	21	8	0.672	0.006	18	18
chrII	158800	G	T	36	36	0.498	0.008	35	13	0.633	0.009	34	24	0.509	0.008	15	25	0.454	0.010	47	55	0.452	0.005	13	15	0.474	0.010	29	13	0.427	0.009	54	55	0.451	0.006	35	18	0.666	0.008	18	10	0.631	0.011	48	35	0.672	0.006	55	53
chrII	158803	A	G	36	36	0.498	0.008	35	13	0.633	0.009	34	24	0.509	0.008	15	25	0.454	0.010	47	55	0.452	0.005	13	15	0.474	0.010	29	13	0.427	0.009	54	55	0.451	0.006	35	18	0.666	0.008	18	10	0.631	0.011	48	35	0.672	0.006	55	53
chrII	158953	G	A	54	63	0.497	0.008	46	27	0.633	0.009	57	40	0.508	0.009	44	42	0.455	0.010	90	92	0.454	0.005	35	34	0.474	0.010	31	46	0.425	0.010	69	103	0.450	0.006	65	32	0.666	0.008	24	14	0.634	0.011	112	37	0.671	0.006	99	84
chrII	159079	C	T	54	57	0.497	0.008	44	24	0.634	0.009	53	40	0.509	0.009	56	46	0.452	0.010	95	91	0.452	0.005	37	39	0.474	0.010	24	39	0.425	0.010	76	97	0.450	0.006	38	38	0.666	0.008	24	12	0.634	0.011	90	29	0.671	0.006	69	111
chrII	159139	T	G	59	68	0.497	0.008	54	22	0.634	0.009	54	34	0.509	0.009	37	49	0.452	0.010	104	101	0.452	0.005	40	32	0.474	0.010	19	33	0.425	0.010	75	98	0.450	0.006	48	34	0.666	0.008	24	15	0.634	0.011	102	43	0.671	0.006	68	124
chrII	159797	C	T	10	30	0.497	0.008	11	6	0.636	0.009	11	9	0.507	0.008	15	7	0.453	0.010	37	52	0.454	0.005	10	9	0.472	0.010	6	11	0.425	0.009	35	44	0.449	0.006	18	12	0.668	0.008	12	11	0.633	0.011	34	25	0.670	0.006	31	34
chrII	159857	C	G	14	26	0.498	0.008	21	15	0.635	0.009	11	12	0.507	0.009	15	8	0.454	0.010	39	50	0.453	0.005	11	7	0.471	0.010	9	11	0.425	0.010	38	56	0.449	0.006	17	13	0.668	0.008	14	7	0.634	0.011	49	27	0.671	0.006	35	43
chrII	159891	A	C	20	25	0.498	0.008	18	16	0.635	0.009	12	15	0.507	0.009	15	10	0.454	0.010	38	54	0.453	0.005	10	6	0.471	0.010	13	10	0.425	0.010	37	60	0.449	0.006	17	17	0.668	0.008	10	6	0.634	0.011	45	27	0.671	0.006	41	53
chrII	159926	C	A	17	22	0.499	0.008	18	17	0.635	0.009	12	18	0.506	0.009	18	11	0.455	0.010	37	62	0.453	0.005	15	7	0.470	0.010	12	16	0.424	0.010	36	54	0.448	0.006	13	25	0.667	0.008	13	4	0.632	0.011	42	23	0.671	0.006	46	61
chrII	160143	T	G	38	43	0.500	0.008	30	8	0.634	0.009	38	34	0.508	0.008	24	32	0.455	0.010	52	86	0.452	0.005	33	19	0.471	0.010	21	18	0.424	0.009	62	67	0.449	0.006	40	15	0.669	0.008	22	7	0.631	0.011	61	28	0.671	0.006	59	67
chrII	160403	G	T	30	43	0.497	0.008	26	12	0.636	0.009	22	23	0.508	0.008	23	24	0.454	0.010	70	70	0.450	0.005	23	24	0.472	0.010	16	20	0.426	0.009	65	60	0.449	0.006	29	20	0.672	0.008	19	17	0.632	0.011	70	30	0.672	0.006	58	47
chrII	160810	T	G	26	28	0.498	0.008	23	9	0.635	0.009	31	28	0.509	0.008	15	21	0.455	0.010	42	64	0.450	0.005	14	29	0.470	0.010	12	25	0.428	0.009	50	62	0.450	0.005	38	18	0.671	0.008	15	13	0.629	0.011	61	29	0.672	0.006	58	54
chrII	161065	G	A	8	9	0.499	0.008	11	8	0.634	0.009	23	7	0.507	0.008	7	6	0.454	0.010	27	31	0.450	0.005	6	8	0.470	0.010	7	6	0.430	0.009	23	19	0.451	0.005	11	3	0.671	0.008	4	4	0.631	0.011	36	18	0.670	0.006	19	17
chrII	161297	G	A	17	15	0.498	0.008	17	8	0.635	0.009	8	21	0.510	0.008	15	9	0.454	0.010	35	24	0.451	0.005	9	12	0.472	0.010	15	16	0.428	0.009	19	25	0.453	0.006	19	6	0.670	0.008	7	3	0.631	0.011	25	23	0.671	0.006	21	36
chrII	161484	T	G	1	3	0.499	0.008	1	0	0.637	0.009	2	2	0.508	0.008	2	2	0.454	0.010	7	9	0.452	0.005	0	1	0.472	0.010	1	1	0.429	0.009	8	12	0.452	0.006	1	0	0.673	0.008	0	0	0.628	0.011	5	4	0.673	0.006	2	4
chrII	161687	T	C	11	13	0.499	0.008	22	1	0.637	0.009	11	8	0.508	0.008	7	10	0.454	0.010	32	29	0.452	0.005	10	18	0.472	0.010	6	13	0.429	0.009	21	41	0.452	0.006	19	5	0.673	0.008	7	4	0.628	0.011	26	10	0.673	0.006	25	24
chrII	161757	G	A	11	13	0.499	0.008	22	2	0.638	0.009	12	12	0.509	0.008	5	15	0.453	0.010	31	42	0.453	0.005	13	20	0.471	0.010	5	9	0.429	0.009	30	55	0.452	0.006	18	2	0.672	0.008	9	7	0.628	0.011	28	13	0.673	0.006	27	30
chrII	161840	T	C	9	7	0.499	0.008	23	5	0.637	0.009	3	18	0.510	0.008	8	10	0.453	0.010	25	37	0.452	0.005	10	7	0.469	0.010	6	12	0.429	0.009	32	59	0.451	0.005	18	9	0.674	0.008	13	9	0.626	0.011	33	22	0.674	0.006	29	37
chrII	162251	A	G	26	37	0.500	0.008	35	17	0.637	0.009	38	27	0.508	0.008	24	36	0.453	0.010	75	80	0.453	0.005	16	19	0.468	0.010	18	30	0.431	0.009	57	71	0.449	0.006	38	18	0.671	0.008	17	16	0.626	0.011	66	31	0.674	0.006	49	57
chrII	162420	T	C	27	22	0.501	0.008	19	19	0.636	0.009	24	26	0.507	0.008	12	27	0.452	0.010	54	51	0.453	0.005	23	20	0.469	0.010	5	17	0.430	0.009	43	63	0.448	0.005	28	13	0.673	0.008	15	5	0.626	0.011	65	23	0.674	0.006	44	48
chrII	162773	T	C	4	6	0.501	0.008	3	4	0.638	0.009	0	3	0.509	0.008	1	2	0.453	0.010	6	9	0.454	0.005	5	4	0.467	0.010	2	4	0.432	0.009	5	15	0.449	0.005	3	1	0.671	0.008	0	0	0.626	0.011	4	1	0.674	0.006	4	2
chrII	163080	G	A	15	14	0.501	0.008	6	15	0.638	0.009	13	9	0.508	0.008	10	4	0.454	0.010	33	39	0.454	0.005	6	15	0.467	0.010	14	11	0.432	0.009	26	34	0.448	0.006	28	7	0.670	0.008	4	4	0.626	0.011	28	16	0.675	0.006	32	22
chrII	163180	C	T	35	39	0.501	0.008	20	15	0.638	0.009	31	30	0.508	0.008	23	11	0.454	0.010	75	63	0.454	0.005	13	26	0.467	0.010	24	32	0.432	0.009	53	60	0.448	0.006	46	18	0.670	0.008	10	10	0.626	0.011	50	27	0.675	0.006	49	58
chrII	163349	G	T	51	42	0.501	0.008	54	21	0.637	0.009	28	26	0.507	0.008	30	22	0.453	0.010	75	61	0.455	0.005	28	23	0.467	0.010	22	27	0.430	0.009	61	83	0.448	0.005	35	16	0.670	0.008	21	13	0.623	0.011	58	34	0.675	0.006	67	64
chrII	163497	A	G	33	27	0.501	0.008	26	18	0.638	0.009	31	28	0.507	0.008	22	20	0.453	0.010	74	90	0.454	0.005	13	14	0.467	0.010	14	23	0.431	0.009	57	91	0.449	0.005	26	26	0.671	0.008	19	10	0.626	0.011	67	32	0.676	0.006	49	53
chrII	163854	T	C	24	31	0.500	0.008	26	19	0.638	0.009	27	21	0.505	0.008	17	23	0.454	0.010	55	60	0.454	0.005	7	14	0.466	0.010	20	18	0.429	0.009	43	51	0.448	0.005	35	13	0.670	0.008	8	5	0.624	0.011	57	19	0.675	0.006	28	44
chrII	163967	A	G	16	26	0.495	0.008	17	10	0.636	0.009	24	14	0.504	0.008	11	11	0.455	0.010	49	33	0.454	0.005	5	13	0.462	0.010	10	22	0.430	0.009	49	44	0.449	0.005	14	19	0.673	0.008	7	9	0.622	0.011	43	20	0.674	0.006	28	42
chrII	163989	G	A	15	21	0.495	0.008	14	5	0.636	0.009	22	13	0.504	0.008	10	8	0.455	0.010	42	34	0.454	0.005	5	12	0.462	0.010	12	13	0.430	0.009	48	43	0.449	0.005	8	17	0.673	0.008	7	9	0.622	0.011	38	17	0.674	0.006	23	41
chrII	164147	C	T	20	13	0.495	0.008	20	4	0.636	0.009	17	17	0.504	0.008	12	14	0.455	0.010	41	40	0.454	0.005	4	3	0.462	0.010	5	9	0.429	0.009	40	43	0.449	0.005	19	7	0.672	0.008	6	6	0.624	0.011	47	10	0.675	0.006	40	31
chrII	164419	T	C	8	18	0.496	0.008	15	7	0.636	0.009	13	16	0.503	0.008	7	12	0.456	0.010	29	30	0.454	0.005	8	4	0.462	0.010	8	8	0.431	0.009	23	34	0.448	0.005	12	12	0.673	0.008	7	13	0.623	0.011	32	13	0.676	0.006	19	38
chrII	164828	C	T	24	16	0.496	0.008	18	8	0.637	0.009	10	12	0.502	0.008	10	8	0.455	0.010	42	36	0.454	0.005	19	12	0.461	0.010	9	23	0.431	0.009	40	31	0.449	0.005	21	12	0.674	0.008	9	3	0.622	0.011	28	10	0.676	0.006	34	24
chrII	164914	A	G	18	22	0.495	0.008	22	11	0.636	0.009	14	14	0.502	0.008	7	14	0.455	0.010	41	39	0.454	0.005	11	5	0.461	0.010	4	17	0.432	0.009	33	28	0.448	0.005	16	6	0.675	0.008	7	4	0.623	0.011	32	10	0.677	0.006	29	29
chrII	164995	T	G	13	7	0.495	0.008	7	3	0.636	0.009	11	7	0.502	0.008	7	13	0.455	0.010	36	45	0.454	0.005	8	1	0.461	0.010	5	2	0.432	0.009	32	39	0.448	0.005	9	5	0.675	0.008	6	3	0.623	0.011	42	12	0.677	0.006	24	22
chrII	165048	C	T	7	2	0.495	0.008	8	4	0.636	0.009	5	7	0.502	0.008	9	5	0.455	0.010	28	30	0.454	0.005	8	1	0.461	0.010	2	2	0.432	0.009	19	30	0.448	0.005	9	7	0.675	0.008	6	2	0.623	0.011	28	8	0.677	0.006	19	19
chrII	165107	A	G	12	5	0.495	0.008	10	5	0.636	0.009	9	13	0.502	0.008	7	5	0.455	0.010	32	29	0.454	0.005	12	1	0.461	0.010	11	6	0.432	0.009	21	32	0.448	0.005	15	4	0.675	0.008	6	2	0.623	0.011	32	8	0.677	0.006	25	21
chrII	165259	G	A	32	29	0.496	0.008	30	17	0.635	0.009	35	33	0.501	0.008	22	21	0.456	0.010	58	53	0.455	0.005	23	26	0.465	0.010	25	20	0.431	0.009	38	76	0.449	0.005	26	23	0.674	0.008	19	12	0.624	0.011	57	21	0.677	0.006	51	48
chrII	165525	G	A	21	18	0.495	0.008	23	3	0.634	0.009	4	21	0.500	0.008	15	16	0.456	0.010	46	52	0.455	0.005	4	7	0.464	0.010	14	15	0.430	0.009	28	49	0.448	0.005	21	11	0.673	0.008	12	7	0.624	0.011	54	16	0.676	0.006	26	39
chrII	165680	A	C	9	10	0.494	0.008	7	5	0.634	0.009	7	8	0.499	0.008	3	8	0.458	0.010	15	31	0.453	0.005	5	1	0.466	0.010	4	11	0.431	0.009	15	27	0.448	0.005	4	6	0.674	0.008	4	1	0.624	0.011	15	7	0.676	0.006	8	17
chrII	165729	T	C	7	15	0.494	0.008	11	5	0.634	0.009	8	13	0.499	0.008	3	9	0.458	0.010	19	24	0.453	0.005	13	8	0.466	0.010	3	8	0.431	0.009	10	26	0.448	0.005	6	8	0.674	0.008	3	3	0.624	0.011	20	8	0.676	0.006	18	10
chrII	165877	T	C	0	2	0.496	0.008	2	1	0.635	0.009	1	1	0.500	0.008	0	0	0.460	0.010	3	3	0.453	0.005	1	0	0.468	0.010	0	2	0.433	0.009	2	0	0.447	0.005	1	0	0.674	0.008	2	0	0.623	0.011	2	2	0.676	0.006	3	7
chrII	166019	T	C	2	4	0.495	0.008	2	5	0.634	0.009	8	4	0.500	0.008	0	3	0.458	0.010	5	9	0.452	0.005	0	3	0.466	0.010	1	0	0.432	0.009	7	13	0.448	0.005	4	2	0.673	0.008	4	2	0.620	0.011	8	4	0.677	0.006	15	9
chrII	166311	C	T	9	11	0.495	0.008	6	2	0.635	0.009	9	6	0.499	0.008	4	0	0.458	0.010	11	17	0.453	0.005	6	2	0.467	0.010	10	5	0.435	0.009	12	18	0.448	0.005	11	6	0.675	0.008	12	4	0.624	0.011	18	9	0.675	0.006	12	7
chrII	166544	G	A	16	19	0.495	0.008	15	7	0.635	0.009	11	15	0.499	0.008	5	6	0.458	0.010	31	42	0.453	0.005	16	18	0.467	0.010	4	16	0.435	0.009	16	20	0.448	0.005	20	9	0.675	0.008	9	1	0.624	0.011	28	17	0.675	0.006	9	22
chrII	166572	C	T	17	22	0.495	0.008	16	6	0.634	0.009	13	11	0.501	0.008	5	7	0.459	0.010	28	50	0.452	0.005	11	23	0.466	0.010	6	18	0.435	0.009	19	22	0.448	0.005	19	11	0.674	0.008	8	4	0.622	0.011	27	19	0.676	0.006	13	25
chrII	166703	G	A	12	14	0.495	0.008	15	2	0.634	0.009	15	14	0.501	0.008	8	8	0.459	0.010	26	30	0.452	0.005	5	16	0.466	0.010	5	9	0.435	0.009	27	30	0.448	0.005	15	9	0.674	0.008	8	2	0.622	0.011	36	22	0.676	0.006	19	38
chrII	166909	C	G	23	21	0.494	0.008	14	12	0.635	0.009	25	18	0.502	0.008	14	17	0.459	0.010	42	49	0.452	0.005	16	10	0.467	0.010	14	21	0.435	0.009	33	39	0.448	0.005	24	8	0.674	0.008	7	7	0.621	0.011	47	25	0.676	0.006	32	35
chrII	167062	A	T	17	25	0.494	0.008	27	14	0.633	0.009	15	14	0.503	0.008	11	13	0.459	0.010	46	50	0.451	0.005	19	13	0.467	0.010	12	15	0.434	0.009	35	45	0.449	0.005	19	5	0.676	0.008	9	3	0.621	0.011	54	26	0.676	0.006	35	35
chrII	167174	A	G	24	30	0.494	0.008	18	15	0.633	0.009	12	14	0.503	0.008	9	14	0.459	0.010	36	56	0.451	0.005	12	14	0.467	0.010	7	11	0.434	0.009	42	41	0.448	0.005	20	5	0.676	0.008	11	7	0.621	0.011	48	19	0.676	0.006	35	33
chrII	167373	C	T	7	10	0.494	0.008	5	4	0.634	0.009	10	7	0.502	0.008	6	4	0.458	0.010	21	27	0.451	0.005	4	9	0.467	0.010	5	12	0.434	0.009	30	16	0.448	0.005	10	11	0.675	0.008	2	4	0.622	0.011	24	7	0.676	0.006	11	20
chrII	167426	G	A	5	8	0.494	0.008	4	0	0.634	0.009	8	4	0.503	0.008	4	1	0.459	0.010	13	13	0.451	0.005	7	8	0.466	0.010	0	4	0.434	0.009	20	11	0.448	0.005	9	7	0.675	0.008	4	3	0.621	0.011	22	7	0.676	0.006	8	13
chrII	167527	G	A	7	8	0.493	0.008	0	2	0.632	0.009	10	3	0.504	0.008	3	3	0.460	0.010	13	13	0.450	0.005	6	5	0.467	0.010	6	5	0.435	0.009	10	14	0.447	0.005	16	3	0.675	0.008	2	1	0.621	0.011	12	6	0.676	0.006	11	15
chrII	167562	G	C	8	7	0.493	0.008	0	2	0.632	0.009	12	3	0.504	0.008	4	2	0.460	0.010	12	13	0.450	0.005	5	5	0.467	0.010	4	7	0.435	0.009	10	14	0.447	0.005	17	1	0.675	0.008	2	1	0.621	0.011	13	7	0.676	0.006	11	14
chrII	167897	A	G	11	6	0.492	0.008	5	4	0.634	0.009	6	3	0.502	0.008	5	2	0.460	0.010	20	17	0.450	0.005	6	5	0.465	0.010	10	6	0.434	0.009	11	19	0.447	0.005	9	4	0.674	0.008	6	2	0.620	0.011	15	5	0.676	0.006	8	21
chrII	168036	A	C	13	15	0.492	0.008	12	12	0.634	0.009	15	17	0.502	0.008	5	5	0.460	0.010	23	33	0.450	0.005	10	3	0.465	0.010	9	5	0.434	0.009	15	33	0.447	0.005	11	7	0.674	0.008	9	8	0.620	0.011	30	11	0.676	0.006	28	29
chrII	168065	T	C	23	23	0.492	0.008	22	19	0.635	0.009	22	23	0.501	0.008	8	10	0.461	0.010	28	35	0.449	0.005	12	6	0.465	0.010	17	8	0.435	0.009	18	44	0.446	0.006	14	9	0.674	0.008	8	8	0.619	0.011	34	14	0.675	0.006	35	35
chrII	168150	C	G	36	34	0.492	0.008	29	20	0.637	0.009	22	30	0.501	0.008	8	18	0.461	0.010	45	50	0.449	0.005	14	10	0.466	0.010	21	31	0.436	0.009	38	52	0.446	0.005	19	9	0.673	0.008	17	12	0.621	0.011	41	11	0.676	0.006	40	40
chrII	168194	G	A	42	39	0.492	0.008	31	16	0.637	0.009	18	39	0.501	0.008	12	24	0.461	0.010	52	64	0.449	0.005	17	21	0.466	0.010	22	37	0.436	0.009	36	51	0.446	0.005	24	18	0.673	0.008	18	8	0.621	0.011	58	17	0.676	0.006	56	45
chrII	168245	T	C	52	42	0.492	0.008	35	12	0.637	0.009	21	48	0.501	0.008	18	31	0.461	0.010	56	71	0.449	0.005	15	22	0.466	0.010	26	40	0.436	0.009	39	65	0.446	0.005	31	15	0.673	0.008	27	9	0.621	0.011	73	21	0.676	0.006	73	59
chrII	168448	T	C	21	22	0.492	0.008	6	7	0.636	0.009	18	15	0.499	0.008	9	17	0.460	0.010	42	68	0.448	0.005	3	12	0.467	0.010	9	16	0.435	0.009	30	48	0.446	0.006	16	9	0.672	0.008	9	2	0.619	0.011	34	19	0.676	0.006	23	25
chrII	168467	T	G	23	18	0.492	0.008	5	5	0.636	0.009	17	13	0.499	0.008	7	15	0.460	0.010	43	58	0.448	0.005	5	11	0.467	0.010	13	12	0.435	0.009	24	49	0.446	0.006	19	9	0.672	0.008	7	0	0.619	0.011	32	17	0.676	0.006	20	24
chrII	168536	A	G	24	24	0.492	0.008	7	2	0.636	0.009	11	17	0.499	0.008	12	11	0.460	0.010	43	57	0.448	0.005	7	16	0.467	0.010	14	11	0.435	0.009	22	44	0.446	0.006	21	16	0.672	0.008	8	4	0.619	0.011	37	21	0.676	0.006	24	32
chrII	168653	G	A	15	24	0.490	0.008	9	10	0.636	0.009	11	28	0.499	0.008	8	9	0.461	0.010	35	54	0.448	0.005	18	15	0.467	0.010	8	14	0.435	0.009	32	26	0.446	0.006	23	10	0.671	0.008	7	6	0.619	0.011	36	20	0.677	0.006	23	30
chrII	168711	C	T	14	15	0.490	0.008	10	6	0.637	0.009	11	20	0.499	0.008	5	13	0.461	0.010	27	49	0.446	0.005	13	9	0.468	0.010	6	14	0.435	0.009	27	25	0.447	0.006	18	5	0.671	0.008	8	5	0.619	0.011	31	20	0.676	0.006	25	19
chrII	168731	A	G	14	16	0.490	0.008	12	4	0.637	0.009	10	10	0.499	0.008	6	14	0.461	0.010	27	50	0.446	0.005	9	10	0.468	0.010	10	18	0.435	0.009	28	29	0.447	0.006	13	4	0.671	0.008	8	5	0.619	0.011	35	26	0.676	0.006	26	19
chrII	168747	A	G	8	18	0.490	0.008	11	4	0.637	0.009	9	11	0.499	0.008	4	14	0.461	0.010	27	49	0.446	0.005	8	7	0.468	0.010	11	15	0.435	0.009	26	28	0.447	0.006	12	7	0.671	0.008	7	4	0.619	0.011	33	27	0.676	0.006	27	18
chrII	168775	A	T	9	20	0.490	0.008	9	5	0.637	0.009	15	10	0.499	0.008	6	12	0.461	0.010	31	49	0.446	0.005	9	8	0.468	0.010	9	13	0.435	0.009	35	28	0.447	0.006	10	8	0.671	0.008	8	5	0.619	0.011	47	30	0.676	0.006	36	15
chrII	168802	T	C	7	15	0.490	0.008	9	3	0.637	0.009	15	8	0.499	0.008	4	9	0.461	0.010	29	42	0.446	0.005	7	9	0.468	0.010	8	11	0.435	0.009	29	23	0.447	0.006	9	8	0.671	0.008	10	6	0.619	0.011	41	23	0.676	0.006	29	16
chrII	169436	A	G	8	10	0.485	0.008	4	10	0.633	0.009	6	6	0.496	0.008	2	7	0.460	0.010	22	40	0.445	0.005	4	4	0.468	0.010	0	2	0.431	0.009	24	17	0.446	0.005	15	7	0.669	0.008	3	4	0.620	0.011	26	19	0.671	0.006	12	26
chrII	169483	A	G	9	12	0.485	0.008	7	10	0.633	0.009	7	8	0.496	0.008	1	11	0.460	0.010	15	39	0.445	0.005	5	12	0.468	0.010	3	4	0.431	0.009	22	14	0.446	0.005	17	6	0.669	0.008	2	8	0.620	0.011	28	15	0.671	0.006	21	20
chrII	169496	G	C	13	12	0.485	0.008	9	11	0.633	0.009	8	7	0.496	0.008	1	10	0.460	0.010	17	42	0.445	0.005	10	13	0.468	0.010	7	6	0.431	0.009	21	19	0.446	0.005	17	9	0.669	0.008	1	8	0.620	0.011	29	18	0.671	0.006	26	25
chrII	169529	T	C	20	16	0.485	0.008	7	11	0.633	0.009	10	7	0.495	0.008	2	9	0.460	0.010	13	41	0.446	0.005	9	12	0.468	0.010	11	9	0.432	0.009	27	24	0.445	0.006	20	12	0.669	0.008	5	10	0.621	0.011	30	15	0.673	0.006	30	36
chrII	169566	G	T	24	14	0.485	0.008	11	8	0.633	0.009	12	10	0.495	0.008	4	10	0.460	0.010	23	51	0.446	0.005	12	13	0.468	0.010	13	12	0.432	0.009	27	34	0.445	0.006	21	15	0.669	0.008	9	8	0.621	0.011	35	12	0.673	0.006	36	47
chrII	169589	A	G	26	22	0.485	0.008	14	13	0.633	0.009	15	17	0.495	0.008	8	15	0.460	0.010	30	61	0.446	0.005	15	16	0.468	0.010	15	12	0.432	0.009	33	46	0.445	0.006	23	20	0.669	0.008	15	6	0.621	0.011	49	11	0.673	0.006	47	54
chrII	169601	A	G	24	21	0.485	0.008	15	13	0.633	0.009	15	16	0.495	0.008	7	14	0.460	0.010	29	69	0.446	0.005	15	18	0.468	0.010	11	15	0.432	0.009	35	50	0.445	0.006	23	22	0.669	0.008	16	6	0.621	0.011	52	14	0.673	0.006	48	58
chrII	169621	C	T	22	22	0.485	0.008	17	12	0.633	0.009	14	20	0.495	0.008	8	14	0.460	0.010	30	65	0.446	0.005	15	17	0.468	0.010	10	19	0.432	0.009	34	52	0.445	0.006	24	21	0.669	0.008	16	7	0.621	0.011	52	15	0.673	0.006	42	59
chrII	169820	G	T	48	49	0.482	0.008	40	22	0.631	0.009	37	48	0.498	0.008	20	37	0.458	0.010	62	88	0.445	0.005	17	25	0.468	0.010	18	29	0.431	0.009	67	88	0.446	0.005	28	23	0.669	0.008	30	17	0.620	0.011	61	35	0.672	0.006	67	55
chrII	169875	T	C	49	48	0.483	0.008	36	18	0.630	0.009	36	45	0.498	0.008	24	38	0.457	0.010	50	77	0.445	0.005	18	36	0.468	0.010	15	23	0.431	0.009	60	79	0.447	0.005	32	13	0.668	0.008	20	21	0.620	0.011	63	36	0.671	0.006	64	68
chrII	170167	C	G	12	2	0.483	0.008	6	3	0.630	0.009	9	3	0.499	0.008	6	0	0.457	0.010	21	25	0.445	0.005	4	4	0.469	0.010	2	3	0.431	0.009	30	12	0.447	0.005	11	4	0.669	0.008	1	1	0.621	0.011	30	3	0.673	0.006	15	3
chrII	170254	T	G	11	6	0.483	0.008	2	1	0.630	0.009	4	3	0.501	0.008	2	4	0.457	0.010	15	5	0.445	0.005	2	3	0.469	0.010	3	2	0.431	0.009	11	13	0.447	0.005	11	4	0.669	0.008	6	3	0.621	0.011	26	2	0.673	0.006	10	4
chrII	170320	A	C	14	10	0.483	0.008	7	2	0.629	0.009	13	2	0.501	0.008	3	10	0.454	0.010	17	16	0.444	0.005	4	20	0.468	0.010	6	7	0.433	0.009	16	24	0.447	0.005	17	9	0.671	0.008	4	4	0.620	0.011	31	7	0.672	0.006	13	7
chrII	170442	T	C	13	15	0.484	0.008	6	6	0.629	0.009	12	7	0.501	0.008	5	11	0.454	0.010	28	42	0.444	0.005	10	10	0.469	0.010	4	9	0.433	0.009	17	34	0.448	0.005	12	10	0.669	0.008	4	2	0.621	0.011	31	11	0.672	0.006	23	10
chrII	170790	T	C	17	13	0.484	0.008	7	9	0.630	0.009	22	11	0.500	0.008	11	9	0.455	0.010	33	32	0.446	0.005	10	11	0.471	0.010	7	10	0.430	0.009	35	28	0.448	0.005	18	10	0.669	0.008	6	3	0.621	0.011	25	13	0.673	0.006	24	36
chrII	171183	G	T	10	11	0.487	0.008	8	6	0.630	0.009	12	14	0.501	0.008	6	11	0.456	0.010	24	33	0.447	0.005	5	8	0.471	0.010	8	11	0.430	0.009	27	33	0.447	0.005	16	0	0.669	0.008	15	4	0.622	0.011	29	18	0.673	0.006	23	34
chrII	171433	A	G	11	13	0.485	0.008	7	6	0.633	0.009	7	8	0.503	0.008	7	3	0.456	0.010	41	33	0.446	0.005	8	6	0.474	0.010	7	15	0.431	0.009	20	26	0.448	0.005	11	9	0.670	0.008	4	1	0.619	0.011	22	13	0.672	0.006	23	16
chrII	171570	A	G	20	30	0.486	0.008	22	13	0.632	0.009	25	28	0.503	0.008	8	27	0.457	0.010	39	74	0.446	0.005	20	19	0.474	0.010	19	27	0.434	0.009	40	54	0.448	0.005	21	18	0.673	0.008	11	6	0.621	0.011	38	14	0.671	0.006	42	60
chrII	171612	G	C	42	45	0.486	0.008	32	16	0.632	0.009	27	43	0.503	0.008	21	35	0.457	0.010	66	95	0.446	0.005	15	16	0.474	0.010	27	41	0.434	0.009	59	72	0.449	0.005	42	27	0.673	0.008	21	14	0.621	0.011	61	18	0.671	0.006	66	81
chrII	172028	G	C	32	52	0.486	0.008	30	18	0.632	0.009	28	42	0.503	0.008	37	35	0.457	0.010	68	86	0.446	0.005	25	26	0.474	0.010	23	35	0.433	0.009	60	81	0.448	0.005	39	25	0.673	0.008	22	28	0.620	0.011	77	42	0.670	0.006	66	95
chrII	172038	T	A	33	48	0.486	0.008	31	17	0.632	0.009	33	38	0.503	0.008	36	30	0.457	0.010	75	93	0.446	0.005	23	23	0.474	0.010	23	36	0.433	0.009	56	77	0.448	0.005	34	23	0.673	0.008	24	27	0.620	0.011	77	40	0.670	0.006	62	92
chrII	172113	T	C	30	28	0.486	0.008	36	18	0.632	0.009	42	19	0.503	0.008	25	20	0.457	0.010	63	73	0.446	0.005	14	27	0.474	0.010	16	32	0.433	0.009	50	68	0.448	0.005	26	9	0.673	0.008	14	18	0.620	0.011	60	29	0.670	0.006	50	68
chrII	172223	A	G	36	19	0.486	0.008	20	15	0.632	0.009	23	14	0.503	0.008	18	24	0.457	0.010	55	47	0.446	0.005	8	10	0.474	0.010	12	25	0.434	0.009	37	48	0.448	0.005	24	10	0.673	0.008	10	11	0.620	0.011	42	21	0.670	0.006	36	62
chrII	172245	C	T	37	16	0.486	0.008	17	18	0.632	0.009	23	12	0.503	0.008	19	20	0.457	0.010	55	41	0.446	0.005	6	12	0.474	0.010	13	24	0.434	0.009	36	44	0.448	0.005	25	12	0.673	0.008	9	10	0.620	0.011	46	19	0.670	0.006	36	57
chrII	172262	A	G	36	16	0.486	0.008	14	18	0.632	0.009	22	7	0.503	0.008	16	19	0.457	0.010	46	40	0.446	0.005	5	10	0.474	0.010	14	24	0.434	0.009	34	44	0.448	0.005	24	10	0.673	0.008	8	9	0.620	0.011	42	19	0.670	0.006	32	51
chrII	172346	A	T	15	13	0.483	0.008	15	8	0.635	0.009	10	9	0.502	0.008	6	11	0.456	0.010	26	32	0.446	0.005	5	2	0.473	0.010	12	12	0.433	0.009	29	27	0.448	0.005	15	7	0.673	0.008	7	1	0.621	0.011	22	15	0.671	0.006	20	18
chrII	172488	A	G	8	13	0.482	0.008	7	1	0.635	0.009	8	11	0.503	0.008	7	6	0.459	0.010	19	25	0.446	0.005	5	5	0.475	0.010	3	5	0.433	0.009	21	20	0.449	0.005	8	4	0.673	0.008	5	5	0.621	0.011	18	10	0.670	0.006	20	26
chrII	172660	A	G	7	16	0.483	0.008	6	8	0.636	0.009	9	18	0.503	0.008	5	6	0.458	0.010	13	28	0.447	0.005	8	12	0.474	0.010	3	4	0.433	0.009	27	28	0.448	0.005	23	3	0.674	0.008	8	1	0.623	0.011	22	13	0.671	0.006	19	24
chrII	172965	T	C	25	28	0.482	0.008	20	15	0.634	0.009	24	16	0.503	0.008	12	18	0.460	0.009	44	67	0.447	0.005	14	21	0.477	0.010	12	9	0.434	0.009	45	47	0.449	0.005	28	4	0.674	0.008	17	10	0.622	0.011	53	21	0.669	0.006	52	32
chrII	173028	T	C	20	31	0.481	0.008	24	16	0.635	0.009	21	23	0.503	0.008	12	16	0.458	0.010	48	61	0.447	0.005	20	24	0.476	0.010	15	16	0.435	0.009	42	49	0.449	0.005	26	11	0.674	0.008	16	5	0.622	0.011	53	24	0.669	0.006	47	42
chrII	173043	A	G	21	34	0.481	0.008	34	14	0.635	0.009	25	24	0.503	0.008	17	20	0.458	0.010	60	77	0.447	0.005	23	25	0.476	0.010	17	28	0.435	0.009	47	54	0.449	0.005	24	13	0.674	0.008	21	7	0.622	0.011	69	26	0.669	0.006	58	50
chrII	173488	G	T	17	28	0.482	0.008	28	6	0.634	0.009	21	22	0.503	0.008	22	23	0.458	0.009	64	67	0.447	0.005	10	18	0.478	0.010	20	26	0.435	0.009	46	62	0.450	0.005	42	9	0.673	0.008	16	4	0.621	0.011	57	22	0.669	0.006	53	32
chrII	173659	T	C	14	19	0.481	0.008	19	15	0.636	0.009	9	19	0.503	0.008	16	12	0.459	0.010	31	50	0.447	0.005	12	28	0.478	0.010	16	19	0.436	0.009	41	43	0.450	0.005	24	7	0.672	0.008	12	7	0.620	0.011	44	22	0.668	0.006	30	27
chrII	173811	C	T	12	13	0.482	0.008	10	7	0.635	0.009	16	8	0.502	0.008	8	13	0.460	0.010	35	52	0.448	0.005	10	15	0.479	0.010	10	13	0.437	0.009	30	40	0.451	0.005	18	6	0.673	0.008	7	7	0.620	0.011	44	16	0.669	0.006	23	20
chrII	173864	T	G	24	17	0.481	0.008	16	3	0.634	0.009	20	13	0.503	0.008	7	21	0.458	0.010	38	41	0.448	0.005	7	10	0.478	0.010	9	15	0.435	0.009	26	36	0.450	0.005	20	9	0.673	0.008	10	7	0.620	0.011	35	21	0.669	0.006	18	24
chrII	174030	G	A	33	17	0.480	0.008	15	11	0.633	0.009	16	18	0.503	0.008	14	29	0.462	0.010	48	57	0.448	0.005	17	13	0.480	0.010	20	19	0.437	0.009	36	48	0.450	0.005	33	20	0.676	0.008	18	7	0.619	0.011	54	29	0.669	0.006	34	35
chrII	174060	T	C	20	20	0.480	0.008	14	6	0.633	0.009	15	16	0.503	0.008	10	16	0.462	0.010	41	45	0.448	0.005	18	15	0.480	0.010	17	14	0.437	0.009	40	44	0.450	0.005	28	11	0.676	0.008	12	6	0.619	0.011	41	23	0.669	0.006	38	28
chrII	174535	C	T	11	16	0.480	0.008	15	9	0.633	0.009	11	16	0.503	0.008	8	8	0.461	0.010	23	45	0.448	0.005	13	10	0.480	0.010	15	21	0.436	0.009	23	48	0.450	0.005	27	10	0.676	0.008	7	2	0.618	0.011	30	16	0.669	0.006	34	29
chrII	174555	A	C	9	12	0.480	0.008	12	8	0.633	0.009	10	13	0.503	0.008	7	7	0.461	0.010	23	39	0.448	0.005	12	9	0.480	0.010	11	23	0.436	0.009	16	45	0.450	0.005	23	9	0.676	0.008	6	2	0.618	0.011	24	15	0.669	0.006	31	26
chrII	174597	A	G	8	9	0.480	0.008	5	7	0.633	0.009	3	8	0.503	0.008	4	6	0.461	0.010	15	29	0.448	0.005	4	3	0.480	0.010	6	14	0.436	0.009	14	24	0.450	0.005	15	7	0.676	0.008	1	1	0.618	0.011	13	11	0.669	0.006	19	14
chrII	174599	G	C	8	9	0.480	0.008	5	7	0.633	0.009	3	8	0.503	0.008	4	6	0.461	0.010	15	29	0.448	0.005	4	3	0.480	0.010	6	14	0.436	0.009	14	24	0.450	0.005	15	7	0.676	0.008	1	1	0.618	0.011	13	11	0.669	0.006	19	14
chrII	174685	A	G	0	1	0.479	0.008	1	1	0.633	0.009	1	0	0.503	0.008	1	0	0.462	0.010	2	4	0.449	0.005	0	0	0.479	0.010	0	1	0.435	0.009	4	6	0.451	0.005	1	1	0.677	0.008	0	0	0.618	0.011	6	0	0.669	0.006	1	0
chrII	174688	C	T	0	1	0.479	0.008	1	1	0.633	0.009	1	0	0.503	0.008	1	0	0.462	0.010	2	4	0.449	0.005	0	0	0.479	0.010	0	1	0.435	0.009	4	6	0.451	0.005	1	1	0.677	0.008	0	0	0.618	0.011	6	0	0.669	0.006	1	0
chrII	174715	T	A	1	0	0.479	0.008	1	1	0.633	0.009	2	0	0.503	0.008	1	0	0.462	0.010	5	0	0.449	0.005	0	0	0.479	0.010	0	0	0.435	0.009	6	2	0.451	0.005	1	0	0.677	0.008	0	0	0.618	0.011	3	0	0.669	0.006	2	0
chrII	174758	A	G	0	1	0.479	0.008	1	1	0.633	0.009	1	0	0.503	0.008	1	1	0.462	0.010	3	7	0.449	0.005	0	1	0.479	0.010	0	1	0.435	0.009	3	2	0.451	0.005	0	0	0.677	0.008	1	0	0.618	0.011	3	0	0.669	0.006	1	0
chrII	174853	C	T	4	4	0.479	0.008	2	1	0.633	0.009	2	2	0.504	0.008	1	3	0.463	0.010	11	24	0.449	0.005	0	3	0.480	0.010	2	4	0.436	0.009	14	8	0.451	0.005	4	2	0.677	0.008	1	2	0.618	0.011	6	3	0.670	0.006	5	15
chrII	174871	A	T	4	6	0.479	0.008	3	2	0.633	0.009	5	4	0.504	0.008	2	4	0.463	0.010	15	27	0.450	0.005	1	3	0.479	0.010	2	5	0.436	0.009	14	10	0.451	0.005	7	2	0.677	0.008	1	4	0.618	0.011	8	3	0.670	0.006	7	18
chrII	174881	T	G	4	6	0.479	0.008	3	2	0.633	0.009	5	4	0.504	0.008	2	3	0.463	0.010	16	24	0.450	0.005	1	3	0.479	0.010	2	5	0.436	0.009	14	10	0.451	0.005	8	2	0.677	0.008	1	4	0.618	0.011	9	3	0.670	0.006	7	17
chrII	174882	T	C	4	6	0.479	0.008	3	2	0.633	0.009	5	4	0.504	0.008	2	3	0.463	0.010	16	24	0.450	0.005	1	3	0.479	0.010	2	5	0.436	0.009	14	10	0.451	0.005	8	2	0.677	0.008	1	4	0.618	0.011	9	3	0.670	0.006	7	17
chrII	175054	A	G	13	26	0.479	0.008	9	8	0.633	0.009	19	13	0.504	0.008	1	11	0.463	0.010	31	52	0.450	0.005	5	9	0.479	0.010	8	18	0.436	0.009	26	37	0.451	0.005	29	17	0.677	0.008	10	4	0.618	0.011	28	25	0.670	0.006	20	33
chrII	175109	T	A	18	30	0.477	0.008	6	7	0.633	0.009	18	17	0.503	0.008	6	8	0.463	0.010	36	53	0.449	0.005	11	11	0.480	0.010	6	14	0.435	0.009	36	36	0.451	0.005	26	22	0.678	0.008	10	6	0.618	0.011	34	27	0.669	0.006	30	32
chrII	175409	A	G	17	28	0.476	0.008	19	13	0.632	0.009	21	8	0.503	0.008	13	13	0.465	0.010	52	61	0.449	0.005	16	11	0.479	0.010	10	9	0.434	0.009	34	49	0.449	0.005	24	13	0.678	0.008	12	4	0.619	0.011	42	23	0.669	0.006	39	41
chrII	175439	G	A	23	24	0.476	0.008	21	15	0.632	0.009	23	9	0.503	0.008	14	11	0.465	0.010	51	62	0.449	0.005	14	12	0.479	0.010	8	11	0.434	0.009	34	50	0.449	0.005	24	13	0.678	0.008	7	6	0.619	0.011	56	22	0.669	0.006	38	40
chrII	175505	C	A	25	16	0.476	0.008	22	13	0.632	0.009	20	19	0.503	0.008	15	11	0.465	0.010	48	55	0.449	0.005	10	11	0.479	0.010	12	11	0.434	0.009	46	50	0.449	0.005	24	13	0.678	0.008	9	9	0.619	0.011	63	18	0.669	0.006	37	39
chrII	175526	A	G	23	19	0.477	0.008	25	10	0.632	0.009	26	26	0.503	0.008	13	14	0.465	0.010	51	59	0.449	0.005	10	10	0.479	0.010	21	10	0.436	0.009	49	48	0.449	0.005	23	17	0.678	0.008	9	11	0.619	0.011	71	19	0.669	0.006	52	47
chrII	175784	T	C	21	30	0.477	0.008	27	5	0.633	0.009	27	26	0.503	0.008	12	14	0.464	0.009	56	81	0.449	0.005	15	20	0.479	0.010	14	15	0.436	0.009	68	64	0.448	0.005	32	16	0.679	0.008	19	7	0.618	0.011	63	26	0.669	0.006	36	33
chrII	175964	T	C	22	12	0.477	0.008	19	7	0.633	0.009	12	14	0.504	0.008	12	16	0.465	0.010	44	50	0.449	0.005	7	15	0.480	0.010	7	26	0.436	0.009	45	37	0.447	0.005	24	7	0.680	0.008	18	12	0.618	0.011	50	15	0.669	0.006	44	39
chrII	176009	A	G	24	13	0.477	0.008	14	6	0.633	0.009	14	14	0.504	0.008	9	10	0.465	0.010	35	42	0.449	0.005	9	13	0.480	0.010	6	22	0.436	0.009	33	31	0.447	0.005	21	13	0.680	0.008	11	3	0.618	0.011	35	21	0.669	0.006	39	38
chrII	176084	T	C	17	17	0.477	0.008	16	5	0.633	0.009	16	13	0.504	0.008	5	10	0.465	0.010	33	42	0.449	0.005	8	11	0.480	0.010	10	18	0.436	0.009	25	30	0.447	0.005	13	13	0.680	0.008	8	6	0.618	0.011	25	26	0.669	0.006	34	32
chrII	176261	T	C	9	5	0.477	0.008	16	4	0.633	0.009	11	13	0.504	0.008	11	15	0.465	0.010	31	38	0.449	0.005	14	9	0.480	0.010	11	11	0.436	0.009	16	32	0.447	0.005	21	11	0.680	0.008	3	7	0.618	0.011	33	20	0.669	0.006	37	33
chrII	177622	G	A	13	11	0.476	0.007	15	5	0.635	0.009	12	11	0.503	0.008	9	7	0.465	0.009	37	37	0.448	0.005	6	10	0.477	0.010	10	6	0.435	0.009	30	39	0.451	0.005	12	11	0.681	0.008	9	7	0.614	0.011	35	14	0.669	0.006	17	24
chrII	177793	G	A	6	5	0.478	0.007	7	1	0.635	0.009	7	4	0.503	0.008	2	2	0.466	0.009	16	20	0.447	0.005	0	0	0.476	0.010	4	5	0.435	0.009	22	20	0.451	0.005	8	3	0.681	0.008	3	0	0.614	0.011	19	8	0.669	0.006	13	14
chrII	178351	C	T	35	35	0.479	0.007	36	22	0.634	0.009	39	43	0.503	0.008	27	17	0.467	0.009	74	69	0.447	0.005	17	21	0.476	0.010	22	36	0.434	0.009	91	66	0.452	0.005	46	19	0.682	0.008	25	10	0.614	0.011	67	29	0.669	0.006	70	86
chrII	179248	A	G	28	14	0.479	0.007	25	5	0.633	0.009	16	18	0.505	0.008	15	9	0.468	0.009	55	53	0.448	0.005	11	19	0.476	0.010	15	26	0.433	0.009	33	56	0.452	0.005	31	12	0.682	0.008	17	3	0.611	0.011	45	30	0.669	0.006	29	50
chrII	179257	C	T	33	18	0.479	0.007	28	5	0.633	0.009	21	20	0.505	0.008	19	9	0.468	0.009	64	67	0.448	0.005	12	18	0.476	0.010	15	26	0.433	0.009	43	57	0.452	0.005	40	12	0.682	0.008	22	3	0.611	0.011	53	29	0.669	0.006	37	59
chrII	179290	C	G	37	21	0.479	0.007	27	6	0.633	0.009	19	18	0.505	0.008	17	9	0.468	0.009	49	57	0.448	0.005	11	11	0.476	0.010	7	18	0.433	0.009	31	48	0.452	0.005	36	13	0.682	0.008	24	0	0.611	0.011	52	21	0.669	0.006	35	44
chrII	179410	T	C	27	19	0.479	0.007	19	9	0.633	0.009	9	12	0.505	0.008	8	20	0.468	0.009	46	55	0.448	0.005	7	7	0.476	0.010	2	18	0.433	0.009	24	59	0.452	0.005	26	10	0.682	0.008	11	8	0.611	0.011	48	23	0.669	0.006	29	43
chrII	179872	T	C	10	14	0.481	0.007	6	13	0.633	0.009	11	18	0.505	0.008	4	10	0.470	0.009	28	34	0.448	0.005	11	8	0.478	0.010	18	14	0.435	0.009	27	33	0.451	0.005	18	6	0.683	0.008	9	6	0.611	0.011	17	9	0.668	0.006	29	25
chrII	180070	T	G	7	15	0.480	0.007	12	5	0.630	0.009	12	10	0.504	0.008	2	4	0.468	0.009	24	29	0.448	0.005	9	12	0.478	0.010	5	5	0.434	0.009	26	19	0.449	0.005	14	2	0.685	0.008	6	5	0.611	0.011	37	16	0.668	0.006	24	14
chrII	180255	G	T	20	11	0.480	0.007	17	13	0.631	0.009	10	17	0.505	0.008	16	7	0.467	0.009	40	43	0.448	0.005	7	8	0.479	0.010	10	17	0.433	0.009	26	18	0.450	0.005	18	6	0.684	0.008	15	5	0.610	0.011	34	13	0.667	0.006	30	28
chrII	180379	A	G	13	24	0.480	0.007	16	17	0.631	0.009	15	30	0.505	0.008	16	18	0.467	0.009	30	63	0.448	0.005	16	13	0.479	0.010	14	9	0.433	0.009	27	46	0.450	0.005	31	12	0.684	0.008	13	5	0.610	0.011	45	16	0.667	0.006	48	53
chrII	180607	G	A	27	26	0.480	0.007	27	8	0.629	0.009	17	29	0.503	0.008	14	19	0.468	0.009	41	60	0.448	0.005	7	18	0.479	0.010	11	14	0.435	0.009	22	50	0.451	0.005	35	10	0.684	0.008	8	11	0.613	0.011	52	21	0.666	0.006	32	45
chrII	181033	T	C	39	30	0.480	0.007	17	14	0.626	0.009	35	19	0.500	0.008	9	24	0.468	0.009	45	74	0.447	0.005	25	19	0.478	0.010	25	32	0.435	0.009	53	52	0.451	0.005	41	8	0.687	0.008	12	10	0.615	0.011	57	25	0.665	0.006	61	54
chrII	181034	G	T	39	30	0.480	0.007	17	14	0.626	0.009	35	19	0.500	0.008	9	24	0.468	0.009	45	74	0.447	0.005	25	19	0.478	0.010	25	32	0.435	0.009	53	52	0.451	0.005	41	8	0.687	0.008	12	10	0.615	0.011	57	25	0.665	0.006	61	54
chrII	181279	C	T	37	41	0.481	0.007	31	10	0.627	0.009	23	34	0.501	0.008	21	36	0.468	0.009	70	92	0.448	0.005	18	7	0.480	0.010	18	19	0.434	0.009	57	90	0.451	0.005	53	23	0.686	0.008	24	14	0.614	0.011	61	35	0.665	0.006	62	63
chrII	181425	A	C	33	34	0.482	0.007	36	20	0.628	0.009	34	34	0.501	0.008	22	30	0.468	0.009	79	84	0.449	0.005	21	19	0.480	0.010	16	38	0.433	0.009	84	74	0.451	0.005	41	23	0.684	0.008	10	9	0.614	0.011	75	34	0.666	0.006	66	72
chrII	181635	C	T	44	42	0.483	0.007	29	20	0.626	0.009	35	27	0.501	0.008	15	16	0.468	0.009	69	91	0.450	0.005	8	20	0.478	0.010	32	26	0.432	0.009	82	73	0.451	0.005	42	30	0.683	0.008	18	20	0.613	0.011	70	35	0.666	0.006	88	64
chrII	181647	T	C	47	41	0.483	0.007	30	17	0.626	0.009	38	26	0.501	0.008	14	17	0.468	0.009	66	92	0.450	0.005	10	19	0.478	0.010	30	25	0.432	0.009	76	76	0.451	0.005	45	27	0.683	0.008	20	21	0.613	0.011	70	35	0.666	0.006	92	57
chrII	182128	T	C	42	42	0.485	0.007	33	24	0.626	0.009	37	36	0.500	0.008	21	35	0.468	0.009	63	75	0.449	0.005	22	30	0.478	0.010	28	22	0.432	0.009	72	78	0.450	0.005	46	22	0.683	0.008	28	15	0.614	0.011	64	49	0.667	0.006	55	90
chrII	182137	G	T	43	47	0.485	0.007	32	22	0.626	0.009	37	35	0.500	0.008	26	37	0.468	0.009	64	72	0.449	0.005	21	27	0.478	0.010	20	20	0.432	0.009	76	70	0.450	0.005	43	19	0.683	0.008	34	12	0.614	0.011	67	48	0.667	0.006	60	84
chrII	182323	C	G	22	26	0.485	0.007	18	17	0.625	0.009	19	22	0.500	0.008	19	17	0.469	0.009	62	73	0.450	0.005	16	14	0.480	0.010	28	26	0.433	0.009	36	71	0.450	0.005	30	8	0.683	0.008	16	7	0.615	0.011	94	30	0.666	0.006	58	42
chrII	182436	T	C	24	22	0.485	0.007	34	9	0.625	0.009	19	23	0.500	0.008	9	13	0.468	0.009	62	55	0.450	0.005	10	14	0.480	0.010	11	18	0.433	0.009	44	50	0.449	0.005	35	6	0.683	0.008	13	13	0.616	0.011	75	20	0.666	0.006	38	51
chrII	182892	G	A	25	27	0.486	0.007	31	25	0.624	0.009	29	20	0.497	0.008	31	11	0.469	0.009	45	65	0.448	0.005	17	31	0.482	0.010	23	31	0.433	0.009	49	74	0.449	0.005	51	9	0.679	0.008	20	18	0.612	0.011	63	26	0.668	0.006	58	51
chrII	182901	C	T	25	27	0.486	0.007	29	27	0.624	0.009	32	22	0.497	0.008	31	12	0.469	0.009	45	65	0.448	0.005	18	33	0.482	0.010	27	33	0.433	0.009	47	76	0.449	0.005	50	11	0.679	0.008	19	23	0.612	0.011	58	28	0.668	0.006	58	49
chrII	183084	A	C	35	47	0.487	0.007	23	18	0.624	0.009	26	22	0.497	0.008	24	30	0.470	0.009	44	61	0.448	0.005	18	21	0.485	0.010	23	21	0.432	0.009	43	60	0.449	0.005	38	16	0.679	0.008	23	18	0.613	0.011	57	32	0.669	0.006	52	47
chrII	183198	T	C	23	26	0.487	0.007	19	8	0.625	0.009	9	19	0.497	0.008	19	18	0.469	0.009	33	59	0.447	0.005	5	9	0.485	0.010	12	11	0.432	0.009	35	55	0.448	0.005	18	16	0.679	0.008	10	5	0.611	0.011	31	16	0.668	0.006	33	29
chrII	183456	A	G	26	13	0.487	0.007	17	10	0.625	0.009	12	21	0.496	0.008	15	6	0.470	0.009	51	49	0.448	0.005	10	12	0.484	0.010	13	12	0.434	0.009	15	43	0.448	0.005	16	4	0.679	0.008	13	6	0.609	0.010	30	9	0.669	0.006	20	25
chrII	183459	C	T	26	13	0.487	0.007	17	10	0.625	0.009	12	21	0.496	0.008	15	6	0.470	0.009	51	49	0.448	0.005	10	12	0.484	0.010	13	12	0.434	0.009	15	43	0.448	0.005	16	4	0.679	0.008	13	6	0.609	0.010	30	9	0.669	0.006	20	25
chrII	183619	T	C	17	20	0.489	0.007	25	6	0.622	0.009	19	17	0.494	0.008	13	8	0.469	0.009	53	39	0.448	0.005	21	7	0.485	0.010	18	19	0.435	0.009	35	39	0.448	0.005	25	7	0.679	0.008	15	7	0.612	0.011	38	12	0.670	0.006	28	40
chrII	183810	C	T	14	13	0.489	0.007	20	5	0.622	0.009	14	11	0.494	0.008	11	7	0.469	0.009	31	38	0.448	0.005	6	9	0.485	0.010	18	20	0.435	0.009	33	25	0.448	0.005	16	12	0.679	0.008	7	3	0.612	0.011	37	18	0.670	0.006	18	23
chrII	183889	C	T	8	6	0.488	0.007	14	4	0.624	0.009	10	7	0.494	0.008	8	2	0.470	0.009	28	26	0.448	0.005	7	7	0.484	0.010	10	5	0.435	0.009	26	35	0.449	0.005	11	9	0.678	0.008	5	2	0.610	0.011	20	8	0.669	0.006	15	15
chrII	184146	T	C	3	6	0.489	0.007	3	2	0.623	0.009	7	7	0.495	0.008	3	5	0.471	0.009	21	21	0.448	0.005	3	1	0.483	0.010	1	5	0.435	0.009	17	16	0.450	0.005	4	3	0.678	0.008	2	4	0.610	0.011	10	9	0.669	0.006	8	10
chrII	184236	G	C	4	6	0.489	0.007	8	6	0.623	0.009	7	4	0.495	0.008	4	4	0.471	0.009	18	24	0.448	0.005	1	3	0.483	0.010	0	4	0.435	0.009	12	30	0.450	0.005	7	6	0.678	0.008	5	4	0.610	0.011	17	8	0.669	0.006	12	7
chrII	184249	T	C	10	7	0.489	0.007	11	8	0.623	0.009	9	5	0.495	0.008	9	8	0.471	0.009	31	29	0.448	0.005	1	7	0.483	0.010	0	7	0.435	0.009	16	36	0.450	0.005	9	6	0.678	0.008	7	4	0.610	0.011	25	15	0.669	0.006	18	15
chrII	184343	T	C	21	14	0.489	0.007	17	9	0.623	0.009	12	15	0.494	0.008	13	16	0.471	0.009	39	41	0.448	0.005	3	9	0.482	0.010	5	19	0.433	0.009	27	45	0.450	0.005	11	9	0.676	0.008	5	2	0.610	0.010	32	20	0.669	0.006	26	31
chrII	184372	C	T	19	17	0.489	0.007	14	14	0.623	0.009	13	25	0.494	0.008	11	19	0.471	0.009	38	35	0.448	0.005	4	8	0.482	0.010	7	17	0.433	0.009	26	45	0.450	0.005	11	9	0.676	0.008	8	1	0.610	0.010	37	17	0.669	0.006	19	30
chrII	184388	G	A	18	17	0.489	0.007	8	13	0.623	0.009	14	24	0.494	0.008	10	19	0.471	0.009	41	33	0.448	0.005	6	6	0.482	0.010	7	19	0.433	0.009	22	46	0.450	0.005	11	10	0.676	0.008	11	1	0.610	0.010	33	17	0.669	0.006	17	31
chrII	184606	C	A	15	31	0.489	0.007	26	7	0.623	0.009	18	24	0.494	0.008	14	13	0.470	0.009	53	46	0.447	0.005	13	14	0.484	0.010	16	26	0.433	0.009	41	57	0.450	0.005	29	10	0.675	0.008	10	5	0.611	0.011	42	15	0.670	0.006	35	24
chrII	184932	A	C	24	54	0.489	0.007	32	19	0.624	0.009	34	30	0.495	0.008	26	16	0.470	0.009	60	81	0.447	0.005	14	21	0.484	0.010	17	28	0.434	0.009	53	73	0.451	0.005	44	13	0.678	0.008	25	17	0.610	0.011	57	35	0.669	0.006	65	73
chrII	184941	T	A	25	54	0.489	0.007	32	22	0.624	0.009	31	31	0.495	0.008	25	15	0.470	0.009	57	83	0.447	0.005	15	22	0.484	0.010	16	29	0.434	0.009	57	75	0.451	0.005	41	15	0.678	0.008	32	16	0.610	0.011	54	34	0.669	0.006	61	73
chrII	185376	G	A	29	29	0.489	0.007	25	7	0.624	0.009	15	25	0.495	0.008	11	12	0.468	0.009	47	53	0.447	0.005	9	11	0.486	0.010	12	12	0.433	0.009	33	55	0.451	0.005	31	10	0.677	0.008	17	3	0.608	0.011	57	20	0.668	0.006	36	39
chrII	185442	C	G	21	10	0.489	0.007	15	3	0.624	0.009	8	13	0.495	0.008	11	4	0.468	0.009	33	32	0.447	0.005	6	5	0.486	0.010	8	11	0.433	0.009	21	30	0.451	0.005	23	5	0.677	0.008	11	0	0.608	0.011	34	19	0.668	0.006	27	19
chrII	185478	C	G	16	5	0.489	0.007	17	6	0.624	0.009	8	9	0.495	0.008	9	5	0.468	0.009	27	26	0.447	0.005	6	8	0.486	0.010	12	5	0.433	0.009	17	21	0.451	0.005	17	5	0.677	0.008	8	0	0.608	0.011	26	16	0.668	0.006	16	13
chrII	185492	C	T	17	5	0.488	0.007	13	5	0.622	0.009	8	7	0.495	0.008	8	4	0.469	0.009	27	30	0.447	0.005	6	6	0.485	0.010	11	5	0.433	0.009	16	22	0.451	0.005	17	5	0.677	0.008	10	0	0.609	0.011	24	16	0.667	0.006	20	13
chrII	185526	A	G	13	3	0.488	0.007	8	4	0.622	0.009	3	5	0.495	0.008	1	3	0.469	0.009	19	25	0.447	0.005	6	7	0.485	0.010	7	4	0.433	0.009	8	18	0.451	0.005	15	2	0.677	0.008	9	0	0.609	0.011	17	12	0.667	0.006	13	12
chrII	185579	A	G	7	5	0.488	0.007	1	3	0.622	0.009	0	2	0.495	0.008	2	2	0.469	0.009	10	23	0.447	0.005	5	7	0.485	0.010	2	2	0.433	0.009	3	23	0.451	0.005	11	4	0.677	0.008	9	0	0.609	0.011	16	3	0.667	0.006	9	15
chrII	185762	T	C	10	11	0.488	0.007	0	3	0.623	0.009	5	16	0.496	0.008	3	7	0.469	0.009	17	21	0.446	0.005	5	6	0.486	0.010	2	4	0.434	0.009	14	17	0.451	0.005	2	8	0.678	0.008	7	2	0.609	0.011	18	14	0.667	0.006	10	13
chrII	185891	T	A	7	23	0.488	0.007	5	7	0.623	0.009	14	15	0.496	0.008	2	12	0.469	0.009	21	30	0.446	0.005	1	4	0.486	0.010	3	4	0.434	0.009	6	36	0.451	0.005	5	12	0.678	0.008	6	3	0.609	0.011	19	15	0.667	0.006	17	23
chrII	185922	A	G	10	22	0.489	0.007	6	5	0.622	0.009	13	15	0.496	0.008	3	11	0.470	0.009	25	41	0.446	0.005	1	2	0.485	0.010	2	4	0.434	0.009	9	34	0.451	0.005	5	11	0.679	0.008	2	2	0.609	0.011	19	18	0.667	0.006	18	22
chrII	185954	A	G	9	19	0.489	0.007	9	5	0.622	0.009	6	11	0.496	0.008	4	8	0.470	0.009	28	36	0.446	0.005	1	2	0.485	0.010	1	4	0.434	0.009	15	31	0.451	0.005	8	6	0.679	0.008	1	1	0.609	0.011	16	14	0.667	0.006	12	18
chrII	185979	T	A	6	14	0.489	0.007	10	6	0.622	0.009	8	11	0.496	0.008	5	5	0.470	0.009	26	36	0.446	0.005	2	2	0.485	0.010	1	4	0.434	0.009	20	27	0.451	0.005	9	5	0.679	0.008	2	1	0.609	0.011	13	13	0.667	0.006	9	15
chrII	186008	T	G	17	18	0.488	0.007	10	11	0.622	0.009	7	18	0.496	0.008	10	7	0.468	0.009	33	46	0.446	0.005	5	8	0.484	0.010	5	19	0.435	0.009	29	56	0.451	0.005	14	11	0.680	0.008	10	9	0.608	0.011	32	23	0.667	0.006	17	34
chrII	186049	T	A	25	18	0.488	0.007	13	10	0.622	0.009	13	27	0.496	0.008	12	9	0.468	0.009	40	53	0.446	0.005	6	12	0.484	0.010	9	23	0.435	0.009	32	49	0.451	0.005	25	11	0.680	0.008	10	9	0.608	0.011	37	19	0.667	0.006	29	38
chrII	186067	A	G	30	21	0.488	0.007	12	10	0.622	0.009	16	30	0.496	0.008	15	10	0.468	0.009	39	54	0.446	0.005	8	12	0.484	0.010	11	26	0.435	0.009	35	55	0.451	0.005	27	11	0.680	0.008	11	10	0.608	0.011	38	20	0.667	0.006	35	42
chrII	186185	G	A	27	26	0.489	0.007	17	15	0.621	0.009	20	25	0.496	0.008	17	12	0.469	0.009	56	59	0.445	0.005	24	11	0.484	0.010	14	23	0.435	0.009	41	42	0.452	0.005	30	16	0.682	0.008	22	8	0.607	0.011	49	27	0.666	0.006	48	38
chrII	186210	G	C	31	30	0.489	0.007	34	19	0.621	0.009	18	25	0.496	0.008	19	15	0.469	0.009	64	60	0.445	0.005	21	17	0.484	0.010	16	31	0.435	0.009	48	50	0.452	0.005	31	18	0.682	0.008	28	9	0.607	0.011	54	32	0.666	0.006	50	43
chrII	186253	A	G	28	21	0.489	0.007	34	24	0.621	0.009	22	24	0.496	0.008	24	16	0.469	0.009	54	72	0.445	0.005	14	17	0.484	0.010	17	23	0.435	0.009	45	49	0.452	0.005	23	17	0.682	0.008	27	12	0.607	0.011	48	25	0.666	0.006	48	49
chrII	186366	A	G	9	13	0.489	0.007	13	13	0.621	0.009	5	18	0.496	0.008	9	13	0.469	0.009	38	47	0.445	0.005	4	6	0.484	0.010	8	11	0.435	0.009	23	47	0.451	0.005	14	9	0.680	0.008	4	3	0.607	0.011	36	26	0.666	0.006	25	42
chrII	186379	T	C	8	17	0.489	0.007	12	11	0.621	0.009	6	18	0.496	0.008	6	10	0.469	0.009	34	48	0.445	0.005	3	8	0.484	0.010	8	10	0.435	0.009	23	43	0.451	0.005	10	9	0.680	0.008	4	2	0.607	0.011	31	24	0.666	0.006	23	42
chrII	186397	T	C	10	17	0.489	0.007	10	11	0.621	0.009	8	18	0.496	0.008	6	11	0.469	0.009	32	47	0.445	0.005	3	10	0.484	0.010	6	12	0.435	0.009	24	39	0.451	0.005	8	8	0.680	0.008	4	3	0.607	0.011	33	23	0.666	0.006	21	41
chrII	186424	A	G	9	16	0.489	0.007	10	8	0.621	0.009	8	19	0.496	0.008	7	10	0.469	0.009	25	51	0.445	0.005	4	10	0.484	0.010	7	14	0.435	0.009	26	44	0.451	0.005	9	9	0.680	0.008	6	2	0.607	0.011	33	23	0.666	0.006	23	49
chrII	186525	A	G	20	14	0.489	0.007	16	9	0.621	0.009	12	32	0.497	0.008	3	13	0.469	0.009	28	49	0.445	0.005	9	9	0.484	0.010	19	18	0.435	0.009	31	54	0.451	0.005	19	10	0.680	0.008	4	1	0.607	0.011	31	17	0.666	0.006	35	39
chrII	186623	C	T	19	30	0.489	0.007	22	13	0.621	0.009	17	25	0.497	0.008	35	14	0.469	0.009	31	71	0.444	0.005	21	11	0.484	0.010	18	22	0.434	0.009	40	56	0.453	0.005	32	11	0.682	0.008	14	9	0.607	0.011	42	16	0.666	0.006	48	29
chrII	186648	C	G	32	42	0.489	0.007	28	11	0.621	0.009	17	25	0.497	0.008	33	20	0.469	0.009	48	61	0.444	0.005	23	14	0.484	0.010	21	21	0.434	0.009	52	57	0.453	0.005	33	12	0.682	0.008	24	8	0.607	0.011	51	24	0.666	0.006	47	48
chrII	186709	A	T	43	37	0.489	0.007	36	10	0.621	0.009	23	27	0.497	0.008	23	23	0.469	0.009	50	54	0.444	0.005	17	15	0.484	0.010	15	16	0.434	0.009	55	62	0.453	0.005	26	11	0.682	0.008	29	10	0.607	0.011	67	43	0.666	0.006	51	49
chrII	186753	G	A	37	43	0.489	0.007	39	8	0.621	0.009	33	24	0.497	0.008	20	19	0.468	0.009	51	55	0.443	0.005	14	20	0.485	0.010	19	21	0.433	0.009	51	64	0.454	0.005	30	9	0.682	0.008	36	7	0.607	0.011	68	37	0.665	0.006	51	58
chrII	186759	G	A	36	43	0.489	0.007	39	8	0.621	0.009	33	24	0.497	0.008	20	20	0.468	0.009	52	55	0.443	0.005	14	20	0.485	0.010	19	21	0.433	0.009	50	63	0.454	0.005	30	10	0.682	0.008	36	7	0.607	0.011	67	37	0.665	0.006	51	58
chrII	186778	A	G	40	40	0.489	0.007	37	9	0.621	0.009	38	24	0.497	0.008	20	21	0.468	0.009	52	58	0.443	0.005	17	16	0.485	0.010	23	20	0.433	0.009	53	65	0.454	0.005	33	12	0.682	0.008	32	8	0.607	0.011	62	36	0.665	0.006	49	67
chrII	186915	T	C	45	29	0.489	0.007	27	12	0.622	0.009	39	34	0.495	0.008	27	23	0.467	0.009	50	68	0.444	0.005	23	16	0.485	0.010	36	28	0.434	0.009	55	79	0.454	0.005	36	17	0.683	0.008	23	16	0.607	0.011	61	37	0.664	0.006	69	74
chrII	187153	G	A	15	28	0.490	0.007	22	10	0.622	0.009	18	22	0.496	0.008	14	22	0.467	0.009	47	50	0.444	0.005	10	14	0.483	0.010	16	12	0.434	0.009	52	50	0.454	0.005	32	13	0.682	0.008	16	4	0.607	0.011	44	30	0.664	0.006	39	34
chrII	187157	G	A	15	28	0.490	0.007	22	10	0.622	0.009	18	22	0.496	0.008	14	22	0.467	0.009	47	50	0.444	0.005	10	14	0.483	0.010	16	12	0.434	0.009	52	50	0.454	0.005	32	13	0.682	0.008	16	4	0.607	0.011	44	30	0.664	0.006	39	34
chrII	187788	C	T	5	9	0.490	0.007	13	6	0.620	0.009	18	8	0.493	0.008	8	7	0.466	0.009	21	34	0.445	0.005	16	17	0.483	0.010	7	8	0.433	0.009	20	26	0.456	0.005	12	7	0.682	0.008	5	6	0.608	0.011	30	14	0.663	0.006	17	24
chrII	187873	T	C	12	10	0.490	0.007	19	6	0.620	0.009	21	16	0.493	0.008	14	14	0.466	0.009	25	34	0.445	0.005	8	15	0.483	0.010	8	15	0.433	0.009	26	31	0.456	0.005	10	8	0.682	0.008	12	5	0.608	0.011	33	17	0.663	0.006	27	39
chrII	188701	G	A	23	26	0.490	0.007	29	14	0.622	0.009	17	18	0.494	0.008	14	11	0.468	0.009	50	60	0.446	0.005	13	19	0.482	0.010	16	24	0.432	0.009	38	59	0.455	0.005	33	11	0.680	0.008	17	11	0.608	0.010	41	29	0.660	0.006	39	53
chrII	188734	T	C	25	26	0.490	0.007	19	15	0.622	0.009	15	16	0.494	0.008	13	7	0.468	0.009	56	64	0.446	0.005	21	20	0.482	0.010	21	22	0.432	0.009	42	58	0.455	0.005	31	13	0.680	0.008	15	8	0.608	0.010	46	31	0.660	0.006	40	48
chrII	188743	G	A	24	23	0.490	0.007	18	13	0.622	0.009	13	13	0.494	0.008	12	4	0.468	0.009	49	62	0.446	0.005	19	19	0.482	0.010	21	15	0.432	0.009	39	55	0.455	0.005	26	11	0.680	0.008	13	8	0.608	0.010	42	22	0.660	0.006	35	37
chrII	189163	A	C	25	26	0.488	0.007	48	16	0.622	0.009	22	22	0.493	0.008	20	24	0.469	0.009	53	75	0.445	0.005	21	18	0.482	0.010	25	22	0.430	0.009	50	60	0.457	0.005	27	18	0.680	0.008	17	5	0.609	0.010	69	28	0.659	0.006	43	53
chrII	189263	T	C	17	31	0.489	0.007	19	13	0.623	0.009	14	17	0.492	0.008	19	17	0.468	0.009	37	61	0.445	0.005	9	13	0.481	0.010	13	21	0.430	0.009	51	57	0.457	0.005	26	21	0.680	0.008	18	9	0.609	0.010	57	31	0.660	0.006	39	51
chrII	189739	G	C	21	23	0.487	0.007	28	10	0.622	0.009	19	19	0.492	0.008	18	22	0.470	0.009	35	78	0.445	0.005	13	10	0.481	0.010	12	17	0.431	0.009	44	41	0.458	0.005	18	8	0.679	0.008	10	6	0.607	0.010	46	29	0.659	0.006	33	41
chrII	190246	C	T	20	33	0.487	0.007	16	20	0.622	0.009	24	34	0.493	0.008	18	25	0.469	0.009	51	67	0.446	0.005	12	11	0.479	0.010	12	20	0.431	0.009	57	74	0.458	0.005	23	21	0.678	0.008	14	11	0.608	0.010	41	40	0.659	0.006	42	62
chrII	190255	A	G	21	34	0.487	0.007	17	21	0.622	0.009	24	34	0.493	0.008	16	26	0.469	0.009	52	68	0.446	0.005	12	11	0.479	0.010	12	22	0.431	0.009	54	73	0.458	0.005	24	20	0.678	0.008	21	11	0.608	0.010	46	39	0.659	0.006	42	64
chrII	190308	T	C	17	38	0.487	0.007	19	11	0.623	0.009	30	38	0.493	0.008	17	24	0.470	0.009	53	76	0.446	0.005	10	15	0.480	0.010	10	17	0.432	0.009	43	72	0.459	0.005	23	15	0.678	0.008	14	15	0.608	0.010	48	39	0.659	0.006	44	65
chrII	190351	C	T	18	31	0.487	0.007	20	7	0.623	0.009	26	28	0.493	0.008	23	17	0.470	0.009	54	64	0.446	0.005	5	10	0.480	0.010	10	15	0.432	0.009	29	63	0.459	0.005	22	12	0.678	0.008	13	17	0.608	0.010	41	29	0.659	0.006	32	41
chrII	190355	C	T	18	31	0.487	0.007	20	7	0.623	0.009	26	28	0.493	0.008	23	17	0.470	0.009	54	64	0.446	0.005	5	10	0.480	0.010	10	15	0.432	0.009	29	63	0.459	0.005	22	12	0.678	0.008	13	17	0.608	0.010	41	29	0.659	0.006	32	41
chrII	190452	A	G	18	31	0.487	0.007	11	13	0.623	0.009	14	24	0.493	0.008	14	17	0.470	0.009	40	70	0.446	0.005	8	4	0.480	0.010	12	19	0.432	0.009	31	60	0.459	0.005	27	7	0.678	0.008	8	14	0.608	0.010	34	23	0.659	0.006	30	50
chrII	190737	A	T	15	26	0.486	0.007	18	17	0.625	0.009	41	22	0.493	0.008	15	26	0.472	0.009	57	69	0.446	0.005	13	10	0.481	0.010	13	26	0.430	0.009	57	59	0.459	0.005	26	13	0.681	0.007	13	10	0.605	0.010	45	17	0.661	0.006	45	41
chrII	190816	G	A	21	19	0.486	0.007	24	8	0.625	0.009	30	16	0.493	0.008	11	20	0.472	0.009	59	69	0.446	0.005	14	8	0.481	0.010	13	15	0.430	0.009	42	39	0.459	0.005	14	12	0.681	0.007	10	16	0.605	0.010	31	17	0.661	0.006	28	30
chrII	190944	T	C	16	11	0.486	0.007	8	11	0.625	0.009	11	33	0.494	0.008	6	9	0.472	0.009	43	64	0.447	0.005	13	16	0.482	0.010	13	18	0.430	0.009	43	43	0.459	0.005	16	10	0.680	0.007	16	8	0.606	0.010	30	21	0.660	0.006	29	32
chrII	190980	G	C	14	10	0.486	0.007	8	11	0.625	0.009	11	32	0.494	0.008	6	8	0.473	0.009	46	62	0.447	0.005	14	14	0.481	0.010	8	10	0.431	0.009	41	40	0.459	0.005	14	10	0.682	0.007	11	8	0.604	0.010	30	25	0.660	0.006	29	36
chrII	191084	T	A	19	9	0.486	0.007	9	3	0.625	0.009	23	10	0.494	0.008	4	7	0.473	0.009	33	37	0.447	0.005	12	1	0.481	0.010	7	9	0.431	0.009	31	22	0.459	0.005	12	8	0.682	0.007	6	0	0.604	0.010	38	13	0.660	0.006	29	24
chrII	191087	A	G	19	9	0.486	0.007	9	3	0.625	0.009	23	10	0.494	0.008	4	7	0.473	0.009	33	37	0.447	0.005	12	1	0.481	0.010	7	9	0.431	0.009	31	22	0.459	0.005	12	8	0.682	0.007	6	0	0.604	0.010	38	13	0.660	0.006	29	24
chrII	191088	A	G	19	9	0.486	0.007	9	3	0.625	0.009	23	10	0.494	0.008	4	7	0.473	0.009	33	37	0.447	0.005	12	1	0.481	0.010	7	9	0.431	0.009	31	22	0.459	0.005	12	8	0.682	0.007	6	0	0.604	0.010	38	13	0.660	0.006	29	24
chrII	191090	T	G	19	9	0.486	0.007	9	3	0.625	0.009	23	10	0.494	0.008	4	7	0.473	0.009	33	37	0.447	0.005	12	1	0.481	0.010	7	9	0.431	0.009	31	22	0.459	0.005	12	8	0.682	0.007	6	0	0.604	0.010	38	13	0.660	0.006	29	24
chrII	191091	G	C	19	9	0.486	0.007	9	3	0.625	0.009	23	10	0.494	0.008	4	7	0.473	0.009	33	37	0.447	0.005	12	1	0.481	0.010	7	9	0.431	0.009	31	22	0.459	0.005	12	8	0.682	0.007	6	0	0.604	0.010	38	13	0.660	0.006	29	24
chrII	191131	T	G	22	16	0.486	0.007	10	6	0.625	0.009	20	18	0.494	0.008	3	11	0.473	0.009	38	57	0.447	0.005	11	2	0.481	0.010	9	12	0.431	0.009	32	33	0.459	0.005	14	13	0.682	0.007	6	3	0.604	0.010	39	26	0.660	0.006	36	33
chrII	191207	T	C	22	20	0.486	0.007	12	8	0.625	0.009	28	13	0.494	0.008	10	18	0.473	0.009	41	63	0.447	0.005	13	7	0.481	0.010	14	19	0.431	0.009	40	47	0.459	0.005	31	9	0.682	0.007	14	6	0.604	0.010	54	22	0.660	0.006	47	40
chrII	191214	G	A	22	20	0.486	0.007	15	9	0.625	0.009	27	12	0.494	0.008	10	19	0.473	0.009	40	61	0.447	0.005	14	7	0.481	0.010	14	19	0.431	0.009	39	45	0.459	0.005	30	8	0.682	0.007	15	6	0.604	0.010	57	21	0.660	0.006	48	39
chrII	191222	C	T	21	19	0.486	0.007	15	9	0.625	0.009	21	11	0.494	0.008	10	15	0.473	0.009	37	57	0.447	0.005	14	7	0.481	0.010	12	17	0.431	0.009	35	44	0.459	0.005	30	8	0.682	0.007	13	5	0.604	0.010	48	20	0.660	0.006	44	31
chrII	191226	C	T	21	19	0.486	0.007	15	9	0.625	0.009	21	11	0.494	0.008	10	15	0.473	0.009	37	57	0.447	0.005	14	7	0.481	0.010	12	17	0.431	0.009	35	44	0.459	0.005	30	8	0.682	0.007	13	5	0.604	0.010	48	20	0.660	0.006	44	31
chrII	191228	C	T	21	19	0.486	0.007	15	9	0.625	0.009	21	11	0.494	0.008	10	15	0.473	0.009	37	57	0.447	0.005	14	7	0.481	0.010	12	17	0.431	0.009	35	44	0.459	0.005	30	8	0.682	0.007	13	5	0.604	0.010	48	20	0.660	0.006	44	31
chrII	191242	C	A	24	26	0.486	0.007	21	11	0.624	0.009	26	19	0.495	0.008	11	24	0.474	0.009	45	63	0.447	0.005	15	16	0.483	0.010	18	21	0.431	0.009	42	53	0.459	0.005	37	11	0.682	0.008	14	6	0.606	0.010	62	20	0.660	0.006	51	40
chrII	191281	A	G	31	29	0.486	0.007	25	11	0.624	0.009	26	20	0.495	0.008	16	32	0.474	0.009	48	59	0.448	0.005	27	18	0.483	0.010	21	27	0.431	0.009	52	50	0.459	0.005	32	10	0.682	0.008	13	7	0.605	0.010	61	27	0.660	0.006	52	56
chrII	191288	T	C	31	23	0.486	0.007	24	11	0.624	0.009	28	16	0.495	0.008	16	28	0.474	0.009	47	46	0.448	0.005	27	14	0.483	0.010	21	21	0.431	0.009	52	38	0.459	0.005	31	8	0.682	0.008	13	7	0.605	0.010	61	22	0.660	0.006	49	47
chrII	191289	A	G	31	23	0.486	0.007	24	11	0.624	0.009	28	16	0.495	0.008	16	28	0.474	0.009	47	46	0.448	0.005	27	14	0.483	0.010	21	21	0.431	0.009	52	38	0.459	0.005	31	8	0.682	0.008	13	7	0.605	0.010	61	22	0.660	0.006	49	47
chrII	191294	C	T	33	23	0.486	0.007	22	12	0.624	0.009	23	16	0.495	0.008	14	28	0.474	0.009	43	47	0.448	0.005	26	14	0.483	0.010	20	22	0.431	0.009	52	38	0.459	0.005	30	8	0.682	0.008	12	7	0.605	0.010	59	22	0.660	0.006	42	50
chrII	191298	T	A	33	23	0.486	0.007	22	12	0.624	0.009	23	16	0.495	0.008	14	28	0.474	0.009	43	47	0.448	0.005	26	14	0.483	0.010	20	22	0.431	0.009	52	38	0.459	0.005	30	8	0.682	0.008	12	7	0.605	0.010	59	22	0.660	0.006	42	50
chrII	191304	C	A	33	29	0.486	0.007	26	13	0.624	0.009	23	18	0.495	0.008	16	30	0.474	0.009	47	55	0.448	0.005	26	16	0.483	0.010	21	24	0.431	0.009	52	44	0.459	0.005	29	9	0.682	0.008	15	8	0.605	0.010	59	24	0.660	0.006	42	53
chrII	191311	A	C	32	32	0.486	0.007	27	13	0.624	0.009	25	18	0.495	0.008	17	30	0.474	0.009	48	55	0.448	0.005	26	17	0.483	0.010	22	25	0.431	0.009	49	44	0.459	0.005	27	10	0.682	0.008	15	8	0.605	0.010	58	26	0.660	0.006	44	53
chrII	191363	C	T	27	27	0.486	0.007	25	14	0.625	0.009	34	15	0.495	0.008	10	24	0.474	0.009	51	41	0.448	0.005	18	22	0.483	0.010	13	21	0.432	0.009	57	54	0.459	0.005	24	18	0.683	0.008	21	5	0.605	0.010	56	18	0.660	0.006	45	36
chrII	191377	A	G	28	25	0.486	0.007	29	14	0.625	0.009	34	17	0.495	0.008	12	26	0.474	0.009	51	44	0.448	0.005	19	20	0.483	0.010	14	23	0.432	0.009	59	57	0.459	0.005	24	19	0.683	0.008	23	5	0.605	0.010	52	19	0.660	0.006	46	35
chrII	191422	G	A	26	24	0.486	0.007	24	14	0.625	0.009	24	17	0.495	0.008	5	17	0.474	0.009	41	43	0.448	0.005	11	11	0.483	0.010	9	16	0.432	0.009	46	51	0.459	0.005	24	21	0.682	0.008	16	7	0.605	0.010	48	17	0.660	0.006	47	29
chrII	191424	T	C	26	24	0.486	0.007	24	14	0.625	0.009	24	17	0.495	0.008	5	17	0.474	0.009	41	43	0.448	0.005	11	11	0.483	0.010	9	16	0.432	0.009	46	51	0.459	0.005	24	21	0.682	0.008	16	7	0.605	0.010	48	17	0.660	0.006	47	29
chrII	191470	A	T	24	30	0.486	0.007	19	12	0.625	0.009	19	16	0.495	0.008	5	15	0.474	0.009	47	53	0.448	0.005	11	11	0.483	0.010	12	12	0.432	0.009	56	52	0.459	0.005	15	20	0.682	0.008	12	5	0.605	0.010	50	19	0.660	0.006	37	29
chrII	191521	G	C	22	31	0.485	0.007	19	11	0.624	0.009	15	18	0.495	0.008	10	12	0.474	0.009	53	59	0.448	0.005	13	16	0.483	0.010	16	7	0.431	0.009	63	51	0.459	0.005	13	22	0.682	0.008	15	6	0.605	0.010	45	18	0.660	0.006	43	37
chrII	191528	G	A	22	31	0.485	0.007	17	11	0.624	0.009	18	19	0.495	0.008	13	13	0.474	0.009	56	63	0.448	0.005	14	15	0.483	0.010	15	8	0.431	0.009	62	52	0.459	0.005	15	21	0.682	0.008	17	8	0.605	0.010	46	18	0.660	0.006	43	36
chrII	191599	C	T	18	20	0.485	0.007	14	10	0.623	0.009	18	10	0.496	0.008	19	10	0.473	0.009	47	51	0.449	0.005	14	13	0.483	0.010	10	6	0.431	0.009	45	46	0.458	0.005	17	15	0.681	0.007	7	10	0.605	0.010	24	13	0.659	0.006	42	31
chrII	191751	C	T	17	27	0.486	0.007	7	11	0.623	0.009	14	19	0.496	0.008	4	8	0.473	0.009	37	39	0.449	0.005	12	5	0.484	0.010	9	16	0.431	0.009	40	36	0.458	0.005	7	4	0.681	0.007	11	3	0.606	0.010	41	15	0.659	0.006	18	31
chrII	192038	G	A	34	19	0.487	0.007	24	9	0.623	0.009	27	17	0.495	0.008	11	11	0.472	0.009	31	49	0.449	0.005	15	12	0.484	0.010	10	21	0.430	0.009	28	36	0.459	0.005	22	8	0.680	0.007	13	11	0.606	0.010	33	12	0.659	0.006	26	30
chrII	192085	A	G	21	22	0.487	0.007	16	3	0.623	0.009	26	5	0.495	0.008	10	10	0.472	0.009	28	50	0.449	0.005	10	19	0.484	0.010	12	17	0.430	0.009	26	30	0.459	0.005	14	10	0.680	0.007	12	8	0.606	0.010	30	13	0.659	0.006	22	35
chrII	192122	C	T	14	19	0.487	0.007	13	7	0.623	0.009	16	10	0.495	0.008	5	4	0.472	0.009	25	41	0.449	0.005	6	16	0.484	0.010	13	11	0.430	0.009	23	28	0.459	0.005	15	10	0.680	0.007	9	8	0.606	0.010	22	12	0.659	0.006	21	31
chrII	192148	A	G	13	16	0.487	0.007	9	7	0.623	0.009	12	10	0.495	0.008	5	3	0.472	0.009	22	33	0.449	0.005	6	15	0.484	0.010	11	9	0.430	0.009	17	25	0.459	0.005	10	7	0.680	0.007	7	6	0.606	0.010	18	11	0.659	0.006	15	26
chrII	192289	G	C	10	6	0.486	0.007	4	8	0.624	0.009	5	2	0.494	0.008	0	3	0.471	0.009	12	18	0.449	0.005	1	6	0.484	0.010	1	3	0.430	0.009	15	14	0.458	0.005	7	1	0.680	0.007	4	0	0.606	0.010	15	10	0.659	0.006	12	27
chrII	192591	C	T	49	50	0.485	0.007	30	21	0.624	0.009	30	29	0.495	0.008	38	34	0.472	0.009	72	75	0.449	0.005	20	21	0.486	0.010	37	33	0.430	0.009	73	89	0.459	0.005	50	12	0.680	0.007	32	17	0.606	0.010	78	43	0.659	0.006	74	65
chrII	193380	A	G	32	48	0.486	0.007	48	18	0.622	0.008	34	33	0.494	0.008	20	29	0.471	0.009	70	97	0.448	0.005	22	26	0.489	0.010	20	32	0.431	0.009	71	74	0.459	0.005	51	19	0.681	0.007	24	10	0.606	0.010	86	35	0.659	0.006	65	80
chrII	193398	C	T	30	40	0.486	0.007	39	15	0.622	0.008	35	25	0.494	0.008	22	25	0.471	0.009	65	91	0.448	0.005	20	25	0.489	0.010	20	29	0.431	0.009	72	68	0.459	0.005	47	17	0.681	0.007	23	12	0.606	0.010	82	32	0.659	0.006	65	73
chrII	193450	T	C	37	45	0.486	0.007	44	18	0.624	0.008	34	25	0.494	0.008	35	28	0.470	0.009	73	101	0.448	0.005	22	20	0.489	0.010	19	35	0.432	0.009	78	87	0.460	0.005	53	14	0.681	0.007	28	14	0.607	0.010	105	30	0.659	0.006	74	88
chrII	193664	T	C	46	37	0.485	0.007	48	18	0.623	0.008	39	22	0.494	0.008	19	17	0.471	0.009	94	89	0.448	0.005	17	10	0.491	0.010	20	21	0.431	0.009	56	85	0.459	0.005	55	13	0.681	0.007	29	13	0.609	0.010	57	30	0.659	0.006	68	67
chrII	193867	C	T	45	72	0.485	0.007	40	22	0.623	0.008	37	34	0.493	0.008	26	34	0.470	0.009	87	121	0.448	0.005	31	33	0.490	0.010	40	40	0.432	0.009	68	89	0.459	0.005	52	29	0.681	0.007	25	28	0.609	0.010	78	50	0.659	0.006	66	96
chrII	194057	T	C	31	40	0.486	0.007	29	16	0.623	0.008	19	29	0.494	0.008	32	16	0.471	0.009	82	76	0.448	0.005	18	11	0.491	0.010	32	21	0.432	0.009	54	71	0.459	0.005	48	23	0.681	0.007	16	12	0.609	0.010	75	31	0.659	0.006	60	73
chrII	194226	C	T	42	35	0.484	0.007	28	24	0.624	0.008	20	25	0.494	0.008	29	31	0.469	0.009	83	84	0.448	0.005	24	21	0.491	0.010	28	16	0.431	0.009	73	77	0.459	0.005	36	25	0.681	0.007	19	11	0.611	0.010	79	29	0.659	0.006	72	70
chrII	195009	C	T	35	50	0.485	0.007	27	23	0.622	0.009	26	23	0.494	0.008	31	21	0.471	0.009	78	98	0.448	0.005	23	24	0.492	0.010	22	26	0.431	0.009	65	69	0.459	0.005	58	17	0.680	0.007	15	16	0.608	0.010	69	33	0.656	0.006	68	91
chrII	195168	A	G	24	38	0.484	0.007	44	24	0.623	0.009	27	32	0.493	0.008	24	30	0.472	0.009	61	100	0.448	0.005	22	23	0.493	0.010	21	22	0.432	0.009	66	67	0.460	0.005	46	14	0.681	0.007	33	19	0.609	0.010	66	40	0.656	0.006	67	88
chrII	195177	T	A	22	38	0.484	0.007	40	19	0.623	0.009	26	26	0.493	0.008	21	27	0.472	0.009	58	96	0.448	0.005	22	19	0.493	0.010	18	18	0.432	0.009	64	56	0.460	0.005	40	15	0.681	0.007	30	14	0.609	0.010	64	32	0.656	0.006	61	80
chrII	195180	C	G	22	38	0.484	0.007	40	19	0.623	0.009	26	26	0.493	0.008	21	27	0.472	0.009	58	96	0.448	0.005	22	19	0.493	0.010	18	18	0.432	0.009	64	56	0.460	0.005	40	15	0.681	0.007	30	14	0.609	0.010	64	32	0.656	0.006	61	80
chrII	195719	G	A	12	23	0.483	0.007	13	6	0.624	0.009	14	12	0.494	0.008	14	11	0.472	0.009	44	50	0.448	0.005	6	11	0.490	0.010	13	23	0.429	0.009	41	34	0.460	0.005	19	3	0.680	0.007	10	8	0.609	0.010	45	25	0.656	0.006	20	39
chrII	196145	C	A	18	29	0.484	0.007	19	10	0.622	0.008	17	24	0.495	0.007	10	12	0.474	0.009	45	63	0.448	0.005	2	17	0.488	0.010	10	20	0.432	0.009	37	53	0.460	0.005	25	9	0.679	0.007	21	13	0.612	0.010	39	30	0.656	0.005	20	45
chrII	196155	A	G	20	26	0.484	0.007	20	11	0.622	0.008	17	25	0.495	0.007	9	11	0.474	0.009	41	60	0.448	0.005	2	18	0.488	0.010	10	19	0.432	0.009	37	48	0.460	0.005	27	8	0.679	0.007	23	12	0.612	0.010	38	32	0.656	0.005	18	45
chrII	196206	G	A	27	25	0.484	0.007	24	11	0.622	0.008	11	31	0.494	0.007	9	11	0.474	0.009	34	62	0.448	0.005	4	19	0.489	0.010	9	16	0.433	0.009	34	51	0.460	0.005	16	9	0.678	0.007	16	9	0.612	0.010	46	32	0.656	0.005	22	43
chrII	196417	A	G	8	26	0.484	0.007	9	11	0.621	0.008	14	21	0.495	0.007	9	8	0.475	0.009	22	51	0.449	0.005	9	13	0.489	0.010	4	15	0.433	0.009	21	39	0.460	0.005	15	7	0.678	0.007	13	4	0.612	0.010	36	17	0.655	0.005	12	39
chrII	196581	G	A	45	35	0.486	0.007	30	12	0.621	0.008	27	43	0.496	0.007	24	25	0.475	0.009	58	79	0.448	0.005	17	26	0.489	0.010	32	26	0.435	0.009	47	81	0.460	0.005	34	8	0.680	0.007	17	10	0.610	0.010	61	27	0.656	0.005	55	53
chrII	196633	G	A	41	24	0.486	0.007	17	8	0.622	0.008	33	32	0.496	0.007	19	24	0.474	0.009	51	69	0.448	0.005	15	16	0.489	0.010	27	22	0.435	0.009	41	69	0.460	0.005	29	9	0.679	0.007	14	10	0.610	0.010	49	21	0.657	0.005	49	48
chrII	196681	A	G	27	21	0.486	0.007	17	6	0.622	0.008	25	28	0.496	0.007	15	21	0.474	0.009	38	53	0.448	0.005	22	6	0.489	0.010	24	17	0.435	0.009	44	49	0.460	0.005	27	12	0.679	0.007	13	7	0.610	0.010	59	26	0.657	0.005	49	53
chrII	197035	A	G	4	6	0.485	0.007	2	2	0.621	0.008	2	3	0.496	0.007	0	3	0.475	0.009	10	19	0.447	0.005	1	0	0.489	0.010	2	2	0.435	0.009	13	14	0.459	0.005	8	2	0.680	0.007	1	3	0.611	0.010	10	5	0.655	0.005	4	6
chrII	197440	G	A	16	14	0.485	0.007	11	6	0.620	0.008	8	15	0.498	0.007	10	15	0.474	0.009	26	25	0.447	0.005	9	5	0.491	0.010	1	7	0.434	0.009	26	23	0.458	0.005	22	10	0.681	0.007	9	3	0.610	0.010	37	6	0.654	0.006	28	16
chrII	197464	T	C	16	18	0.485	0.007	10	8	0.620	0.008	8	17	0.498	0.007	9	17	0.474	0.009	24	27	0.447	0.005	7	6	0.491	0.010	1	9	0.434	0.009	25	29	0.458	0.005	19	10	0.681	0.007	8	4	0.610	0.010	36	9	0.654	0.006	28	21
chrII	197474	G	C	16	18	0.485	0.007	9	8	0.620	0.008	7	16	0.498	0.007	9	18	0.474	0.009	24	27	0.447	0.005	7	7	0.491	0.010	1	9	0.434	0.009	24	28	0.458	0.005	19	10	0.681	0.007	8	4	0.610	0.010	35	9	0.654	0.006	26	21
chrII	197588	C	G	2	8	0.485	0.007	3	8	0.620	0.008	2	5	0.498	0.007	1	5	0.474	0.009	12	15	0.447	0.005	0	6	0.491	0.010	2	2	0.434	0.009	11	20	0.458	0.005	3	0	0.681	0.007	2	2	0.610	0.010	8	14	0.654	0.006	7	22
chrII	197597	T	C	3	6	0.485	0.007	3	4	0.618	0.008	1	5	0.498	0.007	1	0	0.474	0.009	10	6	0.447	0.005	0	5	0.491	0.010	2	2	0.434	0.009	12	10	0.458	0.005	3	0	0.681	0.007	2	1	0.610	0.010	6	11	0.654	0.006	6	11
chrII	197598	T	C	3	6	0.485	0.007	3	4	0.618	0.008	1	5	0.498	0.007	1	0	0.474	0.009	10	6	0.447	0.005	0	5	0.491	0.010	2	2	0.434	0.009	12	10	0.458	0.005	3	0	0.681	0.007	2	1	0.610	0.010	6	11	0.654	0.006	6	11
chrII	197654	G	A	4	10	0.485	0.007	3	8	0.618	0.008	4	5	0.498	0.007	1	0	0.474	0.009	12	17	0.447	0.005	3	7	0.491	0.010	2	4	0.434	0.009	15	20	0.458	0.005	5	0	0.681	0.007	1	0	0.610	0.010	12	12	0.654	0.006	10	16
chrII	197703	T	A	3	2	0.485	0.007	3	6	0.618	0.008	5	0	0.498	0.007	2	1	0.474	0.009	13	10	0.447	0.005	7	3	0.491	0.010	5	4	0.434	0.009	11	13	0.458	0.005	7	0	0.681	0.007	5	0	0.610	0.010	7	6	0.654	0.006	11	9
chrII	197706	C	A	3	2	0.485	0.007	3	6	0.618	0.008	5	0	0.498	0.007	2	1	0.474	0.009	13	10	0.447	0.005	7	3	0.491	0.010	5	4	0.434	0.009	11	13	0.458	0.005	7	0	0.681	0.007	5	0	0.610	0.010	7	6	0.654	0.006	11	9
chrII	197712	A	C	3	2	0.485	0.007	3	6	0.618	0.008	5	0	0.498	0.007	2	1	0.474	0.009	13	10	0.447	0.005	7	3	0.491	0.010	5	4	0.434	0.009	11	13	0.458	0.005	7	0	0.681	0.007	5	0	0.610	0.010	7	6	0.654	0.006	11	9
chrII	197713	G	T	3	2	0.485	0.007	3	6	0.618	0.008	5	0	0.498	0.007	2	1	0.474	0.009	13	10	0.447	0.005	7	3	0.491	0.010	5	4	0.434	0.009	11	13	0.458	0.005	7	0	0.681	0.007	5	0	0.610	0.010	7	6	0.654	0.006	11	9
chrII	197715	G	T	3	2	0.485	0.007	3	6	0.618	0.008	5	0	0.498	0.007	2	1	0.474	0.009	13	10	0.447	0.005	7	3	0.491	0.010	5	4	0.434	0.009	11	13	0.458	0.005	7	0	0.681	0.007	5	0	0.610	0.010	7	6	0.654	0.006	11	9
chrII	197928	T	C	2	2	0.485	0.007	2	1	0.618	0.008	1	0	0.498	0.007	1	6	0.474	0.009	9	7	0.447	0.005	0	0	0.491	0.010	2	0	0.434	0.009	7	4	0.458	0.005	2	0	0.681	0.007	2	0	0.610	0.010	8	0	0.654	0.006	6	2
chrII	197966	A	C	3	18	0.485	0.007	7	5	0.618	0.008	8	7	0.498	0.007	9	11	0.474	0.009	19	24	0.447	0.005	4	8	0.491	0.010	4	4	0.434	0.009	11	19	0.458	0.005	5	6	0.681	0.007	6	6	0.610	0.010	14	13	0.654	0.006	8	16
chrII	198029	A	G	10	25	0.485	0.007	21	12	0.618	0.008	16	17	0.498	0.007	23	19	0.474	0.009	32	53	0.447	0.005	9	11	0.491	0.010	11	18	0.434	0.009	27	41	0.458	0.005	22	13	0.681	0.007	13	9	0.610	0.010	43	25	0.654	0.006	31	45
chrII	198085	G	C	20	28	0.485	0.007	26	7	0.618	0.008	18	16	0.498	0.007	21	24	0.474	0.009	47	47	0.447	0.005	5	10	0.491	0.010	17	25	0.434	0.009	34	33	0.458	0.005	24	6	0.681	0.007	15	14	0.610	0.010	56	19	0.654	0.006	36	46
chrII	198086	T	C	20	28	0.485	0.007	26	7	0.618	0.008	18	16	0.498	0.007	21	24	0.474	0.009	47	47	0.447	0.005	5	10	0.491	0.010	17	25	0.434	0.009	34	33	0.458	0.005	24	6	0.681	0.007	15	14	0.610	0.010	56	19	0.654	0.006	36	46
chrII	198093	A	G	22	29	0.485	0.007	25	8	0.618	0.008	15	17	0.498	0.007	20	24	0.474	0.009	44	50	0.447	0.005	3	11	0.491	0.010	16	24	0.434	0.009	33	34	0.458	0.005	20	6	0.681	0.007	11	16	0.610	0.010	52	20	0.654	0.006	29	46
chrII	198095	A	G	22	29	0.485	0.007	25	8	0.618	0.008	15	17	0.498	0.007	20	24	0.474	0.009	44	50	0.447	0.005	3	11	0.491	0.010	16	24	0.434	0.009	33	34	0.458	0.005	20	6	0.681	0.007	11	16	0.610	0.010	52	20	0.654	0.006	29	46
chrII	198168	C	T	21	27	0.485	0.007	19	7	0.618	0.008	15	14	0.498	0.007	17	14	0.474	0.009	46	59	0.447	0.005	9	14	0.491	0.010	17	17	0.434	0.009	40	35	0.458	0.005	17	6	0.681	0.007	11	15	0.610	0.010	42	27	0.654	0.006	36	40
chrII	198180	C	T	24	25	0.485	0.007	18	8	0.618	0.008	16	12	0.498	0.007	18	12	0.474	0.009	47	50	0.447	0.005	9	14	0.491	0.010	16	14	0.434	0.009	41	38	0.458	0.005	16	4	0.681	0.007	11	15	0.610	0.010	46	28	0.654	0.006	35	38
chrII	198368	A	C	4	0	0.485	0.007	8	3	0.618	0.008	9	4	0.497	0.007	3	3	0.474	0.009	16	24	0.447	0.005	4	2	0.491	0.010	3	7	0.435	0.009	13	17	0.457	0.005	4	3	0.681	0.007	2	2	0.609	0.010	14	7	0.653	0.005	7	13
chrII	198512	A	G	6	6	0.485	0.007	4	4	0.618	0.008	6	6	0.497	0.007	6	2	0.475	0.009	21	23	0.447	0.005	4	10	0.491	0.010	5	4	0.435	0.009	18	18	0.457	0.005	9	5	0.681	0.007	3	4	0.609	0.010	17	4	0.653	0.005	13	19
chrII	198526	A	G	5	5	0.485	0.007	4	4	0.618	0.008	7	6	0.497	0.007	8	2	0.475	0.009	21	27	0.447	0.005	4	10	0.491	0.010	5	4	0.435	0.009	16	16	0.457	0.005	7	3	0.681	0.007	4	4	0.609	0.010	17	2	0.653	0.005	13	19
chrII	198605	C	T	8	8	0.485	0.007	6	10	0.618	0.008	12	10	0.497	0.007	5	7	0.475	0.009	21	25	0.447	0.005	7	9	0.491	0.010	5	9	0.435	0.009	26	19	0.457	0.005	7	2	0.681	0.007	1	6	0.609	0.010	16	4	0.653	0.005	13	20
chrII	198672	C	T	6	7	0.485	0.007	6	9	0.618	0.008	10	17	0.497	0.007	7	14	0.475	0.009	24	43	0.447	0.005	1	9	0.491	0.010	6	6	0.435	0.009	24	25	0.457	0.005	15	2	0.681	0.007	5	8	0.609	0.010	37	11	0.653	0.005	15	32
chrII	198751	T	C	25	15	0.484	0.007	10	4	0.617	0.008	9	17	0.498	0.007	4	10	0.475	0.009	21	35	0.447	0.005	3	8	0.490	0.010	5	9	0.435	0.009	22	25	0.458	0.005	12	2	0.681	0.007	4	6	0.609	0.010	42	15	0.653	0.006	18	28
chrII	198778	T	G	24	15	0.484	0.007	12	9	0.617	0.008	13	10	0.498	0.007	10	7	0.475	0.009	20	36	0.447	0.005	6	9	0.490	0.010	6	11	0.435	0.009	22	24	0.458	0.005	15	2	0.681	0.007	8	3	0.609	0.010	45	11	0.653	0.006	20	25
chrII	198782	C	T	24	15	0.484	0.007	12	9	0.617	0.008	13	10	0.498	0.007	10	7	0.475	0.009	20	36	0.447	0.005	6	9	0.490	0.010	6	11	0.435	0.009	22	24	0.458	0.005	15	2	0.681	0.007	8	3	0.609	0.010	45	11	0.653	0.006	20	25
chrII	198826	A	G	21	19	0.484	0.007	15	10	0.617	0.008	16	10	0.498	0.007	11	6	0.475	0.009	25	44	0.447	0.005	6	12	0.490	0.010	7	14	0.435	0.009	24	32	0.458	0.005	17	5	0.681	0.007	8	3	0.609	0.010	43	16	0.653	0.006	29	23
chrII	199139	T	C	27	20	0.483	0.007	14	27	0.615	0.008	20	12	0.499	0.007	18	15	0.474	0.009	40	53	0.448	0.005	12	18	0.489	0.010	5	27	0.434	0.009	53	41	0.458	0.005	11	15	0.683	0.007	14	9	0.607	0.010	40	21	0.653	0.006	28	40
chrII	199248	T	C	18	13	0.483	0.007	10	12	0.615	0.008	6	11	0.499	0.007	8	9	0.474	0.009	34	35	0.448	0.005	13	6	0.489	0.010	6	14	0.434	0.009	42	31	0.458	0.005	14	4	0.683	0.007	10	10	0.607	0.010	34	9	0.653	0.006	17	29
chrII	199390	T	C	5	16	0.482	0.007	14	5	0.616	0.008	7	15	0.499	0.007	6	6	0.474	0.009	28	41	0.448	0.005	8	9	0.491	0.010	6	4	0.436	0.009	32	37	0.457	0.005	12	1	0.682	0.007	3	7	0.606	0.010	23	13	0.652	0.005	17	21
chrII	199391	A	C	5	16	0.482	0.007	14	5	0.616	0.008	7	15	0.499	0.007	6	6	0.474	0.009	28	41	0.448	0.005	8	9	0.491	0.010	6	4	0.436	0.009	32	37	0.457	0.005	12	1	0.682	0.007	3	7	0.606	0.010	23	13	0.652	0.005	17	21
chrII	199514	C	T	10	18	0.482	0.007	5	7	0.616	0.008	18	12	0.499	0.007	7	6	0.474	0.009	32	31	0.448	0.005	7	9	0.491	0.010	3	15	0.436	0.009	23	41	0.457	0.005	19	8	0.682	0.007	6	4	0.606	0.010	24	13	0.652	0.005	24	29
chrII	199762	A	C	12	9	0.482	0.007	13	6	0.616	0.008	15	15	0.499	0.007	5	6	0.474	0.009	30	36	0.448	0.005	9	6	0.491	0.009	6	10	0.435	0.009	25	29	0.457	0.005	23	6	0.682	0.007	14	11	0.606	0.010	23	13	0.651	0.005	22	30
chrII	199961	A	G	17	17	0.482	0.007	15	7	0.616	0.008	22	12	0.499	0.007	13	6	0.474	0.009	35	41	0.448	0.005	9	14	0.491	0.009	12	23	0.435	0.009	37	36	0.457	0.005	27	11	0.682	0.007	10	14	0.606	0.010	36	13	0.651	0.005	22	35
chrII	200008	C	T	23	14	0.482	0.007	17	10	0.616	0.008	30	21	0.499	0.007	15	10	0.474	0.009	48	42	0.448	0.005	8	13	0.491	0.009	13	23	0.435	0.009	43	45	0.457	0.005	13	15	0.682	0.007	11	14	0.606	0.010	42	20	0.651	0.005	28	41
chrII	200483	G	A	30	19	0.481	0.007	16	13	0.615	0.008	26	19	0.499	0.007	13	14	0.469	0.009	52	63	0.446	0.005	13	9	0.493	0.010	16	21	0.436	0.009	44	54	0.454	0.005	26	4	0.681	0.007	17	9	0.604	0.010	41	29	0.652	0.006	34	36
chrII	200522	A	G	32	20	0.481	0.007	18	8	0.615	0.008	19	20	0.499	0.007	11	6	0.469	0.009	37	57	0.446	0.005	8	7	0.493	0.010	15	15	0.436	0.009	34	47	0.454	0.005	19	3	0.681	0.007	14	5	0.604	0.010	45	26	0.652	0.006	27	30
chrII	200530	G	T	30	17	0.481	0.007	17	8	0.614	0.008	19	19	0.499	0.007	13	5	0.469	0.009	37	56	0.446	0.005	6	7	0.493	0.010	15	13	0.436	0.009	35	43	0.454	0.005	18	3	0.681	0.007	13	5	0.604	0.010	44	25	0.652	0.006	28	30
chrII	200852	G	A	22	17	0.481	0.007	17	6	0.614	0.008	15	13	0.499	0.007	4	14	0.469	0.009	44	58	0.446	0.005	12	8	0.493	0.010	15	17	0.436	0.009	30	44	0.454	0.005	20	8	0.681	0.007	28	6	0.604	0.010	44	14	0.652	0.006	29	30
chrII	200968	C	T	25	42	0.480	0.007	29	20	0.614	0.008	33	34	0.499	0.007	11	24	0.471	0.009	47	66	0.446	0.005	11	18	0.493	0.010	23	27	0.436	0.009	51	69	0.456	0.005	27	9	0.681	0.007	14	8	0.604	0.010	57	30	0.651	0.006	50	43
chrII	201063	C	T	22	31	0.480	0.007	21	19	0.614	0.008	20	21	0.499	0.007	23	27	0.471	0.009	58	64	0.446	0.005	10	26	0.493	0.010	16	27	0.436	0.009	51	62	0.456	0.005	18	15	0.681	0.007	13	9	0.604	0.010	36	30	0.651	0.006	55	42
chrII	201476	G	A	44	48	0.479	0.007	40	36	0.614	0.008	46	17	0.499	0.007	29	25	0.472	0.009	74	90	0.445	0.005	23	23	0.493	0.010	36	33	0.437	0.009	69	68	0.455	0.005	39	15	0.681	0.007	23	6	0.604	0.010	67	47	0.652	0.006	55	72
chrII	201611	T	C	47	55	0.479	0.007	50	30	0.614	0.008	30	44	0.499	0.007	24	30	0.472	0.009	63	72	0.445	0.005	20	28	0.493	0.010	30	45	0.437	0.009	71	87	0.455	0.005	42	26	0.681	0.007	21	8	0.604	0.010	62	27	0.652	0.006	56	98
chrII	201647	C	T	43	60	0.479	0.007	49	24	0.614	0.008	33	42	0.499	0.007	26	23	0.472	0.009	67	73	0.445	0.005	23	24	0.493	0.010	26	40	0.437	0.009	75	73	0.455	0.005	41	25	0.681	0.007	21	8	0.604	0.010	63	27	0.652	0.006	58	83
chrII	201831	G	A	17	30	0.480	0.007	16	12	0.615	0.009	18	22	0.501	0.008	13	18	0.472	0.009	43	48	0.446	0.005	10	11	0.492	0.010	7	13	0.435	0.009	41	43	0.455	0.005	18	5	0.680	0.007	17	8	0.603	0.010	48	29	0.651	0.006	34	38
[truncated: 37,497 more rows]
[truncated: 2 more columns]
