# Supplementary material for: Natural variants suppress mutations in hundreds of essential genes
Source: Mol Syst Biol. 2021 May 27;17(5):e10138. doi: 10.15252/msb.202010138 (PMC8156963; doi:10.15252/msb.202010138)
Supplement: Supplementary file 6 — Dataset EV4 [file MSB-17-e10138-s001.zip › seq_Y14277.xls]

#Chromosome	Location	Ref_allele	Alt_allele	TSQ986_Y14277_34.2_ref_count	TSQ986_Y14277_34.2_alt_count	TSQ986_Y14277_34.2_posterior_mean	TSQ986_Y14277_34.2_posterior_SD	TSQ2397_Y14277_26.2_ref_count	TSQ2397_Y14277_26.2_alt_count	TSQ2397_Y14277_26.2_posterior_mean	TSQ2397_Y14277_26.2_posterior_SD	TSQ2885x_Y14277_34.2_ref_count	TSQ2885x_Y14277_34.2_alt_count	TSQ2885x_Y14277_34.2_posterior_mean	TSQ2885x_Y14277_34.2_posterior_SD	TSQ2885x_Y14277_34.1_ref_count	TSQ2885x_Y14277_34.1_alt_count	TSQ2885x_Y14277_34.1_posterior_mean	TSQ2885x_Y14277_34.1_posterior_SD	TSQ2397_Y14277_26.1_ref_count	TSQ2397_Y14277_26.1_alt_count	TSQ2397_Y14277_26.1_posterior_mean	TSQ2397_Y14277_26.1_posterior_SD	TSQ658_Y14277_26.2_ref_count	TSQ658_Y14277_26.2_alt_count	TSQ658_Y14277_26.2_posterior_mean	TSQ658_Y14277_26.2_posterior_SD	TSQ2397_Y14277_34.1_ref_count	TSQ2397_Y14277_34.1_alt_count	TSQ2397_Y14277_34.1_posterior_mean	TSQ2397_Y14277_34.1_posterior_SD	TSQ811_Y14277_34.1_ref_count	TSQ811_Y14277_34.1_alt_count	TSQ811_Y14277_34.1_posterior_mean	TSQ811_Y14277_34.1_posterior_SD	TSQ2885x_Y14277_26.2_ref_count	TSQ2885x_Y14277_26.2_alt_count	TSQ2885x_Y14277_26.2_posterior_mean	TSQ2885x_Y14277_26.2_posterior_SD	SN851_Y14277_26.1_ref_count	SN851_Y14277_26.1_alt_count	SN851_Y14277_26.1_posterior_mean	SN851_Y14277_26.1_posterior_SD	SN851_Y14277_34.1_ref_count	SN851_Y14277_34.1_alt_count	SN851_Y14277_34.1_posterior_mean	SN851_Y14277_34.1_posterior_SD	SN851_Y14277_34.2_ref_count	SN851_Y14277_34.2_alt_count
chrI	968	C	T	72	45	0.522	0.008	88	45	0.538	0.007	33	40	0.515	0.018	30	46	0.412	0.019	88	60	0.555	0.008	74	80	0.486	0.011	69	61	0.441	0.007	55	60	0.423	0.012	8	24	0.425	0.030	11	10	0.499	0.030	22	15	0.490	0.022	33	37
chrI	970	G	A	72	45	0.522	0.008	88	45	0.538	0.007	33	40	0.515	0.018	30	46	0.412	0.019	88	60	0.555	0.008	74	80	0.486	0.011	69	61	0.441	0.007	55	60	0.423	0.012	8	24	0.425	0.030	11	10	0.499	0.030	22	15	0.490	0.022	33	37
chrI	980	A	G	81	44	0.522	0.008	85	46	0.538	0.007	37	45	0.515	0.018	27	47	0.412	0.019	90	62	0.555	0.008	78	80	0.486	0.011	73	63	0.441	0.007	61	68	0.423	0.012	8	26	0.425	0.030	14	9	0.499	0.030	26	16	0.490	0.022	39	42
chrI	981	A	C	81	44	0.522	0.008	85	46	0.538	0.007	37	45	0.515	0.018	27	47	0.412	0.019	90	62	0.555	0.008	78	80	0.486	0.011	73	63	0.441	0.007	61	68	0.423	0.012	8	26	0.425	0.030	14	9	0.499	0.030	26	16	0.490	0.022	39	42
chrI	1025	C	T	89	44	0.522	0.008	93	45	0.538	0.007	32	33	0.515	0.018	30	35	0.412	0.019	92	64	0.555	0.008	77	72	0.486	0.011	84	67	0.441	0.007	57	66	0.423	0.012	13	24	0.425	0.030	10	9	0.499	0.030	24	16	0.490	0.022	38	35
chrI	1035	A	T	96	46	0.522	0.008	95	50	0.538	0.007	33	28	0.515	0.018	29	33	0.412	0.019	102	63	0.555	0.008	74	72	0.486	0.011	81	74	0.441	0.007	62	65	0.423	0.012	16	23	0.425	0.030	11	7	0.499	0.030	23	16	0.490	0.022	31	35
chrI	1074	C	A	94	50	0.522	0.008	95	54	0.538	0.007	27	23	0.515	0.018	24	31	0.412	0.019	105	58	0.555	0.008	77	70	0.486	0.011	90	91	0.441	0.007	61	65	0.423	0.012	20	16	0.425	0.030	7	8	0.499	0.030	17	13	0.490	0.022	30	32
chrI	1101	G	A	86	61	0.522	0.008	90	68	0.538	0.007	25	17	0.515	0.018	23	29	0.412	0.019	97	62	0.555	0.008	79	65	0.486	0.011	95	97	0.441	0.007	56	62	0.423	0.012	19	17	0.425	0.030	6	7	0.499	0.030	20	15	0.490	0.022	22	31
chrI	1164	T	C	83	54	0.522	0.008	114	62	0.538	0.007	21	12	0.515	0.018	20	22	0.412	0.019	82	68	0.555	0.008	66	51	0.486	0.011	78	97	0.441	0.007	52	36	0.423	0.012	19	12	0.425	0.030	6	4	0.499	0.030	15	14	0.490	0.022	18	28
chrI	1364	T	C	74	59	0.522	0.008	91	57	0.538	0.007	25	12	0.515	0.018	17	9	0.412	0.019	86	54	0.555	0.008	61	35	0.486	0.011	101	78	0.441	0.007	33	27	0.423	0.012	5	3	0.425	0.030	3	5	0.499	0.029	6	8	0.490	0.022	24	15
chrI	1408	C	T	51	40	0.522	0.008	74	33	0.538	0.007	26	23	0.515	0.018	13	18	0.412	0.019	74	35	0.555	0.008	53	48	0.486	0.011	78	46	0.441	0.007	28	50	0.423	0.012	6	6	0.425	0.030	1	7	0.499	0.029	4	15	0.490	0.022	22	20
chrI	1414	C	A	50	35	0.522	0.008	73	33	0.538	0.007	26	27	0.515	0.018	12	19	0.412	0.019	69	39	0.555	0.008	48	53	0.486	0.011	74	48	0.441	0.007	25	53	0.423	0.012	6	6	0.425	0.030	1	8	0.499	0.029	3	18	0.490	0.022	22	21
chrI	1483	C	A	65	171	0.522	0.008	61	168	0.538	0.007	18	48	0.515	0.018	11	34	0.412	0.019	69	174	0.555	0.008	42	113	0.486	0.011	68	198	0.441	0.007	22	104	0.423	0.012	2	24	0.425	0.030	6	16	0.499	0.029	8	42	0.490	0.022	19	54
chrI	1506	T	G	70	198	0.522	0.008	60	200	0.538	0.007	15	49	0.515	0.018	12	38	0.412	0.019	63	200	0.555	0.008	43	126	0.486	0.011	67	216	0.441	0.007	19	111	0.423	0.012	2	26	0.425	0.030	6	16	0.499	0.029	8	39	0.490	0.022	19	58
chrI	1518	T	C	67	197	0.522	0.008	61	198	0.538	0.007	15	46	0.515	0.018	10	38	0.412	0.019	58	197	0.555	0.008	49	127	0.486	0.011	62	212	0.441	0.007	18	113	0.423	0.012	2	24	0.425	0.030	5	20	0.499	0.029	8	40	0.490	0.022	16	52
chrI	1547	G	A	73	190	0.522	0.008	67	196	0.538	0.007	13	39	0.515	0.018	11	30	0.412	0.019	63	187	0.555	0.008	46	116	0.486	0.011	69	201	0.441	0.007	15	94	0.423	0.012	0	20	0.425	0.030	4	19	0.499	0.029	9	35	0.490	0.022	15	43
chrI	1558	G	A	71	159	0.522	0.008	74	175	0.538	0.007	9	34	0.515	0.018	10	25	0.412	0.019	63	151	0.555	0.008	42	91	0.486	0.011	72	176	0.441	0.007	14	78	0.423	0.012	0	17	0.425	0.030	4	18	0.499	0.029	9	25	0.490	0.022	14	37
chrI	2146	G	A	70	14	0.522	0.008	75	18	0.538	0.007	12	31	0.515	0.018	28	41	0.412	0.019	81	29	0.555	0.008	79	88	0.486	0.011	88	13	0.441	0.007	48	101	0.423	0.012	11	16	0.425	0.030	14	10	0.499	0.029	23	42	0.490	0.022	31	61
chrI	2223	T	A	67	12	0.522	0.008	65	12	0.538	0.007	11	12	0.515	0.018	13	27	0.412	0.019	85	11	0.555	0.008	51	39	0.486	0.011	75	19	0.441	0.007	42	28	0.423	0.012	9	10	0.425	0.030	13	4	0.499	0.029	16	17	0.490	0.022	22	23
chrI	2225	A	C	67	12	0.522	0.008	65	12	0.538	0.007	11	12	0.515	0.018	13	27	0.412	0.019	85	11	0.555	0.008	51	39	0.486	0.011	75	19	0.441	0.007	42	28	0.423	0.012	9	10	0.425	0.030	13	4	0.499	0.029	16	17	0.490	0.022	22	23
chrI	2243	C	G	65	9	0.522	0.008	58	11	0.538	0.007	10	9	0.515	0.018	13	21	0.412	0.019	77	10	0.555	0.008	46	26	0.486	0.011	73	18	0.441	0.007	36	23	0.423	0.012	6	8	0.425	0.030	11	2	0.499	0.029	13	14	0.490	0.022	14	20
chrI	2323	C	T	65	171	0.522	0.008	110	135	0.538	0.007	22	49	0.515	0.018	19	56	0.412	0.019	124	173	0.555	0.008	106	127	0.486	0.011	114	176	0.441	0.007	85	110	0.423	0.012	11	32	0.425	0.030	13	11	0.499	0.029	27	42	0.490	0.022	44	47
chrI	2331	A	C	64	158	0.522	0.008	102	136	0.538	0.007	19	50	0.515	0.018	17	58	0.412	0.019	118	168	0.555	0.008	57	173	0.486	0.011	109	173	0.441	0.007	44	137	0.423	0.012	10	31	0.425	0.030	5	19	0.499	0.029	15	52	0.490	0.022	21	69
chrI	2340	T	C	87	144	0.522	0.008	112	132	0.538	0.007	18	47	0.515	0.018	18	54	0.412	0.019	138	156	0.555	0.008	60	152	0.486	0.011	122	163	0.441	0.007	47	127	0.423	0.012	11	29	0.425	0.030	5	18	0.499	0.029	16	45	0.490	0.022	23	67
chrI	2482	G	T	94	65	0.522	0.008	109	63	0.538	0.007	29	17	0.515	0.018	12	25	0.412	0.019	124	63	0.555	0.008	67	65	0.486	0.011	102	72	0.441	0.007	51	44	0.423	0.012	4	13	0.425	0.030	12	7	0.499	0.029	21	23	0.490	0.022	22	31
chrI	2485	A	T	94	65	0.522	0.008	109	63	0.538	0.007	29	17	0.515	0.018	12	25	0.412	0.019	124	63	0.555	0.008	67	65	0.486	0.011	102	72	0.441	0.007	51	44	0.423	0.012	4	13	0.425	0.030	12	7	0.499	0.029	21	23	0.490	0.022	22	31
chrI	2512	A	G	86	68	0.522	0.008	100	72	0.538	0.007	25	26	0.515	0.018	9	32	0.412	0.019	110	70	0.555	0.008	42	91	0.486	0.011	95	93	0.441	0.007	39	63	0.423	0.012	8	17	0.425	0.030	10	8	0.499	0.029	12	25	0.490	0.022	20	34
chrI	2524	T	C	87	61	0.522	0.008	104	68	0.538	0.007	22	22	0.515	0.018	10	29	0.412	0.019	111	63	0.555	0.008	37	86	0.486	0.011	96	88	0.441	0.007	37	61	0.423	0.012	8	16	0.425	0.030	7	7	0.499	0.029	10	21	0.490	0.022	23	28
chrI	2533	G	T	82	40	0.522	0.008	103	35	0.538	0.007	21	14	0.515	0.018	12	21	0.412	0.019	106	41	0.555	0.008	35	67	0.486	0.011	94	53	0.441	0.007	34	50	0.423	0.012	8	11	0.425	0.030	7	6	0.499	0.029	8	17	0.490	0.022	23	23
chrI	2535	C	A	82	40	0.522	0.008	103	35	0.538	0.007	21	14	0.515	0.018	12	21	0.412	0.019	106	41	0.555	0.008	35	67	0.486	0.011	94	53	0.441	0.007	34	50	0.423	0.012	8	11	0.425	0.030	7	6	0.499	0.029	8	17	0.490	0.022	23	23
chrI	2536	A	G	82	40	0.522	0.008	103	35	0.538	0.007	21	14	0.515	0.018	12	21	0.412	0.019	106	41	0.555	0.008	35	67	0.486	0.011	94	53	0.441	0.007	34	50	0.423	0.012	8	11	0.425	0.030	7	6	0.499	0.029	8	17	0.490	0.022	23	23
chrI	2542	T	G	85	41	0.522	0.008	108	37	0.538	0.007	22	14	0.515	0.018	12	21	0.412	0.019	109	42	0.555	0.008	38	69	0.486	0.011	94	53	0.441	0.007	35	51	0.423	0.012	9	11	0.425	0.030	7	6	0.499	0.029	7	17	0.490	0.022	23	23
chrI	2706	A	G	83	58	0.522	0.008	100	58	0.538	0.007	26	14	0.515	0.018	10	18	0.412	0.019	130	51	0.555	0.008	59	24	0.486	0.011	103	58	0.441	0.007	47	29	0.423	0.012	6	9	0.425	0.030	6	5	0.499	0.029	17	9	0.490	0.022	21	14
chrI	2748	A	T	93	88	0.522	0.008	104	92	0.538	0.007	23	14	0.515	0.018	8	28	0.412	0.019	122	84	0.555	0.008	47	32	0.486	0.011	89	94	0.441	0.007	43	48	0.423	0.012	7	14	0.425	0.030	9	7	0.499	0.029	15	17	0.490	0.022	22	20
chrI	2790	C	A	106	99	0.522	0.008	129	107	0.538	0.007	16	20	0.515	0.018	15	33	0.412	0.019	135	84	0.555	0.008	48	35	0.486	0.011	105	116	0.441	0.007	45	49	0.423	0.012	4	16	0.425	0.030	12	5	0.499	0.029	14	15	0.490	0.022	26	25
chrI	2796	G	A	101	90	0.522	0.008	129	97	0.538	0.007	15	19	0.515	0.018	11	29	0.412	0.019	129	73	0.555	0.008	41	32	0.486	0.011	100	109	0.441	0.007	44	48	0.423	0.012	3	14	0.425	0.030	11	4	0.499	0.029	12	14	0.490	0.022	28	20
chrI	2797	A	G	101	90	0.522	0.008	129	97	0.538	0.007	15	19	0.515	0.018	11	29	0.412	0.019	129	73	0.555	0.008	41	32	0.486	0.011	100	109	0.441	0.007	44	48	0.423	0.012	3	14	0.425	0.030	11	4	0.499	0.029	12	14	0.490	0.022	28	20
chrI	2823	A	G	75	76	0.522	0.008	120	78	0.538	0.007	11	18	0.515	0.018	12	24	0.412	0.019	99	58	0.555	0.008	41	37	0.486	0.011	83	85	0.441	0.007	40	42	0.423	0.012	5	9	0.425	0.030	12	5	0.499	0.029	13	8	0.490	0.022	28	18
chrI	2825	G	C	75	76	0.522	0.008	120	78	0.538	0.007	11	18	0.515	0.018	12	24	0.412	0.019	99	58	0.555	0.008	41	37	0.486	0.011	83	85	0.441	0.007	40	42	0.423	0.012	5	9	0.425	0.030	12	5	0.499	0.029	13	8	0.490	0.022	28	18
chrI	2891	G	T	57	82	0.522	0.008	85	81	0.538	0.007	10	10	0.515	0.018	9	13	0.412	0.019	81	65	0.555	0.008	36	34	0.486	0.011	65	87	0.441	0.007	23	29	0.423	0.012	9	3	0.425	0.030	4	1	0.499	0.029	13	8	0.490	0.022	21	16
chrI	2902	G	A	52	75	0.522	0.008	78	73	0.538	0.007	9	6	0.515	0.018	10	7	0.412	0.019	74	62	0.555	0.008	39	30	0.486	0.011	58	86	0.441	0.007	22	25	0.423	0.012	9	2	0.425	0.030	5	1	0.499	0.029	9	7	0.490	0.022	16	16
chrI	2970	T	C	42	57	0.522	0.008	55	65	0.538	0.007	5	8	0.515	0.018	6	9	0.412	0.019	58	57	0.555	0.008	27	21	0.486	0.011	40	81	0.441	0.007	11	15	0.423	0.012	3	2	0.425	0.030	4	5	0.499	0.029	11	5	0.490	0.022	16	12
chrI	3049	A	T	46	45	0.522	0.008	54	55	0.538	0.007	3	10	0.515	0.018	3	5	0.412	0.019	53	54	0.555	0.008	19	19	0.486	0.011	42	63	0.441	0.007	12	14	0.423	0.012	2	6	0.425	0.030	1	6	0.499	0.029	3	6	0.490	0.022	14	11
chrI	3056	C	A	44	45	0.522	0.008	52	55	0.538	0.007	3	10	0.515	0.018	3	5	0.412	0.019	53	56	0.555	0.008	18	21	0.486	0.011	42	61	0.441	0.007	11	13	0.423	0.012	2	7	0.425	0.030	1	5	0.499	0.029	3	6	0.490	0.022	12	11
chrI	3141	C	T	31	41	0.522	0.008	48	68	0.538	0.007	0	3	0.515	0.018	0	1	0.412	0.019	32	39	0.555	0.008	12	11	0.486	0.011	30	41	0.441	0.007	4	10	0.423	0.012	0	3	0.425	0.030	0	0	0.499	0.029	0	3	0.490	0.022	0	9
chrI	3187	T	C	37	38	0.522	0.008	44	66	0.538	0.007	0	3	0.515	0.018	0	1	0.412	0.019	30	32	0.555	0.008	11	11	0.486	0.011	24	40	0.441	0.007	2	9	0.423	0.012	0	2	0.425	0.030	0	0	0.499	0.029	0	0	0.490	0.022	1	7
chrI	3279	G	A	47	53	0.522	0.008	61	50	0.538	0.007	5	10	0.515	0.018	5	9	0.412	0.019	70	55	0.555	0.008	24	14	0.486	0.011	52	58	0.441	0.007	13	16	0.423	0.012	2	3	0.425	0.030	2	2	0.499	0.029	5	9	0.490	0.022	3	5
chrI	3311	C	G	53	54	0.522	0.008	57	56	0.538	0.007	6	13	0.515	0.018	5	13	0.412	0.019	80	54	0.555	0.008	28	21	0.486	0.011	60	57	0.441	0.007	15	20	0.423	0.012	0	5	0.425	0.030	2	2	0.499	0.029	6	11	0.490	0.022	3	5
chrI	3313	A	C	53	54	0.522	0.008	57	56	0.538	0.007	6	13	0.515	0.018	5	13	0.412	0.019	80	54	0.555	0.008	28	21	0.486	0.011	60	57	0.441	0.007	15	20	0.423	0.012	0	5	0.425	0.030	2	2	0.499	0.029	6	11	0.490	0.022	3	5
chrI	3328	T	C	57	56	0.522	0.008	64	63	0.538	0.007	7	13	0.515	0.018	6	13	0.412	0.019	82	58	0.555	0.008	35	29	0.486	0.011	64	63	0.441	0.007	13	23	0.423	0.012	0	5	0.425	0.030	2	2	0.499	0.029	5	10	0.490	0.022	8	5
chrI	3389	C	T	53	74	0.522	0.008	63	76	0.538	0.007	9	9	0.515	0.018	4	11	0.412	0.019	71	60	0.555	0.008	37	34	0.486	0.011	56	77	0.441	0.007	15	27	0.423	0.012	2	5	0.425	0.030	2	1	0.499	0.029	6	11	0.490	0.022	13	14
chrI	3462	A	C	72	103	0.522	0.008	81	92	0.538	0.007	13	8	0.515	0.018	8	15	0.412	0.019	84	72	0.555	0.008	38	41	0.486	0.011	70	101	0.441	0.007	14	32	0.423	0.012	2	5	0.425	0.030	3	4	0.499	0.029	6	13	0.490	0.022	15	24
chrI	3518	G	A	68	69	0.522	0.008	61	63	0.538	0.007	10	9	0.515	0.018	1	14	0.412	0.019	58	57	0.555	0.008	30	35	0.486	0.011	59	78	0.441	0.007	13	29	0.423	0.012	0	5	0.425	0.030	4	2	0.499	0.029	8	10	0.490	0.022	10	17
chrI	3522	A	C	68	69	0.522	0.008	61	63	0.538	0.007	10	9	0.515	0.018	1	14	0.412	0.019	58	57	0.555	0.008	30	35	0.486	0.011	59	78	0.441	0.007	13	29	0.423	0.012	0	5	0.425	0.030	4	2	0.499	0.029	8	10	0.490	0.022	10	17
chrI	3620	G	A	80	64	0.522	0.008	86	76	0.538	0.007	8	18	0.515	0.018	1	6	0.412	0.019	75	83	0.555	0.008	26	31	0.486	0.010	80	97	0.441	0.007	10	12	0.423	0.012	0	0	0.425	0.030	2	3	0.499	0.029	6	2	0.490	0.022	4	6
chrI	3747	T	C	75	78	0.522	0.008	77	68	0.538	0.007	5	13	0.515	0.018	2	9	0.412	0.019	105	67	0.555	0.008	37	31	0.486	0.010	80	85	0.441	0.007	15	9	0.423	0.012	2	1	0.425	0.030	1	4	0.499	0.029	5	5	0.490	0.022	3	3
chrI	3785	T	C	85	77	0.522	0.008	97	70	0.538	0.007	2	17	0.515	0.018	2	10	0.412	0.019	105	73	0.555	0.008	33	28	0.486	0.010	88	87	0.441	0.007	19	17	0.423	0.012	0	4	0.425	0.030	5	4	0.499	0.029	7	5	0.490	0.022	6	6
chrI	3942	G	A	79	58	0.522	0.008	101	71	0.538	0.007	10	5	0.515	0.018	10	8	0.412	0.019	82	60	0.555	0.008	23	29	0.486	0.010	72	92	0.441	0.007	13	13	0.423	0.012	6	2	0.425	0.030	4	5	0.499	0.029	4	5	0.490	0.022	8	19
chrI	3990	G	A	67	70	0.522	0.008	99	79	0.538	0.007	12	7	0.515	0.018	10	12	0.412	0.019	99	53	0.555	0.008	26	32	0.486	0.010	85	105	0.441	0.007	13	12	0.423	0.012	4	4	0.425	0.030	4	4	0.499	0.029	3	4	0.490	0.022	7	22
chrI	4022	G	A	81	90	0.522	0.008	107	83	0.538	0.007	10	6	0.515	0.018	14	10	0.412	0.019	101	61	0.555	0.008	29	26	0.486	0.010	105	109	0.441	0.007	13	15	0.423	0.012	4	3	0.425	0.030	4	1	0.499	0.029	3	4	0.490	0.022	7	14
chrI	4067	A	G	77	71	0.522	0.008	76	75	0.538	0.007	10	12	0.515	0.018	15	12	0.412	0.019	82	55	0.555	0.008	27	27	0.486	0.010	81	95	0.441	0.007	12	19	0.423	0.012	2	5	0.425	0.030	3	3	0.499	0.029	4	5	0.490	0.022	7	18
chrI	4119	G	A	86	77	0.522	0.008	74	78	0.538	0.007	9	10	0.515	0.018	12	13	0.412	0.019	95	77	0.555	0.008	30	36	0.486	0.010	74	97	0.441	0.007	11	26	0.423	0.012	2	8	0.425	0.030	1	7	0.499	0.029	3	3	0.490	0.022	10	14
chrI	4138	T	C	91	82	0.522	0.008	71	82	0.538	0.007	7	10	0.515	0.018	8	13	0.412	0.019	95	73	0.555	0.008	34	33	0.486	0.010	76	109	0.441	0.007	10	28	0.423	0.012	2	5	0.425	0.030	2	9	0.499	0.029	6	3	0.490	0.022	18	12
chrI	4324	G	A	58	54	0.522	0.008	68	69	0.538	0.007	8	11	0.515	0.018	10	13	0.412	0.019	63	59	0.555	0.008	24	34	0.486	0.010	54	82	0.441	0.007	17	26	0.423	0.012	8	5	0.425	0.030	3	4	0.499	0.029	10	13	0.490	0.022	8	12
chrI	4508	T	C	42	51	0.522	0.008	49	74	0.538	0.007	1	9	0.512	0.018	2	7	0.413	0.018	46	44	0.555	0.008	22	33	0.483	0.010	41	93	0.441	0.007	11	20	0.425	0.011	0	3	0.431	0.030	1	2	0.499	0.029	1	5	0.482	0.022	7	9
chrI	4597	G	C	51	51	0.522	0.008	61	74	0.538	0.007	8	9	0.512	0.018	0	12	0.413	0.018	58	51	0.555	0.008	17	27	0.483	0.010	30	81	0.441	0.007	15	14	0.425	0.011	0	3	0.431	0.030	3	6	0.499	0.029	3	3	0.482	0.022	11	6
chrI	4696	G	A	25	51	0.522	0.008	46	52	0.538	0.007	5	9	0.512	0.018	3	12	0.413	0.018	48	46	0.555	0.008	16	29	0.483	0.010	41	74	0.441	0.007	13	14	0.425	0.011	2	2	0.431	0.030	2	0	0.499	0.029	3	3	0.482	0.022	5	8
chrI	4738	G	A	26	52	0.522	0.008	45	52	0.538	0.007	3	7	0.512	0.018	2	9	0.414	0.018	46	53	0.555	0.008	21	31	0.483	0.010	41	71	0.441	0.007	15	18	0.425	0.011	6	3	0.431	0.030	3	0	0.499	0.029	3	4	0.481	0.022	7	9
chrI	4769	C	A	41	54	0.522	0.008	49	49	0.538	0.007	3	7	0.512	0.018	3	9	0.414	0.018	41	48	0.555	0.008	28	27	0.483	0.010	45	70	0.441	0.007	15	24	0.425	0.011	5	3	0.431	0.030	7	4	0.499	0.029	2	4	0.481	0.022	8	9
chrI	4774	A	C	41	52	0.522	0.008	49	47	0.538	0.007	3	5	0.512	0.018	3	9	0.414	0.018	42	47	0.555	0.008	27	22	0.483	0.010	42	66	0.441	0.007	15	19	0.425	0.011	4	3	0.431	0.030	7	4	0.499	0.029	2	3	0.481	0.022	7	8
chrI	4818	C	T	44	41	0.522	0.008	45	47	0.538	0.007	5	5	0.512	0.018	4	8	0.414	0.018	42	49	0.555	0.008	24	27	0.483	0.010	29	56	0.441	0.007	12	21	0.425	0.011	2	4	0.431	0.030	6	4	0.499	0.029	3	3	0.481	0.022	8	7
chrI	4831	A	T	42	35	0.522	0.008	41	40	0.538	0.007	5	5	0.512	0.018	3	8	0.414	0.018	39	44	0.555	0.008	22	31	0.483	0.010	26	53	0.441	0.007	13	16	0.425	0.011	2	4	0.431	0.030	4	4	0.499	0.029	3	3	0.481	0.022	6	6
chrI	4859	T	C	52	37	0.522	0.008	45	52	0.538	0.007	6	6	0.512	0.018	4	6	0.414	0.018	42	46	0.555	0.008	24	30	0.483	0.010	32	62	0.441	0.007	14	20	0.425	0.011	0	3	0.431	0.030	3	6	0.499	0.029	3	2	0.481	0.022	8	7
chrI	4907	G	A	41	39	0.522	0.008	45	56	0.538	0.007	7	5	0.512	0.018	5	10	0.414	0.018	32	42	0.555	0.008	24	30	0.483	0.010	29	53	0.441	0.007	17	15	0.425	0.011	0	5	0.431	0.030	6	4	0.499	0.029	6	4	0.481	0.022	12	4
chrI	4993	C	T	30	44	0.522	0.008	49	54	0.538	0.007	4	5	0.512	0.018	3	4	0.414	0.018	30	31	0.555	0.008	11	11	0.483	0.010	31	33	0.441	0.007	9	10	0.425	0.011	0	3	0.431	0.030	2	2	0.499	0.029	5	4	0.481	0.022	9	3
chrI	5020	C	T	27	31	0.522	0.008	42	41	0.538	0.007	3	2	0.512	0.018	2	2	0.414	0.018	26	25	0.555	0.008	8	13	0.483	0.010	24	26	0.441	0.007	6	5	0.425	0.011	0	2	0.431	0.030	1	2	0.499	0.029	5	4	0.481	0.022	6	2
chrI	5218	C	T	70	42	0.522	0.008	60	56	0.538	0.007	9	9	0.512	0.018	8	3	0.414	0.018	63	38	0.555	0.008	17	30	0.483	0.010	67	56	0.441	0.007	18	25	0.425	0.011	2	2	0.431	0.030	4	3	0.498	0.029	4	3	0.481	0.022	10	5
chrI	5237	C	A	58	37	0.522	0.008	62	56	0.538	0.007	10	8	0.512	0.018	5	3	0.414	0.018	59	34	0.555	0.008	17	27	0.483	0.010	60	49	0.441	0.007	20	24	0.425	0.011	2	2	0.431	0.030	2	2	0.498	0.029	5	4	0.481	0.022	11	6
chrI	5446	A	T	68	73	0.522	0.008	81	79	0.538	0.007	15	5	0.512	0.018	5	8	0.414	0.018	76	63	0.555	0.008	17	31	0.483	0.010	76	89	0.441	0.007	8	30	0.425	0.011	2	4	0.431	0.030	4	3	0.498	0.029	5	1	0.481	0.022	11	3
chrI	5469	G	A	83	86	0.522	0.008	93	76	0.538	0.007	11	8	0.512	0.018	5	11	0.414	0.018	78	68	0.555	0.008	20	30	0.483	0.010	89	112	0.441	0.007	8	27	0.425	0.011	1	3	0.431	0.030	4	5	0.498	0.029	5	1	0.481	0.022	13	3
chrI	5500	A	C	74	86	0.522	0.008	70	60	0.538	0.007	12	11	0.512	0.018	1	9	0.414	0.018	73	68	0.555	0.008	16	28	0.483	0.010	76	91	0.441	0.007	13	26	0.425	0.011	0	2	0.431	0.030	2	5	0.498	0.029	6	0	0.481	0.022	8	2
chrI	5569	G	A	67	75	0.522	0.008	77	55	0.538	0.007	6	5	0.512	0.018	2	6	0.414	0.018	91	66	0.555	0.008	15	21	0.483	0.010	79	84	0.441	0.007	12	29	0.425	0.011	0	3	0.431	0.030	2	0	0.498	0.029	1	3	0.481	0.022	5	12
chrI	5572	G	A	67	75	0.522	0.008	77	55	0.538	0.007	6	5	0.512	0.018	2	6	0.414	0.018	91	66	0.555	0.008	15	21	0.483	0.010	79	84	0.441	0.007	12	29	0.425	0.011	0	3	0.431	0.030	2	0	0.498	0.029	1	3	0.481	0.022	5	12
chrI	5576	G	C	67	75	0.522	0.008	77	55	0.538	0.007	6	5	0.512	0.018	2	6	0.414	0.018	91	66	0.555	0.008	15	21	0.483	0.010	79	84	0.441	0.007	12	29	0.425	0.011	0	3	0.431	0.030	2	0	0.498	0.029	1	3	0.481	0.022	5	12
chrI	5582	G	A	71	82	0.522	0.008	73	63	0.538	0.007	6	4	0.512	0.018	2	6	0.414	0.018	98	69	0.555	0.008	15	24	0.483	0.010	74	94	0.441	0.007	11	33	0.425	0.011	0	5	0.431	0.030	2	0	0.498	0.029	1	6	0.481	0.022	5	12
chrI	5627	A	G	75	74	0.522	0.008	78	63	0.538	0.007	0	4	0.512	0.018	4	9	0.414	0.018	80	65	0.555	0.008	17	28	0.483	0.010	75	97	0.441	0.007	12	32	0.425	0.011	0	3	0.431	0.030	1	0	0.498	0.029	0	8	0.481	0.022	3	8
chrI	5741	T	C	78	86	0.522	0.008	80	78	0.538	0.007	19	22	0.512	0.018	15	19	0.414	0.018	77	91	0.555	0.008	27	47	0.483	0.010	64	103	0.441	0.007	24	44	0.425	0.011	7	2	0.431	0.030	0	9	0.498	0.029	4	19	0.481	0.022	15	21
chrI	5763	T	C	85	81	0.522	0.008	88	77	0.538	0.007	20	20	0.512	0.018	17	23	0.414	0.018	80	88	0.555	0.008	27	50	0.483	0.010	78	104	0.441	0.007	32	50	0.425	0.011	7	5	0.431	0.030	1	8	0.498	0.029	6	20	0.481	0.022	13	22
chrI	5811	T	C	74	69	0.522	0.008	87	56	0.538	0.007	25	18	0.512	0.018	15	18	0.414	0.018	63	70	0.555	0.008	20	39	0.483	0.010	69	103	0.441	0.007	32	40	0.425	0.011	8	6	0.431	0.030	2	8	0.498	0.029	6	14	0.481	0.022	14	14
chrI	5814	C	T	74	69	0.522	0.008	87	56	0.538	0.007	25	18	0.512	0.018	15	18	0.414	0.018	63	70	0.555	0.008	20	39	0.483	0.010	69	103	0.441	0.007	32	40	0.425	0.011	8	6	0.431	0.030	2	8	0.498	0.029	6	14	0.481	0.022	14	14
chrI	5889	C	T	60	61	0.522	0.008	80	62	0.538	0.007	13	14	0.511	0.018	8	12	0.414	0.018	65	74	0.555	0.008	17	30	0.483	0.010	69	96	0.440	0.007	18	44	0.425	0.011	5	2	0.432	0.030	2	7	0.498	0.029	3	5	0.481	0.022	12	11
chrI	6001	A	G	53	59	0.522	0.008	57	43	0.538	0.007	4	7	0.511	0.018	8	7	0.414	0.018	56	56	0.555	0.008	19	25	0.483	0.010	49	74	0.440	0.007	18	15	0.425	0.011	4	0	0.432	0.030	2	0	0.498	0.029	4	8	0.481	0.022	2	10
chrI	6031	A	G	55	69	0.522	0.008	64	48	0.538	0.007	4	3	0.511	0.018	6	9	0.414	0.018	67	66	0.555	0.008	21	24	0.483	0.010	61	89	0.440	0.007	16	18	0.418	0.011	1	0	0.432	0.030	0	1	0.495	0.029	3	12	0.481	0.022	6	4
chrI	6059	A	T	54	56	0.522	0.008	56	47	0.538	0.007	8	4	0.511	0.018	5	8	0.414	0.018	58	60	0.555	0.008	22	24	0.483	0.010	58	72	0.440	0.007	15	14	0.418	0.011	0	0	0.432	0.030	0	2	0.495	0.029	2	12	0.481	0.022	6	7
chrI	6289	A	G	46	42	0.522	0.008	65	50	0.538	0.007	2	6	0.511	0.018	3	6	0.414	0.018	48	46	0.555	0.008	19	15	0.483	0.010	54	59	0.440	0.007	7	22	0.418	0.011	1	3	0.432	0.030	4	1	0.495	0.029	4	4	0.481	0.022	4	10
chrI	6356	A	C	43	37	0.522	0.008	52	47	0.538	0.007	0	8	0.511	0.018	5	7	0.414	0.018	46	41	0.555	0.008	19	15	0.483	0.010	52	51	0.440	0.007	12	22	0.418	0.011	4	1	0.432	0.030	4	0	0.495	0.029	3	7	0.481	0.022	7	8
chrI	6365	G	A	52	42	0.522	0.008	55	52	0.538	0.007	2	8	0.511	0.018	6	8	0.414	0.018	50	42	0.555	0.008	18	20	0.483	0.010	52	51	0.440	0.007	15	21	0.418	0.011	4	1	0.432	0.030	3	0	0.495	0.029	4	6	0.481	0.022	13	9
chrI	6370	T	C	53	43	0.522	0.008	57	55	0.538	0.007	2	7	0.511	0.018	5	8	0.414	0.018	51	42	0.555	0.008	20	21	0.483	0.010	50	51	0.440	0.007	15	20	0.418	0.011	4	0	0.432	0.030	4	0	0.495	0.029	4	6	0.481	0.022	13	9
chrI	6645	G	A	18	12	0.522	0.008	17	11	0.538	0.007	5	4	0.511	0.018	3	0	0.414	0.018	10	7	0.555	0.008	19	9	0.483	0.010	14	15	0.440	0.007	11	6	0.418	0.011	0	0	0.432	0.030	0	2	0.495	0.029	2	1	0.481	0.022	2	0
chrI	6673	T	C	14	7	0.522	0.008	13	6	0.538	0.007	1	2	0.511	0.018	2	0	0.414	0.018	10	4	0.555	0.008	11	2	0.483	0.010	8	11	0.440	0.007	7	5	0.418	0.011	0	0	0.432	0.030	0	0	0.495	0.029	2	2	0.481	0.022	4	0
chrI	6721	T	C	3	0	0.522	0.008	5	1	0.538	0.007	0	1	0.511	0.018	2	0	0.414	0.018	2	1	0.555	0.008	8	3	0.483	0.010	2	2	0.440	0.007	3	2	0.418	0.011	0	0	0.432	0.030	1	0	0.495	0.029	0	1	0.481	0.022	2	0
chrI	6722	A	T	3	0	0.522	0.008	5	1	0.538	0.007	0	1	0.511	0.018	2	0	0.414	0.018	2	1	0.555	0.008	8	3	0.483	0.010	2	2	0.440	0.007	3	2	0.418	0.011	0	0	0.432	0.030	1	0	0.495	0.029	0	1	0.481	0.022	2	0
chrI	6730	G	T	2	0	0.522	0.008	3	1	0.538	0.007	0	1	0.511	0.018	0	0	0.414	0.018	2	1	0.555	0.008	5	2	0.483	0.010	2	1	0.440	0.007	1	2	0.418	0.011	0	0	0.432	0.030	1	0	0.495	0.029	0	1	0.481	0.022	2	0
chrI	6735	C	T	2	0	0.521	0.008	3	1	0.537	0.007	0	1	0.504	0.018	0	0	0.415	0.018	2	0	0.555	0.008	4	2	0.480	0.010	2	1	0.441	0.007	1	1	0.412	0.011	0	0	0.437	0.029	1	0	0.493	0.028	0	1	0.475	0.021	2	0
chrI	6796	T	C	5	8	0.521	0.008	14	16	0.537	0.007	0	1	0.504	0.018	0	9	0.415	0.018	8	9	0.555	0.008	6	7	0.480	0.010	10	6	0.441	0.007	1	4	0.412	0.011	2	1	0.437	0.029	7	0	0.493	0.028	0	1	0.475	0.021	1	3
chrI	6798	T	C	5	8	0.521	0.008	14	16	0.537	0.007	0	1	0.504	0.018	0	9	0.415	0.018	8	9	0.555	0.008	6	7	0.480	0.010	10	6	0.441	0.007	1	4	0.412	0.011	2	1	0.437	0.029	7	0	0.493	0.028	0	1	0.475	0.021	1	3
chrI	6806	A	T	5	10	0.521	0.008	15	19	0.537	0.007	0	1	0.504	0.018	0	11	0.415	0.018	9	10	0.555	0.008	7	8	0.480	0.010	12	9	0.441	0.007	1	4	0.412	0.011	2	1	0.437	0.029	7	0	0.493	0.028	0	1	0.475	0.021	1	3
chrI	6827	G	A	7	16	0.521	0.008	22	22	0.537	0.007	0	0	0.503	0.018	2	10	0.415	0.018	15	16	0.555	0.008	7	9	0.480	0.010	12	16	0.441	0.007	3	8	0.412	0.011	2	3	0.437	0.029	6	0	0.493	0.028	0	1	0.475	0.021	3	5
chrI	6837	A	G	9	20	0.521	0.008	21	23	0.537	0.007	0	0	0.503	0.018	2	10	0.415	0.018	17	15	0.555	0.008	5	9	0.480	0.010	14	17	0.441	0.007	4	8	0.412	0.011	2	5	0.437	0.029	6	0	0.493	0.028	0	0	0.475	0.021	2	5
chrI	6972	A	G	6	10	0.520	0.008	12	22	0.534	0.007	2	0	0.501	0.018	4	2	0.414	0.018	13	10	0.551	0.008	5	18	0.478	0.010	9	21	0.440	0.007	3	10	0.413	0.011	0	4	0.439	0.028	2	0	0.494	0.027	0	2	0.474	0.021	3	3
chrI	7048	A	G	16	15	0.520	0.008	29	24	0.534	0.007	0	0	0.501	0.018	4	2	0.414	0.018	10	14	0.551	0.008	8	8	0.478	0.010	10	25	0.440	0.007	2	6	0.413	0.011	0	6	0.439	0.028	2	0	0.494	0.027	0	0	0.474	0.021	1	0
chrI	7126	G	T	14	10	0.520	0.008	28	11	0.534	0.007	1	0	0.501	0.018	1	0	0.414	0.018	13	10	0.551	0.008	2	3	0.478	0.010	12	20	0.440	0.007	0	2	0.413	0.011	0	1	0.439	0.028	0	0	0.494	0.027	0	0	0.474	0.021	0	2
chrI	7129	A	T	14	10	0.520	0.008	28	11	0.534	0.007	1	0	0.501	0.018	1	0	0.414	0.018	13	10	0.551	0.008	2	3	0.478	0.010	12	20	0.440	0.007	0	2	0.413	0.011	0	1	0.439	0.028	0	0	0.494	0.027	0	0	0.474	0.021	0	2
chrI	7139	T	A	16	11	0.520	0.008	32	14	0.534	0.007	2	0	0.501	0.018	1	0	0.414	0.018	15	14	0.551	0.008	2	6	0.478	0.010	15	19	0.440	0.007	0	2	0.413	0.011	0	1	0.439	0.028	0	0	0.494	0.027	0	1	0.474	0.021	0	2
chrI	7268	G	T	34	35	0.514	0.008	46	41	0.529	0.007	14	6	0.499	0.017	5	9	0.414	0.018	34	22	0.546	0.007	20	24	0.478	0.010	46	53	0.436	0.007	12	16	0.410	0.011	3	7	0.441	0.028	2	4	0.494	0.027	6	5	0.476	0.021	6	10
chrI	7403	A	G	46	48	0.514	0.008	72	60	0.529	0.007	12	18	0.499	0.017	9	33	0.415	0.018	63	58	0.546	0.007	45	48	0.478	0.010	68	82	0.436	0.007	24	35	0.410	0.011	7	12	0.441	0.028	8	5	0.494	0.027	3	7	0.476	0.021	13	40
chrI	7416	G	C	55	46	0.514	0.008	75	56	0.529	0.007	8	17	0.499	0.017	9	30	0.415	0.018	62	55	0.546	0.007	46	46	0.478	0.010	72	75	0.436	0.007	21	33	0.410	0.011	7	13	0.441	0.028	9	5	0.494	0.027	3	6	0.476	0.021	12	40
chrI	7418	A	G	55	46	0.514	0.008	75	56	0.529	0.007	8	17	0.499	0.017	9	30	0.415	0.018	62	55	0.546	0.007	46	46	0.478	0.010	72	75	0.436	0.007	21	33	0.410	0.011	7	13	0.441	0.028	9	5	0.494	0.027	3	6	0.476	0.021	12	40
chrI	7556	T	C	57	53	0.514	0.008	78	62	0.529	0.007	20	17	0.499	0.017	23	23	0.415	0.018	84	53	0.546	0.007	56	42	0.478	0.010	55	78	0.436	0.007	28	50	0.410	0.011	13	12	0.441	0.028	13	7	0.494	0.027	23	6	0.476	0.021	17	21
chrI	7729	T	C	63	58	0.513	0.007	79	63	0.530	0.007	14	20	0.499	0.017	15	19	0.415	0.018	86	67	0.546	0.007	35	37	0.478	0.010	71	85	0.435	0.007	19	32	0.412	0.011	11	5	0.441	0.028	1	6	0.494	0.027	14	23	0.476	0.021	17	13
chrI	7823	C	G	59	49	0.513	0.007	65	56	0.530	0.007	9	9	0.499	0.017	3	12	0.415	0.017	51	65	0.546	0.007	31	28	0.478	0.010	55	83	0.435	0.007	21	28	0.412	0.011	1	7	0.442	0.027	2	7	0.497	0.027	13	9	0.475	0.021	12	17
chrI	8000	C	T	58	47	0.512	0.007	50	45	0.529	0.007	9	6	0.501	0.017	6	9	0.415	0.017	40	51	0.545	0.007	34	40	0.477	0.010	47	53	0.434	0.007	21	33	0.412	0.010	6	2	0.442	0.027	0	4	0.497	0.027	3	2	0.475	0.021	8	13
chrI	8009	A	G	56	45	0.512	0.007	52	44	0.529	0.007	9	7	0.501	0.017	6	8	0.415	0.017	41	50	0.545	0.007	34	40	0.477	0.010	47	51	0.434	0.007	18	34	0.412	0.010	6	2	0.442	0.027	0	5	0.497	0.027	1	2	0.475	0.021	9	11
chrI	8036	G	A	60	54	0.512	0.007	50	58	0.529	0.007	9	10	0.501	0.017	7	13	0.414	0.017	48	61	0.545	0.007	38	46	0.477	0.010	56	65	0.434	0.007	18	33	0.412	0.010	6	2	0.442	0.027	2	4	0.497	0.027	3	2	0.475	0.021	8	11
chrI	8083	C	T	61	61	0.511	0.007	57	59	0.528	0.007	9	12	0.502	0.017	11	20	0.414	0.017	63	68	0.544	0.007	36	57	0.477	0.010	51	90	0.434	0.007	13	38	0.411	0.010	9	3	0.442	0.027	6	9	0.497	0.027	2	5	0.475	0.021	8	13
chrI	8321	T	G	45	41	0.512	0.007	53	51	0.529	0.007	13	14	0.504	0.017	12	23	0.413	0.017	59	53	0.544	0.007	36	40	0.479	0.010	44	71	0.435	0.007	31	47	0.414	0.010	9	4	0.445	0.027	4	6	0.496	0.027	14	22	0.475	0.021	17	24
chrI	8323	C	T	45	41	0.512	0.007	53	51	0.529	0.007	13	14	0.504	0.017	12	23	0.413	0.017	59	53	0.544	0.007	36	40	0.479	0.010	44	71	0.435	0.007	31	47	0.414	0.010	9	4	0.445	0.027	4	6	0.496	0.027	14	22	0.475	0.021	17	24
chrI	8387	G	T	64	59	0.512	0.007	74	77	0.529	0.007	17	12	0.504	0.017	14	18	0.413	0.017	82	74	0.544	0.007	37	39	0.479	0.010	62	92	0.435	0.007	37	34	0.414	0.010	12	5	0.445	0.027	7	5	0.496	0.027	7	14	0.475	0.021	19	19
chrI	8425	G	A	59	52	0.512	0.007	71	68	0.529	0.007	10	16	0.504	0.017	13	16	0.413	0.017	74	67	0.544	0.007	31	40	0.479	0.010	63	83	0.435	0.007	40	27	0.414	0.010	10	2	0.445	0.027	3	5	0.496	0.027	5	12	0.474	0.021	24	14
chrI	8464	C	T	71	52	0.512	0.007	90	65	0.529	0.007	11	17	0.504	0.017	14	16	0.413	0.017	81	76	0.545	0.007	30	40	0.479	0.010	84	89	0.435	0.007	33	22	0.414	0.010	10	1	0.445	0.027	1	7	0.495	0.026	5	9	0.476	0.020	22	11
chrI	8563	G	A	52	41	0.512	0.007	76	46	0.530	0.007	6	1	0.504	0.017	5	5	0.413	0.017	64	47	0.545	0.007	15	14	0.479	0.010	49	62	0.435	0.007	11	17	0.412	0.010	2	0	0.445	0.027	2	4	0.495	0.026	0	4	0.476	0.020	4	5
chrI	8570	C	G	49	39	0.512	0.007	76	45	0.530	0.007	6	1	0.504	0.017	4	4	0.413	0.017	69	43	0.545	0.007	15	12	0.479	0.010	48	61	0.435	0.007	10	16	0.412	0.010	2	0	0.445	0.027	2	4	0.495	0.026	1	4	0.476	0.020	5	5
chrI	8639	G	A	41	30	0.510	0.007	61	34	0.530	0.007	5	1	0.501	0.017	3	1	0.416	0.017	58	36	0.545	0.007	22	6	0.479	0.010	40	43	0.435	0.007	12	7	0.412	0.010	1	0	0.445	0.027	1	1	0.495	0.026	7	2	0.476	0.020	7	3
chrI	8776	C	G	56	50	0.510	0.007	81	49	0.531	0.007	14	11	0.501	0.017	11	17	0.416	0.017	60	66	0.544	0.007	39	38	0.479	0.010	66	58	0.436	0.007	17	44	0.409	0.010	3	11	0.445	0.027	6	1	0.495	0.026	9	4	0.476	0.020	13	19
chrI	8811	G	C	53	38	0.511	0.007	59	49	0.531	0.007	15	20	0.501	0.017	8	16	0.416	0.017	59	62	0.544	0.007	41	37	0.479	0.010	50	57	0.436	0.007	24	49	0.409	0.010	4	10	0.445	0.027	6	7	0.495	0.026	12	7	0.476	0.020	15	21
chrI	8828	A	C	48	44	0.511	0.007	56	51	0.531	0.007	14	19	0.501	0.017	8	17	0.416	0.017	60	62	0.544	0.007	40	33	0.479	0.010	53	57	0.436	0.007	25	52	0.409	0.010	3	8	0.445	0.027	6	8	0.495	0.026	13	7	0.476	0.020	16	22
chrI	8899	C	A	51	38	0.511	0.007	58	55	0.531	0.007	14	18	0.501	0.017	8	15	0.416	0.017	57	51	0.544	0.007	30	25	0.479	0.010	44	57	0.436	0.007	22	37	0.409	0.010	6	7	0.445	0.027	3	10	0.495	0.026	7	11	0.476	0.020	13	17
chrI	8902	T	C	51	38	0.511	0.007	58	55	0.531	0.007	14	18	0.501	0.017	8	15	0.416	0.017	57	51	0.544	0.007	30	25	0.479	0.010	44	57	0.436	0.007	22	37	0.409	0.010	6	7	0.445	0.027	3	10	0.495	0.026	7	11	0.476	0.020	13	17
chrI	8939	C	A	45	35	0.511	0.007	63	49	0.533	0.007	13	21	0.501	0.017	7	13	0.416	0.017	44	41	0.544	0.007	26	30	0.480	0.009	39	54	0.437	0.007	22	36	0.410	0.010	6	7	0.445	0.027	4	9	0.495	0.026	8	12	0.475	0.020	13	15
chrI	9053	T	A	22	34	0.511	0.007	33	32	0.533	0.007	8	7	0.501	0.017	7	6	0.418	0.017	31	40	0.544	0.007	19	22	0.480	0.009	23	32	0.437	0.007	11	31	0.410	0.010	1	3	0.445	0.027	1	5	0.495	0.026	2	5	0.475	0.020	4	8
chrI	9064	A	G	22	35	0.511	0.007	36	33	0.533	0.007	8	8	0.501	0.017	7	6	0.418	0.017	33	45	0.544	0.007	22	24	0.480	0.009	28	35	0.437	0.007	11	31	0.410	0.010	1	3	0.445	0.027	1	5	0.495	0.026	2	5	0.475	0.020	6	10
chrI	9086	C	T	27	30	0.511	0.007	42	37	0.533	0.007	6	11	0.501	0.017	4	5	0.418	0.017	28	46	0.545	0.007	25	22	0.480	0.009	27	30	0.437	0.007	11	34	0.410	0.010	1	3	0.445	0.027	2	4	0.493	0.026	0	3	0.475	0.020	7	9
chrI	9146	A	T	30	24	0.511	0.007	37	38	0.535	0.007	6	13	0.500	0.016	1	0	0.418	0.017	30	37	0.545	0.007	22	21	0.479	0.009	23	37	0.437	0.007	11	17	0.409	0.010	2	4	0.452	0.027	3	4	0.493	0.026	3	2	0.475	0.020	8	11
chrI	9180	G	A	43	26	0.511	0.007	47	48	0.535	0.007	6	9	0.500	0.016	3	1	0.418	0.017	35	36	0.545	0.007	20	19	0.479	0.009	30	35	0.437	0.007	13	15	0.409	0.010	2	4	0.452	0.027	4	4	0.493	0.026	4	1	0.475	0.020	11	14
chrI	9350	G	A	57	53	0.513	0.007	67	51	0.536	0.007	20	20	0.499	0.016	9	18	0.418	0.017	50	34	0.545	0.007	27	32	0.481	0.009	37	63	0.436	0.006	23	38	0.407	0.010	5	5	0.452	0.027	2	6	0.492	0.026	12	10	0.473	0.020	12	30
chrI	9422	A	C	61	65	0.513	0.007	71	56	0.536	0.007	18	23	0.499	0.016	10	33	0.415	0.017	60	37	0.545	0.007	35	45	0.481	0.009	48	68	0.436	0.006	19	67	0.407	0.010	5	9	0.452	0.027	5	3	0.492	0.026	16	14	0.473	0.020	13	31
chrI	9430	C	T	79	77	0.513	0.007	84	66	0.536	0.007	23	24	0.499	0.016	12	37	0.415	0.017	67	45	0.545	0.007	38	45	0.481	0.009	61	85	0.436	0.006	23	77	0.407	0.010	5	11	0.452	0.027	5	4	0.492	0.026	17	20	0.473	0.020	17	31
chrI	9538	T	G	84	69	0.508	0.007	77	65	0.536	0.007	30	28	0.499	0.016	15	42	0.415	0.017	71	59	0.541	0.007	47	75	0.481	0.009	60	96	0.436	0.006	37	67	0.407	0.010	8	12	0.447	0.026	2	12	0.487	0.025	19	32	0.475	0.020	26	34
chrI	9661	A	T	64	38	0.508	0.007	62	40	0.535	0.007	21	15	0.498	0.016	11	18	0.415	0.017	54	38	0.541	0.007	39	50	0.481	0.009	49	70	0.438	0.006	27	39	0.404	0.010	5	6	0.447	0.026	2	0	0.487	0.025	10	8	0.475	0.020	18	24
chrI	9700	A	G	48	40	0.508	0.007	44	40	0.535	0.007	16	11	0.498	0.016	9	18	0.416	0.016	43	35	0.541	0.007	31	46	0.481	0.009	35	67	0.438	0.006	28	25	0.404	0.010	4	6	0.445	0.025	2	2	0.487	0.025	11	8	0.475	0.020	13	26
chrI	9742	T	G	52	41	0.508	0.007	39	33	0.535	0.007	13	11	0.498	0.016	5	14	0.416	0.016	50	35	0.538	0.007	23	36	0.481	0.009	35	57	0.438	0.006	19	23	0.404	0.010	4	3	0.445	0.025	2	3	0.487	0.025	7	8	0.475	0.020	9	18
chrI	9786	T	C	50	28	0.508	0.007	37	36	0.535	0.007	10	9	0.499	0.016	3	11	0.416	0.016	50	31	0.538	0.007	22	27	0.479	0.009	45	52	0.438	0.006	12	19	0.402	0.010	10	3	0.445	0.025	3	5	0.487	0.025	3	3	0.475	0.020	8	17
chrI	9873	G	A	45	29	0.508	0.007	49	35	0.535	0.007	7	3	0.499	0.016	5	2	0.416	0.016	47	27	0.538	0.007	19	23	0.479	0.009	39	38	0.438	0.006	15	18	0.402	0.010	2	0	0.445	0.025	3	2	0.487	0.025	5	3	0.475	0.020	5	8
chrI	9882	T	C	41	27	0.508	0.007	50	33	0.535	0.007	5	4	0.499	0.016	5	2	0.416	0.016	43	26	0.538	0.007	19	23	0.479	0.009	37	41	0.438	0.006	17	16	0.402	0.010	0	0	0.445	0.025	1	2	0.487	0.025	5	3	0.475	0.020	5	8
chrI	9913	C	G	37	26	0.506	0.007	45	28	0.535	0.007	6	6	0.499	0.016	5	2	0.416	0.016	37	19	0.538	0.007	14	15	0.479	0.009	35	34	0.438	0.006	15	11	0.402	0.010	0	0	0.445	0.025	1	0	0.487	0.025	2	0	0.475	0.020	4	6
chrI	9930	G	A	41	26	0.506	0.007	44	28	0.535	0.007	6	7	0.499	0.016	5	2	0.416	0.016	28	18	0.537	0.007	19	16	0.479	0.009	33	33	0.438	0.006	15	11	0.402	0.010	0	0	0.445	0.025	2	0	0.487	0.025	2	0	0.475	0.020	5	6
chrI	9931	C	T	41	26	0.506	0.007	44	28	0.535	0.007	6	7	0.499	0.016	5	2	0.416	0.016	28	18	0.537	0.007	19	16	0.479	0.009	33	33	0.438	0.006	15	11	0.402	0.010	0	0	0.445	0.025	2	0	0.487	0.025	2	0	0.475	0.020	5	6
chrI	9971	C	T	35	25	0.506	0.007	55	33	0.536	0.006	13	15	0.498	0.016	6	7	0.416	0.016	31	20	0.537	0.007	23	8	0.480	0.009	40	40	0.437	0.006	16	16	0.402	0.010	4	0	0.445	0.025	9	4	0.487	0.025	1	6	0.475	0.020	7	12
chrI	10025	G	A	37	23	0.506	0.007	51	27	0.536	0.006	17	15	0.498	0.016	3	11	0.416	0.016	31	23	0.537	0.007	23	12	0.480	0.009	36	39	0.437	0.006	16	18	0.402	0.010	4	2	0.445	0.025	6	2	0.487	0.025	2	7	0.475	0.020	8	14
chrI	10064	G	A	34	18	0.506	0.007	43	17	0.536	0.006	10	10	0.498	0.016	2	7	0.416	0.016	27	14	0.537	0.007	22	11	0.480	0.009	20	28	0.437	0.006	9	20	0.402	0.010	2	2	0.445	0.025	0	1	0.487	0.025	3	5	0.475	0.020	7	11
chrI	10088	A	G	36	21	0.506	0.007	45	19	0.536	0.006	10	7	0.498	0.016	2	9	0.416	0.016	25	13	0.537	0.007	22	13	0.480	0.009	19	28	0.437	0.006	13	21	0.402	0.010	2	1	0.445	0.025	0	0	0.487	0.025	5	5	0.475	0.020	6	11
chrI	10103	G	A	31	20	0.506	0.007	43	24	0.536	0.006	9	7	0.498	0.016	2	8	0.416	0.016	27	15	0.537	0.007	18	17	0.480	0.009	18	24	0.437	0.006	13	19	0.402	0.010	2	1	0.445	0.025	0	0	0.487	0.025	4	5	0.475	0.020	6	9
chrI	10108	A	T	32	21	0.506	0.007	45	26	0.536	0.006	10	7	0.498	0.016	2	8	0.416	0.016	24	15	0.537	0.007	19	18	0.480	0.009	18	25	0.437	0.006	14	19	0.402	0.010	2	1	0.445	0.025	0	0	0.487	0.025	4	6	0.475	0.020	6	10
chrI	10158	A	G	30	19	0.503	0.007	46	34	0.536	0.006	7	13	0.498	0.016	10	7	0.418	0.016	30	18	0.534	0.007	21	21	0.480	0.009	20	26	0.437	0.006	21	19	0.402	0.010	2	0	0.445	0.025	4	0	0.487	0.025	5	8	0.475	0.019	3	13
chrI	10314	T	C	25	27	0.503	0.007	41	25	0.536	0.006	6	3	0.498	0.016	6	3	0.418	0.016	26	18	0.534	0.007	20	7	0.480	0.009	21	28	0.437	0.006	12	4	0.402	0.010	0	1	0.445	0.025	0	3	0.487	0.025	7	0	0.475	0.019	0	5
chrI	10317	C	T	25	27	0.503	0.007	41	25	0.536	0.006	6	3	0.498	0.016	6	3	0.418	0.016	26	18	0.534	0.007	20	7	0.480	0.009	21	28	0.437	0.006	12	4	0.402	0.010	0	1	0.445	0.025	0	3	0.487	0.025	7	0	0.475	0.019	0	5
chrI	10325	G	A	27	34	0.503	0.007	41	24	0.536	0.006	6	3	0.505	0.015	4	2	0.418	0.016	25	23	0.534	0.007	19	7	0.479	0.009	21	30	0.436	0.006	12	7	0.403	0.010	0	1	0.444	0.025	0	2	0.490	0.025	4	0	0.475	0.019	2	1
chrI	10417	A	G	37	53	0.503	0.007	54	40	0.536	0.006	7	5	0.505	0.015	3	3	0.418	0.016	37	41	0.534	0.007	14	13	0.479	0.009	38	45	0.436	0.006	11	11	0.403	0.010	2	2	0.444	0.025	3	3	0.490	0.025	1	1	0.475	0.019	5	1
chrI	10577	G	A	37	35	0.502	0.007	38	40	0.536	0.006	6	2	0.504	0.015	1	6	0.417	0.016	48	47	0.532	0.007	23	19	0.481	0.009	45	50	0.435	0.006	18	15	0.404	0.009	0	1	0.447	0.025	9	3	0.490	0.025	6	1	0.472	0.019	2	9
chrI	10579	A	G	37	35	0.502	0.007	38	40	0.536	0.006	6	2	0.504	0.015	1	6	0.417	0.016	48	47	0.532	0.007	23	19	0.481	0.009	45	50	0.435	0.006	18	15	0.404	0.009	0	1	0.447	0.025	9	3	0.490	0.025	6	1	0.472	0.019	2	9
chrI	10654	T	C	25	41	0.502	0.007	35	45	0.536	0.006	3	3	0.504	0.015	2	7	0.417	0.016	40	33	0.532	0.007	19	15	0.481	0.009	32	47	0.435	0.006	11	15	0.404	0.009	0	2	0.447	0.025	2	0	0.490	0.025	1	4	0.472	0.019	2	4
chrI	10664	T	C	31	41	0.502	0.007	37	45	0.536	0.006	4	3	0.504	0.015	3	5	0.417	0.016	47	38	0.532	0.007	20	19	0.481	0.009	34	47	0.435	0.006	10	17	0.404	0.009	0	2	0.447	0.025	2	0	0.490	0.025	1	3	0.472	0.019	2	3
chrI	10745	G	T	58	56	0.502	0.007	62	60	0.536	0.006	4	2	0.504	0.015	5	13	0.417	0.016	58	54	0.532	0.007	29	19	0.481	0.009	48	65	0.435	0.006	12	24	0.404	0.009	0	0	0.447	0.025	4	0	0.490	0.025	3	3	0.472	0.019	2	11
chrI	10791	A	G	65	60	0.502	0.007	68	56	0.536	0.006	9	5	0.507	0.015	7	14	0.418	0.016	58	57	0.530	0.007	31	23	0.481	0.009	54	61	0.435	0.006	14	22	0.401	0.009	3	3	0.446	0.024	4	3	0.490	0.024	4	7	0.464	0.019	1	3
chrI	10815	C	G	59	52	0.502	0.007	68	50	0.536	0.006	14	6	0.507	0.015	10	16	0.418	0.016	49	54	0.530	0.007	30	25	0.481	0.009	51	55	0.435	0.006	17	23	0.401	0.009	4	5	0.446	0.024	5	5	0.490	0.024	5	9	0.464	0.019	2	4
chrI	10911	C	G	41	37	0.502	0.007	49	33	0.536	0.006	5	5	0.507	0.015	8	12	0.418	0.016	40	34	0.530	0.007	22	26	0.481	0.009	35	48	0.435	0.006	17	21	0.401	0.009	2	7	0.446	0.024	0	3	0.490	0.024	5	10	0.464	0.019	9	13
chrI	11022	C	T	47	37	0.502	0.007	48	38	0.536	0.006	3	5	0.507	0.015	9	3	0.418	0.016	44	36	0.530	0.007	20	11	0.481	0.009	32	35	0.435	0.006	12	14	0.401	0.009	0	4	0.446	0.024	4	4	0.490	0.024	3	6	0.464	0.019	5	9
chrI	11041	G	T	41	32	0.502	0.007	46	33	0.536	0.006	0	3	0.507	0.015	12	3	0.418	0.016	35	28	0.530	0.007	20	7	0.481	0.009	32	33	0.435	0.006	9	12	0.401	0.009	0	2	0.446	0.024	4	3	0.490	0.024	2	4	0.464	0.019	4	8
chrI	11044	C	T	41	32	0.502	0.007	46	33	0.536	0.006	0	3	0.507	0.015	12	3	0.418	0.016	35	28	0.530	0.007	20	7	0.481	0.009	32	33	0.435	0.006	9	12	0.401	0.009	0	2	0.446	0.024	4	3	0.490	0.024	2	4	0.464	0.019	4	8
chrI	11102	C	A	31	14	0.503	0.007	37	22	0.536	0.006	0	3	0.506	0.015	9	3	0.426	0.015	22	19	0.528	0.007	10	2	0.481	0.009	21	23	0.434	0.006	8	3	0.401	0.009	0	0	0.446	0.024	0	0	0.494	0.024	0	0	0.464	0.018	2	5
chrI	11107	G	A	26	14	0.503	0.007	35	21	0.536	0.006	0	2	0.506	0.015	9	3	0.426	0.015	21	19	0.528	0.007	10	2	0.481	0.009	20	25	0.434	0.006	8	4	0.401	0.009	0	0	0.446	0.024	0	0	0.494	0.024	0	0	0.464	0.018	2	5
chrI	11224	G	T	24	19	0.503	0.007	41	28	0.536	0.006	2	12	0.506	0.015	5	4	0.426	0.015	21	16	0.528	0.007	4	17	0.481	0.009	16	37	0.434	0.006	12	7	0.401	0.009	2	1	0.446	0.024	2	6	0.494	0.024	0	0	0.464	0.018	6	6
chrI	11272	T	C	26	23	0.503	0.007	42	31	0.536	0.006	5	11	0.506	0.015	3	4	0.426	0.015	18	27	0.528	0.007	8	22	0.481	0.009	18	29	0.434	0.006	16	11	0.401	0.009	1	1	0.446	0.024	2	7	0.494	0.024	2	0	0.464	0.018	7	5
chrI	11370	T	C	28	23	0.503	0.007	24	39	0.536	0.006	8	4	0.506	0.015	8	0	0.426	0.015	23	22	0.528	0.007	13	25	0.481	0.009	25	38	0.434	0.006	16	10	0.401	0.009	2	6	0.446	0.024	0	1	0.494	0.024	3	0	0.464	0.018	4	4
chrI	11447	A	G	24	20	0.502	0.006	37	24	0.535	0.006	4	2	0.503	0.014	5	2	0.426	0.015	23	30	0.526	0.006	18	23	0.481	0.008	22	39	0.433	0.006	12	9	0.401	0.009	2	6	0.443	0.023	2	4	0.494	0.023	3	2	0.464	0.018	4	5
chrI	11469	G	A	25	20	0.502	0.006	30	24	0.535	0.006	3	1	0.503	0.014	7	4	0.426	0.015	22	26	0.526	0.006	18	25	0.481	0.008	22	33	0.433	0.006	10	9	0.401	0.009	2	3	0.443	0.023	2	4	0.494	0.023	2	2	0.464	0.018	3	2
chrI	11504	A	G	22	26	0.502	0.006	28	35	0.535	0.006	1	3	0.503	0.014	3	3	0.426	0.015	25	33	0.526	0.006	21	28	0.481	0.008	23	34	0.433	0.006	11	10	0.401	0.009	2	1	0.443	0.023	1	1	0.494	0.023	0	4	0.464	0.018	1	4
chrI	11561	G	T	74	64	0.502	0.006	57	63	0.535	0.006	9	17	0.503	0.014	16	17	0.426	0.015	67	57	0.526	0.006	43	42	0.481	0.008	56	74	0.433	0.006	27	35	0.401	0.009	2	5	0.443	0.023	1	5	0.494	0.023	10	8	0.464	0.018	17	21
chrI	11601	A	G	87	72	0.502	0.006	67	75	0.535	0.006	14	21	0.503	0.014	18	18	0.426	0.015	83	66	0.526	0.006	44	53	0.481	0.008	69	81	0.433	0.006	38	45	0.401	0.009	4	6	0.443	0.023	1	9	0.494	0.023	15	13	0.464	0.018	21	28
chrI	11676	A	T	79	54	0.502	0.006	66	58	0.535	0.006	21	19	0.503	0.014	19	28	0.426	0.015	87	51	0.526	0.006	58	64	0.481	0.008	75	63	0.433	0.006	52	58	0.401	0.009	9	8	0.443	0.023	3	10	0.494	0.023	17	25	0.463	0.018	24	32
chrI	11684	T	C	85	50	0.502	0.006	71	55	0.535	0.006	23	17	0.503	0.014	19	27	0.426	0.015	90	47	0.526	0.006	69	57	0.481	0.008	74	61	0.433	0.006	52	55	0.401	0.009	13	8	0.443	0.023	3	7	0.494	0.023	17	23	0.463	0.018	24	30
chrI	11685	T	C	85	50	0.502	0.006	71	55	0.535	0.006	23	17	0.503	0.014	19	27	0.426	0.015	90	47	0.526	0.006	69	57	0.481	0.008	74	61	0.433	0.006	52	55	0.401	0.009	13	8	0.443	0.023	3	7	0.494	0.023	17	23	0.463	0.018	24	30
chrI	11721	C	T	81	59	0.502	0.006	73	65	0.535	0.006	31	20	0.503	0.014	25	39	0.426	0.015	93	56	0.526	0.006	81	69	0.481	0.008	81	73	0.433	0.006	51	73	0.401	0.009	14	14	0.443	0.023	2	8	0.494	0.023	19	23	0.463	0.018	28	37
chrI	11734	C	T	87	59	0.502	0.006	76	53	0.535	0.006	34	19	0.503	0.014	29	40	0.426	0.015	92	56	0.526	0.006	75	71	0.481	0.008	82	74	0.433	0.006	54	65	0.401	0.009	13	14	0.443	0.023	3	8	0.494	0.023	19	21	0.463	0.018	27	31
chrI	25340	C	A	0	56	0.477	0.005	0	60	0.524	0.005	0	14	0.495	0.010	0	21	0.484	0.011	0	75	0.501	0.005	0	54	0.472	0.006	0	69	0.416	0.005	0	39	0.379	0.006	0	11	0.444	0.016	0	7	0.467	0.017	0	17	0.453	0.013	0	30
chrI	25488	G	A	15	60	0.478	0.005	3	49	0.525	0.005	6	10	0.495	0.010	10	12	0.485	0.011	7	46	0.501	0.005	22	35	0.472	0.006	8	43	0.416	0.005	23	20	0.380	0.006	6	4	0.447	0.016	2	6	0.467	0.017	6	18	0.451	0.013	10	22
chrI	25497	G	A	4	48	0.478	0.005	1	44	0.525	0.005	6	10	0.495	0.010	10	10	0.485	0.011	2	38	0.501	0.005	21	33	0.472	0.006	4	32	0.416	0.005	22	17	0.380	0.006	6	3	0.447	0.016	2	6	0.467	0.017	6	16	0.451	0.013	9	15
chrI	25506	C	T	2	18	0.478	0.005	0	16	0.525	0.005	4	1	0.495	0.010	8	7	0.485	0.011	1	12	0.501	0.005	15	16	0.472	0.006	0	13	0.416	0.005	18	10	0.380	0.006	2	0	0.447	0.016	2	2	0.467	0.017	5	7	0.451	0.013	8	8
chrI	25509	G	A	2	18	0.478	0.005	0	16	0.525	0.005	4	1	0.495	0.010	8	7	0.485	0.011	1	12	0.501	0.005	15	16	0.472	0.006	0	13	0.416	0.005	18	10	0.380	0.006	2	0	0.447	0.016	2	2	0.467	0.017	5	7	0.451	0.013	8	8
chrI	25512	T	G	2	18	0.478	0.005	0	16	0.525	0.005	4	1	0.495	0.010	8	7	0.485	0.011	1	12	0.501	0.005	15	16	0.472	0.006	0	13	0.416	0.005	18	10	0.380	0.006	2	0	0.447	0.016	2	2	0.467	0.017	5	7	0.451	0.013	8	8
chrI	25515	A	G	2	18	0.478	0.005	0	16	0.525	0.005	4	1	0.495	0.010	8	7	0.485	0.011	1	12	0.501	0.005	15	16	0.472	0.006	0	13	0.416	0.005	18	10	0.380	0.006	2	0	0.447	0.016	2	2	0.467	0.017	5	7	0.451	0.013	8	8
chrI	25536	G	A	0	36	0.478	0.005	0	34	0.525	0.005	0	3	0.495	0.010	0	7	0.485	0.011	0	29	0.501	0.005	1	19	0.472	0.006	0	28	0.416	0.005	1	10	0.380	0.006	0	0	0.447	0.016	0	2	0.467	0.017	0	8	0.451	0.013	0	10
chrI	25542	A	G	0	33	0.478	0.005	0	30	0.525	0.005	0	3	0.495	0.010	0	8	0.485	0.011	0	28	0.501	0.005	2	18	0.472	0.006	0	27	0.416	0.005	1	11	0.380	0.006	0	0	0.447	0.016	0	2	0.467	0.017	0	8	0.451	0.013	0	9
chrI	25560	G	A	0	32	0.478	0.005	0	29	0.525	0.005	0	5	0.495	0.010	0	6	0.485	0.011	0	28	0.501	0.005	2	15	0.472	0.006	0	23	0.416	0.005	2	7	0.380	0.006	0	0	0.447	0.016	0	1	0.467	0.017	0	6	0.451	0.013	0	9
chrI	25584	A	G	0	30	0.477	0.005	0	31	0.524	0.005	0	5	0.496	0.010	0	6	0.485	0.011	0	27	0.500	0.005	2	16	0.472	0.006	0	22	0.416	0.005	2	10	0.380	0.006	0	0	0.445	0.016	1	1	0.470	0.017	0	6	0.451	0.013	0	8
chrI	25611	G	A	5	25	0.477	0.005	0	30	0.524	0.005	0	5	0.496	0.010	0	4	0.485	0.011	4	23	0.500	0.005	7	15	0.472	0.006	4	18	0.416	0.005	5	10	0.380	0.006	1	0	0.445	0.016	1	1	0.470	0.017	3	4	0.451	0.013	2	7
chrI	25623	G	A	5	24	0.477	0.005	0	29	0.524	0.005	1	4	0.496	0.010	1	2	0.485	0.011	4	23	0.500	0.005	13	13	0.472	0.006	4	18	0.416	0.005	9	6	0.380	0.006	1	0	0.445	0.016	1	0	0.470	0.017	4	2	0.451	0.013	3	6
chrI	25653	G	T	0	2	0.475	0.005	0	1	0.525	0.005	3	0	0.492	0.010	3	0	0.485	0.010	0	2	0.500	0.005	24	0	0.472	0.006	0	0	0.417	0.005	17	0	0.381	0.006	1	0	0.447	0.016	4	0	0.472	0.017	7	0	0.451	0.013	6	0
chrI	25654	C	G	0	2	0.475	0.005	0	1	0.525	0.005	3	0	0.492	0.010	3	0	0.485	0.010	0	2	0.500	0.005	24	0	0.472	0.006	0	0	0.417	0.005	17	0	0.381	0.006	1	0	0.447	0.016	4	0	0.472	0.017	7	0	0.451	0.013	6	0
chrI	25656	G	A	0	2	0.475	0.005	0	1	0.525	0.005	3	0	0.492	0.010	3	0	0.485	0.010	0	2	0.500	0.005	24	0	0.472	0.006	0	0	0.417	0.005	17	0	0.381	0.006	1	0	0.447	0.016	4	0	0.472	0.017	7	0	0.451	0.013	6	0
chrI	25658	T	C	0	2	0.475	0.005	0	1	0.525	0.005	3	0	0.492	0.010	3	0	0.485	0.010	0	2	0.500	0.005	24	0	0.472	0.006	0	0	0.417	0.005	17	0	0.381	0.006	1	0	0.447	0.016	4	0	0.472	0.017	7	0	0.451	0.013	6	0
chrI	25659	T	C	0	2	0.475	0.005	0	1	0.525	0.005	3	0	0.492	0.010	3	0	0.485	0.010	0	2	0.500	0.005	24	0	0.472	0.006	0	0	0.417	0.005	17	0	0.381	0.006	1	0	0.447	0.016	4	0	0.472	0.017	7	0	0.451	0.013	6	0
chrI	25661	G	A	0	2	0.475	0.005	0	1	0.525	0.005	3	0	0.492	0.010	3	0	0.485	0.010	0	2	0.500	0.005	24	0	0.472	0.006	0	0	0.417	0.005	17	0	0.381	0.006	1	0	0.447	0.016	4	0	0.472	0.017	7	0	0.451	0.013	6	0
chrI	25677	A	G	0	2	0.476	0.005	0	1	0.526	0.005	5	0	0.492	0.010	4	0	0.486	0.010	0	2	0.500	0.005	28	0	0.473	0.006	0	0	0.417	0.005	20	0	0.381	0.006	1	0	0.447	0.016	4	0	0.470	0.017	9	0	0.451	0.013	7	0
chrI	25872	G	C	0	0	0.475	0.005	0	0	0.526	0.005	0	13	0.491	0.010	0	15	0.486	0.010	0	0	0.500	0.005	0	32	0.474	0.006	0	0	0.419	0.005	0	34	0.381	0.006	0	4	0.447	0.016	0	7	0.472	0.017	0	12	0.451	0.013	0	12
chrI	26058	T	C	0	0	0.476	0.005	0	0	0.527	0.005	0	0	0.491	0.010	0	0	0.487	0.010	0	0	0.499	0.005	0	0	0.473	0.006	0	0	0.418	0.005	1	0	0.380	0.006	0	0	0.446	0.016	0	0	0.472	0.017	0	0	0.452	0.013	0	0
chrI	26061	G	A	0	0	0.476	0.005	0	0	0.527	0.005	0	0	0.491	0.010	0	0	0.487	0.010	0	0	0.499	0.005	0	0	0.473	0.006	0	0	0.418	0.005	1	0	0.380	0.006	0	0	0.446	0.016	0	0	0.472	0.017	0	0	0.452	0.013	0	0
chrI	26121	G	A	0	0	0.475	0.005	0	0	0.527	0.005	1	0	0.491	0.010	1	1	0.487	0.011	0	0	0.499	0.005	2	1	0.473	0.006	0	0	0.419	0.005	3	0	0.380	0.006	0	0	0.446	0.016	0	0	0.469	0.017	0	0	0.452	0.013	1	0
chrI	26136	G	T	0	0	0.476	0.005	0	0	0.527	0.005	1	1	0.491	0.010	1	2	0.488	0.010	0	0	0.499	0.005	1	1	0.473	0.006	0	0	0.419	0.005	2	0	0.380	0.006	0	0	0.446	0.016	0	0	0.470	0.017	0	0	0.452	0.013	1	0
chrI	26144	T	A	0	0	0.476	0.005	0	0	0.527	0.005	0	2	0.491	0.010	0	2	0.488	0.010	0	0	0.499	0.005	0	1	0.473	0.006	0	0	0.419	0.005	0	1	0.380	0.006	0	0	0.446	0.016	0	0	0.470	0.017	0	0	0.452	0.013	0	1
chrI	26148	A	G	0	0	0.476	0.005	0	0	0.527	0.005	0	2	0.491	0.010	0	2	0.488	0.010	0	0	0.499	0.005	0	1	0.473	0.006	0	0	0.419	0.005	0	1	0.380	0.006	0	0	0.446	0.016	0	0	0.470	0.017	0	0	0.452	0.013	0	1
chrI	26151	G	A	0	0	0.476	0.005	0	0	0.527	0.005	0	2	0.491	0.010	0	2	0.488	0.010	0	0	0.499	0.005	0	1	0.473	0.006	0	0	0.419	0.005	0	1	0.380	0.006	0	0	0.446	0.016	0	0	0.470	0.017	0	0	0.452	0.013	0	1
chrI	26154	T	A	0	0	0.476	0.005	0	0	0.527	0.005	0	2	0.491	0.010	0	2	0.488	0.010	0	0	0.499	0.005	0	1	0.473	0.006	0	0	0.419	0.005	0	1	0.380	0.006	0	0	0.446	0.016	0	0	0.470	0.017	0	0	0.452	0.013	0	1
chrI	26412	G	C	0	0	0.476	0.005	0	0	0.527	0.005	0	10	0.491	0.010	0	8	0.488	0.010	0	0	0.499	0.005	0	20	0.473	0.006	0	0	0.418	0.005	0	25	0.380	0.006	0	4	0.446	0.016	0	6	0.471	0.017	0	6	0.451	0.013	0	13
chrI	26575	T	C	0	0	0.475	0.005	0	0	0.527	0.005	0	2	0.490	0.010	0	1	0.488	0.010	0	0	0.498	0.005	0	3	0.473	0.006	0	0	0.418	0.005	0	0	0.380	0.006	0	1	0.448	0.016	0	1	0.468	0.017	0	0	0.451	0.013	0	2
chrI	26576	C	T	0	0	0.475	0.005	0	0	0.527	0.005	0	2	0.490	0.010	0	1	0.488	0.010	0	0	0.498	0.005	0	3	0.473	0.006	0	0	0.418	0.005	0	0	0.380	0.006	0	1	0.448	0.016	0	1	0.468	0.017	0	0	0.451	0.013	0	2
chrI	26748	T	A	0	0	0.475	0.005	0	0	0.528	0.005	0	0	0.490	0.010	0	0	0.488	0.010	0	1	0.498	0.005	0	0	0.474	0.006	0	0	0.418	0.005	1	0	0.378	0.006	0	0	0.448	0.016	0	0	0.469	0.017	0	0	0.451	0.013	0	0
chrI	26765	T	C	0	1	0.475	0.005	0	4	0.528	0.005	0	0	0.490	0.010	0	0	0.488	0.010	0	4	0.498	0.005	0	1	0.474	0.006	0	2	0.418	0.005	1	1	0.378	0.006	0	0	0.448	0.016	0	0	0.469	0.017	0	1	0.451	0.013	0	0
chrI	26766	G	A	0	1	0.475	0.005	0	4	0.528	0.005	0	0	0.490	0.010	0	0	0.488	0.010	0	4	0.498	0.005	0	1	0.474	0.006	0	2	0.418	0.005	1	1	0.378	0.006	0	0	0.448	0.016	0	0	0.469	0.017	0	1	0.451	0.013	0	0
chrI	26793	A	G	0	1	0.475	0.005	0	4	0.528	0.005	0	0	0.490	0.010	0	0	0.488	0.010	0	4	0.498	0.005	0	2	0.474	0.006	0	3	0.418	0.005	1	2	0.378	0.006	0	0	0.448	0.016	0	0	0.469	0.017	0	1	0.451	0.013	0	0
chrI	26799	G	A	0	1	0.475	0.005	1	3	0.528	0.005	0	0	0.490	0.010	0	0	0.488	0.010	2	2	0.498	0.005	1	1	0.474	0.006	2	1	0.418	0.005	3	0	0.378	0.006	0	0	0.448	0.016	0	0	0.469	0.017	0	1	0.451	0.013	0	0
chrI	26835	G	A	0	1	0.474	0.005	0	4	0.526	0.005	0	0	0.490	0.010	0	0	0.490	0.010	0	4	0.497	0.005	0	2	0.473	0.006	0	3	0.417	0.005	1	2	0.379	0.006	0	0	0.448	0.016	0	0	0.468	0.017	0	0	0.450	0.013	0	0
chrI	26838	A	G	0	1	0.474	0.005	0	4	0.527	0.005	0	0	0.491	0.010	0	0	0.490	0.010	0	4	0.498	0.005	0	2	0.473	0.006	0	3	0.417	0.005	1	2	0.380	0.006	0	0	0.448	0.016	0	0	0.468	0.017	0	0	0.450	0.013	0	0
chrI	26839	A	G	0	1	0.474	0.005	0	4	0.527	0.005	0	0	0.491	0.010	0	0	0.490	0.010	0	4	0.498	0.005	0	2	0.473	0.006	0	3	0.417	0.005	1	2	0.380	0.006	0	0	0.448	0.016	0	0	0.468	0.017	0	0	0.450	0.013	0	0
chrI	26846	T	C	0	1	0.474	0.005	0	4	0.527	0.005	0	0	0.491	0.010	0	0	0.490	0.010	0	4	0.498	0.005	0	2	0.473	0.006	0	3	0.417	0.005	1	2	0.380	0.006	0	0	0.448	0.016	0	0	0.468	0.017	0	0	0.450	0.013	0	0
chrI	26847	G	A	0	1	0.474	0.005	0	4	0.527	0.005	0	0	0.491	0.010	0	0	0.490	0.010	0	4	0.498	0.005	0	2	0.473	0.006	0	3	0.417	0.005	1	2	0.380	0.006	0	0	0.448	0.016	0	0	0.468	0.017	0	0	0.450	0.013	0	0
chrI	26848	T	G	0	1	0.474	0.005	0	4	0.527	0.005	0	0	0.491	0.010	0	0	0.490	0.010	0	4	0.498	0.005	0	2	0.473	0.006	0	3	0.417	0.005	1	2	0.380	0.006	0	0	0.448	0.016	0	0	0.468	0.017	0	0	0.450	0.013	0	0
chrI	26872	G	A	0	0	0.474	0.005	1	1	0.527	0.005	0	0	0.491	0.010	0	0	0.490	0.010	0	2	0.498	0.005	0	0	0.473	0.006	0	0	0.417	0.005	0	0	0.380	0.006	0	0	0.448	0.016	0	0	0.468	0.017	0	0	0.450	0.013	0	0
chrI	26883	T	A	0	1	0.474	0.005	0	1	0.527	0.005	0	0	0.491	0.010	0	0	0.490	0.010	0	0	0.498	0.005	0	0	0.473	0.006	0	2	0.417	0.005	0	1	0.380	0.006	0	0	0.448	0.016	0	0	0.468	0.017	0	0	0.450	0.013	0	0
chrI	26896	C	T	0	2	0.474	0.005	0	1	0.528	0.005	0	2	0.493	0.010	0	2	0.489	0.010	0	10	0.498	0.005	0	7	0.474	0.006	0	11	0.417	0.005	0	5	0.380	0.006	0	1	0.448	0.016	0	0	0.468	0.017	0	1	0.450	0.013	0	2
chrI	26900	T	C	0	2	0.474	0.005	0	1	0.528	0.005	0	2	0.493	0.010	0	2	0.489	0.010	0	10	0.498	0.005	0	7	0.474	0.006	0	11	0.417	0.005	0	5	0.380	0.006	0	1	0.448	0.016	0	0	0.468	0.017	0	1	0.450	0.013	0	2
chrI	26901	T	A	0	2	0.474	0.005	0	1	0.528	0.005	0	2	0.493	0.010	0	2	0.489	0.010	0	10	0.498	0.005	0	7	0.474	0.006	0	11	0.417	0.005	0	5	0.380	0.006	0	1	0.448	0.016	0	0	0.468	0.017	0	1	0.450	0.013	0	2
chrI	26923	C	G	0	4	0.474	0.005	0	5	0.528	0.005	0	2	0.493	0.010	0	2	0.489	0.010	0	15	0.498	0.005	0	7	0.474	0.006	0	18	0.417	0.005	0	5	0.380	0.006	0	2	0.448	0.016	0	0	0.468	0.017	0	3	0.450	0.013	0	2
chrI	26931	A	G	4	4	0.474	0.005	6	5	0.528	0.005	1	2	0.493	0.010	0	2	0.489	0.010	7	15	0.498	0.005	1	7	0.474	0.006	7	18	0.417	0.005	1	5	0.380	0.006	0	2	0.448	0.016	1	0	0.468	0.017	2	3	0.450	0.013	0	3
chrI	26945	C	T	9	2	0.474	0.005	14	4	0.528	0.005	1	1	0.493	0.010	0	0	0.489	0.010	15	4	0.498	0.005	5	3	0.474	0.006	19	8	0.417	0.005	2	2	0.380	0.006	1	1	0.448	0.016	1	0	0.468	0.017	2	1	0.450	0.013	2	2
chrI	26946	T	A	9	2	0.474	0.005	14	4	0.528	0.005	1	1	0.493	0.010	0	0	0.489	0.010	15	4	0.498	0.005	5	3	0.474	0.006	19	8	0.417	0.005	2	2	0.380	0.006	1	1	0.448	0.016	1	0	0.468	0.017	2	1	0.450	0.013	2	2
chrI	26949	G	A	9	2	0.474	0.005	14	4	0.528	0.005	1	1	0.493	0.010	0	0	0.489	0.010	15	4	0.498	0.005	5	3	0.474	0.006	19	8	0.417	0.005	2	2	0.380	0.006	1	1	0.448	0.016	1	0	0.468	0.017	2	1	0.450	0.013	2	2
chrI	26954	A	T	13	2	0.474	0.005	17	4	0.528	0.005	1	0	0.493	0.010	0	0	0.489	0.010	18	4	0.498	0.005	5	2	0.474	0.006	23	8	0.417	0.005	2	1	0.380	0.006	1	0	0.448	0.016	1	0	0.468	0.017	2	0	0.450	0.013	2	0
chrI	26958	G	T	13	2	0.474	0.005	17	4	0.528	0.005	1	0	0.493	0.010	0	0	0.489	0.010	18	4	0.498	0.005	5	2	0.474	0.006	23	8	0.417	0.005	2	1	0.380	0.006	1	0	0.448	0.016	1	0	0.468	0.017	2	0	0.450	0.013	2	0
chrI	26961	A	G	13	2	0.474	0.005	17	4	0.528	0.005	1	0	0.493	0.010	0	0	0.489	0.010	18	4	0.498	0.005	5	2	0.474	0.006	23	8	0.417	0.005	2	1	0.380	0.006	1	0	0.448	0.016	1	0	0.468	0.017	2	0	0.450	0.013	2	0
chrI	26964	A	T	13	2	0.474	0.005	17	4	0.527	0.005	1	0	0.491	0.010	0	0	0.490	0.010	18	4	0.498	0.005	5	2	0.474	0.006	23	8	0.417	0.005	2	1	0.378	0.006	1	0	0.446	0.016	1	0	0.468	0.017	2	0	0.450	0.013	2	0
chrI	26981	T	C	0	13	0.474	0.005	0	17	0.527	0.005	0	1	0.491	0.010	0	0	0.490	0.010	0	18	0.498	0.005	0	8	0.474	0.006	0	23	0.417	0.005	0	4	0.378	0.006	0	3	0.446	0.016	0	1	0.468	0.017	0	3	0.450	0.013	0	4
chrI	26982	G	A	0	13	0.474	0.005	0	17	0.527	0.005	0	1	0.491	0.010	0	0	0.490	0.010	0	18	0.498	0.005	0	8	0.474	0.006	0	23	0.417	0.005	0	4	0.378	0.006	0	3	0.446	0.016	0	1	0.468	0.017	0	3	0.450	0.013	0	4
chrI	26983	T	G	0	13	0.474	0.005	0	17	0.527	0.005	0	1	0.491	0.010	0	0	0.490	0.010	0	18	0.498	0.005	0	8	0.474	0.006	0	23	0.417	0.005	0	4	0.378	0.006	0	3	0.446	0.016	0	1	0.468	0.017	0	3	0.450	0.013	0	4
chrI	27027	A	T	0	32	0.474	0.005	0	28	0.527	0.005	0	19	0.491	0.010	0	18	0.490	0.010	0	37	0.498	0.005	0	63	0.474	0.006	0	43	0.417	0.005	0	47	0.378	0.006	0	13	0.446	0.016	0	7	0.468	0.017	0	14	0.450	0.013	0	25
chrI	27031	C	T	0	32	0.474	0.005	0	28	0.527	0.005	0	19	0.491	0.010	0	18	0.490	0.010	0	37	0.498	0.005	0	63	0.474	0.006	0	43	0.417	0.005	0	47	0.378	0.006	0	13	0.446	0.016	0	7	0.468	0.017	0	14	0.450	0.013	0	25
chrI	27035	T	C	0	32	0.474	0.005	0	28	0.527	0.005	0	19	0.491	0.010	0	18	0.490	0.010	0	37	0.498	0.005	0	63	0.474	0.006	0	43	0.417	0.005	0	47	0.378	0.006	0	13	0.446	0.016	0	7	0.468	0.017	0	14	0.450	0.013	0	25
chrI	27036	G	A	0	32	0.474	0.005	0	28	0.527	0.005	0	19	0.491	0.010	0	18	0.490	0.010	0	37	0.498	0.005	0	63	0.474	0.006	0	43	0.417	0.005	0	47	0.378	0.006	0	13	0.446	0.016	0	7	0.468	0.017	0	14	0.450	0.013	0	25
chrI	27044	C	T	0	49	0.473	0.005	0	47	0.526	0.005	0	21	0.492	0.010	0	26	0.491	0.010	0	59	0.498	0.005	0	76	0.474	0.006	0	62	0.417	0.005	0	62	0.377	0.006	0	17	0.446	0.016	0	8	0.468	0.017	0	16	0.450	0.013	0	24
chrI	27060	A	T	0	32	0.473	0.005	0	26	0.526	0.005	0	21	0.492	0.010	0	23	0.491	0.010	0	42	0.498	0.005	0	70	0.474	0.006	0	39	0.417	0.005	0	60	0.377	0.006	0	16	0.446	0.016	0	9	0.468	0.017	0	14	0.450	0.013	0	26
chrI	27063	G	A	0	32	0.473	0.005	0	26	0.526	0.005	0	21	0.492	0.010	0	23	0.491	0.010	0	42	0.498	0.005	0	70	0.474	0.006	0	39	0.417	0.005	0	60	0.377	0.006	0	16	0.446	0.016	0	9	0.468	0.017	0	14	0.450	0.013	0	26
chrI	27072	A	G	6	26	0.473	0.005	4	21	0.526	0.005	3	20	0.492	0.010	4	19	0.491	0.010	6	39	0.498	0.005	6	67	0.474	0.006	7	34	0.417	0.005	5	50	0.377	0.006	0	17	0.446	0.016	0	7	0.468	0.017	3	13	0.450	0.013	0	26
chrI	27075	G	A	6	26	0.473	0.005	4	21	0.526	0.005	3	20	0.491	0.010	4	19	0.492	0.010	6	39	0.498	0.005	6	67	0.474	0.006	7	34	0.417	0.005	5	50	0.379	0.006	0	17	0.446	0.016	0	7	0.468	0.017	3	13	0.449	0.013	0	26
chrI	27080	C	T	0	25	0.473	0.005	0	20	0.526	0.005	0	20	0.491	0.010	0	19	0.492	0.010	0	38	0.498	0.005	0	66	0.474	0.006	0	33	0.417	0.005	1	49	0.379	0.006	0	17	0.446	0.016	0	6	0.468	0.017	0	13	0.449	0.013	0	26
chrI	27081	G	A	0	25	0.473	0.005	0	20	0.526	0.005	0	20	0.491	0.010	0	19	0.492	0.010	0	38	0.498	0.005	0	66	0.474	0.006	0	33	0.417	0.005	1	49	0.379	0.006	0	17	0.446	0.016	0	6	0.468	0.017	0	13	0.449	0.013	0	26
chrI	27084	G	A	0	25	0.473	0.005	0	20	0.526	0.005	0	20	0.491	0.010	0	19	0.492	0.010	0	38	0.498	0.005	0	66	0.474	0.006	0	33	0.417	0.005	1	49	0.379	0.006	0	17	0.446	0.016	0	6	0.468	0.017	0	13	0.449	0.013	0	26
chrI	27090	T	C	0	31	0.473	0.005	0	28	0.526	0.005	0	35	0.491	0.010	0	24	0.492	0.010	0	49	0.498	0.005	0	66	0.474	0.006	0	59	0.417	0.005	0	60	0.379	0.006	0	18	0.446	0.016	0	6	0.468	0.017	0	9	0.449	0.013	0	19
chrI	27099	T	C	15	54	0.473	0.005	7	43	0.526	0.005	5	35	0.491	0.010	8	26	0.492	0.010	13	68	0.498	0.005	24	72	0.474	0.006	12	76	0.417	0.005	17	60	0.379	0.006	5	17	0.446	0.016	5	7	0.468	0.017	10	10	0.449	0.013	12	23
chrI	27105	A	G	2	57	0.473	0.005	1	43	0.526	0.005	3	36	0.492	0.010	3	29	0.491	0.010	2	71	0.498	0.005	6	79	0.474	0.006	2	78	0.417	0.005	4	62	0.378	0.006	0	18	0.446	0.016	0	10	0.468	0.017	3	13	0.450	0.013	1	26
chrI	27126	T	C	0	62	0.473	0.005	0	49	0.526	0.005	0	45	0.492	0.010	0	26	0.491	0.010	0	77	0.498	0.005	0	75	0.474	0.006	0	76	0.417	0.005	0	62	0.378	0.006	0	20	0.446	0.016	0	11	0.468	0.017	0	14	0.450	0.013	0	22
chrI	27129	C	G	0	62	0.473	0.005	0	49	0.526	0.005	0	45	0.492	0.010	0	26	0.491	0.010	0	77	0.498	0.005	0	75	0.474	0.006	0	76	0.417	0.005	0	62	0.378	0.006	0	20	0.446	0.016	0	11	0.468	0.017	0	14	0.450	0.013	0	22
chrI	27804	C	A	73	79	0.472	0.005	61	61	0.525	0.005	13	26	0.492	0.010	16	20	0.491	0.010	87	66	0.498	0.005	44	69	0.473	0.006	69	76	0.416	0.005	27	69	0.377	0.006	13	12	0.447	0.016	8	10	0.470	0.017	7	15	0.448	0.013	16	33
chrI	27810	T	C	69	77	0.472	0.005	58	61	0.525	0.005	16	23	0.492	0.010	15	18	0.491	0.010	86	60	0.498	0.005	44	67	0.473	0.006	65	72	0.416	0.005	32	67	0.378	0.006	15	11	0.447	0.016	7	11	0.470	0.017	6	11	0.448	0.013	16	32
chrI	27816	G	A	66	75	0.472	0.005	56	58	0.525	0.005	18	22	0.492	0.010	16	18	0.491	0.010	86	57	0.498	0.005	45	63	0.473	0.006	64	67	0.416	0.005	32	64	0.378	0.006	12	11	0.447	0.016	6	11	0.470	0.017	6	10	0.448	0.013	16	30
chrI	27822	T	C	69	72	0.472	0.005	53	52	0.525	0.005	20	20	0.492	0.010	15	15	0.491	0.010	87	51	0.498	0.005	44	59	0.473	0.006	66	57	0.416	0.005	29	53	0.378	0.006	11	11	0.447	0.016	4	10	0.470	0.017	5	9	0.448	0.013	16	29
chrI	27823	C	A	69	72	0.472	0.005	53	52	0.525	0.005	20	20	0.492	0.010	15	15	0.491	0.010	87	51	0.498	0.005	44	59	0.473	0.006	66	57	0.416	0.005	29	53	0.378	0.006	11	11	0.447	0.016	4	10	0.470	0.017	5	9	0.448	0.013	16	29
chrI	27825	C	T	69	72	0.472	0.005	53	52	0.525	0.005	20	20	0.492	0.010	15	15	0.491	0.010	87	51	0.498	0.005	44	59	0.473	0.006	66	57	0.416	0.005	29	53	0.378	0.006	11	11	0.447	0.016	4	10	0.470	0.017	5	9	0.448	0.013	16	29
chrI	27914	T	C	59	81	0.472	0.005	55	77	0.525	0.005	21	26	0.492	0.010	15	19	0.491	0.010	60	78	0.498	0.005	36	57	0.473	0.006	56	91	0.416	0.005	33	56	0.378	0.006	7	15	0.446	0.016	3	11	0.470	0.017	5	16	0.448	0.013	16	29
chrI	27948	A	G	66	72	0.472	0.005	56	76	0.525	0.005	14	13	0.492	0.010	7	16	0.491	0.010	46	80	0.498	0.005	32	47	0.473	0.006	53	88	0.416	0.005	30	40	0.378	0.006	3	10	0.446	0.016	6	7	0.470	0.017	4	11	0.448	0.013	12	18
chrI	27970	T	G	60	61	0.472	0.005	48	73	0.525	0.005	10	9	0.492	0.010	6	19	0.491	0.010	46	73	0.498	0.005	25	39	0.473	0.006	43	77	0.416	0.005	26	35	0.378	0.006	4	6	0.446	0.016	5	6	0.470	0.017	3	9	0.448	0.013	8	18
chrI	27983	T	A	68	71	0.472	0.005	51	80	0.525	0.005	10	9	0.492	0.010	7	14	0.491	0.010	59	77	0.498	0.005	28	36	0.473	0.006	47	79	0.416	0.005	26	32	0.378	0.006	5	8	0.446	0.016	5	6	0.470	0.017	2	7	0.448	0.013	8	17
chrI	27997	T	C	58	75	0.472	0.005	43	72	0.525	0.005	5	10	0.492	0.010	7	12	0.491	0.010	52	78	0.498	0.005	24	32	0.473	0.006	41	75	0.416	0.005	23	27	0.378	0.006	5	5	0.446	0.016	5	4	0.470	0.017	2	3	0.448	0.013	7	13
chrI	28007	G	C	62	71	0.472	0.005	43	70	0.525	0.005	5	9	0.492	0.010	7	12	0.491	0.010	52	76	0.498	0.005	23	32	0.473	0.006	45	73	0.416	0.005	18	23	0.378	0.006	5	5	0.446	0.016	5	4	0.470	0.017	2	4	0.448	0.013	6	12
chrI	28083	T	C	33	69	0.470	0.005	27	56	0.525	0.005	6	9	0.494	0.010	2	4	0.492	0.010	43	53	0.499	0.005	16	23	0.473	0.006	37	71	0.416	0.005	16	18	0.378	0.006	1	1	0.447	0.016	0	3	0.470	0.017	4	4	0.448	0.013	4	6
chrI	28117	G	C	36	71	0.470	0.005	40	61	0.525	0.005	9	10	0.494	0.010	1	3	0.492	0.010	46	58	0.499	0.005	15	18	0.473	0.006	50	83	0.416	0.005	13	16	0.378	0.006	2	2	0.447	0.016	0	2	0.470	0.017	3	4	0.448	0.013	5	6
chrI	28127	T	C	39	77	0.471	0.005	38	65	0.526	0.005	7	9	0.494	0.010	1	4	0.492	0.010	48	62	0.499	0.005	14	21	0.473	0.006	50	88	0.416	0.005	13	18	0.378	0.006	1	2	0.447	0.016	0	3	0.470	0.017	3	4	0.448	0.013	3	6
chrI	28321	G	A	46	95	0.470	0.005	49	90	0.527	0.005	7	11	0.494	0.010	3	11	0.492	0.010	54	86	0.499	0.005	21	26	0.473	0.006	64	123	0.417	0.005	18	38	0.378	0.006	5	5	0.447	0.016	3	3	0.470	0.017	8	5	0.448	0.013	22	11
chrI	28352	C	T	56	83	0.471	0.005	51	94	0.525	0.005	4	11	0.495	0.010	5	7	0.492	0.010	53	84	0.499	0.005	20	25	0.472	0.006	68	114	0.418	0.005	15	35	0.379	0.006	3	5	0.447	0.016	3	3	0.470	0.017	8	6	0.448	0.013	11	10
chrI	28384	G	C	76	77	0.471	0.005	69	81	0.525	0.005	7	11	0.495	0.010	5	8	0.492	0.010	60	86	0.499	0.005	28	28	0.472	0.006	71	103	0.418	0.005	21	26	0.379	0.006	2	7	0.447	0.016	5	6	0.470	0.017	4	5	0.448	0.013	10	19
chrI	28385	A	G	76	77	0.471	0.005	69	81	0.525	0.005	7	11	0.495	0.010	5	8	0.492	0.010	60	86	0.499	0.005	28	28	0.472	0.006	71	103	0.418	0.005	21	26	0.379	0.006	2	7	0.447	0.016	5	6	0.470	0.017	4	5	0.448	0.013	10	19
chrI	28433	G	A	97	109	0.471	0.005	84	86	0.525	0.005	7	14	0.495	0.010	9	9	0.492	0.010	76	112	0.499	0.005	33	29	0.472	0.006	78	114	0.418	0.005	23	26	0.379	0.006	5	6	0.447	0.016	4	10	0.470	0.017	2	4	0.448	0.013	4	19
chrI	28458	C	T	106	103	0.471	0.005	91	88	0.525	0.005	9	17	0.495	0.010	8	6	0.492	0.010	76	107	0.499	0.005	36	25	0.472	0.006	90	111	0.418	0.005	24	32	0.379	0.006	5	5	0.447	0.016	2	11	0.470	0.017	5	3	0.448	0.013	3	18
chrI	28517	A	G	70	84	0.471	0.005	58	56	0.526	0.005	6	9	0.494	0.010	9	6	0.488	0.010	59	81	0.499	0.005	29	23	0.471	0.006	69	89	0.419	0.005	24	26	0.379	0.006	3	2	0.445	0.016	0	4	0.470	0.017	3	1	0.447	0.013	3	14
chrI	28650	G	T	61	67	0.470	0.005	44	34	0.525	0.005	0	1	0.496	0.010	0	5	0.492	0.010	67	58	0.500	0.005	21	21	0.473	0.006	39	72	0.417	0.005	15	15	0.379	0.006	1	0	0.448	0.016	0	1	0.471	0.017	3	0	0.447	0.013	7	0
chrI	28666	A	G	57	74	0.470	0.005	50	33	0.525	0.005	1	1	0.496	0.010	0	6	0.492	0.010	66	66	0.500	0.005	22	20	0.473	0.006	37	73	0.417	0.005	17	12	0.379	0.006	2	0	0.448	0.016	0	1	0.471	0.017	2	0	0.447	0.013	8	0
chrI	28684	A	G	50	61	0.470	0.005	43	29	0.525	0.005	1	2	0.496	0.010	0	4	0.492	0.010	61	61	0.500	0.005	16	13	0.473	0.006	32	67	0.417	0.005	16	11	0.379	0.006	2	0	0.448	0.016	0	0	0.471	0.017	2	0	0.447	0.013	5	1
chrI	28696	G	T	50	61	0.470	0.005	43	29	0.525	0.005	1	2	0.496	0.010	0	4	0.492	0.010	61	61	0.500	0.005	16	13	0.473	0.006	32	67	0.417	0.005	16	11	0.379	0.006	2	0	0.448	0.016	0	0	0.471	0.017	2	0	0.447	0.013	5	1
chrI	28844	C	T	55	71	0.470	0.005	56	74	0.525	0.005	12	11	0.496	0.010	5	6	0.491	0.010	58	78	0.500	0.005	26	19	0.471	0.006	66	94	0.418	0.005	20	23	0.379	0.006	6	7	0.448	0.016	4	2	0.467	0.017	4	7	0.447	0.013	10	18
chrI	28926	A	T	61	64	0.470	0.005	61	66	0.524	0.005	14	10	0.496	0.010	9	13	0.491	0.010	64	67	0.498	0.005	32	40	0.471	0.006	61	89	0.417	0.005	24	33	0.379	0.006	0	8	0.448	0.016	7	3	0.467	0.017	6	6	0.451	0.013	10	22
chrI	29009	G	T	42	31	0.470	0.005	39	30	0.524	0.005	10	10	0.495	0.010	4	9	0.491	0.010	41	38	0.498	0.005	16	29	0.471	0.006	35	34	0.417	0.005	21	17	0.379	0.006	0	2	0.448	0.016	0	2	0.467	0.017	4	0	0.449	0.013	8	11
chrI	29093	A	T	68	66	0.470	0.005	45	44	0.525	0.005	7	3	0.496	0.010	5	10	0.491	0.010	60	46	0.499	0.005	23	19	0.471	0.006	52	56	0.417	0.005	22	22	0.379	0.006	1	5	0.448	0.016	1	6	0.467	0.017	2	1	0.447	0.013	5	14
chrI	29109	G	C	64	66	0.470	0.005	47	45	0.524	0.005	6	3	0.495	0.010	8	12	0.490	0.010	60	44	0.499	0.005	23	20	0.471	0.006	52	55	0.417	0.005	20	24	0.379	0.006	1	5	0.448	0.016	1	6	0.467	0.017	4	1	0.447	0.013	7	16
chrI	29118	C	T	61	65	0.470	0.005	43	44	0.524	0.005	4	2	0.495	0.010	6	11	0.490	0.010	59	45	0.499	0.005	22	21	0.471	0.006	52	58	0.417	0.005	18	24	0.379	0.006	1	5	0.448	0.016	1	6	0.467	0.017	4	0	0.447	0.013	8	13
chrI	29126	T	C	57	71	0.470	0.005	47	46	0.524	0.005	6	4	0.495	0.010	5	11	0.490	0.010	60	51	0.499	0.005	19	20	0.471	0.006	50	66	0.417	0.005	16	25	0.379	0.006	1	5	0.448	0.016	1	4	0.467	0.017	4	0	0.447	0.013	8	12
chrI	29131	A	G	57	71	0.470	0.005	47	45	0.524	0.005	6	4	0.495	0.010	5	10	0.490	0.010	60	52	0.499	0.005	20	20	0.471	0.006	51	64	0.417	0.005	16	26	0.379	0.006	1	5	0.448	0.016	1	4	0.467	0.017	4	0	0.447	0.013	7	11
chrI	29154	G	A	44	57	0.471	0.005	40	45	0.523	0.005	11	7	0.495	0.010	6	10	0.490	0.010	51	45	0.499	0.005	24	16	0.470	0.006	40	71	0.417	0.005	15	20	0.379	0.006	4	2	0.446	0.016	0	4	0.470	0.017	4	0	0.447	0.013	7	8
chrI	29180	T	C	24	43	0.470	0.005	36	36	0.524	0.005	10	7	0.495	0.010	6	8	0.490	0.010	39	37	0.499	0.005	22	17	0.469	0.006	25	64	0.416	0.005	13	14	0.378	0.006	5	0	0.446	0.016	0	4	0.470	0.017	6	0	0.447	0.013	3	7
chrI	29217	T	C	23	37	0.470	0.005	43	28	0.524	0.005	9	2	0.495	0.010	3	6	0.490	0.010	36	30	0.499	0.005	19	11	0.469	0.006	31	48	0.416	0.005	15	8	0.378	0.006	1	0	0.446	0.016	0	4	0.470	0.017	4	0	0.447	0.013	2	4
chrI	29226	C	T	31	39	0.470	0.005	48	29	0.524	0.005	9	2	0.495	0.010	3	6	0.490	0.010	37	32	0.499	0.005	19	12	0.469	0.006	35	50	0.416	0.005	15	8	0.378	0.006	1	0	0.446	0.016	0	4	0.470	0.017	4	0	0.447	0.013	2	5
chrI	29227	A	G	31	39	0.470	0.005	48	29	0.524	0.005	9	2	0.495	0.010	3	6	0.490	0.010	37	32	0.499	0.005	19	12	0.469	0.006	35	50	0.416	0.005	15	8	0.378	0.006	1	0	0.446	0.016	0	4	0.470	0.017	4	0	0.447	0.013	2	5
chrI	29245	G	A	34	46	0.470	0.005	51	27	0.524	0.005	12	3	0.495	0.010	3	8	0.490	0.010	39	38	0.499	0.005	22	12	0.469	0.006	32	51	0.416	0.005	15	10	0.378	0.006	1	0	0.446	0.016	0	5	0.470	0.017	4	0	0.447	0.013	1	4
chrI	29322	G	C	57	25	0.470	0.005	37	28	0.524	0.005	14	3	0.495	0.010	4	7	0.489	0.010	42	19	0.499	0.005	17	17	0.469	0.006	40	32	0.416	0.005	12	21	0.378	0.006	0	0	0.446	0.016	1	2	0.470	0.017	2	1	0.444	0.013	4	7
chrI	29352	T	C	53	24	0.470	0.005	40	34	0.524	0.005	9	2	0.495	0.010	10	8	0.489	0.010	43	18	0.499	0.005	23	18	0.469	0.006	43	41	0.416	0.005	23	20	0.378	0.006	2	1	0.446	0.016	2	3	0.470	0.017	4	1	0.444	0.013	7	9
chrI	29354	T	A	53	24	0.470	0.005	40	34	0.524	0.005	9	2	0.495	0.010	10	8	0.489	0.010	43	18	0.499	0.005	23	18	0.469	0.006	43	41	0.416	0.005	23	20	0.378	0.006	2	1	0.446	0.016	2	3	0.470	0.017	4	1	0.444	0.013	7	9
chrI	29374	C	T	44	30	0.471	0.005	43	42	0.524	0.005	8	5	0.495	0.010	9	10	0.489	0.010	46	19	0.499	0.005	27	21	0.469	0.006	43	52	0.416	0.005	22	17	0.378	0.006	3	2	0.449	0.016	2	3	0.468	0.016	3	1	0.444	0.013	9	9
chrI	29397	T	C	59	32	0.471	0.005	48	44	0.524	0.005	7	4	0.495	0.010	11	8	0.491	0.010	55	16	0.499	0.005	32	22	0.470	0.006	49	48	0.416	0.005	22	13	0.379	0.006	3	1	0.449	0.016	2	4	0.469	0.017	5	2	0.444	0.013	8	5
chrI	29400	C	T	59	32	0.471	0.005	48	44	0.524	0.005	7	4	0.495	0.010	11	8	0.491	0.010	55	16	0.499	0.005	32	22	0.470	0.006	49	48	0.416	0.005	22	13	0.379	0.006	3	1	0.449	0.016	2	4	0.469	0.017	5	2	0.444	0.013	8	5
chrI	29402	A	T	59	32	0.471	0.005	48	44	0.524	0.005	7	4	0.495	0.010	11	8	0.491	0.010	55	16	0.499	0.005	32	22	0.470	0.006	49	48	0.416	0.005	22	13	0.379	0.006	3	1	0.449	0.016	2	4	0.469	0.017	5	2	0.444	0.013	8	5
chrI	29440	G	T	41	32	0.471	0.005	44	29	0.524	0.005	4	6	0.495	0.010	18	7	0.491	0.010	48	16	0.499	0.005	39	19	0.470	0.006	43	34	0.416	0.005	9	12	0.379	0.006	5	1	0.449	0.016	4	7	0.469	0.017	5	2	0.444	0.013	12	5
chrI	29441	C	T	41	32	0.471	0.005	44	29	0.524	0.005	4	6	0.495	0.010	18	7	0.491	0.010	48	16	0.499	0.005	39	19	0.470	0.006	43	34	0.416	0.005	9	12	0.379	0.006	5	1	0.449	0.016	4	7	0.469	0.017	5	2	0.444	0.013	12	5
chrI	29449	A	G	39	32	0.471	0.005	47	29	0.524	0.005	6	6	0.495	0.010	18	7	0.491	0.010	48	16	0.499	0.005	35	19	0.470	0.006	47	35	0.416	0.005	10	12	0.379	0.006	5	1	0.449	0.016	2	7	0.469	0.017	5	2	0.444	0.013	14	5
chrI	29459	C	T	35	23	0.471	0.005	43	24	0.524	0.005	6	6	0.495	0.010	16	7	0.491	0.010	47	14	0.499	0.005	31	18	0.470	0.006	40	33	0.416	0.005	11	11	0.379	0.006	5	1	0.449	0.016	2	7	0.469	0.017	5	2	0.444	0.013	13	5
chrI	29463	A	C	35	23	0.472	0.005	43	24	0.523	0.005	6	6	0.496	0.010	16	7	0.492	0.010	47	14	0.500	0.005	31	18	0.470	0.006	40	33	0.415	0.005	11	11	0.380	0.006	5	1	0.449	0.016	2	7	0.471	0.017	5	2	0.444	0.013	13	5
chrI	29464	A	G	35	23	0.472	0.005	43	24	0.523	0.005	6	6	0.496	0.010	16	7	0.492	0.010	47	14	0.500	0.005	31	18	0.470	0.006	40	33	0.415	0.005	11	11	0.380	0.006	5	1	0.449	0.016	2	7	0.471	0.017	5	2	0.444	0.013	13	5
chrI	29476	A	G	44	39	0.472	0.005	54	34	0.523	0.005	6	12	0.496	0.010	16	8	0.492	0.010	54	19	0.500	0.005	32	30	0.470	0.006	45	63	0.415	0.005	11	16	0.380	0.006	5	4	0.449	0.016	4	7	0.471	0.017	5	2	0.444	0.013	16	8
chrI	29508	T	C	45	49	0.472	0.005	60	34	0.523	0.005	6	11	0.495	0.010	16	5	0.492	0.010	60	41	0.500	0.005	20	29	0.470	0.006	53	62	0.416	0.005	10	27	0.381	0.006	3	4	0.449	0.016	6	2	0.469	0.017	6	1	0.445	0.013	13	6
chrI	29522	T	A	41	57	0.472	0.005	57	30	0.523	0.005	9	13	0.495	0.010	18	3	0.492	0.010	61	43	0.500	0.005	22	26	0.470	0.006	49	61	0.416	0.005	13	31	0.381	0.006	2	2	0.449	0.016	4	5	0.469	0.017	6	4	0.445	0.013	14	5
chrI	29530	C	T	38	55	0.472	0.005	52	28	0.523	0.005	7	12	0.495	0.010	15	4	0.492	0.010	58	41	0.500	0.005	19	23	0.470	0.006	46	55	0.416	0.005	11	31	0.381	0.006	2	1	0.449	0.016	4	5	0.469	0.017	6	4	0.445	0.013	12	5
chrI	29554	G	A	36	49	0.471	0.005	46	26	0.524	0.005	6	8	0.495	0.010	14	3	0.493	0.010	39	40	0.499	0.005	18	19	0.470	0.006	38	49	0.417	0.005	11	27	0.380	0.006	1	1	0.449	0.016	4	5	0.470	0.017	6	3	0.445	0.013	10	6
chrI	29564	T	C	38	53	0.471	0.005	42	29	0.524	0.005	8	8	0.495	0.010	14	3	0.493	0.010	40	42	0.499	0.005	18	21	0.470	0.006	38	50	0.417	0.005	11	31	0.380	0.006	1	1	0.449	0.016	6	5	0.470	0.017	6	3	0.445	0.013	12	7
chrI	29666	C	A	25	39	0.471	0.005	43	35	0.525	0.005	6	11	0.495	0.010	6	4	0.493	0.010	31	39	0.500	0.005	13	16	0.470	0.006	40	48	0.416	0.005	3	31	0.380	0.006	0	0	0.449	0.016	5	1	0.470	0.017	0	2	0.445	0.013	7	10
chrI	29693	G	A	35	45	0.471	0.005	52	38	0.525	0.005	6	11	0.495	0.010	5	3	0.493	0.010	36	45	0.500	0.005	9	12	0.470	0.006	49	58	0.416	0.005	5	30	0.380	0.006	0	2	0.449	0.016	4	2	0.470	0.017	0	2	0.445	0.013	7	9
chrI	29713	T	A	34	50	0.472	0.005	51	39	0.523	0.005	4	10	0.495	0.010	3	3	0.493	0.010	37	46	0.500	0.005	8	17	0.470	0.006	43	55	0.416	0.005	5	28	0.380	0.006	0	4	0.449	0.016	1	2	0.469	0.017	0	2	0.445	0.013	6	8
chrI	29746	T	C	37	53	0.472	0.005	47	38	0.523	0.005	10	3	0.495	0.010	2	5	0.493	0.010	45	48	0.500	0.005	16	18	0.470	0.006	50	61	0.416	0.005	7	26	0.380	0.006	0	4	0.449	0.016	2	2	0.469	0.017	3	0	0.445	0.013	5	4
chrI	29758	C	T	31	47	0.472	0.005	43	28	0.523	0.005	10	2	0.495	0.010	2	4	0.493	0.010	42	40	0.500	0.005	14	13	0.470	0.006	45	50	0.416	0.005	3	22	0.380	0.006	0	4	0.449	0.016	1	1	0.469	0.017	3	0	0.445	0.013	4	3
chrI	29759	T	C	31	47	0.472	0.005	43	28	0.523	0.005	10	2	0.495	0.010	2	4	0.493	0.010	42	40	0.500	0.005	14	13	0.470	0.006	45	50	0.416	0.005	3	22	0.380	0.006	0	4	0.449	0.016	1	1	0.469	0.017	3	0	0.445	0.013	4	3
chrI	29761	G	T	31	47	0.472	0.005	43	28	0.523	0.005	10	2	0.495	0.010	2	4	0.493	0.010	42	40	0.500	0.005	14	13	0.470	0.006	45	50	0.416	0.005	3	22	0.380	0.006	0	4	0.449	0.016	1	1	0.469	0.017	3	0	0.445	0.013	4	3
chrI	29762	T	G	31	47	0.472	0.005	43	28	0.523	0.005	10	2	0.495	0.010	2	4	0.493	0.010	42	40	0.500	0.005	14	13	0.470	0.006	45	50	0.416	0.005	3	22	0.380	0.006	0	4	0.449	0.016	1	1	0.469	0.017	3	0	0.445	0.013	4	3
chrI	29765	C	T	31	47	0.472	0.005	43	28	0.523	0.005	10	2	0.495	0.010	2	4	0.493	0.010	42	40	0.500	0.005	14	13	0.470	0.006	45	50	0.416	0.005	3	22	0.380	0.006	0	4	0.449	0.016	1	1	0.469	0.017	3	0	0.445	0.013	4	3
chrI	29767	T	C	31	47	0.472	0.005	43	28	0.523	0.005	10	2	0.495	0.010	2	4	0.493	0.010	42	40	0.500	0.005	14	13	0.470	0.006	45	50	0.416	0.005	3	22	0.380	0.006	0	4	0.449	0.016	1	1	0.469	0.017	3	0	0.445	0.013	4	3
chrI	29778	G	A	33	52	0.472	0.005	44	25	0.523	0.005	11	2	0.495	0.010	2	6	0.493	0.010	41	41	0.500	0.005	15	15	0.470	0.006	41	49	0.416	0.005	5	23	0.380	0.006	0	2	0.449	0.016	1	1	0.469	0.017	4	0	0.445	0.013	6	3
chrI	29782	A	T	33	52	0.472	0.005	44	25	0.523	0.005	11	2	0.495	0.010	2	6	0.493	0.010	41	41	0.500	0.005	15	15	0.470	0.006	41	49	0.416	0.005	5	23	0.380	0.006	0	2	0.449	0.016	1	1	0.469	0.017	4	0	0.445	0.013	6	3
chrI	29787	G	A	33	47	0.472	0.005	48	23	0.523	0.005	11	2	0.495	0.010	2	6	0.493	0.010	40	36	0.500	0.005	17	16	0.470	0.006	42	42	0.416	0.005	5	22	0.380	0.006	0	2	0.449	0.016	1	1	0.469	0.017	4	0	0.445	0.013	6	3
chrI	29817	G	A	33	45	0.472	0.005	48	22	0.523	0.005	10	1	0.495	0.010	2	4	0.493	0.010	39	37	0.500	0.005	16	14	0.470	0.006	38	39	0.416	0.005	6	24	0.380	0.006	0	2	0.449	0.016	1	0	0.469	0.017	5	1	0.445	0.013	5	1
chrI	29849	C	T	41	33	0.470	0.005	51	22	0.524	0.005	9	2	0.495	0.010	3	3	0.493	0.010	33	27	0.498	0.005	15	15	0.470	0.006	35	30	0.416	0.005	5	23	0.380	0.006	0	0	0.449	0.016	0	0	0.470	0.017	4	1	0.445	0.013	5	1
chrI	29875	T	G	38	29	0.470	0.005	47	24	0.524	0.005	9	2	0.495	0.010	3	1	0.493	0.010	36	29	0.498	0.005	17	12	0.470	0.006	25	34	0.416	0.005	5	24	0.380	0.006	0	1	0.449	0.016	0	0	0.470	0.017	4	2	0.445	0.013	3	1
chrI	29883	T	C	42	29	0.470	0.005	44	30	0.524	0.005	6	2	0.495	0.010	3	1	0.493	0.010	39	30	0.498	0.005	16	9	0.470	0.006	21	38	0.416	0.005	5	22	0.380	0.006	0	1	0.449	0.016	0	0	0.470	0.017	5	2	0.445	0.013	4	1
chrI	29908	C	T	41	34	0.470	0.005	46	40	0.522	0.005	5	4	0.494	0.010	5	2	0.493	0.010	43	39	0.499	0.005	16	15	0.470	0.006	28	40	0.416	0.005	6	18	0.380	0.006	0	3	0.449	0.016	0	0	0.470	0.017	5	1	0.445	0.013	4	3
chrI	29911	A	G	41	34	0.470	0.005	46	40	0.522	0.005	5	4	0.494	0.010	5	2	0.493	0.010	43	39	0.499	0.005	16	15	0.470	0.006	28	40	0.416	0.005	6	18	0.380	0.006	0	3	0.449	0.016	0	0	0.470	0.017	5	1	0.445	0.013	4	3
chrI	29929	A	G	40	21	0.470	0.005	49	28	0.522	0.005	5	2	0.494	0.010	5	1	0.493	0.010	42	33	0.499	0.005	15	12	0.470	0.006	34	29	0.416	0.005	5	15	0.380	0.006	0	1	0.449	0.016	1	0	0.470	0.017	5	1	0.445	0.013	3	2
chrI	29931	A	C	40	21	0.470	0.005	49	28	0.522	0.005	5	2	0.494	0.010	5	1	0.493	0.010	42	33	0.499	0.005	15	12	0.470	0.006	34	29	0.416	0.005	5	15	0.380	0.006	0	1	0.449	0.016	1	0	0.470	0.017	5	1	0.445	0.013	3	2
chrI	30004	T	C	48	38	0.471	0.005	63	27	0.522	0.005	5	1	0.493	0.010	9	1	0.493	0.010	57	42	0.499	0.005	15	12	0.470	0.006	50	43	0.415	0.005	11	12	0.381	0.006	4	2	0.451	0.016	4	0	0.469	0.017	3	5	0.443	0.013	4	0
chrI	30006	T	C	48	38	0.471	0.005	63	27	0.522	0.005	5	1	0.493	0.010	9	1	0.493	0.010	57	42	0.499	0.005	15	12	0.470	0.006	50	43	0.415	0.005	11	12	0.381	0.006	4	2	0.451	0.016	4	0	0.469	0.017	3	5	0.443	0.013	4	0
chrI	30051	C	T	72	61	0.471	0.005	79	42	0.522	0.005	7	5	0.490	0.010	8	5	0.493	0.010	68	58	0.498	0.005	18	11	0.469	0.006	71	64	0.415	0.005	12	15	0.383	0.006	11	3	0.449	0.016	6	0	0.470	0.016	3	6	0.443	0.012	4	4
chrI	30066	T	A	66	59	0.471	0.005	69	40	0.522	0.005	10	5	0.490	0.010	5	6	0.493	0.010	65	47	0.498	0.005	21	12	0.469	0.006	67	50	0.415	0.005	14	11	0.383	0.006	10	2	0.449	0.016	5	0	0.470	0.016	3	5	0.443	0.012	6	5
chrI	30071	G	A	63	57	0.471	0.005	69	37	0.522	0.005	10	5	0.490	0.010	6	6	0.493	0.010	65	42	0.498	0.005	20	10	0.469	0.006	65	46	0.415	0.005	14	9	0.383	0.006	9	2	0.449	0.016	5	0	0.470	0.016	3	4	0.443	0.012	6	5
chrI	30091	A	G	61	58	0.471	0.005	59	36	0.522	0.005	10	5	0.490	0.010	5	6	0.493	0.010	68	39	0.498	0.005	20	12	0.469	0.006	63	43	0.415	0.005	11	8	0.383	0.006	10	1	0.449	0.016	4	0	0.470	0.016	2	1	0.443	0.012	7	6
chrI	30153	G	A	52	37	0.469	0.005	41	21	0.522	0.005	11	4	0.493	0.010	7	9	0.494	0.010	53	30	0.498	0.005	15	27	0.469	0.006	50	52	0.415	0.005	10	17	0.382	0.006	10	1	0.449	0.016	1	2	0.472	0.017	1	9	0.444	0.012	6	3
chrI	30204	A	G	62	64	0.470	0.005	46	25	0.522	0.005	9	12	0.492	0.010	7	11	0.494	0.010	40	61	0.498	0.005	20	27	0.469	0.006	47	68	0.415	0.005	14	25	0.382	0.006	9	5	0.449	0.016	0	4	0.472	0.017	2	8	0.444	0.012	11	7
chrI	30209	T	A	61	67	0.470	0.005	45	25	0.522	0.005	9	14	0.492	0.010	7	11	0.494	0.010	38	60	0.498	0.005	19	31	0.469	0.006	45	67	0.415	0.005	13	28	0.382	0.006	9	5	0.449	0.016	0	4	0.472	0.017	2	9	0.444	0.012	11	7
chrI	30220	G	A	60	62	0.470	0.005	48	26	0.522	0.005	9	15	0.492	0.010	4	14	0.494	0.010	42	64	0.498	0.005	21	32	0.469	0.006	43	65	0.415	0.005	13	26	0.383	0.006	8	6	0.449	0.016	0	4	0.472	0.017	3	10	0.444	0.012	12	8
chrI	30239	A	G	81	72	0.470	0.005	55	35	0.522	0.005	6	14	0.492	0.010	4	14	0.494	0.010	57	78	0.498	0.005	21	35	0.469	0.006	58	83	0.415	0.005	15	30	0.383	0.006	8	6	0.449	0.016	0	4	0.472	0.017	3	10	0.444	0.012	10	7
chrI	30265	T	G	79	24	0.471	0.005	59	17	0.522	0.005	5	9	0.490	0.010	8	12	0.493	0.010	60	27	0.498	0.005	28	15	0.468	0.006	60	36	0.416	0.004	15	11	0.381	0.006	5	1	0.446	0.016	0	3	0.473	0.017	2	6	0.441	0.012	14	2
chrI	30268	C	G	79	24	0.471	0.005	59	17	0.522	0.005	5	9	0.490	0.010	8	12	0.493	0.010	60	27	0.498	0.005	28	15	0.468	0.006	60	36	0.416	0.004	15	11	0.381	0.006	5	1	0.446	0.016	0	3	0.473	0.017	2	6	0.441	0.012	14	2
chrI	30274	G	A	75	22	0.471	0.005	60	17	0.522	0.005	5	9	0.490	0.010	9	12	0.493	0.010	62	27	0.498	0.005	26	15	0.468	0.006	56	36	0.416	0.004	15	11	0.381	0.006	3	1	0.446	0.016	1	3	0.473	0.017	2	6	0.441	0.012	12	2
chrI	30275	A	G	75	22	0.471	0.005	60	17	0.522	0.005	5	9	0.490	0.010	9	12	0.493	0.010	62	27	0.498	0.005	26	15	0.468	0.006	56	36	0.416	0.004	15	11	0.381	0.006	3	1	0.446	0.016	1	3	0.473	0.017	2	6	0.441	0.012	12	2
chrI	30277	A	G	75	22	0.471	0.005	60	17	0.522	0.005	5	9	0.490	0.010	9	12	0.493	0.010	62	27	0.498	0.005	26	15	0.468	0.006	56	36	0.416	0.004	15	11	0.381	0.006	3	1	0.446	0.016	1	3	0.473	0.017	2	6	0.441	0.012	12	2
chrI	30290	C	A	80	27	0.471	0.005	65	19	0.522	0.005	6	9	0.490	0.010	7	12	0.493	0.010	64	27	0.498	0.005	29	15	0.468	0.006	62	37	0.416	0.004	15	12	0.381	0.006	4	1	0.446	0.016	1	3	0.473	0.017	2	6	0.441	0.012	15	3
chrI	30300	C	A	73	27	0.471	0.005	63	19	0.522	0.005	6	9	0.490	0.010	7	12	0.493	0.010	59	27	0.498	0.005	28	15	0.468	0.006	63	35	0.416	0.004	15	11	0.381	0.006	3	1	0.446	0.016	1	3	0.471	0.016	3	6	0.441	0.012	17	3
chrI	30307	T	C	73	27	0.471	0.005	71	20	0.522	0.005	6	9	0.490	0.010	7	12	0.493	0.010	62	28	0.498	0.005	31	15	0.468	0.006	61	36	0.416	0.004	15	13	0.381	0.006	3	1	0.446	0.016	2	3	0.471	0.016	3	6	0.441	0.012	17	3
chrI	30313	A	G	79	27	0.471	0.005	61	19	0.522	0.005	6	9	0.490	0.010	7	12	0.493	0.010	60	28	0.498	0.005	32	15	0.468	0.006	59	36	0.416	0.004	14	11	0.381	0.006	3	1	0.446	0.016	2	3	0.471	0.016	2	6	0.441	0.012	18	3
chrI	30335	C	T	77	56	0.471	0.005	66	54	0.522	0.005	6	19	0.490	0.010	6	11	0.493	0.010	58	56	0.498	0.005	30	35	0.468	0.006	59	82	0.416	0.004	19	33	0.381	0.006	3	8	0.446	0.016	3	4	0.471	0.016	3	11	0.441	0.012	19	12
chrI	30351	A	G	66	60	0.471	0.005	67	49	0.522	0.005	7	12	0.490	0.010	7	4	0.493	0.010	51	51	0.498	0.005	28	21	0.468	0.006	55	71	0.416	0.004	19	31	0.381	0.006	1	5	0.446	0.016	4	5	0.471	0.016	3	7	0.441	0.012	15	12
chrI	30352	C	A	66	60	0.471	0.005	67	49	0.522	0.005	7	12	0.490	0.010	7	4	0.493	0.010	51	51	0.498	0.005	28	21	0.468	0.006	55	71	0.416	0.004	19	31	0.381	0.006	1	5	0.446	0.016	4	5	0.471	0.016	3	7	0.441	0.012	15	12
chrI	30356	C	G	66	60	0.471	0.005	67	49	0.522	0.005	7	12	0.490	0.010	7	4	0.493	0.010	51	51	0.498	0.005	28	21	0.468	0.006	55	71	0.416	0.004	19	31	0.381	0.006	1	5	0.446	0.016	4	5	0.471	0.016	3	7	0.441	0.012	15	12
chrI	30361	A	T	76	68	0.471	0.005	78	54	0.522	0.005	9	12	0.490	0.010	8	5	0.493	0.010	66	58	0.498	0.005	33	22	0.468	0.006	71	74	0.416	0.004	22	31	0.381	0.006	1	6	0.446	0.016	4	5	0.471	0.016	6	8	0.441	0.012	19	15
chrI	30371	C	A	71	67	0.471	0.005	70	56	0.522	0.005	11	12	0.490	0.010	8	7	0.493	0.010	55	63	0.498	0.005	29	21	0.468	0.006	62	87	0.416	0.004	19	41	0.381	0.006	1	6	0.446	0.016	4	5	0.471	0.016	6	7	0.441	0.012	16	18
chrI	30381	T	C	64	77	0.471	0.005	72	56	0.522	0.005	11	14	0.490	0.010	8	7	0.493	0.010	56	66	0.498	0.005	29	23	0.468	0.006	66	89	0.416	0.004	21	42	0.381	0.006	0	8	0.446	0.016	4	7	0.471	0.016	6	7	0.441	0.012	15	17
chrI	30413	G	A	70	79	0.471	0.005	79	57	0.522	0.005	17	18	0.490	0.010	7	12	0.493	0.010	70	72	0.498	0.005	41	31	0.468	0.006	71	102	0.416	0.004	26	51	0.381	0.006	1	9	0.446	0.016	7	8	0.471	0.016	8	12	0.441	0.012	17	28
chrI	30422	G	A	67	79	0.471	0.005	74	53	0.522	0.005	19	17	0.490	0.010	7	12	0.493	0.010	70	71	0.498	0.005	41	25	0.468	0.006	68	99	0.416	0.004	23	46	0.381	0.006	1	8	0.446	0.016	7	8	0.471	0.016	6	8	0.441	0.012	17	27
chrI	30427	G	C	67	79	0.470	0.005	74	53	0.522	0.005	19	17	0.491	0.010	7	12	0.493	0.010	70	71	0.498	0.005	41	25	0.468	0.006	68	99	0.415	0.005	23	46	0.382	0.006	1	8	0.448	0.016	7	8	0.471	0.017	6	8	0.441	0.012	17	27
chrI	30432	G	T	66	74	0.470	0.005	72	53	0.522	0.005	20	16	0.491	0.010	7	11	0.493	0.010	70	69	0.498	0.005	42	26	0.468	0.006	65	102	0.415	0.005	25	47	0.382	0.006	1	8	0.448	0.016	6	8	0.471	0.017	8	9	0.441	0.012	16	27
chrI	30434	C	T	66	74	0.470	0.005	72	53	0.522	0.005	20	16	0.491	0.010	7	11	0.493	0.010	70	69	0.498	0.005	42	26	0.468	0.006	65	102	0.415	0.005	25	47	0.382	0.006	1	8	0.448	0.016	6	8	0.471	0.017	8	9	0.441	0.012	16	27
chrI	30468	G	A	56	83	0.470	0.005	70	63	0.522	0.005	30	24	0.491	0.010	8	22	0.493	0.010	71	83	0.498	0.005	44	34	0.468	0.006	69	119	0.415	0.005	37	60	0.382	0.006	1	8	0.448	0.016	7	8	0.471	0.017	12	12	0.441	0.012	20	26
chrI	30478	C	T	52	69	0.470	0.005	66	54	0.522	0.005	29	19	0.491	0.010	9	20	0.493	0.010	63	67	0.498	0.005	39	29	0.468	0.006	62	90	0.415	0.005	39	46	0.382	0.006	1	6	0.448	0.016	7	4	0.471	0.017	11	9	0.441	0.012	19	16
chrI	30481	T	A	52	69	0.470	0.005	66	54	0.522	0.005	29	19	0.491	0.010	9	20	0.493	0.010	63	67	0.498	0.005	39	29	0.468	0.006	62	90	0.415	0.005	39	46	0.382	0.006	1	6	0.448	0.016	7	4	0.471	0.017	11	9	0.441	0.012	19	16
chrI	30493	G	A	50	85	0.470	0.005	65	65	0.522	0.005	29	21	0.491	0.010	11	21	0.493	0.010	62	87	0.498	0.005	40	36	0.468	0.006	60	106	0.415	0.005	36	48	0.382	0.006	1	8	0.448	0.016	5	8	0.471	0.017	11	9	0.441	0.012	18	16
chrI	30516	G	A	55	91	0.470	0.005	59	68	0.522	0.005	22	21	0.491	0.010	10	21	0.490	0.010	55	86	0.498	0.005	35	38	0.468	0.006	58	106	0.416	0.005	33	55	0.380	0.006	2	9	0.445	0.016	6	9	0.470	0.017	11	10	0.440	0.012	23	16
chrI	30522	A	G	52	90	0.470	0.005	57	66	0.522	0.005	22	21	0.491	0.010	10	20	0.490	0.010	51	84	0.498	0.005	39	39	0.468	0.006	55	97	0.416	0.005	36	58	0.380	0.006	3	8	0.445	0.016	7	9	0.470	0.017	11	10	0.440	0.012	24	17
chrI	30548	A	G	47	97	0.470	0.005	51	63	0.522	0.005	20	19	0.491	0.010	11	16	0.490	0.010	53	80	0.498	0.005	41	36	0.468	0.006	59	87	0.416	0.005	33	56	0.380	0.006	5	9	0.445	0.016	8	11	0.470	0.017	7	12	0.440	0.012	20	24
chrI	30551	G	A	47	97	0.470	0.005	51	63	0.522	0.005	20	19	0.491	0.010	11	16	0.490	0.010	53	80	0.498	0.005	41	36	0.468	0.006	59	87	0.416	0.005	33	56	0.380	0.006	5	9	0.445	0.016	8	11	0.470	0.017	7	12	0.440	0.012	20	24
chrI	30558	G	A	52	100	0.470	0.005	54	69	0.522	0.005	21	19	0.491	0.010	11	15	0.490	0.010	62	94	0.498	0.005	40	39	0.468	0.006	69	90	0.416	0.005	31	59	0.380	0.006	5	9	0.445	0.016	7	12	0.470	0.017	8	13	0.440	0.012	19	24
chrI	30583	A	G	58	91	0.470	0.005	54	56	0.522	0.005	21	15	0.491	0.010	8	17	0.490	0.010	70	85	0.498	0.005	41	44	0.468	0.006	71	79	0.416	0.005	34	63	0.380	0.006	4	5	0.445	0.016	7	10	0.470	0.017	5	14	0.440	0.012	19	26
chrI	30601	C	T	57	78	0.470	0.005	42	52	0.522	0.005	16	17	0.491	0.010	10	18	0.490	0.010	55	75	0.498	0.005	41	43	0.468	0.006	60	75	0.416	0.005	31	68	0.380	0.006	5	6	0.445	0.016	6	9	0.470	0.017	5	16	0.440	0.012	19	33
chrI	30602	G	A	57	78	0.470	0.005	42	52	0.522	0.005	16	17	0.491	0.010	10	18	0.490	0.010	55	75	0.498	0.005	41	43	0.468	0.006	60	75	0.416	0.005	31	68	0.380	0.006	5	6	0.445	0.016	6	9	0.470	0.017	5	16	0.440	0.012	19	33
chrI	30613	C	T	69	77	0.469	0.005	47	53	0.521	0.005	16	18	0.489	0.010	9	14	0.490	0.010	64	69	0.497	0.005	41	41	0.467	0.006	73	69	0.415	0.005	27	60	0.382	0.006	5	5	0.447	0.016	6	8	0.470	0.017	6	15	0.436	0.012	14	32
chrI	30614	T	C	69	77	0.469	0.005	47	53	0.521	0.005	16	18	0.489	0.010	9	14	0.490	0.010	64	69	0.497	0.005	41	41	0.467	0.006	73	69	0.415	0.005	27	60	0.382	0.006	5	5	0.447	0.016	6	8	0.470	0.017	6	15	0.436	0.012	14	32
chrI	30624	T	A	71	86	0.469	0.005	49	71	0.521	0.005	14	18	0.489	0.010	9	15	0.490	0.010	73	82	0.497	0.005	42	48	0.467	0.006	82	91	0.415	0.005	20	63	0.382	0.006	4	7	0.447	0.016	6	8	0.470	0.017	7	15	0.436	0.012	17	28
chrI	30662	T	G	85	87	0.469	0.005	67	81	0.521	0.005	19	16	0.489	0.010	9	14	0.490	0.010	79	93	0.497	0.005	45	51	0.467	0.006	85	117	0.415	0.005	20	61	0.382	0.006	4	10	0.447	0.016	7	9	0.470	0.017	5	20	0.436	0.012	22	31
chrI	30669	T	C	92	75	0.469	0.005	75	75	0.521	0.005	18	13	0.489	0.010	9	11	0.490	0.010	79	90	0.497	0.005	43	47	0.467	0.006	89	106	0.415	0.005	20	50	0.382	0.006	4	10	0.447	0.016	6	8	0.470	0.017	7	18	0.436	0.012	22	29
chrI	30670	T	C	92	75	0.469	0.005	75	75	0.521	0.005	18	13	0.489	0.010	9	11	0.490	0.010	79	90	0.497	0.005	43	47	0.467	0.006	89	106	0.415	0.005	20	50	0.382	0.006	4	10	0.447	0.016	6	8	0.470	0.017	7	18	0.436	0.012	22	29
chrI	30713	T	G	89	82	0.469	0.005	76	74	0.521	0.005	16	12	0.489	0.010	6	16	0.490	0.010	63	84	0.497	0.005	33	34	0.467	0.006	74	118	0.415	0.005	17	50	0.382	0.006	2	9	0.447	0.016	3	13	0.470	0.017	6	10	0.436	0.012	21	26
chrI	30747	A	C	74	76	0.470	0.005	76	52	0.522	0.005	13	19	0.491	0.010	11	13	0.494	0.010	53	76	0.497	0.005	21	30	0.468	0.006	61	101	0.416	0.005	13	32	0.382	0.006	8	12	0.447	0.016	2	8	0.470	0.017	7	7	0.440	0.012	16	21
chrI	30749	G	A	74	76	0.470	0.005	76	52	0.522	0.005	13	19	0.491	0.010	11	13	0.494	0.010	53	76	0.497	0.005	21	30	0.468	0.006	61	101	0.416	0.005	13	32	0.382	0.006	8	12	0.447	0.016	2	8	0.470	0.017	7	7	0.440	0.012	16	21
chrI	30755	C	G	73	80	0.470	0.005	73	58	0.522	0.005	14	19	0.491	0.010	11	14	0.494	0.010	53	81	0.497	0.005	20	33	0.468	0.006	60	102	0.416	0.005	12	34	0.382	0.006	7	13	0.447	0.016	4	8	0.470	0.017	6	8	0.440	0.012	16	21
chrI	30782	T	C	67	69	0.466	0.005	76	57	0.520	0.005	17	18	0.489	0.010	11	13	0.494	0.010	52	76	0.496	0.005	8	28	0.468	0.006	55	84	0.414	0.005	9	29	0.384	0.006	7	12	0.447	0.016	4	4	0.470	0.017	2	5	0.439	0.013	11	18
chrI	30787	T	C	66	63	0.466	0.005	74	54	0.520	0.005	17	19	0.489	0.010	11	12	0.494	0.010	52	72	0.496	0.005	8	26	0.468	0.006	51	82	0.414	0.005	10	28	0.384	0.006	6	11	0.447	0.016	4	4	0.470	0.017	2	4	0.439	0.013	8	17
chrI	30817	T	C	63	58	0.468	0.005	73	62	0.520	0.005	18	17	0.489	0.010	8	8	0.494	0.010	56	69	0.496	0.005	10	25	0.468	0.006	61	79	0.416	0.005	10	32	0.383	0.006	6	8	0.448	0.016	4	3	0.469	0.017	2	4	0.438	0.013	9	12
chrI	30840	G	A	54	57	0.468	0.005	73	67	0.520	0.005	18	11	0.489	0.010	9	4	0.494	0.010	57	65	0.496	0.005	11	25	0.468	0.006	61	69	0.416	0.005	7	28	0.383	0.006	0	5	0.448	0.016	2	1	0.469	0.017	0	5	0.438	0.013	5	11
chrI	30852	T	C	54	54	0.468	0.005	64	70	0.520	0.005	14	11	0.489	0.010	7	2	0.494	0.010	56	71	0.496	0.005	10	20	0.468	0.006	60	60	0.416	0.005	7	23	0.383	0.006	0	4	0.448	0.016	0	0	0.469	0.017	0	4	0.438	0.013	3	9
chrI	30980	G	A	20	42	0.468	0.005	27	31	0.521	0.005	1	4	0.488	0.010	2	3	0.496	0.010	27	35	0.497	0.005	7	6	0.469	0.006	23	52	0.416	0.005	2	4	0.382	0.006	0	2	0.447	0.016	0	0	0.473	0.016	1	1	0.439	0.013	2	4
chrI	30987	T	G	17	36	0.465	0.005	26	30	0.520	0.005	2	4	0.486	0.010	2	3	0.496	0.010	22	32	0.496	0.005	6	5	0.469	0.006	25	48	0.415	0.005	1	5	0.383	0.006	0	2	0.447	0.016	0	0	0.473	0.017	1	0	0.437	0.013	2	3
chrI	31018	G	A	58	47	0.466	0.005	63	38	0.520	0.005	2	3	0.486	0.010	1	3	0.496	0.010	50	51	0.496	0.005	7	4	0.469	0.006	46	69	0.415	0.005	0	5	0.383	0.006	0	0	0.447	0.016	0	0	0.473	0.017	1	0	0.437	0.013	2	4
chrI	31026	G	C	58	48	0.466	0.005	65	38	0.520	0.005	3	3	0.486	0.010	1	3	0.496	0.010	54	53	0.496	0.005	8	3	0.469	0.006	44	70	0.415	0.005	0	3	0.383	0.006	0	0	0.447	0.016	0	0	0.473	0.017	1	0	0.437	0.013	5	4
chrI	31058	G	A	55	56	0.467	0.005	70	52	0.520	0.005	2	2	0.487	0.010	3	3	0.496	0.010	51	53	0.496	0.005	8	5	0.470	0.006	47	70	0.416	0.005	2	3	0.382	0.006	0	1	0.447	0.016	0	0	0.473	0.017	1	0	0.437	0.013	6	4
chrI	31152	C	T	21	38	0.467	0.005	27	48	0.520	0.005	5	2	0.489	0.010	2	2	0.496	0.010	19	41	0.495	0.005	4	10	0.471	0.006	25	58	0.415	0.005	5	13	0.382	0.006	0	2	0.445	0.016	0	1	0.473	0.016	6	5	0.437	0.012	2	4
chrI	31154	G	A	21	38	0.467	0.005	27	48	0.520	0.005	5	2	0.489	0.010	2	2	0.496	0.010	19	41	0.495	0.005	4	10	0.471	0.006	25	58	0.415	0.005	5	13	0.382	0.006	0	2	0.445	0.016	0	1	0.473	0.016	6	5	0.437	0.012	2	4
chrI	31168	A	G	26	52	0.467	0.005	28	53	0.520	0.005	5	2	0.489	0.010	2	2	0.496	0.010	23	46	0.495	0.005	7	16	0.471	0.006	26	69	0.415	0.005	7	16	0.382	0.006	1	2	0.445	0.016	0	3	0.473	0.016	6	6	0.438	0.012	2	6
chrI	31176	A	G	29	59	0.467	0.005	29	58	0.519	0.005	5	2	0.489	0.010	2	2	0.496	0.010	24	53	0.495	0.005	7	18	0.470	0.006	28	80	0.415	0.005	7	17	0.382	0.006	1	2	0.445	0.016	0	3	0.473	0.016	6	6	0.437	0.012	2	7
chrI	31212	G	A	28	63	0.467	0.005	34	59	0.519	0.005	8	3	0.489	0.010	6	4	0.496	0.010	27	56	0.495	0.005	13	20	0.470	0.006	30	77	0.415	0.005	10	23	0.382	0.006	1	1	0.445	0.016	0	4	0.473	0.016	7	9	0.437	0.012	6	9
chrI	31391	A	G	41	55	0.466	0.005	57	55	0.518	0.005	30	14	0.489	0.010	13	10	0.496	0.010	36	52	0.494	0.005	30	37	0.470	0.006	46	75	0.415	0.005	28	37	0.382	0.006	5	7	0.445	0.016	4	2	0.473	0.016	9	9	0.437	0.013	20	32
chrI	31403	T	A	41	60	0.466	0.005	56	61	0.518	0.005	29	14	0.489	0.010	13	10	0.496	0.010	37	56	0.494	0.005	28	33	0.470	0.006	48	76	0.415	0.005	30	35	0.382	0.006	5	8	0.445	0.016	4	1	0.473	0.016	10	10	0.437	0.013	19	28
chrI	31635	T	C	36	51	0.463	0.005	37	34	0.517	0.005	11	13	0.487	0.010	5	9	0.495	0.010	32	47	0.493	0.005	28	20	0.470	0.006	37	62	0.414	0.005	18	18	0.382	0.006	5	3	0.446	0.016	1	3	0.474	0.016	2	6	0.437	0.012	2	10
chrI	31755	C	T	53	63	0.463	0.005	47	58	0.516	0.005	22	30	0.487	0.010	15	33	0.495	0.010	60	76	0.493	0.005	57	48	0.470	0.006	58	88	0.414	0.005	37	68	0.382	0.006	6	9	0.446	0.016	3	8	0.474	0.016	9	25	0.437	0.012	12	31
chrI	31821	C	T	68	60	0.464	0.005	67	58	0.516	0.005	29	24	0.487	0.010	27	38	0.496	0.010	74	88	0.493	0.005	70	64	0.471	0.006	77	89	0.414	0.005	42	85	0.381	0.006	13	19	0.446	0.016	14	14	0.474	0.016	14	37	0.437	0.012	23	39
chrI	31848	T	C	61	58	0.464	0.005	68	53	0.516	0.005	28	20	0.487	0.010	27	35	0.496	0.010	73	86	0.493	0.005	62	66	0.471	0.006	67	87	0.414	0.005	41	82	0.381	0.006	13	19	0.446	0.016	14	12	0.474	0.016	13	33	0.437	0.012	24	38
chrI	31975	C	T	57	70	0.464	0.005	67	70	0.517	0.005	32	21	0.488	0.010	30	35	0.496	0.010	74	89	0.492	0.005	79	91	0.471	0.006	89	114	0.415	0.005	62	85	0.382	0.006	30	13	0.446	0.016	13	14	0.473	0.016	30	21	0.435	0.012	35	50
chrI	31989	T	C	68	76	0.463	0.005	73	72	0.517	0.005	37	22	0.487	0.010	31	39	0.497	0.010	81	93	0.492	0.005	86	99	0.470	0.006	97	125	0.414	0.005	68	89	0.382	0.006	30	18	0.446	0.016	10	17	0.473	0.016	33	23	0.435	0.012	41	51
chrI	32145	C	T	68	58	0.463	0.005	69	58	0.515	0.005	23	25	0.485	0.010	47	30	0.498	0.010	63	86	0.491	0.005	78	84	0.469	0.006	55	95	0.415	0.004	70	102	0.382	0.006	11	13	0.445	0.016	21	15	0.472	0.016	19	22	0.439	0.012	40	40
chrI	32158	T	C	72	63	0.463	0.005	68	63	0.515	0.005	23	23	0.485	0.010	44	31	0.498	0.010	64	83	0.491	0.005	86	84	0.469	0.006	58	95	0.415	0.004	80	102	0.382	0.006	11	14	0.445	0.016	18	18	0.472	0.016	21	24	0.439	0.012	45	39
chrI	32271	G	A	51	80	0.463	0.005	55	56	0.513	0.005	32	26	0.485	0.010	32	32	0.498	0.010	57	73	0.490	0.005	68	77	0.469	0.006	71	81	0.414	0.004	62	94	0.382	0.006	16	9	0.445	0.016	13	11	0.472	0.016	30	26	0.439	0.012	33	41
chrI	32511	C	T	56	61	0.462	0.005	55	61	0.513	0.005	27	38	0.487	0.010	27	37	0.498	0.010	63	77	0.491	0.005	69	68	0.468	0.006	57	84	0.413	0.004	55	88	0.382	0.006	12	21	0.444	0.015	17	17	0.472	0.016	24	30	0.438	0.012	31	42
chrI	32652	A	C	45	59	0.462	0.005	54	40	0.514	0.005	25	24	0.486	0.010	19	20	0.500	0.010	47	62	0.490	0.005	58	54	0.469	0.006	53	69	0.413	0.004	32	67	0.381	0.006	4	16	0.445	0.015	10	5	0.472	0.016	18	19	0.440	0.012	32	27
chrI	32883	C	T	59	59	0.462	0.005	67	45	0.515	0.005	10	18	0.490	0.010	13	15	0.500	0.010	69	63	0.492	0.005	55	58	0.469	0.006	64	89	0.414	0.004	41	52	0.381	0.006	9	10	0.445	0.015	3	1	0.472	0.016	6	9	0.439	0.012	11	14
chrI	32986	G	T	54	45	0.462	0.005	49	40	0.515	0.005	15	11	0.490	0.010	19	6	0.500	0.010	60	50	0.492	0.005	51	50	0.469	0.006	43	79	0.414	0.004	34	33	0.381	0.006	8	7	0.445	0.015	2	1	0.472	0.016	12	13	0.439	0.012	11	14
chrI	32989	G	A	54	45	0.462	0.005	49	40	0.515	0.005	15	11	0.490	0.010	19	6	0.500	0.010	60	50	0.492	0.005	51	50	0.469	0.006	43	79	0.414	0.004	34	33	0.381	0.006	8	7	0.445	0.015	2	1	0.472	0.016	12	13	0.439	0.012	11	14
chrI	33040	A	G	46	53	0.462	0.005	53	41	0.515	0.005	21	16	0.490	0.010	23	9	0.500	0.010	52	52	0.492	0.005	49	48	0.469	0.006	46	75	0.414	0.004	36	50	0.381	0.006	8	9	0.445	0.015	6	2	0.472	0.016	11	21	0.439	0.012	15	20
chrI	33048	A	C	47	52	0.462	0.005	52	41	0.515	0.005	21	16	0.490	0.010	22	11	0.500	0.010	56	55	0.492	0.005	54	48	0.469	0.006	50	78	0.414	0.004	34	53	0.381	0.006	8	10	0.445	0.015	6	3	0.472	0.016	11	21	0.439	0.012	15	20
chrI	33070	A	T	49	57	0.462	0.005	56	42	0.515	0.005	26	22	0.490	0.010	23	11	0.500	0.010	57	60	0.492	0.005	60	53	0.469	0.006	57	85	0.414	0.004	38	52	0.381	0.006	8	12	0.445	0.015	7	3	0.472	0.016	14	25	0.439	0.012	15	19
chrI	33077	G	A	46	58	0.462	0.005	55	44	0.515	0.005	25	24	0.490	0.010	19	11	0.500	0.010	59	61	0.492	0.005	59	48	0.469	0.006	57	87	0.414	0.004	36	49	0.381	0.006	7	13	0.445	0.015	9	2	0.472	0.016	13	23	0.439	0.012	16	15
chrI	33147	G	T	41	44	0.462	0.005	42	46	0.515	0.005	27	24	0.491	0.010	9	21	0.500	0.010	57	61	0.492	0.005	57	55	0.469	0.006	39	68	0.414	0.004	23	54	0.381	0.006	9	18	0.444	0.015	9	8	0.472	0.016	12	21	0.439	0.012	17	33
chrI	33152	T	C	41	44	0.462	0.005	43	44	0.515	0.005	28	23	0.491	0.010	10	20	0.500	0.010	58	63	0.492	0.005	60	58	0.469	0.006	38	67	0.414	0.004	27	53	0.381	0.006	8	20	0.444	0.015	9	8	0.472	0.016	13	23	0.439	0.012	16	30
chrI	33200	C	T	62	69	0.462	0.005	59	46	0.515	0.005	32	18	0.491	0.010	19	25	0.500	0.010	66	65	0.492	0.005	59	61	0.469	0.006	49	74	0.414	0.004	36	60	0.381	0.006	10	15	0.444	0.015	8	8	0.472	0.016	17	19	0.439	0.012	19	47
chrI	33293	A	T	44	58	0.462	0.005	71	45	0.515	0.005	22	13	0.491	0.010	19	17	0.500	0.010	57	49	0.492	0.005	55	57	0.469	0.006	53	82	0.414	0.004	40	72	0.381	0.006	4	12	0.444	0.015	10	3	0.472	0.016	15	19	0.439	0.012	14	26
chrI	33328	C	A	43	58	0.462	0.005	68	46	0.515	0.005	22	13	0.491	0.010	16	19	0.500	0.010	58	51	0.492	0.005	52	56	0.469	0.006	52	78	0.414	0.004	39	81	0.381	0.006	6	16	0.444	0.015	5	4	0.472	0.016	11	9	0.439	0.012	20	29
chrI	33347	T	A	45	59	0.462	0.005	67	46	0.515	0.005	21	11	0.491	0.010	15	13	0.500	0.010	56	50	0.492	0.005	51	52	0.469	0.006	55	80	0.414	0.004	38	70	0.381	0.006	3	14	0.444	0.015	6	5	0.472	0.016	10	7	0.439	0.012	22	24
chrI	33348	G	C	45	59	0.462	0.005	67	46	0.515	0.005	21	11	0.491	0.010	15	13	0.500	0.010	56	50	0.492	0.005	51	52	0.469	0.006	55	80	0.414	0.004	38	70	0.381	0.006	3	14	0.444	0.015	6	5	0.472	0.016	10	7	0.439	0.012	22	24
chrI	33502	A	G	48	68	0.463	0.005	62	61	0.514	0.005	15	20	0.490	0.010	16	27	0.498	0.010	44	70	0.493	0.005	63	80	0.468	0.006	59	90	0.414	0.004	44	80	0.380	0.006	13	15	0.447	0.015	6	19	0.469	0.016	15	28	0.439	0.012	23	39
chrI	33548	A	C	50	61	0.463	0.005	61	62	0.514	0.005	14	25	0.490	0.010	18	34	0.498	0.010	52	66	0.493	0.005	70	76	0.468	0.006	50	95	0.414	0.004	44	101	0.380	0.006	20	23	0.447	0.015	10	24	0.469	0.016	16	27	0.439	0.012	32	48
chrI	33612	A	G	53	72	0.463	0.005	50	46	0.515	0.005	25	30	0.491	0.010	32	27	0.499	0.010	62	64	0.492	0.005	73	72	0.466	0.006	48	87	0.414	0.004	54	111	0.381	0.006	18	27	0.444	0.015	10	26	0.469	0.016	21	21	0.437	0.012	42	31
chrI	33892	C	G	54	86	0.463	0.005	47	45	0.515	0.005	31	37	0.491	0.010	32	42	0.499	0.010	69	61	0.492	0.005	92	91	0.466	0.006	63	81	0.414	0.004	74	106	0.381	0.006	12	23	0.444	0.015	15	20	0.469	0.016	31	25	0.437	0.012	42	64
chrI	33996	A	G	70	75	0.463	0.005	56	64	0.515	0.005	27	48	0.491	0.010	37	42	0.499	0.010	78	60	0.492	0.005	74	92	0.466	0.006	69	111	0.414	0.004	80	108	0.381	0.006	10	19	0.444	0.015	12	20	0.469	0.016	28	35	0.437	0.012	47	48
chrI	34170	T	A	58	67	0.462	0.005	53	74	0.515	0.005	34	55	0.491	0.009	37	30	0.499	0.010	65	74	0.492	0.005	62	87	0.467	0.006	54	105	0.414	0.004	62	121	0.380	0.006	8	15	0.446	0.015	15	22	0.467	0.016	26	24	0.437	0.012	39	42
chrI	34308	C	T	81	69	0.462	0.005	63	69	0.515	0.005	32	47	0.491	0.009	32	43	0.499	0.010	81	73	0.492	0.005	69	92	0.467	0.006	64	108	0.414	0.004	47	107	0.380	0.006	21	23	0.446	0.015	14	19	0.467	0.016	19	31	0.437	0.012	36	50
chrI	34515	T	C	64	102	0.462	0.005	71	72	0.515	0.005	15	39	0.491	0.009	19	29	0.500	0.010	77	101	0.491	0.005	59	69	0.467	0.006	69	141	0.414	0.004	50	95	0.380	0.006	17	24	0.446	0.015	13	11	0.467	0.016	20	24	0.437	0.012	30	33
chrI	34554	A	G	57	79	0.462	0.005	68	61	0.515	0.005	15	28	0.491	0.009	19	24	0.500	0.010	56	93	0.491	0.005	52	63	0.467	0.006	63	114	0.414	0.004	55	88	0.380	0.006	12	15	0.446	0.015	7	6	0.467	0.016	19	14	0.437	0.012	27	29
chrI	34991	A	G	32	45	0.461	0.005	38	22	0.513	0.005	8	11	0.491	0.009	9	2	0.501	0.010	38	38	0.491	0.005	34	21	0.467	0.006	35	57	0.415	0.004	12	11	0.380	0.006	5	9	0.446	0.015	2	6	0.468	0.016	6	12	0.436	0.012	9	14
chrI	35059	G	A	18	22	0.461	0.005	28	12	0.513	0.005	1	6	0.491	0.009	1	1	0.501	0.010	19	24	0.491	0.005	16	12	0.467	0.006	21	37	0.415	0.004	12	8	0.381	0.006	2	4	0.446	0.015	0	9	0.468	0.016	3	7	0.436	0.012	6	7
chrI	35070	C	T	15	15	0.461	0.005	24	9	0.513	0.005	0	4	0.491	0.009	1	1	0.501	0.010	14	19	0.491	0.005	14	11	0.467	0.006	18	28	0.415	0.004	8	7	0.381	0.006	1	2	0.446	0.015	0	9	0.468	0.016	2	6	0.436	0.012	5	3
chrI	35419	G	C	48	59	0.462	0.005	57	58	0.514	0.005	24	25	0.492	0.009	40	20	0.500	0.010	79	75	0.491	0.005	48	74	0.467	0.006	53	80	0.415	0.004	34	84	0.381	0.006	8	18	0.447	0.015	7	12	0.468	0.016	8	21	0.436	0.012	30	42
chrI	35466	G	A	46	44	0.462	0.005	45	40	0.514	0.005	24	26	0.492	0.009	44	20	0.500	0.010	65	66	0.491	0.005	52	87	0.467	0.006	51	70	0.415	0.004	42	85	0.381	0.006	12	18	0.447	0.015	4	9	0.468	0.016	12	22	0.436	0.012	29	46
chrI	35508	A	G	55	55	0.462	0.005	64	40	0.514	0.005	18	32	0.492	0.009	39	24	0.500	0.010	73	70	0.491	0.005	53	81	0.467	0.006	59	82	0.415	0.004	40	96	0.381	0.006	16	12	0.447	0.015	6	3	0.468	0.016	17	17	0.436	0.012	29	44
chrI	35514	T	C	60	51	0.462	0.005	62	38	0.514	0.005	18	31	0.492	0.009	37	23	0.500	0.010	72	76	0.491	0.005	56	86	0.467	0.006	62	79	0.415	0.004	47	92	0.381	0.006	15	10	0.447	0.015	9	3	0.468	0.016	17	16	0.436	0.012	28	42
chrI	35565	A	G	53	61	0.462	0.005	70	53	0.514	0.005	19	24	0.492	0.009	35	13	0.500	0.010	71	76	0.491	0.005	50	77	0.467	0.006	59	93	0.415	0.004	39	94	0.381	0.006	10	11	0.447	0.015	12	4	0.468	0.016	16	13	0.436	0.012	30	38
chrI	35568	A	G	53	61	0.462	0.005	70	53	0.514	0.005	19	24	0.492	0.009	35	13	0.500	0.010	71	76	0.491	0.005	50	77	0.467	0.006	59	93	0.415	0.004	39	94	0.381	0.006	10	11	0.447	0.015	12	4	0.468	0.016	16	13	0.436	0.012	30	38
chrI	35631	G	C	59	75	0.462	0.005	54	58	0.514	0.005	25	18	0.492	0.009	26	13	0.500	0.010	85	77	0.491	0.005	55	60	0.467	0.006	71	102	0.415	0.004	45	72	0.381	0.006	9	10	0.447	0.015	6	7	0.468	0.016	15	14	0.436	0.012	24	32
chrI	35668	G	A	73	91	0.462	0.005	56	57	0.514	0.005	23	25	0.492	0.009	30	18	0.500	0.010	98	80	0.491	0.005	58	61	0.467	0.006	80	112	0.415	0.004	47	63	0.381	0.006	10	13	0.447	0.015	7	8	0.468	0.016	17	18	0.436	0.012	28	40
chrI	35736	G	A	72	90	0.461	0.005	69	44	0.514	0.005	20	34	0.491	0.009	24	22	0.500	0.010	87	77	0.491	0.005	55	65	0.467	0.006	65	103	0.415	0.004	34	61	0.382	0.006	8	9	0.446	0.015	6	5	0.468	0.016	14	16	0.435	0.012	25	32
chrI	35751	T	C	74	80	0.461	0.005	64	46	0.514	0.005	17	33	0.491	0.009	25	20	0.500	0.010	80	66	0.491	0.005	55	70	0.467	0.006	59	90	0.415	0.004	34	70	0.382	0.006	9	9	0.446	0.015	8	4	0.468	0.016	13	16	0.435	0.012	23	34
chrI	35796	T	C	60	79	0.461	0.005	63	53	0.514	0.005	7	22	0.491	0.009	15	17	0.500	0.010	75	69	0.491	0.005	54	51	0.467	0.006	59	99	0.415	0.004	31	69	0.382	0.006	11	5	0.446	0.015	8	6	0.468	0.016	14	12	0.435	0.012	19	27
chrI	35818	A	G	67	90	0.461	0.005	75	63	0.514	0.005	9	19	0.491	0.009	18	15	0.500	0.010	77	82	0.491	0.005	61	64	0.467	0.006	70	106	0.415	0.004	34	78	0.382	0.006	13	9	0.446	0.015	5	11	0.467	0.016	16	16	0.435	0.012	21	31
chrI	35970	T	C	57	75	0.461	0.005	76	63	0.513	0.005	25	25	0.491	0.009	34	21	0.501	0.010	73	94	0.490	0.005	58	66	0.466	0.006	68	107	0.416	0.004	40	83	0.382	0.006	20	14	0.448	0.015	10	10	0.467	0.016	23	17	0.434	0.012	21	30
chrI	36005	A	G	56	81	0.461	0.005	66	58	0.513	0.005	24	29	0.491	0.009	31	18	0.501	0.010	71	78	0.490	0.005	55	61	0.466	0.006	67	99	0.416	0.004	40	74	0.382	0.006	15	16	0.448	0.015	15	11	0.467	0.016	19	18	0.434	0.012	19	28
chrI	36048	C	G	48	79	0.461	0.005	57	44	0.513	0.005	23	25	0.491	0.009	30	25	0.501	0.010	57	61	0.490	0.005	54	57	0.466	0.006	55	88	0.416	0.004	40	76	0.382	0.006	7	16	0.448	0.015	12	11	0.467	0.016	13	14	0.434	0.012	25	20
chrI	36123	C	T	47	65	0.461	0.005	51	49	0.513	0.005	16	34	0.491	0.009	28	30	0.501	0.010	60	65	0.490	0.005	42	61	0.466	0.006	52	71	0.416	0.004	38	78	0.382	0.006	11	17	0.448	0.015	16	14	0.467	0.016	11	14	0.434	0.012	27	32
chrI	36160	G	A	44	58	0.461	0.005	44	50	0.513	0.005	17	28	0.491	0.009	22	25	0.501	0.010	65	67	0.490	0.005	44	59	0.466	0.006	51	80	0.416	0.004	37	75	0.382	0.006	8	15	0.448	0.015	15	15	0.467	0.016	16	13	0.434	0.012	23	30
chrI	36313	A	G	45	44	0.460	0.005	50	39	0.513	0.005	9	10	0.491	0.009	8	5	0.502	0.010	36	59	0.489	0.005	29	30	0.465	0.006	46	62	0.416	0.004	18	25	0.382	0.006	0	9	0.450	0.014	5	6	0.467	0.016	4	12	0.435	0.012	14	10
chrI	36524	C	T	30	33	0.460	0.005	40	32	0.513	0.005	6	3	0.491	0.009	10	3	0.502	0.010	25	38	0.489	0.005	14	17	0.465	0.006	31	45	0.416	0.004	10	13	0.382	0.006	1	5	0.450	0.014	2	2	0.467	0.016	3	1	0.435	0.012	4	8
chrI	36574	A	G	38	71	0.460	0.005	60	43	0.513	0.005	16	4	0.491	0.009	13	9	0.502	0.010	50	70	0.489	0.005	19	31	0.465	0.006	48	69	0.416	0.004	17	22	0.382	0.006	9	8	0.450	0.014	4	1	0.467	0.016	10	7	0.435	0.012	15	18
chrI	36637	A	G	54	73	0.459	0.005	55	41	0.514	0.005	17	3	0.492	0.009	16	9	0.501	0.010	58	64	0.490	0.005	23	29	0.465	0.006	55	74	0.416	0.004	21	27	0.381	0.006	10	3	0.452	0.014	5	1	0.469	0.016	13	8	0.435	0.011	22	12
chrI	36898	C	T	52	68	0.459	0.005	53	57	0.514	0.005	10	6	0.492	0.009	5	17	0.501	0.010	54	60	0.490	0.005	39	47	0.465	0.006	65	89	0.416	0.004	24	27	0.381	0.006	3	7	0.452	0.014	1	6	0.469	0.016	6	7	0.435	0.011	10	23
chrI	37008	C	A	55	72	0.460	0.005	54	59	0.513	0.005	13	17	0.490	0.009	12	14	0.499	0.009	60	71	0.490	0.005	35	37	0.465	0.006	60	100	0.415	0.004	24	30	0.381	0.006	1	10	0.452	0.014	2	4	0.468	0.015	8	14	0.434	0.011	16	14
chrI	37019	A	G	53	67	0.460	0.005	56	53	0.513	0.005	14	17	0.490	0.009	10	12	0.499	0.009	61	71	0.490	0.005	28	38	0.465	0.006	60	96	0.415	0.004	25	30	0.381	0.006	0	9	0.452	0.014	2	4	0.468	0.015	7	12	0.434	0.011	16	15
chrI	37069	C	T	61	75	0.460	0.005	54	51	0.513	0.005	16	12	0.490	0.009	5	13	0.499	0.009	56	69	0.490	0.005	28	37	0.465	0.006	57	106	0.415	0.004	26	34	0.381	0.006	0	9	0.452	0.014	2	5	0.468	0.015	6	11	0.434	0.011	16	12
chrI	37255	T	C	13	28	0.460	0.005	23	27	0.513	0.005	2	2	0.490	0.009	0	4	0.499	0.009	19	28	0.490	0.005	1	11	0.465	0.006	14	30	0.415	0.004	5	4	0.381	0.006	0	2	0.452	0.014	0	2	0.468	0.015	2	2	0.434	0.011	0	4
chrI	37294	T	C	18	37	0.460	0.005	20	27	0.513	0.005	1	0	0.490	0.009	4	2	0.499	0.009	17	25	0.490	0.005	6	11	0.465	0.006	24	33	0.415	0.004	4	8	0.381	0.006	0	1	0.452	0.014	2	2	0.468	0.015	0	1	0.434	0.011	1	6
chrI	37315	T	A	22	37	0.460	0.005	20	29	0.513	0.005	3	1	0.490	0.009	4	2	0.499	0.009	21	29	0.490	0.005	9	14	0.465	0.006	28	33	0.415	0.004	3	8	0.381	0.006	0	2	0.452	0.014	2	2	0.468	0.015	0	1	0.434	0.011	2	6
chrI	37330	A	G	24	39	0.460	0.005	25	34	0.513	0.005	3	1	0.490	0.009	7	3	0.499	0.009	28	31	0.490	0.005	11	14	0.465	0.006	29	40	0.415	0.004	3	11	0.381	0.006	0	2	0.452	0.014	2	2	0.468	0.015	0	2	0.434	0.011	2	6
chrI	37553	A	G	78	69	0.460	0.005	54	65	0.513	0.005	15	21	0.492	0.009	14	23	0.498	0.009	61	55	0.490	0.005	41	56	0.464	0.005	66	96	0.415	0.004	45	59	0.381	0.006	5	3	0.452	0.014	7	8	0.471	0.015	12	18	0.437	0.011	11	21
chrI	37595	G	A	74	61	0.460	0.005	50	62	0.513	0.005	13	20	0.492	0.009	27	22	0.498	0.009	55	62	0.490	0.005	43	64	0.464	0.005	67	94	0.415	0.004	49	61	0.381	0.006	9	5	0.452	0.014	5	7	0.471	0.015	17	20	0.437	0.011	21	18
chrI	37885	C	T	63	71	0.460	0.005	59	64	0.512	0.005	19	22	0.493	0.009	23	32	0.498	0.009	79	64	0.490	0.005	50	72	0.463	0.005	80	87	0.414	0.004	51	53	0.380	0.005	11	11	0.453	0.014	4	8	0.472	0.015	9	15	0.437	0.011	31	31
chrI	37976	C	A	82	89	0.460	0.005	68	71	0.512	0.005	13	30	0.493	0.009	20	18	0.498	0.009	98	97	0.490	0.005	48	55	0.463	0.005	86	121	0.414	0.004	42	51	0.380	0.005	5	12	0.453	0.014	5	2	0.472	0.015	13	28	0.437	0.011	25	17
chrI	38120	A	T	109	94	0.460	0.005	75	74	0.511	0.005	18	16	0.494	0.009	24	12	0.497	0.009	89	106	0.490	0.005	44	48	0.463	0.005	99	132	0.414	0.004	42	72	0.379	0.005	3	8	0.453	0.014	5	10	0.469	0.015	9	19	0.438	0.011	26	23
chrI	38148	C	A	99	91	0.460	0.005	61	67	0.511	0.005	20	21	0.494	0.009	30	13	0.497	0.009	76	101	0.490	0.005	50	43	0.463	0.005	79	109	0.414	0.004	44	78	0.379	0.005	4	10	0.453	0.014	6	11	0.469	0.015	13	23	0.438	0.011	28	24
chrI	38236	A	G	80	100	0.460	0.005	60	76	0.511	0.005	24	25	0.494	0.009	26	17	0.497	0.009	62	84	0.490	0.005	63	55	0.463	0.005	48	92	0.414	0.004	48	78	0.379	0.005	8	22	0.453	0.014	7	13	0.469	0.015	16	32	0.438	0.011	47	32
chrI	38361	C	T	70	96	0.460	0.004	64	52	0.511	0.005	29	31	0.494	0.009	32	26	0.497	0.009	59	70	0.490	0.005	53	64	0.464	0.005	83	93	0.414	0.004	44	73	0.379	0.005	12	16	0.454	0.014	15	11	0.468	0.015	20	33	0.438	0.011	32	33
chrI	38490	C	G	77	78	0.460	0.004	53	74	0.511	0.005	31	26	0.494	0.009	29	27	0.497	0.009	85	89	0.490	0.005	59	59	0.464	0.005	78	120	0.414	0.004	43	69	0.379	0.005	8	9	0.454	0.014	14	14	0.468	0.015	12	23	0.440	0.011	24	35
chrI	38504	T	G	64	75	0.460	0.004	51	69	0.511	0.005	30	20	0.494	0.009	22	27	0.497	0.009	85	79	0.490	0.005	49	49	0.464	0.005	66	113	0.414	0.004	30	63	0.379	0.005	7	9	0.454	0.014	10	12	0.468	0.015	7	19	0.440	0.011	22	30
chrI	38508	G	T	64	75	0.460	0.004	51	69	0.511	0.005	30	20	0.494	0.009	22	27	0.497	0.009	85	79	0.490	0.005	49	49	0.464	0.005	66	113	0.414	0.004	30	63	0.379	0.005	7	9	0.454	0.014	10	12	0.468	0.015	7	19	0.440	0.011	22	30
chrI	38524	C	A	73	82	0.460	0.004	65	72	0.511	0.005	26	23	0.494	0.009	20	30	0.497	0.009	88	80	0.490	0.005	47	56	0.464	0.005	62	120	0.414	0.004	28	71	0.379	0.005	7	9	0.454	0.014	9	15	0.468	0.015	6	17	0.440	0.011	23	31
chrI	38533	T	C	71	84	0.460	0.004	60	80	0.511	0.005	27	24	0.494	0.009	16	27	0.497	0.009	84	80	0.490	0.005	44	54	0.464	0.005	68	119	0.414	0.004	27	72	0.379	0.005	7	9	0.454	0.014	8	16	0.468	0.015	5	15	0.440	0.011	22	26
chrI	38657	G	A	52	73	0.461	0.004	54	49	0.510	0.005	20	12	0.494	0.009	28	24	0.497	0.009	61	71	0.490	0.005	46	53	0.464	0.005	67	89	0.415	0.004	36	64	0.379	0.005	7	13	0.453	0.014	12	10	0.468	0.015	10	4	0.440	0.011	22	33
chrI	38689	G	C	50	75	0.461	0.004	72	54	0.510	0.005	17	15	0.494	0.009	25	27	0.497	0.009	62	58	0.490	0.005	47	52	0.464	0.005	66	89	0.415	0.004	38	73	0.379	0.005	6	13	0.453	0.014	11	12	0.468	0.015	9	5	0.440	0.011	15	43
chrI	38888	A	C	57	66	0.461	0.004	58	51	0.510	0.005	20	17	0.494	0.009	34	14	0.497	0.009	65	54	0.490	0.005	39	54	0.464	0.005	70	80	0.415	0.004	29	72	0.379	0.005	5	7	0.453	0.014	7	10	0.468	0.015	13	12	0.440	0.011	18	23
chrI	38980	G	A	53	69	0.461	0.004	78	57	0.510	0.005	23	13	0.493	0.009	30	11	0.498	0.009	67	60	0.490	0.004	47	42	0.462	0.005	66	100	0.414	0.004	37	57	0.379	0.005	4	7	0.454	0.014	9	9	0.470	0.015	15	6	0.439	0.011	22	19
chrI	39009	T	C	47	56	0.461	0.004	58	53	0.510	0.005	25	13	0.493	0.009	24	11	0.498	0.009	49	51	0.490	0.004	45	42	0.462	0.005	53	86	0.414	0.004	35	58	0.379	0.005	3	4	0.454	0.014	6	8	0.470	0.015	16	5	0.439	0.011	19	20
chrI	39105	A	G	56	60	0.461	0.004	50	53	0.510	0.005	25	18	0.493	0.009	12	20	0.498	0.009	56	63	0.490	0.004	49	63	0.462	0.005	44	77	0.414	0.004	36	55	0.379	0.005	6	4	0.454	0.014	4	4	0.470	0.015	8	9	0.439	0.011	8	34
chrI	39123	C	T	55	59	0.461	0.004	48	54	0.510	0.005	26	20	0.493	0.009	11	21	0.498	0.009	57	61	0.490	0.004	48	64	0.462	0.005	45	83	0.414	0.004	36	55	0.379	0.005	6	6	0.454	0.014	4	5	0.470	0.015	7	9	0.439	0.011	7	36
chrI	39162	C	G	62	70	0.461	0.004	67	60	0.510	0.005	28	24	0.493	0.009	12	26	0.498	0.009	57	62	0.490	0.004	51	66	0.462	0.005	55	84	0.414	0.004	41	51	0.379	0.005	6	8	0.455	0.014	6	3	0.468	0.015	7	9	0.439	0.011	9	39
chrI	39795	G	A	68	58	0.461	0.004	76	58	0.511	0.005	15	7	0.492	0.009	10	7	0.497	0.009	76	58	0.489	0.004	19	22	0.463	0.005	84	73	0.413	0.004	26	39	0.378	0.005	8	5	0.455	0.013	5	2	0.472	0.014	6	9	0.438	0.011	11	12
chrI	39901	T	C	73	70	0.461	0.004	83	64	0.511	0.005	15	15	0.492	0.009	8	6	0.497	0.009	103	67	0.489	0.004	35	28	0.463	0.005	83	91	0.413	0.004	21	41	0.378	0.005	9	4	0.455	0.013	2	9	0.472	0.014	13	10	0.438	0.011	9	12
chrI	39919	T	C	61	68	0.461	0.004	77	59	0.511	0.005	10	15	0.492	0.009	12	2	0.497	0.009	104	57	0.489	0.004	40	29	0.463	0.005	84	97	0.413	0.004	25	46	0.378	0.005	7	4	0.455	0.013	4	7	0.472	0.014	12	8	0.438	0.011	10	13
chrI	39920	T	C	61	68	0.461	0.004	77	59	0.511	0.005	10	15	0.492	0.009	12	2	0.497	0.009	104	57	0.489	0.004	40	29	0.463	0.005	84	97	0.413	0.004	25	46	0.378	0.005	7	4	0.455	0.013	4	7	0.472	0.014	12	8	0.438	0.011	10	13
chrI	39963	G	A	53	66	0.462	0.004	60	54	0.512	0.005	14	12	0.492	0.009	12	5	0.497	0.009	81	66	0.489	0.004	35	35	0.463	0.005	68	99	0.413	0.004	25	42	0.379	0.005	3	4	0.455	0.013	1	5	0.473	0.014	3	1	0.440	0.011	10	9
chrI	40064	C	T	65	71	0.462	0.004	62	76	0.512	0.005	25	13	0.492	0.009	12	18	0.497	0.009	74	83	0.489	0.004	44	45	0.463	0.005	83	115	0.413	0.004	30	47	0.379	0.005	3	5	0.455	0.013	6	7	0.473	0.014	16	14	0.440	0.011	14	26
chrI	40141	T	G	67	68	0.462	0.004	60	76	0.512	0.005	16	21	0.492	0.009	9	19	0.497	0.009	66	75	0.489	0.004	45	49	0.463	0.005	75	107	0.413	0.004	31	47	0.379	0.005	2	9	0.455	0.013	5	3	0.473	0.014	15	15	0.440	0.011	11	35
chrI	40237	C	T	66	97	0.462	0.004	82	72	0.512	0.005	29	16	0.492	0.009	14	23	0.497	0.009	69	91	0.489	0.004	58	53	0.463	0.005	99	121	0.413	0.004	42	53	0.379	0.005	12	8	0.455	0.013	6	10	0.473	0.014	7	15	0.440	0.011	14	28
chrI	40380	G	A	70	90	0.462	0.004	66	78	0.512	0.005	22	26	0.492	0.009	16	27	0.497	0.009	74	62	0.489	0.004	41	43	0.463	0.005	61	122	0.413	0.004	43	60	0.379	0.005	4	9	0.455	0.013	5	11	0.473	0.014	7	17	0.440	0.011	12	26
chrI	40860	A	G	88	98	0.462	0.004	85	83	0.511	0.005	28	11	0.491	0.009	21	23	0.496	0.009	91	99	0.489	0.004	52	55	0.463	0.005	93	115	0.413	0.004	46	75	0.379	0.005	6	14	0.454	0.013	5	15	0.472	0.014	15	14	0.440	0.011	34	24
chrI	40866	T	C	85	85	0.462	0.004	89	79	0.511	0.005	26	9	0.491	0.009	20	21	0.496	0.009	87	96	0.489	0.004	47	52	0.463	0.005	86	108	0.413	0.004	39	74	0.379	0.005	6	15	0.454	0.013	6	14	0.472	0.014	11	14	0.440	0.011	33	25
chrI	40914	C	G	72	72	0.462	0.004	56	58	0.511	0.005	21	11	0.491	0.009	20	22	0.496	0.009	60	66	0.489	0.004	44	45	0.463	0.005	60	92	0.413	0.004	28	72	0.379	0.005	5	13	0.454	0.013	5	6	0.472	0.014	9	13	0.440	0.011	34	21
chrI	41278	G	A	74	94	0.462	0.004	50	78	0.511	0.005	22	20	0.491	0.009	25	13	0.496	0.009	87	69	0.489	0.004	40	51	0.462	0.005	75	155	0.413	0.004	45	74	0.379	0.005	4	11	0.454	0.013	4	5	0.472	0.014	11	16	0.440	0.011	28	21
chrI	41475	G	T	196	0	0.462	0.004	64	83	0.511	0.005	100	0	0.492	0.009	89	0	0.496	0.009	79	98	0.489	0.004	142	0	0.462	0.005	147	93	0.413	0.004	157	1	0.379	0.005	44	0	0.457	0.013	12	17	0.472	0.014	28	25	0.439	0.011	59	40
chrI	41481	A	G	86	98	0.462	0.004	76	60	0.511	0.005	46	44	0.492	0.009	38	43	0.496	0.009	86	77	0.489	0.004	67	64	0.462	0.005	79	139	0.413	0.004	61	88	0.379	0.005	28	11	0.457	0.013	16	11	0.472	0.014	27	25	0.439	0.011	43	54
chrI	41499	A	G	88	112	0.462	0.004	82	58	0.511	0.005	39	42	0.492	0.009	34	40	0.496	0.009	88	90	0.489	0.004	52	69	0.462	0.005	87	143	0.413	0.004	53	75	0.379	0.005	27	10	0.457	0.013	16	12	0.472	0.014	26	23	0.439	0.011	45	48
chrI	41587	C	T	84	99	0.462	0.004	82	71	0.510	0.005	30	33	0.492	0.009	29	35	0.496	0.009	94	78	0.489	0.004	43	70	0.462	0.005	80	134	0.413	0.004	42	89	0.380	0.005	16	23	0.456	0.013	18	13	0.472	0.014	25	19	0.439	0.011	34	54
chrI	41736	T	C	56	60	0.462	0.004	52	46	0.510	0.005	14	15	0.492	0.009	14	11	0.496	0.009	62	56	0.489	0.004	45	44	0.462	0.005	55	77	0.413	0.004	28	43	0.380	0.005	0	4	0.456	0.013	7	2	0.472	0.014	10	14	0.439	0.011	13	26
chrI	41739	A	G	56	60	0.462	0.004	52	46	0.510	0.005	14	15	0.492	0.009	14	11	0.496	0.009	62	56	0.489	0.004	45	44	0.462	0.005	55	77	0.413	0.004	28	43	0.380	0.005	0	4	0.456	0.013	7	2	0.472	0.014	10	14	0.439	0.011	13	26
chrI	41802	G	A	52	63	0.462	0.004	54	50	0.510	0.005	12	5	0.492	0.009	12	8	0.496	0.009	53	52	0.489	0.004	30	34	0.462	0.005	52	80	0.413	0.004	26	31	0.380	0.005	0	1	0.456	0.013	8	3	0.472	0.014	2	8	0.439	0.011	9	12
chrI	41883	C	T	50	47	0.462	0.004	54	34	0.510	0.005	5	7	0.492	0.009	6	5	0.496	0.009	47	46	0.490	0.004	12	16	0.462	0.005	42	87	0.413	0.004	13	21	0.380	0.005	0	2	0.456	0.013	3	3	0.472	0.014	0	9	0.439	0.011	2	12
chrI	41906	G	A	54	42	0.462	0.004	51	33	0.510	0.005	5	8	0.492	0.009	5	5	0.496	0.009	41	35	0.490	0.004	13	16	0.462	0.005	39	79	0.413	0.004	14	22	0.380	0.005	0	2	0.456	0.013	2	4	0.472	0.014	0	8	0.439	0.011	3	11
chrI	41987	C	T	28	24	0.462	0.004	35	20	0.510	0.005	3	2	0.492	0.009	6	0	0.496	0.009	24	17	0.490	0.004	6	10	0.462	0.005	30	31	0.413	0.004	4	7	0.380	0.005	0	1	0.456	0.013	0	0	0.472	0.014	2	4	0.439	0.011	3	2
chrI	42115	T	C	19	29	0.462	0.004	19	22	0.510	0.005	2	5	0.492	0.008	3	3	0.497	0.009	16	18	0.490	0.004	4	12	0.463	0.005	16	27	0.413	0.004	5	18	0.380	0.005	3	2	0.456	0.013	0	1	0.473	0.014	2	5	0.439	0.010	1	8
chrI	42181	C	T	44	51	0.462	0.004	37	41	0.510	0.005	15	15	0.492	0.008	10	12	0.497	0.009	36	39	0.490	0.004	19	26	0.463	0.005	38	82	0.413	0.004	14	36	0.380	0.005	8	7	0.456	0.013	2	4	0.473	0.014	3	13	0.439	0.010	4	19
chrI	42257	G	A	56	71	0.462	0.004	50	46	0.510	0.005	25	21	0.492	0.008	18	17	0.497	0.009	53	40	0.490	0.004	39	67	0.463	0.005	59	98	0.413	0.004	29	63	0.380	0.005	16	11	0.456	0.013	9	4	0.473	0.014	14	16	0.439	0.010	17	33
chrI	42484	G	A	51	57	0.462	0.004	53	54	0.509	0.005	25	30	0.493	0.008	33	44	0.497	0.009	66	56	0.490	0.004	79	83	0.463	0.005	66	68	0.413	0.004	55	73	0.380	0.005	13	12	0.456	0.013	18	15	0.473	0.014	23	28	0.440	0.010	34	35
chrI	42527	T	C	40	54	0.462	0.004	40	50	0.509	0.005	22	24	0.493	0.008	34	45	0.497	0.009	53	39	0.490	0.004	66	78	0.463	0.005	58	68	0.413	0.004	52	81	0.380	0.005	10	10	0.456	0.013	12	13	0.473	0.014	19	24	0.440	0.010	36	31
chrI	42554	A	T	36	45	0.462	0.004	32	39	0.509	0.005	21	19	0.493	0.008	24	31	0.497	0.009	43	34	0.490	0.004	47	53	0.463	0.005	53	65	0.413	0.004	46	88	0.380	0.005	13	6	0.456	0.013	12	11	0.473	0.014	12	23	0.440	0.010	39	26
chrI	42562	G	A	37	42	0.462	0.004	36	39	0.509	0.005	23	15	0.493	0.008	22	32	0.497	0.009	41	32	0.490	0.004	52	53	0.463	0.005	51	69	0.413	0.004	46	84	0.380	0.005	11	7	0.456	0.013	12	9	0.473	0.014	12	22	0.440	0.010	37	25
chrI	42590	G	A	41	62	0.462	0.004	39	45	0.509	0.005	25	13	0.493	0.008	20	36	0.497	0.009	46	51	0.490	0.004	49	45	0.463	0.005	52	91	0.413	0.004	37	86	0.380	0.005	11	10	0.456	0.013	10	11	0.473	0.014	12	19	0.440	0.010	30	23
chrI	42629	A	G	49	75	0.462	0.004	56	48	0.509	0.005	20	12	0.493	0.008	18	28	0.497	0.009	48	53	0.490	0.004	43	41	0.463	0.005	66	105	0.413	0.004	33	62	0.380	0.005	10	8	0.456	0.013	10	8	0.473	0.014	11	17	0.440	0.010	28	19
chrI	42635	C	T	49	76	0.462	0.004	57	53	0.509	0.005	19	12	0.493	0.008	16	27	0.497	0.009	47	53	0.490	0.004	43	42	0.463	0.005	65	111	0.413	0.004	30	61	0.380	0.005	9	8	0.456	0.013	9	9	0.473	0.014	13	15	0.440	0.010	27	20
chrI	42684	G	A	48	64	0.462	0.004	44	44	0.510	0.005	17	10	0.491	0.008	11	22	0.497	0.009	50	51	0.490	0.004	35	33	0.462	0.005	55	91	0.413	0.004	22	47	0.379	0.005	6	5	0.457	0.013	8	8	0.473	0.014	13	9	0.440	0.010	24	15
chrI	43004	G	A	42	44	0.462	0.004	50	44	0.510	0.005	13	6	0.491	0.008	6	2	0.497	0.009	51	39	0.490	0.004	21	45	0.462	0.005	48	66	0.413	0.004	20	28	0.379	0.005	1	4	0.457	0.013	2	2	0.473	0.014	9	4	0.440	0.010	11	9
chrI	43137	C	T	43	56	0.462	0.004	41	33	0.510	0.005	20	18	0.491	0.008	21	13	0.497	0.009	41	50	0.490	0.004	39	41	0.462	0.005	46	82	0.413	0.004	26	60	0.379	0.005	7	6	0.457	0.013	4	9	0.473	0.014	9	13	0.440	0.010	11	12
chrI	43478	G	A	69	66	0.462	0.004	59	62	0.510	0.005	18	29	0.492	0.008	23	35	0.498	0.009	69	75	0.490	0.004	63	56	0.463	0.005	68	99	0.415	0.004	49	61	0.379	0.005	14	9	0.458	0.013	3	7	0.473	0.014	17	13	0.441	0.010	43	40
chrI	43565	A	G	75	80	0.462	0.004	67	76	0.510	0.005	20	12	0.492	0.008	11	25	0.498	0.009	67	82	0.490	0.004	69	60	0.463	0.005	62	109	0.415	0.004	38	65	0.379	0.005	10	15	0.458	0.013	5	9	0.473	0.014	6	12	0.441	0.010	28	41
chrI	43691	C	T	49	65	0.462	0.004	52	44	0.510	0.005	24	16	0.492	0.008	13	17	0.498	0.009	54	58	0.490	0.004	48	47	0.463	0.005	40	102	0.415	0.004	29	54	0.379	0.005	3	5	0.458	0.013	3	7	0.473	0.014	7	12	0.441	0.010	20	16
chrI	43784	C	G	82	81	0.462	0.004	63	50	0.510	0.005	18	21	0.492	0.008	17	9	0.498	0.009	94	87	0.490	0.004	50	45	0.463	0.005	58	138	0.415	0.004	33	64	0.379	0.005	6	3	0.458	0.013	2	9	0.473	0.014	11	13	0.441	0.010	15	20
chrI	44384	A	G	90	108	0.461	0.004	93	87	0.508	0.005	28	30	0.491	0.008	44	31	0.498	0.008	103	98	0.491	0.004	72	84	0.463	0.005	97	138	0.415	0.004	56	78	0.379	0.005	14	27	0.459	0.013	14	7	0.475	0.014	17	26	0.441	0.010	49	39
chrI	44588	A	G	89	103	0.461	0.004	72	67	0.508	0.005	26	33	0.491	0.008	58	36	0.498	0.008	77	96	0.491	0.004	73	89	0.463	0.005	81	116	0.415	0.004	64	84	0.379	0.005	22	25	0.459	0.013	11	20	0.475	0.014	17	29	0.441	0.010	50	42
chrI	44675	G	A	72	93	0.461	0.004	80	64	0.508	0.005	26	47	0.491	0.008	41	34	0.498	0.008	77	77	0.491	0.004	87	87	0.463	0.005	79	115	0.415	0.004	64	116	0.379	0.005	18	14	0.459	0.013	20	11	0.475	0.014	27	30	0.441	0.010	27	40
chrI	44891	A	G	46	64	0.461	0.004	51	49	0.508	0.005	27	31	0.491	0.008	40	20	0.498	0.008	53	58	0.491	0.004	69	77	0.464	0.005	53	88	0.415	0.004	56	71	0.380	0.005	23	18	0.459	0.013	18	8	0.475	0.014	28	21	0.441	0.010	25	46
chrI	44935	C	A	58	60	0.461	0.004	65	46	0.508	0.005	27	38	0.491	0.008	38	25	0.498	0.008	60	62	0.491	0.004	60	91	0.464	0.005	51	92	0.415	0.004	62	72	0.380	0.005	23	12	0.459	0.013	16	8	0.475	0.014	27	24	0.441	0.010	29	48
chrI	45024	G	A	56	72	0.461	0.004	71	54	0.508	0.005	34	17	0.491	0.008	25	14	0.498	0.008	56	62	0.491	0.004	47	84	0.464	0.005	59	83	0.415	0.004	63	68	0.380	0.005	17	4	0.459	0.013	12	15	0.475	0.014	18	20	0.441	0.010	30	23
chrI	45198	G	A	38	21	0.461	0.004	39	17	0.508	0.005	12	8	0.491	0.008	12	20	0.498	0.008	50	24	0.491	0.004	41	32	0.464	0.005	56	39	0.415	0.004	23	50	0.380	0.005	3	1	0.459	0.013	3	7	0.475	0.014	8	9	0.441	0.010	14	12
chrI	45431	G	A	27	5	0.461	0.004	35	1	0.508	0.005	14	13	0.491	0.008	23	10	0.498	0.008	32	8	0.491	0.004	41	24	0.464	0.005	42	6	0.415	0.004	17	38	0.380	0.005	2	11	0.459	0.013	9	6	0.475	0.014	18	6	0.441	0.010	18	20
chrI	45546	A	T	17	7	0.461	0.004	17	9	0.508	0.005	5	4	0.491	0.008	3	11	0.498	0.008	21	7	0.491	0.004	9	14	0.464	0.005	19	9	0.415	0.004	6	16	0.380	0.005	0	0	0.459	0.013	2	5	0.475	0.014	9	3	0.441	0.010	5	14
chrI	45831	G	C	35	45	0.461	0.004	40	38	0.508	0.005	8	21	0.491	0.008	23	20	0.498	0.008	44	37	0.491	0.004	48	41	0.464	0.005	40	49	0.415	0.004	28	57	0.380	0.005	7	13	0.459	0.013	6	1	0.475	0.014	10	11	0.441	0.010	11	14
chrI	46030	G	A	71	82	0.461	0.004	59	46	0.509	0.004	13	26	0.491	0.008	24	19	0.498	0.008	74	61	0.491	0.004	73	73	0.464	0.005	68	88	0.415	0.004	52	85	0.380	0.005	12	14	0.460	0.013	7	7	0.477	0.014	19	22	0.441	0.010	25	35
chrI	46375	A	T	82	98	0.460	0.004	76	64	0.509	0.004	29	39	0.490	0.008	51	45	0.498	0.008	84	82	0.491	0.004	87	86	0.465	0.005	83	116	0.415	0.004	62	127	0.381	0.005	29	25	0.459	0.013	19	28	0.476	0.014	48	42	0.442	0.010	37	42
chrI	46723	A	G	79	124	0.459	0.004	92	82	0.508	0.004	18	42	0.491	0.008	34	32	0.500	0.008	91	104	0.490	0.004	69	72	0.466	0.005	113	131	0.415	0.004	56	72	0.380	0.005	25	23	0.460	0.013	15	10	0.476	0.014	22	27	0.443	0.010	47	43
chrI	46837	G	A	86	98	0.459	0.004	91	81	0.508	0.004	10	29	0.491	0.008	22	30	0.500	0.008	109	107	0.490	0.004	53	59	0.466	0.005	116	151	0.415	0.004	44	64	0.380	0.005	11	17	0.460	0.013	2	7	0.476	0.014	8	24	0.443	0.010	34	37
chrI	46846	T	C	97	124	0.459	0.004	103	100	0.508	0.004	9	28	0.491	0.008	18	26	0.500	0.008	127	119	0.490	0.004	50	58	0.466	0.005	130	178	0.415	0.004	42	63	0.380	0.005	10	14	0.460	0.013	3	8	0.476	0.014	11	21	0.443	0.010	32	35
chrI	46894	A	G	85	105	0.459	0.004	90	90	0.508	0.004	8	20	0.491	0.008	14	20	0.500	0.008	110	109	0.490	0.004	39	41	0.466	0.005	105	141	0.415	0.004	24	52	0.380	0.005	10	9	0.460	0.013	3	8	0.476	0.014	9	15	0.443	0.010	24	23
chrI	46912	T	G	85	96	0.459	0.004	79	76	0.508	0.004	7	20	0.491	0.008	13	15	0.500	0.008	100	93	0.490	0.004	32	38	0.466	0.005	97	146	0.415	0.004	25	46	0.380	0.005	8	4	0.460	0.013	2	8	0.476	0.014	7	13	0.443	0.010	19	19
chrI	46966	T	C	89	102	0.459	0.004	66	52	0.508	0.004	5	11	0.491	0.008	5	14	0.500	0.008	89	109	0.490	0.004	29	30	0.466	0.005	97	136	0.415	0.004	19	40	0.380	0.005	2	6	0.460	0.013	1	4	0.476	0.014	9	4	0.443	0.010	7	7
chrI	47015	C	T	89	108	0.459	0.004	77	45	0.508	0.004	5	10	0.491	0.008	3	13	0.500	0.008	92	119	0.490	0.004	31	31	0.466	0.005	105	147	0.415	0.004	19	42	0.380	0.005	3	6	0.460	0.013	1	4	0.476	0.014	8	3	0.443	0.010	4	7
chrI	47044	A	C	85	93	0.459	0.004	83	52	0.508	0.004	9	7	0.491	0.008	4	15	0.500	0.008	83	99	0.490	0.004	31	27	0.466	0.005	96	133	0.415	0.004	18	40	0.380	0.005	2	7	0.460	0.013	0	5	0.476	0.014	8	6	0.443	0.010	4	8
chrI	47206	A	G	118	121	0.459	0.004	100	107	0.508	0.004	6	15	0.491	0.008	14	12	0.497	0.008	108	112	0.490	0.004	33	40	0.466	0.005	123	173	0.416	0.004	20	33	0.380	0.005	9	7	0.459	0.013	6	5	0.475	0.013	11	12	0.444	0.010	15	14
chrI	47518	A	G	75	76	0.459	0.004	55	46	0.508	0.004	17	19	0.491	0.008	11	9	0.497	0.008	80	71	0.490	0.004	44	59	0.466	0.005	84	106	0.416	0.004	29	43	0.380	0.005	8	5	0.459	0.013	3	5	0.475	0.013	5	6	0.444	0.010	15	15
chrI	47660	T	C	63	99	0.459	0.004	62	56	0.508	0.004	20	14	0.491	0.008	10	11	0.497	0.008	84	73	0.490	0.004	29	56	0.466	0.005	84	120	0.416	0.004	29	47	0.380	0.005	5	8	0.459	0.013	6	4	0.475	0.013	6	9	0.444	0.010	15	17
chrI	47690	T	C	66	109	0.459	0.004	73	56	0.508	0.004	13	16	0.491	0.008	7	17	0.497	0.008	81	76	0.490	0.004	31	58	0.466	0.005	77	114	0.416	0.004	25	61	0.380	0.005	4	7	0.459	0.013	5	4	0.475	0.013	10	12	0.444	0.010	13	19
chrI	47896	C	T	42	71	0.459	0.004	34	46	0.508	0.004	19	18	0.491	0.008	13	9	0.497	0.008	55	58	0.490	0.004	37	50	0.466	0.005	48	74	0.416	0.004	20	53	0.380	0.005	2	11	0.459	0.013	4	6	0.475	0.013	3	7	0.444	0.010	14	20
chrI	48115	G	C	46	65	0.459	0.004	31	42	0.508	0.004	14	10	0.491	0.008	13	8	0.497	0.008	47	39	0.490	0.004	22	32	0.466	0.005	36	67	0.416	0.004	18	47	0.380	0.005	3	12	0.459	0.013	2	9	0.475	0.013	11	5	0.444	0.010	14	10
chrI	48286	A	T	30	39	0.459	0.004	18	26	0.508	0.004	3	6	0.491	0.008	4	1	0.497	0.008	28	27	0.490	0.004	7	16	0.466	0.005	23	54	0.416	0.004	7	12	0.381	0.005	0	0	0.459	0.013	0	1	0.476	0.014	2	0	0.444	0.010	1	1
chrI	48751	T	C	22	38	0.459	0.004	37	34	0.508	0.004	16	12	0.491	0.008	10	15	0.497	0.008	41	37	0.490	0.004	25	32	0.466	0.005	35	45	0.416	0.004	22	47	0.381	0.005	5	2	0.459	0.013	6	2	0.476	0.014	3	10	0.444	0.010	12	21
chrI	48815	T	C	36	31	0.459	0.004	43	33	0.508	0.004	16	16	0.491	0.008	10	18	0.497	0.008	41	49	0.490	0.004	29	41	0.466	0.005	38	58	0.416	0.004	25	52	0.381	0.005	10	5	0.459	0.013	8	5	0.476	0.014	7	14	0.444	0.010	12	29
chrI	48822	G	A	41	35	0.459	0.004	45	32	0.508	0.004	16	15	0.491	0.008	10	18	0.497	0.008	38	51	0.490	0.004	32	40	0.466	0.005	41	60	0.416	0.004	25	56	0.381	0.005	11	5	0.459	0.013	10	6	0.476	0.014	8	13	0.444	0.010	13	30
chrI	48890	C	T	43	38	0.458	0.004	44	21	0.508	0.004	17	20	0.492	0.008	6	19	0.498	0.008	33	43	0.491	0.004	35	42	0.466	0.005	40	58	0.416	0.004	27	52	0.381	0.005	15	4	0.459	0.013	6	11	0.474	0.014	12	11	0.445	0.010	8	27
chrI	49103	C	T	40	71	0.459	0.004	52	40	0.508	0.004	20	12	0.491	0.008	9	6	0.496	0.008	68	54	0.489	0.004	21	23	0.466	0.005	58	81	0.416	0.004	22	26	0.382	0.005	9	3	0.458	0.013	6	2	0.475	0.014	2	8	0.447	0.010	7	16
chrI	49114	T	C	40	69	0.459	0.004	51	37	0.508	0.004	18	10	0.491	0.008	7	6	0.496	0.008	61	56	0.489	0.004	23	24	0.466	0.005	59	79	0.416	0.004	22	26	0.382	0.005	9	3	0.458	0.013	5	2	0.475	0.014	2	10	0.447	0.010	5	16
chrI	49247	C	T	49	39	0.459	0.004	37	41	0.508	0.004	4	6	0.491	0.008	13	5	0.496	0.008	62	53	0.490	0.004	18	26	0.467	0.005	46	61	0.417	0.004	17	29	0.382	0.005	7	3	0.457	0.013	1	6	0.475	0.014	4	5	0.446	0.010	5	9
chrI	49403	C	T	47	48	0.459	0.004	54	56	0.510	0.004	13	8	0.491	0.008	9	7	0.496	0.008	57	52	0.490	0.004	23	42	0.467	0.005	67	62	0.417	0.004	26	32	0.382	0.005	9	2	0.458	0.013	0	5	0.475	0.014	10	3	0.446	0.010	6	14
chrI	49505	T	C	65	65	0.461	0.004	53	60	0.511	0.004	11	15	0.491	0.008	5	10	0.496	0.008	66	59	0.490	0.004	23	34	0.467	0.005	50	90	0.417	0.004	20	31	0.383	0.005	2	1	0.458	0.013	6	2	0.474	0.014	2	6	0.445	0.010	8	14
chrI	49614	T	A	49	62	0.460	0.004	49	48	0.510	0.004	8	10	0.491	0.008	7	15	0.497	0.008	70	42	0.491	0.004	32	24	0.468	0.005	49	68	0.418	0.004	18	23	0.382	0.005	2	5	0.458	0.013	4	0	0.474	0.014	6	8	0.445	0.010	8	11
chrI	49871	C	T	85	79	0.460	0.004	61	69	0.511	0.004	15	5	0.492	0.008	4	15	0.497	0.008	72	75	0.491	0.004	24	33	0.467	0.005	76	107	0.417	0.004	29	49	0.382	0.005	5	3	0.458	0.013	3	5	0.474	0.014	7	3	0.445	0.010	11	10
chrI	50024	C	T	61	68	0.460	0.004	50	62	0.511	0.005	14	19	0.492	0.008	7	12	0.497	0.008	59	75	0.491	0.004	18	35	0.467	0.005	60	74	0.418	0.004	30	53	0.382	0.005	4	7	0.458	0.013	6	8	0.474	0.014	4	10	0.446	0.010	8	22
chrI	50204	A	G	92	80	0.460	0.004	57	59	0.511	0.005	9	19	0.491	0.008	10	8	0.497	0.008	68	64	0.491	0.004	46	57	0.467	0.005	67	120	0.418	0.004	37	57	0.382	0.005	5	9	0.458	0.013	10	5	0.474	0.014	7	14	0.446	0.010	13	12
chrI	50343	A	G	65	67	0.459	0.004	45	48	0.509	0.005	11	10	0.491	0.008	10	12	0.497	0.008	57	56	0.490	0.004	34	51	0.469	0.005	52	87	0.416	0.004	21	42	0.381	0.005	9	6	0.458	0.013	4	5	0.474	0.014	9	21	0.446	0.010	4	16
chrI	50354	C	T	71	66	0.459	0.004	45	49	0.509	0.005	13	11	0.491	0.008	12	13	0.497	0.008	61	57	0.490	0.004	34	55	0.469	0.005	54	90	0.416	0.004	22	34	0.381	0.005	9	6	0.458	0.013	5	5	0.474	0.014	8	22	0.446	0.010	6	17
chrI	50384	G	A	57	60	0.459	0.004	53	51	0.509	0.005	10	11	0.491	0.008	15	7	0.497	0.008	56	54	0.490	0.004	30	52	0.469	0.005	54	77	0.416	0.004	18	38	0.381	0.005	9	5	0.458	0.013	5	9	0.474	0.014	7	19	0.446	0.010	9	14
chrI	50432	T	C	54	39	0.460	0.004	54	40	0.511	0.005	16	14	0.491	0.008	13	5	0.498	0.008	52	53	0.490	0.004	27	36	0.467	0.005	56	80	0.418	0.004	18	36	0.382	0.005	9	5	0.458	0.013	4	8	0.474	0.014	11	8	0.446	0.010	12	17
chrI	50456	G	A	52	47	0.460	0.004	57	38	0.507	0.005	14	12	0.491	0.008	16	7	0.498	0.008	59	48	0.490	0.004	27	32	0.468	0.005	55	81	0.416	0.004	20	34	0.382	0.005	9	8	0.458	0.013	6	9	0.475	0.014	11	5	0.446	0.010	12	19
chrI	50498	A	G	48	45	0.460	0.004	56	43	0.507	0.005	12	14	0.491	0.008	15	7	0.498	0.008	56	42	0.490	0.004	26	27	0.468	0.005	49	80	0.416	0.004	17	35	0.382	0.005	10	8	0.458	0.013	6	9	0.474	0.014	8	4	0.446	0.010	14	14
chrI	50660	T	A	44	49	0.461	0.004	44	34	0.511	0.005	4	6	0.491	0.008	10	8	0.498	0.008	43	42	0.491	0.004	20	23	0.467	0.005	47	63	0.418	0.004	25	20	0.381	0.005	3	1	0.457	0.013	3	1	0.475	0.014	5	8	0.445	0.010	9	8
chrI	50663	C	T	44	49	0.461	0.004	44	34	0.511	0.005	4	6	0.491	0.008	10	8	0.498	0.008	43	42	0.491	0.004	20	23	0.467	0.005	47	63	0.418	0.004	25	20	0.381	0.005	3	1	0.457	0.013	3	1	0.475	0.014	5	8	0.445	0.010	9	8
chrI	50840	A	G	83	68	0.462	0.004	68	46	0.510	0.005	14	23	0.491	0.008	18	11	0.497	0.008	67	56	0.491	0.004	40	34	0.467	0.005	65	93	0.418	0.004	23	37	0.381	0.005	2	9	0.457	0.013	3	4	0.474	0.014	12	7	0.445	0.010	17	9
chrI	51095	G	A	89	98	0.462	0.004	77	77	0.510	0.005	9	18	0.492	0.008	18	20	0.497	0.008	79	91	0.490	0.004	42	58	0.467	0.005	93	131	0.418	0.004	52	61	0.382	0.005	12	26	0.457	0.013	14	12	0.474	0.014	17	18	0.445	0.010	23	21
chrI	51287	T	C	61	83	0.461	0.004	52	45	0.508	0.005	10	24	0.491	0.008	18	16	0.498	0.008	67	79	0.490	0.004	46	50	0.466	0.005	75	80	0.417	0.004	33	43	0.381	0.005	3	11	0.457	0.013	4	7	0.473	0.014	6	17	0.445	0.010	23	18
chrI	51321	T	C	68	69	0.460	0.004	49	42	0.506	0.005	11	20	0.492	0.008	12	20	0.497	0.008	58	69	0.489	0.004	41	54	0.467	0.005	64	80	0.415	0.004	28	48	0.382	0.005	6	11	0.457	0.013	2	6	0.473	0.014	7	17	0.445	0.010	25	21
chrI	51371	A	C	67	74	0.459	0.004	50	57	0.505	0.005	11	10	0.492	0.008	20	15	0.497	0.008	58	59	0.490	0.004	25	48	0.468	0.005	64	92	0.415	0.004	29	50	0.383	0.005	11	5	0.455	0.013	3	7	0.473	0.014	7	18	0.445	0.010	25	19
chrI	51434	A	G	60	63	0.459	0.004	46	47	0.506	0.005	8	11	0.491	0.008	19	20	0.498	0.008	40	52	0.489	0.004	28	52	0.467	0.005	46	82	0.416	0.004	22	41	0.383	0.005	18	14	0.456	0.013	9	4	0.475	0.014	6	11	0.444	0.010	26	20
chrI	51514	A	G	51	53	0.459	0.004	50	51	0.505	0.005	13	13	0.492	0.008	21	19	0.498	0.008	44	49	0.490	0.004	21	47	0.467	0.005	42	86	0.415	0.004	20	27	0.381	0.005	14	7	0.456	0.013	12	5	0.475	0.014	10	11	0.443	0.010	14	21
chrI	51951	T	G	46	54	0.460	0.004	46	39	0.506	0.005	13	22	0.492	0.009	14	13	0.499	0.008	40	30	0.490	0.004	41	38	0.466	0.005	55	72	0.417	0.004	35	61	0.383	0.005	7	9	0.458	0.013	16	8	0.476	0.014	6	18	0.445	0.010	20	41
chrI	52164	C	T	38	44	0.460	0.004	29	45	0.506	0.005	19	11	0.491	0.009	14	16	0.499	0.008	33	63	0.491	0.004	51	40	0.466	0.005	47	78	0.416	0.004	34	43	0.383	0.005	4	10	0.458	0.013	11	12	0.476	0.014	8	11	0.446	0.010	11	16
chrI	52310	A	G	53	66	0.459	0.004	45	45	0.505	0.005	9	13	0.491	0.009	21	11	0.499	0.008	56	62	0.490	0.004	37	52	0.466	0.005	58	78	0.416	0.004	24	45	0.383	0.005	4	5	0.458	0.013	8	6	0.476	0.014	11	17	0.445	0.010	26	23
chrI	52603	A	T	35	66	0.460	0.004	43	49	0.506	0.005	12	20	0.491	0.009	11	14	0.499	0.008	43	59	0.491	0.004	33	31	0.466	0.005	50	72	0.416	0.004	13	33	0.383	0.005	8	6	0.458	0.013	2	1	0.475	0.014	2	9	0.445	0.010	9	16
chrI	52613	G	A	35	64	0.460	0.004	43	44	0.506	0.005	13	19	0.491	0.009	11	13	0.499	0.008	37	59	0.491	0.004	32	31	0.466	0.005	49	71	0.416	0.004	14	29	0.383	0.005	8	6	0.458	0.013	2	2	0.475	0.014	2	8	0.445	0.010	9	14
chrI	52623	A	G	31	62	0.460	0.004	46	43	0.506	0.005	13	19	0.491	0.009	12	13	0.499	0.008	37	62	0.491	0.004	34	29	0.466	0.005	45	67	0.416	0.004	15	31	0.383	0.005	8	6	0.458	0.013	4	2	0.475	0.014	2	8	0.445	0.010	9	15
chrI	52632	T	C	34	61	0.460	0.004	50	38	0.506	0.005	10	17	0.491	0.009	9	8	0.499	0.008	40	60	0.491	0.004	28	24	0.466	0.005	47	69	0.416	0.004	11	22	0.383	0.005	6	4	0.458	0.013	4	2	0.475	0.014	3	6	0.445	0.010	9	14
chrI	52733	A	G	43	54	0.460	0.004	44	50	0.506	0.005	9	3	0.489	0.009	2	7	0.499	0.008	41	68	0.491	0.004	22	29	0.466	0.005	55	71	0.417	0.004	15	16	0.383	0.005	3	0	0.458	0.013	0	1	0.475	0.014	10	2	0.445	0.010	2	6
chrI	52816	T	C	39	57	0.460	0.004	27	41	0.505	0.005	5	4	0.489	0.009	7	0	0.499	0.008	42	57	0.492	0.004	20	21	0.467	0.005	48	57	0.417	0.004	16	15	0.383	0.005	0	3	0.458	0.013	0	1	0.474	0.014	2	2	0.445	0.010	3	3
chrI	52846	G	A	44	62	0.458	0.004	37	40	0.503	0.005	9	6	0.489	0.009	10	5	0.496	0.008	46	54	0.492	0.004	26	24	0.466	0.005	53	71	0.418	0.004	16	21	0.383	0.005	2	3	0.462	0.013	2	2	0.474	0.014	1	5	0.448	0.010	3	3
chrI	52849	A	G	44	62	0.458	0.004	37	40	0.503	0.005	9	6	0.489	0.009	10	5	0.496	0.008	46	54	0.492	0.004	26	24	0.466	0.005	53	71	0.418	0.004	16	21	0.383	0.005	2	3	0.462	0.013	2	2	0.474	0.014	1	5	0.448	0.010	3	3
chrI	52858	T	C	46	64	0.458	0.004	37	43	0.503	0.005	10	7	0.489	0.009	10	9	0.496	0.008	47	59	0.492	0.004	29	21	0.466	0.005	55	77	0.418	0.004	15	24	0.383	0.005	4	4	0.462	0.013	2	2	0.474	0.014	1	6	0.448	0.010	5	4
chrI	52939	C	T	48	73	0.460	0.004	42	51	0.505	0.005	18	13	0.489	0.009	17	16	0.500	0.008	41	64	0.493	0.004	25	21	0.466	0.005	55	96	0.418	0.004	17	35	0.383	0.005	6	6	0.457	0.013	2	6	0.474	0.014	4	11	0.446	0.010	13	14
chrI	52951	G	T	47	74	0.460	0.004	39	49	0.505	0.005	16	14	0.489	0.009	18	17	0.499	0.008	40	63	0.493	0.004	23	22	0.466	0.005	53	96	0.418	0.004	15	29	0.383	0.005	4	7	0.457	0.013	5	6	0.474	0.014	5	12	0.446	0.010	12	10
chrI	52984	A	G	40	67	0.460	0.004	32	38	0.505	0.005	14	14	0.489	0.009	22	15	0.499	0.008	35	63	0.493	0.004	21	22	0.466	0.005	42	86	0.418	0.004	14	33	0.383	0.005	4	7	0.459	0.013	5	8	0.474	0.014	8	15	0.446	0.010	17	13
chrI	52996	A	G	42	63	0.460	0.004	28	40	0.505	0.005	11	15	0.489	0.009	25	18	0.499	0.008	35	57	0.493	0.004	20	28	0.466	0.005	36	79	0.418	0.004	15	34	0.383	0.005	4	9	0.459	0.013	4	6	0.474	0.014	6	14	0.446	0.010	17	16
chrI	53076	G	C	64	71	0.459	0.004	51	56	0.505	0.005	10	20	0.490	0.009	24	19	0.496	0.008	55	77	0.494	0.004	30	44	0.465	0.005	66	102	0.419	0.004	38	46	0.384	0.005	9	13	0.464	0.013	5	8	0.471	0.014	17	11	0.450	0.010	30	30
chrI	53146	T	G	59	98	0.459	0.004	61	62	0.505	0.005	12	11	0.490	0.009	23	13	0.496	0.008	66	69	0.494	0.004	35	45	0.465	0.005	76	108	0.419	0.004	37	38	0.384	0.005	11	11	0.464	0.013	8	7	0.471	0.014	24	14	0.450	0.010	23	20
chrI	53167	A	G	61	95	0.459	0.004	62	55	0.505	0.005	16	11	0.490	0.009	25	14	0.496	0.008	57	59	0.494	0.004	40	58	0.465	0.005	67	106	0.419	0.004	35	43	0.384	0.005	11	10	0.464	0.013	6	9	0.471	0.014	26	15	0.450	0.010	20	23
chrI	53266	C	T	108	108	0.460	0.004	62	91	0.505	0.005	16	10	0.487	0.009	21	10	0.498	0.009	70	72	0.494	0.004	38	47	0.466	0.005	75	117	0.418	0.004	27	54	0.384	0.005	6	14	0.459	0.013	7	5	0.472	0.014	16	7	0.448	0.010	20	17
chrI	53542	C	T	90	101	0.459	0.004	85	73	0.505	0.005	16	18	0.488	0.009	20	21	0.497	0.009	82	75	0.494	0.004	34	63	0.465	0.005	84	132	0.419	0.004	38	66	0.383	0.005	10	12	0.462	0.013	6	17	0.472	0.014	9	15	0.449	0.010	20	21
chrI	53836	A	G	72	95	0.459	0.004	55	61	0.506	0.005	16	16	0.488	0.009	21	11	0.498	0.009	71	61	0.494	0.004	52	61	0.465	0.005	72	107	0.419	0.004	31	66	0.382	0.005	4	9	0.461	0.013	3	8	0.473	0.014	15	20	0.448	0.011	18	26
chrI	53843	C	T	69	92	0.459	0.004	54	64	0.506	0.005	17	16	0.488	0.009	23	11	0.498	0.009	72	64	0.494	0.004	50	60	0.465	0.005	73	110	0.419	0.004	30	64	0.382	0.005	3	8	0.461	0.013	5	9	0.473	0.014	14	20	0.448	0.011	19	23
chrI	53851	G	A	69	90	0.459	0.004	57	63	0.506	0.005	14	16	0.488	0.009	20	11	0.498	0.009	71	67	0.494	0.004	47	60	0.465	0.005	71	106	0.419	0.004	25	66	0.382	0.005	3	8	0.461	0.013	6	9	0.473	0.014	12	19	0.448	0.011	18	22
chrI	53935	A	T	77	94	0.459	0.004	60	71	0.506	0.005	11	12	0.488	0.009	22	13	0.498	0.009	89	76	0.494	0.004	34	45	0.465	0.005	83	144	0.419	0.004	26	53	0.382	0.005	8	6	0.461	0.013	7	17	0.473	0.014	1	15	0.448	0.011	17	16
chrI	54175	A	G	69	76	0.458	0.004	71	71	0.505	0.005	13	9	0.489	0.009	11	14	0.501	0.009	77	75	0.494	0.004	29	31	0.464	0.005	96	134	0.419	0.004	24	32	0.384	0.005	0	4	0.459	0.013	4	5	0.471	0.014	3	10	0.446	0.011	13	10
chrI	54198	G	A	66	81	0.458	0.004	83	71	0.505	0.005	13	10	0.489	0.009	9	17	0.501	0.009	76	72	0.494	0.004	36	34	0.464	0.005	101	137	0.419	0.004	27	35	0.384	0.005	2	5	0.459	0.013	4	8	0.471	0.014	8	11	0.446	0.011	14	12
chrI	54244	A	G	67	102	0.459	0.004	85	94	0.504	0.005	13	18	0.489	0.009	19	15	0.499	0.009	87	72	0.494	0.004	34	47	0.464	0.005	106	152	0.419	0.004	29	48	0.384	0.005	6	10	0.460	0.014	7	11	0.471	0.014	14	16	0.446	0.011	18	23
chrI	54319	T	C	90	112	0.459	0.004	73	79	0.504	0.005	17	23	0.490	0.009	29	14	0.499	0.009	100	76	0.494	0.004	32	50	0.463	0.005	89	146	0.420	0.004	29	78	0.384	0.005	9	9	0.462	0.014	7	14	0.470	0.014	14	19	0.448	0.011	20	24
chrI	54478	G	A	80	84	0.459	0.004	53	64	0.504	0.005	21	28	0.488	0.009	29	42	0.500	0.009	79	58	0.495	0.004	47	79	0.464	0.005	68	99	0.419	0.004	47	89	0.383	0.005	16	11	0.463	0.014	1	8	0.471	0.014	17	23	0.449	0.011	28	32
chrI	54481	T	C	80	84	0.459	0.004	53	64	0.504	0.005	21	28	0.488	0.009	29	42	0.500	0.009	79	58	0.495	0.004	47	79	0.464	0.005	68	99	0.419	0.004	47	89	0.383	0.005	16	11	0.463	0.014	1	8	0.471	0.014	17	23	0.449	0.011	28	32
chrI	54508	A	G	88	95	0.459	0.004	67	75	0.504	0.005	24	28	0.488	0.009	31	37	0.500	0.009	92	83	0.495	0.004	51	84	0.464	0.005	86	105	0.419	0.004	41	102	0.383	0.005	14	14	0.463	0.014	6	12	0.471	0.014	16	31	0.449	0.011	35	44
chrI	54661	G	T	58	63	0.459	0.004	58	49	0.504	0.005	24	19	0.487	0.009	33	27	0.499	0.009	55	74	0.494	0.005	42	77	0.464	0.005	60	90	0.419	0.004	41	71	0.384	0.005	10	28	0.463	0.014	10	18	0.470	0.014	9	17	0.448	0.011	34	41
chrI	54679	C	T	51	60	0.459	0.004	58	34	0.504	0.005	21	16	0.487	0.009	31	25	0.499	0.009	53	72	0.494	0.005	41	78	0.464	0.005	68	83	0.419	0.004	42	64	0.384	0.005	11	30	0.463	0.014	10	19	0.470	0.014	5	13	0.448	0.011	30	48
chrI	54742	A	C	50	59	0.458	0.004	43	32	0.504	0.005	17	9	0.488	0.009	19	16	0.502	0.009	40	58	0.495	0.005	40	65	0.464	0.005	52	69	0.419	0.004	29	61	0.384	0.005	6	18	0.462	0.014	4	12	0.470	0.014	5	13	0.450	0.011	21	39
chrI	54784	A	G	41	59	0.458	0.004	37	30	0.504	0.005	5	6	0.488	0.009	23	9	0.502	0.009	30	48	0.495	0.005	35	46	0.464	0.005	51	55	0.419	0.004	22	49	0.384	0.005	3	9	0.462	0.014	2	8	0.470	0.014	5	8	0.450	0.011	17	31
chrI	54806	T	C	35	60	0.458	0.004	36	33	0.504	0.005	7	7	0.488	0.009	17	7	0.502	0.009	23	36	0.495	0.005	31	37	0.464	0.005	42	52	0.419	0.004	21	45	0.384	0.005	4	11	0.462	0.014	2	8	0.470	0.014	4	5	0.450	0.011	10	26
chrI	55145	C	T	32	52	0.461	0.004	35	35	0.504	0.005	10	12	0.487	0.009	14	3	0.500	0.009	38	49	0.496	0.005	27	20	0.463	0.005	48	62	0.420	0.004	11	25	0.384	0.005	9	6	0.464	0.014	4	11	0.472	0.014	6	9	0.445	0.011	12	25
chrI	55171	A	G	36	49	0.461	0.004	37	31	0.504	0.005	10	15	0.487	0.009	11	4	0.500	0.009	36	53	0.496	0.005	29	19	0.463	0.005	46	63	0.420	0.004	16	25	0.384	0.005	10	8	0.464	0.014	7	11	0.472	0.014	7	8	0.445	0.011	17	25
chrI	55213	A	C	40	42	0.461	0.004	36	34	0.504	0.005	9	13	0.487	0.009	8	8	0.500	0.009	31	46	0.496	0.005	25	17	0.463	0.005	42	62	0.420	0.004	18	27	0.384	0.005	9	8	0.464	0.014	9	10	0.472	0.014	8	8	0.445	0.011	15	20
chrI	55256	A	G	38	42	0.460	0.004	35	31	0.504	0.005	11	7	0.489	0.009	10	10	0.502	0.009	24	37	0.495	0.005	23	18	0.463	0.005	31	56	0.420	0.004	18	23	0.384	0.005	5	1	0.464	0.014	7	5	0.473	0.015	9	5	0.447	0.011	13	15
chrI	55327	C	A	33	45	0.460	0.004	44	47	0.504	0.005	10	7	0.488	0.009	7	15	0.502	0.009	32	47	0.494	0.005	28	21	0.464	0.005	35	64	0.420	0.004	19	28	0.385	0.005	5	0	0.466	0.014	6	5	0.473	0.014	8	8	0.447	0.011	18	17
chrI	55508	T	C	29	49	0.461	0.004	33	33	0.504	0.005	6	6	0.488	0.009	5	3	0.500	0.009	33	49	0.495	0.005	22	15	0.464	0.005	42	60	0.420	0.004	7	14	0.385	0.005	1	0	0.467	0.014	3	1	0.474	0.014	4	1	0.445	0.011	7	7
chrI	55688	T	C	23	33	0.461	0.004	23	28	0.505	0.005	4	3	0.490	0.009	3	3	0.502	0.009	34	32	0.494	0.005	9	10	0.465	0.005	29	35	0.421	0.004	7	8	0.386	0.005	0	0	0.467	0.014	2	1	0.474	0.015	1	2	0.448	0.011	3	3
chrI	55793	T	C	35	42	0.461	0.004	30	46	0.505	0.005	8	0	0.490	0.009	1	0	0.502	0.009	26	36	0.494	0.005	11	17	0.465	0.005	41	55	0.421	0.004	3	4	0.386	0.005	0	2	0.467	0.014	0	6	0.474	0.015	2	4	0.448	0.011	3	7
chrI	56007	A	G	49	58	0.461	0.004	41	48	0.505	0.005	9	5	0.490	0.009	12	7	0.502	0.009	39	48	0.494	0.005	28	22	0.465	0.005	48	61	0.421	0.004	24	8	0.386	0.005	4	4	0.467	0.014	5	5	0.474	0.015	4	11	0.448	0.011	16	15
chrI	56107	T	C	54	55	0.462	0.004	48	54	0.505	0.005	14	9	0.492	0.009	11	17	0.502	0.009	54	55	0.496	0.005	38	41	0.465	0.005	55	70	0.422	0.004	26	28	0.386	0.005	12	13	0.468	0.014	5	12	0.473	0.015	8	18	0.446	0.011	20	20
chrI	56129	T	C	60	59	0.462	0.004	51	59	0.505	0.005	11	9	0.492	0.009	11	12	0.502	0.009	52	58	0.496	0.005	35	42	0.465	0.005	55	80	0.422	0.004	26	26	0.386	0.005	12	6	0.468	0.014	3	9	0.473	0.015	7	14	0.446	0.011	13	21
chrI	56144	T	G	79	66	0.462	0.004	53	63	0.504	0.005	12	11	0.492	0.009	11	13	0.502	0.009	66	56	0.496	0.005	35	42	0.464	0.005	63	85	0.422	0.004	25	32	0.386	0.005	14	5	0.468	0.014	3	8	0.473	0.015	9	10	0.446	0.011	18	21
chrI	56195	A	G	84	55	0.462	0.004	51	54	0.504	0.005	16	15	0.492	0.009	7	14	0.502	0.009	57	53	0.496	0.005	32	45	0.464	0.005	70	91	0.422	0.004	26	41	0.386	0.005	11	3	0.468	0.014	4	5	0.473	0.015	12	11	0.446	0.011	21	21
chrI	56351	G	A	67	74	0.462	0.004	66	53	0.504	0.005	9	8	0.492	0.009	9	11	0.502	0.009	65	66	0.496	0.005	21	39	0.464	0.005	58	77	0.422	0.004	14	22	0.386	0.005	5	3	0.468	0.014	3	0	0.473	0.015	4	4	0.446	0.011	10	13
chrI	56786	G	A	52	65	0.462	0.004	45	49	0.504	0.005	9	12	0.491	0.009	11	11	0.500	0.009	52	43	0.496	0.005	36	36	0.465	0.005	57	63	0.422	0.004	25	28	0.388	0.006	4	8	0.471	0.014	4	12	0.475	0.015	5	10	0.449	0.011	16	27
chrI	56871	C	T	38	44	0.462	0.004	37	41	0.504	0.005	7	6	0.489	0.009	3	3	0.498	0.009	34	37	0.496	0.005	16	15	0.465	0.005	41	57	0.422	0.004	10	22	0.387	0.006	3	4	0.469	0.014	3	4	0.477	0.015	4	4	0.449	0.011	8	6
chrI	56878	T	C	33	42	0.462	0.004	35	34	0.504	0.005	5	4	0.489	0.009	2	3	0.498	0.009	32	32	0.496	0.005	12	14	0.465	0.005	33	53	0.422	0.004	10	18	0.387	0.006	3	4	0.469	0.014	2	2	0.477	0.015	2	2	0.449	0.011	6	4
chrI	56904	G	C	33	35	0.461	0.004	33	32	0.505	0.005	2	3	0.489	0.009	2	1	0.498	0.009	27	28	0.496	0.005	5	15	0.465	0.005	29	49	0.422	0.004	4	11	0.386	0.006	3	3	0.469	0.014	0	1	0.473	0.015	2	2	0.448	0.011	4	3
chrI	57041	C	T	61	85	0.461	0.004	56	68	0.505	0.005	15	16	0.489	0.009	15	9	0.498	0.009	46	82	0.496	0.005	33	50	0.465	0.005	71	84	0.422	0.004	21	37	0.386	0.006	15	12	0.469	0.014	7	10	0.473	0.015	9	16	0.448	0.011	27	14
chrI	57155	G	A	56	76	0.462	0.004	67	46	0.504	0.005	29	26	0.491	0.009	30	25	0.497	0.009	52	66	0.496	0.005	45	64	0.465	0.005	74	74	0.422	0.004	42	68	0.387	0.006	12	11	0.467	0.014	11	14	0.475	0.015	22	16	0.447	0.011	43	41
chrI	57320	C	T	57	95	0.462	0.005	54	52	0.503	0.005	16	15	0.489	0.009	17	14	0.496	0.009	58	77	0.497	0.005	37	57	0.464	0.005	69	104	0.422	0.004	40	63	0.387	0.006	10	6	0.468	0.014	10	10	0.475	0.015	12	14	0.449	0.011	33	35
chrI	57669	T	C	42	63	0.461	0.005	58	38	0.504	0.005	33	32	0.490	0.009	24	30	0.496	0.009	66	54	0.497	0.005	54	61	0.464	0.005	54	78	0.423	0.004	34	70	0.388	0.006	15	13	0.469	0.014	20	14	0.475	0.015	18	23	0.448	0.011	37	55
chrI	58073	G	A	52	54	0.462	0.005	41	48	0.503	0.005	24	36	0.490	0.009	21	42	0.494	0.009	48	47	0.497	0.005	60	83	0.464	0.005	54	84	0.423	0.004	52	81	0.389	0.006	7	9	0.468	0.014	9	12	0.474	0.015	20	28	0.447	0.011	31	43
chrI	58490	A	T	64	61	0.463	0.005	50	54	0.503	0.005	46	28	0.489	0.009	36	39	0.494	0.009	67	68	0.498	0.005	63	89	0.464	0.006	61	105	0.424	0.004	59	114	0.388	0.006	19	21	0.470	0.014	13	7	0.475	0.015	29	20	0.447	0.011	36	49
chrI	58494	C	T	64	61	0.463	0.005	50	54	0.503	0.005	46	28	0.489	0.009	36	39	0.494	0.009	67	68	0.498	0.005	63	89	0.464	0.006	61	105	0.424	0.004	59	114	0.388	0.006	19	21	0.470	0.014	13	7	0.475	0.015	29	20	0.447	0.011	36	49
chrI	58600	G	T	56	60	0.463	0.005	51	61	0.503	0.005	38	30	0.489	0.009	23	26	0.494	0.009	53	66	0.498	0.005	54	84	0.464	0.006	75	113	0.424	0.004	51	117	0.388	0.006	14	26	0.470	0.014	10	7	0.475	0.015	32	30	0.447	0.011	31	56
chrI	58794	G	A	61	72	0.463	0.005	53	63	0.503	0.005	28	20	0.489	0.009	28	32	0.496	0.009	76	74	0.497	0.005	50	73	0.464	0.006	67	122	0.424	0.004	45	99	0.388	0.006	14	14	0.471	0.014	10	10	0.474	0.015	16	19	0.448	0.011	34	33
chrI	58827	G	A	56	69	0.463	0.005	49	51	0.503	0.005	24	17	0.489	0.009	28	28	0.496	0.009	72	73	0.497	0.005	54	61	0.464	0.006	76	102	0.424	0.004	47	102	0.388	0.006	11	18	0.471	0.014	9	12	0.474	0.015	7	22	0.448	0.011	29	32
chrI	59073	C	T	71	101	0.462	0.005	46	64	0.502	0.005	29	7	0.487	0.009	20	27	0.496	0.009	64	68	0.497	0.005	54	59	0.467	0.006	74	112	0.421	0.004	32	68	0.388	0.006	10	11	0.467	0.015	5	11	0.476	0.015	13	13	0.445	0.011	19	27
chrI	59229	G	T	76	75	0.462	0.005	50	51	0.504	0.005	15	6	0.490	0.009	19	16	0.495	0.009	66	72	0.496	0.005	38	51	0.466	0.006	92	90	0.423	0.004	31	46	0.386	0.006	9	6	0.468	0.015	2	5	0.476	0.015	16	5	0.449	0.012	16	27
chrI	59265	C	A	84	70	0.462	0.005	51	60	0.504	0.005	10	6	0.490	0.009	9	14	0.495	0.009	63	71	0.496	0.005	31	46	0.466	0.006	80	87	0.423	0.004	30	41	0.386	0.006	9	6	0.468	0.015	5	5	0.476	0.015	16	3	0.449	0.012	14	18
chrI	59349	A	C	63	57	0.462	0.005	47	54	0.502	0.005	14	6	0.489	0.009	19	17	0.494	0.009	50	72	0.497	0.005	38	36	0.469	0.006	51	82	0.422	0.004	24	47	0.388	0.006	6	5	0.471	0.015	4	8	0.473	0.015	10	2	0.447	0.012	11	13
chrI	59394	G	A	46	51	0.462	0.005	39	41	0.502	0.005	15	8	0.489	0.009	14	11	0.494	0.009	42	62	0.497	0.005	33	34	0.469	0.006	51	72	0.422	0.004	29	42	0.388	0.006	3	5	0.471	0.015	3	6	0.473	0.015	6	2	0.447	0.012	11	12
chrI	59475	C	T	51	58	0.461	0.005	37	40	0.504	0.005	10	10	0.490	0.009	16	18	0.494	0.009	60	50	0.498	0.005	30	44	0.467	0.006	53	101	0.424	0.004	33	50	0.388	0.006	5	9	0.472	0.015	6	16	0.478	0.015	11	6	0.450	0.012	19	7
chrI	59496	A	G	58	68	0.461	0.005	40	41	0.504	0.005	12	13	0.490	0.009	20	21	0.494	0.009	65	58	0.498	0.005	37	53	0.467	0.006	58	107	0.424	0.004	37	58	0.388	0.006	7	11	0.472	0.015	8	15	0.478	0.015	15	8	0.450	0.012	19	8
chrI	59659	C	G	92	88	0.462	0.005	63	74	0.502	0.005	31	29	0.489	0.010	30	36	0.491	0.009	72	69	0.499	0.005	76	83	0.467	0.006	91	94	0.422	0.004	57	85	0.387	0.006	14	20	0.474	0.015	12	16	0.473	0.015	20	25	0.451	0.012	20	52
chrI	59976	T	C	61	68	0.462	0.005	49	56	0.503	0.005	16	24	0.488	0.010	24	18	0.493	0.009	60	69	0.498	0.005	32	76	0.468	0.006	54	99	0.423	0.004	28	57	0.389	0.006	10	9	0.474	0.015	9	5	0.475	0.016	13	22	0.450	0.012	17	33
chrI	59985	T	C	67	72	0.462	0.005	54	54	0.503	0.005	18	27	0.488	0.010	23	18	0.493	0.009	64	72	0.498	0.005	32	74	0.468	0.006	58	102	0.423	0.004	29	56	0.389	0.006	11	11	0.474	0.015	8	7	0.475	0.016	17	22	0.450	0.012	18	33
chrI	60165	T	C	48	60	0.462	0.005	44	46	0.503	0.005	10	13	0.489	0.010	14	13	0.492	0.009	50	52	0.498	0.005	28	41	0.469	0.006	55	98	0.423	0.004	36	51	0.390	0.006	6	5	0.474	0.015	2	10	0.475	0.016	7	16	0.449	0.012	11	13
chrI	60198	C	T	47	63	0.462	0.005	49	41	0.503	0.005	8	12	0.488	0.010	17	17	0.489	0.009	50	42	0.498	0.005	32	43	0.468	0.006	55	98	0.423	0.004	33	44	0.390	0.006	5	4	0.474	0.015	3	8	0.475	0.016	7	20	0.449	0.012	13	13
chrI	60246	C	T	52	54	0.462	0.005	42	47	0.504	0.005	10	9	0.487	0.010	15	17	0.488	0.009	50	45	0.498	0.005	39	44	0.468	0.006	49	87	0.423	0.004	30	43	0.390	0.006	4	4	0.473	0.015	1	8	0.476	0.016	7	15	0.449	0.012	14	14
chrI	60384	C	T	74	92	0.463	0.005	64	56	0.504	0.005	13	14	0.487	0.010	13	22	0.489	0.009	71	87	0.497	0.005	46	38	0.469	0.006	81	111	0.424	0.004	31	58	0.391	0.006	7	4	0.473	0.015	7	6	0.476	0.016	11	15	0.449	0.012	25	19
chrI	60417	C	T	76	94	0.463	0.005	71	56	0.504	0.005	14	26	0.487	0.010	13	23	0.489	0.009	70	81	0.497	0.005	56	43	0.469	0.006	83	119	0.424	0.004	34	65	0.391	0.006	7	9	0.473	0.015	8	3	0.476	0.016	14	17	0.449	0.012	27	22
chrI	60526	A	G	49	73	0.463	0.005	53	42	0.504	0.005	21	31	0.487	0.010	24	26	0.489	0.009	55	52	0.497	0.005	50	76	0.469	0.006	48	80	0.424	0.004	47	74	0.391	0.006	12	17	0.473	0.015	13	8	0.477	0.016	17	23	0.449	0.012	35	28
chrI	60774	T	C	86	90	0.463	0.005	79	59	0.504	0.005	47	35	0.487	0.010	40	36	0.489	0.009	77	103	0.497	0.005	83	94	0.469	0.006	94	160	0.424	0.004	68	123	0.391	0.006	25	28	0.473	0.015	17	10	0.477	0.016	26	26	0.449	0.012	46	59
chrI	60912	A	G	81	93	0.463	0.005	61	52	0.503	0.005	49	41	0.486	0.010	37	52	0.491	0.009	71	66	0.497	0.005	80	75	0.470	0.006	83	129	0.424	0.004	66	97	0.390	0.006	25	24	0.474	0.015	16	13	0.477	0.016	33	33	0.449	0.012	37	67
chrI	61032	T	C	85	79	0.463	0.005	69	60	0.503	0.005	46	47	0.481	0.010	46	38	0.490	0.009	71	67	0.498	0.005	87	107	0.471	0.006	88	129	0.424	0.004	92	124	0.390	0.006	15	16	0.478	0.015	24	21	0.477	0.016	33	29	0.451	0.012	42	56
chrI	61900	C	T	71	79	0.462	0.005	47	59	0.503	0.005	19	29	0.483	0.010	24	34	0.488	0.009	62	69	0.496	0.005	44	58	0.470	0.006	73	98	0.424	0.004	55	80	0.391	0.006	8	14	0.474	0.015	9	16	0.476	0.016	19	20	0.448	0.012	24	31
chrI	62361	T	C	60	71	0.462	0.005	54	46	0.503	0.005	43	32	0.482	0.010	32	36	0.490	0.010	65	63	0.496	0.005	81	105	0.470	0.006	69	75	0.425	0.004	54	97	0.391	0.006	30	17	0.479	0.015	15	16	0.481	0.016	20	40	0.448	0.012	27	51
chrI	62654	C	T	47	52	0.462	0.005	32	50	0.505	0.005	11	7	0.481	0.010	1	8	0.488	0.010	51	46	0.495	0.005	24	22	0.469	0.006	53	80	0.426	0.004	23	27	0.391	0.006	4	6	0.482	0.015	1	0	0.481	0.016	8	12	0.449	0.012	4	15
chrI	63115	G	C	70	68	0.462	0.005	37	56	0.504	0.005	27	32	0.481	0.010	39	28	0.488	0.010	58	56	0.494	0.005	68	65	0.469	0.006	59	110	0.427	0.004	51	77	0.391	0.006	15	20	0.483	0.016	15	13	0.479	0.016	19	21	0.448	0.012	33	38
chrI	63520	T	C	65	67	0.461	0.005	43	46	0.503	0.005	17	9	0.480	0.010	16	13	0.489	0.010	55	50	0.494	0.005	33	45	0.470	0.006	78	83	0.427	0.004	22	46	0.392	0.006	3	8	0.484	0.015	4	5	0.480	0.016	12	9	0.449	0.012	9	11
chrI	63728	T	C	68	82	0.460	0.005	62	46	0.503	0.005	11	24	0.479	0.010	22	5	0.489	0.010	64	58	0.492	0.005	29	40	0.471	0.006	70	100	0.427	0.004	22	43	0.392	0.006	4	2	0.482	0.016	6	2	0.479	0.016	9	12	0.447	0.013	21	12
chrI	64483	G	A	65	102	0.461	0.005	54	57	0.503	0.005	15	11	0.476	0.010	14	12	0.492	0.010	75	74	0.491	0.005	46	46	0.472	0.006	94	81	0.427	0.004	20	38	0.392	0.006	7	6	0.481	0.016	8	7	0.479	0.016	12	12	0.452	0.013	16	19
chrI	65031	T	C	59	80	0.462	0.005	55	64	0.503	0.006	9	15	0.475	0.010	17	16	0.493	0.010	76	50	0.491	0.005	33	43	0.471	0.006	63	82	0.428	0.005	27	55	0.394	0.006	6	3	0.478	0.016	8	5	0.485	0.017	11	15	0.451	0.013	10	19
chrI	65365	G	A	37	46	0.462	0.005	30	55	0.503	0.006	9	10	0.475	0.010	15	18	0.493	0.010	46	40	0.491	0.005	37	28	0.471	0.006	37	45	0.428	0.005	27	26	0.394	0.006	7	2	0.478	0.016	3	3	0.485	0.017	6	5	0.451	0.013	9	16
chrI	65453	A	G	20	41	0.462	0.005	31	35	0.503	0.006	8	13	0.475	0.010	7	6	0.493	0.010	34	28	0.491	0.005	33	15	0.471	0.006	29	36	0.428	0.005	20	21	0.394	0.006	3	0	0.478	0.016	0	2	0.485	0.017	1	8	0.451	0.013	6	13
chrI	65506	T	C	18	36	0.462	0.005	25	22	0.502	0.006	8	6	0.475	0.010	3	2	0.491	0.010	22	23	0.491	0.005	13	7	0.470	0.006	19	32	0.430	0.005	12	10	0.394	0.006	5	0	0.478	0.016	0	0	0.485	0.017	0	9	0.451	0.013	4	9
chrI	65514	A	T	22	37	0.462	0.005	25	22	0.502	0.006	8	2	0.475	0.010	3	2	0.491	0.010	23	22	0.491	0.005	11	7	0.470	0.006	19	32	0.430	0.005	12	9	0.394	0.006	5	0	0.478	0.016	2	0	0.485	0.017	0	7	0.451	0.013	4	7
chrI	65570	A	G	13	19	0.462	0.005	11	10	0.502	0.006	5	0	0.475	0.010	0	2	0.491	0.010	15	17	0.491	0.005	3	1	0.470	0.006	13	17	0.430	0.005	3	2	0.394	0.006	2	0	0.478	0.016	2	0	0.485	0.017	0	2	0.451	0.013	0	6
chrI	65590	T	C	12	16	0.462	0.005	10	11	0.502	0.006	4	0	0.475	0.010	0	2	0.491	0.010	13	15	0.491	0.005	2	1	0.470	0.006	11	16	0.430	0.005	1	0	0.394	0.006	1	0	0.478	0.016	2	0	0.485	0.017	0	2	0.451	0.013	0	5
chrI	65719	C	T	14	16	0.462	0.005	16	16	0.502	0.006	2	1	0.475	0.011	2	1	0.490	0.010	8	12	0.490	0.005	4	5	0.470	0.006	11	15	0.430	0.005	2	12	0.394	0.006	1	0	0.481	0.016	1	0	0.482	0.017	1	4	0.452	0.013	5	3
chrI	65871	G	A	27	33	0.462	0.005	30	25	0.502	0.006	9	8	0.473	0.011	11	9	0.488	0.010	27	29	0.491	0.005	28	23	0.471	0.006	28	34	0.430	0.005	20	27	0.393	0.006	3	2	0.483	0.016	5	6	0.487	0.017	4	11	0.454	0.013	5	8
chrI	65892	A	C	33	36	0.462	0.005	30	30	0.502	0.006	9	9	0.473	0.011	12	11	0.488	0.010	31	31	0.491	0.005	29	22	0.471	0.006	29	34	0.430	0.005	20	28	0.393	0.006	4	4	0.483	0.016	3	3	0.487	0.017	4	12	0.454	0.013	5	10
chrI	65910	T	C	33	42	0.462	0.005	32	32	0.502	0.006	10	12	0.473	0.011	11	11	0.488	0.010	30	31	0.491	0.005	30	27	0.471	0.006	35	35	0.430	0.005	20	31	0.393	0.006	4	4	0.483	0.016	2	4	0.487	0.017	3	11	0.454	0.013	5	11
chrI	65991	G	A	34	59	0.462	0.005	35	45	0.502	0.006	14	15	0.475	0.011	16	15	0.487	0.010	30	41	0.491	0.005	37	44	0.471	0.006	43	44	0.431	0.005	33	52	0.393	0.006	6	7	0.481	0.016	5	4	0.484	0.017	9	10	0.454	0.013	10	23
chrI	66003	T	C	33	63	0.462	0.005	27	43	0.502	0.006	15	15	0.475	0.011	14	15	0.487	0.010	29	46	0.491	0.005	38	44	0.471	0.006	41	46	0.431	0.005	31	53	0.393	0.006	6	6	0.481	0.016	4	3	0.484	0.017	9	13	0.454	0.013	11	25
chrI	66033	A	G	32	64	0.463	0.005	32	46	0.502	0.006	16	19	0.474	0.011	13	17	0.486	0.010	35	51	0.491	0.005	35	43	0.469	0.006	46	54	0.430	0.005	27	46	0.394	0.006	4	8	0.480	0.016	5	3	0.484	0.017	8	12	0.453	0.013	13	26
chrI	66948	C	T	56	74	0.461	0.005	55	51	0.500	0.006	8	12	0.474	0.011	15	15	0.483	0.010	49	54	0.490	0.005	45	38	0.468	0.006	50	68	0.430	0.005	30	40	0.394	0.006	3	9	0.480	0.016	10	5	0.481	0.018	7	9	0.451	0.013	13	13
chrI	67269	A	G	62	92	0.462	0.005	61	54	0.501	0.006	10	12	0.474	0.011	21	21	0.484	0.010	64	74	0.491	0.005	64	60	0.468	0.006	71	87	0.431	0.005	54	53	0.396	0.006	11	17	0.482	0.016	7	9	0.479	0.017	10	8	0.450	0.013	27	30
chrI	67275	G	A	62	92	0.462	0.005	59	55	0.501	0.006	9	12	0.474	0.011	23	21	0.484	0.010	67	74	0.491	0.005	61	59	0.468	0.006	70	82	0.431	0.005	54	52	0.396	0.006	10	18	0.482	0.016	6	9	0.479	0.017	11	9	0.450	0.013	25	32
chrI	67421	A	C	49	47	0.463	0.005	36	32	0.501	0.006	29	23	0.474	0.011	38	24	0.484	0.010	53	58	0.490	0.005	58	62	0.469	0.006	56	75	0.431	0.005	39	65	0.395	0.006	14	9	0.482	0.016	2	10	0.479	0.017	10	11	0.450	0.013	24	33
chrI	67441	G	A	46	46	0.463	0.005	34	32	0.501	0.006	26	21	0.474	0.011	33	20	0.484	0.010	51	54	0.490	0.005	57	63	0.469	0.006	54	78	0.431	0.005	43	64	0.395	0.006	14	8	0.482	0.016	4	9	0.479	0.017	8	10	0.450	0.013	23	30
chrI	67476	C	G	58	65	0.463	0.005	51	43	0.501	0.006	30	19	0.477	0.011	30	24	0.483	0.010	67	59	0.490	0.005	71	48	0.468	0.006	67	89	0.431	0.005	42	62	0.395	0.006	10	5	0.482	0.017	4	6	0.479	0.018	8	8	0.450	0.013	24	31
chrI	67566	G	C	60	75	0.462	0.005	66	62	0.501	0.006	26	23	0.477	0.011	24	27	0.484	0.010	77	72	0.488	0.005	64	50	0.468	0.006	78	73	0.432	0.005	55	59	0.396	0.006	11	11	0.482	0.017	9	11	0.478	0.017	8	12	0.450	0.013	19	19
chrI	68278	T	G	52	47	0.465	0.005	25	36	0.502	0.006	25	5	0.487	0.011	13	31	0.484	0.010	34	33	0.490	0.005	30	36	0.469	0.006	59	48	0.433	0.005	24	53	0.398	0.007	8	13	0.484	0.017	9	12	0.477	0.018	14	15	0.449	0.013	12	33
chrI	68284	T	A	55	51	0.466	0.005	27	35	0.500	0.006	27	8	0.486	0.011	15	32	0.484	0.010	44	33	0.490	0.005	34	39	0.469	0.006	61	47	0.433	0.005	27	55	0.398	0.007	8	12	0.484	0.017	9	12	0.477	0.018	17	17	0.448	0.013	13	34
chrI	69603	T	C	28	36	0.465	0.005	30	24	0.501	0.006	3	9	0.487	0.011	5	6	0.479	0.010	19	21	0.489	0.005	18	21	0.471	0.006	39	42	0.435	0.005	13	26	0.401	0.007	0	3	0.485	0.017	3	0	0.478	0.018	1	4	0.449	0.013	9	6
chrI	69675	G	A	21	31	0.465	0.005	17	21	0.501	0.006	0	2	0.487	0.011	4	6	0.479	0.010	18	24	0.489	0.005	11	14	0.471	0.006	34	36	0.435	0.005	12	16	0.401	0.007	0	1	0.485	0.017	1	0	0.478	0.018	0	2	0.449	0.013	9	1
chrI	69678	A	G	21	31	0.465	0.005	17	21	0.501	0.006	0	2	0.487	0.011	4	6	0.479	0.010	18	24	0.489	0.005	11	14	0.471	0.006	34	36	0.435	0.005	12	16	0.401	0.007	0	1	0.485	0.017	1	0	0.478	0.018	0	2	0.449	0.013	9	1
chrI	70024	T	C	35	44	0.466	0.005	45	31	0.503	0.006	18	29	0.486	0.011	18	35	0.480	0.011	36	48	0.488	0.005	36	42	0.472	0.006	58	51	0.436	0.005	36	44	0.402	0.007	9	12	0.485	0.017	8	13	0.473	0.018	16	10	0.452	0.013	19	27
chrI	70045	A	G	40	43	0.466	0.005	40	35	0.503	0.006	20	22	0.486	0.011	14	31	0.480	0.011	34	47	0.488	0.005	33	44	0.472	0.006	51	53	0.436	0.005	35	50	0.402	0.007	9	11	0.485	0.017	7	8	0.473	0.018	9	15	0.452	0.013	20	23
chrI	70071	C	T	42	49	0.466	0.005	37	35	0.503	0.006	19	17	0.486	0.011	12	25	0.480	0.011	32	45	0.488	0.005	34	48	0.472	0.006	55	52	0.436	0.005	32	48	0.402	0.007	11	12	0.485	0.017	7	10	0.473	0.018	9	14	0.452	0.013	18	26
chrI	70280	A	G	46	54	0.466	0.005	46	39	0.502	0.006	17	7	0.487	0.011	14	14	0.479	0.011	51	52	0.488	0.005	32	23	0.472	0.006	54	60	0.436	0.005	15	22	0.402	0.007	5	4	0.485	0.017	2	8	0.476	0.018	3	7	0.451	0.014	12	12
chrI	70905	G	C	0	0	0.466	0.005	0	3	0.501	0.006	0	1	0.483	0.011	0	1	0.478	0.011	0	1	0.487	0.005	0	1	0.474	0.007	0	2	0.435	0.005	0	0	0.401	0.007	0	0	0.485	0.017	0	0	0.476	0.018	0	0	0.451	0.014	0	0
chrI	70979	C	T	8	13	0.467	0.005	6	14	0.501	0.006	1	2	0.484	0.011	0	2	0.480	0.011	15	13	0.486	0.005	7	4	0.473	0.007	21	13	0.435	0.005	6	4	0.401	0.007	0	1	0.487	0.017	0	2	0.476	0.018	1	1	0.451	0.014	0	2
chrI	71601	G	A	28	30	0.464	0.005	23	22	0.502	0.006	2	2	0.482	0.011	0	2	0.484	0.011	24	26	0.486	0.006	11	12	0.474	0.007	28	34	0.437	0.005	4	12	0.400	0.007	0	0	0.486	0.017	1	3	0.475	0.018	3	0	0.456	0.014	1	3
chrI	73882	C	T	42	54	0.461	0.005	33	45	0.501	0.006	8	12	0.489	0.012	10	10	0.479	0.011	63	43	0.484	0.006	29	26	0.477	0.007	65	55	0.438	0.005	25	33	0.406	0.007	4	1	0.498	0.018	3	6	0.468	0.019	2	8	0.464	0.014	8	8
chrI	73976	A	T	57	77	0.463	0.005	54	44	0.501	0.006	13	13	0.489	0.012	9	12	0.478	0.011	62	52	0.485	0.006	31	37	0.478	0.007	74	90	0.438	0.005	22	42	0.406	0.007	9	1	0.499	0.018	10	2	0.468	0.019	7	8	0.462	0.014	21	13
chrI	73999	A	G	59	79	0.463	0.005	53	41	0.501	0.006	13	13	0.489	0.012	7	8	0.478	0.011	66	51	0.485	0.006	31	40	0.478	0.007	76	96	0.438	0.005	18	43	0.406	0.007	5	0	0.499	0.018	11	2	0.468	0.019	5	6	0.462	0.014	20	13
chrI	74047	C	T	61	78	0.461	0.005	52	35	0.502	0.006	7	15	0.493	0.012	10	14	0.480	0.011	68	36	0.486	0.006	41	48	0.477	0.007	85	98	0.437	0.005	23	46	0.406	0.007	9	5	0.500	0.018	11	6	0.468	0.019	12	6	0.462	0.014	20	18
chrI	74050	A	G	61	78	0.461	0.005	52	35	0.502	0.006	7	15	0.493	0.012	10	14	0.480	0.011	68	36	0.486	0.006	41	48	0.477	0.007	85	98	0.437	0.005	23	46	0.406	0.007	9	5	0.500	0.018	11	6	0.468	0.019	12	6	0.462	0.014	20	18
chrI	74139	A	G	59	64	0.463	0.005	51	34	0.499	0.006	15	21	0.492	0.012	11	25	0.481	0.011	62	40	0.486	0.006	40	56	0.477	0.007	83	84	0.437	0.005	26	40	0.404	0.007	3	4	0.494	0.018	3	6	0.471	0.019	13	9	0.458	0.014	12	21
chrI	74156	T	G	52	61	0.463	0.005	49	41	0.502	0.006	16	25	0.489	0.012	9	27	0.478	0.011	62	42	0.486	0.006	41	56	0.477	0.007	79	80	0.439	0.005	30	42	0.406	0.007	4	4	0.499	0.018	4	5	0.468	0.019	9	10	0.463	0.014	17	23
chrI	76368	G	C	43	30	0.464	0.006	37	36	0.501	0.006	9	14	0.492	0.012	9	14	0.474	0.011	43	50	0.484	0.006	39	24	0.485	0.007	40	55	0.441	0.005	31	31	0.411	0.007	7	4	0.509	0.019	4	3	0.483	0.020	8	3	0.470	0.015	6	7
chrI	76386	G	A	39	29	0.464	0.006	37	35	0.501	0.006	10	15	0.492	0.012	12	13	0.474	0.011	41	45	0.484	0.006	38	28	0.485	0.007	32	49	0.441	0.005	32	33	0.411	0.007	5	4	0.509	0.019	5	3	0.483	0.020	7	2	0.470	0.015	6	11
chrI	76417	T	C	35	36	0.464	0.006	37	37	0.501	0.006	12	8	0.492	0.012	13	12	0.471	0.011	37	55	0.486	0.006	37	27	0.485	0.007	32	51	0.442	0.005	24	33	0.411	0.007	6	4	0.509	0.019	5	6	0.482	0.020	8	1	0.468	0.015	11	17
chrI	76456	G	A	38	45	0.464	0.006	35	41	0.501	0.006	13	8	0.492	0.012	14	10	0.471	0.011	47	52	0.486	0.006	27	37	0.485	0.007	42	59	0.442	0.005	25	36	0.411	0.007	4	2	0.509	0.019	5	5	0.482	0.020	6	0	0.468	0.015	12	18
chrI	76496	A	G	52	41	0.464	0.006	36	39	0.501	0.006	8	12	0.492	0.012	17	5	0.471	0.011	45	42	0.486	0.006	20	31	0.485	0.007	45	69	0.442	0.005	23	31	0.411	0.007	4	2	0.509	0.019	4	3	0.482	0.020	1	0	0.468	0.015	7	13
chrI	76497	A	G	52	41	0.464	0.006	36	39	0.501	0.006	8	12	0.492	0.012	17	5	0.471	0.011	45	42	0.486	0.006	20	31	0.485	0.007	45	69	0.442	0.005	23	31	0.411	0.007	4	2	0.509	0.019	4	3	0.482	0.020	1	0	0.468	0.015	7	13
chrI	76693	G	A	44	47	0.464	0.006	50	48	0.501	0.006	11	10	0.490	0.012	11	10	0.473	0.012	48	47	0.485	0.006	32	33	0.485	0.007	48	62	0.442	0.005	11	12	0.411	0.007	5	7	0.509	0.019	0	4	0.481	0.020	4	5	0.468	0.015	10	11
chrI	77115	G	T	49	38	0.465	0.006	38	39	0.502	0.007	3	2	0.490	0.012	4	4	0.473	0.012	52	37	0.486	0.006	16	16	0.485	0.007	40	54	0.443	0.005	6	17	0.411	0.007	0	1	0.509	0.019	3	1	0.480	0.020	5	2	0.468	0.015	5	4
chrI	78883	T	A	94	109	0.466	0.006	73	68	0.502	0.007	15	21	0.491	0.013	16	22	0.469	0.012	82	98	0.488	0.006	40	56	0.489	0.007	101	124	0.444	0.006	43	40	0.412	0.008	5	6	0.506	0.020	5	7	0.481	0.021	11	4	0.475	0.016	11	23
chrI	80368	A	G	74	87	0.467	0.006	53	56	0.505	0.007	16	15	0.486	0.014	17	22	0.473	0.013	69	66	0.488	0.007	58	32	0.494	0.008	82	84	0.449	0.006	54	55	0.424	0.008	10	7	0.510	0.021	5	7	0.479	0.022	8	12	0.474	0.017	24	32
chrI	81442	G	A	88	70	0.466	0.006	63	61	0.506	0.007	20	24	0.491	0.014	21	18	0.474	0.013	54	79	0.489	0.007	51	36	0.500	0.008	84	76	0.451	0.006	45	65	0.429	0.008	4	5	0.509	0.022	10	9	0.480	0.024	19	7	0.478	0.017	27	16
chrI	82379	G	A	53	69	0.466	0.007	49	59	0.503	0.008	23	17	0.491	0.014	16	36	0.472	0.014	63	77	0.489	0.007	52	55	0.505	0.008	80	100	0.457	0.006	47	53	0.433	0.009	14	11	0.515	0.024	7	10	0.472	0.025	13	19	0.483	0.018	13	25
chrI	84521	G	A	32	60	0.464	0.007	32	36	0.505	0.008	4	9	0.490	0.015	9	5	0.472	0.014	39	48	0.488	0.007	22	15	0.512	0.009	46	67	0.460	0.006	23	19	0.437	0.009	4	5	0.521	0.026	3	2	0.474	0.026	5	2	0.489	0.019	14	15
chrI	84810	A	C	41	48	0.462	0.007	36	32	0.508	0.008	12	13	0.487	0.016	11	11	0.466	0.015	52	30	0.487	0.007	35	28	0.514	0.009	34	61	0.463	0.007	27	31	0.442	0.010	7	8	0.525	0.026	10	5	0.471	0.027	14	8	0.488	0.020	17	16
chrI	85480	C	T	73	76	0.462	0.007	48	52	0.508	0.008	14	19	0.487	0.016	21	17	0.466	0.015	59	86	0.486	0.007	39	62	0.514	0.009	86	93	0.463	0.007	31	44	0.442	0.010	13	1	0.525	0.026	7	3	0.471	0.027	17	9	0.488	0.020	20	20
chrI	85751	C	T	73	66	0.463	0.007	52	51	0.506	0.008	1	6	0.493	0.016	7	14	0.466	0.015	53	79	0.486	0.008	19	23	0.516	0.009	51	58	0.464	0.007	24	20	0.444	0.010	1	0	0.523	0.026	1	4	0.471	0.027	3	4	0.489	0.021	9	9
chrI	88173	C	A	60	56	0.466	0.007	57	43	0.511	0.008	11	12	0.500	0.017	12	9	0.464	0.015	60	51	0.482	0.008	36	39	0.516	0.010	77	77	0.462	0.007	27	26	0.446	0.010	7	2	0.524	0.027	2	6	0.462	0.029	7	14	0.492	0.021	9	20
chrI	88212	C	T	53	65	0.466	0.007	60	51	0.511	0.008	8	9	0.500	0.017	8	7	0.464	0.015	59	56	0.482	0.008	34	35	0.516	0.010	72	72	0.462	0.007	24	37	0.446	0.010	11	3	0.524	0.027	2	5	0.462	0.029	7	15	0.492	0.021	14	11
chrI	88393	A	C	77	80	0.467	0.007	64	61	0.510	0.009	6	6	0.501	0.017	9	6	0.464	0.016	53	64	0.483	0.008	26	20	0.515	0.010	71	92	0.463	0.007	12	30	0.446	0.010	0	3	0.522	0.027	3	1	0.450	0.030	5	5	0.494	0.022	11	9
chrI	88638	A	G	65	83	0.469	0.008	61	59	0.510	0.009	8	9	0.503	0.017	15	11	0.461	0.016	49	81	0.483	0.008	29	28	0.515	0.010	78	79	0.463	0.007	31	29	0.444	0.010	1	2	0.531	0.028	4	5	0.452	0.031	4	10	0.492	0.022	8	13
chrI	88645	G	C	68	79	0.469	0.008	64	55	0.509	0.009	8	9	0.499	0.017	13	11	0.458	0.016	48	76	0.483	0.008	28	26	0.514	0.010	76	78	0.466	0.007	30	31	0.447	0.010	1	4	0.524	0.027	4	4	0.454	0.031	4	7	0.488	0.022	9	13
chrI	88782	G	A	91	89	0.468	0.008	67	61	0.508	0.008	17	19	0.499	0.017	22	18	0.450	0.015	88	71	0.484	0.008	43	44	0.513	0.010	102	115	0.464	0.007	25	34	0.448	0.010	4	10	0.518	0.027	8	7	0.457	0.030	13	14	0.492	0.021	21	24
chrI	88812	A	G	92	98	0.468	0.008	71	70	0.508	0.008	18	17	0.499	0.017	25	21	0.450	0.015	86	81	0.484	0.008	44	42	0.513	0.010	110	123	0.464	0.007	28	34	0.448	0.010	4	9	0.518	0.027	5	6	0.457	0.030	12	13	0.492	0.021	19	21
chrI	89010	T	C	75	79	0.468	0.008	72	53	0.508	0.008	19	13	0.499	0.017	21	17	0.450	0.015	71	66	0.484	0.008	34	32	0.513	0.010	80	84	0.464	0.007	33	46	0.448	0.010	1	3	0.518	0.027	7	5	0.457	0.030	10	6	0.492	0.021	18	14
chrI	89060	C	T	66	84	0.468	0.008	61	52	0.508	0.008	15	9	0.499	0.017	17	16	0.450	0.015	77	68	0.484	0.008	45	29	0.513	0.010	91	92	0.464	0.007	35	41	0.448	0.010	1	2	0.518	0.027	5	4	0.457	0.030	12	5	0.492	0.021	15	17
chrI	89266	A	C	94	74	0.468	0.008	68	68	0.508	0.008	12	3	0.499	0.017	13	11	0.450	0.015	88	77	0.484	0.008	31	22	0.513	0.010	85	92	0.464	0.007	22	25	0.448	0.010	5	2	0.518	0.027	6	3	0.457	0.030	8	11	0.492	0.021	15	17
chrI	89268	T	C	94	74	0.468	0.008	68	68	0.508	0.008	12	3	0.499	0.017	13	11	0.450	0.015	88	77	0.484	0.008	31	22	0.513	0.010	85	92	0.464	0.007	22	25	0.448	0.010	5	2	0.518	0.027	6	3	0.457	0.030	8	11	0.492	0.021	15	17
chrI	89334	T	C	81	80	0.468	0.008	57	67	0.508	0.008	17	9	0.499	0.017	12	22	0.450	0.015	76	78	0.484	0.008	33	35	0.513	0.010	83	86	0.464	0.007	35	29	0.448	0.010	7	1	0.518	0.027	3	6	0.457	0.030	5	9	0.492	0.021	17	17
chrI	89430	C	T	74	86	0.469	0.008	54	48	0.508	0.009	19	19	0.497	0.017	12	17	0.450	0.016	78	77	0.484	0.008	51	51	0.512	0.010	100	94	0.463	0.007	25	47	0.447	0.010	8	6	0.520	0.027	3	2	0.457	0.031	7	5	0.496	0.022	13	23
chrI	89433	A	G	74	86	0.469	0.008	54	48	0.508	0.009	19	19	0.497	0.017	12	17	0.450	0.016	78	77	0.484	0.008	51	51	0.512	0.010	100	94	0.463	0.007	25	47	0.447	0.010	8	6	0.520	0.027	3	2	0.457	0.031	7	5	0.496	0.022	13	23
chrI	89472	A	G	90	90	0.469	0.008	60	51	0.508	0.009	19	22	0.497	0.017	14	17	0.450	0.016	80	71	0.484	0.008	53	50	0.512	0.010	106	107	0.463	0.007	29	41	0.447	0.010	10	2	0.520	0.027	5	3	0.457	0.031	8	7	0.496	0.022	19	26
chrI	89484	C	G	91	94	0.469	0.008	67	53	0.508	0.009	19	19	0.497	0.017	15	16	0.450	0.016	77	72	0.484	0.008	64	46	0.512	0.010	112	102	0.463	0.007	28	40	0.447	0.010	9	2	0.520	0.027	9	3	0.457	0.031	9	9	0.497	0.022	17	24
chrI	89494	A	G	90	95	0.469	0.008	66	51	0.508	0.009	17	19	0.497	0.017	15	14	0.450	0.016	71	64	0.484	0.008	60	50	0.512	0.010	108	93	0.463	0.007	22	38	0.447	0.010	6	2	0.520	0.027	9	3	0.457	0.031	8	10	0.497	0.022	18	25
chrI	89561	T	C	57	104	0.469	0.008	65	41	0.508	0.009	29	22	0.497	0.017	22	15	0.450	0.016	52	63	0.484	0.008	58	59	0.512	0.010	82	107	0.463	0.007	36	42	0.447	0.010	9	8	0.520	0.027	10	2	0.457	0.031	5	9	0.497	0.022	17	26
chrI	89679	T	A	56	79	0.469	0.008	55	60	0.508	0.009	21	16	0.497	0.017	13	17	0.450	0.016	54	62	0.484	0.008	53	56	0.512	0.010	73	97	0.463	0.007	31	60	0.447	0.010	7	10	0.520	0.027	2	3	0.457	0.031	6	10	0.497	0.022	9	33
chrI	89705	T	C	58	90	0.469	0.008	55	62	0.508	0.009	19	13	0.497	0.017	10	15	0.450	0.016	54	62	0.484	0.008	42	55	0.512	0.010	78	104	0.463	0.007	34	53	0.447	0.010	7	6	0.520	0.027	2	4	0.457	0.031	7	12	0.497	0.022	11	32
chrI	89805	C	T	76	118	0.469	0.008	70	70	0.508	0.009	14	17	0.497	0.017	20	15	0.450	0.016	54	74	0.484	0.008	37	56	0.512	0.010	74	114	0.463	0.007	38	58	0.447	0.010	12	7	0.520	0.027	10	4	0.457	0.031	16	10	0.497	0.022	25	33
chrI	89979	A	G	54	86	0.469	0.008	64	59	0.508	0.009	7	3	0.498	0.017	5	9	0.450	0.016	62	77	0.484	0.008	29	26	0.512	0.010	73	94	0.463	0.007	27	33	0.447	0.010	7	8	0.520	0.027	1	3	0.457	0.031	8	9	0.497	0.022	9	17
chrI	90064	G	T	48	56	0.469	0.008	42	45	0.508	0.009	13	6	0.498	0.017	6	4	0.450	0.016	47	52	0.484	0.008	27	31	0.512	0.010	50	76	0.463	0.007	15	36	0.447	0.010	4	1	0.520	0.027	2	6	0.457	0.031	6	4	0.497	0.022	4	20
chrI	92657	A	G	42	71	0.468	0.008	35	35	0.504	0.009	6	10	0.506	0.017	6	6	0.452	0.016	33	53	0.487	0.008	16	30	0.509	0.010	57	63	0.456	0.007	11	16	0.460	0.010	1	0	0.532	0.028	3	2	0.473	0.031	3	5	0.475	0.021	7	10
chrI	92891	C	T	75	91	0.469	0.008	70	76	0.504	0.009	12	14	0.507	0.017	19	21	0.452	0.016	64	89	0.487	0.008	55	47	0.508	0.010	82	110	0.455	0.007	51	59	0.459	0.010	13	15	0.532	0.028	4	6	0.473	0.031	13	13	0.475	0.021	22	29
chrI	93407	G	T	62	74	0.469	0.008	51	46	0.504	0.009	36	40	0.507	0.017	18	37	0.452	0.016	57	64	0.487	0.008	80	59	0.508	0.010	61	84	0.455	0.007	67	71	0.459	0.010	9	6	0.532	0.028	5	10	0.473	0.031	20	20	0.475	0.021	37	48
chrI	93563	G	A	70	122	0.469	0.008	63	60	0.504	0.009	18	33	0.507	0.017	23	42	0.452	0.016	55	59	0.487	0.008	65	68	0.508	0.010	84	97	0.455	0.007	69	64	0.459	0.010	17	5	0.532	0.028	8	16	0.473	0.031	12	22	0.475	0.021	39	41
chrI	93917	C	T	74	89	0.469	0.008	62	56	0.504	0.009	15	17	0.504	0.016	21	24	0.453	0.016	69	71	0.489	0.008	39	50	0.510	0.010	57	86	0.454	0.007	48	50	0.464	0.010	11	8	0.541	0.027	6	5	0.472	0.030	9	12	0.477	0.021	17	29
chrI	94386	C	T	59	64	0.469	0.008	36	39	0.504	0.009	15	4	0.504	0.016	8	6	0.453	0.016	41	41	0.489	0.008	31	17	0.510	0.010	64	71	0.454	0.007	27	10	0.464	0.010	4	3	0.541	0.027	2	3	0.472	0.030	7	4	0.477	0.021	9	13
chrI	94472	G	A	31	37	0.469	0.008	28	32	0.504	0.009	4	2	0.504	0.016	2	7	0.453	0.016	24	33	0.489	0.008	25	15	0.510	0.010	36	38	0.454	0.007	17	19	0.464	0.010	0	2	0.541	0.027	2	2	0.472	0.030	4	5	0.477	0.021	7	11
chrI	99471	A	G	46	77	0.467	0.008	42	53	0.500	0.009	13	9	0.503	0.016	14	12	0.456	0.015	58	72	0.486	0.008	42	36	0.510	0.010	89	102	0.448	0.007	29	25	0.469	0.010	5	7	0.544	0.028	3	3	0.480	0.029	4	4	0.474	0.020	15	17
chrI	101619	C	T	51	58	0.465	0.008	50	43	0.499	0.009	16	11	0.505	0.016	12	11	0.457	0.016	47	42	0.485	0.008	45	32	0.513	0.010	46	68	0.448	0.007	31	29	0.469	0.010	3	1	0.547	0.028	5	2	0.482	0.030	16	12	0.474	0.020	14	11
chrI	107538	G	A	69	84	0.461	0.008	62	62	0.507	0.009	31	20	0.504	0.017	25	22	0.454	0.017	83	73	0.492	0.009	69	71	0.511	0.010	73	95	0.443	0.008	52	83	0.473	0.011	13	8	0.556	0.029	5	18	0.478	0.032	26	25	0.467	0.021	34	51
chrI	109735	A	G	57	68	0.459	0.008	53	62	0.504	0.009	37	37	0.506	0.016	23	60	0.455	0.016	56	52	0.497	0.009	70	69	0.520	0.010	60	88	0.442	0.008	66	75	0.488	0.010	14	20	0.557	0.027	12	12	0.492	0.029	30	23	0.479	0.019	33	53
chrI	112136	G	T	74	84	0.464	0.008	58	53	0.496	0.009	8	10	0.494	0.015	7	19	0.453	0.015	79	61	0.496	0.009	42	44	0.517	0.009	68	103	0.446	0.008	40	31	0.501	0.010	2	6	0.544	0.025	2	2	0.497	0.028	8	17	0.486	0.019	13	23
chrI	112684	C	T	34	56	0.464	0.008	32	47	0.493	0.009	37	21	0.496	0.015	28	44	0.460	0.015	54	54	0.495	0.008	61	67	0.519	0.009	58	73	0.447	0.007	66	71	0.503	0.010	21	15	0.539	0.025	8	7	0.496	0.027	15	26	0.484	0.019	31	31
chrI	113132	A	G	47	36	0.464	0.008	33	35	0.490	0.009	28	34	0.493	0.015	32	39	0.459	0.015	44	35	0.494	0.008	61	73	0.521	0.009	58	72	0.447	0.007	76	79	0.504	0.009	15	16	0.539	0.025	19	16	0.496	0.027	18	28	0.487	0.018	43	48
chrI	113207	T	C	63	49	0.463	0.008	40	42	0.490	0.009	31	36	0.491	0.015	24	39	0.459	0.015	55	44	0.495	0.008	58	73	0.522	0.009	56	56	0.448	0.007	78	76	0.503	0.009	20	19	0.539	0.025	14	26	0.498	0.026	26	30	0.486	0.018	51	43
chrI	113326	C	G	62	76	0.463	0.008	41	31	0.490	0.009	43	33	0.491	0.015	34	31	0.459	0.015	52	49	0.495	0.008	111	66	0.522	0.009	90	79	0.448	0.007	106	73	0.503	0.009	18	19	0.539	0.025	23	29	0.498	0.026	40	40	0.486	0.018	55	46
chrI	114652	C	T	64	74	0.462	0.008	53	49	0.489	0.009	28	37	0.494	0.015	27	30	0.466	0.015	67	57	0.500	0.008	87	74	0.521	0.009	81	103	0.452	0.007	85	67	0.509	0.009	20	9	0.539	0.025	13	16	0.506	0.026	30	28	0.473	0.018	32	34
chrI	114824	C	T	61	71	0.464	0.008	49	51	0.490	0.009	27	22	0.492	0.014	28	24	0.466	0.014	56	65	0.500	0.008	94	71	0.520	0.009	68	110	0.454	0.007	73	57	0.509	0.009	14	11	0.538	0.025	12	11	0.506	0.026	22	24	0.473	0.018	19	21
chrI	116327	T	C	70	65	0.469	0.008	33	47	0.487	0.008	11	22	0.486	0.014	14	27	0.467	0.015	63	48	0.502	0.008	49	49	0.527	0.009	60	48	0.454	0.007	44	40	0.511	0.009	2	6	0.518	0.024	5	2	0.507	0.025	10	23	0.475	0.018	17	23
chrI	119344	G	A	69	78	0.460	0.007	58	56	0.488	0.008	29	35	0.486	0.013	30	25	0.467	0.014	61	78	0.496	0.007	64	59	0.527	0.008	75	121	0.452	0.007	64	69	0.511	0.009	12	3	0.519	0.023	8	8	0.496	0.023	17	13	0.472	0.017	44	32
chrI	119350	A	G	68	75	0.460	0.007	55	52	0.488	0.008	29	37	0.486	0.013	26	26	0.467	0.014	58	71	0.496	0.007	59	58	0.527	0.008	71	115	0.452	0.007	60	70	0.511	0.009	12	3	0.519	0.023	8	7	0.496	0.023	18	14	0.472	0.017	43	32
chrI	119441	G	A	50	70	0.460	0.007	41	50	0.488	0.008	23	33	0.486	0.013	26	26	0.467	0.014	53	49	0.496	0.007	58	37	0.527	0.008	54	73	0.452	0.007	57	79	0.511	0.009	9	5	0.519	0.023	6	4	0.496	0.023	19	13	0.472	0.017	38	21
chrI	119460	G	A	47	73	0.460	0.007	41	51	0.489	0.008	21	37	0.486	0.013	27	26	0.467	0.014	51	51	0.496	0.007	59	45	0.527	0.008	58	64	0.452	0.007	60	81	0.511	0.009	7	6	0.519	0.023	6	2	0.496	0.023	21	11	0.472	0.017	35	25
chrI	119659	T	G	45	65	0.460	0.007	43	43	0.489	0.008	6	8	0.486	0.013	8	10	0.467	0.014	40	50	0.496	0.007	13	22	0.527	0.008	56	82	0.452	0.007	13	35	0.511	0.009	1	4	0.519	0.023	2	5	0.496	0.023	3	8	0.472	0.017	8	6
chrI	119951	T	C	43	48	0.460	0.007	47	37	0.489	0.008	8	5	0.486	0.013	0	9	0.467	0.014	55	42	0.496	0.007	23	20	0.527	0.008	40	66	0.452	0.007	12	36	0.511	0.009	1	0	0.519	0.023	2	2	0.496	0.023	1	7	0.472	0.017	13	9
chrI	120281	A	G	49	56	0.462	0.007	43	62	0.489	0.008	14	16	0.485	0.013	9	9	0.471	0.014	53	56	0.497	0.007	28	23	0.529	0.008	52	71	0.453	0.007	18	23	0.513	0.008	1	5	0.512	0.022	7	8	0.499	0.023	8	8	0.476	0.016	7	14
chrI	120347	C	T	61	52	0.462	0.007	31	60	0.489	0.008	12	23	0.485	0.013	17	10	0.471	0.014	35	51	0.497	0.007	34	32	0.529	0.008	42	76	0.453	0.007	26	23	0.513	0.008	5	3	0.512	0.022	4	5	0.499	0.023	6	10	0.476	0.016	11	10
chrI	120378	G	A	57	57	0.462	0.007	40	45	0.489	0.008	5	21	0.485	0.013	14	11	0.471	0.014	39	60	0.497	0.007	32	34	0.529	0.008	35	69	0.453	0.007	26	28	0.513	0.008	5	5	0.512	0.022	3	5	0.499	0.023	4	12	0.476	0.016	13	7
chrI	124362	A	G	24	43	0.464	0.007	39	30	0.489	0.008	10	8	0.489	0.013	2	6	0.468	0.013	29	46	0.498	0.007	29	21	0.523	0.008	44	59	0.456	0.006	24	26	0.517	0.008	3	2	0.512	0.022	1	7	0.494	0.022	2	2	0.476	0.016	10	5
chrI	127610	T	C	75	92	0.464	0.007	65	58	0.488	0.007	27	37	0.491	0.013	31	28	0.472	0.013	87	67	0.496	0.007	85	72	0.521	0.008	75	98	0.456	0.006	62	68	0.519	0.008	27	13	0.508	0.021	21	20	0.494	0.022	24	31	0.477	0.016	27	49
chrI	127861	G	T	46	62	0.464	0.007	53	32	0.488	0.007	21	26	0.491	0.013	23	34	0.472	0.013	53	43	0.496	0.007	69	73	0.521	0.008	45	64	0.456	0.006	67	75	0.519	0.008	16	21	0.508	0.021	9	9	0.494	0.022	23	20	0.477	0.016	22	34
chrI	128704	C	A	56	46	0.463	0.007	51	45	0.485	0.007	30	33	0.491	0.012	36	43	0.475	0.013	62	69	0.494	0.007	101	82	0.522	0.008	64	82	0.458	0.006	113	91	0.520	0.008	24	15	0.506	0.021	14	14	0.494	0.021	26	32	0.477	0.016	43	47
chrI	129476	A	G	25	29	0.462	0.007	18	29	0.483	0.007	21	20	0.492	0.012	27	28	0.473	0.013	38	37	0.494	0.007	63	57	0.522	0.008	28	44	0.458	0.006	77	58	0.520	0.008	18	11	0.503	0.021	16	7	0.493	0.021	21	27	0.481	0.016	28	26
chrI	129517	T	C	27	25	0.462	0.007	21	24	0.483	0.007	19	14	0.492	0.012	24	16	0.473	0.013	35	37	0.494	0.007	44	54	0.522	0.008	22	30	0.458	0.006	54	50	0.520	0.008	10	3	0.503	0.021	8	6	0.493	0.021	14	18	0.481	0.016	32	25
chrI	130254	T	C	53	48	0.463	0.006	37	42	0.482	0.007	47	35	0.495	0.012	32	32	0.472	0.013	53	47	0.495	0.007	90	68	0.521	0.007	68	83	0.460	0.006	101	71	0.520	0.008	18	21	0.501	0.020	24	20	0.493	0.021	40	23	0.480	0.016	37	38
chrI	130292	C	T	42	38	0.463	0.006	28	31	0.482	0.007	47	28	0.495	0.012	24	34	0.472	0.013	41	41	0.495	0.007	78	65	0.521	0.007	55	65	0.460	0.006	88	65	0.520	0.008	15	21	0.501	0.020	18	16	0.493	0.021	32	29	0.480	0.016	33	38
chrI	130362	C	T	40	43	0.463	0.006	30	29	0.482	0.007	45	34	0.495	0.012	26	33	0.472	0.013	46	37	0.495	0.007	61	48	0.521	0.007	58	55	0.460	0.006	93	72	0.520	0.008	14	17	0.501	0.020	19	17	0.493	0.021	18	30	0.480	0.016	28	26
chrI	130639	G	A	36	55	0.463	0.006	34	28	0.481	0.007	9	9	0.495	0.012	4	4	0.472	0.013	25	23	0.495	0.007	28	11	0.521	0.007	50	44	0.460	0.006	22	19	0.520	0.008	0	1	0.501	0.020	2	0	0.493	0.021	5	1	0.480	0.016	8	3
chrI	130776	C	G	67	77	0.463	0.006	58	40	0.481	0.007	12	18	0.495	0.012	19	10	0.472	0.013	70	74	0.495	0.007	41	30	0.522	0.007	92	75	0.460	0.006	37	40	0.520	0.008	11	4	0.500	0.020	6	7	0.493	0.021	16	14	0.479	0.015	12	12
chrI	130975	G	A	49	64	0.464	0.006	37	49	0.480	0.007	16	22	0.493	0.012	16	30	0.471	0.013	36	49	0.494	0.007	50	64	0.522	0.007	74	57	0.460	0.006	55	45	0.524	0.008	10	5	0.497	0.021	3	6	0.493	0.021	16	15	0.478	0.016	37	28
chrI	131539	C	T	53	56	0.464	0.006	47	43	0.480	0.007	29	31	0.493	0.012	36	43	0.472	0.013	47	66	0.494	0.007	76	59	0.521	0.007	58	69	0.460	0.006	65	77	0.524	0.008	13	12	0.497	0.020	11	12	0.493	0.021	19	23	0.477	0.016	26	31
chrI	131635	T	C	53	63	0.464	0.006	38	47	0.480	0.007	34	30	0.493	0.012	38	44	0.472	0.013	54	58	0.494	0.007	97	62	0.521	0.007	62	89	0.460	0.006	84	73	0.524	0.008	23	14	0.497	0.020	9	11	0.493	0.021	20	23	0.477	0.016	30	32
chrI	131980	C	T	33	50	0.465	0.006	38	32	0.480	0.007	10	18	0.494	0.012	18	10	0.474	0.013	46	25	0.494	0.007	38	34	0.521	0.007	52	51	0.459	0.006	41	41	0.524	0.008	9	3	0.495	0.020	10	4	0.495	0.020	13	6	0.478	0.015	14	22
chrI	132189	A	C	72	56	0.464	0.006	68	57	0.480	0.007	25	40	0.496	0.012	30	24	0.474	0.013	66	60	0.493	0.006	61	57	0.524	0.007	82	81	0.460	0.006	61	38	0.521	0.008	14	21	0.496	0.020	10	8	0.495	0.020	18	13	0.483	0.015	19	13
chrI	132337	G	A	60	60	0.464	0.006	47	69	0.480	0.007	35	31	0.496	0.012	48	28	0.477	0.013	62	57	0.493	0.006	65	50	0.524	0.007	71	55	0.460	0.006	72	60	0.521	0.008	27	16	0.496	0.020	17	8	0.496	0.020	20	22	0.483	0.015	20	32
chrI	132423	A	G	57	53	0.465	0.006	58	54	0.480	0.007	29	23	0.495	0.012	26	31	0.477	0.013	51	68	0.492	0.006	71	68	0.524	0.007	65	67	0.459	0.006	66	66	0.522	0.008	11	12	0.496	0.020	12	12	0.496	0.020	22	21	0.482	0.015	29	24
chrI	132468	T	C	58	59	0.465	0.006	66	57	0.480	0.007	30	16	0.495	0.012	23	32	0.477	0.013	62	74	0.492	0.006	65	66	0.524	0.007	81	81	0.459	0.006	52	55	0.522	0.008	11	9	0.496	0.020	6	10	0.496	0.020	18	26	0.482	0.015	31	32
chrI	132618	A	G	62	69	0.465	0.006	43	73	0.480	0.007	27	19	0.495	0.012	15	19	0.477	0.013	84	65	0.492	0.006	42	32	0.524	0.007	72	91	0.459	0.006	38	44	0.522	0.008	11	8	0.496	0.020	11	9	0.496	0.020	13	9	0.482	0.015	25	28
chrI	132723	G	A	53	57	0.465	0.006	34	54	0.481	0.007	15	10	0.496	0.012	8	13	0.478	0.012	76	62	0.493	0.006	24	22	0.525	0.007	57	67	0.460	0.006	27	19	0.522	0.008	2	1	0.493	0.020	2	6	0.496	0.020	8	8	0.482	0.015	15	11
chrI	132831	A	G	32	45	0.465	0.006	33	40	0.481	0.007	17	9	0.496	0.012	9	5	0.478	0.012	40	32	0.493	0.006	16	23	0.525	0.007	42	44	0.460	0.006	10	21	0.522	0.008	3	3	0.493	0.020	2	6	0.496	0.020	5	3	0.482	0.015	13	5
chrI	133080	A	G	78	66	0.465	0.006	39	47	0.481	0.007	11	5	0.496	0.012	6	11	0.478	0.013	57	81	0.492	0.006	22	24	0.525	0.007	82	69	0.461	0.006	18	20	0.522	0.008	2	3	0.493	0.020	7	7	0.495	0.020	12	4	0.482	0.015	6	11
chrI	133134	C	T	66	67	0.465	0.006	30	55	0.481	0.007	13	7	0.496	0.012	7	13	0.478	0.013	57	64	0.492	0.006	28	28	0.525	0.007	78	63	0.461	0.006	19	21	0.522	0.008	4	8	0.493	0.020	4	3	0.495	0.020	10	4	0.482	0.015	4	15
chrI	133174	G	A	57	65	0.465	0.006	37	58	0.481	0.007	17	6	0.496	0.012	7	8	0.478	0.013	58	58	0.492	0.006	29	29	0.525	0.007	72	58	0.461	0.006	17	20	0.522	0.008	7	13	0.493	0.020	1	3	0.495	0.020	8	2	0.482	0.015	8	10
chrI	133346	C	T	46	40	0.466	0.006	29	41	0.480	0.007	15	8	0.496	0.012	17	9	0.483	0.013	44	36	0.491	0.006	40	27	0.524	0.007	52	43	0.462	0.006	21	23	0.522	0.008	3	6	0.496	0.020	0	2	0.496	0.020	6	4	0.480	0.015	14	11
chrI	133347	C	T	46	40	0.466	0.006	29	41	0.480	0.007	15	8	0.496	0.012	17	9	0.483	0.013	44	36	0.491	0.006	40	27	0.524	0.007	52	43	0.462	0.006	21	23	0.522	0.008	3	6	0.496	0.020	0	2	0.496	0.020	6	4	0.480	0.015	14	11
chrI	133374	G	A	39	39	0.466	0.006	21	47	0.480	0.007	13	9	0.496	0.012	17	8	0.483	0.013	38	35	0.491	0.006	37	40	0.524	0.007	39	51	0.462	0.006	23	24	0.522	0.008	2	9	0.496	0.020	2	3	0.496	0.020	5	8	0.480	0.015	9	16
chrI	133425	G	C	44	43	0.466	0.006	28	49	0.480	0.007	15	9	0.496	0.012	17	9	0.483	0.013	39	43	0.491	0.006	41	37	0.524	0.007	52	61	0.462	0.006	28	19	0.522	0.008	2	9	0.496	0.020	2	5	0.496	0.020	2	12	0.480	0.015	6	20
chrI	133429	T	G	44	43	0.466	0.006	28	49	0.480	0.007	15	9	0.496	0.012	17	9	0.483	0.013	39	43	0.491	0.006	41	37	0.524	0.007	52	61	0.462	0.006	28	19	0.522	0.008	2	9	0.496	0.020	2	5	0.496	0.020	2	12	0.480	0.015	6	20
chrI	133615	G	A	49	66	0.466	0.006	39	50	0.480	0.007	9	13	0.496	0.012	13	8	0.483	0.013	50	66	0.491	0.006	28	25	0.524	0.007	59	83	0.462	0.006	40	29	0.522	0.008	1	5	0.496	0.020	10	1	0.496	0.020	3	8	0.480	0.015	15	15
chrI	133640	A	G	48	57	0.466	0.006	43	48	0.480	0.007	9	12	0.496	0.012	16	8	0.483	0.013	46	61	0.491	0.006	33	27	0.524	0.007	51	71	0.462	0.006	45	27	0.522	0.008	1	4	0.496	0.020	8	1	0.496	0.020	4	9	0.480	0.015	18	14
chrI	133749	G	A	60	68	0.467	0.006	34	52	0.480	0.007	10	14	0.496	0.012	15	13	0.483	0.013	65	52	0.490	0.006	30	28	0.525	0.007	43	75	0.461	0.006	38	22	0.522	0.008	1	5	0.496	0.020	8	8	0.496	0.020	6	3	0.480	0.015	24	21
chrI	133857	G	A	44	49	0.466	0.006	21	37	0.479	0.007	16	22	0.496	0.012	11	18	0.487	0.013	39	45	0.489	0.006	50	32	0.526	0.007	42	55	0.462	0.006	34	29	0.522	0.008	2	5	0.496	0.020	0	6	0.496	0.020	12	8	0.483	0.015	15	19
chrI	134219	C	T	39	53	0.466	0.006	31	34	0.479	0.007	8	13	0.493	0.012	5	1	0.490	0.013	42	40	0.488	0.006	41	27	0.527	0.007	52	55	0.462	0.006	22	24	0.524	0.008	0	4	0.488	0.020	5	4	0.491	0.020	8	11	0.487	0.015	17	9
chrI	134475	T	C	45	59	0.465	0.006	54	53	0.480	0.007	12	5	0.496	0.012	7	6	0.492	0.013	67	55	0.487	0.006	19	22	0.532	0.007	68	81	0.464	0.006	23	26	0.526	0.008	4	3	0.488	0.020	2	6	0.489	0.020	7	0	0.490	0.015	7	6
chrI	134587	G	A	65	78	0.463	0.006	48	53	0.482	0.007	18	8	0.494	0.012	9	7	0.490	0.013	56	64	0.487	0.006	30	20	0.530	0.007	68	86	0.464	0.006	25	18	0.528	0.008	3	3	0.488	0.020	0	6	0.489	0.020	7	7	0.490	0.015	2	16
chrI	134604	A	G	66	76	0.463	0.006	48	54	0.482	0.007	17	9	0.494	0.012	12	8	0.490	0.013	53	68	0.487	0.006	31	20	0.530	0.007	67	81	0.464	0.006	27	18	0.528	0.008	3	3	0.488	0.020	0	6	0.489	0.020	7	7	0.490	0.015	3	17
chrI	134639	G	A	67	68	0.463	0.006	52	57	0.482	0.007	18	7	0.494	0.012	11	8	0.490	0.013	59	73	0.487	0.006	36	25	0.530	0.007	71	88	0.464	0.006	30	21	0.528	0.008	2	2	0.488	0.020	0	2	0.489	0.020	5	8	0.490	0.015	3	16
chrI	134661	G	A	67	66	0.463	0.006	54	55	0.482	0.007	11	6	0.494	0.012	9	4	0.490	0.013	64	72	0.487	0.006	34	26	0.530	0.007	74	85	0.464	0.006	27	19	0.528	0.008	2	1	0.488	0.020	0	2	0.489	0.020	5	8	0.490	0.015	3	13
chrI	135181	C	T	75	76	0.463	0.006	53	57	0.483	0.006	22	7	0.497	0.012	17	9	0.486	0.012	49	62	0.485	0.006	34	39	0.532	0.007	80	78	0.463	0.005	30	38	0.525	0.007	7	5	0.484	0.019	5	3	0.487	0.020	3	7	0.490	0.015	13	15
chrI	135222	G	A	74	95	0.463	0.006	62	76	0.483	0.006	19	10	0.497	0.012	16	10	0.486	0.012	60	83	0.485	0.006	43	49	0.532	0.007	88	99	0.463	0.005	37	45	0.525	0.007	5	6	0.484	0.019	5	2	0.487	0.020	6	7	0.490	0.015	14	18
chrI	135325	G	C	73	92	0.464	0.006	65	89	0.483	0.006	12	17	0.496	0.011	13	11	0.486	0.012	75	82	0.485	0.006	45	38	0.532	0.007	93	114	0.464	0.005	47	40	0.524	0.007	3	14	0.483	0.019	3	5	0.487	0.020	10	14	0.490	0.015	16	22
chrI	135417	T	A	67	88	0.464	0.006	65	79	0.483	0.006	23	15	0.496	0.011	21	16	0.486	0.012	64	71	0.485	0.006	42	32	0.532	0.007	78	100	0.464	0.005	53	45	0.524	0.007	6	8	0.483	0.019	12	7	0.488	0.020	13	22	0.489	0.015	27	22
chrI	135827	G	A	51	39	0.464	0.006	47	44	0.482	0.006	7	11	0.491	0.011	13	14	0.485	0.012	48	48	0.484	0.006	38	40	0.530	0.007	58	54	0.463	0.005	37	41	0.521	0.007	4	4	0.481	0.019	3	0	0.489	0.020	7	9	0.482	0.015	13	15
chrI	135952	C	T	57	64	0.464	0.006	35	59	0.481	0.006	21	26	0.494	0.011	22	30	0.487	0.012	65	58	0.483	0.006	56	50	0.531	0.007	60	96	0.462	0.005	46	61	0.521	0.007	9	6	0.480	0.019	5	12	0.491	0.020	11	22	0.481	0.015	26	26
chrI	136041	G	A	48	46	0.464	0.006	51	55	0.481	0.006	16	33	0.494	0.011	18	33	0.487	0.012	59	56	0.483	0.006	65	45	0.531	0.007	55	68	0.462	0.005	50	53	0.521	0.007	9	13	0.480	0.019	6	11	0.491	0.020	14	23	0.481	0.015	31	35
chrI	136057	A	G	49	54	0.463	0.006	54	61	0.481	0.006	15	30	0.494	0.011	20	29	0.489	0.012	65	65	0.483	0.006	59	46	0.531	0.007	64	73	0.462	0.005	46	48	0.520	0.007	9	13	0.480	0.019	6	10	0.490	0.020	15	24	0.481	0.014	29	31
chrI	136153	C	G	73	67	0.463	0.006	55	57	0.481	0.006	14	18	0.494	0.011	8	13	0.489	0.012	78	79	0.483	0.006	56	39	0.531	0.007	68	90	0.462	0.005	42	46	0.520	0.007	3	7	0.480	0.019	6	4	0.490	0.020	12	12	0.481	0.014	21	22
chrI	136160	C	T	69	62	0.463	0.006	51	52	0.481	0.006	15	16	0.494	0.011	9	14	0.489	0.012	78	69	0.483	0.006	53	34	0.531	0.007	62	83	0.462	0.005	40	44	0.520	0.007	3	7	0.480	0.019	6	6	0.490	0.020	9	10	0.481	0.014	15	21
chrI	136195	C	T	86	68	0.463	0.006	57	56	0.481	0.006	14	10	0.494	0.011	10	11	0.489	0.012	73	72	0.483	0.006	44	34	0.531	0.007	69	93	0.462	0.005	38	40	0.520	0.007	5	5	0.480	0.019	6	5	0.490	0.020	4	10	0.481	0.014	12	18
chrI	136667	G	A	24	33	0.463	0.006	39	40	0.480	0.006	3	5	0.494	0.011	7	10	0.492	0.012	41	38	0.483	0.006	26	17	0.531	0.007	33	54	0.462	0.005	17	11	0.520	0.007	0	5	0.480	0.019	5	4	0.490	0.020	0	5	0.479	0.014	17	9
chrI	136814	T	C	42	47	0.463	0.006	32	44	0.480	0.006	5	11	0.494	0.011	6	3	0.492	0.012	33	37	0.483	0.006	15	12	0.531	0.007	57	51	0.462	0.005	17	18	0.520	0.007	0	2	0.480	0.019	0	2	0.490	0.020	1	1	0.479	0.014	5	8
chrI	136961	T	C	56	59	0.463	0.006	53	59	0.482	0.006	9	20	0.494	0.011	6	18	0.489	0.012	65	52	0.484	0.006	34	38	0.531	0.007	79	86	0.462	0.005	47	41	0.519	0.007	5	12	0.478	0.019	6	3	0.490	0.020	11	11	0.479	0.014	6	14
chrI	137148	C	G	53	57	0.465	0.006	44	58	0.483	0.006	18	17	0.493	0.011	19	13	0.488	0.012	53	52	0.484	0.006	44	24	0.532	0.007	69	73	0.463	0.005	35	27	0.519	0.007	8	8	0.478	0.019	4	8	0.488	0.020	13	10	0.483	0.014	23	36
chrI	137167	C	A	49	56	0.465	0.006	45	49	0.483	0.006	12	17	0.493	0.011	19	12	0.488	0.012	50	50	0.484	0.006	43	26	0.532	0.007	60	74	0.463	0.005	41	33	0.519	0.007	7	9	0.478	0.019	3	8	0.488	0.020	14	12	0.483	0.014	23	30
chrI	137237	G	A	47	62	0.465	0.006	55	60	0.483	0.006	7	11	0.493	0.011	19	17	0.488	0.012	63	57	0.484	0.006	41	33	0.532	0.007	71	86	0.463	0.005	42	46	0.519	0.007	5	9	0.478	0.019	1	6	0.488	0.020	7	15	0.483	0.014	25	24
chrI	137264	A	G	39	55	0.465	0.006	51	55	0.483	0.006	13	17	0.493	0.011	18	15	0.488	0.012	61	52	0.484	0.006	44	35	0.532	0.007	62	80	0.463	0.005	46	39	0.519	0.007	8	7	0.478	0.019	3	7	0.488	0.020	5	14	0.483	0.014	24	23
chrI	137336	A	G	53	61	0.465	0.006	50	54	0.483	0.006	19	17	0.493	0.011	13	13	0.488	0.012	57	36	0.484	0.006	51	30	0.532	0.007	66	69	0.463	0.005	29	33	0.519	0.007	9	4	0.478	0.019	3	2	0.488	0.020	6	12	0.482	0.014	12	14
chrI	138499	G	A	67	76	0.466	0.005	40	59	0.482	0.006	11	19	0.495	0.011	8	6	0.484	0.012	43	55	0.482	0.006	47	41	0.532	0.007	47	75	0.465	0.005	37	40	0.519	0.007	8	5	0.473	0.018	5	2	0.490	0.019	10	8	0.485	0.014	13	22
chrI	138542	T	C	61	74	0.466	0.005	34	49	0.482	0.006	9	21	0.495	0.011	7	8	0.484	0.012	41	48	0.482	0.006	40	31	0.532	0.007	56	69	0.465	0.005	35	38	0.519	0.007	8	4	0.473	0.018	4	1	0.490	0.019	7	10	0.485	0.014	9	17
chrI	138591	A	G	43	65	0.466	0.005	35	41	0.482	0.006	11	15	0.495	0.011	4	11	0.484	0.012	34	48	0.482	0.006	35	31	0.532	0.007	59	54	0.465	0.005	18	21	0.519	0.007	3	2	0.473	0.018	3	3	0.490	0.019	7	3	0.485	0.014	5	7
chrI	138650	A	G	44	70	0.466	0.005	50	37	0.482	0.006	10	12	0.495	0.011	3	10	0.484	0.012	33	58	0.482	0.006	31	27	0.532	0.007	63	56	0.465	0.005	14	21	0.519	0.007	1	2	0.473	0.018	0	2	0.490	0.019	7	1	0.485	0.014	8	5
chrI	138655	G	A	42	69	0.466	0.005	46	37	0.482	0.006	10	12	0.495	0.011	3	10	0.484	0.012	32	56	0.482	0.006	29	27	0.532	0.007	64	53	0.465	0.005	13	20	0.519	0.007	1	2	0.473	0.018	0	2	0.490	0.019	3	1	0.485	0.014	10	5
chrI	138666	A	G	39	58	0.466	0.005	49	31	0.482	0.006	8	7	0.495	0.011	3	7	0.484	0.012	36	50	0.482	0.006	24	15	0.532	0.007	61	51	0.465	0.005	14	13	0.519	0.007	1	1	0.473	0.018	0	2	0.490	0.019	3	1	0.485	0.014	12	5
chrI	138667	A	G	39	58	0.466	0.005	49	31	0.482	0.006	8	7	0.495	0.011	3	7	0.484	0.012	36	50	0.482	0.006	24	15	0.532	0.007	61	51	0.465	0.005	14	13	0.519	0.007	1	1	0.473	0.018	0	2	0.490	0.019	3	1	0.485	0.014	12	5
chrI	138668	T	G	39	58	0.466	0.005	49	31	0.482	0.006	8	7	0.495	0.011	3	7	0.484	0.012	36	50	0.482	0.006	24	15	0.532	0.007	61	51	0.465	0.005	14	13	0.519	0.007	1	1	0.473	0.018	0	2	0.490	0.019	3	1	0.485	0.014	12	5
chrI	138669	T	C	39	58	0.466	0.005	49	31	0.482	0.006	8	7	0.495	0.011	3	7	0.484	0.012	36	50	0.482	0.006	24	15	0.532	0.007	61	51	0.465	0.005	14	13	0.519	0.007	1	1	0.473	0.018	0	2	0.490	0.019	3	1	0.485	0.014	12	5
chrI	138741	G	A	35	72	0.466	0.005	40	33	0.482	0.006	5	7	0.495	0.011	0	8	0.484	0.012	26	52	0.482	0.006	18	23	0.532	0.007	45	51	0.465	0.005	22	19	0.519	0.007	2	0	0.473	0.018	2	1	0.490	0.019	1	3	0.485	0.014	8	6
chrI	138770	A	G	37	60	0.466	0.005	33	37	0.482	0.006	6	10	0.495	0.011	3	9	0.484	0.012	32	45	0.482	0.006	25	28	0.532	0.007	41	51	0.465	0.005	24	29	0.519	0.007	1	2	0.473	0.018	2	5	0.490	0.019	4	4	0.485	0.014	9	14
chrI	138780	C	T	34	53	0.466	0.005	30	33	0.482	0.006	7	9	0.495	0.011	4	8	0.484	0.012	30	39	0.482	0.006	24	29	0.532	0.007	37	47	0.465	0.005	26	31	0.519	0.007	1	3	0.473	0.018	2	5	0.490	0.019	4	4	0.485	0.014	8	15
chrI	138785	C	T	32	51	0.466	0.005	29	32	0.482	0.006	8	8	0.495	0.011	4	8	0.484	0.012	26	37	0.482	0.006	24	31	0.532	0.007	39	46	0.465	0.005	28	26	0.519	0.007	1	3	0.473	0.018	2	5	0.490	0.019	4	4	0.485	0.014	8	15
chrI	138791	T	C	32	44	0.466	0.005	26	30	0.482	0.006	9	8	0.495	0.011	6	6	0.484	0.012	23	35	0.482	0.006	24	33	0.532	0.007	38	44	0.465	0.005	27	31	0.519	0.007	1	5	0.473	0.018	2	5	0.490	0.019	4	4	0.485	0.014	8	16
chrI	138793	T	C	32	44	0.466	0.005	26	30	0.482	0.006	9	8	0.495	0.011	6	6	0.484	0.012	23	35	0.482	0.006	24	33	0.532	0.007	38	44	0.465	0.005	27	31	0.519	0.007	1	5	0.473	0.018	2	5	0.490	0.019	4	4	0.485	0.014	8	16
chrI	138806	A	T	40	44	0.466	0.005	31	35	0.482	0.006	8	10	0.495	0.011	8	8	0.484	0.012	25	35	0.482	0.006	29	33	0.532	0.007	45	40	0.465	0.005	29	37	0.519	0.007	5	5	0.473	0.018	1	4	0.490	0.019	4	6	0.485	0.014	10	20
chrI	138807	G	A	40	44	0.466	0.005	31	35	0.482	0.006	8	10	0.495	0.011	8	8	0.484	0.012	25	35	0.482	0.006	29	33	0.532	0.007	45	40	0.465	0.005	29	37	0.519	0.007	5	5	0.473	0.018	1	4	0.490	0.019	4	6	0.485	0.014	10	20
chrI	138823	A	G	46	58	0.466	0.005	44	50	0.482	0.006	11	14	0.495	0.011	10	9	0.484	0.012	34	45	0.482	0.006	34	31	0.532	0.007	53	56	0.465	0.005	30	38	0.519	0.007	5	7	0.473	0.018	2	4	0.490	0.019	7	9	0.485	0.014	13	21
chrI	138824	T	C	46	58	0.466	0.005	44	50	0.482	0.006	11	14	0.495	0.011	10	9	0.484	0.012	34	45	0.482	0.006	34	31	0.532	0.007	53	56	0.465	0.005	30	38	0.519	0.007	5	7	0.473	0.018	2	4	0.490	0.019	7	9	0.485	0.014	13	21
chrI	139045	C	G	28	52	0.466	0.005	37	39	0.482	0.006	17	18	0.495	0.011	0	18	0.484	0.012	27	34	0.482	0.006	48	54	0.532	0.007	36	42	0.465	0.005	49	47	0.519	0.007	6	4	0.473	0.018	8	3	0.490	0.019	5	10	0.485	0.014	13	11
chrI	139073	G	A	25	39	0.466	0.005	28	30	0.482	0.006	13	11	0.495	0.011	2	19	0.484	0.012	23	28	0.482	0.006	40	36	0.532	0.007	28	35	0.465	0.005	54	33	0.519	0.007	4	4	0.473	0.018	8	2	0.490	0.019	3	10	0.485	0.014	14	13
chrI	139123	T	C	27	52	0.466	0.005	28	31	0.482	0.006	13	7	0.495	0.011	4	14	0.484	0.012	24	31	0.482	0.006	36	19	0.532	0.007	33	42	0.465	0.005	33	32	0.519	0.007	2	6	0.473	0.018	7	3	0.490	0.019	9	7	0.485	0.014	15	17
chrI	139132	A	T	26	51	0.466	0.005	27	30	0.482	0.006	14	8	0.495	0.011	4	14	0.484	0.012	24	30	0.482	0.006	36	17	0.532	0.007	31	40	0.465	0.005	35	32	0.519	0.007	2	7	0.473	0.018	7	3	0.490	0.019	9	7	0.485	0.014	15	17
chrI	139199	T	A	24	46	0.466	0.005	21	30	0.482	0.006	14	5	0.495	0.011	2	8	0.484	0.012	20	31	0.482	0.006	26	10	0.532	0.007	28	41	0.465	0.005	18	17	0.519	0.007	2	2	0.473	0.018	4	3	0.490	0.019	5	6	0.485	0.014	18	19
chrI	139277	T	C	22	36	0.466	0.005	28	26	0.482	0.006	6	3	0.495	0.011	4	4	0.484	0.012	13	34	0.482	0.006	23	16	0.532	0.007	23	40	0.465	0.005	17	13	0.519	0.007	2	1	0.473	0.018	2	4	0.490	0.019	3	3	0.485	0.014	8	10
chrI	139311	T	C	26	35	0.466	0.005	25	29	0.482	0.006	4	1	0.495	0.011	4	0	0.484	0.012	15	31	0.482	0.006	14	18	0.532	0.007	18	34	0.465	0.005	9	15	0.519	0.007	1	3	0.473	0.018	0	0	0.490	0.019	3	2	0.485	0.014	8	6
chrI	139692	G	A	55	95	0.466	0.005	48	50	0.482	0.006	20	17	0.495	0.011	14	13	0.484	0.012	71	63	0.482	0.006	47	41	0.532	0.007	53	83	0.465	0.005	42	47	0.519	0.007	14	6	0.473	0.018	7	7	0.490	0.019	14	11	0.485	0.014	21	22
chrI	139956	A	G	41	50	0.466	0.005	36	27	0.482	0.006	4	1	0.495	0.011	6	1	0.484	0.012	38	35	0.482	0.006	20	8	0.532	0.007	46	45	0.465	0.005	34	20	0.519	0.007	1	1	0.473	0.018	0	0	0.490	0.019	4	0	0.485	0.014	1	4
chrI	139968	G	A	35	40	0.466	0.005	31	25	0.482	0.006	5	1	0.495	0.011	6	1	0.484	0.012	42	27	0.482	0.006	16	3	0.532	0.007	45	36	0.465	0.005	34	16	0.519	0.007	1	1	0.473	0.018	0	0	0.490	0.019	3	0	0.485	0.014	1	1
chrI	139971	G	A	35	40	0.466	0.005	31	25	0.482	0.006	5	1	0.495	0.011	6	1	0.484	0.012	42	27	0.482	0.006	16	3	0.532	0.007	45	36	0.465	0.005	34	16	0.519	0.007	1	1	0.473	0.018	0	0	0.490	0.019	3	0	0.485	0.014	1	1
chrI	139974	G	A	35	40	0.466	0.005	31	25	0.482	0.006	5	1	0.495	0.011	6	1	0.484	0.012	42	27	0.482	0.006	16	3	0.532	0.007	45	36	0.465	0.005	34	16	0.519	0.007	1	1	0.473	0.018	0	0	0.490	0.019	3	0	0.485	0.014	1	1
chrI	139980	A	G	37	43	0.466	0.005	36	26	0.482	0.006	5	1	0.495	0.011	6	1	0.484	0.012	50	36	0.482	0.006	16	4	0.532	0.007	53	46	0.465	0.005	35	16	0.519	0.007	1	1	0.473	0.018	0	0	0.490	0.019	3	0	0.485	0.014	1	1
chrI	139986	A	G	37	46	0.466	0.005	35	27	0.482	0.006	5	1	0.495	0.011	6	1	0.484	0.012	49	35	0.482	0.006	16	4	0.532	0.007	51	49	0.465	0.005	34	16	0.519	0.007	1	1	0.473	0.018	0	0	0.490	0.019	3	0	0.485	0.014	2	1
chrI	140346	T	A	20	9	0.466	0.005	12	4	0.482	0.006	16	14	0.495	0.011	11	18	0.484	0.012	17	5	0.482	0.006	30	30	0.532	0.007	20	9	0.465	0.005	28	35	0.519	0.007	8	10	0.473	0.018	2	7	0.490	0.019	8	19	0.485	0.014	9	29
chrI	140397	T	C	27	8	0.466	0.005	23	4	0.482	0.006	20	27	0.495	0.011	13	30	0.484	0.012	31	9	0.482	0.006	33	56	0.532	0.007	25	9	0.465	0.005	35	64	0.519	0.007	9	15	0.473	0.018	5	13	0.490	0.019	13	30	0.485	0.014	17	45
chrI	140418	G	A	31	6	0.466	0.005	22	6	0.483	0.006	21	34	0.498	0.011	16	33	0.487	0.012	34	12	0.481	0.006	37	71	0.533	0.007	27	8	0.464	0.005	38	64	0.519	0.007	9	15	0.473	0.018	5	15	0.490	0.019	14	30	0.489	0.014	22	47
chrI	140526	C	T	20	7	0.465	0.005	15	7	0.482	0.006	12	14	0.497	0.011	13	8	0.486	0.012	17	4	0.482	0.006	34	38	0.534	0.007	21	5	0.465	0.005	38	28	0.517	0.007	2	7	0.473	0.018	4	11	0.491	0.019	9	16	0.490	0.014	22	21
chrI	141030	T	A	0	55	0.466	0.005	0	54	0.482	0.006	0	4	0.499	0.011	0	6	0.486	0.012	0	57	0.482	0.006	0	28	0.534	0.007	0	71	0.467	0.005	0	23	0.519	0.007	0	1	0.470	0.019	0	2	0.490	0.019	1	6	0.487	0.014	0	6
chrI	141135	A	T	0	60	0.466	0.005	0	53	0.482	0.006	0	30	0.499	0.011	0	27	0.486	0.012	0	75	0.482	0.006	0	77	0.534	0.007	0	76	0.467	0.005	0	59	0.519	0.007	0	7	0.470	0.019	0	5	0.490	0.019	0	17	0.487	0.014	0	24
chrI	141180	G	A	51	39	0.466	0.005	28	27	0.482	0.006	16	20	0.499	0.011	21	13	0.486	0.012	48	43	0.482	0.006	57	35	0.534	0.007	58	52	0.467	0.005	49	26	0.519	0.007	12	5	0.470	0.019	10	7	0.490	0.019	17	12	0.487	0.014	20	20
chrI	141184	G	C	51	39	0.466	0.005	28	27	0.482	0.006	16	20	0.499	0.011	21	13	0.486	0.012	48	43	0.482	0.006	57	35	0.534	0.007	58	52	0.467	0.005	49	26	0.519	0.007	12	5	0.470	0.019	10	7	0.490	0.019	17	12	0.487	0.014	20	20
chrI	141342	A	G	58	69	0.466	0.005	48	50	0.482	0.006	13	26	0.499	0.011	19	21	0.486	0.012	42	62	0.482	0.006	65	33	0.534	0.007	43	78	0.467	0.005	49	40	0.519	0.007	8	17	0.470	0.019	5	1	0.490	0.019	19	18	0.487	0.014	15	18
chrI	141363	A	G	58	66	0.466	0.006	48	54	0.481	0.006	10	23	0.498	0.011	18	18	0.486	0.012	40	71	0.481	0.006	63	34	0.534	0.007	48	72	0.468	0.005	48	40	0.519	0.007	6	15	0.470	0.019	6	1	0.490	0.019	18	16	0.487	0.014	15	15
chrI	141802	C	T	41	43	0.467	0.006	28	30	0.482	0.006	13	6	0.499	0.011	10	7	0.487	0.012	38	31	0.479	0.006	22	23	0.533	0.007	47	46	0.467	0.005	22	21	0.520	0.007	0	0	0.468	0.019	2	3	0.489	0.019	4	8	0.487	0.014	12	8
chrI	141835	A	G	45	42	0.467	0.006	25	30	0.482	0.006	11	3	0.499	0.011	10	5	0.487	0.012	41	30	0.479	0.006	22	16	0.533	0.007	44	46	0.467	0.005	25	15	0.520	0.007	0	0	0.468	0.019	2	3	0.489	0.019	3	6	0.487	0.014	10	8
chrI	141913	C	T	29	49	0.467	0.006	31	32	0.482	0.006	7	1	0.499	0.011	10	8	0.487	0.012	42	35	0.479	0.006	22	6	0.533	0.007	39	38	0.467	0.005	18	14	0.520	0.007	2	0	0.468	0.019	0	1	0.489	0.019	2	7	0.487	0.014	8	2
chrI	141984	T	C	34	46	0.467	0.006	28	27	0.482	0.006	6	1	0.499	0.011	6	9	0.487	0.012	42	26	0.479	0.006	28	10	0.533	0.007	41	26	0.467	0.005	12	11	0.520	0.007	1	0	0.468	0.019	2	0	0.489	0.019	2	3	0.487	0.014	11	4
chrI	143085	T	C	22	22	0.467	0.006	38	31	0.482	0.006	10	10	0.499	0.011	17	7	0.487	0.012	21	21	0.479	0.006	18	29	0.533	0.007	27	27	0.467	0.005	20	18	0.520	0.007	4	4	0.468	0.019	4	4	0.489	0.019	6	5	0.487	0.014	4	16
chrI	143622	A	G	35	38	0.467	0.006	32	43	0.482	0.006	12	6	0.499	0.011	9	12	0.487	0.012	36	35	0.479	0.006	29	26	0.533	0.007	42	40	0.467	0.005	24	16	0.520	0.007	4	2	0.468	0.019	1	4	0.489	0.019	19	6	0.487	0.014	12	7
chrI	143638	C	A	47	45	0.467	0.006	48	54	0.482	0.006	12	7	0.499	0.011	9	16	0.487	0.012	40	41	0.479	0.006	31	30	0.533	0.007	49	50	0.467	0.005	28	21	0.520	0.007	4	4	0.468	0.019	1	5	0.489	0.019	18	6	0.487	0.014	14	5
chrI	143679	G	A	63	55	0.467	0.006	60	67	0.482	0.006	14	11	0.499	0.011	7	21	0.487	0.012	41	65	0.479	0.006	36	35	0.533	0.007	57	61	0.467	0.005	39	28	0.520	0.007	3	4	0.468	0.019	5	10	0.489	0.019	14	14	0.487	0.014	12	7
chrI	143806	T	C	65	67	0.467	0.006	46	56	0.482	0.006	30	22	0.499	0.011	26	52	0.487	0.012	59	54	0.479	0.006	49	66	0.533	0.007	81	56	0.467	0.005	72	49	0.520	0.007	17	10	0.468	0.019	7	10	0.489	0.019	22	16	0.487	0.014	26	40
chrI	143852	T	C	66	67	0.467	0.006	47	48	0.482	0.006	26	24	0.499	0.011	29	43	0.487	0.012	61	59	0.479	0.006	56	65	0.533	0.007	82	68	0.467	0.005	76	59	0.520	0.007	12	14	0.468	0.019	10	10	0.489	0.019	14	18	0.487	0.014	27	40
chrI	144684	T	C	42	62	0.467	0.006	40	54	0.482	0.006	13	10	0.499	0.011	6	9	0.487	0.012	44	66	0.479	0.006	13	36	0.533	0.007	61	85	0.467	0.005	26	17	0.520	0.007	3	4	0.468	0.019	5	5	0.489	0.019	0	1	0.487	0.014	10	6
chrI	144826	C	G	38	45	0.467	0.006	41	47	0.482	0.006	10	2	0.499	0.011	9	7	0.487	0.012	39	42	0.479	0.006	16	24	0.533	0.007	56	55	0.467	0.005	14	17	0.520	0.007	0	0	0.468	0.019	3	5	0.489	0.019	0	7	0.487	0.014	5	7
chrI	145634	T	C	57	63	0.466	0.006	54	52	0.482	0.006	5	15	0.499	0.011	12	7	0.486	0.012	55	45	0.480	0.006	38	23	0.534	0.007	46	60	0.468	0.005	24	17	0.520	0.007	6	4	0.467	0.019	1	12	0.490	0.020	7	5	0.487	0.014	9	15
chrI	145720	G	A	74	90	0.466	0.006	61	61	0.482	0.006	15	6	0.499	0.011	10	12	0.486	0.012	51	53	0.480	0.006	53	32	0.534	0.007	60	82	0.468	0.005	42	32	0.520	0.007	6	7	0.467	0.019	4	4	0.490	0.020	3	7	0.487	0.014	11	19
chrI	146738	A	G	44	72	0.466	0.006	43	55	0.482	0.006	9	7	0.499	0.011	5	14	0.486	0.012	41	50	0.480	0.006	22	33	0.534	0.007	52	72	0.468	0.005	26	19	0.520	0.007	2	5	0.467	0.019	4	4	0.490	0.020	1	2	0.487	0.014	8	15
chrI	146820	T	C	39	57	0.466	0.006	26	36	0.482	0.006	8	9	0.499	0.011	4	15	0.486	0.012	51	56	0.480	0.006	31	34	0.534	0.007	43	67	0.468	0.005	23	18	0.520	0.007	1	5	0.467	0.019	0	2	0.490	0.020	1	6	0.487	0.014	9	13
chrI	147726	A	G	60	60	0.467	0.005	41	49	0.483	0.006	22	18	0.501	0.011	13	11	0.488	0.012	44	70	0.480	0.006	26	42	0.535	0.007	63	64	0.469	0.005	32	22	0.520	0.007	5	7	0.472	0.019	3	1	0.490	0.019	6	16	0.487	0.014	7	17
chrI	147785	C	G	52	44	0.467	0.005	34	38	0.483	0.006	15	14	0.501	0.011	13	11	0.488	0.012	42	49	0.480	0.006	36	44	0.535	0.007	58	48	0.469	0.005	34	22	0.520	0.007	6	9	0.472	0.019	7	1	0.490	0.019	3	11	0.487	0.014	17	10
chrI	149307	T	C	77	88	0.466	0.005	49	57	0.480	0.006	8	9	0.498	0.011	14	15	0.487	0.011	59	68	0.478	0.006	41	29	0.532	0.007	79	84	0.467	0.005	33	29	0.518	0.007	4	7	0.470	0.018	2	6	0.484	0.019	11	5	0.490	0.014	10	26
chrI	149467	C	T	73	81	0.466	0.005	39	50	0.480	0.006	20	18	0.498	0.011	19	24	0.487	0.011	72	73	0.478	0.006	57	48	0.532	0.007	69	82	0.467	0.005	48	32	0.518	0.007	13	10	0.470	0.018	8	10	0.484	0.019	21	8	0.490	0.014	16	24
chrI	149773	C	T	75	99	0.466	0.005	56	72	0.478	0.006	15	11	0.497	0.011	19	10	0.487	0.011	59	71	0.479	0.006	40	29	0.532	0.007	86	86	0.467	0.005	38	36	0.517	0.007	3	12	0.471	0.018	7	5	0.484	0.019	8	9	0.489	0.014	10	10
chrI	150303	G	A	77	97	0.467	0.005	49	76	0.476	0.006	14	11	0.498	0.011	8	14	0.489	0.012	86	77	0.478	0.006	26	20	0.533	0.007	75	99	0.468	0.005	33	28	0.518	0.007	4	7	0.472	0.018	2	3	0.483	0.019	13	7	0.488	0.014	13	9
chrI	150921	G	A	61	71	0.465	0.005	56	59	0.477	0.006	27	14	0.496	0.011	14	19	0.489	0.012	46	48	0.478	0.006	43	50	0.531	0.007	68	69	0.468	0.005	37	32	0.512	0.007	7	9	0.462	0.018	7	7	0.481	0.019	12	14	0.487	0.014	15	14
chrI	151010	C	T	68	44	0.465	0.005	42	44	0.477	0.006	20	5	0.496	0.011	15	13	0.489	0.012	45	36	0.478	0.006	57	52	0.531	0.007	60	56	0.468	0.005	37	29	0.512	0.007	2	3	0.462	0.018	3	2	0.481	0.019	6	7	0.487	0.014	6	13
chrI	151038	C	T	61	35	0.465	0.005	50	42	0.477	0.006	19	6	0.496	0.011	13	11	0.489	0.012	55	32	0.478	0.006	51	40	0.531	0.007	56	46	0.468	0.005	40	31	0.512	0.007	1	2	0.462	0.018	6	3	0.481	0.019	7	9	0.487	0.014	10	14
chrI	151314	T	C	19	16	0.465	0.005	15	32	0.477	0.006	0	8	0.496	0.011	0	7	0.489	0.012	20	16	0.478	0.006	16	15	0.531	0.007	29	20	0.468	0.005	0	8	0.512	0.007	0	2	0.461	0.018	0	2	0.481	0.019	0	2	0.487	0.014	1	5
chrI	151332	A	C	19	18	0.464	0.005	14	28	0.478	0.006	0	6	0.495	0.011	0	5	0.487	0.012	14	15	0.478	0.006	17	15	0.532	0.007	29	19	0.468	0.005	0	7	0.512	0.007	0	1	0.461	0.018	0	2	0.479	0.019	0	2	0.488	0.014	1	3
chrI	151450	A	T	11	5	0.463	0.005	11	10	0.478	0.006	0	0	0.496	0.011	0	1	0.484	0.012	7	9	0.478	0.006	5	1	0.532	0.007	6	9	0.468	0.005	2	2	0.511	0.007	0	0	0.459	0.018	0	2	0.482	0.019	0	0	0.480	0.014	2	0
chrI	151453	G	A	11	5	0.463	0.005	11	10	0.478	0.006	0	0	0.496	0.011	0	1	0.484	0.012	7	9	0.478	0.006	5	1	0.532	0.007	6	9	0.468	0.005	2	2	0.511	0.007	0	0	0.459	0.018	0	2	0.482	0.019	0	0	0.480	0.014	2	0
chrI	151460	G	C	12	7	0.463	0.005	11	9	0.478	0.006	0	0	0.496	0.011	0	1	0.484	0.012	7	9	0.478	0.006	5	1	0.532	0.007	6	10	0.468	0.005	2	2	0.511	0.007	0	0	0.459	0.018	0	2	0.482	0.019	0	0	0.480	0.014	2	0
chrI	151465	G	A	11	8	0.463	0.005	9	9	0.478	0.006	0	0	0.496	0.011	0	0	0.484	0.012	5	9	0.478	0.006	4	1	0.532	0.007	3	10	0.468	0.005	2	2	0.511	0.007	0	0	0.459	0.018	0	2	0.482	0.019	0	0	0.480	0.014	2	0
chrI	151475	A	G	11	8	0.463	0.005	9	7	0.478	0.006	0	0	0.496	0.011	0	0	0.484	0.012	4	7	0.478	0.006	2	0	0.532	0.007	3	9	0.468	0.005	2	2	0.511	0.007	0	0	0.459	0.018	0	0	0.482	0.019	0	0	0.480	0.014	2	0
chrI	151478	A	G	11	8	0.463	0.005	9	7	0.478	0.006	0	0	0.496	0.011	0	0	0.484	0.012	4	7	0.478	0.006	2	0	0.532	0.007	3	9	0.468	0.005	2	2	0.511	0.007	0	0	0.459	0.018	0	0	0.482	0.019	0	0	0.480	0.014	2	0
chrI	151501	A	T	6	7	0.463	0.005	2	3	0.478	0.006	0	0	0.496	0.011	0	0	0.484	0.012	2	4	0.478	0.006	0	0	0.532	0.007	1	4	0.468	0.005	0	0	0.511	0.007	0	0	0.459	0.018	0	0	0.482	0.019	0	0	0.480	0.014	0	0
chrI	151502	A	T	6	7	0.463	0.005	2	3	0.478	0.006	0	0	0.496	0.011	0	0	0.484	0.012	2	4	0.478	0.006	0	0	0.532	0.007	1	4	0.468	0.005	0	0	0.511	0.007	0	0	0.459	0.018	0	0	0.482	0.019	0	0	0.480	0.014	0	0
chrI	151503	A	T	6	7	0.463	0.005	2	3	0.478	0.006	0	0	0.496	0.011	0	0	0.484	0.012	2	4	0.478	0.006	0	0	0.532	0.007	1	4	0.468	0.005	0	0	0.511	0.007	0	0	0.459	0.018	0	0	0.482	0.019	0	0	0.480	0.014	0	0
chrI	151511	T	A	6	7	0.463	0.005	2	5	0.478	0.006	0	0	0.496	0.011	0	0	0.484	0.012	1	4	0.478	0.006	0	0	0.532	0.007	1	4	0.468	0.005	0	0	0.511	0.007	0	0	0.459	0.018	0	0	0.482	0.019	0	0	0.480	0.014	0	0
chrI	151521	T	C	8	5	0.463	0.005	1	6	0.478	0.006	0	0	0.496	0.011	0	0	0.484	0.012	1	4	0.478	0.006	0	0	0.532	0.007	2	4	0.468	0.005	0	0	0.511	0.007	0	0	0.459	0.018	0	0	0.482	0.019	0	0	0.480	0.014	0	0
chrI	151658	G	C	10	17	0.463	0.005	13	19	0.478	0.006	0	8	0.496	0.011	8	0	0.484	0.012	15	11	0.478	0.006	7	2	0.532	0.007	11	15	0.468	0.005	10	4	0.511	0.007	2	1	0.459	0.018	0	4	0.482	0.019	0	2	0.480	0.014	9	2
chrI	151834	C	A	15	14	0.463	0.005	11	8	0.477	0.006	3	10	0.495	0.011	9	2	0.485	0.012	13	8	0.478	0.006	25	20	0.531	0.007	13	12	0.468	0.005	13	13	0.510	0.007	1	2	0.460	0.018	4	0	0.481	0.019	4	7	0.482	0.014	9	13
chrI	151963	T	A	10	7	0.464	0.005	9	14	0.479	0.006	0	7	0.495	0.011	1	0	0.491	0.012	16	18	0.478	0.006	14	12	0.532	0.007	10	11	0.467	0.005	8	3	0.508	0.007	0	2	0.460	0.018	5	2	0.481	0.019	0	1	0.482	0.014	3	7
chrI	152004	A	G	9	6	0.464	0.005	6	12	0.479	0.006	0	5	0.495	0.011	0	0	0.491	0.012	10	14	0.478	0.006	8	10	0.532	0.007	8	11	0.467	0.005	6	2	0.508	0.007	0	1	0.460	0.018	2	2	0.481	0.019	0	0	0.482	0.014	2	3
chrI	152155	A	G	4	3	0.464	0.005	3	3	0.476	0.006	0	0	0.494	0.011	1	0	0.483	0.012	2	0	0.477	0.006	1	6	0.530	0.007	4	3	0.467	0.005	2	1	0.509	0.007	0	0	0.462	0.018	0	0	0.480	0.019	0	0	0.482	0.014	0	2
chrI	152235	G	A	23	33	0.464	0.005	22	28	0.476	0.006	7	4	0.494	0.011	8	5	0.483	0.012	26	25	0.477	0.006	16	26	0.530	0.007	40	51	0.467	0.005	23	20	0.509	0.007	4	4	0.462	0.018	4	5	0.480	0.019	7	11	0.482	0.014	10	8
chrI	152239	T	C	23	33	0.464	0.005	22	28	0.476	0.006	7	4	0.494	0.011	8	5	0.483	0.012	26	25	0.477	0.006	16	26	0.530	0.007	40	51	0.467	0.005	23	20	0.509	0.007	4	4	0.462	0.018	4	5	0.480	0.019	7	11	0.482	0.014	10	8
chrI	152274	G	A	35	39	0.464	0.005	30	42	0.476	0.006	10	6	0.494	0.011	11	6	0.483	0.012	29	38	0.477	0.006	26	37	0.530	0.007	58	69	0.467	0.005	27	33	0.509	0.007	4	4	0.462	0.018	6	5	0.480	0.019	16	14	0.482	0.014	16	10
chrI	152285	G	A	37	44	0.464	0.005	31	46	0.476	0.006	10	11	0.494	0.011	16	10	0.483	0.012	35	40	0.477	0.006	29	40	0.530	0.007	56	74	0.467	0.005	37	35	0.509	0.007	4	4	0.462	0.018	10	6	0.480	0.019	18	16	0.482	0.014	17	10
chrI	152291	C	T	41	48	0.464	0.005	35	50	0.476	0.006	11	14	0.494	0.011	15	13	0.483	0.012	40	42	0.477	0.006	34	42	0.530	0.007	61	73	0.467	0.005	41	39	0.509	0.007	4	4	0.462	0.018	11	7	0.480	0.019	18	19	0.482	0.014	18	10
chrI	152336	A	G	43	45	0.464	0.005	37	54	0.476	0.006	16	16	0.494	0.011	15	16	0.483	0.012	41	43	0.477	0.006	46	40	0.530	0.007	64	56	0.467	0.005	48	34	0.509	0.007	5	0	0.462	0.018	10	6	0.480	0.019	22	17	0.482	0.014	20	13
chrI	152709	A	G	66	64	0.464	0.005	49	61	0.476	0.006	9	14	0.496	0.011	11	11	0.486	0.012	64	68	0.478	0.006	43	46	0.533	0.007	80	89	0.465	0.005	34	31	0.510	0.007	5	5	0.460	0.018	1	8	0.481	0.019	11	10	0.482	0.014	12	15
chrI	152728	G	A	63	68	0.464	0.005	41	62	0.476	0.006	14	13	0.496	0.011	15	11	0.486	0.012	60	79	0.478	0.006	39	53	0.533	0.007	86	84	0.465	0.005	34	29	0.510	0.007	5	4	0.460	0.018	1	8	0.481	0.019	10	11	0.482	0.014	14	15
chrI	152932	A	G	73	84	0.464	0.005	59	59	0.476	0.006	26	18	0.496	0.011	20	15	0.486	0.012	90	84	0.478	0.006	46	33	0.533	0.007	92	136	0.465	0.005	37	32	0.510	0.007	9	11	0.460	0.018	7	4	0.481	0.019	13	14	0.482	0.014	26	24
chrI	152970	C	T	82	102	0.464	0.005	59	50	0.476	0.006	29	20	0.496	0.011	18	11	0.486	0.012	67	81	0.478	0.006	44	29	0.533	0.007	79	127	0.465	0.005	42	41	0.510	0.007	11	10	0.460	0.018	6	10	0.481	0.019	6	10	0.482	0.014	23	18
chrI	153156	A	T	94	120	0.463	0.005	63	58	0.474	0.006	16	11	0.495	0.011	26	10	0.487	0.012	86	109	0.478	0.006	66	35	0.529	0.007	102	110	0.465	0.005	37	59	0.510	0.007	8	7	0.459	0.018	4	13	0.484	0.019	20	10	0.484	0.014	23	14
chrI	153297	C	A	88	66	0.464	0.005	42	51	0.473	0.006	9	4	0.497	0.011	14	7	0.484	0.012	56	69	0.476	0.006	49	30	0.529	0.007	61	72	0.465	0.005	35	52	0.510	0.007	2	1	0.459	0.018	4	3	0.484	0.019	10	9	0.484	0.014	7	10
chrI	153442	G	A	90	92	0.462	0.005	59	73	0.470	0.006	11	16	0.498	0.011	14	9	0.490	0.012	75	85	0.478	0.006	38	30	0.528	0.007	76	106	0.465	0.005	32	23	0.506	0.007	0	6	0.462	0.018	2	9	0.488	0.019	4	6	0.487	0.014	20	17
chrI	153742	T	C	48	43	0.461	0.005	43	35	0.470	0.006	17	13	0.496	0.011	12	10	0.487	0.012	50	44	0.478	0.006	20	14	0.527	0.007	61	49	0.464	0.005	22	16	0.504	0.007	3	7	0.461	0.018	1	6	0.483	0.019	5	5	0.488	0.014	10	16
chrI	153762	A	G	62	60	0.461	0.005	48	47	0.470	0.006	17	9	0.496	0.011	10	9	0.487	0.012	64	46	0.478	0.006	20	15	0.527	0.007	63	54	0.464	0.005	25	16	0.504	0.007	3	7	0.461	0.018	1	7	0.483	0.019	5	5	0.488	0.014	9	17
chrI	153913	G	T	53	62	0.460	0.005	38	46	0.471	0.006	13	8	0.494	0.011	8	9	0.488	0.012	49	59	0.476	0.006	14	15	0.527	0.007	62	62	0.465	0.005	15	15	0.505	0.007	2	5	0.458	0.018	3	4	0.481	0.020	2	5	0.486	0.014	6	7
chrI	154086	A	G	29	36	0.460	0.005	35	36	0.471	0.006	11	9	0.494	0.011	2	10	0.488	0.012	32	44	0.476	0.006	12	11	0.527	0.007	35	33	0.465	0.005	3	7	0.505	0.007	2	0	0.459	0.018	4	5	0.481	0.020	1	4	0.486	0.014	6	10
chrI	154332	C	T	53	52	0.459	0.005	30	46	0.469	0.006	10	13	0.489	0.011	15	18	0.489	0.012	49	60	0.475	0.006	23	32	0.528	0.007	58	65	0.463	0.005	22	35	0.507	0.007	6	5	0.458	0.018	3	2	0.478	0.020	12	5	0.488	0.014	13	23
chrI	154746	C	T	43	39	0.458	0.005	32	37	0.471	0.006	9	9	0.485	0.011	6	4	0.486	0.012	29	42	0.475	0.006	23	13	0.530	0.007	42	57	0.462	0.005	18	7	0.508	0.007	5	0	0.460	0.018	0	3	0.477	0.019	2	2	0.490	0.014	5	5
chrI	155175	G	A	70	98	0.458	0.005	69	83	0.470	0.006	39	37	0.486	0.011	37	38	0.485	0.012	71	83	0.476	0.006	83	70	0.530	0.007	92	114	0.462	0.005	86	67	0.506	0.007	9	22	0.460	0.018	11	19	0.476	0.020	27	26	0.492	0.014	36	36
chrI	155562	T	G	63	113	0.458	0.005	81	70	0.471	0.006	10	17	0.487	0.012	6	11	0.486	0.012	70	79	0.475	0.006	34	42	0.527	0.007	89	97	0.462	0.005	39	23	0.506	0.007	9	3	0.460	0.018	0	2	0.475	0.020	8	3	0.491	0.014	18	17
chrI	155835	T	C	89	101	0.460	0.005	80	61	0.473	0.006	25	18	0.487	0.011	21	28	0.485	0.012	65	90	0.474	0.006	50	52	0.527	0.007	70	116	0.463	0.005	56	62	0.504	0.007	1	20	0.463	0.018	10	10	0.476	0.020	20	15	0.488	0.014	40	36
chrI	156174	T	G	78	92	0.460	0.005	58	64	0.473	0.006	26	21	0.488	0.011	16	26	0.485	0.012	65	72	0.473	0.006	73	43	0.525	0.007	91	91	0.465	0.005	59	62	0.504	0.007	8	14	0.463	0.018	6	9	0.473	0.019	16	22	0.490	0.014	32	43
chrI	156314	T	C	75	76	0.459	0.005	68	62	0.473	0.006	7	21	0.487	0.011	11	11	0.483	0.012	59	70	0.473	0.006	44	45	0.523	0.007	90	98	0.465	0.005	38	42	0.502	0.007	11	10	0.461	0.018	14	2	0.467	0.020	8	11	0.495	0.014	14	26
chrI	156315	A	G	75	76	0.459	0.005	68	62	0.473	0.006	7	21	0.487	0.011	11	11	0.483	0.012	59	70	0.473	0.006	44	45	0.523	0.007	90	98	0.465	0.005	38	42	0.502	0.007	11	10	0.461	0.018	14	2	0.467	0.020	8	11	0.495	0.014	14	26
chrI	156383	T	G	71	64	0.459	0.005	51	60	0.473	0.006	8	13	0.487	0.011	13	14	0.483	0.012	46	53	0.473	0.006	51	41	0.523	0.007	89	82	0.465	0.005	26	38	0.502	0.007	2	4	0.461	0.018	5	0	0.467	0.020	3	8	0.495	0.014	12	18
chrI	156393	G	T	68	61	0.459	0.005	50	59	0.473	0.006	10	13	0.487	0.011	11	13	0.483	0.012	51	54	0.473	0.006	48	38	0.523	0.007	92	76	0.465	0.005	26	38	0.502	0.007	2	4	0.461	0.018	4	0	0.467	0.020	3	8	0.495	0.014	13	18
chrI	156394	G	A	68	61	0.459	0.005	50	59	0.473	0.006	10	13	0.487	0.011	11	13	0.483	0.012	51	54	0.473	0.006	48	38	0.523	0.007	92	76	0.465	0.005	26	38	0.502	0.007	2	4	0.461	0.018	4	0	0.467	0.020	3	8	0.495	0.014	13	18
chrI	156403	T	C	67	58	0.459	0.005	47	57	0.472	0.006	9	13	0.484	0.011	10	15	0.481	0.012	50	51	0.474	0.006	48	36	0.525	0.007	93	75	0.464	0.005	27	37	0.504	0.007	2	4	0.461	0.018	4	0	0.467	0.020	3	7	0.494	0.014	13	17
chrI	156453	G	T	91	66	0.459	0.005	54	55	0.472	0.006	9	6	0.484	0.011	14	10	0.481	0.012	74	47	0.474	0.006	40	30	0.525	0.007	99	63	0.464	0.005	25	22	0.504	0.007	0	3	0.461	0.018	3	2	0.467	0.020	1	11	0.494	0.014	9	14
chrI	156518	T	C	83	91	0.459	0.005	50	60	0.473	0.006	12	13	0.487	0.011	16	10	0.482	0.012	81	61	0.474	0.006	38	40	0.525	0.007	84	91	0.464	0.005	22	27	0.504	0.007	3	4	0.461	0.018	3	5	0.472	0.020	4	10	0.492	0.014	12	11
chrI	156538	T	C	77	85	0.459	0.005	48	60	0.473	0.006	6	15	0.487	0.011	18	12	0.482	0.012	77	64	0.474	0.006	40	43	0.525	0.007	81	84	0.464	0.005	27	27	0.504	0.007	4	4	0.461	0.018	3	2	0.472	0.020	6	11	0.492	0.014	8	7
chrI	156554	C	A	86	85	0.459	0.005	51	53	0.473	0.006	10	16	0.487	0.011	19	12	0.482	0.012	74	64	0.474	0.006	39	36	0.525	0.007	85	83	0.464	0.005	36	29	0.504	0.007	5	5	0.461	0.018	4	1	0.472	0.020	7	12	0.492	0.014	12	7
chrI	156584	T	C	54	76	0.459	0.005	44	47	0.473	0.006	8	12	0.487	0.011	15	12	0.482	0.012	55	55	0.474	0.006	30	32	0.525	0.007	55	68	0.464	0.005	31	30	0.504	0.007	2	6	0.461	0.018	3	2	0.472	0.020	5	15	0.492	0.014	12	5
chrI	156614	T	A	62	65	0.459	0.005	56	41	0.472	0.006	6	9	0.485	0.011	11	7	0.482	0.012	63	51	0.473	0.006	29	26	0.525	0.007	66	59	0.464	0.005	34	31	0.501	0.007	2	6	0.457	0.018	2	1	0.474	0.019	6	12	0.491	0.014	13	4
chrI	156615	C	T	62	65	0.459	0.005	56	41	0.472	0.006	6	9	0.485	0.011	11	7	0.482	0.012	63	51	0.473	0.006	29	26	0.525	0.007	66	59	0.464	0.005	34	31	0.501	0.007	2	6	0.457	0.018	2	1	0.474	0.019	6	12	0.491	0.014	13	4
chrI	156651	A	G	59	56	0.459	0.005	46	33	0.472	0.006	7	3	0.485	0.011	15	7	0.482	0.012	49	40	0.473	0.006	33	24	0.525	0.007	56	56	0.464	0.005	44	33	0.501	0.007	1	4	0.457	0.018	1	4	0.474	0.019	7	7	0.491	0.014	14	3
chrI	156666	G	A	47	45	0.459	0.005	40	37	0.472	0.006	7	1	0.485	0.011	13	5	0.482	0.012	43	37	0.473	0.006	34	21	0.525	0.007	48	52	0.464	0.005	37	32	0.501	0.007	3	6	0.457	0.018	2	7	0.474	0.019	6	3	0.491	0.014	8	3
chrI	156835	G	A	74	70	0.459	0.005	56	62	0.472	0.006	9	19	0.485	0.011	16	21	0.482	0.012	58	77	0.473	0.006	49	33	0.525	0.007	76	92	0.464	0.005	56	58	0.501	0.007	6	11	0.457	0.018	3	13	0.474	0.019	8	19	0.491	0.014	23	21
chrI	156949	T	C	68	69	0.459	0.005	60	64	0.473	0.006	13	16	0.483	0.011	25	20	0.481	0.012	65	86	0.473	0.006	47	46	0.524	0.007	67	103	0.465	0.005	46	47	0.500	0.007	14	11	0.457	0.018	0	4	0.470	0.020	9	19	0.493	0.014	27	27
chrI	157114	A	G	69	93	0.458	0.005	55	64	0.472	0.006	7	8	0.483	0.011	18	9	0.481	0.012	67	63	0.472	0.006	50	45	0.525	0.007	84	99	0.464	0.005	30	37	0.501	0.007	4	5	0.457	0.018	2	4	0.469	0.020	13	16	0.494	0.014	20	7
chrI	157134	G	A	72	87	0.458	0.005	55	59	0.472	0.006	6	7	0.484	0.011	15	8	0.482	0.012	68	59	0.472	0.006	43	29	0.524	0.007	81	96	0.464	0.005	34	31	0.501	0.007	4	7	0.457	0.018	1	3	0.470	0.020	10	13	0.494	0.014	14	6
chrI	157339	C	T	86	108	0.459	0.005	57	71	0.472	0.006	17	19	0.489	0.011	19	10	0.486	0.012	92	98	0.472	0.006	39	32	0.523	0.007	98	104	0.464	0.005	41	44	0.501	0.007	4	1	0.458	0.018	4	0	0.473	0.020	6	10	0.497	0.014	21	10
chrI	157344	A	G	85	103	0.459	0.005	51	70	0.472	0.006	17	19	0.489	0.011	20	10	0.486	0.012	90	97	0.472	0.006	41	32	0.523	0.007	94	102	0.464	0.005	39	46	0.501	0.007	2	2	0.458	0.018	4	0	0.473	0.020	7	9	0.497	0.014	21	10
chrI	157428	G	A	81	88	0.459	0.005	50	59	0.472	0.006	25	14	0.489	0.011	13	16	0.486	0.012	92	75	0.472	0.006	43	39	0.523	0.007	72	91	0.464	0.005	36	52	0.501	0.007	3	4	0.458	0.018	11	3	0.473	0.020	8	15	0.497	0.014	26	8
chrI	157912	C	G	89	91	0.455	0.005	69	57	0.471	0.006	17	16	0.490	0.011	6	22	0.486	0.012	83	71	0.472	0.006	33	27	0.523	0.007	83	108	0.469	0.005	33	34	0.498	0.007	6	9	0.455	0.018	5	5	0.469	0.019	4	15	0.503	0.014	16	12
chrI	157927	T	A	87	78	0.455	0.005	73	61	0.471	0.006	18	16	0.490	0.011	10	22	0.486	0.012	83	67	0.472	0.006	34	29	0.523	0.007	68	103	0.469	0.005	36	34	0.498	0.007	10	11	0.455	0.018	5	4	0.469	0.019	4	16	0.503	0.014	17	14
chrI	158089	A	G	74	63	0.456	0.005	63	57	0.472	0.006	5	17	0.486	0.011	8	10	0.485	0.012	58	61	0.473	0.006	27	29	0.520	0.007	89	86	0.468	0.005	33	34	0.499	0.007	3	7	0.455	0.018	6	4	0.468	0.019	15	7	0.503	0.014	20	14
chrI	158200	A	G	85	74	0.456	0.005	73	60	0.472	0.006	12	16	0.486	0.011	10	16	0.485	0.012	60	74	0.473	0.006	51	34	0.520	0.007	107	95	0.468	0.005	40	38	0.498	0.007	0	2	0.455	0.018	4	6	0.468	0.019	8	4	0.503	0.014	13	21
chrI	158341	T	C	87	81	0.455	0.005	69	64	0.472	0.006	17	21	0.485	0.011	14	10	0.487	0.012	68	105	0.472	0.006	58	49	0.518	0.007	82	114	0.468	0.005	48	35	0.497	0.007	4	4	0.458	0.018	4	8	0.465	0.020	8	12	0.501	0.014	10	28
chrI	158503	C	T	82	85	0.456	0.005	51	55	0.472	0.006	18	10	0.486	0.011	16	16	0.486	0.012	59	86	0.472	0.006	32	38	0.519	0.007	63	94	0.468	0.005	41	28	0.496	0.007	7	5	0.457	0.018	6	7	0.468	0.020	6	4	0.501	0.014	13	23
chrI	158597	C	T	76	73	0.456	0.005	54	55	0.472	0.006	5	9	0.486	0.011	21	12	0.486	0.012	56	69	0.472	0.006	36	25	0.519	0.007	79	80	0.468	0.005	29	30	0.496	0.007	8	7	0.457	0.018	9	5	0.468	0.020	8	2	0.501	0.014	17	17
chrI	158641	C	T	67	73	0.456	0.005	61	59	0.472	0.006	4	6	0.486	0.011	23	8	0.486	0.012	81	76	0.472	0.006	39	27	0.519	0.007	95	94	0.468	0.005	25	33	0.496	0.007	3	5	0.457	0.018	7	4	0.468	0.020	9	3	0.501	0.014	12	19
chrI	158733	A	T	60	82	0.454	0.005	60	54	0.473	0.006	7	11	0.487	0.011	8	8	0.488	0.012	71	72	0.472	0.005	43	25	0.519	0.007	89	92	0.469	0.005	25	18	0.497	0.007	3	2	0.459	0.018	7	5	0.473	0.019	12	7	0.500	0.014	14	16
chrI	158824	G	C	72	67	0.454	0.005	51	69	0.473	0.006	8	13	0.487	0.011	8	14	0.488	0.012	59	69	0.472	0.005	41	35	0.519	0.007	83	97	0.469	0.005	35	34	0.497	0.007	8	1	0.459	0.018	6	7	0.473	0.019	14	12	0.500	0.014	26	18
chrI	158827	G	A	72	67	0.454	0.005	51	69	0.473	0.006	8	13	0.487	0.011	8	14	0.488	0.012	59	69	0.472	0.005	41	35	0.519	0.007	83	97	0.469	0.005	35	34	0.497	0.007	8	1	0.459	0.018	6	7	0.473	0.019	14	12	0.500	0.014	26	18
chrI	158870	T	C	86	69	0.454	0.005	43	58	0.473	0.006	14	19	0.487	0.011	15	17	0.488	0.012	66	68	0.472	0.005	44	45	0.519	0.007	74	92	0.469	0.005	39	35	0.497	0.007	8	2	0.459	0.018	8	6	0.473	0.019	11	10	0.500	0.014	22	15
chrI	158971	A	G	83	81	0.453	0.005	43	53	0.473	0.006	24	30	0.487	0.011	14	16	0.489	0.012	66	77	0.472	0.005	45	42	0.519	0.007	96	88	0.469	0.005	40	44	0.497	0.007	10	4	0.459	0.018	8	9	0.476	0.019	11	6	0.500	0.014	26	19
chrI	159164	G	C	78	87	0.453	0.005	64	60	0.474	0.006	12	23	0.486	0.011	20	12	0.489	0.012	78	93	0.472	0.005	52	45	0.519	0.007	103	89	0.469	0.005	43	37	0.496	0.007	5	9	0.457	0.018	6	3	0.476	0.019	15	4	0.500	0.014	21	20
chrI	159467	G	A	83	70	0.452	0.005	57	73	0.474	0.006	27	14	0.485	0.011	14	25	0.492	0.012	57	76	0.471	0.005	62	45	0.520	0.007	96	104	0.470	0.005	38	41	0.496	0.007	6	10	0.460	0.018	10	7	0.476	0.019	11	15	0.501	0.013	23	30
chrI	168686	G	A	65	64	0.454	0.005	52	42	0.467	0.005	14	9	0.480	0.010	20	4	0.499	0.010	49	49	0.466	0.005	61	37	0.521	0.006	70	68	0.478	0.004	45	36	0.480	0.006	12	6	0.468	0.016	6	0	0.488	0.018	3	10	0.495	0.012	30	13
chrI	168767	G	T	61	87	0.454	0.005	60	62	0.467	0.005	26	18	0.480	0.010	27	19	0.499	0.010	76	76	0.466	0.005	71	63	0.521	0.006	83	108	0.478	0.004	70	57	0.480	0.006	11	10	0.468	0.016	10	11	0.488	0.018	17	17	0.495	0.012	28	22
chrI	168772	G	A	63	92	0.454	0.005	60	65	0.467	0.005	27	20	0.480	0.010	25	22	0.499	0.010	79	80	0.466	0.005	72	63	0.521	0.006	81	111	0.478	0.004	66	56	0.480	0.006	11	11	0.468	0.016	9	11	0.488	0.018	17	19	0.495	0.012	26	23
chrI	168787	C	A	64	87	0.454	0.005	57	65	0.466	0.005	26	20	0.481	0.010	23	27	0.500	0.010	76	80	0.466	0.005	73	58	0.521	0.006	80	115	0.478	0.004	67	52	0.480	0.006	11	12	0.471	0.016	9	11	0.489	0.017	18	21	0.495	0.012	30	23
chrI	168836	G	A	54	90	0.454	0.005	51	56	0.466	0.005	28	29	0.481	0.010	27	24	0.500	0.010	58	65	0.466	0.005	55	57	0.522	0.006	68	93	0.479	0.004	58	62	0.479	0.006	8	9	0.471	0.016	11	7	0.489	0.017	19	14	0.495	0.012	30	29
chrI	169205	C	T	62	64	0.453	0.005	53	49	0.467	0.005	8	11	0.479	0.010	8	6	0.501	0.010	42	65	0.466	0.005	21	29	0.523	0.006	59	85	0.479	0.004	40	35	0.480	0.006	4	4	0.473	0.016	4	1	0.491	0.017	8	11	0.495	0.012	10	13
chrI	169217	T	C	54	59	0.453	0.005	49	44	0.467	0.005	8	9	0.479	0.010	4	6	0.501	0.010	34	64	0.466	0.005	17	20	0.523	0.006	55	78	0.479	0.004	35	29	0.480	0.006	4	4	0.473	0.016	3	1	0.491	0.017	5	9	0.495	0.012	8	11
chrI	169245	T	C	41	45	0.453	0.005	40	47	0.467	0.005	3	9	0.479	0.010	9	8	0.501	0.010	19	53	0.466	0.005	7	19	0.523	0.006	35	63	0.479	0.004	16	17	0.480	0.006	1	5	0.473	0.016	2	3	0.491	0.017	6	10	0.495	0.012	11	15
chrI	169269	T	C	48	78	0.453	0.005	55	70	0.467	0.005	14	20	0.479	0.010	12	24	0.501	0.010	38	62	0.466	0.005	13	29	0.523	0.006	55	96	0.479	0.004	27	39	0.480	0.006	3	7	0.473	0.016	2	10	0.491	0.017	9	16	0.495	0.012	18	26
chrI	169422	C	T	63	91	0.453	0.005	49	56	0.467	0.005	16	25	0.479	0.010	18	52	0.501	0.010	70	83	0.466	0.005	57	62	0.523	0.006	93	117	0.479	0.004	41	64	0.480	0.006	10	8	0.473	0.016	10	18	0.491	0.017	20	23	0.495	0.012	28	26
chrI	169476	T	C	65	92	0.453	0.005	51	61	0.467	0.005	29	21	0.479	0.010	20	33	0.501	0.010	77	77	0.466	0.005	71	67	0.523	0.006	83	109	0.479	0.004	54	59	0.480	0.006	9	9	0.473	0.016	9	13	0.491	0.017	18	24	0.495	0.012	28	29
chrI	169638	T	C	56	81	0.453	0.005	50	65	0.467	0.005	26	28	0.479	0.010	16	23	0.501	0.010	60	77	0.466	0.005	54	58	0.523	0.006	83	95	0.479	0.004	77	61	0.480	0.006	12	2	0.473	0.016	8	6	0.491	0.017	16	14	0.495	0.012	23	29
chrI	169689	C	T	77	106	0.453	0.005	70	84	0.467	0.005	23	29	0.479	0.010	17	20	0.501	0.010	81	98	0.466	0.005	48	62	0.523	0.006	110	123	0.479	0.004	63	62	0.480	0.006	10	6	0.473	0.016	2	8	0.491	0.017	17	9	0.495	0.012	18	31
chrI	169830	A	G	81	118	0.453	0.005	63	84	0.467	0.005	16	22	0.479	0.010	16	23	0.501	0.010	80	106	0.466	0.005	54	51	0.523	0.006	77	109	0.479	0.004	62	69	0.480	0.006	3	15	0.473	0.016	4	15	0.491	0.017	17	10	0.495	0.012	24	24
chrI	169887	C	T	79	110	0.453	0.005	55	80	0.467	0.005	19	24	0.479	0.010	24	27	0.501	0.010	91	84	0.466	0.005	56	51	0.523	0.006	85	127	0.479	0.004	62	86	0.480	0.006	6	7	0.473	0.016	7	12	0.491	0.017	20	16	0.495	0.012	28	36
chrI	169992	T	C	60	78	0.453	0.005	58	70	0.467	0.005	21	16	0.479	0.010	43	31	0.501	0.010	77	65	0.466	0.005	58	62	0.523	0.006	79	96	0.479	0.004	81	82	0.480	0.006	8	10	0.473	0.016	11	8	0.491	0.017	19	26	0.495	0.012	31	35
chrI	170022	T	C	72	85	0.453	0.005	65	73	0.467	0.005	17	16	0.479	0.010	29	29	0.501	0.010	80	75	0.466	0.005	59	61	0.523	0.006	97	85	0.479	0.004	60	67	0.480	0.006	8	10	0.473	0.016	12	10	0.491	0.017	16	29	0.495	0.012	28	24
chrI	170564	G	A	75	70	0.452	0.005	44	75	0.466	0.005	5	10	0.479	0.010	12	11	0.501	0.010	80	76	0.467	0.005	53	43	0.525	0.006	87	91	0.478	0.004	46	52	0.479	0.006	8	7	0.477	0.015	9	10	0.493	0.017	5	8	0.493	0.012	19	12
chrI	171389	A	G	59	95	0.452	0.005	58	45	0.467	0.005	11	23	0.478	0.010	15	23	0.499	0.010	56	68	0.467	0.005	47	47	0.525	0.006	84	102	0.478	0.004	23	51	0.477	0.006	6	7	0.478	0.015	1	4	0.494	0.017	6	15	0.493	0.012	14	26
chrI	171431	G	A	64	78	0.452	0.005	57	47	0.467	0.005	10	24	0.478	0.010	18	18	0.499	0.010	59	59	0.467	0.005	48	51	0.525	0.006	74	75	0.478	0.004	29	44	0.477	0.006	1	8	0.478	0.015	1	4	0.494	0.017	8	12	0.493	0.012	15	32
chrI	171640	T	C	56	79	0.452	0.005	53	55	0.466	0.005	18	22	0.479	0.010	10	14	0.497	0.010	58	56	0.467	0.005	38	26	0.525	0.006	60	68	0.478	0.004	44	51	0.477	0.006	6	13	0.475	0.015	3	6	0.494	0.017	13	16	0.493	0.012	23	23
chrI	171975	A	G	16	9	0.453	0.005	21	26	0.466	0.005	6	3	0.480	0.010	1	0	0.495	0.010	15	13	0.467	0.005	4	10	0.523	0.006	18	25	0.477	0.004	7	6	0.475	0.006	4	0	0.475	0.015	0	3	0.496	0.017	0	2	0.492	0.012	7	0
chrI	172113	C	A	30	17	0.454	0.005	24	35	0.467	0.005	7	3	0.477	0.010	10	1	0.498	0.010	25	28	0.468	0.005	17	19	0.524	0.006	34	33	0.478	0.004	14	16	0.475	0.006	0	2	0.474	0.015	1	2	0.497	0.017	0	2	0.493	0.012	2	10
chrI	172129	A	T	30	22	0.454	0.005	26	38	0.467	0.005	8	6	0.477	0.010	11	1	0.498	0.010	22	29	0.468	0.005	19	22	0.524	0.006	33	36	0.478	0.004	14	18	0.475	0.006	1	2	0.474	0.015	1	2	0.497	0.017	0	2	0.493	0.012	5	10
chrI	172431	A	T	28	43	0.452	0.005	36	42	0.467	0.005	20	14	0.478	0.010	8	16	0.499	0.010	41	40	0.466	0.005	32	32	0.523	0.006	33	51	0.477	0.004	23	31	0.474	0.006	2	5	0.473	0.015	11	6	0.496	0.017	5	11	0.493	0.012	7	14
chrI	172585	A	T	51	45	0.452	0.005	35	50	0.469	0.005	11	14	0.478	0.010	7	5	0.499	0.010	34	46	0.466	0.005	20	23	0.523	0.006	55	59	0.477	0.004	22	23	0.474	0.006	2	6	0.473	0.015	0	1	0.496	0.017	1	6	0.493	0.012	11	12
chrI	173222	A	C	69	86	0.452	0.005	52	67	0.468	0.005	6	10	0.478	0.009	8	18	0.498	0.010	64	82	0.466	0.005	34	34	0.522	0.006	71	92	0.478	0.004	21	24	0.474	0.006	8	6	0.472	0.015	5	5	0.499	0.016	4	3	0.494	0.011	13	14
chrI	174118	G	A	78	97	0.452	0.005	43	85	0.467	0.005	12	13	0.479	0.010	27	10	0.498	0.010	62	78	0.467	0.005	36	49	0.522	0.006	77	99	0.479	0.004	34	29	0.473	0.006	6	3	0.470	0.015	8	5	0.496	0.017	18	15	0.491	0.012	20	16
chrI	174371	T	C	72	91	0.452	0.005	64	75	0.466	0.005	11	25	0.477	0.010	21	17	0.497	0.010	73	81	0.467	0.005	47	67	0.521	0.006	98	107	0.480	0.004	47	46	0.473	0.006	10	25	0.469	0.015	1	11	0.498	0.017	17	8	0.492	0.012	20	25
chrI	174746	T	G	77	103	0.452	0.004	57	79	0.465	0.005	20	28	0.481	0.009	33	28	0.499	0.010	84	82	0.467	0.005	80	71	0.519	0.006	96	108	0.480	0.004	72	85	0.474	0.006	14	9	0.471	0.015	14	17	0.498	0.016	26	22	0.492	0.012	21	36
chrI	174919	A	G	59	77	0.451	0.004	44	86	0.465	0.005	19	18	0.481	0.009	18	20	0.498	0.010	57	88	0.467	0.005	54	48	0.518	0.006	78	94	0.480	0.004	50	48	0.472	0.006	14	3	0.471	0.015	2	4	0.500	0.016	8	8	0.491	0.011	20	31
chrI	174938	G	A	62	86	0.451	0.004	49	87	0.465	0.005	23	19	0.481	0.009	20	21	0.498	0.010	63	98	0.467	0.005	62	53	0.518	0.006	88	101	0.480	0.004	57	55	0.472	0.006	16	6	0.471	0.015	3	4	0.500	0.016	10	9	0.491	0.011	28	31
chrI	175203	G	A	63	89	0.451	0.004	53	77	0.465	0.005	35	45	0.480	0.010	46	46	0.499	0.010	62	90	0.467	0.005	110	80	0.518	0.006	84	103	0.480	0.004	113	103	0.472	0.006	22	24	0.473	0.015	11	29	0.500	0.016	43	33	0.493	0.011	49	64
chrI	175281	G	A	54	85	0.451	0.004	64	84	0.465	0.005	52	47	0.480	0.010	42	37	0.499	0.010	63	93	0.467	0.005	107	89	0.518	0.006	102	127	0.480	0.004	124	93	0.472	0.006	21	39	0.473	0.015	15	26	0.500	0.016	42	33	0.493	0.011	46	64
chrI	175523	G	T	54	67	0.451	0.004	44	59	0.465	0.005	12	24	0.480	0.010	17	22	0.499	0.010	60	53	0.467	0.005	57	40	0.518	0.006	56	70	0.480	0.004	69	68	0.473	0.006	5	19	0.473	0.015	5	8	0.501	0.016	16	8	0.493	0.011	24	29
chrI	176061	T	C	9	12	0.450	0.004	15	31	0.467	0.005	8	6	0.480	0.009	10	6	0.500	0.010	8	27	0.468	0.005	23	13	0.520	0.006	19	30	0.482	0.004	17	17	0.473	0.006	3	1	0.472	0.015	0	0	0.500	0.016	2	1	0.493	0.011	0	9
chrI	176230	T	C	16	19	0.450	0.004	10	14	0.467	0.005	4	7	0.480	0.009	4	1	0.500	0.010	11	19	0.468	0.005	7	28	0.520	0.006	24	35	0.482	0.004	9	8	0.473	0.006	0	3	0.472	0.015	0	0	0.500	0.016	0	5	0.493	0.011	0	10
chrI	176266	A	T	14	21	0.450	0.004	12	16	0.467	0.005	4	9	0.480	0.010	5	2	0.500	0.010	9	24	0.469	0.005	11	31	0.520	0.006	24	36	0.482	0.004	10	11	0.473	0.006	0	3	0.472	0.015	0	0	0.500	0.016	0	7	0.493	0.011	0	9
chrI	176272	T	C	9	19	0.450	0.004	11	16	0.467	0.005	4	9	0.481	0.010	6	2	0.500	0.010	9	23	0.470	0.005	11	31	0.520	0.006	25	36	0.483	0.004	12	11	0.473	0.006	0	3	0.472	0.015	0	0	0.500	0.016	0	7	0.493	0.011	0	9
chrI	176290	A	G	9	16	0.450	0.004	12	14	0.467	0.005	4	9	0.481	0.010	8	2	0.500	0.010	14	20	0.470	0.005	13	27	0.520	0.006	25	31	0.483	0.004	12	11	0.473	0.006	0	3	0.472	0.015	0	0	0.500	0.016	0	5	0.493	0.011	0	7
chrI	176291	T	G	9	16	0.450	0.004	12	14	0.467	0.005	4	9	0.481	0.010	8	2	0.500	0.010	14	20	0.470	0.005	13	27	0.520	0.006	25	31	0.483	0.004	12	11	0.473	0.006	0	3	0.472	0.015	0	0	0.500	0.016	0	5	0.493	0.011	0	7
chrI	176512	T	A	4	6	0.450	0.004	10	3	0.467	0.005	0	0	0.481	0.009	0	0	0.500	0.010	3	8	0.470	0.005	1	1	0.520	0.006	12	9	0.483	0.004	0	0	0.473	0.006	0	0	0.472	0.015	0	0	0.500	0.016	0	0	0.494	0.011	0	0
chrI	176650	G	A	23	44	0.450	0.004	31	17	0.467	0.005	13	7	0.480	0.010	5	10	0.500	0.010	22	32	0.470	0.005	24	14	0.519	0.006	45	41	0.483	0.004	15	24	0.472	0.006	2	2	0.475	0.015	3	1	0.502	0.016	6	10	0.493	0.011	15	20
chrI	176694	A	G	40	65	0.451	0.004	45	29	0.467	0.005	17	18	0.481	0.010	8	22	0.500	0.010	38	63	0.471	0.005	41	35	0.519	0.006	83	76	0.484	0.004	39	57	0.471	0.006	8	8	0.477	0.015	6	1	0.502	0.016	9	17	0.495	0.011	28	33
chrI	176847	G	A	53	51	0.451	0.004	38	28	0.467	0.005	14	22	0.481	0.010	17	17	0.500	0.010	57	60	0.471	0.005	41	48	0.519	0.006	72	70	0.484	0.004	44	57	0.471	0.006	9	10	0.477	0.015	12	12	0.502	0.016	14	15	0.495	0.011	28	35
chrI	176858	A	G	60	55	0.451	0.004	39	24	0.467	0.005	18	21	0.481	0.010	21	20	0.500	0.010	50	53	0.471	0.005	56	56	0.519	0.006	71	72	0.484	0.004	53	69	0.471	0.006	13	10	0.477	0.015	10	9	0.502	0.016	14	17	0.495	0.011	31	37
chrI	176948	A	G	60	65	0.453	0.004	35	33	0.466	0.005	25	21	0.482	0.010	13	16	0.501	0.010	33	49	0.470	0.005	57	55	0.519	0.006	59	65	0.484	0.004	42	52	0.471	0.006	8	7	0.477	0.015	4	4	0.502	0.016	5	19	0.495	0.011	24	28
chrI	177137	C	A	91	94	0.452	0.004	53	48	0.467	0.005	25	19	0.480	0.009	14	18	0.500	0.010	62	81	0.469	0.005	37	55	0.519	0.006	119	96	0.484	0.004	51	54	0.472	0.006	14	5	0.476	0.015	4	8	0.502	0.016	18	13	0.497	0.011	23	28
chrI	177140	T	G	91	94	0.452	0.004	53	48	0.467	0.005	25	19	0.480	0.009	14	18	0.500	0.010	62	81	0.469	0.005	37	55	0.519	0.006	119	96	0.484	0.004	51	54	0.472	0.006	14	5	0.476	0.015	4	8	0.502	0.016	18	13	0.497	0.011	23	28
chrI	177196	C	T	90	100	0.452	0.004	51	54	0.467	0.005	24	15	0.480	0.009	24	17	0.500	0.010	70	82	0.469	0.005	42	52	0.519	0.006	117	110	0.484	0.004	51	68	0.472	0.006	9	10	0.476	0.015	8	8	0.502	0.016	15	18	0.497	0.011	24	30
chrI	177241	C	T	86	104	0.452	0.004	64	70	0.467	0.005	23	20	0.480	0.009	25	13	0.500	0.010	84	82	0.469	0.005	42	44	0.519	0.006	103	114	0.484	0.004	45	62	0.472	0.006	9	9	0.476	0.015	8	12	0.502	0.016	14	12	0.497	0.011	21	33
chrI	177270	G	A	87	117	0.452	0.004	63	75	0.465	0.005	22	19	0.479	0.010	26	10	0.500	0.010	88	89	0.470	0.005	54	50	0.520	0.006	120	113	0.485	0.004	48	61	0.472	0.006	11	9	0.476	0.015	11	8	0.502	0.016	12	16	0.495	0.011	16	29
chrI	177285	T	C	77	103	0.452	0.004	55	67	0.465	0.005	20	21	0.479	0.010	25	10	0.500	0.010	83	85	0.470	0.005	51	50	0.520	0.006	110	100	0.485	0.004	47	58	0.472	0.006	11	9	0.476	0.015	9	9	0.502	0.016	11	18	0.495	0.011	17	25
chrI	177667	T	C	89	111	0.451	0.004	56	70	0.465	0.005	17	28	0.479	0.010	12	31	0.502	0.010	66	92	0.471	0.005	72	66	0.519	0.006	115	132	0.484	0.004	44	71	0.471	0.006	6	15	0.479	0.015	10	8	0.503	0.016	15	21	0.498	0.011	22	33
chrI	177692	A	G	88	128	0.452	0.004	66	74	0.465	0.005	14	29	0.479	0.010	13	31	0.502	0.010	68	109	0.472	0.005	70	68	0.519	0.006	106	132	0.485	0.004	43	69	0.471	0.006	7	14	0.479	0.015	10	8	0.503	0.017	19	20	0.498	0.011	24	33
chrI	178224	G	A	101	131	0.451	0.005	77	98	0.465	0.005	20	17	0.481	0.010	22	17	0.502	0.010	91	110	0.472	0.005	38	49	0.519	0.006	124	127	0.485	0.004	52	53	0.471	0.006	7	9	0.477	0.015	11	3	0.503	0.017	18	13	0.502	0.012	25	17
chrI	178358	A	G	96	115	0.451	0.005	60	63	0.465	0.005	10	8	0.481	0.010	12	19	0.502	0.010	70	82	0.472	0.005	31	40	0.519	0.006	115	112	0.485	0.004	32	42	0.471	0.006	5	6	0.477	0.015	6	8	0.503	0.017	11	15	0.502	0.012	17	11
chrI	178602	G	C	72	127	0.452	0.005	76	71	0.465	0.005	21	7	0.483	0.010	20	23	0.499	0.010	102	84	0.472	0.005	56	40	0.518	0.006	109	104	0.485	0.004	39	56	0.470	0.006	21	7	0.478	0.015	3	4	0.504	0.017	24	8	0.502	0.012	17	14
chrI	178654	G	A	71	111	0.452	0.005	70	76	0.465	0.005	26	6	0.483	0.010	16	23	0.499	0.010	90	95	0.472	0.005	55	33	0.518	0.006	106	99	0.485	0.004	33	47	0.470	0.006	20	5	0.478	0.015	5	4	0.504	0.017	28	10	0.502	0.012	18	16
chrI	178674	G	A	77	102	0.452	0.005	71	68	0.465	0.005	27	10	0.483	0.010	12	21	0.499	0.010	81	98	0.472	0.005	59	35	0.518	0.006	98	96	0.485	0.004	36	45	0.470	0.006	19	6	0.478	0.015	8	3	0.504	0.017	29	12	0.502	0.012	21	13
chrI	178682	C	T	80	105	0.452	0.005	70	68	0.465	0.005	28	11	0.483	0.010	13	23	0.499	0.010	76	98	0.472	0.005	57	32	0.518	0.006	97	104	0.485	0.004	35	45	0.470	0.006	18	6	0.478	0.015	7	2	0.504	0.017	28	15	0.502	0.012	24	15
chrI	178802	A	G	89	111	0.452	0.005	61	60	0.465	0.005	23	26	0.483	0.010	17	20	0.499	0.010	82	89	0.472	0.005	47	52	0.518	0.006	117	101	0.485	0.004	42	47	0.470	0.006	3	9	0.478	0.015	8	11	0.504	0.017	20	16	0.502	0.012	28	32
chrI	178846	G	A	86	101	0.452	0.005	67	64	0.465	0.005	21	24	0.483	0.010	16	15	0.499	0.010	82	89	0.472	0.005	45	58	0.518	0.006	120	96	0.485	0.004	45	38	0.470	0.006	4	9	0.478	0.015	3	8	0.504	0.017	18	14	0.502	0.012	19	36
chrI	178875	G	C	74	98	0.452	0.005	60	61	0.465	0.005	17	16	0.483	0.010	11	13	0.499	0.010	78	85	0.472	0.005	39	47	0.518	0.006	99	90	0.485	0.004	42	32	0.470	0.006	1	9	0.478	0.015	3	6	0.504	0.017	14	12	0.502	0.012	16	31
chrI	178905	G	A	75	85	0.452	0.005	61	51	0.465	0.005	13	14	0.483	0.010	4	12	0.499	0.010	76	75	0.472	0.005	28	45	0.518	0.006	90	74	0.485	0.004	35	31	0.470	0.006	1	3	0.478	0.015	3	2	0.504	0.017	9	8	0.502	0.012	16	27
chrI	178960	T	C	61	85	0.452	0.005	63	57	0.465	0.005	8	11	0.483	0.010	9	12	0.499	0.010	58	71	0.472	0.005	27	49	0.518	0.006	73	79	0.485	0.004	32	40	0.470	0.006	3	5	0.478	0.015	3	5	0.504	0.017	5	7	0.502	0.012	12	18
chrI	178989	A	G	64	79	0.451	0.005	64	54	0.465	0.005	8	17	0.481	0.010	9	13	0.500	0.010	56	74	0.471	0.005	29	49	0.518	0.006	77	74	0.485	0.004	31	45	0.471	0.006	3	5	0.478	0.015	1	4	0.504	0.017	8	5	0.503	0.012	10	19
chrI	179051	A	G	55	49	0.452	0.005	37	48	0.465	0.005	7	16	0.481	0.010	8	9	0.500	0.010	56	60	0.471	0.005	24	37	0.518	0.006	64	69	0.485	0.004	35	33	0.471	0.006	4	5	0.479	0.015	2	5	0.504	0.017	11	6	0.503	0.012	5	17
chrI	179052	A	G	55	49	0.452	0.005	37	48	0.465	0.005	7	16	0.481	0.010	8	9	0.500	0.010	56	60	0.471	0.005	24	37	0.518	0.006	64	69	0.485	0.004	35	33	0.471	0.006	4	5	0.479	0.015	2	5	0.504	0.017	11	6	0.503	0.012	5	17
chrI	179149	G	C	39	54	0.452	0.005	37	61	0.465	0.005	6	7	0.481	0.010	7	3	0.500	0.010	46	39	0.471	0.005	30	23	0.518	0.006	55	55	0.485	0.004	22	23	0.471	0.006	2	3	0.479	0.015	2	4	0.504	0.017	5	3	0.503	0.012	11	6
chrI	179221	A	G	39	60	0.452	0.005	45	52	0.464	0.005	7	12	0.481	0.010	7	9	0.505	0.010	49	61	0.469	0.005	34	26	0.517	0.006	49	41	0.486	0.004	22	36	0.471	0.006	9	1	0.478	0.016	8	4	0.505	0.017	4	0	0.503	0.012	13	15
chrI	179397	A	G	79	85	0.451	0.005	72	79	0.464	0.005	15	31	0.481	0.010	30	21	0.502	0.010	68	88	0.470	0.005	46	67	0.517	0.006	98	117	0.486	0.004	61	69	0.470	0.006	11	18	0.479	0.016	5	16	0.504	0.017	20	18	0.504	0.012	18	37
chrI	179554	A	G	76	88	0.451	0.005	76	87	0.463	0.005	22	31	0.479	0.010	25	24	0.504	0.010	83	98	0.469	0.005	65	61	0.519	0.006	107	109	0.485	0.004	68	48	0.471	0.006	14	10	0.479	0.016	1	11	0.503	0.017	20	16	0.501	0.012	26	29
chrI	179772	T	C	60	113	0.451	0.005	69	71	0.463	0.005	27	27	0.480	0.010	22	16	0.501	0.010	80	88	0.472	0.005	58	59	0.518	0.006	107	95	0.486	0.004	55	46	0.469	0.006	16	15	0.478	0.016	12	5	0.506	0.017	14	15	0.502	0.012	28	33
chrI	179796	A	C	60	121	0.451	0.005	65	78	0.463	0.005	27	27	0.480	0.010	17	18	0.501	0.010	82	90	0.472	0.005	57	56	0.518	0.006	114	89	0.486	0.004	50	47	0.469	0.006	16	14	0.478	0.016	12	6	0.506	0.017	14	16	0.502	0.012	27	36
chrI	179942	C	T	63	72	0.450	0.005	71	72	0.462	0.005	17	12	0.480	0.010	14	15	0.502	0.010	76	74	0.471	0.005	30	26	0.518	0.006	78	103	0.486	0.004	42	34	0.469	0.006	11	12	0.479	0.016	4	3	0.503	0.017	19	10	0.500	0.012	21	28
chrI	179951	A	C	66	71	0.450	0.005	68	70	0.462	0.005	16	11	0.480	0.010	16	14	0.503	0.010	81	73	0.471	0.005	30	29	0.518	0.006	81	104	0.486	0.004	46	37	0.469	0.006	11	12	0.479	0.016	4	3	0.505	0.017	19	11	0.500	0.012	19	25
chrI	179972	A	G	58	92	0.450	0.005	71	71	0.462	0.005	13	13	0.480	0.010	13	8	0.503	0.010	69	83	0.471	0.005	28	17	0.518	0.006	82	104	0.486	0.004	27	27	0.469	0.006	4	12	0.479	0.016	7	3	0.505	0.017	11	12	0.500	0.012	10	13
chrI	179996	A	G	54	85	0.450	0.005	68	67	0.462	0.005	14	17	0.480	0.010	14	9	0.503	0.010	64	79	0.471	0.005	32	21	0.518	0.006	81	88	0.486	0.004	38	28	0.469	0.006	4	14	0.479	0.016	6	3	0.505	0.017	10	14	0.500	0.012	14	16
chrI	180013	C	T	55	81	0.450	0.005	66	64	0.462	0.005	14	19	0.480	0.010	13	10	0.503	0.010	62	70	0.471	0.005	34	22	0.518	0.006	83	91	0.486	0.004	39	22	0.469	0.006	3	14	0.479	0.016	5	2	0.505	0.017	7	12	0.500	0.012	12	12
chrI	180049	C	T	73	91	0.449	0.005	79	70	0.462	0.005	12	22	0.482	0.010	14	11	0.501	0.010	69	94	0.471	0.005	35	27	0.518	0.006	104	90	0.486	0.004	42	20	0.468	0.006	5	9	0.479	0.016	5	2	0.503	0.017	6	10	0.501	0.012	15	13
chrI	180069	A	G	72	87	0.449	0.005	74	68	0.462	0.005	4	23	0.482	0.010	13	13	0.501	0.010	61	95	0.471	0.005	26	22	0.518	0.006	99	79	0.486	0.004	32	20	0.468	0.006	5	6	0.479	0.016	3	0	0.503	0.017	3	6	0.501	0.012	12	10
chrI	180072	A	C	72	87	0.449	0.005	74	68	0.462	0.005	4	23	0.482	0.010	13	13	0.501	0.010	61	95	0.471	0.005	26	22	0.518	0.006	99	79	0.486	0.004	32	20	0.468	0.006	5	6	0.479	0.016	3	0	0.503	0.017	3	6	0.501	0.012	12	10
chrI	180103	T	C	70	90	0.449	0.005	62	69	0.462	0.005	2	21	0.482	0.010	10	11	0.501	0.010	55	97	0.471	0.005	24	27	0.518	0.006	86	78	0.486	0.004	22	20	0.468	0.006	3	4	0.479	0.016	4	0	0.503	0.017	1	3	0.501	0.012	12	10
chrI	180139	A	G	78	78	0.449	0.005	60	51	0.462	0.005	3	14	0.482	0.010	8	9	0.501	0.010	52	81	0.471	0.005	24	22	0.518	0.006	92	61	0.486	0.004	17	17	0.468	0.006	4	1	0.479	0.016	4	0	0.503	0.017	1	0	0.501	0.012	5	8
chrI	180221	A	G	71	96	0.449	0.005	67	55	0.462	0.005	5	8	0.482	0.010	1	12	0.501	0.010	60	69	0.471	0.005	17	20	0.518	0.006	76	83	0.486	0.004	16	29	0.468	0.006	4	1	0.479	0.016	2	2	0.503	0.017	2	2	0.501	0.012	3	9
chrI	180256	G	C	72	98	0.449	0.005	74	69	0.462	0.005	3	8	0.481	0.010	0	9	0.503	0.010	67	84	0.471	0.005	21	27	0.518	0.006	75	91	0.486	0.004	16	32	0.469	0.006	3	1	0.479	0.016	2	1	0.504	0.017	3	2	0.500	0.012	3	8
chrI	180264	C	T	71	89	0.449	0.005	69	71	0.462	0.005	3	7	0.481	0.010	0	8	0.503	0.010	64	90	0.471	0.005	19	28	0.518	0.006	72	84	0.486	0.004	19	35	0.469	0.006	2	2	0.479	0.016	2	1	0.504	0.017	3	3	0.500	0.012	3	7
chrI	180278	T	A	59	77	0.449	0.005	54	59	0.462	0.005	2	5	0.481	0.010	0	6	0.503	0.010	59	79	0.471	0.005	18	23	0.518	0.006	59	73	0.486	0.004	13	28	0.469	0.006	1	1	0.479	0.016	2	1	0.504	0.017	2	2	0.500	0.012	3	6
chrI	180393	G	A	70	108	0.449	0.005	78	75	0.462	0.005	8	19	0.481	0.010	21	9	0.503	0.010	67	90	0.471	0.005	42	27	0.518	0.006	102	106	0.486	0.004	26	33	0.469	0.006	4	10	0.479	0.016	3	7	0.504	0.017	11	8	0.500	0.012	16	34
chrI	180431	A	G	61	80	0.449	0.005	67	74	0.462	0.005	8	27	0.481	0.010	23	18	0.503	0.010	54	77	0.471	0.005	53	39	0.518	0.006	100	90	0.486	0.004	37	39	0.469	0.006	9	5	0.479	0.016	7	7	0.504	0.017	19	15	0.500	0.012	18	41
chrI	180456	G	A	68	92	0.449	0.005	76	93	0.462	0.005	20	27	0.481	0.010	32	27	0.503	0.010	60	86	0.471	0.005	59	48	0.518	0.006	106	98	0.486	0.004	50	46	0.469	0.006	12	6	0.479	0.016	10	6	0.504	0.017	20	17	0.500	0.012	21	40
chrI	180509	C	T	76	100	0.449	0.005	80	107	0.462	0.005	26	27	0.481	0.010	37	30	0.503	0.010	68	93	0.471	0.005	60	53	0.518	0.006	118	100	0.486	0.004	63	53	0.469	0.006	14	10	0.479	0.016	11	9	0.504	0.017	18	18	0.500	0.012	26	50
chrI	180583	C	A	78	93	0.449	0.005	58	66	0.462	0.005	28	20	0.483	0.010	31	25	0.502	0.010	69	85	0.471	0.005	61	67	0.518	0.006	114	105	0.486	0.004	55	53	0.468	0.006	11	19	0.480	0.016	10	7	0.504	0.017	20	22	0.500	0.012	25	45
chrI	180592	A	G	72	84	0.449	0.005	52	60	0.462	0.005	21	21	0.483	0.010	25	27	0.502	0.010	65	74	0.471	0.005	49	61	0.518	0.006	104	93	0.486	0.004	54	55	0.468	0.006	12	20	0.480	0.016	11	9	0.504	0.017	20	21	0.500	0.012	24	43
chrI	180603	C	T	81	87	0.449	0.005	54	71	0.462	0.005	24	24	0.483	0.010	22	32	0.502	0.010	72	81	0.471	0.005	61	71	0.518	0.006	107	103	0.486	0.004	58	66	0.468	0.006	12	21	0.480	0.016	10	9	0.504	0.017	18	24	0.500	0.012	26	44
chrI	180646	C	T	86	78	0.449	0.005	61	64	0.462	0.005	29	26	0.483	0.010	15	20	0.502	0.010	79	63	0.471	0.005	48	66	0.518	0.006	99	92	0.486	0.004	50	63	0.468	0.006	12	17	0.480	0.016	8	12	0.504	0.017	13	21	0.500	0.012	22	37
chrI	180652	A	C	86	78	0.449	0.005	61	64	0.462	0.005	29	26	0.483	0.010	15	20	0.502	0.010	79	63	0.471	0.005	48	66	0.518	0.006	99	92	0.486	0.004	50	63	0.468	0.006	12	17	0.480	0.016	8	12	0.504	0.017	13	21	0.500	0.012	22	37
chrI	180697	A	G	86	92	0.449	0.005	72	75	0.462	0.005	21	27	0.483	0.010	15	23	0.502	0.010	70	77	0.471	0.005	57	66	0.518	0.006	99	87	0.486	0.004	53	65	0.468	0.006	5	13	0.480	0.016	6	13	0.504	0.017	13	19	0.500	0.012	29	39
chrI	180726	G	C	80	87	0.449	0.005	72	70	0.462	0.005	16	26	0.483	0.010	12	20	0.502	0.010	71	73	0.471	0.005	49	54	0.518	0.006	102	95	0.486	0.004	50	59	0.468	0.006	5	15	0.480	0.016	5	13	0.504	0.017	10	15	0.500	0.012	28	34
chrI	180747	A	G	92	87	0.449	0.005	72	72	0.462	0.005	16	16	0.483	0.010	11	14	0.502	0.010	75	74	0.471	0.005	52	44	0.518	0.006	118	98	0.486	0.004	48	64	0.468	0.006	6	11	0.480	0.016	6	9	0.504	0.017	12	13	0.500	0.012	29	33
chrI	180787	C	T	81	86	0.449	0.005	65	75	0.462	0.005	20	13	0.483	0.010	12	13	0.502	0.010	67	75	0.471	0.005	45	43	0.518	0.006	114	106	0.486	0.004	48	63	0.468	0.006	6	10	0.480	0.016	9	9	0.504	0.017	10	14	0.500	0.012	22	31
chrI	180794	T	A	80	83	0.449	0.005	66	76	0.462	0.005	20	15	0.483	0.010	12	13	0.502	0.010	66	72	0.471	0.005	49	43	0.518	0.006	115	102	0.486	0.004	44	56	0.468	0.006	8	10	0.480	0.016	9	9	0.504	0.017	9	14	0.500	0.012	24	28
chrI	180818	C	A	70	53	0.449	0.005	52	59	0.462	0.005	15	14	0.483	0.010	11	13	0.502	0.010	64	57	0.471	0.005	52	35	0.518	0.006	96	80	0.486	0.004	36	56	0.468	0.006	7	8	0.480	0.016	9	8	0.504	0.017	5	15	0.500	0.012	18	23
chrI	180822	T	A	70	53	0.449	0.005	52	59	0.462	0.005	15	14	0.483	0.010	11	13	0.502	0.010	64	57	0.471	0.005	52	35	0.518	0.006	96	80	0.486	0.004	36	56	0.468	0.006	7	8	0.480	0.016	9	8	0.504	0.017	5	15	0.500	0.012	18	23
chrI	180831	A	T	74	39	0.449	0.005	57	43	0.462	0.005	14	10	0.483	0.010	13	7	0.502	0.010	68	36	0.471	0.005	44	26	0.518	0.006	99	53	0.486	0.004	33	38	0.468	0.006	8	5	0.480	0.016	7	3	0.504	0.017	3	10	0.500	0.012	14	14
chrI	180835	T	C	74	39	0.449	0.005	57	43	0.462	0.005	14	10	0.483	0.010	13	7	0.502	0.010	68	36	0.471	0.005	44	26	0.518	0.006	99	53	0.486	0.004	33	38	0.468	0.006	8	5	0.480	0.016	7	3	0.504	0.017	3	10	0.500	0.012	14	14
chrI	180842	A	G	86	43	0.449	0.005	61	49	0.462	0.005	16	12	0.483	0.010	13	7	0.502	0.010	69	41	0.471	0.005	44	27	0.518	0.006	98	58	0.486	0.004	34	41	0.468	0.006	8	5	0.480	0.016	9	3	0.504	0.017	3	10	0.500	0.012	14	15
chrI	180844	A	T	86	43	0.449	0.005	61	49	0.462	0.005	16	12	0.483	0.010	13	7	0.502	0.010	69	41	0.471	0.005	44	27	0.518	0.006	98	58	0.486	0.004	34	41	0.468	0.006	8	5	0.480	0.016	9	3	0.504	0.017	3	10	0.500	0.012	14	15
chrI	180898	A	C	98	107	0.449	0.005	65	95	0.462	0.005	10	14	0.483	0.010	18	9	0.502	0.010	73	87	0.471	0.005	53	41	0.518	0.006	111	100	0.486	0.004	30	38	0.468	0.006	3	6	0.480	0.016	10	6	0.504	0.017	11	17	0.500	0.012	10	20
chrI	180907	C	T	98	104	0.449	0.005	64	99	0.462	0.005	10	13	0.483	0.010	16	8	0.502	0.010	69	86	0.471	0.005	48	42	0.518	0.006	109	96	0.486	0.004	32	34	0.468	0.006	3	5	0.480	0.016	9	5	0.504	0.017	12	17	0.500	0.012	11	25
chrI	180913	T	C	98	104	0.449	0.005	64	99	0.462	0.005	10	13	0.483	0.010	16	8	0.502	0.010	69	86	0.471	0.005	48	42	0.518	0.006	109	96	0.486	0.004	32	34	0.468	0.006	3	5	0.480	0.016	9	5	0.504	0.017	12	17	0.500	0.012	11	25
chrI	180922	G	T	96	108	0.449	0.005	62	98	0.462	0.005	12	14	0.483	0.010	16	10	0.502	0.010	69	84	0.471	0.005	57	52	0.518	0.006	111	96	0.486	0.004	39	40	0.468	0.006	3	6	0.480	0.016	10	5	0.504	0.017	14	18	0.500	0.012	13	28
chrI	180934	T	A	105	112	0.449	0.005	74	97	0.462	0.005	14	14	0.483	0.010	17	11	0.502	0.010	80	88	0.471	0.005	58	48	0.518	0.006	125	98	0.486	0.004	40	44	0.468	0.006	2	5	0.480	0.016	10	5	0.504	0.017	14	17	0.500	0.012	18	31
chrI	180953	A	G	113	103	0.449	0.005	68	91	0.462	0.005	13	16	0.483	0.010	14	14	0.502	0.010	84	98	0.471	0.005	55	49	0.518	0.006	136	103	0.486	0.004	43	58	0.468	0.006	6	4	0.480	0.016	9	6	0.504	0.017	16	16	0.500	0.012	18	29
chrI	180982	A	C	106	95	0.449	0.005	80	83	0.462	0.005	13	16	0.483	0.010	12	14	0.502	0.010	92	97	0.471	0.005	52	54	0.518	0.006	140	104	0.486	0.004	43	60	0.468	0.006	11	4	0.480	0.016	11	5	0.504	0.017	14	19	0.500	0.012	24	32
chrI	181464	G	A	73	87	0.449	0.005	54	84	0.462	0.005	21	30	0.483	0.010	13	13	0.502	0.010	60	74	0.471	0.005	44	44	0.518	0.006	84	86	0.486	0.004	50	38	0.468	0.006	8	4	0.480	0.016	9	9	0.504	0.017	12	12	0.500	0.012	23	20
chrI	181491	C	T	79	88	0.449	0.005	50	85	0.462	0.005	23	29	0.483	0.010	18	15	0.502	0.010	59	84	0.471	0.005	47	46	0.518	0.006	88	88	0.486	0.004	46	37	0.468	0.006	9	5	0.480	0.016	10	10	0.504	0.017	14	16	0.500	0.012	30	22
chrI	181589	G	A	70	68	0.449	0.005	46	62	0.464	0.005	23	25	0.483	0.010	23	20	0.503	0.010	51	81	0.471	0.005	65	46	0.519	0.006	69	95	0.487	0.004	44	53	0.469	0.006	12	7	0.480	0.016	10	13	0.502	0.017	18	18	0.500	0.012	26	26
chrI	181752	G	C	81	84	0.450	0.005	63	59	0.464	0.005	25	20	0.484	0.010	38	16	0.503	0.010	61	82	0.472	0.005	63	56	0.519	0.006	98	99	0.487	0.004	46	51	0.469	0.006	10	10	0.481	0.016	11	4	0.502	0.017	10	14	0.500	0.012	18	17
chrI	182045	A	G	81	72	0.450	0.005	53	53	0.464	0.005	14	10	0.483	0.010	10	14	0.506	0.010	64	66	0.471	0.005	35	38	0.518	0.006	72	75	0.489	0.004	29	38	0.470	0.006	5	2	0.482	0.016	8	0	0.500	0.017	12	8	0.501	0.012	11	16
chrI	182093	C	T	69	77	0.450	0.005	48	47	0.464	0.005	10	9	0.483	0.010	12	15	0.506	0.010	60	64	0.471	0.005	36	41	0.518	0.006	68	86	0.489	0.004	33	38	0.470	0.006	9	2	0.482	0.016	12	2	0.500	0.017	6	13	0.501	0.012	12	19
chrI	182141	G	T	77	76	0.450	0.005	46	44	0.464	0.005	4	12	0.485	0.010	15	15	0.506	0.010	51	58	0.471	0.005	41	48	0.518	0.006	64	76	0.489	0.004	31	38	0.470	0.006	10	2	0.482	0.016	8	4	0.500	0.017	10	14	0.501	0.012	18	26
chrI	182201	C	T	68	69	0.450	0.005	47	39	0.464	0.005	14	13	0.485	0.010	23	14	0.506	0.010	50	66	0.471	0.005	52	45	0.518	0.006	65	54	0.489	0.004	34	37	0.470	0.006	10	5	0.482	0.016	6	5	0.500	0.017	10	11	0.501	0.012	18	20
chrI	182210	T	A	61	61	0.450	0.005	46	37	0.464	0.005	14	14	0.485	0.010	23	14	0.506	0.010	48	66	0.471	0.005	49	48	0.518	0.006	62	51	0.489	0.004	38	40	0.470	0.006	11	5	0.482	0.016	7	6	0.500	0.017	11	11	0.501	0.012	16	19
chrI	182240	T	C	65	69	0.450	0.005	54	50	0.464	0.005	15	19	0.485	0.010	31	15	0.506	0.010	64	69	0.471	0.005	57	44	0.518	0.006	69	65	0.489	0.004	44	42	0.470	0.006	12	5	0.482	0.016	6	3	0.500	0.017	10	10	0.501	0.012	17	22
chrI	182259	G	A	61	65	0.450	0.005	50	52	0.463	0.005	18	22	0.485	0.010	31	17	0.506	0.010	63	68	0.472	0.005	60	47	0.519	0.006	71	66	0.490	0.004	45	41	0.470	0.006	11	5	0.482	0.016	6	3	0.500	0.017	9	12	0.501	0.012	17	20
chrI	182447	T	A	61	61	0.450	0.005	56	39	0.463	0.005	4	7	0.485	0.010	11	7	0.506	0.010	58	58	0.472	0.005	38	28	0.519	0.006	69	59	0.490	0.004	27	32	0.470	0.006	4	3	0.482	0.016	1	10	0.499	0.017	8	11	0.501	0.012	10	16
chrI	182496	G	A	40	44	0.451	0.005	38	37	0.463	0.005	5	5	0.485	0.010	8	4	0.508	0.010	40	51	0.474	0.005	36	29	0.519	0.006	61	45	0.491	0.004	15	33	0.471	0.006	4	3	0.482	0.016	3	10	0.499	0.017	6	7	0.501	0.012	7	12
chrI	182519	T	C	36	28	0.451	0.005	34	31	0.463	0.005	4	5	0.485	0.010	7	1	0.508	0.010	32	44	0.474	0.005	33	24	0.519	0.006	56	33	0.491	0.004	13	28	0.471	0.006	3	4	0.482	0.016	2	5	0.499	0.017	7	3	0.501	0.012	5	12
chrI	183100	G	A	31	34	0.456	0.005	26	40	0.466	0.005	13	7	0.488	0.010	9	5	0.509	0.010	25	46	0.479	0.005	21	16	0.518	0.006	30	33	0.494	0.004	30	15	0.471	0.006	2	2	0.483	0.015	3	2	0.503	0.016	5	3	0.502	0.011	8	6
chrI	183101	A	G	31	34	0.456	0.005	26	40	0.466	0.005	13	7	0.488	0.010	9	5	0.509	0.010	25	46	0.479	0.005	21	16	0.518	0.006	30	33	0.494	0.004	30	15	0.471	0.006	2	2	0.483	0.015	3	2	0.503	0.016	5	3	0.502	0.011	8	6
chrI	183214	G	A	31	24	0.456	0.005	36	27	0.466	0.005	20	10	0.488	0.010	11	7	0.509	0.010	35	34	0.479	0.005	44	30	0.518	0.006	47	32	0.494	0.004	50	23	0.471	0.006	3	6	0.483	0.015	3	6	0.503	0.016	9	8	0.502	0.011	16	9
chrI	183881	T	C	55	70	0.456	0.005	57	61	0.466	0.005	18	12	0.488	0.010	20	14	0.509	0.010	55	79	0.479	0.005	49	29	0.518	0.006	78	79	0.494	0.004	32	36	0.471	0.006	11	11	0.483	0.015	3	1	0.503	0.016	9	6	0.502	0.011	25	29
chrI	184083	T	C	77	96	0.456	0.005	50	87	0.466	0.005	12	19	0.488	0.010	21	11	0.509	0.010	70	97	0.479	0.005	40	40	0.518	0.006	85	120	0.494	0.004	57	75	0.471	0.006	10	7	0.483	0.015	5	9	0.503	0.016	10	18	0.502	0.011	20	20
chrI	184235	A	G	57	100	0.456	0.005	45	89	0.466	0.005	14	25	0.488	0.010	8	20	0.509	0.010	47	88	0.479	0.005	44	68	0.518	0.006	90	110	0.494	0.004	51	62	0.471	0.006	6	3	0.483	0.015	5	7	0.503	0.016	3	22	0.502	0.011	23	32
chrI	184256	A	G	65	106	0.456	0.005	52	89	0.466	0.005	15	21	0.488	0.010	12	16	0.509	0.010	51	99	0.479	0.005	44	66	0.518	0.006	94	112	0.494	0.004	47	64	0.471	0.006	6	6	0.483	0.015	7	8	0.503	0.016	4	24	0.502	0.011	24	31
chrI	184418	C	G	57	94	0.456	0.005	34	82	0.466	0.005	9	26	0.488	0.010	12	15	0.509	0.010	48	100	0.479	0.005	30	32	0.518	0.006	65	100	0.494	0.004	21	55	0.471	0.006	3	3	0.483	0.015	9	9	0.503	0.016	4	9	0.502	0.011	7	15
chrI	184481	C	A	48	99	0.456	0.005	40	78	0.466	0.005	9	17	0.488	0.010	6	15	0.509	0.010	46	80	0.479	0.005	21	24	0.518	0.006	66	84	0.494	0.004	16	42	0.471	0.006	4	0	0.483	0.015	1	10	0.503	0.016	1	6	0.502	0.011	7	13
chrI	184488	T	C	44	89	0.456	0.005	36	74	0.466	0.005	10	19	0.488	0.010	6	14	0.509	0.010	42	71	0.479	0.005	21	25	0.518	0.006	60	73	0.494	0.004	16	40	0.471	0.006	4	0	0.483	0.015	1	9	0.503	0.016	1	6	0.502	0.011	7	13
chrI	184492	T	C	44	89	0.456	0.005	36	74	0.466	0.005	10	19	0.488	0.010	6	14	0.509	0.010	42	71	0.479	0.005	21	25	0.518	0.006	60	73	0.494	0.004	16	40	0.471	0.006	4	0	0.483	0.015	1	9	0.503	0.016	1	6	0.502	0.011	7	13
chrI	184510	T	C	37	106	0.456	0.005	43	84	0.466	0.005	11	19	0.488	0.010	5	9	0.509	0.010	43	71	0.479	0.005	15	24	0.518	0.006	58	94	0.494	0.004	21	39	0.471	0.006	3	1	0.483	0.015	1	6	0.503	0.016	4	3	0.502	0.011	6	12
chrI	184520	T	C	40	100	0.456	0.005	45	82	0.466	0.005	10	20	0.488	0.010	5	7	0.509	0.010	43	67	0.479	0.005	15	24	0.518	0.006	52	91	0.494	0.004	21	38	0.471	0.006	3	1	0.483	0.015	0	3	0.503	0.016	4	4	0.502	0.011	5	13
chrI	184648	A	T	52	70	0.456	0.005	44	66	0.466	0.005	18	11	0.488	0.010	9	10	0.509	0.010	58	72	0.479	0.005	25	24	0.518	0.006	71	87	0.494	0.004	21	30	0.471	0.006	2	5	0.483	0.015	0	1	0.503	0.016	4	11	0.502	0.011	15	12
chrI	184669	G	T	46	67	0.456	0.005	45	61	0.466	0.005	16	10	0.488	0.010	10	13	0.509	0.010	55	66	0.479	0.005	22	24	0.518	0.006	65	74	0.494	0.004	25	29	0.471	0.006	2	4	0.483	0.015	2	8	0.503	0.016	4	11	0.502	0.011	16	15
chrI	184683	C	G	45	68	0.456	0.005	49	57	0.466	0.005	16	7	0.488	0.010	10	14	0.509	0.010	57	63	0.479	0.005	22	24	0.518	0.006	65	68	0.494	0.004	23	30	0.471	0.006	1	3	0.483	0.015	1	10	0.503	0.016	4	6	0.502	0.011	17	15
chrI	184686	C	T	45	68	0.456	0.005	49	57	0.466	0.005	16	7	0.488	0.010	10	14	0.509	0.010	57	63	0.479	0.005	22	24	0.518	0.006	65	68	0.494	0.004	23	30	0.471	0.006	1	3	0.483	0.015	1	10	0.503	0.016	4	6	0.502	0.011	17	15
chrI	184857	A	G	88	99	0.456	0.005	61	77	0.466	0.005	20	13	0.488	0.010	22	12	0.509	0.010	75	82	0.479	0.005	39	31	0.518	0.006	95	105	0.494	0.004	51	46	0.471	0.006	5	9	0.483	0.015	3	4	0.503	0.016	10	11	0.502	0.011	26	24
chrI	184890	C	A	88	106	0.456	0.005	62	76	0.466	0.005	19	17	0.488	0.010	25	15	0.509	0.010	79	83	0.479	0.005	50	39	0.518	0.006	110	105	0.494	0.004	50	51	0.471	0.006	11	11	0.483	0.015	4	4	0.503	0.016	8	8	0.502	0.011	34	25
chrI	184921	A	T	93	104	0.456	0.005	76	87	0.466	0.005	20	21	0.488	0.010	32	17	0.509	0.010	80	88	0.479	0.005	61	44	0.518	0.006	109	115	0.494	0.004	56	56	0.471	0.006	11	11	0.483	0.015	6	5	0.503	0.016	12	9	0.502	0.011	39	28
chrI	185109	G	A	77	104	0.456	0.005	61	71	0.466	0.005	30	29	0.488	0.010	34	22	0.509	0.010	87	80	0.479	0.005	72	59	0.518	0.006	104	94	0.495	0.004	73	60	0.471	0.006	9	24	0.483	0.015	10	9	0.503	0.016	20	15	0.502	0.011	25	42
chrI	185126	G	A	67	90	0.456	0.005	60	68	0.466	0.005	26	25	0.488	0.010	32	23	0.509	0.010	77	69	0.479	0.005	79	66	0.518	0.006	100	94	0.495	0.004	79	63	0.471	0.006	10	20	0.483	0.015	10	9	0.503	0.016	18	16	0.502	0.011	27	38
chrI	185131	G	A	60	80	0.456	0.005	59	67	0.466	0.005	26	21	0.488	0.010	28	22	0.509	0.010	72	66	0.479	0.005	76	66	0.518	0.006	91	89	0.495	0.004	76	63	0.471	0.006	10	19	0.483	0.015	9	9	0.503	0.016	17	15	0.502	0.011	27	36
chrI	185138	A	T	74	81	0.456	0.005	66	69	0.466	0.005	36	23	0.488	0.010	31	27	0.509	0.010	77	59	0.479	0.005	91	67	0.518	0.006	101	89	0.495	0.004	85	66	0.471	0.006	14	17	0.483	0.015	12	10	0.503	0.016	27	16	0.502	0.011	33	33
chrI	185159	A	C	79	80	0.456	0.005	65	66	0.466	0.005	31	18	0.488	0.010	28	31	0.509	0.010	71	71	0.479	0.005	77	62	0.518	0.006	93	88	0.495	0.004	74	69	0.471	0.006	8	11	0.483	0.015	14	11	0.503	0.016	18	20	0.502	0.011	25	28
chrI	185194	C	A	74	97	0.456	0.005	60	75	0.466	0.005	38	21	0.488	0.010	31	32	0.509	0.010	67	82	0.479	0.005	86	72	0.518	0.006	101	93	0.495	0.004	72	73	0.471	0.006	8	13	0.483	0.015	21	16	0.503	0.016	26	17	0.502	0.011	28	33
chrI	185226	T	C	90	104	0.456	0.005	76	81	0.466	0.005	39	23	0.488	0.010	41	34	0.509	0.010	74	105	0.479	0.005	95	73	0.518	0.006	127	121	0.495	0.004	83	75	0.471	0.006	11	20	0.483	0.015	18	21	0.503	0.016	28	14	0.502	0.011	29	36
chrI	185303	A	G	65	105	0.456	0.005	68	66	0.466	0.005	25	24	0.488	0.010	42	23	0.509	0.010	70	99	0.479	0.005	68	46	0.518	0.006	94	119	0.495	0.004	65	62	0.471	0.006	11	16	0.483	0.015	14	15	0.503	0.016	18	12	0.502	0.011	20	28
chrI	185314	G	A	94	140	0.456	0.005	92	87	0.466	0.005	39	32	0.488	0.010	51	32	0.509	0.010	91	127	0.479	0.005	85	67	0.518	0.006	119	151	0.495	0.004	88	80	0.471	0.006	21	20	0.483	0.015	19	16	0.503	0.016	20	20	0.502	0.011	27	35
chrI	185407	C	T	90	123	0.456	0.005	85	97	0.466	0.005	35	19	0.488	0.010	39	29	0.509	0.010	84	102	0.479	0.005	85	59	0.518	0.006	109	124	0.495	0.004	62	75	0.471	0.006	19	19	0.483	0.015	12	17	0.503	0.016	26	20	0.502	0.011	23	36
chrI	185438	C	T	69	93	0.456	0.005	60	79	0.466	0.005	22	21	0.488	0.010	33	28	0.509	0.010	77	75	0.479	0.005	73	54	0.518	0.006	83	96	0.495	0.004	47	68	0.471	0.006	15	12	0.483	0.015	10	14	0.503	0.016	22	20	0.502	0.011	23	28
chrI	185469	T	C	73	83	0.456	0.005	49	80	0.466	0.005	15	17	0.488	0.010	26	27	0.509	0.010	70	76	0.479	0.005	59	40	0.518	0.006	93	91	0.495	0.004	42	60	0.471	0.006	10	5	0.483	0.015	10	11	0.503	0.016	15	16	0.502	0.011	17	22
chrI	185480	T	G	71	87	0.456	0.005	44	82	0.466	0.005	16	17	0.488	0.010	23	26	0.509	0.010	66	79	0.479	0.005	58	41	0.518	0.006	86	86	0.495	0.004	37	62	0.471	0.006	9	5	0.483	0.015	8	11	0.503	0.016	14	15	0.502	0.011	17	25
chrI	185503	T	C	78	88	0.456	0.005	45	80	0.466	0.005	13	15	0.488	0.010	16	29	0.509	0.010	76	74	0.479	0.005	45	40	0.518	0.006	90	87	0.495	0.004	29	61	0.471	0.006	6	7	0.483	0.015	13	10	0.503	0.016	12	9	0.502	0.011	14	28
chrI	185705	G	A	59	104	0.456	0.005	63	86	0.466	0.005	14	11	0.488	0.010	8	21	0.509	0.010	80	104	0.479	0.005	32	26	0.518	0.006	100	140	0.495	0.004	29	42	0.471	0.006	1	12	0.483	0.015	0	4	0.503	0.016	10	11	0.502	0.011	8	27
chrI	185749	T	G	44	89	0.456	0.005	51	68	0.466	0.005	7	10	0.488	0.010	5	10	0.509	0.010	61	77	0.479	0.005	21	23	0.518	0.006	75	94	0.495	0.004	19	29	0.471	0.006	1	16	0.483	0.015	0	3	0.503	0.016	6	9	0.502	0.011	4	23
chrI	185916	C	A	53	71	0.456	0.005	53	72	0.466	0.005	7	7	0.488	0.010	9	15	0.509	0.010	55	72	0.479	0.005	12	17	0.518	0.006	99	89	0.495	0.004	26	19	0.471	0.006	1	1	0.483	0.015	6	2	0.503	0.016	2	10	0.502	0.011	5	11
chrI	185941	G	A	49	59	0.456	0.005	55	64	0.466	0.005	12	12	0.488	0.010	11	16	0.509	0.010	53	67	0.479	0.005	20	20	0.518	0.006	94	74	0.495	0.004	28	17	0.471	0.006	1	0	0.483	0.015	7	2	0.503	0.016	1	12	0.502	0.011	6	16
chrI	185954	T	A	50	61	0.456	0.005	53	64	0.466	0.005	10	11	0.488	0.010	12	14	0.509	0.010	53	72	0.479	0.005	21	20	0.518	0.006	94	81	0.495	0.004	28	17	0.471	0.006	1	0	0.483	0.015	6	2	0.503	0.016	2	12	0.502	0.011	6	17
chrI	186055	C	T	52	75	0.456	0.005	50	59	0.466	0.005	18	28	0.488	0.010	13	13	0.509	0.010	54	65	0.479	0.005	29	26	0.518	0.006	62	95	0.495	0.004	28	41	0.471	0.006	8	10	0.483	0.015	11	5	0.503	0.016	4	11	0.502	0.011	7	14
chrI	186098	T	A	63	75	0.456	0.005	57	55	0.466	0.005	15	23	0.488	0.010	11	10	0.509	0.010	63	68	0.479	0.005	42	24	0.518	0.006	65	92	0.495	0.004	29	37	0.471	0.006	9	9	0.483	0.015	8	4	0.503	0.016	6	12	0.502	0.011	10	22
chrI	186099	G	A	63	75	0.456	0.005	57	55	0.466	0.005	15	23	0.488	0.010	11	10	0.509	0.010	63	68	0.479	0.005	42	24	0.518	0.006	65	92	0.495	0.004	29	37	0.471	0.006	9	9	0.483	0.015	8	4	0.503	0.016	6	12	0.502	0.011	10	22
chrI	186131	A	G	70	86	0.456	0.005	53	50	0.466	0.005	20	23	0.488	0.010	12	16	0.509	0.010	71	81	0.479	0.005	46	28	0.518	0.006	83	96	0.495	0.004	31	46	0.471	0.006	8	10	0.483	0.015	9	3	0.503	0.016	10	10	0.502	0.011	19	26
chrI	186139	C	T	70	79	0.456	0.005	52	47	0.466	0.005	18	23	0.488	0.010	11	16	0.509	0.010	68	74	0.479	0.005	45	27	0.518	0.006	81	92	0.495	0.004	32	47	0.471	0.006	8	10	0.483	0.015	9	4	0.503	0.016	9	10	0.502	0.011	19	25
chrI	186146	T	G	68	85	0.456	0.005	50	50	0.466	0.005	15	22	0.488	0.010	11	13	0.509	0.010	68	77	0.479	0.005	44	28	0.518	0.006	78	92	0.495	0.004	31	46	0.471	0.006	8	9	0.483	0.015	7	5	0.503	0.016	10	9	0.502	0.011	17	25
chrI	186256	T	C	63	92	0.456	0.005	47	73	0.466	0.005	9	13	0.488	0.010	11	14	0.509	0.010	72	75	0.479	0.005	45	36	0.518	0.006	59	92	0.495	0.004	32	39	0.471	0.006	5	8	0.483	0.015	7	5	0.503	0.016	7	5	0.502	0.011	10	17
chrI	186291	A	G	66	84	0.456	0.005	45	67	0.466	0.005	10	12	0.488	0.010	9	8	0.509	0.010	67	66	0.479	0.005	47	34	0.518	0.006	66	92	0.495	0.004	32	34	0.471	0.006	4	1	0.483	0.015	6	4	0.503	0.016	10	8	0.502	0.011	10	14
chrI	186440	A	T	70	71	0.456	0.005	55	60	0.466	0.005	11	13	0.489	0.010	10	19	0.509	0.010	79	75	0.479	0.005	43	30	0.518	0.006	85	79	0.495	0.004	41	30	0.471	0.006	3	8	0.483	0.015	0	7	0.503	0.016	14	8	0.502	0.011	13	17
chrI	186504	G	C	62	40	0.456	0.005	45	30	0.466	0.005	11	16	0.489	0.010	7	17	0.509	0.010	64	58	0.479	0.005	55	32	0.518	0.006	62	69	0.495	0.004	38	35	0.471	0.006	5	2	0.483	0.015	2	3	0.503	0.016	14	5	0.502	0.011	9	22
chrI	186505	A	C	62	40	0.456	0.005	45	30	0.466	0.005	11	16	0.489	0.010	7	17	0.509	0.010	64	58	0.479	0.005	55	32	0.518	0.006	62	69	0.495	0.004	38	35	0.471	0.006	5	2	0.483	0.015	2	3	0.503	0.016	14	5	0.502	0.011	9	22
chrI	186596	G	A	75	82	0.456	0.005	66	58	0.466	0.005	20	13	0.489	0.010	12	20	0.509	0.010	78	68	0.479	0.005	52	35	0.518	0.006	85	90	0.495	0.004	36	31	0.471	0.006	5	2	0.483	0.015	8	3	0.503	0.016	14	17	0.502	0.011	25	18
chrI	186619	C	A	78	91	0.456	0.005	77	70	0.466	0.005	27	13	0.489	0.010	14	18	0.509	0.010	90	71	0.479	0.005	51	39	0.518	0.006	102	96	0.495	0.004	38	27	0.471	0.006	6	6	0.483	0.015	13	5	0.503	0.016	14	16	0.502	0.011	28	21
chrI	186714	C	T	79	83	0.456	0.005	66	61	0.466	0.005	13	18	0.489	0.010	19	13	0.509	0.010	81	59	0.479	0.005	45	28	0.518	0.006	86	78	0.495	0.004	29	32	0.471	0.006	5	4	0.483	0.015	8	5	0.503	0.016	9	16	0.502	0.011	21	6
chrI	186754	G	A	69	60	0.456	0.005	56	57	0.466	0.005	15	17	0.489	0.010	17	18	0.509	0.010	70	57	0.479	0.005	38	28	0.518	0.006	75	75	0.495	0.004	31	38	0.471	0.006	4	0	0.483	0.015	5	5	0.503	0.016	4	13	0.502	0.011	15	7
chrI	186807	C	T	64	65	0.456	0.005	52	57	0.466	0.005	19	16	0.489	0.010	17	19	0.509	0.010	62	55	0.479	0.005	41	29	0.518	0.006	70	86	0.495	0.004	30	36	0.471	0.006	4	1	0.483	0.015	5	4	0.503	0.016	6	14	0.502	0.011	20	9
chrI	186819	T	C	65	70	0.456	0.005	52	57	0.466	0.005	18	16	0.489	0.010	18	18	0.509	0.010	65	55	0.479	0.005	41	27	0.518	0.006	68	87	0.495	0.004	27	32	0.471	0.006	4	2	0.483	0.015	7	4	0.503	0.016	6	16	0.502	0.011	22	10
chrI	186841	G	A	72	65	0.456	0.005	57	49	0.466	0.005	15	10	0.489	0.010	18	15	0.509	0.010	68	46	0.479	0.005	41	26	0.518	0.006	68	72	0.495	0.004	30	30	0.471	0.006	4	3	0.483	0.015	8	4	0.503	0.016	4	10	0.502	0.011	20	9
chrI	186857	T	C	80	78	0.456	0.005	56	54	0.466	0.005	20	16	0.489	0.010	22	18	0.509	0.010	70	49	0.479	0.005	48	29	0.518	0.006	75	78	0.495	0.004	36	36	0.471	0.006	3	5	0.483	0.015	6	4	0.503	0.016	5	13	0.502	0.011	23	10
chrI	186907	T	C	94	76	0.456	0.005	66	57	0.466	0.005	20	18	0.489	0.010	24	26	0.509	0.010	80	52	0.479	0.005	51	41	0.518	0.006	92	86	0.495	0.004	36	41	0.471	0.006	10	6	0.483	0.015	7	4	0.503	0.016	8	15	0.502	0.011	32	17
chrI	186936	G	A	91	70	0.456	0.005	74	61	0.466	0.005	21	15	0.489	0.010	19	23	0.509	0.010	79	55	0.479	0.005	48	37	0.518	0.006	86	78	0.495	0.004	37	40	0.471	0.006	9	6	0.483	0.015	5	2	0.503	0.016	8	13	0.502	0.011	26	17
chrI	186963	C	A	77	64	0.456	0.005	56	55	0.466	0.005	13	13	0.489	0.010	19	19	0.509	0.010	71	55	0.479	0.005	39	36	0.518	0.006	78	77	0.495	0.004	47	32	0.471	0.006	9	4	0.483	0.015	3	3	0.503	0.016	8	13	0.502	0.011	20	16
chrI	186974	C	T	77	57	0.456	0.005	58	56	0.466	0.005	15	14	0.489	0.010	21	21	0.509	0.010	71	52	0.479	0.005	36	35	0.518	0.006	82	75	0.495	0.004	47	34	0.471	0.006	8	5	0.483	0.015	4	6	0.503	0.016	6	11	0.502	0.011	17	14
chrI	186987	G	A	65	50	0.456	0.005	60	53	0.466	0.005	18	15	0.489	0.010	16	22	0.509	0.010	59	48	0.479	0.005	29	26	0.518	0.006	76	78	0.495	0.004	40	32	0.471	0.006	7	8	0.483	0.015	3	6	0.503	0.016	11	13	0.502	0.011	14	15
chrI	186990	G	C	65	50	0.456	0.005	60	53	0.466	0.005	18	15	0.489	0.010	16	22	0.509	0.010	59	48	0.479	0.005	29	26	0.518	0.006	76	78	0.495	0.004	40	32	0.471	0.006	7	8	0.483	0.015	3	6	0.503	0.016	11	13	0.502	0.011	14	15
chrI	187062	T	C	55	76	0.456	0.005	46	66	0.466	0.005	17	20	0.489	0.010	24	22	0.509	0.010	54	53	0.479	0.005	40	38	0.518	0.006	84	75	0.495	0.004	31	38	0.471	0.006	7	9	0.483	0.015	6	13	0.503	0.016	12	22	0.502	0.011	17	25
chrI	187280	C	G	44	60	0.456	0.005	41	42	0.466	0.005	11	9	0.489	0.010	9	9	0.509	0.010	33	43	0.479	0.005	21	24	0.518	0.006	64	47	0.495	0.004	21	24	0.471	0.006	1	3	0.483	0.015	0	2	0.503	0.016	1	10	0.502	0.011	7	5
chrI	187515	G	A	64	75	0.456	0.005	61	64	0.466	0.005	8	10	0.489	0.010	7	10	0.509	0.010	60	92	0.479	0.005	19	28	0.518	0.006	69	83	0.495	0.004	22	28	0.471	0.006	5	3	0.483	0.015	0	4	0.503	0.016	5	7	0.502	0.011	7	8
chrI	187663	C	G	50	52	0.456	0.005	42	34	0.466	0.005	2	6	0.489	0.010	7	5	0.509	0.010	49	43	0.479	0.005	22	26	0.518	0.006	59	55	0.495	0.004	24	23	0.471	0.006	1	1	0.483	0.015	0	1	0.503	0.016	2	3	0.502	0.011	3	11
chrI	187680	T	C	52	47	0.456	0.005	44	29	0.466	0.005	2	6	0.489	0.010	7	5	0.509	0.010	53	35	0.479	0.005	25	24	0.518	0.006	69	48	0.495	0.004	22	21	0.471	0.006	1	1	0.483	0.015	0	0	0.503	0.016	2	3	0.502	0.011	2	10
chrI	187681	T	C	52	47	0.456	0.005	44	29	0.466	0.005	2	6	0.489	0.010	7	5	0.509	0.010	53	35	0.479	0.005	25	24	0.518	0.006	69	48	0.495	0.004	22	21	0.471	0.006	1	1	0.483	0.015	0	0	0.503	0.016	2	3	0.502	0.011	2	10
chrI	187685	A	G	52	47	0.456	0.005	44	29	0.466	0.005	2	6	0.489	0.010	7	5	0.509	0.010	53	35	0.479	0.005	25	24	0.518	0.006	69	48	0.495	0.004	22	21	0.471	0.006	1	1	0.483	0.015	0	0	0.503	0.016	2	3	0.502	0.011	2	10
chrI	187687	G	C	52	47	0.456	0.005	44	29	0.466	0.005	2	6	0.489	0.010	7	5	0.509	0.010	53	35	0.479	0.005	25	24	0.518	0.006	69	48	0.495	0.004	22	21	0.471	0.006	1	1	0.483	0.015	0	0	0.503	0.016	2	3	0.502	0.011	2	10
chrI	187705	G	A	55	67	0.456	0.005	52	35	0.466	0.005	6	8	0.489	0.010	8	8	0.509	0.010	60	50	0.479	0.005	38	36	0.518	0.006	82	59	0.495	0.004	27	26	0.471	0.006	3	3	0.483	0.015	0	3	0.503	0.016	1	4	0.502	0.011	7	17
chrI	187734	C	T	77	95	0.456	0.005	63	56	0.466	0.005	6	7	0.489	0.010	8	9	0.509	0.010	72	89	0.479	0.005	37	39	0.518	0.006	109	83	0.495	0.004	26	28	0.471	0.006	3	3	0.483	0.015	0	5	0.503	0.016	1	5	0.502	0.011	7	17
chrI	187768	A	G	74	88	0.456	0.005	57	58	0.466	0.005	8	15	0.489	0.010	13	16	0.509	0.010	69	91	0.479	0.005	46	39	0.518	0.006	104	77	0.495	0.004	32	37	0.471	0.006	3	6	0.483	0.015	4	6	0.503	0.016	5	9	0.502	0.011	12	24
chrI	187795	T	C	76	83	0.456	0.005	62	60	0.466	0.005	8	16	0.489	0.010	10	14	0.509	0.010	64	75	0.479	0.005	39	31	0.518	0.006	109	71	0.495	0.004	28	33	0.471	0.006	5	4	0.483	0.015	5	5	0.503	0.016	10	9	0.502	0.011	13	16
chrI	187797	C	A	76	83	0.456	0.005	62	60	0.466	0.005	8	16	0.489	0.010	10	14	0.509	0.010	64	75	0.479	0.005	39	31	0.518	0.006	109	71	0.495	0.004	28	33	0.471	0.006	5	4	0.483	0.015	5	5	0.503	0.016	10	9	0.502	0.011	13	16
chrI	187801	T	C	76	83	0.456	0.005	62	60	0.466	0.005	8	16	0.489	0.010	10	14	0.509	0.010	64	75	0.479	0.005	39	31	0.518	0.006	109	71	0.495	0.004	28	33	0.471	0.006	5	4	0.483	0.015	5	5	0.503	0.016	10	9	0.502	0.011	13	16
chrI	188057	A	G	60	78	0.456	0.005	53	67	0.466	0.005	23	22	0.489	0.010	22	13	0.509	0.010	72	72	0.479	0.005	45	47	0.518	0.006	80	81	0.495	0.004	53	73	0.471	0.006	10	9	0.484	0.015	6	17	0.503	0.016	14	15	0.502	0.011	28	55
chrI	188086	A	G	65	59	0.456	0.005	56	68	0.466	0.005	18	28	0.489	0.010	24	14	0.509	0.010	69	57	0.479	0.005	45	46	0.518	0.006	86	84	0.495	0.004	45	60	0.471	0.006	10	8	0.484	0.015	9	20	0.503	0.016	16	17	0.502	0.011	21	44
chrI	188151	T	C	66	60	0.456	0.005	69	57	0.466	0.005	21	28	0.489	0.010	31	19	0.509	0.010	68	56	0.479	0.005	48	37	0.518	0.006	82	84	0.495	0.004	38	61	0.471	0.006	16	10	0.484	0.015	6	12	0.503	0.016	13	24	0.502	0.011	34	28
chrI	188190	T	C	55	51	0.456	0.005	59	46	0.466	0.005	19	23	0.489	0.010	28	14	0.509	0.010	61	48	0.479	0.005	46	37	0.518	0.006	70	65	0.495	0.004	28	52	0.471	0.006	16	6	0.484	0.015	6	8	0.503	0.016	15	22	0.502	0.011	31	25
chrI	188246	G	T	38	40	0.456	0.005	34	34	0.466	0.005	9	12	0.489	0.010	13	6	0.509	0.010	36	41	0.479	0.005	25	20	0.518	0.006	47	36	0.495	0.004	20	36	0.471	0.006	6	3	0.484	0.015	6	5	0.503	0.016	11	11	0.502	0.011	18	13
chrI	188347	T	C	34	71	0.456	0.005	33	49	0.466	0.005	5	2	0.489	0.010	4	6	0.509	0.010	40	48	0.479	0.005	16	10	0.518	0.006	57	58	0.495	0.004	5	16	0.471	0.006	0	0	0.484	0.015	7	1	0.503	0.016	2	3	0.502	0.011	1	3
chrI	188386	A	G	40	55	0.456	0.005	47	31	0.466	0.005	9	3	0.489	0.010	3	4	0.509	0.010	44	35	0.479	0.005	23	7	0.518	0.006	58	40	0.495	0.004	8	11	0.471	0.006	0	0	0.484	0.015	7	2	0.503	0.016	4	0	0.502	0.011	5	3
chrI	188881	G	C	43	64	0.456	0.005	49	62	0.466	0.005	20	34	0.489	0.010	17	38	0.509	0.010	54	62	0.479	0.005	49	72	0.518	0.006	95	77	0.495	0.004	40	84	0.471	0.006	16	20	0.484	0.015	4	24	0.503	0.016	15	10	0.502	0.011	24	39
chrI	188913	A	G	60	47	0.456	0.005	54	53	0.466	0.005	36	25	0.489	0.010	42	19	0.509	0.010	68	58	0.479	0.005	79	53	0.518	0.006	115	59	0.495	0.004	56	69	0.471	0.006	25	12	0.484	0.015	13	15	0.503	0.016	29	4	0.502	0.011	51	19
chrI	188939	A	G	45	63	0.456	0.005	42	63	0.466	0.005	27	35	0.489	0.010	18	38	0.509	0.010	54	61	0.479	0.005	50	77	0.518	0.006	79	78	0.495	0.004	33	80	0.471	0.006	15	19	0.484	0.015	5	24	0.503	0.016	18	11	0.502	0.011	26	40
chrI	189047	C	T	35	19	0.456	0.005	33	13	0.466	0.005	21	12	0.489	0.010	17	21	0.509	0.010	41	11	0.479	0.005	44	35	0.518	0.006	49	21	0.495	0.004	38	27	0.471	0.006	11	9	0.484	0.015	6	4	0.503	0.016	8	6	0.502	0.011	14	17
chrI	189049	C	T	35	19	0.456	0.005	33	13	0.466	0.005	21	12	0.489	0.010	17	21	0.509	0.010	41	11	0.479	0.005	44	35	0.518	0.006	49	21	0.495	0.004	38	27	0.471	0.006	11	9	0.484	0.015	6	4	0.503	0.016	8	6	0.502	0.011	14	17
chrI	189052	G	A	35	19	0.456	0.005	33	13	0.466	0.005	21	12	0.489	0.010	17	21	0.509	0.010	41	11	0.479	0.005	44	35	0.518	0.006	49	21	0.495	0.004	38	27	0.471	0.006	11	9	0.484	0.015	6	4	0.503	0.016	8	6	0.502	0.011	14	17
chrI	189066	T	C	38	24	0.456	0.005	33	15	0.466	0.005	13	14	0.489	0.010	16	24	0.509	0.010	41	15	0.479	0.005	35	36	0.518	0.006	52	23	0.495	0.004	40	33	0.471	0.006	11	9	0.484	0.015	6	3	0.503	0.016	11	6	0.502	0.011	10	19
chrI	189123	C	T	29	28	0.456	0.005	21	30	0.466	0.005	5	5	0.489	0.010	9	10	0.509	0.010	31	14	0.479	0.005	21	18	0.518	0.006	42	21	0.495	0.004	18	20	0.471	0.006	4	1	0.484	0.015	6	0	0.503	0.016	6	2	0.502	0.011	10	5
chrI	189855	T	C	45	57	0.454	0.005	34	52	0.466	0.005	32	30	0.487	0.010	36	25	0.510	0.010	36	52	0.480	0.005	68	54	0.516	0.006	69	77	0.494	0.004	67	70	0.471	0.006	16	9	0.482	0.015	12	9	0.502	0.016	22	21	0.503	0.012	30	27
chrI	189876	A	G	46	72	0.454	0.005	33	56	0.466	0.005	29	27	0.487	0.010	41	37	0.509	0.010	46	55	0.480	0.005	70	68	0.517	0.006	64	85	0.494	0.004	67	71	0.471	0.006	14	15	0.482	0.015	19	11	0.502	0.016	23	24	0.503	0.012	32	31
chrI	189931	A	G	30	50	0.454	0.005	28	50	0.466	0.005	32	25	0.486	0.010	38	40	0.510	0.010	48	37	0.480	0.005	66	64	0.516	0.006	63	59	0.494	0.004	65	68	0.470	0.006	12	14	0.482	0.015	13	14	0.504	0.016	31	18	0.504	0.012	30	27
chrI	189932	A	G	30	50	0.454	0.005	28	50	0.466	0.005	32	25	0.486	0.010	38	40	0.510	0.010	48	37	0.480	0.005	66	64	0.516	0.006	63	59	0.494	0.004	65	68	0.470	0.006	12	14	0.482	0.015	13	14	0.504	0.016	31	18	0.504	0.012	30	27
chrI	189934	G	A	30	50	0.454	0.005	28	50	0.466	0.005	32	25	0.486	0.010	38	40	0.510	0.010	48	37	0.480	0.005	66	64	0.516	0.006	63	59	0.494	0.004	65	68	0.470	0.006	12	14	0.482	0.015	13	14	0.504	0.016	31	18	0.504	0.012	30	27
chrI	189991	A	G	42	48	0.454	0.005	34	45	0.466	0.005	41	39	0.486	0.010	45	39	0.510	0.010	56	50	0.480	0.005	81	65	0.516	0.006	62	78	0.494	0.004	84	72	0.470	0.006	18	18	0.482	0.015	14	21	0.504	0.016	35	22	0.504	0.012	24	44
chrI	190025	C	T	38	46	0.454	0.005	27	45	0.466	0.005	31	38	0.486	0.010	39	25	0.510	0.010	54	47	0.480	0.005	84	60	0.516	0.006	55	76	0.494	0.004	76	58	0.470	0.006	19	15	0.482	0.015	14	20	0.504	0.016	39	25	0.504	0.012	21	41
chrI	190031	G	A	41	52	0.454	0.005	25	49	0.466	0.005	34	42	0.486	0.010	42	26	0.510	0.010	59	49	0.480	0.005	89	71	0.516	0.006	57	76	0.494	0.004	75	64	0.470	0.006	20	18	0.482	0.015	14	19	0.504	0.016	40	25	0.504	0.012	23	49
chrI	190132	C	T	25	53	0.454	0.005	11	32	0.466	0.005	27	39	0.486	0.010	38	31	0.510	0.010	17	33	0.480	0.005	110	75	0.516	0.006	26	35	0.494	0.004	93	80	0.470	0.006	14	9	0.482	0.015	17	13	0.504	0.016	24	25	0.504	0.012	39	35
chrI	190148	C	T	20	49	0.454	0.005	9	30	0.466	0.005	28	39	0.486	0.010	38	32	0.510	0.010	7	31	0.480	0.005	111	84	0.516	0.006	23	30	0.494	0.004	90	78	0.470	0.006	15	11	0.482	0.015	19	14	0.504	0.016	24	27	0.504	0.012	41	39
chrI	190169	G	C	12	35	0.454	0.005	7	27	0.466	0.005	28	23	0.486	0.010	36	24	0.510	0.010	8	27	0.480	0.005	95	58	0.516	0.006	16	20	0.494	0.004	71	63	0.470	0.006	16	6	0.482	0.015	20	10	0.504	0.016	21	18	0.504	0.012	43	26
chrI	191617	T	C	35	53	0.456	0.005	27	37	0.467	0.005	34	44	0.489	0.010	42	37	0.511	0.010	52	48	0.481	0.005	79	54	0.517	0.006	64	74	0.499	0.004	72	104	0.470	0.006	15	15	0.479	0.016	14	10	0.508	0.017	24	24	0.501	0.012	29	53
chrI	191704	G	C	28	47	0.456	0.005	21	34	0.467	0.005	52	38	0.489	0.010	49	49	0.511	0.010	56	36	0.481	0.005	100	67	0.518	0.006	45	58	0.498	0.004	81	108	0.470	0.006	11	17	0.479	0.016	23	15	0.507	0.017	33	38	0.503	0.012	41	47
chrI	192073	G	A	17	29	0.456	0.005	16	27	0.467	0.005	37	29	0.489	0.010	24	33	0.511	0.010	47	34	0.481	0.005	79	58	0.518	0.006	46	42	0.499	0.004	60	62	0.470	0.006	21	15	0.479	0.016	16	12	0.507	0.017	17	21	0.503	0.012	40	35
chrI	192139	G	A	26	28	0.456	0.005	20	17	0.467	0.005	33	25	0.489	0.010	21	25	0.511	0.010	43	31	0.481	0.005	72	53	0.518	0.006	36	34	0.499	0.004	49	57	0.470	0.006	16	14	0.479	0.016	12	15	0.507	0.017	18	23	0.503	0.012	36	31
chrI	192169	G	A	29	22	0.456	0.005	20	10	0.467	0.005	24	23	0.489	0.010	19	17	0.511	0.010	34	24	0.481	0.005	65	45	0.518	0.006	34	31	0.499	0.004	43	53	0.470	0.006	12	11	0.479	0.016	10	10	0.507	0.017	18	16	0.503	0.012	33	29
chrI	192170	A	G	29	22	0.456	0.005	20	10	0.467	0.005	24	23	0.489	0.010	19	17	0.511	0.010	34	24	0.481	0.005	65	45	0.518	0.006	34	31	0.499	0.004	43	53	0.470	0.006	12	11	0.479	0.016	10	10	0.507	0.017	18	16	0.503	0.012	33	29
chrI	192196	A	G	39	44	0.456	0.005	24	30	0.467	0.005	17	24	0.489	0.010	23	17	0.511	0.010	51	37	0.481	0.005	58	50	0.518	0.006	33	48	0.499	0.004	51	49	0.470	0.006	8	13	0.479	0.016	15	11	0.507	0.017	15	22	0.503	0.012	34	32
chrI	192427	T	C	12	2	0.456	0.005	13	7	0.467	0.005	6	2	0.489	0.010	4	4	0.511	0.010	17	7	0.481	0.005	6	4	0.518	0.006	33	9	0.499	0.004	4	1	0.470	0.006	0	1	0.479	0.016	4	1	0.507	0.017	0	1	0.503	0.012	3	0
chrI	192429	G	C	12	2	0.456	0.005	13	7	0.467	0.005	6	2	0.489	0.010	4	4	0.511	0.010	17	7	0.481	0.005	6	4	0.518	0.006	33	9	0.499	0.004	4	1	0.470	0.006	0	1	0.479	0.016	4	1	0.507	0.017	0	1	0.503	0.012	3	0
chrI	192469	G	A	7	2	0.455	0.005	5	6	0.468	0.005	5	0	0.490	0.010	5	1	0.511	0.010	17	10	0.481	0.005	3	2	0.517	0.006	22	5	0.499	0.004	3	1	0.470	0.006	0	0	0.478	0.016	0	2	0.508	0.017	2	1	0.504	0.012	5	0
chrI	192618	C	T	31	32	0.456	0.005	25	27	0.468	0.005	11	6	0.489	0.010	10	9	0.513	0.010	30	40	0.481	0.005	28	41	0.517	0.006	30	32	0.499	0.004	21	35	0.470	0.006	4	10	0.478	0.016	7	8	0.508	0.017	14	18	0.504	0.012	8	14
chrI	192693	C	T	38	45	0.456	0.005	27	43	0.468	0.005	22	18	0.489	0.010	16	25	0.513	0.010	47	60	0.481	0.005	52	55	0.517	0.006	56	43	0.499	0.004	44	68	0.470	0.006	9	20	0.478	0.016	10	11	0.508	0.017	25	26	0.504	0.012	14	28
chrI	192954	C	A	51	50	0.456	0.005	41	53	0.467	0.005	30	30	0.492	0.010	24	37	0.513	0.010	53	62	0.481	0.005	60	74	0.517	0.006	38	78	0.499	0.004	48	80	0.471	0.006	15	17	0.478	0.016	16	11	0.508	0.017	17	21	0.505	0.012	31	49
chrI	193159	C	T	57	64	0.457	0.005	53	53	0.467	0.005	33	35	0.492	0.010	31	28	0.514	0.010	64	62	0.481	0.005	57	60	0.517	0.006	56	67	0.500	0.004	55	56	0.471	0.006	8	15	0.481	0.016	17	14	0.510	0.017	32	21	0.506	0.012	32	33
chrI	193260	T	C	53	65	0.457	0.005	47	45	0.466	0.005	16	30	0.492	0.010	19	24	0.514	0.010	62	59	0.480	0.005	50	55	0.517	0.006	73	64	0.500	0.004	72	55	0.471	0.006	13	12	0.481	0.016	10	8	0.510	0.017	21	17	0.506	0.012	23	30
chrI	193452	G	A	46	52	0.457	0.005	63	57	0.466	0.005	19	14	0.492	0.010	29	20	0.514	0.010	49	73	0.480	0.005	43	44	0.517	0.006	62	70	0.500	0.004	45	50	0.471	0.006	6	12	0.481	0.016	4	6	0.510	0.017	16	18	0.506	0.012	28	23
chrI	193466	C	A	54	59	0.457	0.005	67	59	0.466	0.005	17	12	0.492	0.010	31	19	0.514	0.010	57	74	0.480	0.005	52	44	0.517	0.006	68	77	0.500	0.004	55	56	0.471	0.006	8	13	0.481	0.016	6	6	0.510	0.017	19	17	0.506	0.012	31	25
chrI	193500	C	T	48	72	0.457	0.005	71	63	0.466	0.005	22	16	0.492	0.010	33	19	0.514	0.010	54	90	0.480	0.005	50	44	0.517	0.006	73	89	0.500	0.004	53	56	0.471	0.006	6	13	0.481	0.016	7	8	0.510	0.017	16	16	0.506	0.012	32	27
chrI	193881	C	G	39	59	0.457	0.005	27	52	0.466	0.005	5	22	0.490	0.010	13	12	0.516	0.010	57	57	0.480	0.005	34	33	0.517	0.006	60	58	0.500	0.004	39	37	0.472	0.006	2	8	0.483	0.017	7	4	0.508	0.017	9	11	0.508	0.012	26	2
chrI	194101	A	G	57	50	0.457	0.005	57	45	0.466	0.005	6	7	0.490	0.010	6	13	0.516	0.010	69	68	0.480	0.005	25	28	0.517	0.006	73	54	0.500	0.004	19	25	0.472	0.006	3	6	0.483	0.017	6	2	0.508	0.017	9	4	0.508	0.012	10	11
chrI	194104	C	T	57	50	0.457	0.005	57	45	0.466	0.005	6	7	0.490	0.010	6	13	0.516	0.010	69	68	0.480	0.005	25	28	0.517	0.006	73	54	0.500	0.004	19	25	0.472	0.006	3	6	0.483	0.017	6	2	0.508	0.017	9	4	0.508	0.012	10	11
chrI	194166	T	C	62	42	0.457	0.005	52	68	0.466	0.005	10	13	0.490	0.010	13	16	0.516	0.010	74	74	0.480	0.005	43	27	0.517	0.006	69	62	0.500	0.004	28	31	0.472	0.006	8	7	0.483	0.017	13	5	0.508	0.017	17	8	0.508	0.012	10	11
chrI	194169	T	C	62	42	0.457	0.005	52	68	0.466	0.005	10	13	0.490	0.010	13	16	0.516	0.010	74	74	0.480	0.005	43	27	0.517	0.006	69	62	0.500	0.004	28	31	0.472	0.006	8	7	0.483	0.017	13	5	0.508	0.017	17	8	0.508	0.012	10	11
chrI	194241	C	T	57	53	0.457	0.005	62	77	0.466	0.005	17	11	0.490	0.010	26	19	0.516	0.010	58	82	0.480	0.005	46	41	0.517	0.006	74	79	0.500	0.004	41	51	0.472	0.006	6	7	0.483	0.017	12	9	0.508	0.017	18	12	0.508	0.012	13	19
chrI	194290	C	A	59	67	0.457	0.005	59	65	0.466	0.005	25	13	0.490	0.010	23	16	0.516	0.010	63	92	0.480	0.005	45	35	0.517	0.006	76	77	0.500	0.004	43	47	0.472	0.006	9	10	0.483	0.017	7	5	0.508	0.017	18	15	0.508	0.012	11	19
chrI	194475	C	T	71	100	0.457	0.005	47	81	0.467	0.005	12	2	0.491	0.010	5	8	0.515	0.010	79	87	0.481	0.005	24	33	0.517	0.006	94	89	0.501	0.004	21	25	0.472	0.006	3	8	0.483	0.017	2	8	0.508	0.017	4	7	0.508	0.012	11	11
chrI	194499	T	C	63	80	0.457	0.005	40	77	0.467	0.005	4	2	0.491	0.010	4	10	0.515	0.010	71	93	0.481	0.005	25	29	0.517	0.006	77	81	0.501	0.004	23	24	0.472	0.006	1	5	0.483	0.017	0	5	0.508	0.017	4	7	0.508	0.012	9	10
chrI	194626	G	A	75	83	0.457	0.005	59	82	0.467	0.005	6	6	0.491	0.010	6	6	0.515	0.010	89	79	0.481	0.005	37	20	0.517	0.006	89	86	0.501	0.004	19	10	0.472	0.006	1	4	0.483	0.017	0	5	0.508	0.017	4	11	0.508	0.012	7	8
chrI	194700	C	T	80	94	0.457	0.005	63	80	0.467	0.005	9	7	0.491	0.010	3	3	0.515	0.010	92	62	0.481	0.005	30	21	0.517	0.006	77	82	0.501	0.004	12	12	0.472	0.006	3	3	0.483	0.017	1	4	0.508	0.017	4	6	0.508	0.012	10	7
chrI	195459	T	C	81	100	0.457	0.005	57	81	0.469	0.005	36	23	0.492	0.011	27	24	0.518	0.010	79	90	0.482	0.005	61	65	0.519	0.006	104	109	0.502	0.005	58	79	0.471	0.007	6	19	0.480	0.017	9	10	0.506	0.018	16	17	0.507	0.012	26	51
chrI	195677	A	G	62	63	0.457	0.005	54	80	0.469	0.005	36	17	0.492	0.011	25	14	0.518	0.010	73	78	0.482	0.005	52	59	0.519	0.006	76	88	0.502	0.005	63	59	0.471	0.007	12	9	0.480	0.017	9	7	0.506	0.018	15	13	0.507	0.012	21	23
chrI	195872	C	T	61	87	0.458	0.005	55	75	0.469	0.005	7	12	0.494	0.011	15	9	0.517	0.011	65	87	0.482	0.005	44	44	0.520	0.006	82	94	0.503	0.005	27	52	0.471	0.007	3	8	0.484	0.017	8	3	0.506	0.018	8	12	0.505	0.013	16	21
chrI	195910	A	G	65	90	0.458	0.005	63	72	0.469	0.005	7	14	0.494	0.011	16	12	0.517	0.011	61	92	0.482	0.005	40	47	0.520	0.006	86	99	0.503	0.005	29	49	0.471	0.007	3	9	0.484	0.017	9	5	0.506	0.018	11	15	0.505	0.013	15	24
chrI	196198	A	G	56	63	0.458	0.005	49	48	0.468	0.005	27	7	0.497	0.011	17	11	0.516	0.011	58	54	0.480	0.005	42	39	0.520	0.006	84	81	0.503	0.005	30	26	0.472	0.007	7	8	0.482	0.017	5	4	0.507	0.018	17	9	0.504	0.013	14	4
chrI	196248	G	C	56	58	0.458	0.005	50	39	0.468	0.005	20	4	0.497	0.011	8	7	0.516	0.011	59	35	0.480	0.005	26	27	0.520	0.006	77	61	0.503	0.005	22	30	0.472	0.007	5	8	0.482	0.017	4	2	0.507	0.018	19	8	0.504	0.013	10	4
chrI	196284	G	A	45	38	0.458	0.005	39	27	0.470	0.005	16	2	0.496	0.011	5	1	0.517	0.011	46	32	0.481	0.005	24	22	0.520	0.006	44	45	0.503	0.005	24	16	0.471	0.007	3	1	0.482	0.017	0	3	0.507	0.018	14	4	0.504	0.013	7	3
chrI	196423	C	T	29	37	0.458	0.005	40	34	0.470	0.005	4	3	0.498	0.011	0	1	0.517	0.011	30	28	0.481	0.005	18	18	0.519	0.006	42	33	0.503	0.005	26	8	0.472	0.007	3	0	0.479	0.017	0	4	0.507	0.018	3	6	0.504	0.013	6	4
chrI	196452	C	T	26	30	0.458	0.005	38	28	0.470	0.005	1	2	0.498	0.011	1	4	0.517	0.011	28	25	0.481	0.005	23	14	0.519	0.006	41	23	0.503	0.005	20	7	0.472	0.007	3	0	0.479	0.017	2	0	0.507	0.018	2	2	0.504	0.013	3	5
chrI	196500	C	T	31	40	0.458	0.005	33	35	0.470	0.005	0	1	0.498	0.011	2	6	0.517	0.011	40	32	0.481	0.005	17	13	0.519	0.006	44	32	0.503	0.005	15	10	0.472	0.007	5	0	0.479	0.017	3	0	0.507	0.018	1	1	0.504	0.013	4	4
chrI	196523	T	A	36	42	0.458	0.005	38	46	0.470	0.005	0	1	0.498	0.011	2	4	0.517	0.011	44	39	0.481	0.005	16	10	0.519	0.006	47	46	0.503	0.005	16	13	0.472	0.007	2	0	0.479	0.017	3	0	0.507	0.018	1	1	0.504	0.013	6	2
chrI	196564	G	A	45	46	0.458	0.005	46	50	0.470	0.005	1	2	0.498	0.011	1	2	0.517	0.011	43	44	0.481	0.005	11	9	0.519	0.006	49	53	0.503	0.005	13	16	0.472	0.007	2	0	0.479	0.017	0	0	0.507	0.018	0	0	0.504	0.013	4	0
chrI	196587	C	T	43	43	0.458	0.005	46	50	0.470	0.005	1	2	0.498	0.011	1	2	0.517	0.011	46	45	0.481	0.005	12	10	0.519	0.006	49	53	0.503	0.005	15	15	0.472	0.007	2	0	0.479	0.017	0	0	0.507	0.018	0	0	0.504	0.013	4	0
chrI	196623	C	T	44	47	0.459	0.005	52	43	0.471	0.005	2	6	0.497	0.011	1	4	0.517	0.011	43	48	0.483	0.005	14	9	0.519	0.007	62	51	0.504	0.005	13	16	0.470	0.007	0	0	0.482	0.017	4	0	0.510	0.018	0	1	0.503	0.013	3	3
chrI	196647	T	C	42	51	0.459	0.005	55	42	0.471	0.005	2	6	0.497	0.011	0	4	0.517	0.011	42	50	0.483	0.005	14	9	0.519	0.007	67	46	0.504	0.005	11	15	0.470	0.007	0	0	0.482	0.017	4	2	0.510	0.018	0	1	0.503	0.013	3	3
chrI	196805	C	T	54	63	0.459	0.005	41	53	0.471	0.005	12	4	0.497	0.011	3	6	0.517	0.011	44	41	0.483	0.005	19	20	0.519	0.007	58	66	0.504	0.005	14	19	0.470	0.007	1	4	0.482	0.017	0	2	0.510	0.018	2	1	0.503	0.013	12	15
chrI	196861	C	T	48	58	0.459	0.005	45	43	0.471	0.005	14	10	0.497	0.011	7	5	0.517	0.011	47	37	0.483	0.005	24	16	0.519	0.007	63	64	0.504	0.005	19	24	0.470	0.007	1	3	0.482	0.017	1	2	0.510	0.018	3	5	0.503	0.013	9	10
chrI	196864	C	A	48	58	0.459	0.005	45	43	0.471	0.005	14	10	0.497	0.011	7	5	0.517	0.011	47	37	0.483	0.005	24	16	0.519	0.007	63	64	0.504	0.005	19	24	0.470	0.007	1	3	0.482	0.017	1	2	0.510	0.018	3	5	0.503	0.013	9	10
chrI	196884	C	T	57	60	0.459	0.005	49	45	0.471	0.005	15	11	0.497	0.011	7	6	0.517	0.011	56	49	0.483	0.005	29	18	0.519	0.007	65	71	0.504	0.005	19	23	0.470	0.007	2	3	0.482	0.017	1	3	0.510	0.018	3	5	0.503	0.013	8	9
chrI	196891	G	T	54	61	0.459	0.005	45	45	0.471	0.005	16	11	0.497	0.011	8	7	0.517	0.011	53	50	0.483	0.005	31	22	0.519	0.007	62	72	0.504	0.005	19	26	0.470	0.007	2	3	0.482	0.017	3	4	0.510	0.018	4	6	0.503	0.013	9	10
chrI	196929	A	G	56	69	0.459	0.005	56	43	0.471	0.006	15	7	0.497	0.011	7	13	0.517	0.011	55	45	0.483	0.005	31	13	0.519	0.007	76	66	0.504	0.005	23	23	0.470	0.007	5	5	0.482	0.017	4	2	0.510	0.018	8	2	0.503	0.013	10	10
chrI	196932	C	T	56	69	0.459	0.005	56	43	0.471	0.006	15	7	0.497	0.011	7	13	0.517	0.011	55	45	0.483	0.005	31	13	0.519	0.007	76	66	0.504	0.005	23	23	0.470	0.007	5	5	0.482	0.017	4	2	0.510	0.018	8	2	0.503	0.013	10	10
chrI	197024	A	G	62	76	0.459	0.005	68	68	0.471	0.006	11	9	0.497	0.011	19	12	0.517	0.011	57	64	0.483	0.005	45	26	0.519	0.007	88	76	0.504	0.005	18	23	0.470	0.007	15	11	0.482	0.017	5	4	0.510	0.018	12	11	0.503	0.013	5	21
chrI	197120	G	A	38	49	0.459	0.005	50	54	0.471	0.006	9	13	0.497	0.011	5	4	0.517	0.011	42	36	0.483	0.005	33	15	0.519	0.007	66	48	0.504	0.005	24	12	0.470	0.007	0	0	0.482	0.017	3	5	0.510	0.018	6	5	0.503	0.013	10	5
chrI	197123	G	A	38	49	0.459	0.005	50	54	0.471	0.006	9	13	0.497	0.011	5	4	0.517	0.011	42	36	0.483	0.005	33	15	0.519	0.007	66	48	0.504	0.005	24	12	0.470	0.007	0	0	0.482	0.017	3	5	0.510	0.018	6	5	0.503	0.013	10	5
chrI	197177	A	G	28	48	0.459	0.005	41	57	0.471	0.006	4	8	0.500	0.011	6	3	0.518	0.011	48	25	0.482	0.005	24	16	0.518	0.007	52	49	0.505	0.005	26	8	0.469	0.007	0	2	0.482	0.017	2	3	0.512	0.018	5	2	0.501	0.013	2	5
chrI	197225	G	A	27	53	0.459	0.005	36	41	0.471	0.006	6	11	0.500	0.011	7	6	0.518	0.011	54	33	0.482	0.005	24	15	0.518	0.007	55	51	0.505	0.005	25	4	0.469	0.007	0	2	0.482	0.017	1	2	0.512	0.018	4	1	0.501	0.013	1	8
chrI	197236	G	T	24	46	0.459	0.005	29	36	0.471	0.006	8	10	0.500	0.011	8	5	0.518	0.011	50	28	0.482	0.005	28	16	0.518	0.007	57	43	0.505	0.005	27	4	0.469	0.007	0	2	0.482	0.017	1	1	0.512	0.018	3	2	0.501	0.013	1	10
chrI	197266	G	T	30	45	0.459	0.005	37	36	0.471	0.006	7	8	0.500	0.011	6	5	0.518	0.011	54	30	0.482	0.005	20	14	0.518	0.007	65	46	0.505	0.005	20	4	0.469	0.007	0	2	0.482	0.017	1	1	0.512	0.018	2	1	0.501	0.013	0	7
chrI	197344	C	T	34	46	0.459	0.005	35	40	0.472	0.006	5	4	0.499	0.011	3	1	0.518	0.011	44	22	0.482	0.005	22	11	0.517	0.007	54	37	0.505	0.005	4	7	0.469	0.007	0	5	0.482	0.017	1	0	0.512	0.018	3	3	0.500	0.013	4	5
chrI	197350	G	A	31	44	0.459	0.005	33	40	0.472	0.006	5	4	0.499	0.011	2	1	0.518	0.011	42	22	0.482	0.005	22	10	0.517	0.007	55	37	0.505	0.005	4	7	0.469	0.007	0	5	0.482	0.017	1	0	0.512	0.018	3	3	0.500	0.013	4	5
chrI	197428	A	T	21	42	0.459	0.005	28	39	0.472	0.006	6	3	0.499	0.011	2	0	0.518	0.011	36	34	0.482	0.005	15	13	0.517	0.007	41	35	0.505	0.005	7	3	0.469	0.007	0	3	0.482	0.017	0	0	0.512	0.018	4	3	0.500	0.013	7	0
chrI	197459	T	C	17	33	0.459	0.005	22	31	0.472	0.006	6	1	0.499	0.011	3	1	0.518	0.011	31	32	0.482	0.005	12	20	0.517	0.007	30	36	0.505	0.005	8	2	0.469	0.007	0	1	0.482	0.017	0	0	0.512	0.018	4	3	0.500	0.013	8	0
chrI	197484	T	C	17	30	0.459	0.005	16	28	0.472	0.006	6	0	0.499	0.011	3	1	0.518	0.011	27	33	0.482	0.005	13	21	0.517	0.007	28	29	0.505	0.005	5	3	0.469	0.007	0	0	0.482	0.017	1	0	0.512	0.018	3	2	0.500	0.013	7	0
chrI	197497	G	A	18	28	0.459	0.005	16	26	0.472	0.006	7	1	0.499	0.011	3	1	0.518	0.011	24	31	0.482	0.005	9	22	0.517	0.007	26	26	0.505	0.005	5	3	0.469	0.007	0	0	0.482	0.017	1	0	0.512	0.018	4	2	0.500	0.013	8	0
chrI	197560	A	G	23	22	0.459	0.005	20	12	0.472	0.006	3	2	0.499	0.011	1	3	0.518	0.011	23	25	0.482	0.005	11	19	0.517	0.007	36	36	0.505	0.005	9	6	0.469	0.007	0	0	0.482	0.017	2	2	0.512	0.018	1	0	0.500	0.013	5	1
chrI	197587	G	A	27	18	0.459	0.005	24	15	0.472	0.006	1	3	0.500	0.011	1	3	0.518	0.011	26	22	0.482	0.005	12	17	0.518	0.007	41	32	0.506	0.005	12	6	0.469	0.007	0	0	0.482	0.017	0	2	0.512	0.018	2	0	0.500	0.013	6	3
chrI	197629	C	T	33	25	0.459	0.005	29	23	0.472	0.006	1	3	0.500	0.011	1	1	0.518	0.011	26	29	0.482	0.005	15	17	0.518	0.007	55	36	0.506	0.005	13	10	0.469	0.007	2	0	0.482	0.017	0	2	0.512	0.018	2	0	0.500	0.013	4	5
chrI	197646	T	G	33	33	0.459	0.005	25	32	0.472	0.006	2	2	0.500	0.011	4	2	0.518	0.011	35	33	0.482	0.005	14	16	0.518	0.007	63	43	0.506	0.005	16	13	0.469	0.007	5	1	0.482	0.017	0	3	0.512	0.018	3	0	0.500	0.013	4	9
chrI	197656	A	G	41	43	0.459	0.005	30	39	0.472	0.006	3	3	0.500	0.011	5	3	0.518	0.011	40	35	0.482	0.005	17	18	0.518	0.007	69	47	0.506	0.005	17	18	0.469	0.007	6	2	0.482	0.017	1	3	0.512	0.018	4	0	0.500	0.013	8	11
chrI	197694	G	T	45	49	0.459	0.005	25	43	0.472	0.006	4	4	0.500	0.011	7	2	0.518	0.011	35	31	0.482	0.005	25	19	0.518	0.007	60	44	0.506	0.005	17	17	0.469	0.007	7	2	0.482	0.017	3	2	0.512	0.018	8	2	0.500	0.013	11	12
chrI	197695	A	G	45	49	0.459	0.005	25	43	0.472	0.006	4	4	0.500	0.011	7	2	0.518	0.011	35	31	0.482	0.005	25	19	0.518	0.007	60	44	0.506	0.005	17	17	0.469	0.007	7	2	0.482	0.017	3	2	0.512	0.018	8	2	0.500	0.013	11	12
chrI	197758	A	G	63	57	0.459	0.005	42	45	0.472	0.006	11	7	0.500	0.011	11	8	0.518	0.011	67	54	0.482	0.005	27	38	0.520	0.007	81	68	0.506	0.005	18	21	0.469	0.007	8	4	0.482	0.017	3	9	0.512	0.018	16	8	0.500	0.013	12	13
chrI	197760	G	C	63	57	0.459	0.005	42	45	0.472	0.006	11	7	0.500	0.011	11	8	0.518	0.011	67	54	0.482	0.005	27	38	0.520	0.007	81	68	0.506	0.005	18	21	0.469	0.007	8	4	0.482	0.017	3	9	0.512	0.018	16	8	0.500	0.013	12	13
chrI	197765	C	G	64	57	0.459	0.005	42	45	0.472	0.006	12	7	0.500	0.011	11	8	0.518	0.011	66	57	0.482	0.005	28	38	0.520	0.007	83	68	0.506	0.005	20	21	0.469	0.007	7	4	0.482	0.017	3	9	0.512	0.018	16	9	0.500	0.013	14	13
chrI	197770	A	G	61	57	0.458	0.005	44	46	0.471	0.006	12	7	0.501	0.011	11	8	0.519	0.011	63	57	0.481	0.005	27	38	0.520	0.007	74	70	0.505	0.005	23	20	0.468	0.007	7	4	0.481	0.017	3	9	0.512	0.018	15	8	0.500	0.013	14	13
chrI	197772	A	G	61	57	0.458	0.005	44	46	0.471	0.006	12	7	0.501	0.011	11	8	0.519	0.011	63	57	0.481	0.005	27	38	0.520	0.007	74	70	0.505	0.005	23	20	0.468	0.007	7	4	0.481	0.017	3	9	0.512	0.018	15	8	0.500	0.013	14	13
chrI	197783	G	A	57	71	0.458	0.005	43	56	0.471	0.006	15	12	0.501	0.011	10	15	0.519	0.011	62	74	0.481	0.005	33	45	0.520	0.007	70	86	0.505	0.005	19	30	0.468	0.007	6	7	0.481	0.017	1	13	0.512	0.018	17	9	0.500	0.013	16	16
chrI	197791	A	G	63	83	0.458	0.005	47	56	0.471	0.006	15	11	0.501	0.011	9	15	0.519	0.011	67	85	0.481	0.005	36	50	0.520	0.007	74	91	0.505	0.005	22	28	0.468	0.007	6	8	0.481	0.017	2	13	0.512	0.018	17	8	0.500	0.013	21	18
chrI	197811	G	A	62	81	0.458	0.005	43	52	0.471	0.006	15	9	0.501	0.011	7	16	0.519	0.011	65	87	0.481	0.005	33	50	0.520	0.007	69	86	0.505	0.005	22	30	0.468	0.007	6	8	0.481	0.017	2	12	0.512	0.018	20	9	0.500	0.013	18	22
chrI	197813	T	C	62	81	0.458	0.005	43	52	0.471	0.006	15	9	0.501	0.011	7	16	0.519	0.011	65	87	0.481	0.005	33	50	0.520	0.007	69	86	0.505	0.005	22	30	0.468	0.007	6	8	0.481	0.017	2	12	0.512	0.018	20	9	0.500	0.013	18	22
chrI	197819	A	G	63	85	0.458	0.005	47	54	0.471	0.006	16	12	0.501	0.011	7	18	0.519	0.011	65	97	0.481	0.005	35	56	0.520	0.007	73	93	0.505	0.005	24	33	0.468	0.007	6	11	0.481	0.017	2	14	0.512	0.018	20	12	0.500	0.013	19	26
chrI	197825	G	A	65	87	0.458	0.005	47	58	0.471	0.006	16	12	0.501	0.011	7	19	0.519	0.011	67	99	0.481	0.005	34	56	0.520	0.007	73	97	0.505	0.005	25	36	0.468	0.007	5	12	0.481	0.017	2	14	0.512	0.018	18	12	0.500	0.013	19	27
chrI	197873	G	A	74	100	0.458	0.005	51	73	0.471	0.006	15	11	0.501	0.011	10	11	0.519	0.011	71	118	0.481	0.005	54	43	0.520	0.007	73	107	0.505	0.005	37	53	0.468	0.007	9	14	0.481	0.017	2	11	0.512	0.018	20	15	0.500	0.013	17	31
chrI	197890	C	T	64	92	0.458	0.005	48	74	0.471	0.006	14	12	0.501	0.011	9	8	0.519	0.011	70	110	0.481	0.005	50	41	0.520	0.007	64	102	0.505	0.005	36	50	0.468	0.007	10	12	0.481	0.017	1	9	0.512	0.018	15	16	0.500	0.013	14	32
chrI	197908	C	T	64	88	0.458	0.005	48	67	0.471	0.006	14	14	0.501	0.011	10	5	0.519	0.011	71	105	0.481	0.005	55	39	0.520	0.007	72	94	0.505	0.005	35	50	0.468	0.007	9	13	0.481	0.017	2	8	0.512	0.018	17	15	0.500	0.013	16	32
chrI	197921	C	G	62	73	0.459	0.005	52	63	0.471	0.006	12	13	0.498	0.011	8	3	0.519	0.011	72	86	0.483	0.005	54	32	0.519	0.007	73	83	0.506	0.005	35	43	0.470	0.007	10	9	0.480	0.018	2	4	0.512	0.018	18	10	0.502	0.013	18	21
chrI	197983	T	A	65	69	0.459	0.005	50	55	0.471	0.006	12	15	0.499	0.011	8	7	0.519	0.011	67	78	0.483	0.005	38	38	0.519	0.007	88	98	0.506	0.005	30	27	0.470	0.007	3	8	0.482	0.018	1	2	0.513	0.018	11	4	0.502	0.013	18	24
chrI	198013	T	A	63	72	0.459	0.005	49	48	0.471	0.006	16	14	0.499	0.011	11	6	0.519	0.011	52	80	0.483	0.005	34	33	0.519	0.007	84	100	0.506	0.005	25	29	0.470	0.007	2	9	0.482	0.018	1	2	0.513	0.018	14	5	0.502	0.013	18	28
chrI	198022	A	G	63	69	0.459	0.005	52	45	0.470	0.006	15	13	0.501	0.011	12	6	0.520	0.011	51	77	0.482	0.005	33	32	0.520	0.007	85	95	0.505	0.005	27	29	0.469	0.007	2	10	0.481	0.018	1	2	0.515	0.018	16	4	0.503	0.013	18	28
chrI	198027	C	T	63	62	0.459	0.005	48	39	0.470	0.006	15	14	0.501	0.011	13	6	0.520	0.011	49	69	0.482	0.005	33	31	0.520	0.007	83	91	0.505	0.005	29	29	0.469	0.007	2	10	0.481	0.018	1	2	0.515	0.018	17	4	0.503	0.013	24	27
chrI	198118	G	A	64	90	0.459	0.005	48	72	0.470	0.006	11	22	0.501	0.011	10	18	0.520	0.011	41	82	0.482	0.005	29	34	0.520	0.007	75	106	0.505	0.005	55	41	0.469	0.007	5	7	0.481	0.018	5	7	0.515	0.018	17	12	0.503	0.013	22	7
chrI	198168	G	T	76	98	0.459	0.005	53	68	0.470	0.006	10	15	0.501	0.011	11	19	0.520	0.011	64	87	0.482	0.005	23	29	0.520	0.007	85	105	0.505	0.005	57	38	0.469	0.007	4	5	0.481	0.018	3	10	0.515	0.018	19	10	0.503	0.013	16	5
chrI	198190	T	C	86	111	0.459	0.005	70	78	0.470	0.006	11	20	0.501	0.011	15	22	0.520	0.011	71	114	0.482	0.005	26	24	0.520	0.007	94	106	0.505	0.005	50	40	0.469	0.007	11	6	0.481	0.018	1	13	0.515	0.018	19	10	0.503	0.013	15	7
chrI	198215	C	A	74	117	0.459	0.005	65	79	0.470	0.006	9	22	0.500	0.011	11	23	0.519	0.011	73	119	0.483	0.005	31	23	0.519	0.007	82	107	0.506	0.005	48	37	0.470	0.007	10	8	0.480	0.018	1	12	0.512	0.019	16	8	0.503	0.013	13	10
chrI	198232	C	G	71	111	0.459	0.005	63	71	0.470	0.006	9	24	0.500	0.011	10	20	0.519	0.011	67	105	0.483	0.005	31	23	0.519	0.007	73	98	0.506	0.005	41	38	0.470	0.007	10	7	0.480	0.018	3	12	0.512	0.019	15	8	0.503	0.013	11	13
chrI	198244	G	T	64	101	0.459	0.005	59	60	0.470	0.006	6	22	0.500	0.011	8	20	0.519	0.011	60	91	0.483	0.005	27	20	0.519	0.007	67	82	0.506	0.005	31	36	0.470	0.007	10	6	0.480	0.018	3	11	0.512	0.019	10	6	0.503	0.013	11	13
chrI	198252	C	G	60	92	0.459	0.005	57	55	0.470	0.006	7	23	0.500	0.011	7	17	0.519	0.011	55	83	0.483	0.005	30	19	0.519	0.007	64	77	0.506	0.005	30	33	0.470	0.007	8	6	0.480	0.018	3	8	0.512	0.019	8	6	0.503	0.013	11	12
chrI	198253	T	G	60	92	0.459	0.005	57	55	0.470	0.006	7	23	0.500	0.011	7	17	0.519	0.011	55	83	0.483	0.005	30	19	0.519	0.007	64	77	0.506	0.005	30	33	0.470	0.007	8	6	0.480	0.018	3	8	0.512	0.019	8	6	0.503	0.013	11	12
chrI	198259	T	C	55	99	0.459	0.005	55	56	0.470	0.006	7	24	0.500	0.011	9	18	0.519	0.011	52	85	0.483	0.005	30	21	0.519	0.007	60	86	0.506	0.005	25	33	0.470	0.007	6	8	0.480	0.018	2	8	0.512	0.019	6	6	0.503	0.013	11	13
chrI	198267	A	G	56	94	0.459	0.005	54	57	0.470	0.006	7	24	0.500	0.011	9	18	0.519	0.011	50	88	0.483	0.005	31	21	0.519	0.007	61	80	0.506	0.005	23	34	0.470	0.007	6	8	0.480	0.018	2	9	0.512	0.019	3	6	0.503	0.013	9	12
chrI	198279	A	G	49	85	0.458	0.005	49	52	0.470	0.006	4	23	0.500	0.011	7	16	0.521	0.011	44	85	0.483	0.005	25	20	0.520	0.007	60	77	0.505	0.005	22	30	0.469	0.007	5	6	0.480	0.018	2	8	0.515	0.018	3	4	0.500	0.013	9	11
chrI	198287	A	G	50	85	0.458	0.005	51	51	0.470	0.006	5	23	0.500	0.011	6	15	0.521	0.011	46	84	0.483	0.005	23	18	0.520	0.007	62	76	0.505	0.005	21	28	0.469	0.007	5	6	0.480	0.018	2	7	0.515	0.018	3	4	0.500	0.013	9	11
chrI	198331	G	T	47	67	0.458	0.005	33	39	0.470	0.006	5	6	0.499	0.011	4	7	0.522	0.011	45	52	0.484	0.005	21	12	0.521	0.007	58	63	0.504	0.005	7	16	0.469	0.007	1	3	0.480	0.018	0	5	0.513	0.018	0	2	0.502	0.013	3	7
chrI	198351	G	A	46	65	0.458	0.005	35	45	0.469	0.006	4	3	0.499	0.011	4	6	0.520	0.011	49	50	0.484	0.005	20	8	0.521	0.007	55	66	0.505	0.005	7	14	0.469	0.007	1	1	0.482	0.018	0	3	0.517	0.018	0	2	0.500	0.013	3	8
chrI	198398	C	T	37	64	0.458	0.005	28	52	0.469	0.006	3	1	0.498	0.011	1	6	0.520	0.011	49	41	0.484	0.005	23	9	0.521	0.007	40	58	0.505	0.005	8	19	0.470	0.007	0	3	0.482	0.018	0	0	0.515	0.018	0	2	0.499	0.013	3	7
chrI	198448	C	G	24	42	0.458	0.005	24	42	0.469	0.006	2	1	0.498	0.011	0	2	0.520	0.011	42	36	0.484	0.005	19	10	0.521	0.007	32	39	0.505	0.005	9	10	0.470	0.007	0	5	0.482	0.018	0	0	0.515	0.018	0	0	0.499	0.013	3	2
chrI	198456	T	A	29	47	0.458	0.005	29	47	0.469	0.006	3	1	0.498	0.011	2	2	0.520	0.011	45	40	0.484	0.005	23	9	0.521	0.007	35	42	0.505	0.005	11	11	0.470	0.007	0	5	0.482	0.018	0	0	0.515	0.018	0	0	0.499	0.013	2	2
chrI	198490	G	C	32	41	0.458	0.005	27	45	0.469	0.006	2	0	0.498	0.011	2	1	0.520	0.011	46	34	0.484	0.005	27	6	0.521	0.007	34	38	0.505	0.005	10	7	0.470	0.007	4	6	0.482	0.018	0	0	0.515	0.018	1	0	0.499	0.013	2	7
chrI	198533	C	T	33	39	0.458	0.005	34	42	0.469	0.006	4	1	0.498	0.011	1	0	0.520	0.011	41	23	0.484	0.005	28	7	0.521	0.007	43	36	0.505	0.005	13	7	0.470	0.007	2	5	0.482	0.018	0	0	0.515	0.018	4	0	0.499	0.013	4	6
chrI	198536	C	T	33	39	0.458	0.005	34	42	0.469	0.006	4	1	0.498	0.011	1	0	0.520	0.011	41	23	0.484	0.005	28	7	0.521	0.007	43	36	0.505	0.005	13	7	0.470	0.007	2	5	0.482	0.018	0	0	0.515	0.018	4	0	0.499	0.013	4	6
chrI	198560	T	C	35	23	0.458	0.005	34	44	0.469	0.006	3	2	0.498	0.011	2	0	0.520	0.011	37	16	0.484	0.005	23	4	0.521	0.007	45	25	0.505	0.005	9	2	0.470	0.007	3	3	0.482	0.018	0	0	0.515	0.018	4	0	0.499	0.013	3	3
chrI	198562	G	A	35	23	0.458	0.005	34	44	0.469	0.006	3	2	0.498	0.011	2	0	0.520	0.011	37	16	0.484	0.005	23	4	0.521	0.007	45	25	0.505	0.005	9	2	0.470	0.007	3	3	0.482	0.018	0	0	0.515	0.018	4	0	0.499	0.013	3	3
chrI	198568	G	C	34	23	0.458	0.005	33	45	0.469	0.006	4	2	0.498	0.011	2	0	0.520	0.011	39	18	0.484	0.005	22	4	0.521	0.007	44	28	0.505	0.005	8	2	0.470	0.007	3	2	0.482	0.018	0	0	0.515	0.018	3	0	0.499	0.013	3	3
chrI	198586	A	G	32	19	0.458	0.005	32	38	0.469	0.006	4	2	0.498	0.011	4	0	0.520	0.011	33	13	0.484	0.005	18	3	0.521	0.007	36	22	0.505	0.005	7	2	0.470	0.007	1	1	0.482	0.018	0	0	0.515	0.018	3	0	0.499	0.013	5	1
chrI	198664	A	G	40	30	0.458	0.005	37	38	0.469	0.006	3	2	0.498	0.011	4	0	0.520	0.011	46	22	0.484	0.005	11	7	0.521	0.007	39	30	0.505	0.005	5	5	0.470	0.007	2	0	0.482	0.018	0	0	0.515	0.018	4	0	0.499	0.013	5	0
chrI	198675	T	C	33	30	0.458	0.005	36	40	0.469	0.006	2	2	0.498	0.011	3	0	0.520	0.011	44	25	0.484	0.005	11	7	0.521	0.007	35	29	0.505	0.005	5	5	0.470	0.007	2	0	0.482	0.018	0	0	0.515	0.018	4	0	0.499	0.013	5	0
chrI	198676	C	T	33	30	0.458	0.005	36	40	0.469	0.006	2	2	0.498	0.011	3	0	0.520	0.011	44	25	0.484	0.005	11	7	0.521	0.007	35	29	0.505	0.005	5	5	0.470	0.007	2	0	0.482	0.018	0	0	0.515	0.018	4	0	0.499	0.013	5	0
chrI	198677	A	G	33	30	0.458	0.005	36	40	0.469	0.006	2	2	0.498	0.011	3	0	0.520	0.011	44	25	0.484	0.005	11	7	0.521	0.007	35	29	0.505	0.005	5	5	0.470	0.007	2	0	0.482	0.018	0	0	0.515	0.018	4	0	0.499	0.013	5	0
chrI	198707	C	T	24	36	0.458	0.005	40	38	0.469	0.006	3	3	0.498	0.011	3	1	0.520	0.011	37	28	0.484	0.005	11	9	0.521	0.007	38	37	0.505	0.005	7	6	0.470	0.007	1	0	0.482	0.018	0	0	0.515	0.018	3	0	0.499	0.013	3	1
chrI	198713	C	T	24	36	0.458	0.005	40	38	0.469	0.006	3	3	0.498	0.011	3	1	0.520	0.011	37	28	0.484	0.005	11	9	0.521	0.007	38	37	0.505	0.005	7	6	0.470	0.007	1	0	0.482	0.018	0	0	0.515	0.018	3	0	0.499	0.013	3	1
chrI	199811	T	G	0	15	0.460	0.005	0	23	0.470	0.006	0	6	0.500	0.012	0	14	0.516	0.011	0	18	0.484	0.005	0	13	0.524	0.007	0	36	0.506	0.005	0	11	0.472	0.007	0	2	0.486	0.018	0	2	0.517	0.019	0	2	0.501	0.014	0	8
chrI	200532	C	T	62	3	0.461	0.005	66	8	0.470	0.006	14	6	0.503	0.012	12	20	0.522	0.012	79	4	0.484	0.005	53	23	0.524	0.007	96	15	0.506	0.005	59	10	0.472	0.007	0	4	0.489	0.019	5	8	0.520	0.020	9	8	0.497	0.014	15	19
chrI	200534	T	G	62	3	0.461	0.005	66	8	0.470	0.006	14	6	0.503	0.012	12	20	0.522	0.012	79	4	0.484	0.005	53	23	0.524	0.007	96	15	0.506	0.005	59	10	0.472	0.007	0	4	0.489	0.019	5	8	0.520	0.020	9	8	0.497	0.014	15	19
chrI	200537	A	G	62	3	0.461	0.005	66	8	0.470	0.006	14	6	0.503	0.012	12	20	0.522	0.012	79	4	0.484	0.005	53	23	0.524	0.007	96	15	0.506	0.005	59	10	0.472	0.007	0	4	0.489	0.019	5	8	0.520	0.020	9	8	0.497	0.014	15	19
chrI	202626	A	T	78	33	0.464	0.006	75	39	0.468	0.006	13	2	0.515	0.013	16	9	0.520	0.012	75	30	0.486	0.006	42	15	0.527	0.007	86	40	0.507	0.005	25	15	0.472	0.008	11	3	0.493	0.020	5	9	0.516	0.021	3	2	0.500	0.015	16	5
chrI	202631	G	A	68	33	0.464	0.006	72	39	0.468	0.006	12	2	0.515	0.013	15	9	0.520	0.012	71	30	0.486	0.006	36	15	0.527	0.007	79	40	0.507	0.005	23	15	0.472	0.008	11	3	0.493	0.020	5	9	0.516	0.021	3	2	0.500	0.015	14	5
chrI	202633	G	A	68	33	0.464	0.006	72	39	0.468	0.006	12	2	0.515	0.013	15	9	0.520	0.012	71	30	0.486	0.006	36	15	0.527	0.007	79	40	0.507	0.005	23	15	0.472	0.008	11	3	0.493	0.020	5	9	0.516	0.021	3	2	0.500	0.015	14	5
chrI	202636	C	T	68	33	0.464	0.006	72	39	0.468	0.006	12	2	0.515	0.013	15	9	0.520	0.012	71	30	0.486	0.006	36	15	0.527	0.007	79	40	0.507	0.005	23	15	0.472	0.008	11	3	0.493	0.020	5	9	0.516	0.021	3	2	0.500	0.015	14	5
chrI	202663	C	T	65	52	0.464	0.006	74	50	0.468	0.006	13	4	0.515	0.013	7	13	0.520	0.012	74	46	0.487	0.006	37	29	0.529	0.008	92	53	0.506	0.005	23	30	0.470	0.008	5	4	0.494	0.021	3	7	0.514	0.021	2	2	0.502	0.015	10	9
chrI	202664	T	C	65	52	0.464	0.006	74	50	0.468	0.006	13	4	0.515	0.013	7	13	0.520	0.012	74	46	0.487	0.006	37	29	0.529	0.008	92	53	0.506	0.005	23	30	0.470	0.008	5	4	0.494	0.021	3	7	0.514	0.021	2	2	0.502	0.015	10	9
chrI	202692	G	T	75	64	0.464	0.006	67	59	0.468	0.006	14	5	0.515	0.013	10	16	0.520	0.012	81	62	0.487	0.006	48	31	0.529	0.008	92	64	0.506	0.005	25	32	0.470	0.008	3	2	0.494	0.021	3	4	0.514	0.021	3	2	0.502	0.015	10	7
chrI	202718	A	T	80	49	0.464	0.006	65	39	0.468	0.006	12	5	0.515	0.013	10	4	0.520	0.012	87	49	0.487	0.006	50	18	0.529	0.008	98	42	0.506	0.005	19	26	0.470	0.008	2	1	0.494	0.021	5	2	0.514	0.021	3	1	0.502	0.015	11	9
chrI	202724	A	G	74	53	0.464	0.006	61	41	0.468	0.006	12	6	0.515	0.013	8	7	0.520	0.012	76	51	0.487	0.006	48	21	0.529	0.008	87	43	0.506	0.005	22	29	0.470	0.008	2	1	0.494	0.021	5	2	0.514	0.021	4	1	0.502	0.015	10	10
chrI	202727	T	C	74	53	0.464	0.006	61	41	0.468	0.006	12	6	0.515	0.013	8	7	0.520	0.012	76	51	0.487	0.006	48	21	0.529	0.008	87	43	0.506	0.005	22	29	0.470	0.008	2	1	0.494	0.021	5	2	0.514	0.021	4	1	0.502	0.015	10	10
chrI	202732	G	A	76	55	0.464	0.006	64	47	0.468	0.006	12	8	0.515	0.013	9	8	0.520	0.012	76	55	0.487	0.006	49	26	0.529	0.008	88	45	0.506	0.005	25	34	0.470	0.008	2	1	0.494	0.021	5	2	0.514	0.021	4	1	0.502	0.015	11	12
chrI	202763	C	G	73	69	0.464	0.006	56	60	0.468	0.006	11	18	0.515	0.013	8	13	0.520	0.012	56	74	0.487	0.006	41	47	0.529	0.008	73	61	0.506	0.005	33	55	0.470	0.008	2	4	0.494	0.021	8	4	0.514	0.021	7	4	0.502	0.015	15	13
chrI	202801	G	A	72	72	0.464	0.006	63	57	0.468	0.006	16	19	0.515	0.013	16	17	0.520	0.012	56	87	0.487	0.006	39	43	0.529	0.008	76	63	0.506	0.005	36	49	0.470	0.008	4	7	0.494	0.021	12	4	0.514	0.021	8	7	0.502	0.015	20	15
chrI	202825	G	A	75	106	0.464	0.006	70	75	0.470	0.006	19	21	0.517	0.013	21	19	0.520	0.012	79	100	0.487	0.006	30	47	0.528	0.008	88	69	0.507	0.005	44	46	0.471	0.008	9	10	0.490	0.021	9	8	0.516	0.021	10	8	0.501	0.015	29	20
chrI	202900	C	T	93	102	0.464	0.006	73	84	0.470	0.006	32	29	0.517	0.013	24	27	0.520	0.012	92	99	0.487	0.006	36	46	0.528	0.008	119	69	0.507	0.005	54	50	0.471	0.008	12	10	0.490	0.021	9	16	0.516	0.021	13	6	0.501	0.015	28	33
chrI	202953	A	G	84	69	0.464	0.006	53	68	0.470	0.006	20	26	0.517	0.013	18	21	0.520	0.012	77	91	0.487	0.006	31	36	0.528	0.008	98	78	0.507	0.005	53	55	0.471	0.008	13	10	0.490	0.021	3	6	0.516	0.021	12	7	0.501	0.015	16	32
chrI	202957	T	C	84	69	0.464	0.006	53	68	0.470	0.006	20	26	0.517	0.013	18	21	0.520	0.012	77	91	0.487	0.006	31	36	0.528	0.008	98	78	0.507	0.005	53	55	0.471	0.008	13	10	0.490	0.021	3	6	0.516	0.021	12	7	0.501	0.015	16	32
chrI	202977	A	T	80	81	0.464	0.006	50	69	0.470	0.006	18	31	0.517	0.013	20	20	0.520	0.012	88	100	0.487	0.006	27	33	0.528	0.008	92	86	0.507	0.005	59	54	0.471	0.008	10	8	0.490	0.021	3	6	0.516	0.021	14	10	0.501	0.015	20	25
chrI	203049	C	T	82	95	0.464	0.006	74	69	0.470	0.006	15	25	0.517	0.013	25	18	0.520	0.012	98	131	0.487	0.006	45	41	0.528	0.008	106	97	0.507	0.005	55	40	0.471	0.008	6	6	0.490	0.021	3	4	0.516	0.021	11	14	0.501	0.015	19	35
chrI	203105	A	G	90	111	0.464	0.006	80	97	0.470	0.006	16	18	0.517	0.013	33	15	0.520	0.012	84	123	0.487	0.006	38	34	0.528	0.008	101	110	0.508	0.005	35	35	0.471	0.008	6	6	0.490	0.021	6	4	0.516	0.021	11	14	0.501	0.015	15	26
chrI	203111	C	T	91	107	0.464	0.006	79	98	0.470	0.006	17	18	0.517	0.013	32	16	0.520	0.012	87	117	0.487	0.006	40	34	0.528	0.008	103	107	0.508	0.005	30	33	0.471	0.008	5	6	0.490	0.021	7	4	0.516	0.021	11	14	0.501	0.015	18	26
chrI	203180	T	C	80	83	0.462	0.006	71	89	0.470	0.006	18	10	0.516	0.013	18	13	0.516	0.012	82	90	0.489	0.006	33	19	0.527	0.008	93	87	0.506	0.006	24	37	0.472	0.008	6	4	0.490	0.021	4	0	0.516	0.021	10	6	0.498	0.015	17	18
chrI	203181	G	A	80	83	0.462	0.006	71	89	0.470	0.006	18	10	0.516	0.013	18	13	0.516	0.012	82	90	0.489	0.006	33	19	0.527	0.008	93	87	0.506	0.006	24	37	0.472	0.008	6	4	0.490	0.021	4	0	0.516	0.021	10	6	0.498	0.015	17	18
chrI	203214	G	C	80	95	0.463	0.006	68	90	0.470	0.006	13	12	0.516	0.013	4	8	0.517	0.012	92	95	0.489	0.006	32	18	0.527	0.008	94	98	0.507	0.006	21	25	0.471	0.008	5	2	0.490	0.021	2	1	0.516	0.021	7	1	0.499	0.015	10	5
chrI	203215	C	T	80	95	0.463	0.006	68	90	0.470	0.006	13	12	0.516	0.013	4	8	0.517	0.012	92	95	0.489	0.006	32	18	0.527	0.008	94	98	0.507	0.006	21	25	0.471	0.008	5	2	0.490	0.021	2	1	0.516	0.021	7	1	0.499	0.015	10	5
chrI	203222	A	C	84	95	0.463	0.006	74	92	0.470	0.006	11	11	0.516	0.013	6	8	0.517	0.012	103	96	0.489	0.006	34	20	0.527	0.008	102	99	0.507	0.006	22	25	0.471	0.008	5	2	0.490	0.021	2	2	0.516	0.021	7	1	0.499	0.015	11	3
chrI	203283	A	T	78	90	0.463	0.006	76	93	0.471	0.006	13	7	0.516	0.013	7	8	0.520	0.012	100	91	0.488	0.006	33	26	0.528	0.008	103	100	0.508	0.006	21	18	0.472	0.008	0	0	0.485	0.021	3	5	0.514	0.021	4	1	0.501	0.015	5	2
chrI	203301	G	A	74	87	0.463	0.006	72	88	0.471	0.006	14	7	0.516	0.013	8	7	0.520	0.012	102	89	0.488	0.006	38	29	0.528	0.008	105	102	0.508	0.006	22	21	0.472	0.008	0	0	0.485	0.021	2	6	0.514	0.021	3	1	0.501	0.015	6	2
chrI	203313	G	A	76	88	0.463	0.006	71	94	0.470	0.006	13	8	0.514	0.013	11	7	0.522	0.012	98	84	0.489	0.006	36	29	0.529	0.008	119	102	0.508	0.006	21	22	0.473	0.008	0	0	0.485	0.021	2	6	0.515	0.021	3	2	0.501	0.015	6	2
chrI	203349	C	T	71	94	0.462	0.006	71	87	0.468	0.006	15	9	0.515	0.013	10	7	0.521	0.012	88	94	0.489	0.006	34	22	0.529	0.008	119	105	0.508	0.006	23	30	0.471	0.008	0	1	0.485	0.021	4	6	0.515	0.021	7	4	0.501	0.015	10	6
chrI	203386	A	T	60	100	0.462	0.006	73	90	0.468	0.006	9	11	0.515	0.013	11	8	0.521	0.012	97	94	0.489	0.006	32	19	0.529	0.008	129	108	0.508	0.006	20	28	0.471	0.008	1	1	0.485	0.021	4	8	0.515	0.021	16	5	0.501	0.015	14	10
chrI	203458	C	T	65	72	0.462	0.006	71	67	0.468	0.006	9	10	0.515	0.013	8	9	0.521	0.012	90	77	0.489	0.006	35	23	0.529	0.008	127	77	0.508	0.006	20	19	0.471	0.008	7	4	0.485	0.021	3	5	0.515	0.021	12	5	0.501	0.015	14	9
chrI	203461	G	A	65	72	0.462	0.006	71	67	0.468	0.006	9	10	0.515	0.013	8	9	0.521	0.012	90	77	0.489	0.006	35	23	0.529	0.008	127	77	0.508	0.006	20	19	0.471	0.008	7	4	0.485	0.021	3	5	0.515	0.021	12	5	0.501	0.015	14	9
chrI	203561	A	G	78	65	0.462	0.006	65	80	0.469	0.007	10	6	0.516	0.013	15	6	0.518	0.013	94	62	0.489	0.006	30	17	0.528	0.008	103	88	0.508	0.006	25	12	0.472	0.008	8	3	0.485	0.021	5	1	0.513	0.022	3	4	0.501	0.016	12	7
chrI	203567	G	T	82	66	0.462	0.006	63	81	0.469	0.007	12	6	0.516	0.013	15	6	0.518	0.013	88	63	0.489	0.006	31	14	0.528	0.008	101	89	0.508	0.006	24	12	0.472	0.008	8	3	0.485	0.021	6	1	0.513	0.022	4	4	0.501	0.016	12	6
chrI	203860	C	T	92	57	0.462	0.006	66	50	0.468	0.007	32	27	0.517	0.013	30	24	0.517	0.013	101	45	0.489	0.006	73	70	0.528	0.008	113	57	0.508	0.006	66	64	0.470	0.008	8	7	0.484	0.021	12	10	0.513	0.022	19	25	0.503	0.016	21	38
chrI	203912	A	T	84	99	0.462	0.006	63	99	0.468	0.007	34	38	0.517	0.013	34	30	0.517	0.013	93	92	0.489	0.006	62	91	0.528	0.008	126	95	0.508	0.006	73	106	0.470	0.008	12	22	0.484	0.021	16	19	0.513	0.022	26	32	0.503	0.016	28	61
chrI	203922	A	G	80	96	0.462	0.006	58	100	0.468	0.007	34	37	0.517	0.013	36	31	0.517	0.013	85	87	0.489	0.006	66	85	0.528	0.008	117	91	0.508	0.006	72	99	0.470	0.008	11	22	0.484	0.021	16	19	0.513	0.022	25	27	0.503	0.016	27	57
chrI	203973	G	A	93	107	0.462	0.006	63	102	0.468	0.007	37	37	0.517	0.013	35	32	0.517	0.013	98	94	0.489	0.006	70	90	0.528	0.008	124	111	0.508	0.006	80	106	0.470	0.008	12	22	0.484	0.021	16	13	0.513	0.022	33	35	0.503	0.016	39	64
chrI	203984	G	A	98	101	0.462	0.006	75	110	0.468	0.007	46	38	0.517	0.013	38	35	0.517	0.013	107	108	0.489	0.006	75	90	0.528	0.008	137	118	0.508	0.006	86	111	0.470	0.008	16	20	0.484	0.021	16	15	0.513	0.022	44	37	0.503	0.016	41	65
chrI	204012	A	G	99	89	0.462	0.006	83	93	0.468	0.007	48	36	0.517	0.013	35	38	0.517	0.013	117	99	0.489	0.006	64	93	0.528	0.008	132	111	0.508	0.006	80	107	0.470	0.008	17	17	0.484	0.021	13	10	0.513	0.022	42	36	0.503	0.016	40	59
chrI	204023	C	T	97	80	0.462	0.006	82	86	0.468	0.007	47	34	0.517	0.013	36	39	0.517	0.013	112	93	0.489	0.006	58	87	0.528	0.008	120	101	0.508	0.006	79	99	0.470	0.008	16	16	0.484	0.021	15	10	0.513	0.022	40	34	0.503	0.016	41	58
chrI	204029	T	C	111	78	0.462	0.006	89	82	0.468	0.007	52	35	0.517	0.013	44	39	0.517	0.013	119	93	0.489	0.006	61	88	0.528	0.008	130	100	0.508	0.006	80	105	0.470	0.008	16	19	0.484	0.021	16	8	0.513	0.022	42	35	0.503	0.016	38	61
chrI	204035	C	T	102	63	0.462	0.006	84	66	0.468	0.007	47	29	0.517	0.013	40	31	0.517	0.013	115	72	0.489	0.006	54	73	0.528	0.008	126	84	0.508	0.006	71	92	0.470	0.008	13	17	0.484	0.021	19	7	0.513	0.022	41	28	0.503	0.016	39	50
chrI	204041	C	A	99	41	0.462	0.006	80	52	0.468	0.007	43	23	0.517	0.013	35	30	0.517	0.013	114	58	0.489	0.006	52	56	0.528	0.008	112	61	0.508	0.006	72	78	0.470	0.008	12	13	0.484	0.021	21	6	0.513	0.022	42	21	0.503	0.016	32	39
chrI	204043	A	T	99	41	0.462	0.006	80	52	0.468	0.007	43	23	0.517	0.013	35	30	0.517	0.013	114	58	0.489	0.006	52	56	0.528	0.008	112	61	0.508	0.006	72	78	0.470	0.008	12	13	0.484	0.021	21	6	0.513	0.022	42	21	0.503	0.016	32	39
chrI	204047	T	C	99	41	0.462	0.006	80	52	0.468	0.007	43	23	0.517	0.013	35	30	0.517	0.013	114	58	0.489	0.006	52	56	0.528	0.008	112	61	0.508	0.006	72	78	0.470	0.008	12	13	0.484	0.021	21	6	0.513	0.022	42	21	0.503	0.016	32	39
chrI	204050	T	C	99	41	0.462	0.006	80	52	0.468	0.007	43	23	0.517	0.013	35	30	0.517	0.013	114	58	0.489	0.006	52	56	0.528	0.008	112	61	0.508	0.006	72	78	0.470	0.008	12	13	0.484	0.021	21	6	0.513	0.022	42	21	0.503	0.016	32	39
chrI	204071	G	A	113	57	0.462	0.006	96	58	0.468	0.007	51	31	0.517	0.013	39	36	0.517	0.013	118	72	0.489	0.006	57	75	0.528	0.008	127	71	0.508	0.006	71	101	0.470	0.008	18	17	0.484	0.021	26	13	0.513	0.022	42	25	0.503	0.016	39	51
chrI	204074	C	T	113	57	0.462	0.006	96	58	0.468	0.007	51	31	0.517	0.013	39	36	0.517	0.013	118	72	0.489	0.006	57	75	0.528	0.008	127	71	0.508	0.006	71	101	0.470	0.008	18	17	0.484	0.021	26	13	0.513	0.022	42	25	0.503	0.016	39	51
chrI	204113	T	G	141	49	0.462	0.006	103	42	0.468	0.007	62	37	0.517	0.013	42	36	0.517	0.013	127	49	0.489	0.006	70	75	0.528	0.008	128	46	0.508	0.006	78	103	0.470	0.008	24	21	0.484	0.021	25	14	0.513	0.022	31	27	0.503	0.016	42	53
chrI	204116	A	T	141	49	0.462	0.006	103	42	0.468	0.007	62	37	0.517	0.013	42	36	0.517	0.013	127	49	0.489	0.006	70	75	0.528	0.008	128	46	0.508	0.006	78	103	0.470	0.008	24	21	0.484	0.021	25	14	0.513	0.022	31	27	0.503	0.016	42	53
chrI	204959	C	G	0	2	0.461	0.006	0	2	0.468	0.007	0	0	0.515	0.013	0	0	0.516	0.013	0	3	0.491	0.006	0	0	0.527	0.008	0	2	0.507	0.006	0	1	0.470	0.008	0	0	0.484	0.021	0	0	0.513	0.022	0	0	0.502	0.016	0	0
chrI	205050	C	A	0	2	0.461	0.006	0	3	0.468	0.007	1	0	0.515	0.013	0	0	0.516	0.013	0	4	0.491	0.006	0	0	0.527	0.008	0	3	0.507	0.006	1	0	0.470	0.008	0	0	0.484	0.021	0	0	0.513	0.022	0	0	0.502	0.016	0	0
chrI	205175	C	T	0	0	0.462	0.006	1	1	0.468	0.007	0	0	0.514	0.014	0	0	0.514	0.013	0	1	0.492	0.006	0	0	0.525	0.008	0	1	0.508	0.006	0	0	0.470	0.008	0	0	0.484	0.022	0	0	0.513	0.022	0	0	0.500	0.016	0	0
chrI	205178	A	G	0	0	0.462	0.006	1	1	0.468	0.007	0	0	0.514	0.014	0	0	0.514	0.013	0	1	0.492	0.006	0	0	0.525	0.008	0	1	0.508	0.006	0	0	0.470	0.008	0	0	0.484	0.022	0	0	0.513	0.022	0	0	0.500	0.016	0	0
chrI	205313	A	G	0	2	0.458	0.006	0	1	0.470	0.007	0	0	0.512	0.014	0	0	0.510	0.013	0	2	0.493	0.006	0	0	0.522	0.008	0	4	0.511	0.006	0	0	0.471	0.008	0	0	0.483	0.022	0	0	0.515	0.022	0	0	0.504	0.016	0	0
chrI	205499	C	G	0	0	0.462	0.006	0	0	0.471	0.007	0	0	0.516	0.014	0	0	0.511	0.013	0	0	0.494	0.006	0	1	0.526	0.008	0	0	0.510	0.006	0	0	0.471	0.008	0	0	0.480	0.022	0	0	0.516	0.022	0	0	0.504	0.016	0	0
chrI	205519	C	A	0	1	0.462	0.006	0	0	0.471	0.007	0	0	0.516	0.014	0	0	0.511	0.013	0	0	0.494	0.006	0	1	0.526	0.008	0	0	0.510	0.006	0	1	0.471	0.008	0	0	0.480	0.022	0	1	0.516	0.022	0	0	0.504	0.016	0	0
chrI	206126	T	C	0	39	0.466	0.006	0	28	0.475	0.007	0	19	0.520	0.014	0	25	0.512	0.013	0	37	0.500	0.006	0	43	0.528	0.008	0	41	0.515	0.006	0	44	0.473	0.009	0	14	0.486	0.022	0	15	0.514	0.022	0	13	0.510	0.016	0	29
chrI	206129	A	C	0	39	0.466	0.006	0	28	0.475	0.007	0	19	0.520	0.014	0	25	0.512	0.013	0	37	0.500	0.006	0	43	0.528	0.008	0	41	0.515	0.006	0	44	0.473	0.009	0	14	0.486	0.022	0	15	0.514	0.022	0	13	0.510	0.016	0	29
chrI	206132	G	T	0	39	0.466	0.006	0	28	0.475	0.007	0	19	0.520	0.014	0	25	0.512	0.013	0	37	0.500	0.006	0	43	0.528	0.008	0	41	0.515	0.006	0	44	0.473	0.009	0	14	0.486	0.022	0	15	0.514	0.022	0	13	0.510	0.016	0	29
chrI	206144	C	T	0	35	0.466	0.006	0	23	0.475	0.007	0	23	0.520	0.014	1	28	0.512	0.013	0	34	0.500	0.006	0	46	0.528	0.008	0	39	0.515	0.006	1	50	0.473	0.009	0	8	0.486	0.022	0	15	0.514	0.022	0	13	0.510	0.016	0	28
chrI	206177	G	C	0	23	0.466	0.006	0	19	0.475	0.007	0	22	0.520	0.014	0	25	0.512	0.013	0	34	0.500	0.006	0	48	0.528	0.008	0	28	0.515	0.006	0	54	0.473	0.009	0	12	0.486	0.022	0	11	0.514	0.022	0	13	0.510	0.016	0	21
chrI	206178	C	A	0	23	0.466	0.006	0	19	0.475	0.007	0	22	0.520	0.014	0	25	0.512	0.013	0	34	0.500	0.006	0	48	0.528	0.008	0	28	0.515	0.006	0	54	0.473	0.009	0	12	0.486	0.022	0	11	0.514	0.022	0	13	0.510	0.016	0	21
chrI	206179	A	C	0	23	0.466	0.006	0	19	0.475	0.007	0	22	0.520	0.014	0	25	0.512	0.013	0	34	0.500	0.006	0	48	0.528	0.008	0	28	0.515	0.006	0	54	0.473	0.009	0	12	0.486	0.022	0	11	0.514	0.022	0	13	0.510	0.016	0	21
chrI	210818	A	T	0	57	0.477	0.008	0	56	0.475	0.009	0	4	0.529	0.017	0	5	0.520	0.016	0	74	0.510	0.008	0	31	0.526	0.010	0	66	0.521	0.007	0	14	0.479	0.011	0	1	0.491	0.028	0	2	0.522	0.027	0	2	0.518	0.020	0	10
chrI	211019	T	C	0	23	0.475	0.008	0	42	0.475	0.009	0	5	0.532	0.017	0	5	0.516	0.016	0	41	0.515	0.008	0	16	0.523	0.010	0	48	0.521	0.007	0	17	0.479	0.011	0	4	0.479	0.028	0	1	0.518	0.027	0	3	0.523	0.020	0	0
chrI	219831	C	T	1	0	0.525	0.015	0	0	0.512	0.016	1	1	0.563	0.033	1	2	0.558	0.030	1	0	0.555	0.015	2	6	0.539	0.020	0	0	0.584	0.014	8	16	0.510	0.022	0	0	0.526	0.056	0	0	0.480	0.050	1	1	0.532	0.042	1	4
chrI	223227	C	T	1	0	0.532	0.015	1	0	0.512	0.016	2	0	0.565	0.034	5	1	0.558	0.030	0	0	0.554	0.015	5	2	0.539	0.020	2	0	0.588	0.014	5	2	0.509	0.022	0	0	0.526	0.057	3	0	0.480	0.050	6	0	0.532	0.042	6	0
chrI	226095	C	T	3	5	0.389	0.154	3	2	0.500	0.260	1	0	0.500	0.253	0	0	0.500	0.354	9	2	0.792	0.113	1	0	0.687	0.155	3	2	0.583	0.186	0	0	0.687	0.155	0	0	0.500	0.354	0	0	0.500	0.354	0	0	0.500	0.253	0	0
chrII	2539	A	T	14	3	0.514	0.010	13	1	0.480	0.011	0	0	0.445	0.023	0	2	0.425	0.025	17	2	0.491	0.010	2	6	0.521	0.013	13	3	0.475	0.010	3	9	0.545	0.015	0	0	0.423	0.038	0	0	0.527	0.045	0	4	0.509	0.032	0	0
chrII	2768	C	T	5	1	0.514	0.010	4	1	0.480	0.011	0	0	0.445	0.023	0	0	0.425	0.025	2	1	0.491	0.010	0	0	0.521	0.013	4	0	0.475	0.010	0	0	0.545	0.015	0	0	0.423	0.038	0	0	0.527	0.045	0	0	0.509	0.032	0	0
chrII	2783	C	T	4	1	0.514	0.010	3	1	0.480	0.011	0	0	0.445	0.023	0	0	0.425	0.025	2	1	0.491	0.010	0	0	0.521	0.013	3	0	0.475	0.010	0	0	0.545	0.015	0	0	0.423	0.038	0	0	0.527	0.045	0	0	0.509	0.032	0	0
chrII	2786	T	C	4	1	0.514	0.010	3	1	0.480	0.011	0	0	0.445	0.023	0	0	0.425	0.025	2	1	0.491	0.010	0	0	0.521	0.013	3	0	0.475	0.010	0	0	0.545	0.015	0	0	0.423	0.038	0	0	0.527	0.045	0	0	0.509	0.032	0	0
chrII	2841	A	T	3	0	0.514	0.010	0	0	0.480	0.011	0	0	0.445	0.023	0	0	0.425	0.025	0	0	0.491	0.010	0	0	0.521	0.013	1	0	0.475	0.010	0	0	0.545	0.015	0	0	0.423	0.038	0	0	0.527	0.045	0	0	0.509	0.032	0	0
chrII	2848	G	C	3	0	0.514	0.010	0	0	0.480	0.011	0	0	0.445	0.023	0	0	0.425	0.025	0	0	0.491	0.010	0	0	0.521	0.013	1	0	0.475	0.010	0	0	0.545	0.015	0	0	0.423	0.038	0	0	0.527	0.045	0	0	0.509	0.032	0	0
chrII	5983	C	G	93	0	0.521	0.009	107	0	0.481	0.010	21	62	0.440	0.021	15	66	0.425	0.023	109	0	0.493	0.010	217	1	0.518	0.012	133	0	0.478	0.009	256	0	0.544	0.014	25	38	0.406	0.034	44	0	0.532	0.041	85	0	0.503	0.029	128	0
chrII	6228	C	G	105	36	0.521	0.009	96	26	0.481	0.010	61	58	0.440	0.021	80	104	0.425	0.023	96	19	0.493	0.010	160	101	0.518	0.012	124	40	0.478	0.009	167	143	0.544	0.014	29	58	0.406	0.034	39	38	0.532	0.041	78	84	0.503	0.029	87	135
chrII	6440	G	C	1	86	0.521	0.009	2	71	0.481	0.010	0	27	0.440	0.021	2	17	0.425	0.023	0	66	0.493	0.010	1	62	0.518	0.012	0	90	0.478	0.009	2	63	0.544	0.014	0	9	0.406	0.034	0	6	0.532	0.041	0	5	0.503	0.029	0	18
chrII	7100	C	T	114	58	0.521	0.009	84	77	0.481	0.010	18	10	0.440	0.021	14	6	0.425	0.023	97	80	0.493	0.010	64	45	0.518	0.012	97	89	0.478	0.009	42	19	0.544	0.014	9	2	0.406	0.034	2	3	0.532	0.041	4	6	0.503	0.029	15	8
chrII	7116	C	A	72	47	0.521	0.009	60	75	0.481	0.010	19	7	0.440	0.021	14	7	0.425	0.023	64	67	0.493	0.010	68	48	0.518	0.012	63	72	0.478	0.009	44	22	0.544	0.014	8	2	0.406	0.034	3	3	0.532	0.041	4	9	0.503	0.029	14	11
chrII	7549	T	C	20	26	0.521	0.009	26	22	0.481	0.010	3	12	0.440	0.021	0	11	0.425	0.023	19	27	0.493	0.010	6	17	0.518	0.012	26	28	0.478	0.009	10	21	0.544	0.014	1	2	0.406	0.034	0	1	0.532	0.041	1	8	0.503	0.029	5	11
chrII	8498	C	T	114	103	0.521	0.009	87	105	0.476	0.010	24	15	0.438	0.021	24	27	0.435	0.022	97	114	0.491	0.009	66	56	0.519	0.012	104	101	0.476	0.009	53	41	0.547	0.013	6	4	0.407	0.032	4	4	0.533	0.040	12	14	0.512	0.028	19	13
chrII	9578	T	A	48	49	0.521	0.009	111	0	0.476	0.010	21	0	0.440	0.020	41	0	0.442	0.022	118	0	0.491	0.009	81	0	0.520	0.012	123	0	0.476	0.009	48	0	0.553	0.013	16	0	0.410	0.032	12	0	0.535	0.039	23	0	0.508	0.027	36	0
chrII	10208	C	T	38	32	0.521	0.009	48	59	0.476	0.010	6	8	0.440	0.020	13	6	0.442	0.022	60	64	0.491	0.009	31	25	0.520	0.012	52	66	0.476	0.009	29	15	0.553	0.013	2	3	0.410	0.031	4	1	0.535	0.039	4	3	0.506	0.027	16	18
chrII	11740	C	T	97	105	0.521	0.009	85	95	0.476	0.010	15	22	0.439	0.020	12	19	0.444	0.021	89	121	0.491	0.009	64	46	0.522	0.012	84	108	0.476	0.009	31	38	0.553	0.013	7	9	0.410	0.031	5	11	0.535	0.039	11	11	0.507	0.026	23	13
chrII	12133	T	C	99	102	0.521	0.009	105	87	0.476	0.010	8	11	0.439	0.020	9	13	0.444	0.021	109	100	0.491	0.009	46	37	0.522	0.012	112	122	0.476	0.009	40	35	0.553	0.013	3	4	0.410	0.031	3	3	0.535	0.039	11	9	0.508	0.026	13	21
chrII	13061	G	T	107	108	0.524	0.009	108	114	0.479	0.010	20	26	0.445	0.018	15	19	0.450	0.020	127	117	0.494	0.009	45	71	0.524	0.011	113	118	0.483	0.009	48	50	0.544	0.012	15	13	0.423	0.030	2	2	0.552	0.035	7	17	0.503	0.024	17	33
chrII	13072	T	C	110	104	0.524	0.009	101	106	0.479	0.010	20	24	0.445	0.018	15	19	0.450	0.020	121	110	0.494	0.009	44	73	0.524	0.011	111	110	0.483	0.009	50	51	0.544	0.012	15	17	0.423	0.030	3	2	0.552	0.035	3	16	0.503	0.024	14	31
chrII	14298	C	G	62	66	0.524	0.009	47	50	0.479	0.010	6	10	0.445	0.018	3	6	0.450	0.020	44	59	0.494	0.009	33	20	0.524	0.011	56	54	0.483	0.009	19	14	0.544	0.012	2	0	0.422	0.030	5	5	0.552	0.035	5	4	0.503	0.024	4	14
chrII	15101	T	G	68	62	0.525	0.009	62	66	0.480	0.009	7	6	0.448	0.018	1	3	0.455	0.019	83	48	0.493	0.009	22	31	0.527	0.011	62	72	0.483	0.008	10	15	0.550	0.012	0	3	0.426	0.029	2	2	0.552	0.034	4	0	0.505	0.024	11	6
chrII	15222	T	A	61	46	0.525	0.009	60	60	0.480	0.009	8	6	0.448	0.018	4	8	0.455	0.019	62	53	0.493	0.009	29	26	0.527	0.011	65	75	0.483	0.008	15	20	0.550	0.012	2	2	0.426	0.029	1	0	0.552	0.034	8	2	0.505	0.024	9	4
chrII	15510	G	T	0	123	0.524	0.009	0	120	0.479	0.009	0	17	0.446	0.018	0	35	0.452	0.019	0	165	0.493	0.009	0	77	0.526	0.011	0	175	0.483	0.008	0	70	0.550	0.011	0	2	0.429	0.029	0	11	0.550	0.033	0	25	0.510	0.024	0	39
chrII	15518	A	G	0	133	0.524	0.009	0	130	0.479	0.009	0	20	0.446	0.018	0	37	0.452	0.019	1	161	0.493	0.009	0	84	0.526	0.011	0	187	0.483	0.008	0	79	0.550	0.011	0	6	0.429	0.029	0	13	0.550	0.033	0	23	0.510	0.024	0	41
chrII	15901	G	T	91	81	0.525	0.009	84	87	0.479	0.009	6	15	0.449	0.018	8	15	0.452	0.019	80	106	0.495	0.009	35	32	0.527	0.010	90	116	0.484	0.008	30	17	0.553	0.011	3	7	0.429	0.029	7	4	0.550	0.033	8	6	0.510	0.024	9	18
chrII	16380	C	T	0	188	0.523	0.008	0	196	0.479	0.009	0	50	0.448	0.017	0	54	0.462	0.018	0	193	0.496	0.009	0	113	0.525	0.010	0	217	0.482	0.008	0	130	0.552	0.011	0	14	0.428	0.028	0	21	0.548	0.033	0	27	0.515	0.023	0	51
chrII	16392	A	G	0	190	0.523	0.008	0	207	0.479	0.009	0	51	0.448	0.017	1	51	0.462	0.018	0	201	0.496	0.009	0	114	0.525	0.010	0	226	0.482	0.008	0	138	0.552	0.011	0	14	0.428	0.028	0	21	0.548	0.033	0	25	0.515	0.023	0	52
chrII	18004	C	T	33	38	0.522	0.008	49	50	0.472	0.009	21	22	0.450	0.017	16	18	0.466	0.018	44	51	0.493	0.008	52	50	0.528	0.010	52	67	0.482	0.008	51	42	0.552	0.011	8	3	0.419	0.026	5	1	0.557	0.031	20	4	0.519	0.022	17	12
chrII	18636	T	C	88	91	0.521	0.008	71	75	0.473	0.009	23	14	0.450	0.016	15	15	0.469	0.017	81	84	0.494	0.008	56	47	0.528	0.010	103	102	0.482	0.008	42	43	0.552	0.010	5	6	0.420	0.026	6	9	0.559	0.030	16	13	0.528	0.021	24	28
chrII	19967	T	C	101	100	0.521	0.008	73	104	0.474	0.008	12	21	0.457	0.016	15	24	0.469	0.017	80	106	0.497	0.008	48	57	0.526	0.010	93	110	0.483	0.008	66	35	0.553	0.010	4	9	0.420	0.026	4	2	0.559	0.030	7	6	0.528	0.021	15	12
chrII	20543	C	G	106	97	0.521	0.008	67	85	0.474	0.008	13	17	0.457	0.016	6	15	0.469	0.017	102	91	0.497	0.008	41	49	0.526	0.010	96	126	0.483	0.008	34	38	0.553	0.010	11	5	0.420	0.026	4	6	0.559	0.030	11	16	0.528	0.021	17	19
chrII	23375	A	G	76	75	0.521	0.008	68	80	0.474	0.008	16	20	0.457	0.016	18	22	0.470	0.017	79	65	0.497	0.008	54	68	0.526	0.010	99	91	0.483	0.008	64	49	0.554	0.010	8	12	0.420	0.025	13	5	0.560	0.030	17	12	0.528	0.021	31	33
chrII	26500	A	C	107	95	0.519	0.008	73	102	0.472	0.008	2	13	0.458	0.016	16	19	0.473	0.017	90	80	0.497	0.008	44	55	0.526	0.010	102	116	0.485	0.007	42	37	0.554	0.010	6	12	0.423	0.025	4	3	0.559	0.030	7	10	0.527	0.021	19	8
chrII	26815	A	G	146	103	0.519	0.008	101	81	0.472	0.008	18	29	0.458	0.016	20	30	0.473	0.017	119	129	0.497	0.008	64	53	0.526	0.010	129	121	0.485	0.007	60	50	0.554	0.010	7	16	0.423	0.025	9	7	0.559	0.030	20	20	0.527	0.021	28	29
chrII	29490	G	T	49	43	0.515	0.008	29	58	0.471	0.008	15	22	0.469	0.016	18	12	0.476	0.017	41	52	0.495	0.008	55	49	0.517	0.010	53	72	0.486	0.007	51	34	0.551	0.010	7	10	0.434	0.026	2	4	0.579	0.029	19	12	0.535	0.021	13	16
chrII	29530	A	C	62	68	0.515	0.008	44	66	0.471	0.008	12	23	0.469	0.016	22	14	0.476	0.017	49	63	0.495	0.008	50	54	0.517	0.010	71	100	0.486	0.007	51	35	0.551	0.010	7	10	0.434	0.026	6	5	0.579	0.029	20	14	0.535	0.021	15	15
chrII	29968	T	C	23	7	0.516	0.008	26	10	0.470	0.008	22	9	0.469	0.016	16	11	0.477	0.017	25	9	0.496	0.008	41	34	0.517	0.010	26	5	0.486	0.007	64	36	0.554	0.010	6	3	0.435	0.026	2	1	0.580	0.029	9	12	0.535	0.021	23	7
chrII	29969	C	A	23	7	0.516	0.008	26	10	0.470	0.008	22	9	0.469	0.016	16	11	0.477	0.017	25	9	0.496	0.008	41	34	0.517	0.010	26	5	0.486	0.007	64	36	0.554	0.010	6	3	0.435	0.026	2	1	0.580	0.029	9	12	0.535	0.021	23	7
chrII	30012	C	T	0	53	0.516	0.008	0	53	0.470	0.008	1	56	0.469	0.016	2	35	0.477	0.017	0	56	0.496	0.008	6	103	0.517	0.010	0	54	0.486	0.007	5	128	0.554	0.010	0	15	0.435	0.026	0	13	0.580	0.029	1	35	0.535	0.021	2	49
chrII	30050	A	G	9	33	0.516	0.008	8	27	0.470	0.008	25	29	0.469	0.016	25	17	0.477	0.017	9	34	0.496	0.008	69	44	0.517	0.010	6	32	0.486	0.007	75	68	0.554	0.010	7	8	0.435	0.026	6	7	0.580	0.029	23	13	0.535	0.021	27	25
chrII	30210	T	C	0	10	0.516	0.008	0	9	0.470	0.008	0	7	0.469	0.016	0	2	0.477	0.017	0	9	0.496	0.008	1	9	0.517	0.010	0	11	0.486	0.007	0	13	0.554	0.010	0	0	0.435	0.026	0	0	0.580	0.029	0	1	0.535	0.021	0	2
chrII	30658	G	T	0	3	0.516	0.008	0	1	0.471	0.009	0	1	0.464	0.016	0	2	0.477	0.017	0	3	0.498	0.008	0	7	0.516	0.010	0	0	0.485	0.008	0	5	0.553	0.010	0	1	0.431	0.026	0	0	0.582	0.030	0	1	0.538	0.022	0	0
chrII	30660	T	C	0	3	0.516	0.008	0	1	0.471	0.009	0	1	0.464	0.016	0	2	0.477	0.017	0	3	0.498	0.008	0	7	0.516	0.010	0	0	0.485	0.008	0	5	0.553	0.010	0	1	0.431	0.026	0	0	0.582	0.030	0	1	0.538	0.022	0	0
chrII	30723	G	A	0	4	0.520	0.008	0	3	0.473	0.008	0	1	0.465	0.016	0	0	0.476	0.017	0	2	0.503	0.008	0	2	0.513	0.010	0	5	0.488	0.007	0	0	0.555	0.010	0	0	0.431	0.026	0	0	0.581	0.029	0	0	0.541	0.021	0	0
chrII	30754	G	A	0	7	0.520	0.008	0	8	0.473	0.008	0	0	0.465	0.016	0	0	0.476	0.017	0	8	0.503	0.008	0	2	0.513	0.010	0	9	0.488	0.007	0	1	0.555	0.010	0	1	0.431	0.026	0	1	0.581	0.029	0	0	0.541	0.021	0	1
chrII	30848	C	G	0	16	0.520	0.008	1	15	0.473	0.008	0	4	0.465	0.016	0	3	0.476	0.017	1	17	0.503	0.008	0	7	0.513	0.010	1	17	0.488	0.007	0	6	0.555	0.010	0	2	0.431	0.026	0	1	0.581	0.029	2	3	0.541	0.021	0	3
chrII	31062	A	G	0	0	0.520	0.008	1	0	0.473	0.008	0	0	0.465	0.016	0	0	0.476	0.017	1	0	0.503	0.008	0	0	0.513	0.010	0	0	0.488	0.007	0	0	0.555	0.010	0	0	0.431	0.026	0	0	0.581	0.029	0	0	0.541	0.021	0	0
chrII	31260	A	G	0	0	0.520	0.008	0	0	0.473	0.008	0	0	0.465	0.016	0	0	0.476	0.017	0	1	0.503	0.008	0	1	0.513	0.010	0	0	0.488	0.007	0	1	0.555	0.010	0	0	0.431	0.026	0	0	0.581	0.029	0	0	0.541	0.021	0	0
chrII	31525	T	C	0	0	0.521	0.008	0	0	0.473	0.008	0	2	0.465	0.016	0	4	0.476	0.017	0	0	0.503	0.008	0	4	0.513	0.010	0	0	0.488	0.007	0	3	0.555	0.010	0	2	0.431	0.026	0	1	0.581	0.029	0	1	0.541	0.021	0	4
chrII	32719	A	G	31	5	0.521	0.008	32	8	0.473	0.008	7	11	0.466	0.016	16	18	0.476	0.017	26	4	0.503	0.008	39	25	0.513	0.010	41	8	0.489	0.007	33	26	0.555	0.010	3	10	0.431	0.026	10	1	0.581	0.029	8	7	0.541	0.021	33	15
chrII	33213	C	T	109	77	0.522	0.008	72	63	0.473	0.009	41	34	0.468	0.017	23	20	0.479	0.017	74	54	0.508	0.008	69	57	0.509	0.010	118	74	0.492	0.008	77	85	0.556	0.011	20	13	0.431	0.027	12	10	0.581	0.029	22	25	0.543	0.022	28	25
chrII	33256	T	C	83	58	0.522	0.008	47	46	0.473	0.009	32	24	0.468	0.017	20	19	0.479	0.017	53	42	0.508	0.008	50	32	0.509	0.010	80	52	0.492	0.008	47	50	0.556	0.011	21	10	0.431	0.027	12	7	0.581	0.029	17	19	0.543	0.022	21	16
chrII	33357	C	A	25	16	0.522	0.008	22	9	0.473	0.009	10	2	0.468	0.017	8	8	0.479	0.017	17	9	0.508	0.008	26	14	0.509	0.010	34	11	0.492	0.008	26	29	0.556	0.011	2	3	0.431	0.027	4	2	0.581	0.029	1	6	0.543	0.022	10	3
chrII	33870	C	T	16	3	0.522	0.008	11	11	0.473	0.009	17	24	0.468	0.017	19	23	0.479	0.017	9	12	0.508	0.008	40	34	0.509	0.010	23	8	0.492	0.008	34	41	0.556	0.011	5	9	0.431	0.027	15	6	0.581	0.029	11	12	0.543	0.022	36	12
chrII	34298	G	A	0	1	0.525	0.008	0	0	0.469	0.009	0	1	0.470	0.017	0	0	0.481	0.018	0	2	0.507	0.009	0	1	0.508	0.010	0	4	0.493	0.008	0	3	0.557	0.011	0	0	0.427	0.027	0	0	0.584	0.030	0	0	0.543	0.022	0	0
chrII	35485	C	T	0	13	0.526	0.009	0	12	0.468	0.009	0	2	0.471	0.017	0	2	0.482	0.018	0	6	0.506	0.009	0	6	0.514	0.010	0	17	0.493	0.008	0	9	0.560	0.011	0	1	0.424	0.028	0	0	0.584	0.030	0	2	0.543	0.022	0	3
chrII	35631	C	T	24	30	0.526	0.009	32	24	0.468	0.009	7	3	0.471	0.017	12	7	0.482	0.018	18	18	0.506	0.009	24	21	0.514	0.010	36	33	0.493	0.008	35	18	0.560	0.011	1	0	0.424	0.028	3	0	0.584	0.030	6	1	0.543	0.022	5	5
chrII	35642	G	T	19	27	0.526	0.009	23	24	0.468	0.009	7	4	0.471	0.017	9	8	0.482	0.018	14	17	0.506	0.009	19	21	0.514	0.010	31	33	0.493	0.008	26	14	0.560	0.011	1	0	0.424	0.028	3	0	0.584	0.030	3	1	0.543	0.022	0	5
chrII	35660	T	C	28	47	0.526	0.009	33	38	0.468	0.009	7	7	0.471	0.017	10	14	0.482	0.018	20	35	0.506	0.009	27	30	0.514	0.010	43	45	0.493	0.008	29	28	0.560	0.011	3	1	0.424	0.028	4	0	0.584	0.030	7	5	0.543	0.022	3	12
chrII	35672	G	T	33	56	0.526	0.009	34	45	0.468	0.009	7	8	0.471	0.017	13	17	0.482	0.018	23	43	0.506	0.009	36	40	0.514	0.010	47	55	0.493	0.008	32	34	0.560	0.011	4	3	0.424	0.028	6	5	0.584	0.030	9	6	0.543	0.022	6	19
chrII	35688	T	G	38	63	0.526	0.009	37	48	0.468	0.009	6	9	0.471	0.017	14	17	0.482	0.018	26	50	0.506	0.009	34	40	0.514	0.010	50	71	0.493	0.008	32	35	0.560	0.011	4	4	0.424	0.028	4	5	0.584	0.030	10	7	0.543	0.022	8	24
chrII	35711	C	G	39	50	0.526	0.009	37	34	0.468	0.009	4	6	0.471	0.017	11	15	0.482	0.018	26	39	0.506	0.009	31	28	0.514	0.010	56	58	0.493	0.008	26	23	0.560	0.011	4	5	0.424	0.028	3	4	0.584	0.030	9	5	0.543	0.022	8	15
chrII	35712	T	C	39	50	0.526	0.009	37	34	0.468	0.009	4	6	0.471	0.017	11	15	0.482	0.018	26	39	0.506	0.009	31	28	0.514	0.010	56	58	0.493	0.008	26	23	0.560	0.011	4	5	0.424	0.028	3	4	0.584	0.030	9	5	0.543	0.022	8	15
chrII	35718	C	T	35	52	0.526	0.009	36	34	0.468	0.009	4	7	0.471	0.017	11	16	0.482	0.018	25	40	0.506	0.009	26	30	0.514	0.010	53	60	0.493	0.008	23	23	0.560	0.011	5	5	0.424	0.028	3	4	0.584	0.030	8	5	0.543	0.022	8	15
chrII	35722	T	C	35	52	0.526	0.009	36	34	0.468	0.009	4	7	0.471	0.017	11	16	0.482	0.018	25	40	0.506	0.009	26	30	0.514	0.010	53	60	0.493	0.008	23	23	0.560	0.011	5	5	0.424	0.028	3	4	0.584	0.030	8	5	0.543	0.022	8	15
chrII	35725	T	C	35	52	0.526	0.009	36	34	0.468	0.009	4	7	0.471	0.017	11	16	0.482	0.018	25	40	0.506	0.009	26	30	0.514	0.010	53	60	0.493	0.008	23	23	0.560	0.011	5	5	0.424	0.028	3	4	0.584	0.030	8	5	0.543	0.022	8	15
chrII	35736	T	C	44	62	0.526	0.009	45	45	0.468	0.009	6	11	0.471	0.017	12	24	0.482	0.018	29	53	0.506	0.009	33	36	0.514	0.010	61	78	0.493	0.008	28	29	0.560	0.011	7	12	0.424	0.028	4	4	0.584	0.030	9	9	0.543	0.022	9	19
chrII	35737	A	C	44	62	0.526	0.009	45	45	0.468	0.009	6	11	0.471	0.017	12	24	0.482	0.018	29	53	0.506	0.009	33	36	0.514	0.010	61	78	0.493	0.008	28	29	0.560	0.011	7	12	0.424	0.028	4	4	0.584	0.030	9	9	0.543	0.022	9	19
chrII	35816	A	T	39	30	0.526	0.009	22	40	0.468	0.009	9	13	0.471	0.017	18	10	0.482	0.018	36	45	0.506	0.009	39	33	0.514	0.010	44	61	0.493	0.008	36	26	0.560	0.011	3	18	0.424	0.028	5	4	0.585	0.030	4	10	0.543	0.022	13	24
chrII	35840	G	A	41	24	0.526	0.009	29	37	0.468	0.009	9	8	0.471	0.017	17	5	0.482	0.018	37	43	0.506	0.009	41	25	0.514	0.010	43	50	0.493	0.008	35	16	0.560	0.011	4	13	0.424	0.028	5	1	0.585	0.030	7	8	0.543	0.022	13	20
chrII	36362	A	G	41	47	0.528	0.009	39	43	0.468	0.010	8	14	0.473	0.017	8	15	0.483	0.018	52	53	0.505	0.009	38	35	0.514	0.011	57	59	0.492	0.008	28	26	0.559	0.011	6	0	0.424	0.028	3	3	0.589	0.031	10	5	0.543	0.023	13	10
chrII	36366	A	T	41	47	0.528	0.009	39	43	0.468	0.010	8	14	0.473	0.017	8	15	0.483	0.018	52	53	0.505	0.009	38	35	0.514	0.011	57	59	0.492	0.008	28	26	0.559	0.011	6	0	0.424	0.028	3	3	0.589	0.031	10	5	0.543	0.023	13	10
chrII	36389	T	C	36	41	0.528	0.009	41	42	0.468	0.010	6	12	0.473	0.017	9	13	0.483	0.018	43	44	0.505	0.009	39	34	0.514	0.011	54	48	0.492	0.008	26	23	0.559	0.011	6	0	0.424	0.028	4	3	0.589	0.031	7	5	0.543	0.023	15	11
chrII	36492	C	T	34	40	0.528	0.009	30	38	0.468	0.010	11	12	0.473	0.017	7	8	0.483	0.018	32	38	0.505	0.009	25	30	0.514	0.011	48	54	0.492	0.008	27	16	0.559	0.011	3	2	0.424	0.028	2	2	0.589	0.031	7	1	0.543	0.023	6	5
chrII	36830	A	G	70	57	0.527	0.009	53	60	0.467	0.010	16	14	0.472	0.017	16	6	0.485	0.018	77	65	0.504	0.009	38	32	0.513	0.011	68	72	0.493	0.008	35	17	0.562	0.011	8	4	0.423	0.028	11	0	0.589	0.031	4	10	0.543	0.023	13	21
chrII	37424	G	A	62	68	0.527	0.009	47	52	0.467	0.010	14	19	0.472	0.017	33	21	0.485	0.018	75	74	0.504	0.009	49	53	0.513	0.011	70	90	0.493	0.008	52	43	0.562	0.011	9	13	0.423	0.028	6	6	0.589	0.031	14	9	0.543	0.023	31	16
chrII	37454	C	T	59	68	0.527	0.009	42	50	0.465	0.010	13	19	0.476	0.018	29	23	0.489	0.018	66	76	0.508	0.010	49	54	0.513	0.011	68	88	0.496	0.009	41	49	0.560	0.011	10	12	0.426	0.029	5	5	0.588	0.031	8	10	0.542	0.023	26	17
chrII	37628	C	T	58	63	0.527	0.009	38	64	0.465	0.010	16	30	0.476	0.018	37	32	0.489	0.018	50	74	0.508	0.010	49	42	0.513	0.011	64	77	0.496	0.009	54	44	0.560	0.011	6	17	0.426	0.029	13	7	0.588	0.031	10	11	0.542	0.023	36	26
chrII	38273	C	T	80	73	0.530	0.009	44	79	0.466	0.010	23	14	0.472	0.017	13	17	0.486	0.018	62	63	0.509	0.009	60	39	0.509	0.011	88	92	0.498	0.008	45	40	0.556	0.011	7	9	0.428	0.028	6	4	0.584	0.031	18	10	0.544	0.023	10	15
chrII	38779	C	A	5	2	0.530	0.009	3	5	0.466	0.010	1	0	0.472	0.017	0	0	0.486	0.018	0	4	0.509	0.009	0	0	0.509	0.011	4	2	0.498	0.008	0	0	0.556	0.011	0	0	0.428	0.028	0	0	0.585	0.031	0	0	0.544	0.023	1	0
chrII	38800	G	A	8	5	0.530	0.009	4	9	0.466	0.010	1	0	0.472	0.017	0	0	0.486	0.018	0	5	0.509	0.009	0	0	0.509	0.011	9	10	0.498	0.008	0	0	0.556	0.011	0	0	0.428	0.028	0	0	0.585	0.031	0	0	0.544	0.023	2	0
chrII	38816	G	A	6	7	0.530	0.009	3	7	0.466	0.010	0	0	0.472	0.017	0	0	0.486	0.018	0	3	0.509	0.009	0	0	0.509	0.011	7	7	0.498	0.008	0	0	0.556	0.011	0	0	0.428	0.028	0	0	0.585	0.031	0	0	0.544	0.023	2	0
chrII	39234	A	T	46	50	0.530	0.009	40	34	0.466	0.010	14	18	0.472	0.017	16	12	0.486	0.018	50	42	0.509	0.009	39	36	0.509	0.011	59	59	0.498	0.008	30	24	0.556	0.011	5	6	0.428	0.029	4	2	0.585	0.031	17	6	0.544	0.023	8	10
chrII	40260	G	A	59	57	0.531	0.009	57	51	0.463	0.010	23	12	0.473	0.017	8	22	0.485	0.018	80	60	0.511	0.009	34	38	0.506	0.011	83	81	0.499	0.008	40	24	0.550	0.011	5	7	0.432	0.028	2	5	0.585	0.031	7	0	0.550	0.022	22	14
chrII	40590	C	T	2	2	0.531	0.009	6	0	0.463	0.010	0	0	0.473	0.017	0	0	0.485	0.018	7	1	0.511	0.009	0	0	0.506	0.011	4	1	0.499	0.008	0	0	0.550	0.011	0	0	0.432	0.028	0	0	0.585	0.031	0	0	0.550	0.022	0	0
chrII	46603	T	C	42	57	0.536	0.010	26	49	0.470	0.010	11	11	0.473	0.018	16	13	0.496	0.019	31	31	0.516	0.010	29	28	0.514	0.011	61	48	0.507	0.009	30	21	0.545	0.012	4	3	0.441	0.029	3	3	0.606	0.031	8	9	0.558	0.023	6	12
chrII	46720	T	C	57	47	0.536	0.010	36	49	0.470	0.010	12	27	0.473	0.018	17	25	0.496	0.019	52	70	0.516	0.010	53	49	0.514	0.011	72	55	0.507	0.009	42	36	0.545	0.012	9	6	0.441	0.029	15	7	0.606	0.031	8	11	0.558	0.023	13	27
chrII	49603	A	G	51	47	0.538	0.010	48	59	0.479	0.010	24	24	0.477	0.018	16	14	0.496	0.019	41	53	0.512	0.010	38	48	0.519	0.011	68	68	0.512	0.009	43	39	0.538	0.012	9	5	0.442	0.030	15	5	0.594	0.031	6	10	0.564	0.023	17	21
chrII	49999	A	G	98	77	0.538	0.010	63	51	0.479	0.010	26	27	0.477	0.018	17	21	0.496	0.019	81	66	0.512	0.010	59	55	0.519	0.011	125	117	0.512	0.009	66	55	0.538	0.012	8	13	0.442	0.030	8	5	0.594	0.031	18	8	0.564	0.023	18	24
chrII	51795	T	C	94	49	0.529	0.010	61	58	0.482	0.011	7	5	0.482	0.019	10	14	0.486	0.019	93	53	0.526	0.010	21	38	0.516	0.011	108	78	0.514	0.009	36	21	0.522	0.012	0	2	0.451	0.030	2	2	0.578	0.031	6	2	0.574	0.024	11	15
chrII	58887	A	G	92	66	0.519	0.009	64	67	0.488	0.010	12	21	0.471	0.017	7	13	0.480	0.017	59	54	0.539	0.009	23	39	0.518	0.010	91	84	0.515	0.008	25	37	0.502	0.011	2	2	0.462	0.027	5	5	0.567	0.028	9	6	0.588	0.022	6	16
chrII	59755	T	C	0	51	0.521	0.009	0	39	0.491	0.010	0	1	0.477	0.018	0	2	0.476	0.018	0	41	0.544	0.009	0	5	0.518	0.010	0	45	0.517	0.008	0	6	0.500	0.011	0	1	0.474	0.027	0	0	0.562	0.029	0	0	0.592	0.022	0	2
chrII	61013	C	T	59	51	0.521	0.009	40	60	0.497	0.010	14	14	0.466	0.018	11	14	0.478	0.018	57	53	0.546	0.009	47	58	0.515	0.011	71	74	0.518	0.008	36	54	0.499	0.011	10	10	0.471	0.028	3	2	0.561	0.029	13	5	0.589	0.023	23	26
chrII	63059	G	A	57	48	0.522	0.009	47	51	0.499	0.010	10	3	0.460	0.018	7	10	0.474	0.018	54	56	0.543	0.010	42	22	0.516	0.011	71	64	0.521	0.008	27	29	0.495	0.011	6	5	0.478	0.028	0	6	0.558	0.030	6	4	0.585	0.023	13	16
chrII	63256	T	A	63	51	0.522	0.009	48	51	0.499	0.010	10	6	0.460	0.018	5	7	0.474	0.018	60	58	0.543	0.009	27	15	0.516	0.011	50	76	0.521	0.008	13	12	0.495	0.011	0	0	0.478	0.028	2	3	0.558	0.030	0	4	0.585	0.023	8	6
chrII	63857	T	C	67	64	0.522	0.009	56	47	0.499	0.010	9	13	0.460	0.018	13	9	0.474	0.018	65	60	0.543	0.009	40	34	0.516	0.011	76	76	0.521	0.008	14	19	0.495	0.011	5	2	0.477	0.028	12	4	0.558	0.030	6	6	0.585	0.023	11	13
chrII	67976	C	T	69	43	0.525	0.009	58	45	0.501	0.010	12	6	0.452	0.017	12	10	0.468	0.018	54	34	0.539	0.009	55	46	0.517	0.010	64	35	0.522	0.008	34	25	0.494	0.011	5	1	0.480	0.027	0	4	0.566	0.029	9	2	0.583	0.022	16	12
chrII	68834	C	T	53	53	0.525	0.009	43	55	0.502	0.009	11	13	0.439	0.017	16	19	0.458	0.017	50	66	0.531	0.009	28	28	0.517	0.010	79	72	0.519	0.008	34	31	0.496	0.011	3	0	0.478	0.026	5	3	0.563	0.027	11	15	0.575	0.021	15	11
chrII	69772	A	G	52	58	0.525	0.009	45	40	0.502	0.009	23	21	0.439	0.017	23	29	0.458	0.017	38	41	0.531	0.009	41	50	0.517	0.010	68	74	0.519	0.008	45	60	0.496	0.011	5	12	0.477	0.026	9	9	0.563	0.027	20	8	0.575	0.021	17	27
chrII	72395	G	A	31	41	0.524	0.009	22	21	0.507	0.010	11	14	0.441	0.017	11	17	0.457	0.017	48	25	0.535	0.009	48	30	0.519	0.010	50	43	0.517	0.008	38	38	0.492	0.011	8	16	0.464	0.027	8	8	0.545	0.029	13	10	0.586	0.022	14	11
chrII	72663	T	C	52	58	0.523	0.009	50	43	0.507	0.010	28	36	0.442	0.017	27	36	0.453	0.017	65	41	0.535	0.009	70	80	0.520	0.010	72	82	0.515	0.008	61	76	0.493	0.011	23	20	0.466	0.026	13	19	0.545	0.029	31	20	0.586	0.022	39	27
chrII	73337	T	C	69	71	0.521	0.009	62	54	0.505	0.010	11	18	0.439	0.018	21	16	0.453	0.017	81	65	0.535	0.009	46	45	0.521	0.010	83	69	0.515	0.008	35	36	0.490	0.011	5	8	0.470	0.027	4	1	0.546	0.029	4	9	0.583	0.022	27	16
chrII	73354	C	T	61	53	0.521	0.009	49	43	0.505	0.010	9	18	0.439	0.018	19	18	0.453	0.017	63	58	0.535	0.009	43	42	0.521	0.010	69	63	0.515	0.008	29	33	0.490	0.011	6	8	0.470	0.027	4	0	0.546	0.029	0	7	0.583	0.022	29	18
chrII	73448	A	G	50	33	0.521	0.009	40	35	0.505	0.010	5	17	0.439	0.018	10	15	0.453	0.017	58	46	0.535	0.009	46	41	0.521	0.010	71	48	0.515	0.008	33	32	0.490	0.011	3	7	0.470	0.027	4	3	0.546	0.029	8	6	0.583	0.022	14	12
chrII	73470	T	C	49	43	0.521	0.009	47	39	0.505	0.010	7	18	0.439	0.018	10	18	0.453	0.017	65	57	0.535	0.009	46	44	0.521	0.010	70	49	0.515	0.008	36	32	0.490	0.011	3	8	0.470	0.027	7	3	0.546	0.029	9	5	0.583	0.022	14	11
chrII	73697	A	C	92	74	0.521	0.009	60	68	0.505	0.010	8	22	0.439	0.018	19	22	0.453	0.017	88	70	0.535	0.009	62	43	0.521	0.010	84	102	0.515	0.008	46	40	0.490	0.011	13	8	0.470	0.027	12	7	0.546	0.029	24	9	0.583	0.022	25	25
chrII	73758	G	T	72	68	0.521	0.009	51	66	0.505	0.010	20	27	0.439	0.018	24	32	0.453	0.017	79	60	0.535	0.009	56	56	0.521	0.010	68	95	0.515	0.008	70	46	0.490	0.011	17	14	0.470	0.027	7	8	0.546	0.029	23	16	0.583	0.022	28	25
chrII	73871	C	T	69	55	0.521	0.009	55	53	0.505	0.010	26	30	0.439	0.018	23	32	0.453	0.017	68	55	0.535	0.009	46	62	0.521	0.010	90	59	0.515	0.008	52	55	0.490	0.011	17	11	0.470	0.027	15	8	0.546	0.029	20	10	0.583	0.022	35	28
chrII	73943	G	A	62	55	0.524	0.009	50	66	0.506	0.010	19	22	0.442	0.017	13	23	0.447	0.017	72	51	0.537	0.009	63	49	0.519	0.010	70	73	0.514	0.008	47	48	0.490	0.011	10	11	0.470	0.027	15	7	0.551	0.028	14	8	0.583	0.022	26	28
chrII	74102	C	T	78	72	0.524	0.009	68	58	0.506	0.010	18	13	0.442	0.017	16	14	0.447	0.017	75	54	0.537	0.009	55	49	0.519	0.010	86	68	0.514	0.008	52	54	0.490	0.011	5	3	0.470	0.027	4	6	0.551	0.028	6	9	0.583	0.022	14	24
chrII	74189	T	C	82	83	0.524	0.009	74	67	0.506	0.010	19	19	0.442	0.017	17	15	0.447	0.017	76	71	0.537	0.009	61	56	0.519	0.010	86	80	0.514	0.008	55	59	0.490	0.011	8	11	0.470	0.027	5	9	0.551	0.028	7	13	0.583	0.022	20	27
chrII	74518	G	A	54	68	0.524	0.009	46	51	0.506	0.010	19	36	0.442	0.017	42	35	0.447	0.017	57	48	0.536	0.009	88	81	0.519	0.010	77	85	0.514	0.008	78	88	0.490	0.011	11	11	0.470	0.027	23	17	0.551	0.028	20	16	0.583	0.022	48	30
chrII	74688	C	T	74	74	0.524	0.009	57	64	0.506	0.010	28	34	0.442	0.017	30	42	0.447	0.017	62	60	0.536	0.009	76	72	0.519	0.010	83	86	0.514	0.008	59	68	0.490	0.011	20	3	0.470	0.027	21	11	0.551	0.028	23	30	0.583	0.022	34	34
chrII	74853	A	T	44	44	0.524	0.009	43	40	0.506	0.010	6	7	0.442	0.017	2	5	0.447	0.017	39	26	0.536	0.009	31	24	0.519	0.010	39	41	0.514	0.008	17	23	0.490	0.011	2	0	0.470	0.027	2	2	0.551	0.028	2	4	0.583	0.022	3	6
chrII	74920	C	T	35	34	0.524	0.009	39	30	0.506	0.010	6	9	0.442	0.017	6	4	0.447	0.017	28	22	0.536	0.009	28	26	0.519	0.010	43	42	0.514	0.008	19	25	0.490	0.011	2	0	0.470	0.027	1	1	0.551	0.028	4	6	0.583	0.022	4	10
chrII	75097	T	A	31	26	0.524	0.009	28	31	0.506	0.010	3	15	0.442	0.017	7	10	0.447	0.017	25	32	0.536	0.009	24	16	0.519	0.010	35	21	0.514	0.008	24	20	0.490	0.011	1	4	0.470	0.027	3	0	0.551	0.028	4	2	0.583	0.022	11	12
chrII	75564	C	T	69	54	0.524	0.009	60	61	0.506	0.010	26	29	0.442	0.017	27	23	0.447	0.017	62	55	0.536	0.009	63	60	0.519	0.010	108	84	0.514	0.008	62	60	0.490	0.011	7	12	0.470	0.027	13	8	0.551	0.028	24	29	0.583	0.022	33	50
chrII	76187	G	A	89	76	0.523	0.009	64	59	0.507	0.009	29	26	0.432	0.017	30	30	0.446	0.017	80	69	0.535	0.009	86	68	0.518	0.010	81	84	0.512	0.008	65	74	0.496	0.011	17	10	0.470	0.027	8	6	0.543	0.027	27	10	0.586	0.021	39	31
chrII	76203	A	G	70	68	0.523	0.009	59	52	0.507	0.009	27	24	0.432	0.017	29	26	0.446	0.017	65	58	0.535	0.009	81	67	0.518	0.010	73	79	0.512	0.008	69	67	0.496	0.011	13	8	0.470	0.027	6	5	0.543	0.027	23	14	0.586	0.021	39	31
chrII	76212	C	T	67	67	0.523	0.009	58	57	0.507	0.009	25	20	0.432	0.017	28	26	0.446	0.017	67	54	0.535	0.009	77	67	0.518	0.010	72	70	0.512	0.008	70	65	0.496	0.011	10	4	0.470	0.027	5	4	0.543	0.027	18	15	0.586	0.021	34	32
chrII	76314	T	G	75	99	0.523	0.009	51	60	0.507	0.009	21	23	0.432	0.017	17	20	0.446	0.017	80	61	0.535	0.009	79	66	0.518	0.010	93	82	0.512	0.008	62	63	0.496	0.011	10	8	0.470	0.027	6	10	0.543	0.027	14	12	0.586	0.021	28	32
chrII	76824	A	G	64	69	0.523	0.009	43	39	0.507	0.009	6	5	0.432	0.017	10	15	0.446	0.017	80	43	0.535	0.009	25	22	0.518	0.010	73	59	0.512	0.008	15	29	0.496	0.011	3	3	0.470	0.027	2	7	0.543	0.027	5	12	0.586	0.021	15	11
chrII	76869	G	A	67	79	0.523	0.009	58	45	0.507	0.009	7	10	0.432	0.017	12	15	0.446	0.017	86	64	0.535	0.009	27	27	0.518	0.010	71	70	0.512	0.008	23	32	0.496	0.011	5	5	0.470	0.027	3	7	0.543	0.027	5	17	0.586	0.021	10	19
chrII	76947	A	G	70	86	0.523	0.009	71	50	0.507	0.009	6	15	0.432	0.017	11	20	0.446	0.017	80	83	0.535	0.009	40	31	0.518	0.010	75	87	0.512	0.008	31	40	0.496	0.011	9	5	0.470	0.027	5	9	0.543	0.027	9	14	0.586	0.021	14	15
chrII	77223	T	C	57	72	0.523	0.009	51	39	0.507	0.009	14	10	0.432	0.017	8	8	0.446	0.017	55	41	0.534	0.009	34	35	0.518	0.010	79	68	0.512	0.008	39	19	0.496	0.011	5	5	0.470	0.027	1	5	0.543	0.027	10	3	0.586	0.021	6	8
chrII	77239	G	A	57	61	0.523	0.009	48	37	0.507	0.009	15	10	0.432	0.017	7	9	0.446	0.017	52	38	0.534	0.009	37	33	0.518	0.010	73	64	0.512	0.008	40	18	0.496	0.011	5	5	0.470	0.027	1	5	0.543	0.027	10	4	0.586	0.021	6	9
chrII	77259	G	T	61	69	0.523	0.009	48	44	0.507	0.009	15	9	0.432	0.017	8	10	0.446	0.017	52	47	0.534	0.009	35	26	0.518	0.010	74	65	0.512	0.008	34	19	0.496	0.011	2	3	0.470	0.027	2	4	0.543	0.027	6	4	0.586	0.021	7	12
chrII	80202	C	T	19	8	0.515	0.009	18	19	0.511	0.009	9	3	0.431	0.017	2	0	0.444	0.017	11	8	0.529	0.009	6	4	0.521	0.010	21	17	0.505	0.008	4	2	0.490	0.011	0	1	0.470	0.026	3	0	0.545	0.027	4	0	0.581	0.021	1	1
chrII	80748	T	C	22	24	0.515	0.009	23	31	0.511	0.009	2	8	0.431	0.017	2	2	0.444	0.017	23	23	0.529	0.009	17	16	0.521	0.010	23	25	0.505	0.008	12	14	0.490	0.011	0	1	0.470	0.027	0	3	0.545	0.027	2	2	0.581	0.021	1	10
chrII	80873	C	A	31	23	0.512	0.009	21	25	0.512	0.010	11	21	0.433	0.017	10	8	0.446	0.017	28	23	0.529	0.009	32	27	0.524	0.010	27	21	0.504	0.008	33	17	0.492	0.011	4	8	0.470	0.027	5	1	0.547	0.028	7	12	0.581	0.022	11	12
chrII	83698	C	T	71	67	0.509	0.009	77	57	0.514	0.009	20	22	0.425	0.017	20	24	0.446	0.016	71	74	0.529	0.009	55	50	0.524	0.010	99	76	0.503	0.008	42	34	0.492	0.011	9	7	0.479	0.026	9	2	0.541	0.027	16	9	0.580	0.021	26	23
chrII	89547	A	G	90	85	0.507	0.009	67	70	0.519	0.010	16	33	0.419	0.017	17	32	0.442	0.017	56	78	0.530	0.009	56	61	0.524	0.010	91	100	0.502	0.008	55	46	0.497	0.011	18	16	0.476	0.027	11	9	0.533	0.028	16	20	0.577	0.022	28	30
chrII	89785	T	C	63	55	0.507	0.009	60	48	0.519	0.010	8	24	0.419	0.017	13	23	0.442	0.017	62	73	0.530	0.009	55	43	0.524	0.010	87	84	0.502	0.008	42	47	0.497	0.011	4	9	0.476	0.027	8	7	0.533	0.028	13	9	0.577	0.022	22	21
chrII	93441	C	G	29	28	0.504	0.009	16	13	0.521	0.010	3	5	0.426	0.017	2	4	0.451	0.016	20	34	0.528	0.009	18	18	0.528	0.010	25	32	0.496	0.008	9	17	0.496	0.011	4	7	0.475	0.025	1	2	0.538	0.027	0	1	0.589	0.021	3	4
chrII	93588	A	T	22	22	0.505	0.009	30	14	0.521	0.010	0	2	0.421	0.017	0	1	0.451	0.017	16	17	0.529	0.009	4	6	0.531	0.010	27	15	0.496	0.008	5	4	0.498	0.011	1	1	0.482	0.026	0	0	0.540	0.027	1	1	0.583	0.021	1	2
chrII	93721	G	A	46	50	0.504	0.009	34	35	0.521	0.010	11	11	0.422	0.017	7	18	0.453	0.017	45	39	0.533	0.009	31	24	0.531	0.010	36	49	0.500	0.008	27	23	0.497	0.011	4	3	0.482	0.026	6	2	0.540	0.027	14	8	0.583	0.021	7	18
chrII	93811	T	C	49	63	0.505	0.009	50	44	0.521	0.010	14	17	0.421	0.017	12	20	0.455	0.017	40	41	0.530	0.009	42	55	0.529	0.010	52	81	0.499	0.008	43	33	0.497	0.011	7	6	0.491	0.027	9	5	0.542	0.028	15	8	0.584	0.021	17	24
chrII	95013	A	G	102	71	0.505	0.009	66	59	0.528	0.010	13	11	0.433	0.018	11	25	0.460	0.018	87	63	0.532	0.009	41	44	0.525	0.010	86	92	0.501	0.008	35	34	0.501	0.011	2	3	0.497	0.028	11	6	0.557	0.029	9	20	0.577	0.022	10	20
chrII	95085	G	A	85	63	0.503	0.009	57	54	0.524	0.010	9	14	0.430	0.018	17	13	0.458	0.018	71	77	0.530	0.009	33	34	0.531	0.010	90	85	0.495	0.008	28	17	0.501	0.011	5	5	0.482	0.028	8	0	0.555	0.029	14	3	0.580	0.022	8	20
chrII	97206	G	A	77	75	0.506	0.009	61	52	0.546	0.010	14	38	0.435	0.017	18	24	0.455	0.017	56	60	0.521	0.009	51	56	0.532	0.010	86	98	0.497	0.008	58	33	0.514	0.011	6	18	0.486	0.027	9	13	0.540	0.028	19	11	0.574	0.022	21	41
chrII	99449	T	C	51	54	0.503	0.008	54	43	0.535	0.009	9	10	0.419	0.017	11	18	0.456	0.016	48	44	0.508	0.009	28	35	0.524	0.010	41	63	0.495	0.008	23	35	0.509	0.010	2	3	0.486	0.026	5	3	0.544	0.028	5	6	0.564	0.021	14	15
chrII	100301	A	G	23	35	0.508	0.008	41	28	0.535	0.009	2	10	0.421	0.016	6	1	0.459	0.016	28	27	0.513	0.008	26	15	0.526	0.010	25	32	0.500	0.007	17	21	0.507	0.010	3	2	0.485	0.026	3	1	0.543	0.028	3	2	0.566	0.021	3	4
chrII	102053	T	C	79	97	0.513	0.008	78	59	0.536	0.009	25	56	0.414	0.016	39	47	0.465	0.015	78	72	0.507	0.008	80	72	0.520	0.009	90	102	0.497	0.007	84	91	0.507	0.010	33	19	0.503	0.024	11	14	0.545	0.027	23	17	0.556	0.020	41	34
chrII	112335	C	A	42	39	0.509	0.006	45	41	0.537	0.007	2	15	0.434	0.013	15	10	0.488	0.012	48	40	0.507	0.006	37	23	0.522	0.007	49	55	0.502	0.006	30	23	0.501	0.008	6	1	0.515	0.020	2	3	0.543	0.020	7	4	0.551	0.016	8	5
chrII	112591	C	A	40	39	0.509	0.006	38	25	0.537	0.007	16	13	0.435	0.012	25	13	0.487	0.012	49	39	0.507	0.006	60	33	0.522	0.007	48	38	0.501	0.006	43	59	0.501	0.008	13	8	0.517	0.019	10	5	0.539	0.020	20	12	0.547	0.015	22	15
chrII	112592	C	A	40	39	0.509	0.006	38	25	0.537	0.007	16	13	0.435	0.012	25	13	0.487	0.012	49	39	0.507	0.006	60	33	0.522	0.007	48	38	0.501	0.006	43	59	0.501	0.008	13	8	0.517	0.019	10	5	0.539	0.020	20	12	0.547	0.015	22	15
chrII	112699	A	G	35	57	0.509	0.006	48	44	0.537	0.007	20	23	0.435	0.012	14	13	0.487	0.012	54	56	0.507	0.006	53	50	0.522	0.007	72	53	0.502	0.006	47	85	0.501	0.008	12	1	0.517	0.019	10	5	0.539	0.020	24	18	0.547	0.015	25	18
chrII	113086	C	T	76	75	0.510	0.006	57	70	0.538	0.007	41	43	0.439	0.012	33	34	0.487	0.012	69	67	0.507	0.006	75	79	0.523	0.007	82	88	0.502	0.006	96	69	0.501	0.008	13	24	0.518	0.019	23	14	0.539	0.020	24	20	0.546	0.015	42	59
chrII	113421	T	C	90	89	0.510	0.006	67	51	0.538	0.007	6	24	0.439	0.012	11	20	0.487	0.012	63	77	0.507	0.006	45	35	0.523	0.007	77	87	0.502	0.006	36	45	0.501	0.008	8	11	0.518	0.019	4	4	0.539	0.020	14	6	0.546	0.015	12	14
chrII	114766	T	C	68	76	0.510	0.006	57	51	0.538	0.006	7	8	0.437	0.012	9	7	0.490	0.012	85	53	0.506	0.006	41	34	0.517	0.007	90	59	0.500	0.005	24	29	0.503	0.008	1	6	0.521	0.019	0	0	0.538	0.020	8	2	0.543	0.015	16	20
chrII	115774	G	A	71	71	0.511	0.006	71	45	0.534	0.006	33	37	0.434	0.012	21	16	0.487	0.011	74	52	0.507	0.006	55	53	0.517	0.007	62	78	0.498	0.005	62	50	0.502	0.007	5	10	0.523	0.018	12	5	0.535	0.019	17	9	0.540	0.015	15	23
chrII	116038	C	T	73	79	0.511	0.006	61	68	0.534	0.006	7	10	0.434	0.012	7	4	0.487	0.011	90	59	0.507	0.006	43	36	0.517	0.007	71	100	0.498	0.005	35	40	0.502	0.007	8	2	0.523	0.018	5	3	0.532	0.019	11	3	0.538	0.015	17	18
chrII	116084	C	T	63	74	0.511	0.006	63	66	0.534	0.006	7	7	0.434	0.012	14	2	0.487	0.011	78	56	0.507	0.006	52	42	0.517	0.007	75	85	0.498	0.005	38	35	0.502	0.007	7	4	0.523	0.018	3	2	0.532	0.019	7	3	0.538	0.015	12	19
chrII	116102	G	A	57	62	0.512	0.006	54	57	0.534	0.006	8	6	0.433	0.012	11	5	0.488	0.012	65	46	0.507	0.006	39	35	0.519	0.007	66	85	0.499	0.005	34	28	0.501	0.007	6	5	0.523	0.018	1	1	0.530	0.019	4	3	0.536	0.015	9	21
chrII	116106	T	C	57	62	0.512	0.006	54	57	0.534	0.006	8	6	0.433	0.012	11	5	0.488	0.012	65	46	0.507	0.006	39	35	0.519	0.007	66	85	0.499	0.005	34	28	0.501	0.007	6	5	0.523	0.018	1	1	0.530	0.019	4	3	0.536	0.015	9	21
chrII	116143	G	A	75	72	0.512	0.006	60	66	0.534	0.006	8	8	0.433	0.012	12	7	0.488	0.012	62	54	0.507	0.006	37	39	0.519	0.007	82	79	0.499	0.005	37	28	0.501	0.007	5	6	0.523	0.018	2	3	0.530	0.019	4	3	0.536	0.015	12	23
chrII	116518	C	T	70	65	0.513	0.006	73	44	0.534	0.006	50	43	0.434	0.012	37	48	0.494	0.011	59	82	0.506	0.006	87	76	0.521	0.007	82	83	0.501	0.005	97	87	0.503	0.007	23	20	0.525	0.018	8	16	0.528	0.019	27	19	0.537	0.015	42	37
chrII	116701	C	T	82	62	0.514	0.006	65	58	0.534	0.006	40	37	0.434	0.011	37	36	0.494	0.011	51	71	0.506	0.006	66	72	0.521	0.007	84	92	0.501	0.005	91	77	0.503	0.007	16	15	0.525	0.018	16	5	0.528	0.019	24	25	0.537	0.015	25	29
chrII	116704	T	C	82	62	0.514	0.006	65	58	0.534	0.006	40	37	0.434	0.011	37	36	0.494	0.011	51	71	0.506	0.006	66	72	0.521	0.007	84	92	0.501	0.005	91	77	0.503	0.007	16	15	0.525	0.018	16	5	0.528	0.019	24	25	0.537	0.015	25	29
chrII	116707	A	T	82	62	0.514	0.006	65	58	0.534	0.006	40	37	0.434	0.011	37	36	0.494	0.011	51	71	0.506	0.006	66	72	0.521	0.007	84	92	0.501	0.005	91	77	0.503	0.007	16	15	0.525	0.018	16	5	0.528	0.019	24	25	0.537	0.015	25	29
chrII	116832	A	G	62	84	0.514	0.006	69	52	0.534	0.006	28	34	0.434	0.011	29	40	0.494	0.011	58	73	0.505	0.006	61	67	0.521	0.007	76	109	0.500	0.005	83	96	0.501	0.007	11	13	0.527	0.018	10	8	0.528	0.019	19	23	0.537	0.015	27	39
chrII	116848	G	T	61	74	0.514	0.006	70	49	0.534	0.006	34	26	0.434	0.011	29	36	0.494	0.011	53	58	0.505	0.006	65	61	0.521	0.007	76	94	0.500	0.005	67	64	0.501	0.007	12	4	0.527	0.018	6	5	0.528	0.019	17	12	0.537	0.015	29	29
chrII	116850	G	A	61	74	0.514	0.006	70	49	0.534	0.006	34	26	0.434	0.011	29	36	0.494	0.011	53	58	0.505	0.006	65	61	0.521	0.007	76	94	0.500	0.005	67	64	0.501	0.007	12	4	0.527	0.018	6	5	0.528	0.019	17	12	0.537	0.015	29	29
chrII	116939	G	A	81	54	0.514	0.006	72	64	0.534	0.006	24	21	0.433	0.011	17	29	0.494	0.011	55	66	0.505	0.006	49	45	0.521	0.007	71	102	0.500	0.005	58	63	0.501	0.007	12	8	0.527	0.018	7	6	0.526	0.019	10	19	0.537	0.015	26	33
chrII	116947	T	G	84	58	0.514	0.006	71	65	0.534	0.006	22	23	0.433	0.011	18	33	0.494	0.011	56	65	0.505	0.006	49	46	0.521	0.007	69	104	0.500	0.005	57	62	0.501	0.007	13	8	0.527	0.018	7	5	0.526	0.019	9	19	0.537	0.015	24	34
chrII	117298	A	G	44	52	0.514	0.006	43	34	0.535	0.006	11	16	0.434	0.011	9	12	0.494	0.011	58	58	0.505	0.006	43	27	0.521	0.007	73	63	0.501	0.005	39	26	0.500	0.007	3	5	0.528	0.017	7	4	0.526	0.019	10	4	0.536	0.015	13	19
chrII	117595	T	C	72	47	0.514	0.006	61	23	0.535	0.006	19	22	0.434	0.011	21	16	0.494	0.011	76	52	0.505	0.006	63	38	0.522	0.007	101	68	0.501	0.005	60	33	0.500	0.007	13	8	0.528	0.017	7	4	0.529	0.019	31	7	0.535	0.015	19	17
chrII	117972	G	A	81	64	0.513	0.005	68	47	0.536	0.006	15	28	0.433	0.011	17	24	0.494	0.011	71	70	0.506	0.006	54	49	0.522	0.007	97	83	0.501	0.005	60	53	0.500	0.007	8	13	0.527	0.017	7	10	0.527	0.019	13	14	0.535	0.015	11	26
chrII	118370	A	G	116	117	0.512	0.005	72	79	0.536	0.006	12	7	0.436	0.011	14	18	0.495	0.011	87	108	0.506	0.006	39	37	0.523	0.007	110	117	0.503	0.005	38	38	0.501	0.007	4	2	0.527	0.017	1	5	0.526	0.018	5	13	0.536	0.014	10	11
chrII	118457	C	T	90	98	0.512	0.005	68	63	0.536	0.006	10	20	0.436	0.011	23	21	0.495	0.011	68	68	0.506	0.006	40	41	0.523	0.007	89	80	0.503	0.005	55	48	0.501	0.007	8	1	0.527	0.017	3	4	0.526	0.018	6	8	0.536	0.014	18	17
chrII	118818	C	A	52	69	0.512	0.005	44	61	0.536	0.006	12	18	0.436	0.011	22	20	0.495	0.011	43	51	0.506	0.006	38	44	0.523	0.007	72	66	0.503	0.005	36	44	0.501	0.007	8	9	0.527	0.017	5	2	0.526	0.018	9	13	0.536	0.014	18	10
chrII	118921	C	T	51	69	0.512	0.005	47	53	0.535	0.006	7	31	0.433	0.011	27	15	0.497	0.011	51	42	0.506	0.006	44	38	0.522	0.007	79	76	0.503	0.005	33	32	0.500	0.007	7	5	0.531	0.017	5	5	0.527	0.018	9	5	0.536	0.014	22	20
chrII	118953	C	T	57	46	0.512	0.005	36	33	0.535	0.006	7	24	0.433	0.011	13	15	0.497	0.011	56	38	0.506	0.006	45	24	0.522	0.007	61	53	0.503	0.005	28	23	0.500	0.007	12	4	0.531	0.017	3	1	0.527	0.018	10	6	0.536	0.014	18	14
chrII	118959	C	T	57	46	0.512	0.005	36	33	0.535	0.006	7	24	0.433	0.011	13	15	0.497	0.011	56	38	0.506	0.006	45	24	0.522	0.007	61	53	0.503	0.005	28	23	0.500	0.007	12	4	0.531	0.017	3	1	0.527	0.018	10	6	0.536	0.014	18	14
chrII	119103	T	G	26	33	0.512	0.005	22	29	0.535	0.006	6	9	0.436	0.011	12	12	0.496	0.011	27	29	0.506	0.006	37	45	0.523	0.007	38	29	0.503	0.005	19	26	0.498	0.007	1	1	0.531	0.017	4	2	0.527	0.018	8	7	0.536	0.014	12	10
chrII	119247	A	C	30	22	0.512	0.005	32	29	0.535	0.006	2	4	0.436	0.011	3	10	0.496	0.011	14	29	0.506	0.006	24	24	0.523	0.007	32	25	0.503	0.005	21	27	0.498	0.007	4	2	0.531	0.017	1	2	0.527	0.018	6	3	0.536	0.014	12	14
chrII	119499	A	G	44	31	0.511	0.005	35	41	0.534	0.006	14	23	0.436	0.011	11	18	0.496	0.011	45	40	0.505	0.006	31	43	0.523	0.007	54	48	0.503	0.005	31	53	0.497	0.007	8	6	0.531	0.017	4	4	0.527	0.018	14	8	0.534	0.014	19	25
chrII	119604	A	G	56	37	0.512	0.005	53	36	0.535	0.006	11	15	0.437	0.011	19	18	0.496	0.011	51	64	0.506	0.006	31	45	0.523	0.006	63	70	0.503	0.005	21	44	0.496	0.007	4	5	0.530	0.017	7	4	0.527	0.018	7	13	0.535	0.014	14	28
chrII	119739	A	G	71	61	0.512	0.005	57	56	0.535	0.006	7	13	0.437	0.011	13	14	0.496	0.011	47	54	0.506	0.006	41	41	0.523	0.006	56	71	0.503	0.005	37	40	0.496	0.007	4	7	0.530	0.017	6	5	0.527	0.018	6	7	0.535	0.014	6	29
chrII	120170	G	A	61	64	0.511	0.005	51	34	0.533	0.006	2	14	0.438	0.011	15	7	0.495	0.011	51	43	0.505	0.006	30	36	0.523	0.006	59	56	0.501	0.005	23	24	0.495	0.007	10	2	0.530	0.017	4	0	0.523	0.018	6	2	0.532	0.014	2	9
chrII	120369	G	C	70	78	0.511	0.005	51	52	0.533	0.006	3	18	0.438	0.011	10	15	0.495	0.011	69	58	0.505	0.006	23	21	0.523	0.006	72	67	0.501	0.005	19	17	0.495	0.007	5	4	0.530	0.017	5	2	0.523	0.018	10	8	0.532	0.014	21	10
chrII	120427	C	T	70	64	0.511	0.005	36	44	0.533	0.006	4	5	0.439	0.011	7	10	0.495	0.011	59	50	0.505	0.006	36	25	0.523	0.006	80	64	0.501	0.005	25	16	0.495	0.007	6	5	0.530	0.017	3	1	0.523	0.018	6	4	0.532	0.014	18	8
chrII	120430	G	A	70	64	0.511	0.005	36	44	0.533	0.006	4	5	0.439	0.011	7	10	0.495	0.011	59	50	0.505	0.006	36	25	0.523	0.006	80	64	0.501	0.005	25	16	0.495	0.007	6	5	0.530	0.017	3	1	0.523	0.018	6	4	0.532	0.014	18	8
chrII	120437	C	A	66	58	0.511	0.005	38	43	0.533	0.006	5	2	0.439	0.011	6	8	0.495	0.011	62	55	0.505	0.006	32	28	0.523	0.006	81	63	0.501	0.005	24	19	0.495	0.007	3	3	0.530	0.017	3	0	0.523	0.018	5	3	0.532	0.014	13	11
chrII	120585	A	G	67	42	0.511	0.005	50	33	0.531	0.006	5	5	0.443	0.011	12	7	0.497	0.011	58	61	0.505	0.006	28	21	0.524	0.006	63	58	0.500	0.005	28	25	0.493	0.007	2	3	0.530	0.017	0	3	0.527	0.018	8	1	0.528	0.014	7	10
chrII	120630	G	A	80	57	0.511	0.005	52	35	0.531	0.006	9	7	0.443	0.011	12	14	0.497	0.011	67	49	0.505	0.006	34	20	0.524	0.006	82	68	0.500	0.005	24	28	0.493	0.007	2	5	0.530	0.017	2	9	0.527	0.018	10	3	0.528	0.014	13	11
chrII	120701	A	G	66	56	0.511	0.005	46	41	0.531	0.006	8	9	0.443	0.011	7	11	0.497	0.011	61	51	0.505	0.006	33	25	0.524	0.006	85	68	0.500	0.005	21	34	0.493	0.007	4	2	0.530	0.017	2	11	0.527	0.018	8	4	0.528	0.014	10	10
chrII	120888	G	C	53	37	0.511	0.005	37	42	0.531	0.006	3	6	0.443	0.011	8	7	0.497	0.011	54	38	0.505	0.006	28	22	0.524	0.006	53	49	0.500	0.005	17	21	0.493	0.007	6	1	0.530	0.017	4	3	0.527	0.018	4	1	0.528	0.014	14	10
chrII	121101	C	T	53	46	0.511	0.005	47	39	0.531	0.006	9	5	0.444	0.011	7	5	0.496	0.011	55	48	0.505	0.006	15	15	0.524	0.006	82	55	0.500	0.005	13	12	0.494	0.007	1	1	0.530	0.017	2	0	0.527	0.018	8	2	0.528	0.014	7	6
chrII	121194	G	A	47	37	0.511	0.005	52	32	0.531	0.006	4	4	0.444	0.011	2	3	0.496	0.011	49	43	0.505	0.006	14	11	0.525	0.006	57	45	0.501	0.005	11	10	0.494	0.007	2	2	0.533	0.017	2	3	0.527	0.018	2	1	0.529	0.014	6	1
chrII	121421	G	A	49	41	0.511	0.005	55	40	0.530	0.006	5	9	0.444	0.011	2	9	0.496	0.011	53	41	0.505	0.006	27	31	0.525	0.006	57	45	0.502	0.005	21	28	0.495	0.007	7	7	0.534	0.017	5	5	0.526	0.018	5	5	0.529	0.014	14	16
chrII	121589	T	C	54	58	0.511	0.005	48	35	0.530	0.006	7	7	0.447	0.011	4	8	0.497	0.011	49	36	0.503	0.005	43	28	0.527	0.006	53	60	0.502	0.005	16	24	0.496	0.007	2	3	0.534	0.016	8	4	0.529	0.018	7	2	0.527	0.014	16	4
chrII	121809	C	T	77	67	0.511	0.005	62	54	0.530	0.006	4	9	0.447	0.011	11	11	0.497	0.011	48	82	0.503	0.005	25	18	0.527	0.006	58	83	0.502	0.005	32	20	0.496	0.007	11	4	0.534	0.016	7	1	0.529	0.018	4	4	0.527	0.014	19	9
chrII	121848	C	T	58	52	0.511	0.005	55	44	0.530	0.006	4	7	0.447	0.011	8	9	0.497	0.011	50	62	0.503	0.005	17	14	0.527	0.006	52	63	0.502	0.005	27	19	0.496	0.007	9	4	0.534	0.016	5	1	0.529	0.018	6	4	0.527	0.014	16	8
chrII	121908	G	A	57	48	0.511	0.005	58	41	0.531	0.006	8	7	0.445	0.011	4	9	0.497	0.011	51	56	0.503	0.005	27	19	0.526	0.006	63	51	0.502	0.005	29	14	0.495	0.007	9	2	0.534	0.016	0	1	0.532	0.018	9	3	0.527	0.014	10	9
chrII	123008	G	A	78	56	0.511	0.005	43	46	0.530	0.006	29	44	0.444	0.011	37	29	0.496	0.010	50	63	0.502	0.005	45	73	0.527	0.006	74	88	0.503	0.005	61	65	0.496	0.007	20	8	0.534	0.016	22	14	0.530	0.018	16	16	0.527	0.014	29	36
chrII	123103	T	A	61	56	0.511	0.005	50	34	0.530	0.006	23	22	0.444	0.010	34	28	0.495	0.010	58	70	0.503	0.005	74	63	0.527	0.006	79	75	0.504	0.005	56	55	0.496	0.007	19	9	0.535	0.016	12	7	0.527	0.017	16	18	0.526	0.014	25	37
chrII	123311	C	T	66	64	0.512	0.005	65	51	0.530	0.006	16	11	0.444	0.010	16	25	0.495	0.010	53	59	0.502	0.005	50	64	0.526	0.006	83	72	0.504	0.005	42	57	0.496	0.007	17	6	0.534	0.016	5	5	0.527	0.017	11	5	0.525	0.014	25	31
chrII	123320	T	C	63	64	0.512	0.005	60	50	0.530	0.006	13	11	0.444	0.010	15	24	0.495	0.010	53	58	0.502	0.005	48	59	0.526	0.006	84	68	0.504	0.005	41	53	0.496	0.007	16	6	0.534	0.016	4	6	0.527	0.017	11	5	0.525	0.014	25	28
chrII	123339	C	T	75	70	0.512	0.005	61	46	0.530	0.006	15	18	0.444	0.010	19	25	0.495	0.010	60	59	0.502	0.005	47	62	0.526	0.006	87	72	0.504	0.005	45	50	0.496	0.007	16	6	0.534	0.016	9	5	0.527	0.017	13	5	0.525	0.014	30	31
chrII	123764	G	A	72	57	0.513	0.005	55	39	0.530	0.006	18	10	0.447	0.010	17	16	0.494	0.010	37	30	0.503	0.005	50	31	0.525	0.006	74	45	0.506	0.005	37	31	0.496	0.007	7	7	0.536	0.016	3	0	0.527	0.017	11	6	0.524	0.014	15	14
chrII	123800	C	T	66	41	0.513	0.005	49	35	0.530	0.006	10	10	0.447	0.010	17	20	0.494	0.010	47	25	0.503	0.005	45	39	0.525	0.006	65	51	0.506	0.005	34	39	0.496	0.007	4	5	0.536	0.016	5	2	0.527	0.017	13	6	0.524	0.014	8	13
chrII	123940	C	T	58	51	0.513	0.005	32	35	0.530	0.006	13	16	0.447	0.010	21	18	0.494	0.010	46	33	0.503	0.005	29	38	0.525	0.006	52	56	0.506	0.005	46	44	0.496	0.007	4	1	0.536	0.016	3	5	0.527	0.017	8	8	0.524	0.014	15	23
chrII	124174	C	G	76	61	0.512	0.005	53	49	0.530	0.006	4	21	0.448	0.010	9	12	0.495	0.010	76	76	0.502	0.005	37	28	0.525	0.006	86	61	0.506	0.005	25	24	0.497	0.007	2	5	0.538	0.016	5	5	0.527	0.017	11	5	0.524	0.014	12	11
chrII	124193	C	A	62	51	0.512	0.005	45	45	0.530	0.006	4	19	0.448	0.010	9	12	0.495	0.010	61	69	0.502	0.005	36	31	0.525	0.006	73	47	0.506	0.005	21	27	0.497	0.007	2	5	0.538	0.016	5	5	0.527	0.017	9	4	0.524	0.014	12	10
chrII	124286	C	A	49	48	0.512	0.005	39	44	0.530	0.006	8	15	0.448	0.010	2	5	0.495	0.010	51	50	0.502	0.005	34	27	0.525	0.006	68	75	0.506	0.005	23	27	0.497	0.007	0	8	0.538	0.016	2	2	0.527	0.017	5	4	0.524	0.014	10	7
chrII	124505	A	G	68	71	0.511	0.005	61	35	0.529	0.006	8	10	0.448	0.010	12	5	0.495	0.010	67	69	0.502	0.005	36	34	0.523	0.006	93	79	0.505	0.005	18	19	0.496	0.007	2	3	0.538	0.016	6	1	0.527	0.017	9	4	0.519	0.013	11	9
chrII	124574	T	C	58	60	0.511	0.005	48	41	0.529	0.006	6	14	0.448	0.010	12	3	0.495	0.010	54	49	0.502	0.005	28	40	0.523	0.006	62	70	0.505	0.005	19	25	0.496	0.007	5	5	0.538	0.016	6	3	0.527	0.017	6	8	0.519	0.013	6	13
chrII	124616	C	T	70	60	0.511	0.005	64	42	0.529	0.006	13	17	0.448	0.010	18	9	0.495	0.010	53	46	0.502	0.005	27	37	0.523	0.006	81	74	0.505	0.005	18	27	0.496	0.007	5	3	0.538	0.016	5	9	0.527	0.017	6	9	0.519	0.013	6	11
chrII	124617	A	G	70	60	0.511	0.005	64	42	0.529	0.006	13	17	0.448	0.010	18	9	0.495	0.010	53	46	0.502	0.005	27	37	0.523	0.006	81	74	0.505	0.005	18	27	0.496	0.007	5	3	0.538	0.016	5	9	0.527	0.017	6	9	0.519	0.013	6	11
chrII	124696	T	A	80	63	0.511	0.005	61	50	0.529	0.006	11	17	0.448	0.010	8	17	0.495	0.010	60	69	0.502	0.005	31	36	0.523	0.006	75	83	0.505	0.005	25	25	0.496	0.007	13	2	0.538	0.016	2	7	0.527	0.017	6	8	0.519	0.013	10	9
chrII	124932	T	C	81	78	0.511	0.005	66	46	0.529	0.006	16	30	0.448	0.010	35	20	0.495	0.010	78	76	0.502	0.005	57	65	0.522	0.006	106	84	0.505	0.005	70	57	0.496	0.007	11	15	0.538	0.016	13	6	0.527	0.017	16	24	0.519	0.013	35	39
chrII	124959	A	C	78	72	0.511	0.005	58	39	0.529	0.006	16	27	0.448	0.010	23	23	0.495	0.010	66	76	0.502	0.005	60	61	0.522	0.006	96	86	0.505	0.005	59	56	0.496	0.007	7	14	0.538	0.016	13	4	0.527	0.017	19	21	0.519	0.013	25	33
chrII	124966	A	T	82	74	0.511	0.005	55	36	0.529	0.006	14	22	0.448	0.010	21	21	0.495	0.010	64	77	0.502	0.005	58	52	0.522	0.006	92	85	0.505	0.005	52	51	0.496	0.007	5	15	0.538	0.016	13	1	0.527	0.017	20	22	0.519	0.013	23	31
chrII	125022	A	G	80	82	0.511	0.005	60	55	0.529	0.006	22	17	0.448	0.010	26	24	0.495	0.010	68	64	0.502	0.005	55	61	0.522	0.006	85	101	0.505	0.005	59	59	0.496	0.007	18	18	0.538	0.016	17	1	0.527	0.017	19	17	0.519	0.013	30	33
chrII	125552	T	C	68	61	0.511	0.005	59	45	0.529	0.006	10	8	0.446	0.010	5	12	0.495	0.010	55	59	0.502	0.005	36	41	0.521	0.006	69	68	0.505	0.005	27	29	0.496	0.007	6	4	0.537	0.016	4	8	0.528	0.017	19	10	0.519	0.013	17	14
chrII	126130	C	T	75	69	0.510	0.005	63	62	0.528	0.005	8	8	0.444	0.010	9	6	0.496	0.010	51	52	0.503	0.005	36	18	0.521	0.006	82	70	0.507	0.005	21	16	0.497	0.006	1	2	0.535	0.015	2	2	0.528	0.017	6	8	0.520	0.013	14	12
chrII	126263	T	C	67	66	0.510	0.005	58	56	0.528	0.005	18	26	0.444	0.010	21	20	0.496	0.010	40	53	0.503	0.005	35	42	0.521	0.006	74	66	0.507	0.005	44	32	0.497	0.006	10	7	0.536	0.015	7	8	0.528	0.017	10	9	0.520	0.013	18	21
chrII	126287	A	G	72	62	0.510	0.005	64	53	0.528	0.005	23	37	0.444	0.010	30	30	0.496	0.010	50	42	0.503	0.005	45	58	0.521	0.006	82	73	0.507	0.005	52	46	0.497	0.006	12	8	0.536	0.015	8	12	0.528	0.017	14	9	0.520	0.013	26	34
chrII	126335	G	A	82	83	0.510	0.005	56	58	0.528	0.005	28	37	0.444	0.010	32	45	0.496	0.010	52	54	0.503	0.005	57	66	0.521	0.006	88	74	0.507	0.005	57	55	0.497	0.006	12	13	0.536	0.015	14	11	0.528	0.017	22	18	0.520	0.013	33	37
chrII	126692	G	T	92	84	0.509	0.005	62	57	0.529	0.005	8	10	0.444	0.010	15	12	0.496	0.010	90	79	0.502	0.005	68	36	0.521	0.006	108	86	0.506	0.005	53	20	0.497	0.006	9	4	0.537	0.015	0	5	0.528	0.017	10	12	0.520	0.013	24	13
chrII	126836	G	A	78	66	0.509	0.005	58	60	0.529	0.005	14	16	0.444	0.010	23	19	0.496	0.010	57	58	0.502	0.005	65	50	0.521	0.006	75	84	0.506	0.005	49	38	0.497	0.006	4	3	0.537	0.015	7	3	0.528	0.017	13	12	0.520	0.013	19	23
chrII	127246	G	A	62	51	0.509	0.005	48	37	0.529	0.005	11	18	0.442	0.010	16	8	0.498	0.010	49	30	0.503	0.005	39	28	0.524	0.006	73	64	0.506	0.004	42	18	0.497	0.006	6	7	0.534	0.015	2	4	0.526	0.016	7	10	0.519	0.013	22	19
chrII	127604	G	A	15	19	0.509	0.005	20	19	0.530	0.005	6	4	0.442	0.010	1	4	0.497	0.010	16	15	0.503	0.005	8	14	0.523	0.006	15	16	0.506	0.004	9	8	0.497	0.006	5	0	0.533	0.015	4	4	0.526	0.016	4	2	0.519	0.013	1	6
chrII	127964	C	T	58	67	0.510	0.005	46	35	0.528	0.005	24	37	0.443	0.010	30	16	0.499	0.010	54	47	0.504	0.005	46	51	0.525	0.006	54	65	0.506	0.004	58	35	0.497	0.006	7	14	0.531	0.015	4	5	0.526	0.016	14	14	0.519	0.013	32	29
chrII	128257	A	G	76	84	0.510	0.005	61	57	0.528	0.005	17	25	0.443	0.010	21	28	0.499	0.010	70	78	0.504	0.005	64	57	0.525	0.006	73	83	0.506	0.004	58	54	0.497	0.006	6	15	0.531	0.015	12	5	0.526	0.016	18	13	0.519	0.013	23	44
chrII	128423	G	A	88	85	0.511	0.005	70	62	0.527	0.005	18	14	0.444	0.010	19	15	0.499	0.010	64	72	0.504	0.005	52	40	0.525	0.006	92	107	0.506	0.004	39	39	0.497	0.006	13	8	0.531	0.015	9	8	0.524	0.016	10	12	0.518	0.013	24	25
chrII	128479	T	G	84	77	0.511	0.005	76	62	0.527	0.005	17	18	0.444	0.010	22	16	0.499	0.010	67	78	0.504	0.005	52	35	0.525	0.006	96	105	0.506	0.004	44	37	0.497	0.006	12	7	0.531	0.015	8	7	0.524	0.016	8	9	0.518	0.013	27	34
chrII	128480	T	A	84	77	0.511	0.005	76	62	0.527	0.005	17	18	0.444	0.010	22	16	0.499	0.010	67	78	0.504	0.005	52	35	0.525	0.006	96	105	0.506	0.004	44	37	0.497	0.006	12	7	0.531	0.015	8	7	0.524	0.016	8	9	0.518	0.013	27	34
chrII	128547	A	G	78	68	0.511	0.005	69	65	0.527	0.005	16	18	0.444	0.010	13	21	0.499	0.010	78	63	0.504	0.005	38	37	0.525	0.006	78	76	0.506	0.004	30	42	0.497	0.006	12	3	0.531	0.015	5	4	0.524	0.016	6	8	0.518	0.013	25	28
chrII	128669	A	G	74	61	0.510	0.005	65	52	0.526	0.005	8	19	0.444	0.010	15	14	0.498	0.010	82	66	0.504	0.005	36	42	0.524	0.006	101	113	0.505	0.004	22	44	0.497	0.006	9	1	0.531	0.015	5	6	0.524	0.016	7	6	0.519	0.012	20	11
chrII	129254	C	T	90	93	0.511	0.005	57	69	0.526	0.005	17	16	0.445	0.010	11	12	0.499	0.009	72	92	0.504	0.005	36	36	0.525	0.006	94	103	0.505	0.004	21	45	0.497	0.006	1	1	0.530	0.015	4	10	0.525	0.016	6	7	0.518	0.012	8	21
chrII	129308	T	A	90	94	0.511	0.005	58	60	0.526	0.005	10	15	0.445	0.010	11	9	0.499	0.009	83	91	0.504	0.005	32	30	0.525	0.006	87	109	0.505	0.004	19	45	0.497	0.006	2	3	0.530	0.015	7	12	0.525	0.016	6	7	0.518	0.012	12	19
chrII	129347	G	A	85	89	0.511	0.005	69	68	0.526	0.005	13	22	0.445	0.010	9	7	0.499	0.009	86	78	0.504	0.005	28	28	0.525	0.006	90	110	0.505	0.004	23	41	0.497	0.006	0	6	0.530	0.015	5	6	0.525	0.016	6	13	0.518	0.012	15	14
chrII	129386	T	C	95	92	0.511	0.005	78	87	0.526	0.005	12	20	0.445	0.009	11	10	0.499	0.009	89	86	0.504	0.005	26	35	0.525	0.006	100	126	0.505	0.004	20	42	0.497	0.006	0	6	0.530	0.015	6	5	0.525	0.016	6	12	0.519	0.012	19	21
chrII	129437	G	A	106	75	0.511	0.005	80	84	0.526	0.005	11	13	0.445	0.009	11	6	0.499	0.009	88	85	0.504	0.005	32	39	0.525	0.006	105	114	0.505	0.004	16	41	0.497	0.006	0	2	0.530	0.015	3	6	0.525	0.016	10	8	0.519	0.012	17	19
chrII	129668	C	T	68	63	0.511	0.005	79	47	0.526	0.005	12	15	0.445	0.009	11	11	0.499	0.009	61	67	0.504	0.005	37	35	0.525	0.006	80	92	0.505	0.004	17	33	0.497	0.006	7	1	0.530	0.015	6	6	0.525	0.016	7	9	0.518	0.012	10	15
chrII	129692	C	T	84	74	0.511	0.005	84	60	0.526	0.005	9	16	0.445	0.009	10	13	0.499	0.009	72	72	0.504	0.005	36	29	0.525	0.006	93	105	0.505	0.004	18	30	0.497	0.006	7	1	0.530	0.015	3	3	0.525	0.016	8	9	0.518	0.012	15	18
chrII	129791	T	A	80	67	0.511	0.005	61	66	0.526	0.005	7	14	0.445	0.009	9	7	0.498	0.009	60	80	0.505	0.005	24	31	0.526	0.006	80	92	0.505	0.004	28	19	0.498	0.006	6	5	0.528	0.015	4	4	0.525	0.016	6	3	0.519	0.012	17	16
chrII	130349	G	A	41	52	0.511	0.005	49	55	0.527	0.005	23	28	0.446	0.009	16	15	0.497	0.009	39	50	0.505	0.005	47	37	0.525	0.006	55	60	0.505	0.004	34	34	0.497	0.006	16	4	0.529	0.015	12	6	0.524	0.016	10	21	0.519	0.012	17	17
chrII	130370	G	T	43	47	0.511	0.005	38	34	0.527	0.005	30	26	0.446	0.009	17	19	0.497	0.009	41	43	0.505	0.005	50	38	0.525	0.006	47	48	0.505	0.004	31	38	0.497	0.006	17	9	0.529	0.015	12	7	0.524	0.016	13	19	0.519	0.012	19	25
chrII	130407	A	G	46	43	0.511	0.005	38	34	0.527	0.005	25	24	0.446	0.009	17	17	0.497	0.009	36	52	0.505	0.005	49	37	0.525	0.006	44	58	0.505	0.004	35	41	0.497	0.006	13	11	0.529	0.015	11	9	0.524	0.016	15	18	0.519	0.012	18	27
chrII	130769	C	T	66	73	0.512	0.005	65	60	0.527	0.005	11	10	0.446	0.009	24	22	0.498	0.009	71	73	0.506	0.005	60	40	0.524	0.006	77	88	0.506	0.004	40	38	0.496	0.006	9	1	0.531	0.014	2	11	0.522	0.016	16	4	0.521	0.012	21	26
chrII	130894	C	T	72	64	0.513	0.005	62	59	0.527	0.005	27	8	0.446	0.009	21	16	0.498	0.009	63	77	0.506	0.005	65	38	0.525	0.005	68	87	0.506	0.004	39	34	0.496	0.006	15	16	0.532	0.014	8	4	0.524	0.016	18	13	0.521	0.012	22	17
chrII	130988	T	C	78	69	0.513	0.005	54	62	0.527	0.005	24	15	0.446	0.009	16	18	0.498	0.009	61	55	0.506	0.005	59	56	0.525	0.005	76	82	0.506	0.004	33	46	0.496	0.006	11	15	0.532	0.014	7	6	0.524	0.016	14	15	0.521	0.012	20	19
chrII	131020	A	G	75	72	0.513	0.005	50	67	0.527	0.005	21	19	0.446	0.009	14	15	0.498	0.009	63	70	0.506	0.005	59	51	0.525	0.005	80	79	0.506	0.004	36	44	0.496	0.006	13	12	0.532	0.014	8	6	0.524	0.016	12	16	0.521	0.012	18	15
chrII	131051	G	A	68	70	0.513	0.005	43	62	0.527	0.005	26	23	0.446	0.009	20	14	0.498	0.009	61	73	0.506	0.005	58	50	0.525	0.005	80	77	0.506	0.004	34	43	0.496	0.006	14	11	0.532	0.014	8	9	0.524	0.016	13	11	0.521	0.012	15	16
chrII	131705	G	A	93	91	0.514	0.004	64	63	0.527	0.005	19	17	0.448	0.009	16	11	0.495	0.009	67	74	0.508	0.005	54	47	0.523	0.005	101	84	0.507	0.004	38	44	0.495	0.006	12	8	0.535	0.014	7	7	0.525	0.016	13	8	0.519	0.012	27	28
chrII	131783	G	A	71	70	0.514	0.004	54	55	0.527	0.005	15	26	0.448	0.009	14	10	0.495	0.009	63	62	0.508	0.005	63	67	0.523	0.005	92	93	0.507	0.004	31	36	0.495	0.006	10	9	0.535	0.014	6	6	0.525	0.016	12	9	0.519	0.012	28	31
chrII	132229	C	T	53	60	0.514	0.004	39	33	0.526	0.005	9	30	0.448	0.009	14	16	0.494	0.009	63	63	0.508	0.005	31	37	0.524	0.005	78	86	0.507	0.004	49	56	0.495	0.006	6	4	0.535	0.014	2	0	0.524	0.015	18	9	0.519	0.012	20	15
chrII	132280	T	C	57	71	0.514	0.004	50	37	0.526	0.005	14	34	0.448	0.009	12	16	0.494	0.009	64	57	0.508	0.005	39	38	0.524	0.005	73	82	0.507	0.004	47	54	0.495	0.006	7	3	0.535	0.014	6	0	0.524	0.015	21	14	0.519	0.012	18	14
chrII	132482	G	A	79	80	0.514	0.004	54	45	0.526	0.005	13	13	0.448	0.009	8	15	0.494	0.009	72	64	0.508	0.005	50	45	0.524	0.005	92	97	0.507	0.004	25	31	0.495	0.006	8	8	0.535	0.014	7	10	0.524	0.015	11	9	0.519	0.012	9	14
chrII	132564	T	C	60	62	0.514	0.004	58	32	0.526	0.005	8	11	0.448	0.009	11	16	0.494	0.009	65	50	0.508	0.005	42	52	0.524	0.005	79	76	0.507	0.004	33	28	0.495	0.006	7	5	0.535	0.014	6	11	0.524	0.015	17	5	0.519	0.012	8	14
chrII	132576	G	A	58	67	0.514	0.004	58	35	0.526	0.005	9	13	0.448	0.009	14	12	0.494	0.009	60	47	0.508	0.005	43	50	0.524	0.005	78	81	0.507	0.004	37	30	0.495	0.006	8	5	0.535	0.014	5	9	0.524	0.015	15	5	0.519	0.012	8	18
chrII	132654	T	C	84	78	0.514	0.004	52	49	0.526	0.005	13	19	0.448	0.009	6	18	0.494	0.009	70	76	0.508	0.005	36	44	0.524	0.005	61	78	0.507	0.004	30	24	0.495	0.006	6	6	0.535	0.014	8	3	0.524	0.015	11	5	0.519	0.012	10	13
chrII	132945	A	G	89	93	0.515	0.004	77	58	0.526	0.005	13	44	0.447	0.009	14	20	0.495	0.009	84	63	0.508	0.005	40	44	0.524	0.005	95	106	0.507	0.004	36	40	0.495	0.006	10	6	0.534	0.014	14	10	0.524	0.015	8	22	0.521	0.012	17	29
chrII	132975	T	A	92	102	0.515	0.004	90	65	0.526	0.005	14	46	0.447	0.009	11	25	0.495	0.009	98	73	0.508	0.005	42	45	0.524	0.005	105	114	0.507	0.004	35	42	0.495	0.006	9	5	0.534	0.014	12	10	0.524	0.015	6	18	0.521	0.012	12	25
chrII	133163	G	C	85	82	0.515	0.004	68	69	0.526	0.005	20	25	0.448	0.009	17	22	0.494	0.009	78	70	0.509	0.005	56	58	0.524	0.005	90	103	0.508	0.004	35	39	0.495	0.006	8	5	0.534	0.014	7	8	0.524	0.015	12	11	0.521	0.012	16	18
chrII	133239	C	T	87	83	0.515	0.004	74	58	0.526	0.005	15	12	0.448	0.009	20	17	0.494	0.009	70	59	0.509	0.005	54	47	0.524	0.005	82	81	0.508	0.004	32	50	0.495	0.006	10	16	0.534	0.014	7	9	0.524	0.015	10	6	0.521	0.012	16	25
chrII	133355	T	C	56	41	0.515	0.004	60	35	0.526	0.005	8	12	0.448	0.009	17	11	0.494	0.009	53	39	0.509	0.005	45	42	0.524	0.005	74	59	0.508	0.004	32	44	0.495	0.006	6	1	0.534	0.014	9	2	0.524	0.015	7	10	0.521	0.012	17	21
chrII	133595	A	G	60	52	0.516	0.004	65	50	0.526	0.005	36	41	0.450	0.009	30	39	0.495	0.009	60	57	0.509	0.005	61	53	0.524	0.005	69	69	0.508	0.004	52	51	0.495	0.006	21	14	0.532	0.014	13	21	0.525	0.016	20	29	0.520	0.012	25	31
chrII	133612	A	G	67	60	0.516	0.004	62	46	0.526	0.005	30	45	0.450	0.009	29	34	0.495	0.009	72	56	0.509	0.005	66	48	0.524	0.005	71	76	0.508	0.004	51	43	0.495	0.006	20	16	0.532	0.014	13	21	0.525	0.016	27	26	0.520	0.012	23	30
chrII	133742	C	T	27	34	0.517	0.004	39	18	0.526	0.005	14	29	0.450	0.009	17	15	0.494	0.009	24	27	0.508	0.005	41	34	0.524	0.005	30	30	0.508	0.004	31	32	0.494	0.006	11	6	0.532	0.014	9	3	0.526	0.015	10	6	0.519	0.012	22	20
chrII	133779	C	T	29	29	0.516	0.004	44	17	0.525	0.005	11	18	0.449	0.009	12	8	0.492	0.009	25	29	0.508	0.005	41	32	0.523	0.005	35	30	0.509	0.004	26	23	0.493	0.006	10	5	0.530	0.014	6	2	0.526	0.015	5	4	0.519	0.012	11	9
chrII	133938	A	C	22	18	0.516	0.004	20	11	0.525	0.005	0	3	0.449	0.009	2	2	0.492	0.009	12	12	0.508	0.005	0	4	0.523	0.005	22	12	0.509	0.004	6	2	0.493	0.006	0	0	0.530	0.014	0	0	0.526	0.015	2	0	0.519	0.012	0	1
chrII	134090	A	G	45	49	0.516	0.004	48	35	0.525	0.005	18	10	0.449	0.009	9	9	0.492	0.009	35	44	0.508	0.005	46	33	0.523	0.005	51	56	0.509	0.004	24	24	0.493	0.006	8	7	0.530	0.014	7	2	0.526	0.015	6	7	0.519	0.012	10	16
chrII	135183	A	C	65	47	0.518	0.004	57	45	0.526	0.005	9	24	0.448	0.009	17	12	0.492	0.009	55	75	0.510	0.005	38	48	0.523	0.005	62	75	0.509	0.004	25	32	0.494	0.006	4	5	0.533	0.014	1	2	0.523	0.016	4	10	0.517	0.012	17	11
chrII	135214	G	A	73	53	0.518	0.004	60	56	0.526	0.005	8	28	0.448	0.009	13	14	0.492	0.009	59	60	0.510	0.005	48	47	0.523	0.005	73	74	0.509	0.004	35	28	0.494	0.006	4	6	0.533	0.014	2	4	0.523	0.016	9	10	0.517	0.012	16	15
chrII	135402	C	T	83	63	0.518	0.004	45	49	0.526	0.005	17	34	0.448	0.009	21	27	0.492	0.009	58	59	0.510	0.005	54	59	0.523	0.005	69	88	0.509	0.004	56	38	0.494	0.006	13	8	0.533	0.014	5	1	0.523	0.016	9	21	0.517	0.012	20	28
chrII	135630	T	A	56	69	0.518	0.004	58	54	0.526	0.005	9	11	0.448	0.009	12	13	0.492	0.009	64	68	0.510	0.005	29	43	0.523	0.005	75	80	0.509	0.004	26	41	0.494	0.006	7	13	0.533	0.014	2	1	0.523	0.016	5	6	0.517	0.012	17	12
chrII	135667	A	C	65	66	0.518	0.004	55	47	0.526	0.005	11	11	0.448	0.009	9	12	0.492	0.009	64	76	0.510	0.005	37	49	0.523	0.005	76	93	0.509	0.004	29	41	0.494	0.006	5	12	0.533	0.014	5	1	0.523	0.016	6	8	0.517	0.012	13	9
chrII	135827	G	A	54	60	0.518	0.004	46	53	0.526	0.005	13	16	0.448	0.009	2	13	0.492	0.009	63	53	0.510	0.005	41	39	0.523	0.005	73	94	0.509	0.004	30	30	0.494	0.006	4	7	0.533	0.014	1	12	0.523	0.016	8	7	0.517	0.012	16	16
chrII	135898	A	T	61	54	0.518	0.004	49	49	0.526	0.005	9	8	0.448	0.009	7	19	0.493	0.009	58	65	0.511	0.005	42	45	0.523	0.005	67	87	0.510	0.004	33	32	0.495	0.006	1	6	0.535	0.014	5	7	0.523	0.016	6	10	0.515	0.012	21	10
chrII	135912	G	A	68	52	0.518	0.004	55	54	0.526	0.005	10	8	0.448	0.009	11	20	0.493	0.009	60	68	0.511	0.005	51	43	0.523	0.005	79	92	0.510	0.004	38	41	0.495	0.006	0	5	0.535	0.014	6	7	0.523	0.016	4	7	0.515	0.012	23	10
chrII	135922	C	T	61	49	0.518	0.004	53	45	0.525	0.005	13	6	0.448	0.009	16	17	0.493	0.009	59	50	0.511	0.005	57	36	0.523	0.005	79	70	0.510	0.004	40	32	0.495	0.006	1	3	0.535	0.014	5	7	0.523	0.016	5	5	0.515	0.012	24	4
chrII	135923	C	T	61	49	0.518	0.004	53	45	0.525	0.005	13	6	0.448	0.009	16	17	0.493	0.009	59	50	0.511	0.005	57	36	0.523	0.005	79	70	0.510	0.004	40	32	0.495	0.006	1	3	0.535	0.014	5	7	0.523	0.016	5	5	0.515	0.012	24	4
chrII	135925	G	A	61	49	0.518	0.004	53	45	0.525	0.005	13	6	0.448	0.009	16	17	0.493	0.009	59	50	0.511	0.005	57	36	0.523	0.005	79	70	0.510	0.004	40	32	0.495	0.006	1	3	0.535	0.014	5	7	0.523	0.016	5	5	0.515	0.012	24	4
chrII	136173	T	C	47	32	0.518	0.004	43	43	0.525	0.005	14	31	0.448	0.009	12	24	0.493	0.009	56	48	0.511	0.005	70	53	0.523	0.005	61	63	0.510	0.004	47	41	0.495	0.006	17	11	0.535	0.014	18	18	0.523	0.016	11	27	0.515	0.012	23	25
chrII	136582	C	G	40	35	0.518	0.004	28	35	0.525	0.005	8	4	0.448	0.009	8	4	0.493	0.009	27	21	0.511	0.005	13	13	0.523	0.005	28	48	0.510	0.004	2	12	0.495	0.006	4	2	0.535	0.014	1	0	0.523	0.016	1	1	0.515	0.012	2	5
chrII	136632	T	G	49	47	0.518	0.004	29	43	0.525	0.005	10	14	0.448	0.009	12	11	0.493	0.009	41	37	0.511	0.005	20	25	0.523	0.005	41	54	0.510	0.004	14	21	0.495	0.006	3	5	0.535	0.014	2	6	0.523	0.016	3	2	0.515	0.012	3	16
chrII	136840	A	T	51	41	0.518	0.004	35	38	0.525	0.005	8	13	0.448	0.009	12	13	0.493	0.009	50	40	0.511	0.005	31	33	0.523	0.005	58	46	0.510	0.004	27	31	0.495	0.006	5	6	0.535	0.014	3	8	0.523	0.016	2	10	0.515	0.012	16	7
chrII	136889	C	T	49	43	0.519	0.004	41	38	0.525	0.005	6	18	0.448	0.009	16	14	0.492	0.009	56	48	0.510	0.005	35	27	0.523	0.005	67	47	0.509	0.004	33	30	0.495	0.006	1	1	0.535	0.014	5	8	0.523	0.016	2	11	0.515	0.012	23	13
chrII	137003	G	A	64	61	0.519	0.004	63	37	0.525	0.005	8	17	0.448	0.009	14	11	0.492	0.009	56	62	0.510	0.005	58	45	0.523	0.005	75	81	0.509	0.004	32	29	0.495	0.006	8	4	0.535	0.014	5	5	0.523	0.016	8	11	0.515	0.012	25	17
chrII	137272	T	C	59	38	0.520	0.004	38	39	0.524	0.005	23	18	0.450	0.009	30	25	0.492	0.009	59	47	0.509	0.005	79	48	0.523	0.005	60	50	0.511	0.004	55	51	0.496	0.006	22	16	0.535	0.014	10	8	0.517	0.016	22	17	0.514	0.012	22	21
chrII	137341	C	T	59	44	0.520	0.004	32	28	0.524	0.005	18	34	0.450	0.009	26	31	0.492	0.009	51	38	0.509	0.005	79	41	0.523	0.005	56	41	0.511	0.004	57	56	0.496	0.006	23	21	0.535	0.014	16	7	0.517	0.016	14	24	0.514	0.012	31	17
chrII	137649	T	A	2	0	0.520	0.004	1	2	0.525	0.005	2	0	0.449	0.009	0	0	0.491	0.009	1	1	0.508	0.005	0	0	0.523	0.005	3	0	0.511	0.004	0	0	0.495	0.006	0	0	0.536	0.014	0	0	0.518	0.016	0	0	0.514	0.012	0	0
chrII	137654	T	A	1	3	0.520	0.004	1	3	0.525	0.005	0	0	0.449	0.009	0	0	0.491	0.009	0	2	0.508	0.005	0	0	0.523	0.005	3	2	0.511	0.004	1	0	0.495	0.006	0	0	0.536	0.014	0	0	0.518	0.016	0	0	0.514	0.012	0	0
chrII	137659	T	A	0	3	0.520	0.004	1	3	0.525	0.005	0	0	0.449	0.009	0	0	0.491	0.009	0	2	0.508	0.005	0	1	0.523	0.005	0	5	0.511	0.004	1	0	0.495	0.006	0	0	0.536	0.014	0	0	0.518	0.016	0	0	0.514	0.012	0	0
chrII	137745	A	G	23	13	0.520	0.004	13	15	0.526	0.005	8	10	0.449	0.009	5	2	0.492	0.009	15	18	0.509	0.005	8	8	0.523	0.005	23	12	0.511	0.004	2	16	0.495	0.006	1	4	0.536	0.014	2	2	0.517	0.016	5	3	0.513	0.012	5	0
chrII	137801	T	C	40	26	0.523	0.004	33	27	0.524	0.005	17	20	0.450	0.009	10	11	0.492	0.009	25	33	0.509	0.005	21	32	0.522	0.005	48	30	0.511	0.004	22	34	0.496	0.006	13	9	0.538	0.014	6	8	0.520	0.016	14	9	0.509	0.012	10	9
chrII	137859	T	G	52	41	0.523	0.004	45	37	0.524	0.005	19	24	0.450	0.009	16	16	0.492	0.009	30	45	0.509	0.005	24	38	0.522	0.005	49	52	0.511	0.004	24	35	0.496	0.006	14	6	0.538	0.014	8	12	0.520	0.016	9	9	0.509	0.012	13	13
chrII	137868	A	G	53	42	0.523	0.004	45	41	0.524	0.005	19	22	0.450	0.009	16	18	0.492	0.009	30	41	0.509	0.005	28	38	0.522	0.005	48	55	0.511	0.004	27	34	0.496	0.006	14	5	0.538	0.014	8	12	0.520	0.016	9	9	0.509	0.012	13	13
chrII	137948	A	G	47	38	0.521	0.004	30	37	0.525	0.005	9	20	0.450	0.009	11	17	0.493	0.009	36	50	0.510	0.005	39	33	0.523	0.005	39	37	0.512	0.004	19	43	0.496	0.006	4	4	0.536	0.014	4	7	0.520	0.016	3	9	0.513	0.012	10	16
chrII	138122	A	G	53	43	0.522	0.004	46	33	0.524	0.005	18	14	0.448	0.009	8	9	0.491	0.009	42	52	0.511	0.005	38	26	0.523	0.005	49	39	0.512	0.004	19	30	0.496	0.006	4	3	0.537	0.014	7	3	0.523	0.016	7	10	0.510	0.012	8	15
chrII	138210	C	T	43	41	0.522	0.004	44	25	0.524	0.005	11	6	0.448	0.009	9	5	0.491	0.009	43	37	0.511	0.005	18	23	0.523	0.005	43	36	0.512	0.004	16	27	0.496	0.006	4	1	0.534	0.014	5	4	0.523	0.016	3	9	0.510	0.012	11	16
chrII	138346	T	C	34	23	0.522	0.004	23	14	0.524	0.005	12	11	0.448	0.009	9	9	0.491	0.009	28	17	0.511	0.005	19	18	0.523	0.005	36	33	0.512	0.004	13	17	0.496	0.006	6	4	0.534	0.014	5	5	0.523	0.016	1	3	0.510	0.012	4	12
chrII	138529	G	T	50	53	0.521	0.004	27	44	0.524	0.005	18	8	0.448	0.009	16	8	0.493	0.009	50	39	0.512	0.005	54	34	0.523	0.005	61	55	0.513	0.004	27	32	0.496	0.006	5	13	0.532	0.014	8	3	0.523	0.016	13	4	0.510	0.012	26	16
chrII	138734	C	T	76	79	0.521	0.004	77	47	0.524	0.005	13	22	0.448	0.009	15	16	0.492	0.009	83	61	0.513	0.005	36	36	0.523	0.005	92	90	0.513	0.004	29	28	0.495	0.006	7	8	0.534	0.014	6	8	0.522	0.016	9	8	0.508	0.012	19	24
chrII	138835	A	G	68	83	0.521	0.004	63	62	0.524	0.005	18	21	0.448	0.009	22	16	0.492	0.009	75	55	0.513	0.005	43	61	0.523	0.005	91	86	0.513	0.004	33	44	0.495	0.006	14	5	0.534	0.014	1	3	0.522	0.016	11	13	0.508	0.012	19	20
chrII	139079	T	G	97	100	0.521	0.004	60	64	0.523	0.005	23	20	0.445	0.009	33	23	0.493	0.009	70	70	0.513	0.005	73	58	0.521	0.005	117	84	0.512	0.004	49	33	0.492	0.006	5	22	0.532	0.014	9	10	0.519	0.016	17	12	0.508	0.012	35	18
chrII	139834	C	T	82	78	0.521	0.004	122	0	0.523	0.005	51	0	0.447	0.009	49	0	0.494	0.009	150	0	0.513	0.005	97	0	0.521	0.005	165	0	0.513	0.004	119	0	0.494	0.006	40	0	0.532	0.014	13	0	0.521	0.016	22	0	0.505	0.012	58	0
chrII	139895	T	C	73	81	0.521	0.004	60	64	0.523	0.005	10	28	0.448	0.009	21	14	0.493	0.009	63	76	0.513	0.005	47	51	0.521	0.005	78	75	0.513	0.004	44	54	0.494	0.006	18	8	0.532	0.014	5	3	0.521	0.016	8	8	0.506	0.012	18	19
chrII	140021	C	T	63	59	0.522	0.004	57	45	0.523	0.005	17	13	0.448	0.009	15	9	0.495	0.009	53	70	0.513	0.005	40	27	0.523	0.005	62	80	0.513	0.004	31	37	0.494	0.006	6	14	0.533	0.014	5	3	0.520	0.016	9	9	0.509	0.012	12	21
chrII	140061	T	C	59	59	0.523	0.004	50	43	0.524	0.005	16	13	0.448	0.009	13	12	0.493	0.009	59	57	0.514	0.005	50	33	0.523	0.005	55	81	0.514	0.004	25	36	0.495	0.006	3	12	0.532	0.014	5	3	0.521	0.016	7	10	0.509	0.012	9	21
chrII	140131	T	C	72	61	0.523	0.004	49	37	0.524	0.005	21	12	0.448	0.009	8	11	0.493	0.009	64	52	0.514	0.005	45	35	0.523	0.005	75	71	0.514	0.004	15	34	0.495	0.006	3	3	0.532	0.014	4	3	0.521	0.016	2	11	0.509	0.012	15	23
chrII	140383	A	G	58	63	0.523	0.004	56	60	0.523	0.005	11	11	0.447	0.009	9	9	0.494	0.009	60	73	0.513	0.005	42	38	0.523	0.005	68	69	0.513	0.004	10	23	0.495	0.006	2	1	0.533	0.014	0	7	0.519	0.016	4	7	0.510	0.012	11	6
chrII	140643	C	A	48	42	0.523	0.004	42	32	0.522	0.005	18	19	0.448	0.009	16	14	0.495	0.009	47	42	0.513	0.005	53	48	0.523	0.005	52	49	0.513	0.004	23	30	0.495	0.006	5	7	0.532	0.014	1	3	0.519	0.016	10	8	0.509	0.012	12	23
chrII	140863	G	T	62	64	0.523	0.004	50	58	0.522	0.005	7	12	0.448	0.009	10	19	0.496	0.009	51	62	0.513	0.005	41	33	0.524	0.005	63	91	0.513	0.004	24	28	0.497	0.006	4	3	0.532	0.015	6	12	0.520	0.016	6	11	0.506	0.012	7	13
chrII	140895	T	G	65	66	0.523	0.004	51	63	0.522	0.005	5	13	0.448	0.009	10	22	0.496	0.009	52	65	0.513	0.005	43	29	0.524	0.005	69	92	0.513	0.004	22	32	0.497	0.006	4	1	0.532	0.015	7	9	0.520	0.016	7	10	0.506	0.012	8	19
chrII	141015	G	A	44	59	0.523	0.004	43	50	0.522	0.005	9	8	0.448	0.009	10	15	0.496	0.009	50	60	0.513	0.005	30	24	0.524	0.005	62	62	0.513	0.004	19	23	0.497	0.006	6	3	0.532	0.015	1	3	0.520	0.016	8	5	0.506	0.012	15	7
chrII	141152	A	G	50	59	0.523	0.004	42	48	0.522	0.005	14	9	0.448	0.009	14	12	0.496	0.009	41	44	0.513	0.005	36	31	0.524	0.005	63	70	0.513	0.004	30	34	0.497	0.006	4	3	0.532	0.015	0	10	0.520	0.016	12	11	0.506	0.012	21	19
chrII	141175	C	T	57	65	0.523	0.004	47	55	0.522	0.005	11	10	0.448	0.009	16	11	0.496	0.009	47	51	0.513	0.005	37	30	0.524	0.005	71	77	0.513	0.004	33	27	0.497	0.006	1	1	0.532	0.015	0	12	0.520	0.016	11	11	0.506	0.012	18	22
chrII	141191	G	A	69	65	0.523	0.004	59	58	0.522	0.005	8	16	0.449	0.009	15	17	0.496	0.009	55	53	0.512	0.005	45	37	0.524	0.005	70	77	0.512	0.004	34	41	0.496	0.006	6	6	0.531	0.014	3	10	0.520	0.015	8	10	0.505	0.012	21	21
chrII	141207	A	G	68	75	0.523	0.004	63	57	0.522	0.005	7	15	0.449	0.009	17	18	0.496	0.009	67	53	0.512	0.005	49	35	0.524	0.005	80	77	0.512	0.004	35	40	0.496	0.006	7	7	0.531	0.014	3	9	0.520	0.015	7	8	0.505	0.012	18	21
chrII	141215	C	T	74	76	0.523	0.004	66	61	0.522	0.005	7	16	0.449	0.009	18	24	0.496	0.009	66	61	0.512	0.005	53	41	0.524	0.005	83	86	0.512	0.004	36	42	0.496	0.006	7	8	0.531	0.014	4	10	0.520	0.015	7	7	0.505	0.012	19	20
chrII	141553	C	T	69	64	0.522	0.004	45	62	0.522	0.005	17	15	0.449	0.009	9	7	0.494	0.009	53	54	0.511	0.005	44	40	0.524	0.005	56	99	0.513	0.004	27	26	0.496	0.006	1	2	0.533	0.014	5	2	0.520	0.016	5	10	0.505	0.012	20	16
chrII	141579	C	T	75	58	0.522	0.004	51	53	0.522	0.005	15	20	0.449	0.009	9	8	0.494	0.009	48	57	0.511	0.005	56	46	0.524	0.005	63	95	0.513	0.004	37	39	0.496	0.006	5	2	0.533	0.014	8	4	0.520	0.016	9	16	0.505	0.012	22	23
chrII	141705	A	G	74	56	0.523	0.004	48	40	0.522	0.005	25	26	0.450	0.009	11	17	0.495	0.009	57	61	0.511	0.005	77	58	0.524	0.005	84	72	0.512	0.004	40	53	0.496	0.006	18	8	0.534	0.015	10	6	0.520	0.016	19	11	0.505	0.012	26	28
chrII	141987	A	T	26	24	0.523	0.004	30	23	0.522	0.005	5	4	0.449	0.009	0	3	0.495	0.009	28	21	0.511	0.005	20	14	0.524	0.005	36	36	0.512	0.004	11	9	0.496	0.006	2	0	0.533	0.015	0	0	0.520	0.016	4	3	0.504	0.012	7	1
chrII	142133	C	T	41	34	0.523	0.004	36	28	0.522	0.005	1	6	0.451	0.009	3	5	0.495	0.009	31	25	0.511	0.005	24	14	0.524	0.005	58	44	0.512	0.004	24	19	0.496	0.006	1	0	0.534	0.014	3	0	0.521	0.015	4	2	0.505	0.012	11	7
chrII	142181	C	T	58	44	0.523	0.004	42	33	0.522	0.005	11	13	0.451	0.009	9	8	0.494	0.009	41	44	0.511	0.005	36	27	0.523	0.005	72	50	0.512	0.004	35	21	0.496	0.006	14	3	0.534	0.014	3	3	0.521	0.016	5	4	0.505	0.012	20	13
chrII	142186	G	A	58	49	0.523	0.004	43	37	0.522	0.005	12	14	0.451	0.009	9	9	0.494	0.009	44	48	0.511	0.005	40	31	0.523	0.005	75	50	0.512	0.004	38	23	0.496	0.006	14	5	0.534	0.014	5	4	0.521	0.016	7	4	0.505	0.012	21	15
chrII	142208	G	A	49	47	0.523	0.004	32	37	0.522	0.005	13	17	0.451	0.009	11	13	0.494	0.009	36	42	0.511	0.005	48	38	0.523	0.005	64	43	0.512	0.004	42	32	0.496	0.006	18	8	0.534	0.014	6	5	0.521	0.016	8	5	0.505	0.012	22	18
chrII	142364	A	G	98	76	0.522	0.004	63	59	0.522	0.005	34	39	0.450	0.009	22	33	0.493	0.009	90	75	0.511	0.005	79	64	0.525	0.005	127	120	0.512	0.004	62	69	0.497	0.006	24	17	0.535	0.014	19	14	0.521	0.015	21	9	0.505	0.012	33	34
chrII	142625	C	T	83	78	0.522	0.004	76	68	0.522	0.005	28	17	0.450	0.009	28	23	0.493	0.009	72	93	0.511	0.005	83	50	0.525	0.005	155	139	0.511	0.004	67	65	0.497	0.006	13	11	0.535	0.014	13	6	0.522	0.015	21	28	0.504	0.012	37	38
chrII	142804	C	G	84	60	0.521	0.004	75	66	0.522	0.005	22	22	0.451	0.009	25	20	0.494	0.009	69	56	0.510	0.005	60	36	0.526	0.005	103	97	0.512	0.004	52	38	0.497	0.006	11	17	0.534	0.014	11	2	0.524	0.015	15	16	0.506	0.012	18	18
chrII	142980	G	A	65	69	0.521	0.004	64	50	0.522	0.005	10	22	0.453	0.009	15	15	0.494	0.009	53	55	0.510	0.005	41	46	0.526	0.005	66	70	0.513	0.004	31	39	0.496	0.006	4	9	0.534	0.014	11	6	0.522	0.015	4	12	0.504	0.012	17	16
chrII	143298	A	T	47	47	0.520	0.004	39	49	0.523	0.005	2	4	0.454	0.009	1	7	0.493	0.009	37	48	0.510	0.005	21	20	0.526	0.005	55	53	0.514	0.004	15	13	0.495	0.006	0	4	0.534	0.014	7	0	0.520	0.015	6	1	0.504	0.012	6	14
chrII	143327	C	T	45	39	0.520	0.004	29	35	0.523	0.005	5	8	0.454	0.009	7	11	0.493	0.009	45	48	0.510	0.005	25	26	0.526	0.005	42	46	0.514	0.004	14	19	0.495	0.006	1	5	0.534	0.014	4	0	0.520	0.015	6	2	0.504	0.012	8	10
chrII	143335	C	G	49	38	0.520	0.004	31	36	0.523	0.005	5	11	0.454	0.009	7	11	0.493	0.009	42	49	0.510	0.005	28	23	0.526	0.005	44	52	0.514	0.004	14	19	0.495	0.006	1	5	0.534	0.014	4	0	0.520	0.015	6	1	0.504	0.012	7	12
chrII	143491	T	C	35	29	0.520	0.004	31	27	0.523	0.005	3	13	0.454	0.009	6	8	0.493	0.009	24	27	0.510	0.005	33	18	0.526	0.005	43	23	0.514	0.004	21	37	0.495	0.006	0	3	0.534	0.014	4	7	0.520	0.015	5	8	0.504	0.012	14	10
chrII	143613	A	G	32	30	0.520	0.004	30	27	0.523	0.005	3	9	0.454	0.009	8	3	0.493	0.009	29	30	0.510	0.005	24	18	0.526	0.005	41	27	0.514	0.004	18	15	0.495	0.006	0	5	0.534	0.014	1	2	0.520	0.015	0	6	0.504	0.012	6	4
chrII	143759	A	T	18	17	0.521	0.004	20	16	0.523	0.005	6	6	0.454	0.009	6	6	0.492	0.009	12	15	0.510	0.005	14	12	0.525	0.005	16	16	0.514	0.004	5	8	0.495	0.006	0	0	0.534	0.014	0	1	0.520	0.015	8	4	0.504	0.012	5	3
chrII	144151	G	A	64	62	0.521	0.004	53	43	0.522	0.005	14	19	0.455	0.009	16	22	0.493	0.009	63	61	0.510	0.005	47	39	0.525	0.005	105	73	0.513	0.004	34	32	0.494	0.006	9	7	0.534	0.014	6	9	0.521	0.015	9	11	0.504	0.012	25	27
chrII	144820	T	G	86	62	0.521	0.004	60	45	0.523	0.005	25	16	0.456	0.009	12	17	0.492	0.009	60	58	0.510	0.005	35	48	0.526	0.005	113	79	0.513	0.004	30	36	0.496	0.006	7	4	0.532	0.014	8	7	0.520	0.015	8	11	0.502	0.012	15	12
chrII	144853	G	A	79	73	0.521	0.004	66	54	0.522	0.005	22	14	0.456	0.009	16	18	0.493	0.009	56	61	0.510	0.005	41	50	0.527	0.005	94	92	0.513	0.004	29	38	0.496	0.006	6	2	0.532	0.014	8	6	0.518	0.015	4	11	0.502	0.012	15	16
chrII	144937	T	C	80	63	0.521	0.004	82	58	0.522	0.005	9	10	0.457	0.009	17	16	0.493	0.009	85	68	0.510	0.005	48	30	0.526	0.005	88	81	0.513	0.004	24	36	0.495	0.006	4	2	0.531	0.014	1	4	0.519	0.015	8	7	0.502	0.012	18	15
chrII	144991	A	G	82	77	0.521	0.004	66	59	0.522	0.005	17	23	0.457	0.009	20	22	0.492	0.009	79	68	0.510	0.005	48	31	0.526	0.005	104	83	0.513	0.004	30	36	0.495	0.006	5	2	0.531	0.014	5	7	0.519	0.015	10	10	0.502	0.012	18	14
chrII	145108	T	C	73	78	0.520	0.004	63	61	0.521	0.005	18	12	0.456	0.009	18	16	0.493	0.009	61	69	0.510	0.005	48	50	0.526	0.005	95	86	0.512	0.004	34	23	0.496	0.006	14	7	0.532	0.014	1	7	0.517	0.015	1	10	0.501	0.012	18	20
chrII	145474	A	G	53	72	0.521	0.004	43	48	0.521	0.005	17	22	0.457	0.009	24	20	0.493	0.009	67	63	0.510	0.005	46	71	0.527	0.005	75	90	0.512	0.004	48	52	0.496	0.006	10	9	0.532	0.014	8	7	0.518	0.015	13	27	0.500	0.012	27	35
chrII	145486	A	G	48	68	0.521	0.004	39	43	0.521	0.005	17	22	0.457	0.009	26	22	0.493	0.009	61	61	0.510	0.005	45	68	0.527	0.005	61	87	0.512	0.004	48	52	0.496	0.006	10	9	0.532	0.014	9	6	0.518	0.015	11	28	0.500	0.012	26	36
chrII	145980	G	T	20	28	0.522	0.004	7	26	0.521	0.005	3	3	0.457	0.009	5	0	0.489	0.009	8	26	0.509	0.005	9	10	0.528	0.005	16	31	0.511	0.004	1	5	0.496	0.006	2	2	0.533	0.014	4	0	0.518	0.015	2	3	0.497	0.012	0	0
chrII	146099	C	T	58	42	0.521	0.004	40	47	0.520	0.005	8	4	0.460	0.009	5	5	0.489	0.009	39	35	0.510	0.005	36	29	0.528	0.005	53	42	0.511	0.004	21	12	0.495	0.006	3	5	0.534	0.014	5	0	0.515	0.015	6	4	0.499	0.012	8	7
chrII	146107	C	A	59	47	0.521	0.004	37	40	0.519	0.005	8	4	0.460	0.009	4	5	0.489	0.009	38	35	0.510	0.005	35	28	0.528	0.005	54	42	0.510	0.004	23	14	0.495	0.006	3	5	0.534	0.014	4	0	0.517	0.015	5	3	0.497	0.012	8	7
chrII	146113	A	T	59	46	0.521	0.004	39	33	0.519	0.005	7	4	0.460	0.009	8	4	0.489	0.009	42	33	0.510	0.005	38	24	0.528	0.005	50	39	0.510	0.004	26	11	0.495	0.006	4	4	0.534	0.014	7	0	0.517	0.015	5	3	0.497	0.012	8	7
chrII	146114	C	T	59	46	0.521	0.004	39	33	0.519	0.005	7	4	0.460	0.009	8	4	0.489	0.009	42	33	0.510	0.005	38	24	0.528	0.005	50	39	0.510	0.004	26	11	0.495	0.006	4	4	0.534	0.014	7	0	0.517	0.015	5	3	0.497	0.012	8	7
chrII	146129	T	A	69	56	0.521	0.004	47	39	0.519	0.005	12	4	0.460	0.009	11	6	0.489	0.009	58	42	0.510	0.005	45	28	0.528	0.005	58	51	0.510	0.004	35	15	0.495	0.006	3	3	0.534	0.014	8	0	0.517	0.015	2	3	0.497	0.012	12	7
chrII	146169	G	A	70	70	0.521	0.004	47	36	0.519	0.005	16	7	0.460	0.009	10	5	0.489	0.009	66	53	0.510	0.005	54	33	0.528	0.005	66	53	0.510	0.004	40	21	0.495	0.006	3	2	0.534	0.014	7	0	0.517	0.015	6	3	0.497	0.012	18	2
chrII	146217	T	G	55	65	0.521	0.004	51	36	0.519	0.005	11	10	0.460	0.009	9	6	0.489	0.009	69	60	0.510	0.005	43	39	0.528	0.005	64	55	0.510	0.004	32	26	0.495	0.006	3	3	0.534	0.014	8	0	0.517	0.015	10	5	0.497	0.012	17	6
chrII	146248	A	G	42	59	0.521	0.004	48	32	0.519	0.005	7	11	0.460	0.009	11	8	0.489	0.009	55	60	0.510	0.005	42	37	0.528	0.005	62	55	0.510	0.004	33	38	0.495	0.006	1	7	0.534	0.014	9	0	0.517	0.015	9	6	0.497	0.012	22	9
chrII	146312	C	G	44	55	0.521	0.004	45	42	0.519	0.005	9	15	0.460	0.009	18	20	0.489	0.009	64	73	0.510	0.005	55	37	0.528	0.005	64	55	0.510	0.004	37	44	0.495	0.006	5	13	0.534	0.014	6	4	0.517	0.015	11	9	0.497	0.012	20	19
chrII	146333	G	A	56	66	0.521	0.004	50	44	0.519	0.005	9	17	0.460	0.009	15	21	0.489	0.009	67	68	0.510	0.005	54	40	0.528	0.005	73	56	0.510	0.004	39	39	0.495	0.006	6	11	0.534	0.014	7	4	0.517	0.015	10	10	0.497	0.012	14	25
chrII	146444	C	T	102	70	0.522	0.004	74	60	0.519	0.005	11	29	0.460	0.009	26	18	0.489	0.009	64	70	0.510	0.005	39	60	0.528	0.005	90	82	0.510	0.004	39	48	0.494	0.006	8	9	0.534	0.014	8	7	0.517	0.015	14	16	0.497	0.012	23	22
chrII	146609	G	A	77	66	0.522	0.004	78	56	0.519	0.005	7	23	0.461	0.009	13	15	0.489	0.009	64	67	0.511	0.005	48	54	0.528	0.005	102	81	0.510	0.004	31	44	0.494	0.006	10	12	0.534	0.014	6	6	0.517	0.015	7	11	0.496	0.012	13	15
chrII	146672	G	T	56	46	0.522	0.004	64	51	0.519	0.005	7	20	0.459	0.009	14	15	0.488	0.009	51	70	0.511	0.005	41	54	0.528	0.005	78	68	0.511	0.004	33	38	0.494	0.006	10	9	0.534	0.014	4	3	0.517	0.015	8	14	0.496	0.012	13	16
chrII	146699	G	A	49	48	0.522	0.004	62	50	0.519	0.005	7	18	0.459	0.009	12	15	0.488	0.009	48	70	0.511	0.005	39	59	0.528	0.005	82	68	0.511	0.004	31	38	0.494	0.006	10	7	0.534	0.014	3	3	0.517	0.015	8	11	0.496	0.012	13	15
chrII	146992	C	T	69	77	0.523	0.004	52	55	0.519	0.005	14	22	0.460	0.009	29	20	0.488	0.009	83	71	0.512	0.005	66	44	0.528	0.005	83	73	0.511	0.004	59	44	0.494	0.006	4	19	0.534	0.014	12	7	0.515	0.015	24	11	0.496	0.012	21	29
chrII	147197	A	T	44	68	0.523	0.004	48	44	0.520	0.005	12	16	0.460	0.009	13	16	0.489	0.009	64	57	0.512	0.005	47	41	0.529	0.005	75	53	0.510	0.004	38	41	0.494	0.006	6	7	0.534	0.014	3	5	0.515	0.015	8	8	0.494	0.012	22	19
chrII	147484	A	G	49	67	0.522	0.004	53	41	0.519	0.005	4	12	0.459	0.009	5	5	0.489	0.009	44	53	0.512	0.005	30	20	0.528	0.005	57	78	0.510	0.004	25	18	0.493	0.006	6	3	0.534	0.014	1	2	0.516	0.015	3	1	0.493	0.012	10	8
chrII	148172	C	T	82	81	0.524	0.004	82	61	0.519	0.005	12	25	0.459	0.009	24	15	0.490	0.009	75	56	0.512	0.005	87	45	0.527	0.005	97	85	0.509	0.004	36	37	0.493	0.006	11	15	0.533	0.014	7	9	0.516	0.015	8	11	0.494	0.012	27	28
chrII	148327	A	T	72	63	0.524	0.004	61	51	0.519	0.005	19	16	0.459	0.009	28	16	0.489	0.009	53	52	0.512	0.005	69	58	0.527	0.005	76	81	0.509	0.004	37	45	0.492	0.006	14	9	0.533	0.014	13	10	0.514	0.015	12	8	0.494	0.012	25	18
chrII	148429	C	T	56	63	0.524	0.004	62	49	0.519	0.005	17	24	0.460	0.009	21	8	0.489	0.009	58	48	0.512	0.005	43	50	0.526	0.005	79	76	0.509	0.004	38	39	0.492	0.006	11	2	0.533	0.014	2	2	0.514	0.015	10	8	0.494	0.012	18	9
chrII	148600	T	A	105	74	0.524	0.004	66	59	0.519	0.005	12	17	0.460	0.009	11	14	0.489	0.009	93	65	0.512	0.005	43	42	0.526	0.005	107	107	0.509	0.004	26	30	0.492	0.006	3	5	0.533	0.014	6	3	0.514	0.015	8	7	0.494	0.012	7	23
chrII	148736	C	T	76	60	0.523	0.004	54	65	0.519	0.005	10	15	0.461	0.009	11	18	0.488	0.009	63	56	0.512	0.005	53	29	0.526	0.005	83	90	0.509	0.004	35	38	0.490	0.006	3	5	0.533	0.014	5	4	0.515	0.015	7	3	0.495	0.012	9	9
chrII	149026	C	T	86	61	0.524	0.004	60	70	0.520	0.005	15	8	0.461	0.009	23	12	0.485	0.009	64	54	0.511	0.005	34	23	0.526	0.005	85	77	0.509	0.004	39	31	0.490	0.006	4	8	0.534	0.014	19	5	0.516	0.015	5	4	0.492	0.012	14	10
chrII	149400	T	C	79	57	0.525	0.004	51	62	0.519	0.005	18	19	0.461	0.009	19	18	0.483	0.009	60	65	0.510	0.005	53	44	0.527	0.005	81	89	0.510	0.004	34	45	0.489	0.006	8	7	0.537	0.014	6	9	0.516	0.015	4	8	0.492	0.012	13	23
chrII	149696	A	C	58	75	0.526	0.004	59	73	0.518	0.005	8	9	0.461	0.009	11	20	0.482	0.009	59	63	0.512	0.005	38	42	0.526	0.005	74	94	0.510	0.004	43	33	0.487	0.006	2	4	0.536	0.014	2	5	0.514	0.015	15	11	0.490	0.012	14	19
chrII	149872	T	C	64	71	0.527	0.004	65	45	0.519	0.005	16	16	0.460	0.009	25	12	0.483	0.009	64	63	0.512	0.005	60	48	0.526	0.005	63	95	0.510	0.004	51	33	0.487	0.006	14	10	0.536	0.014	5	13	0.513	0.015	15	9	0.492	0.012	20	28
chrII	150200	A	T	60	43	0.526	0.004	53	42	0.519	0.005	16	17	0.460	0.009	23	9	0.483	0.009	50	49	0.511	0.005	54	38	0.527	0.005	50	57	0.510	0.004	50	48	0.486	0.006	2	5	0.534	0.014	9	7	0.512	0.015	6	7	0.493	0.012	24	22
chrII	150303	C	T	42	46	0.526	0.004	52	42	0.519	0.005	10	9	0.460	0.009	17	11	0.483	0.009	51	41	0.511	0.005	38	25	0.527	0.005	74	46	0.510	0.004	55	37	0.486	0.006	7	7	0.534	0.014	12	0	0.512	0.015	8	5	0.493	0.012	17	19
chrII	150422	A	T	33	26	0.526	0.004	29	24	0.519	0.005	6	5	0.459	0.009	1	4	0.484	0.009	27	17	0.511	0.005	14	9	0.528	0.005	45	38	0.510	0.004	8	7	0.488	0.006	1	0	0.534	0.014	0	0	0.514	0.015	3	2	0.491	0.012	7	2
chrII	150513	C	T	31	29	0.528	0.004	34	31	0.519	0.005	7	17	0.460	0.009	1	17	0.484	0.009	22	28	0.511	0.005	28	19	0.528	0.005	41	46	0.510	0.004	14	15	0.489	0.006	7	6	0.534	0.014	2	0	0.513	0.016	9	7	0.492	0.012	12	7
chrII	150781	T	C	77	77	0.527	0.004	65	66	0.519	0.005	8	12	0.460	0.009	14	17	0.483	0.009	80	64	0.511	0.005	54	35	0.528	0.005	112	97	0.511	0.004	34	32	0.489	0.006	5	9	0.534	0.014	5	1	0.515	0.016	9	7	0.492	0.012	11	18
chrII	151212	A	T	58	58	0.527	0.004	65	42	0.519	0.005	9	5	0.459	0.009	6	11	0.481	0.009	57	50	0.511	0.005	19	29	0.528	0.005	68	60	0.511	0.004	14	16	0.490	0.006	7	4	0.533	0.014	3	4	0.517	0.015	5	4	0.493	0.012	5	7
chrII	151397	T	C	90	75	0.527	0.004	73	60	0.519	0.005	13	24	0.459	0.009	14	8	0.481	0.009	79	54	0.511	0.005	42	50	0.528	0.005	97	85	0.511	0.004	39	42	0.490	0.006	8	7	0.533	0.014	5	5	0.517	0.015	11	3	0.493	0.012	20	25
chrII	151407	G	T	85	71	0.527	0.004	65	59	0.519	0.005	10	21	0.459	0.009	13	7	0.481	0.009	73	51	0.511	0.005	38	43	0.528	0.005	94	85	0.511	0.004	36	39	0.490	0.006	7	7	0.533	0.014	4	5	0.517	0.015	11	3	0.493	0.012	20	25
chrII	151574	T	C	88	48	0.527	0.004	66	60	0.520	0.005	24	25	0.461	0.009	20	14	0.480	0.009	80	49	0.511	0.005	56	69	0.528	0.005	99	90	0.511	0.004	43	59	0.489	0.006	21	14	0.531	0.014	13	4	0.515	0.015	21	11	0.495	0.012	23	30
chrII	151682	A	G	79	88	0.527	0.004	69	80	0.520	0.005	19	17	0.461	0.009	20	15	0.480	0.009	69	69	0.511	0.005	72	60	0.528	0.005	86	102	0.511	0.004	45	56	0.489	0.006	17	12	0.531	0.014	3	8	0.516	0.015	18	11	0.495	0.012	18	29
chrII	151709	G	A	89	81	0.527	0.004	70	76	0.520	0.005	16	19	0.461	0.009	17	16	0.480	0.009	76	80	0.511	0.005	77	66	0.528	0.005	107	106	0.511	0.004	46	45	0.489	0.006	12	8	0.531	0.014	4	7	0.516	0.015	19	14	0.495	0.012	17	24
chrII	151724	G	A	94	92	0.527	0.004	61	77	0.520	0.005	15	20	0.461	0.009	21	17	0.480	0.009	85	91	0.511	0.005	75	56	0.528	0.005	116	106	0.511	0.004	46	45	0.489	0.006	12	9	0.531	0.014	3	11	0.516	0.015	18	12	0.495	0.012	16	27
chrII	151946	A	G	113	75	0.527	0.004	91	68	0.520	0.005	12	15	0.460	0.009	15	14	0.480	0.009	90	86	0.512	0.005	49	40	0.528	0.005	113	106	0.512	0.004	30	41	0.489	0.006	10	5	0.531	0.014	9	4	0.515	0.016	9	1	0.495	0.012	18	15
chrII	151976	G	A	106	77	0.528	0.004	85	68	0.521	0.005	10	14	0.461	0.009	14	15	0.481	0.009	78	87	0.512	0.005	47	40	0.528	0.005	114	97	0.511	0.004	22	46	0.490	0.006	11	4	0.531	0.014	9	4	0.518	0.015	5	4	0.499	0.012	18	15
chrII	152073	C	T	91	80	0.528	0.004	57	75	0.520	0.005	12	17	0.461	0.009	7	18	0.480	0.009	92	74	0.513	0.005	42	41	0.527	0.005	85	107	0.512	0.004	30	39	0.489	0.006	10	5	0.530	0.014	4	0	0.517	0.015	8	13	0.497	0.012	19	12
chrII	152204	A	G	77	67	0.528	0.004	57	60	0.520	0.005	18	13	0.460	0.009	11	21	0.481	0.009	82	59	0.512	0.005	48	41	0.528	0.005	106	94	0.512	0.004	47	46	0.489	0.006	2	8	0.532	0.014	9	7	0.516	0.015	4	10	0.498	0.012	26	13
chrII	152451	T	C	85	70	0.528	0.004	53	63	0.520	0.005	14	15	0.461	0.009	14	26	0.482	0.009	84	70	0.512	0.005	39	52	0.527	0.005	87	66	0.512	0.004	44	45	0.489	0.006	9	4	0.531	0.014	7	6	0.514	0.015	12	18	0.498	0.012	16	27
chrII	152455	C	T	85	70	0.528	0.004	53	63	0.520	0.005	14	15	0.461	0.009	14	26	0.482	0.009	84	70	0.512	0.005	39	52	0.527	0.005	87	66	0.512	0.004	44	45	0.489	0.006	9	4	0.531	0.014	7	6	0.514	0.015	12	18	0.498	0.012	16	27
chrII	152528	G	A	79	67	0.528	0.004	52	64	0.520	0.005	11	15	0.461	0.009	16	32	0.482	0.009	84	64	0.512	0.005	34	46	0.527	0.005	88	83	0.512	0.004	31	47	0.489	0.006	6	10	0.531	0.014	4	7	0.514	0.015	13	14	0.498	0.012	16	24
chrII	152612	A	G	70	78	0.529	0.004	55	54	0.520	0.005	15	15	0.463	0.009	19	25	0.482	0.009	83	58	0.512	0.005	44	41	0.526	0.005	86	68	0.512	0.004	32	42	0.489	0.006	12	10	0.532	0.014	7	3	0.514	0.015	11	9	0.497	0.012	17	20
chrII	152624	C	T	65	74	0.529	0.004	54	46	0.520	0.005	12	13	0.463	0.009	24	23	0.482	0.009	75	47	0.512	0.005	44	33	0.526	0.005	81	60	0.512	0.004	32	41	0.489	0.006	11	8	0.532	0.014	7	3	0.514	0.015	11	9	0.497	0.012	15	19
chrII	152750	A	C	64	57	0.529	0.004	62	38	0.520	0.005	8	13	0.463	0.009	16	19	0.482	0.009	60	47	0.512	0.005	37	48	0.526	0.005	62	43	0.512	0.004	28	35	0.489	0.006	7	3	0.532	0.014	6	2	0.514	0.015	7	3	0.497	0.012	17	15
chrII	152894	A	G	78	58	0.529	0.004	53	58	0.521	0.005	11	9	0.460	0.009	9	15	0.481	0.009	56	68	0.513	0.005	44	46	0.525	0.005	76	72	0.512	0.004	25	35	0.489	0.006	3	0	0.530	0.014	2	5	0.515	0.015	6	1	0.496	0.012	15	13
chrII	152949	A	G	65	68	0.529	0.004	49	62	0.521	0.005	9	9	0.460	0.009	5	20	0.481	0.009	55	53	0.513	0.005	50	40	0.525	0.005	74	66	0.512	0.004	26	39	0.489	0.006	5	3	0.530	0.014	5	6	0.515	0.015	15	6	0.496	0.012	22	18
chrII	153007	C	T	77	64	0.529	0.004	45	64	0.520	0.005	16	17	0.460	0.009	10	12	0.482	0.009	59	58	0.513	0.005	62	45	0.525	0.005	76	73	0.512	0.004	29	35	0.490	0.006	12	4	0.531	0.014	7	3	0.514	0.015	18	8	0.498	0.012	17	19
chrII	153732	T	A	40	25	0.530	0.004	33	25	0.519	0.005	2	3	0.464	0.009	4	0	0.483	0.009	28	27	0.511	0.005	22	13	0.526	0.005	37	32	0.513	0.004	8	9	0.492	0.006	1	0	0.531	0.014	1	1	0.518	0.015	1	1	0.497	0.012	10	3
chrII	153787	T	A	59	44	0.530	0.004	40	34	0.519	0.005	4	6	0.464	0.009	4	1	0.483	0.009	35	40	0.511	0.005	27	24	0.526	0.005	37	43	0.513	0.004	14	23	0.492	0.006	2	1	0.531	0.014	1	3	0.518	0.015	1	2	0.497	0.012	9	5
chrII	154001	A	C	60	57	0.531	0.004	51	43	0.518	0.005	20	29	0.465	0.009	23	20	0.481	0.009	48	39	0.511	0.005	43	40	0.525	0.005	65	63	0.513	0.004	39	38	0.490	0.006	12	13	0.531	0.014	4	4	0.517	0.015	17	10	0.496	0.012	11	24
chrII	154142	G	A	56	67	0.530	0.004	51	49	0.519	0.005	12	14	0.466	0.009	16	13	0.481	0.009	48	50	0.512	0.005	42	47	0.526	0.005	67	60	0.514	0.004	31	40	0.489	0.006	2	3	0.528	0.014	9	1	0.514	0.015	14	11	0.495	0.012	9	21
chrII	154160	A	G	53	55	0.530	0.004	45	37	0.519	0.005	10	12	0.466	0.009	14	7	0.481	0.009	47	47	0.512	0.005	43	38	0.526	0.005	71	55	0.514	0.004	35	35	0.489	0.006	3	2	0.528	0.014	7	0	0.514	0.015	13	7	0.495	0.012	10	19
chrII	154235	C	T	68	48	0.530	0.004	42	35	0.519	0.005	3	3	0.466	0.009	5	9	0.481	0.009	56	39	0.512	0.005	38	29	0.526	0.005	72	55	0.514	0.004	20	24	0.489	0.006	2	3	0.528	0.014	2	0	0.514	0.015	5	4	0.495	0.012	7	11
chrII	154740	A	G	74	51	0.531	0.004	63	59	0.518	0.005	10	12	0.466	0.009	6	10	0.483	0.009	49	56	0.511	0.005	37	29	0.527	0.005	73	72	0.514	0.004	21	25	0.490	0.006	3	4	0.530	0.014	6	4	0.515	0.015	4	3	0.498	0.012	8	11
chrII	154799	G	A	67	51	0.531	0.004	58	54	0.518	0.005	13	11	0.466	0.009	5	13	0.483	0.009	55	65	0.511	0.005	35	31	0.527	0.005	80	75	0.514	0.004	22	35	0.490	0.006	2	1	0.530	0.014	9	3	0.515	0.015	3	2	0.498	0.012	8	9
chrII	155354	A	G	52	38	0.533	0.004	35	33	0.519	0.005	7	8	0.468	0.009	6	6	0.483	0.009	46	19	0.510	0.005	18	19	0.526	0.005	43	34	0.515	0.004	8	7	0.489	0.006	4	1	0.529	0.014	2	5	0.520	0.015	9	5	0.498	0.012	11	15
chrII	155527	T	A	16	16	0.533	0.004	26	25	0.519	0.005	2	7	0.468	0.009	0	0	0.483	0.009	15	17	0.510	0.005	27	18	0.526	0.005	22	28	0.515	0.004	1	6	0.489	0.006	0	0	0.529	0.014	0	3	0.520	0.015	2	1	0.498	0.012	3	8
chrII	155591	C	T	12	8	0.533	0.004	20	20	0.519	0.005	0	4	0.468	0.009	2	1	0.483	0.009	11	13	0.510	0.005	27	17	0.526	0.005	21	20	0.515	0.004	3	9	0.489	0.006	2	3	0.529	0.014	4	3	0.520	0.015	2	0	0.498	0.012	2	6
chrII	155739	T	G	25	20	0.533	0.004	28	11	0.519	0.005	2	2	0.468	0.009	4	4	0.483	0.009	17	17	0.510	0.005	18	19	0.526	0.005	29	10	0.515	0.004	14	12	0.489	0.006	2	1	0.529	0.014	1	1	0.520	0.015	5	7	0.498	0.012	6	2
chrII	155783	A	G	29	22	0.533	0.004	29	15	0.519	0.005	2	3	0.468	0.009	7	6	0.483	0.009	28	16	0.510	0.005	17	20	0.526	0.005	37	20	0.515	0.004	16	15	0.489	0.006	2	1	0.529	0.014	0	0	0.520	0.015	6	6	0.498	0.012	5	7
chrII	155846	C	T	33	21	0.533	0.004	25	20	0.519	0.005	5	3	0.468	0.009	8	3	0.483	0.009	32	20	0.510	0.005	13	13	0.526	0.005	36	26	0.515	0.004	17	13	0.489	0.006	0	0	0.529	0.014	0	2	0.520	0.015	3	5	0.498	0.012	4	8
chrII	155972	C	T	52	39	0.533	0.004	49	24	0.519	0.005	11	16	0.468	0.009	7	7	0.483	0.009	29	39	0.510	0.005	20	22	0.526	0.005	63	39	0.515	0.004	22	22	0.489	0.006	4	1	0.529	0.014	5	6	0.520	0.015	4	1	0.498	0.012	7	9
chrII	156194	C	T	41	34	0.533	0.004	35	32	0.519	0.005	7	1	0.468	0.009	8	10	0.483	0.009	43	20	0.510	0.005	21	21	0.526	0.005	42	34	0.515	0.004	18	13	0.489	0.006	2	0	0.529	0.014	4	3	0.520	0.015	6	0	0.498	0.012	7	5
chrII	156203	C	A	39	36	0.533	0.004	33	34	0.519	0.005	7	1	0.468	0.009	7	10	0.483	0.009	38	22	0.510	0.005	22	20	0.526	0.005	40	34	0.515	0.004	17	13	0.489	0.006	1	0	0.529	0.014	4	3	0.520	0.015	6	0	0.498	0.012	6	6
chrII	156261	T	G	46	34	0.533	0.004	42	38	0.519	0.005	6	0	0.466	0.009	6	12	0.483	0.009	46	35	0.510	0.005	24	26	0.526	0.005	47	36	0.515	0.004	13	14	0.489	0.006	0	0	0.529	0.014	1	5	0.520	0.015	8	1	0.498	0.012	4	7
chrII	158114	A	G	79	55	0.534	0.004	56	56	0.521	0.005	25	20	0.475	0.009	29	28	0.486	0.009	68	51	0.511	0.005	63	55	0.529	0.005	77	58	0.519	0.004	66	60	0.491	0.006	15	14	0.530	0.015	13	18	0.523	0.015	25	15	0.499	0.012	30	32
chrII	158591	C	T	36	27	0.534	0.004	30	29	0.521	0.005	2	8	0.473	0.009	5	10	0.485	0.009	36	33	0.511	0.005	20	16	0.529	0.005	40	32	0.520	0.004	17	14	0.490	0.006	2	0	0.528	0.015	4	3	0.527	0.015	2	3	0.498	0.012	4	3
chrII	158800	G	T	60	60	0.534	0.004	54	32	0.519	0.005	19	24	0.475	0.009	33	26	0.485	0.009	71	57	0.511	0.005	59	65	0.527	0.005	62	61	0.521	0.004	60	59	0.488	0.006	6	16	0.528	0.015	5	7	0.524	0.015	15	19	0.501	0.012	21	20
chrII	158803	A	G	60	60	0.534	0.004	54	32	0.519	0.005	19	24	0.475	0.009	33	26	0.485	0.009	71	57	0.511	0.005	59	65	0.527	0.005	62	61	0.521	0.004	60	59	0.488	0.006	6	16	0.528	0.015	5	7	0.524	0.015	15	19	0.501	0.012	21	20
chrII	158953	G	A	65	77	0.535	0.004	69	52	0.520	0.005	23	26	0.477	0.009	46	31	0.485	0.009	70	72	0.511	0.005	85	82	0.527	0.005	104	80	0.520	0.004	87	90	0.489	0.006	16	21	0.526	0.015	22	11	0.523	0.015	18	22	0.500	0.012	34	41
chrII	159079	C	T	79	85	0.534	0.004	60	55	0.519	0.005	33	40	0.475	0.009	32	44	0.486	0.009	79	54	0.511	0.005	91	79	0.527	0.005	87	57	0.520	0.004	92	84	0.488	0.006	23	32	0.526	0.015	25	10	0.524	0.015	23	33	0.500	0.012	39	36
chrII	159139	T	G	88	80	0.534	0.004	56	42	0.519	0.005	44	43	0.475	0.009	39	42	0.486	0.009	70	51	0.511	0.005	97	92	0.527	0.005	96	79	0.520	0.004	80	97	0.488	0.006	22	35	0.526	0.015	29	7	0.524	0.015	27	39	0.500	0.012	46	38
chrII	159247	G	A	75	81	0.535	0.004	67	43	0.520	0.005	57	47	0.477	0.009	47	35	0.485	0.009	76	52	0.510	0.005	96	90	0.528	0.005	89	76	0.521	0.004	87	105	0.490	0.006	15	27	0.527	0.015	22	11	0.525	0.015	30	24	0.500	0.012	60	39
chrII	159797	C	T	61	55	0.535	0.004	49	43	0.518	0.005	7	12	0.475	0.009	13	19	0.488	0.009	70	36	0.510	0.005	45	33	0.528	0.005	73	75	0.521	0.004	24	30	0.490	0.006	4	2	0.524	0.015	2	5	0.526	0.015	8	10	0.502	0.012	11	9
[truncated: 40,771 more rows]
[truncated: 50 more columns]
