# Supplementary material for: Natural variants suppress mutations in hundreds of essential genes
Source: Mol Syst Biol. 2021 May 27;17(5):e10138. doi: 10.15252/msb.202010138 (PMC8156963; doi:10.15252/msb.202010138)
Supplement: Supplementary file 6 — Dataset EV4 [file MSB-17-e10138-s001.zip › seq_Y14278.xls]

#Chromosome	Location	Ref_allele	Alt_allele	TSQ741_Y14278_26.2_ref_count	TSQ741_Y14278_26.2_alt_count	TSQ741_Y14278_26.2_posterior_mean	TSQ741_Y14278_26.2_posterior_SD	TSQ535_Y14278_34.2_ref_count	TSQ535_Y14278_34.2_alt_count	TSQ535_Y14278_34.2_posterior_mean	TSQ535_Y14278_34.2_posterior_SD	TSQ535_Y14278_34.1_ref_count	TSQ535_Y14278_34.1_alt_count	TSQ535_Y14278_34.1_posterior_mean	TSQ535_Y14278_34.1_posterior_SD	TSQ535_Y14278_26.1_ref_count	TSQ535_Y14278_26.1_alt_count	TSQ535_Y14278_26.1_posterior_mean	TSQ535_Y14278_26.1_posterior_SD	TSQ1535_Y14278_34.1_ref_count	TSQ1535_Y14278_34.1_alt_count	TSQ1535_Y14278_34.1_posterior_mean	TSQ1535_Y14278_34.1_posterior_SD	TSQ1029_Y14278_34.1_ref_count	TSQ1029_Y14278_34.1_alt_count	TSQ1029_Y14278_34.1_posterior_mean	TSQ1029_Y14278_34.1_posterior_SD	TSQ1975_Y14278_26.1_ref_count	TSQ1975_Y14278_26.1_alt_count	TSQ1975_Y14278_26.1_posterior_mean	TSQ1975_Y14278_26.1_posterior_SD	TSQ1535_Y14278_26.1_ref_count	TSQ1535_Y14278_26.1_alt_count	TSQ1535_Y14278_26.1_posterior_mean	TSQ1535_Y14278_26.1_posterior_SD	SN851_Y14278_26.2_ref_count	SN851_Y14278_26.2_alt_count	SN851_Y14278_26.2_posterior_mean	SN851_Y14278_26.2_posterior_SD	TSQ1980_Y14278_34.2_ref_count	TSQ1980_Y14278_34.2_alt_count	TSQ1980_Y14278_34.2_posterior_mean	TSQ1980_Y14278_34.2_posterior_SD	TSQ1975_Y14278_26.2_ref_count	TSQ1975_Y14278_26.2_alt_count	TSQ1975_Y14278_26.2_posterior_mean	TSQ1975_Y14278_26.2_posterior_SD	TSQ741_Y14278_26.1_ref_count	TSQ741_Y14278_26.1_alt_count
chrI	111	C	T	27	109	0.364	0.030	83	237	0.357	0.016	79	261	0.345	0.015	70	208	0.368	0.016	140	340	0.466	0.011	22	54	0.482	0.036	37	182	0.363	0.018	85	236	0.446	0.014	112	389	0.368	0.012	45	95	0.373	0.024	69	186	0.461	0.015	84	314
chrI	136	G	A	14	88	0.364	0.030	50	174	0.357	0.016	46	205	0.345	0.015	38	113	0.368	0.016	126	237	0.466	0.011	8	37	0.482	0.036	22	122	0.363	0.018	70	180	0.446	0.014	51	240	0.368	0.012	22	83	0.373	0.024	53	124	0.461	0.015	40	208
chrI	262	A	G	8	23	0.364	0.030	19	62	0.357	0.016	28	59	0.345	0.015	21	71	0.368	0.015	62	85	0.466	0.011	6	17	0.482	0.036	19	45	0.363	0.018	48	53	0.446	0.014	43	100	0.368	0.012	20	32	0.373	0.024	32	58	0.461	0.015	19	78
chrI	265	A	G	8	23	0.364	0.030	19	62	0.357	0.016	28	59	0.345	0.015	21	71	0.368	0.015	62	85	0.466	0.011	6	17	0.482	0.036	19	45	0.363	0.018	48	53	0.446	0.014	43	100	0.368	0.012	20	32	0.373	0.024	32	58	0.461	0.015	19	78
chrI	268	A	C	8	23	0.364	0.030	19	62	0.357	0.016	28	59	0.345	0.015	21	71	0.368	0.015	62	85	0.466	0.011	6	17	0.482	0.036	19	45	0.363	0.018	48	53	0.446	0.014	43	100	0.368	0.012	20	32	0.373	0.024	32	58	0.461	0.015	19	78
chrI	270	C	T	8	23	0.364	0.030	19	62	0.357	0.016	28	59	0.345	0.015	21	71	0.368	0.015	62	85	0.466	0.011	6	17	0.482	0.036	19	45	0.363	0.018	48	53	0.446	0.014	43	100	0.368	0.012	20	32	0.373	0.024	32	58	0.461	0.015	19	78
chrI	285	G	C	8	23	0.364	0.030	19	62	0.357	0.016	28	59	0.345	0.015	21	71	0.368	0.015	62	85	0.466	0.011	6	17	0.482	0.036	19	45	0.363	0.018	48	53	0.446	0.014	43	100	0.368	0.012	20	32	0.373	0.024	32	58	0.461	0.015	19	78
chrI	286	A	T	8	23	0.364	0.030	19	62	0.357	0.016	28	59	0.345	0.015	21	71	0.368	0.015	62	85	0.466	0.011	6	17	0.482	0.036	19	45	0.363	0.018	48	53	0.446	0.014	43	100	0.368	0.012	20	32	0.373	0.024	32	58	0.461	0.015	19	78
chrI	287	C	G	8	23	0.364	0.030	19	62	0.357	0.016	28	59	0.345	0.015	21	71	0.368	0.015	62	85	0.466	0.011	6	17	0.482	0.036	19	45	0.363	0.018	48	53	0.446	0.014	43	100	0.368	0.012	20	32	0.373	0.024	32	58	0.461	0.015	19	78
chrI	305	C	G	8	23	0.364	0.030	19	62	0.357	0.016	28	59	0.345	0.015	21	71	0.368	0.015	62	85	0.466	0.011	6	17	0.482	0.036	19	45	0.363	0.018	48	53	0.446	0.014	43	100	0.368	0.012	20	32	0.373	0.024	32	58	0.461	0.015	19	78
chrI	349	C	T	111	135	0.364	0.030	284	383	0.357	0.016	317	370	0.345	0.015	308	369	0.368	0.015	498	525	0.466	0.011	56	63	0.482	0.036	219	262	0.363	0.018	342	322	0.446	0.014	437	573	0.368	0.012	205	159	0.373	0.024	295	322	0.461	0.015	291	384
chrI	459	A	C	24	185	0.364	0.030	92	337	0.357	0.016	112	413	0.345	0.015	97	324	0.368	0.015	186	446	0.466	0.011	40	55	0.482	0.036	78	233	0.363	0.018	130	336	0.446	0.014	150	502	0.368	0.012	64	182	0.373	0.024	124	270	0.461	0.015	105	374
chrI	476	G	T	11	130	0.364	0.030	63	246	0.357	0.016	72	273	0.345	0.015	68	224	0.368	0.015	150	315	0.466	0.011	31	40	0.482	0.036	47	143	0.363	0.018	98	224	0.446	0.014	96	319	0.368	0.012	38	135	0.373	0.024	98	191	0.461	0.015	62	243
chrI	490	C	A	11	130	0.364	0.030	63	246	0.357	0.016	72	273	0.345	0.015	68	224	0.368	0.015	150	315	0.466	0.011	31	40	0.482	0.036	47	143	0.363	0.018	98	224	0.446	0.014	96	319	0.368	0.012	38	135	0.373	0.024	98	191	0.461	0.015	62	243
chrI	509	G	A	61	151	0.364	0.030	145	307	0.357	0.016	166	358	0.345	0.015	176	281	0.368	0.015	267	397	0.466	0.011	54	52	0.482	0.036	119	191	0.363	0.018	187	278	0.446	0.014	171	412	0.368	0.012	79	172	0.373	0.024	178	237	0.461	0.015	164	325
chrI	537	T	C	47	113	0.364	0.030	121	269	0.357	0.016	139	299	0.345	0.015	137	253	0.368	0.015	244	351	0.466	0.011	40	47	0.482	0.036	84	175	0.363	0.018	182	253	0.446	0.014	194	329	0.368	0.012	72	133	0.373	0.024	169	191	0.461	0.015	142	290
chrI	610	G	A	17	21	0.364	0.030	52	96	0.357	0.016	49	114	0.345	0.015	50	82	0.368	0.015	141	153	0.466	0.011	23	14	0.482	0.036	42	55	0.363	0.018	75	79	0.446	0.014	85	163	0.368	0.012	25	46	0.373	0.024	78	90	0.461	0.015	45	106
chrI	675	A	T	13	9	0.364	0.030	69	45	0.357	0.016	63	30	0.345	0.015	51	40	0.368	0.015	145	89	0.466	0.011	9	4	0.482	0.036	34	19	0.363	0.018	66	34	0.446	0.014	81	96	0.368	0.012	23	15	0.373	0.024	41	34	0.461	0.015	51	45
chrI	677	T	C	13	9	0.364	0.030	69	45	0.357	0.016	63	30	0.345	0.015	51	40	0.368	0.015	145	89	0.466	0.011	9	4	0.482	0.036	34	19	0.363	0.018	66	34	0.446	0.014	81	96	0.368	0.012	23	15	0.373	0.024	41	34	0.461	0.015	51	45
chrI	681	G	A	13	9	0.364	0.030	69	45	0.357	0.016	63	30	0.345	0.015	51	40	0.368	0.015	145	89	0.466	0.011	9	4	0.482	0.036	34	19	0.363	0.018	66	34	0.446	0.014	81	96	0.368	0.012	23	15	0.373	0.024	41	34	0.461	0.015	51	45
chrI	686	A	G	16	13	0.364	0.030	82	95	0.357	0.016	90	77	0.345	0.015	71	85	0.368	0.015	183	151	0.466	0.011	11	11	0.482	0.036	47	44	0.363	0.018	85	77	0.446	0.014	122	161	0.368	0.012	27	28	0.373	0.024	60	65	0.461	0.015	80	86
chrI	768	T	C	7	27	0.364	0.030	31	77	0.357	0.016	37	65	0.345	0.015	38	76	0.368	0.015	119	122	0.466	0.011	9	20	0.482	0.036	27	45	0.363	0.018	54	73	0.446	0.014	78	127	0.368	0.012	17	23	0.373	0.024	33	66	0.461	0.015	47	94
chrI	769	C	G	7	27	0.364	0.030	31	77	0.357	0.016	37	65	0.345	0.015	38	76	0.368	0.015	119	122	0.466	0.011	9	20	0.482	0.036	27	45	0.363	0.018	54	73	0.446	0.014	78	127	0.368	0.012	17	23	0.373	0.024	33	66	0.461	0.015	47	94
chrI	772	C	T	7	27	0.364	0.030	31	77	0.357	0.016	37	65	0.345	0.015	38	76	0.368	0.015	119	122	0.466	0.011	9	20	0.482	0.036	27	45	0.363	0.018	54	73	0.446	0.014	78	127	0.368	0.012	17	23	0.373	0.024	33	66	0.461	0.015	47	94
chrI	774	T	C	7	27	0.364	0.030	31	77	0.357	0.016	37	65	0.345	0.015	38	76	0.368	0.015	119	122	0.466	0.011	9	20	0.482	0.036	27	45	0.363	0.018	54	73	0.446	0.014	78	127	0.368	0.012	17	23	0.373	0.024	33	66	0.461	0.015	47	94
chrI	1025	C	T	36	70	0.364	0.030	78	178	0.357	0.016	109	157	0.345	0.015	97	198	0.368	0.015	177	280	0.466	0.011	8	50	0.482	0.036	73	118	0.363	0.018	147	178	0.446	0.014	153	304	0.368	0.012	36	95	0.373	0.024	101	135	0.461	0.015	89	182
chrI	1217	C	T	57	28	0.364	0.030	121	110	0.357	0.016	139	125	0.345	0.015	119	101	0.368	0.015	211	208	0.466	0.011	25	31	0.482	0.036	79	93	0.363	0.018	155	125	0.446	0.014	194	194	0.368	0.012	63	38	0.373	0.024	108	112	0.461	0.015	115	136
chrI	1263	C	T	19	37	0.364	0.030	52	130	0.357	0.016	63	148	0.345	0.015	46	127	0.368	0.015	104	215	0.466	0.011	4	32	0.482	0.036	39	91	0.363	0.018	68	123	0.446	0.014	83	213	0.368	0.012	29	40	0.373	0.024	48	99	0.461	0.015	57	126
chrI	1302	A	G	29	59	0.364	0.030	69	149	0.357	0.016	99	151	0.345	0.015	88	157	0.368	0.015	152	203	0.466	0.011	13	43	0.482	0.036	55	100	0.363	0.018	105	126	0.446	0.014	127	229	0.368	0.012	40	37	0.373	0.024	79	122	0.461	0.015	93	160
chrI	1379	T	C	8	19	0.364	0.030	16	52	0.357	0.016	19	42	0.345	0.015	21	51	0.368	0.015	54	64	0.466	0.011	5	12	0.482	0.036	17	28	0.363	0.018	24	36	0.446	0.014	33	79	0.368	0.012	6	15	0.373	0.024	21	37	0.461	0.015	8	49
chrI	1382	G	A	8	19	0.364	0.030	16	52	0.357	0.016	19	42	0.345	0.015	21	51	0.368	0.015	54	64	0.466	0.011	5	12	0.482	0.036	17	28	0.363	0.018	24	36	0.446	0.014	33	79	0.368	0.012	6	15	0.373	0.024	21	37	0.461	0.015	8	49
chrI	1397	A	G	9	13	0.364	0.030	16	46	0.357	0.016	19	43	0.345	0.015	25	47	0.368	0.015	59	51	0.466	0.011	6	10	0.482	0.036	16	34	0.363	0.018	23	32	0.446	0.014	32	72	0.368	0.012	6	14	0.373	0.024	22	26	0.461	0.015	7	63
chrI	1706	T	A	0	0	0.364	0.030	8	12	0.357	0.016	21	9	0.345	0.015	10	6	0.368	0.015	24	15	0.466	0.011	2	1	0.482	0.036	12	3	0.363	0.018	11	13	0.446	0.014	22	7	0.368	0.012	2	2	0.373	0.024	8	7	0.461	0.015	17	9
chrI	1802	T	C	12	4	0.364	0.030	46	33	0.357	0.016	31	30	0.345	0.015	26	25	0.368	0.015	53	43	0.466	0.011	12	4	0.482	0.036	14	25	0.363	0.018	42	26	0.446	0.014	51	33	0.368	0.012	11	12	0.373	0.024	32	20	0.461	0.015	26	33
chrI	1885	A	T	33	0	0.364	0.030	55	0	0.357	0.016	58	0	0.345	0.015	49	0	0.368	0.015	99	0	0.466	0.011	4	19	0.482	0.036	24	0	0.363	0.018	92	0	0.446	0.014	88	0	0.368	0.012	33	0	0.373	0.024	70	0	0.461	0.015	62	0
chrI	2287	T	C	24	29	0.364	0.030	106	74	0.357	0.016	118	72	0.345	0.015	106	46	0.368	0.015	192	145	0.466	0.011	23	21	0.482	0.036	63	47	0.363	0.018	117	70	0.446	0.014	153	140	0.368	0.012	27	39	0.373	0.024	79	50	0.461	0.015	103	99
chrI	2331	A	C	26	21	0.364	0.030	115	82	0.357	0.016	106	71	0.345	0.015	102	45	0.368	0.015	184	142	0.466	0.011	17	19	0.482	0.036	58	47	0.363	0.018	113	71	0.446	0.014	151	143	0.368	0.012	27	38	0.373	0.024	75	66	0.461	0.015	119	102
chrI	2340	T	C	25	24	0.364	0.030	117	74	0.357	0.016	107	64	0.345	0.015	100	39	0.368	0.015	184	124	0.466	0.011	15	16	0.482	0.036	60	42	0.363	0.018	114	65	0.446	0.014	156	129	0.368	0.012	29	31	0.373	0.024	81	59	0.461	0.015	124	82
chrI	2406	A	C	5	24	0.364	0.030	22	91	0.357	0.016	31	88	0.345	0.015	16	65	0.368	0.015	72	154	0.466	0.011	15	17	0.482	0.036	13	55	0.363	0.018	50	53	0.446	0.014	47	153	0.368	0.012	8	34	0.373	0.024	32	61	0.461	0.015	22	92
chrI	2418	G	A	4	17	0.364	0.030	25	68	0.357	0.016	31	69	0.345	0.015	17	50	0.368	0.015	67	123	0.466	0.011	15	14	0.482	0.036	13	41	0.363	0.018	43	48	0.446	0.014	43	131	0.368	0.012	8	28	0.373	0.024	36	45	0.461	0.015	23	64
chrI	2419	T	C	4	17	0.364	0.030	25	68	0.357	0.016	31	69	0.345	0.015	17	50	0.368	0.015	67	123	0.466	0.011	15	14	0.482	0.036	13	41	0.363	0.018	43	48	0.446	0.014	43	131	0.368	0.012	8	28	0.373	0.024	36	45	0.461	0.015	23	64
chrI	2442	A	C	11	13	0.364	0.030	43	34	0.357	0.016	54	47	0.345	0.015	36	26	0.368	0.015	110	85	0.466	0.011	17	14	0.482	0.036	29	32	0.363	0.018	67	31	0.446	0.014	92	86	0.368	0.012	13	25	0.373	0.024	53	34	0.461	0.015	57	40
chrI	2446	C	G	11	13	0.364	0.030	43	34	0.357	0.016	54	47	0.345	0.015	36	26	0.368	0.015	110	85	0.466	0.011	17	14	0.482	0.036	29	32	0.363	0.018	67	31	0.446	0.014	92	86	0.368	0.012	13	25	0.373	0.024	53	34	0.461	0.015	57	40
chrI	2449	T	C	11	13	0.364	0.030	43	34	0.357	0.016	54	47	0.345	0.015	36	26	0.368	0.015	110	85	0.466	0.011	17	14	0.482	0.036	29	32	0.363	0.018	67	31	0.446	0.014	92	86	0.368	0.012	13	25	0.373	0.024	53	34	0.461	0.015	57	40
chrI	2451	A	T	11	13	0.364	0.030	43	34	0.357	0.016	54	47	0.345	0.015	36	26	0.368	0.015	110	85	0.466	0.011	17	14	0.482	0.036	29	32	0.363	0.018	67	31	0.446	0.014	92	86	0.368	0.012	13	25	0.373	0.024	53	34	0.461	0.015	57	40
chrI	2455	G	C	11	13	0.364	0.030	43	34	0.357	0.016	54	47	0.345	0.015	36	26	0.368	0.015	110	85	0.466	0.011	17	14	0.482	0.036	29	32	0.363	0.018	67	31	0.446	0.014	92	86	0.368	0.012	13	25	0.373	0.024	53	34	0.461	0.015	57	40
chrI	2532	T	C	8	15	0.364	0.030	19	55	0.357	0.016	31	59	0.345	0.015	26	33	0.368	0.015	60	94	0.466	0.011	7	11	0.482	0.036	16	47	0.363	0.018	15	55	0.446	0.014	40	110	0.368	0.012	8	30	0.373	0.024	16	34	0.461	0.015	18	57
chrI	2535	C	A	8	15	0.364	0.030	19	55	0.357	0.016	31	59	0.345	0.015	26	33	0.368	0.015	60	94	0.466	0.011	7	11	0.482	0.036	16	47	0.363	0.018	15	55	0.446	0.014	40	110	0.368	0.012	8	30	0.373	0.024	16	34	0.461	0.015	18	57
chrI	2536	A	G	8	15	0.364	0.030	19	55	0.357	0.016	31	59	0.345	0.015	26	33	0.368	0.015	60	94	0.466	0.011	7	11	0.482	0.036	16	47	0.363	0.018	15	55	0.446	0.014	40	110	0.368	0.012	8	30	0.373	0.024	16	34	0.461	0.015	18	57
chrI	2551	C	T	17	16	0.364	0.030	58	58	0.357	0.016	59	63	0.345	0.015	60	36	0.368	0.015	109	99	0.466	0.011	10	11	0.482	0.036	32	51	0.363	0.018	38	60	0.446	0.014	78	119	0.368	0.012	15	32	0.373	0.024	42	41	0.461	0.015	41	60
chrI	2709	G	T	5	13	0.364	0.030	32	39	0.357	0.016	22	71	0.345	0.015	27	52	0.368	0.015	62	63	0.466	0.011	9	6	0.482	0.036	18	34	0.363	0.018	39	51	0.446	0.014	50	80	0.368	0.012	16	18	0.373	0.024	45	34	0.461	0.015	19	52
chrI	2825	G	C	6	6	0.364	0.030	17	48	0.357	0.016	15	34	0.345	0.015	13	32	0.368	0.015	52	51	0.466	0.011	6	4	0.482	0.036	12	32	0.363	0.018	31	43	0.446	0.014	39	65	0.368	0.012	8	14	0.373	0.024	31	40	0.461	0.015	13	38
chrI	2891	G	T	6	3	0.364	0.030	7	39	0.357	0.016	12	30	0.345	0.015	7	15	0.368	0.015	42	40	0.466	0.011	0	2	0.482	0.036	12	15	0.363	0.018	27	32	0.446	0.014	24	48	0.368	0.012	8	11	0.373	0.024	19	31	0.461	0.015	5	22
chrI	2914	G	A	11	0	0.364	0.030	17	16	0.357	0.016	21	11	0.345	0.015	12	7	0.368	0.015	41	15	0.466	0.011	0	1	0.482	0.036	15	4	0.363	0.018	31	16	0.446	0.014	39	24	0.368	0.012	7	5	0.373	0.024	28	12	0.461	0.015	15	11
chrI	2970	T	C	8	0	0.364	0.030	10	15	0.357	0.016	13	8	0.345	0.015	10	9	0.368	0.015	35	18	0.466	0.011	0	3	0.482	0.036	15	9	0.363	0.018	26	9	0.446	0.014	47	25	0.368	0.012	4	2	0.373	0.024	21	11	0.461	0.015	16	12
chrI	3022	C	G	3	0	0.364	0.030	7	14	0.357	0.016	9	6	0.345	0.015	10	10	0.368	0.015	31	17	0.466	0.011	0	2	0.482	0.036	13	7	0.363	0.018	22	8	0.446	0.014	40	19	0.368	0.012	1	3	0.373	0.024	26	8	0.461	0.015	15	12
chrI	3106	T	A	2	1	0.369	0.029	8	11	0.356	0.015	4	6	0.352	0.015	9	5	0.372	0.015	29	9	0.468	0.011	2	1	0.507	0.035	10	6	0.370	0.017	16	9	0.452	0.014	16	20	0.372	0.011	1	1	0.379	0.023	18	5	0.466	0.015	8	7
chrI	3197	G	A	0	1	0.369	0.029	2	1	0.356	0.015	3	0	0.352	0.015	2	2	0.372	0.015	15	4	0.468	0.011	2	0	0.507	0.035	4	6	0.370	0.017	10	5	0.452	0.014	10	13	0.372	0.011	4	0	0.379	0.023	4	2	0.466	0.015	4	4
chrI	3226	G	A	5	0	0.369	0.029	3	1	0.356	0.015	6	3	0.352	0.015	3	4	0.372	0.015	19	7	0.468	0.011	2	0	0.507	0.035	4	5	0.370	0.017	12	5	0.452	0.014	15	16	0.372	0.011	4	2	0.379	0.023	5	4	0.466	0.015	8	3
chrI	3942	G	A	3	6	0.369	0.029	11	19	0.356	0.015	9	18	0.352	0.015	4	17	0.372	0.015	19	33	0.469	0.011	4	0	0.507	0.035	2	10	0.370	0.017	11	16	0.452	0.014	17	43	0.372	0.011	3	6	0.379	0.023	8	24	0.466	0.015	15	15
chrI	4084	A	G	0	5	0.369	0.029	15	25	0.356	0.015	17	23	0.352	0.015	10	21	0.372	0.015	22	47	0.469	0.011	9	0	0.507	0.035	11	23	0.370	0.017	10	19	0.452	0.014	24	36	0.372	0.011	5	5	0.379	0.023	16	11	0.466	0.015	6	25
chrI	4119	G	A	0	7	0.369	0.029	14	28	0.356	0.015	14	25	0.352	0.015	13	21	0.372	0.015	26	56	0.469	0.011	7	0	0.507	0.035	10	26	0.370	0.017	10	21	0.452	0.014	27	36	0.372	0.011	2	10	0.379	0.023	15	15	0.466	0.015	6	20
chrI	4162	A	C	2	3	0.369	0.029	7	19	0.356	0.015	9	23	0.352	0.015	15	17	0.372	0.015	32	39	0.469	0.011	7	0	0.507	0.035	7	22	0.370	0.017	9	23	0.452	0.014	23	37	0.372	0.011	4	10	0.379	0.023	12	12	0.466	0.015	5	11
chrI	4324	G	A	0	6	0.369	0.029	7	12	0.356	0.015	11	19	0.352	0.015	16	21	0.372	0.015	29	32	0.469	0.011	4	0	0.507	0.035	5	24	0.370	0.018	19	24	0.452	0.014	20	36	0.372	0.011	7	10	0.379	0.023	21	20	0.466	0.015	19	30
chrI	4331	C	A	0	6	0.369	0.029	9	11	0.356	0.015	13	17	0.352	0.015	13	20	0.372	0.015	31	31	0.469	0.011	4	0	0.507	0.035	5	24	0.370	0.018	14	25	0.452	0.014	23	34	0.372	0.011	5	9	0.379	0.023	24	12	0.466	0.015	19	27
chrI	4399	C	A	2	0	0.379	0.028	9	12	0.364	0.015	9	18	0.365	0.015	7	21	0.383	0.015	29	24	0.477	0.011	0	0	0.515	0.033	3	16	0.377	0.017	12	26	0.461	0.013	21	37	0.380	0.011	2	10	0.394	0.023	10	13	0.469	0.014	8	23
chrI	4517	A	G	6	0	0.379	0.028	9	12	0.364	0.015	4	7	0.365	0.015	5	11	0.383	0.015	17	10	0.477	0.011	3	0	0.515	0.033	3	7	0.377	0.017	6	9	0.461	0.013	19	31	0.380	0.011	1	6	0.394	0.023	4	3	0.469	0.014	5	14
chrI	4532	A	T	5	0	0.379	0.028	9	14	0.364	0.015	4	7	0.365	0.015	5	10	0.383	0.015	17	10	0.477	0.011	3	0	0.515	0.033	4	5	0.377	0.017	7	9	0.461	0.013	19	29	0.380	0.011	1	6	0.394	0.023	3	3	0.469	0.014	7	14
chrI	4684	C	A	2	3	0.379	0.028	5	22	0.364	0.015	8	12	0.365	0.015	7	20	0.383	0.015	22	15	0.478	0.011	2	2	0.515	0.033	8	16	0.377	0.017	8	14	0.461	0.013	17	33	0.380	0.011	3	3	0.394	0.023	17	9	0.469	0.014	7	11
chrI	4818	C	T	1	5	0.379	0.028	7	25	0.364	0.015	12	14	0.365	0.015	7	33	0.383	0.015	31	28	0.478	0.011	4	5	0.515	0.033	6	22	0.377	0.017	16	19	0.461	0.013	14	37	0.380	0.011	1	4	0.394	0.023	14	17	0.469	0.014	12	17
chrI	4859	T	C	2	7	0.379	0.028	8	27	0.364	0.015	11	12	0.365	0.015	7	37	0.383	0.015	22	23	0.478	0.011	3	6	0.515	0.033	8	25	0.377	0.017	12	16	0.461	0.013	10	32	0.380	0.011	1	3	0.394	0.023	11	13	0.469	0.014	5	13
chrI	5434	A	G	5	2	0.379	0.028	10	10	0.365	0.015	17	10	0.365	0.015	11	13	0.383	0.015	48	24	0.478	0.011	13	0	0.515	0.033	9	6	0.377	0.017	18	9	0.461	0.013	35	32	0.380	0.011	7	4	0.394	0.023	33	9	0.469	0.014	12	9
chrI	5446	A	T	0	5	0.379	0.028	17	7	0.365	0.015	17	7	0.365	0.015	14	11	0.383	0.015	53	13	0.478	0.011	9	3	0.515	0.033	10	3	0.377	0.017	19	8	0.461	0.013	51	15	0.380	0.011	5	6	0.394	0.023	14	25	0.469	0.014	15	8
chrI	5569	G	A	2	0	0.379	0.028	11	9	0.365	0.015	9	5	0.365	0.015	10	11	0.383	0.015	22	9	0.478	0.011	5	0	0.515	0.033	4	1	0.377	0.017	10	6	0.461	0.013	17	9	0.380	0.011	2	3	0.394	0.023	7	10	0.469	0.014	11	6
chrI	5576	G	C	2	0	0.379	0.028	11	9	0.365	0.015	9	5	0.365	0.015	10	11	0.383	0.015	22	9	0.478	0.011	5	0	0.515	0.033	4	1	0.377	0.017	10	6	0.461	0.013	17	9	0.380	0.011	2	3	0.394	0.023	7	10	0.469	0.014	11	6
chrI	5627	A	G	0	3	0.379	0.028	7	8	0.365	0.015	7	7	0.365	0.015	11	7	0.383	0.015	15	13	0.478	0.011	3	0	0.515	0.033	5	1	0.377	0.017	10	8	0.461	0.013	16	8	0.380	0.011	0	2	0.394	0.023	6	9	0.469	0.014	12	6
chrI	5914	T	C	15	9	0.383	0.028	19	10	0.367	0.015	28	14	0.366	0.015	36	20	0.387	0.015	49	18	0.479	0.010	10	0	0.519	0.033	14	4	0.378	0.017	34	17	0.462	0.013	53	21	0.380	0.011	15	8	0.395	0.023	22	9	0.471	0.014	12	16
chrI	6031	A	G	1	6	0.383	0.028	8	13	0.367	0.015	1	19	0.366	0.015	9	18	0.387	0.015	23	26	0.479	0.010	1	0	0.519	0.033	6	3	0.378	0.017	9	12	0.462	0.013	18	27	0.380	0.011	3	9	0.395	0.023	7	16	0.471	0.014	8	12
chrI	6059	A	T	3	0	0.383	0.028	12	12	0.367	0.015	3	18	0.366	0.015	7	6	0.387	0.015	23	25	0.479	0.010	2	0	0.519	0.033	6	9	0.378	0.017	9	10	0.462	0.013	23	27	0.380	0.011	3	8	0.395	0.023	8	18	0.471	0.014	13	11
chrI	6091	C	T	2	0	0.383	0.028	10	10	0.362	0.014	4	9	0.364	0.014	7	6	0.387	0.015	16	23	0.474	0.010	2	0	0.519	0.033	3	8	0.374	0.017	8	10	0.461	0.013	14	27	0.378	0.011	3	7	0.395	0.023	9	9	0.469	0.014	12	5
chrI	6104	T	G	2	0	0.391	0.027	10	10	0.362	0.014	4	9	0.364	0.014	7	6	0.387	0.015	16	23	0.474	0.010	2	0	0.522	0.032	3	8	0.374	0.017	8	10	0.461	0.013	14	27	0.378	0.011	3	7	0.405	0.022	9	9	0.469	0.014	12	5
chrI	6123	G	T	6	0	0.391	0.027	6	14	0.362	0.014	3	15	0.364	0.014	7	10	0.389	0.014	21	24	0.474	0.010	0	0	0.522	0.032	2	6	0.374	0.017	10	10	0.461	0.013	14	28	0.379	0.011	4	6	0.405	0.022	10	10	0.469	0.014	14	7
chrI	6146	A	G	5	2	0.391	0.027	5	19	0.362	0.014	3	18	0.364	0.014	6	12	0.389	0.014	27	21	0.474	0.010	6	1	0.522	0.032	6	5	0.374	0.017	14	10	0.461	0.013	17	27	0.379	0.011	3	5	0.405	0.022	10	13	0.469	0.014	12	12
chrI	6153	G	C	3	2	0.391	0.027	3	21	0.362	0.014	2	18	0.364	0.014	5	12	0.389	0.014	22	19	0.474	0.010	7	1	0.522	0.032	7	6	0.374	0.017	11	9	0.461	0.013	12	24	0.379	0.011	2	5	0.405	0.022	10	6	0.469	0.014	9	13
chrI	6314	C	T	3	0	0.399	0.027	10	11	0.369	0.014	12	3	0.373	0.014	10	0	0.389	0.014	27	13	0.479	0.010	5	2	0.535	0.031	9	3	0.380	0.016	13	7	0.469	0.013	21	3	0.387	0.011	7	2	0.405	0.022	24	3	0.469	0.014	13	11
chrI	6315	G	A	3	0	0.399	0.027	10	11	0.369	0.014	12	3	0.373	0.014	10	0	0.389	0.014	27	13	0.479	0.010	5	2	0.535	0.031	9	3	0.380	0.016	13	7	0.469	0.013	21	3	0.387	0.011	7	2	0.405	0.022	24	3	0.469	0.014	13	11
chrI	6356	A	C	4	0	0.399	0.027	11	8	0.369	0.014	12	10	0.373	0.014	8	0	0.393	0.014	23	13	0.479	0.010	6	3	0.535	0.031	14	7	0.380	0.016	18	8	0.469	0.013	20	4	0.387	0.011	10	1	0.411	0.022	21	6	0.469	0.014	19	13
chrI	6365	G	A	5	1	0.399	0.027	16	8	0.369	0.014	16	12	0.373	0.014	12	2	0.393	0.014	26	16	0.479	0.010	8	3	0.535	0.031	13	8	0.380	0.016	20	10	0.469	0.013	25	6	0.387	0.011	9	1	0.411	0.022	23	6	0.469	0.014	20	12
chrI	6370	T	C	5	1	0.399	0.027	16	7	0.369	0.014	16	14	0.373	0.014	13	2	0.393	0.014	25	18	0.479	0.010	8	3	0.535	0.031	13	8	0.380	0.016	20	12	0.469	0.013	24	9	0.387	0.011	10	1	0.411	0.022	21	7	0.469	0.014	20	13
chrI	6410	A	C	4	4	0.399	0.027	17	5	0.369	0.014	10	14	0.373	0.014	12	6	0.393	0.014	27	16	0.479	0.010	8	6	0.535	0.031	13	7	0.380	0.016	19	11	0.469	0.013	25	13	0.387	0.011	13	2	0.411	0.022	21	11	0.469	0.014	23	13
chrI	6428	T	C	4	4	0.399	0.027	23	6	0.369	0.014	11	11	0.373	0.014	12	6	0.393	0.014	31	14	0.479	0.010	8	6	0.535	0.031	14	6	0.380	0.016	17	10	0.469	0.013	24	14	0.387	0.011	14	5	0.411	0.022	23	10	0.469	0.014	23	13
chrI	6449	G	A	4	4	0.399	0.027	25	6	0.369	0.014	13	13	0.373	0.014	16	7	0.393	0.014	35	16	0.479	0.010	9	4	0.535	0.031	12	5	0.380	0.016	20	11	0.469	0.013	30	16	0.387	0.011	16	6	0.411	0.022	22	10	0.469	0.014	26	14
chrI	6470	A	G	6	2	0.399	0.027	16	8	0.369	0.014	14	10	0.373	0.014	10	7	0.393	0.014	27	15	0.479	0.010	6	4	0.535	0.031	8	1	0.380	0.016	18	7	0.469	0.013	26	15	0.387	0.011	15	8	0.411	0.022	20	9	0.469	0.014	27	9
chrI	6489	T	C	4	3	0.399	0.027	11	10	0.369	0.014	16	5	0.373	0.014	10	6	0.393	0.014	29	15	0.479	0.010	9	0	0.535	0.031	4	3	0.380	0.016	19	8	0.469	0.013	27	11	0.387	0.011	13	8	0.411	0.022	19	8	0.469	0.014	14	9
chrI	6596	A	G	4	0	0.397	0.026	10	7	0.369	0.014	18	1	0.373	0.014	6	5	0.393	0.014	33	3	0.479	0.010	2	0	0.535	0.031	2	4	0.380	0.016	14	7	0.469	0.013	13	2	0.387	0.011	1	7	0.411	0.022	9	4	0.469	0.014	14	3
chrI	6618	G	T	4	0	0.397	0.026	11	6	0.369	0.014	10	0	0.373	0.014	7	2	0.393	0.014	31	1	0.479	0.010	2	0	0.535	0.031	2	3	0.380	0.016	13	6	0.469	0.013	7	1	0.387	0.011	1	6	0.411	0.022	7	4	0.469	0.014	12	2
chrI	6663	C	T	0	0	0.397	0.026	4	4	0.369	0.014	2	3	0.370	0.014	8	3	0.387	0.014	11	2	0.479	0.010	0	0	0.535	0.031	1	0	0.380	0.016	9	2	0.466	0.012	4	1	0.383	0.010	4	0	0.412	0.022	2	0	0.465	0.013	4	0
chrI	6673	T	C	0	0	0.397	0.026	2	6	0.369	0.014	2	3	0.370	0.014	5	6	0.387	0.014	11	2	0.479	0.010	0	0	0.535	0.031	0	2	0.380	0.016	4	7	0.466	0.012	3	1	0.383	0.010	0	4	0.412	0.022	0	1	0.465	0.013	4	1
chrI	6694	C	T	0	0	0.397	0.026	2	6	0.369	0.014	1	1	0.370	0.014	4	4	0.387	0.014	13	2	0.479	0.010	0	0	0.535	0.031	0	2	0.380	0.016	2	4	0.466	0.012	3	0	0.383	0.010	0	2	0.412	0.022	1	0	0.465	0.013	4	1
chrI	6721	T	C	0	0	0.397	0.026	2	0	0.369	0.014	1	0	0.370	0.014	1	3	0.387	0.014	10	2	0.479	0.010	0	0	0.535	0.031	0	2	0.380	0.016	2	1	0.466	0.012	5	1	0.383	0.010	0	2	0.412	0.022	1	0	0.465	0.013	3	1
chrI	6722	A	T	0	0	0.397	0.026	2	0	0.369	0.014	1	0	0.370	0.014	1	3	0.387	0.014	10	2	0.479	0.010	0	0	0.535	0.031	0	2	0.380	0.016	2	1	0.466	0.012	5	1	0.383	0.010	0	2	0.412	0.022	1	0	0.465	0.013	3	1
chrI	6798	T	C	0	2	0.397	0.026	1	2	0.370	0.014	2	2	0.370	0.014	2	4	0.387	0.014	7	9	0.476	0.010	2	0	0.546	0.030	1	5	0.379	0.016	4	0	0.466	0.012	5	5	0.383	0.010	0	4	0.406	0.021	2	0	0.465	0.013	2	4
chrI	6808	C	T	0	2	0.397	0.026	1	3	0.370	0.014	2	3	0.370	0.014	3	4	0.387	0.014	7	11	0.476	0.010	2	0	0.546	0.030	1	5	0.379	0.016	4	0	0.466	0.012	5	7	0.383	0.010	0	5	0.406	0.021	2	0	0.465	0.013	2	5
chrI	6843	C	T	2	2	0.395	0.025	5	4	0.370	0.014	6	7	0.370	0.014	6	3	0.387	0.014	8	16	0.476	0.010	0	0	0.546	0.030	2	7	0.379	0.016	4	5	0.466	0.012	7	15	0.383	0.010	1	7	0.406	0.021	3	5	0.465	0.013	2	8
chrI	6936	C	T	1	0	0.395	0.025	6	5	0.370	0.014	9	4	0.373	0.014	6	2	0.390	0.013	7	5	0.476	0.010	0	0	0.546	0.030	7	6	0.379	0.016	6	4	0.469	0.012	12	6	0.383	0.010	4	2	0.406	0.021	3	2	0.466	0.013	7	7
chrI	6942	A	C	0	0	0.395	0.025	3	6	0.370	0.014	4	5	0.373	0.014	2	3	0.390	0.013	2	5	0.476	0.010	0	0	0.546	0.030	2	8	0.379	0.016	4	4	0.469	0.012	4	5	0.383	0.010	1	1	0.406	0.021	1	2	0.466	0.013	3	10
chrI	6949	T	A	0	0	0.395	0.025	3	6	0.370	0.014	4	5	0.373	0.014	2	3	0.390	0.013	2	5	0.476	0.010	0	0	0.546	0.030	2	8	0.379	0.016	4	4	0.469	0.012	4	5	0.383	0.010	1	1	0.406	0.021	1	2	0.466	0.013	3	10
chrI	7011	T	C	0	0	0.395	0.025	0	5	0.370	0.014	3	4	0.373	0.014	2	4	0.390	0.013	2	7	0.476	0.010	0	0	0.547	0.030	1	8	0.379	0.016	4	8	0.469	0.012	5	6	0.383	0.010	0	1	0.406	0.021	2	2	0.466	0.013	2	5
chrI	7014	G	C	0	0	0.395	0.025	0	5	0.370	0.014	3	4	0.373	0.014	2	4	0.390	0.013	2	7	0.476	0.010	0	0	0.547	0.030	1	8	0.379	0.016	4	8	0.469	0.012	5	6	0.383	0.010	0	1	0.406	0.021	2	2	0.466	0.013	2	5
chrI	11045	A	C	0	1	0.393	0.024	8	14	0.378	0.013	2	18	0.381	0.013	11	12	0.391	0.013	11	13	0.489	0.009	2	0	0.558	0.028	7	6	0.383	0.015	12	5	0.487	0.012	13	24	0.396	0.010	1	4	0.405	0.020	9	7	0.476	0.013	8	14
chrI	11107	G	A	0	2	0.393	0.024	2	8	0.378	0.013	2	8	0.381	0.013	4	7	0.391	0.013	11	12	0.489	0.009	0	1	0.558	0.028	4	4	0.383	0.015	7	6	0.487	0.012	10	12	0.396	0.010	3	6	0.405	0.020	5	4	0.476	0.013	4	9
chrI	12190	A	G	12	34	0.394	0.023	47	58	0.387	0.013	27	55	0.389	0.012	59	56	0.397	0.012	143	85	0.499	0.009	23	9	0.579	0.026	44	39	0.389	0.014	75	53	0.504	0.011	67	93	0.408	0.009	19	28	0.413	0.019	65	50	0.487	0.012	40	64
chrI	12396	T	C	11	31	0.394	0.023	43	69	0.384	0.012	29	77	0.392	0.012	39	96	0.394	0.012	96	128	0.502	0.009	19	16	0.579	0.026	34	66	0.391	0.014	54	86	0.508	0.011	71	115	0.413	0.009	17	40	0.420	0.019	77	61	0.487	0.012	35	96
chrI	12489	T	C	15	55	0.398	0.022	59	85	0.382	0.012	75	98	0.395	0.012	79	110	0.399	0.012	150	151	0.504	0.009	22	22	0.586	0.026	49	77	0.388	0.014	96	96	0.514	0.011	132	157	0.413	0.009	32	58	0.416	0.019	92	79	0.486	0.012	84	128
chrI	12498	A	T	13	53	0.398	0.022	48	97	0.382	0.012	45	118	0.395	0.012	58	126	0.399	0.012	120	171	0.504	0.009	20	24	0.586	0.026	35	87	0.388	0.014	60	118	0.514	0.011	80	209	0.413	0.009	30	58	0.416	0.019	85	75	0.486	0.012	53	149
chrI	12695	T	C	27	73	0.400	0.022	56	221	0.381	0.012	71	194	0.395	0.012	68	219	0.397	0.012	172	285	0.505	0.008	10	66	0.594	0.025	33	163	0.388	0.014	128	191	0.517	0.011	98	301	0.414	0.009	27	127	0.418	0.018	98	210	0.490	0.011	86	239
chrI	12697	A	G	27	73	0.400	0.022	56	221	0.381	0.012	71	194	0.395	0.012	68	219	0.397	0.012	172	285	0.505	0.008	10	66	0.594	0.025	33	163	0.388	0.014	128	191	0.517	0.011	98	301	0.414	0.009	27	127	0.418	0.018	98	210	0.490	0.011	86	239
chrI	12705	A	G	45	73	0.400	0.022	99	176	0.381	0.012	115	177	0.395	0.012	111	191	0.397	0.012	232	234	0.505	0.008	21	43	0.594	0.025	53	134	0.388	0.014	169	169	0.517	0.011	164	244	0.414	0.009	57	107	0.418	0.018	147	178	0.490	0.011	137	179
chrI	12713	T	C	58	75	0.400	0.022	137	203	0.381	0.012	145	186	0.395	0.012	152	206	0.397	0.012	284	277	0.505	0.008	31	61	0.594	0.025	83	153	0.388	0.014	188	200	0.517	0.011	214	291	0.414	0.009	73	120	0.418	0.018	183	199	0.490	0.011	172	230
chrI	12714	T	C	58	75	0.400	0.022	137	203	0.381	0.012	145	186	0.395	0.012	152	206	0.397	0.012	284	277	0.505	0.008	31	61	0.594	0.025	83	153	0.388	0.014	188	200	0.517	0.011	214	291	0.414	0.009	73	120	0.418	0.018	183	199	0.490	0.011	172	230
chrI	12744	A	G	14	117	0.400	0.022	37	291	0.381	0.012	48	286	0.395	0.012	46	277	0.397	0.012	115	415	0.505	0.008	6	81	0.594	0.025	24	216	0.388	0.014	63	303	0.517	0.011	59	419	0.414	0.009	20	179	0.418	0.018	67	249	0.490	0.011	62	324
chrI	12763	G	A	10	120	0.400	0.022	36	330	0.381	0.012	49	307	0.395	0.012	47	332	0.397	0.012	95	478	0.505	0.008	6	92	0.594	0.025	33	229	0.388	0.014	49	326	0.517	0.011	56	464	0.414	0.009	25	184	0.418	0.018	64	287	0.490	0.011	57	375
chrI	12764	T	C	10	120	0.400	0.022	36	330	0.381	0.012	49	307	0.395	0.012	47	332	0.397	0.012	95	478	0.505	0.008	6	92	0.594	0.025	33	229	0.388	0.014	49	326	0.517	0.011	56	464	0.414	0.009	25	184	0.418	0.018	64	287	0.490	0.011	57	375
chrI	12777	T	C	133	103	0.400	0.022	321	261	0.381	0.012	332	266	0.395	0.012	359	280	0.397	0.012	486	402	0.505	0.008	96	70	0.594	0.025	270	180	0.388	0.014	326	279	0.517	0.011	490	387	0.414	0.009	204	164	0.418	0.018	339	240	0.490	0.011	408	309
chrI	12953	C	A	11	12	0.400	0.022	45	67	0.381	0.012	49	65	0.395	0.012	38	63	0.397	0.012	113	110	0.505	0.008	11	28	0.594	0.025	29	50	0.388	0.014	51	64	0.517	0.011	92	101	0.414	0.009	28	33	0.418	0.018	52	43	0.490	0.011	33	67
chrI	12964	A	G	12	11	0.401	0.022	46	64	0.381	0.012	56	58	0.395	0.012	37	56	0.397	0.012	118	98	0.505	0.008	11	26	0.594	0.025	28	49	0.388	0.014	50	56	0.517	0.011	94	97	0.414	0.009	27	29	0.418	0.018	42	56	0.490	0.011	35	66
chrI	13013	G	T	13	9	0.401	0.022	28	23	0.381	0.012	43	23	0.395	0.012	29	15	0.397	0.012	88	43	0.505	0.008	6	3	0.594	0.025	21	10	0.388	0.014	41	9	0.517	0.011	72	38	0.414	0.009	13	12	0.418	0.018	27	12	0.490	0.011	26	10
chrI	14888	C	T	0	0	0.408	0.021	8	0	0.394	0.011	3	0	0.405	0.011	2	0	0.403	0.011	12	0	0.513	0.008	2	0	0.613	0.023	0	0	0.397	0.013	3	0	0.526	0.010	3	0	0.422	0.008	0	2	0.426	0.017	1	0	0.507	0.011	4	0
chrI	24123	A	G	6	7	0.440	0.020	22	43	0.435	0.011	34	39	0.436	0.010	27	35	0.434	0.010	55	52	0.569	0.007	16	4	0.655	0.022	21	21	0.428	0.013	48	37	0.585	0.009	40	50	0.454	0.008	11	11	0.454	0.016	30	22	0.558	0.010	22	36
chrI	24239	C	T	11	24	0.440	0.020	39	62	0.436	0.011	43	49	0.436	0.010	47	46	0.433	0.010	90	79	0.568	0.007	12	8	0.655	0.022	25	41	0.428	0.013	63	62	0.585	0.009	65	75	0.454	0.008	17	26	0.455	0.016	56	41	0.558	0.010	29	68
chrI	25340	C	A	0	16	0.438	0.019	0	56	0.437	0.011	0	55	0.436	0.010	0	46	0.430	0.010	0	129	0.572	0.007	0	6	0.656	0.022	0	43	0.429	0.012	0	79	0.586	0.009	0	78	0.459	0.008	0	25	0.454	0.016	0	68	0.562	0.010	0	40
chrI	25452	T	G	20	18	0.438	0.019	47	46	0.439	0.011	44	30	0.439	0.010	46	34	0.432	0.010	133	78	0.573	0.007	11	7	0.656	0.022	35	36	0.433	0.013	70	44	0.589	0.009	86	80	0.459	0.008	32	18	0.455	0.016	62	59	0.562	0.010	59	52
chrI	25461	G	A	18	22	0.438	0.019	41	60	0.439	0.011	35	49	0.439	0.010	42	41	0.432	0.010	121	91	0.573	0.007	8	16	0.656	0.022	33	48	0.433	0.013	59	65	0.589	0.009	76	95	0.459	0.008	30	29	0.455	0.016	54	69	0.562	0.010	47	61
chrI	25464	G	A	18	22	0.438	0.019	41	60	0.439	0.011	35	49	0.439	0.010	42	41	0.432	0.010	121	91	0.573	0.007	8	16	0.656	0.022	33	48	0.433	0.013	59	65	0.589	0.009	76	95	0.459	0.008	30	29	0.455	0.016	54	69	0.562	0.010	47	61
chrI	25497	G	A	35	13	0.438	0.019	78	33	0.439	0.011	63	29	0.438	0.010	52	33	0.430	0.010	115	82	0.574	0.007	29	3	0.656	0.022	66	26	0.433	0.013	76	33	0.589	0.009	120	62	0.460	0.008	37	20	0.456	0.016	83	32	0.562	0.010	88	34
chrI	25536	G	A	0	2	0.438	0.019	1	15	0.439	0.011	1	9	0.438	0.010	0	13	0.430	0.010	5	46	0.574	0.007	0	1	0.656	0.022	0	11	0.433	0.013	0	13	0.589	0.009	0	28	0.460	0.008	0	11	0.456	0.016	1	16	0.562	0.010	0	17
chrI	25542	A	G	0	1	0.438	0.019	1	12	0.439	0.011	1	10	0.438	0.010	0	12	0.430	0.010	6	46	0.574	0.007	0	1	0.656	0.022	0	10	0.433	0.013	0	15	0.589	0.009	1	27	0.460	0.008	0	10	0.456	0.016	1	15	0.562	0.010	0	15
chrI	25560	G	A	0	1	0.438	0.019	2	12	0.439	0.011	2	8	0.438	0.010	0	8	0.430	0.010	9	36	0.574	0.007	0	1	0.656	0.022	0	10	0.433	0.013	0	16	0.589	0.009	1	24	0.460	0.008	1	9	0.456	0.016	1	13	0.562	0.010	0	16
chrI	25584	A	G	0	1	0.438	0.019	2	13	0.439	0.011	4	11	0.438	0.010	0	13	0.430	0.010	12	38	0.574	0.007	0	1	0.656	0.022	2	9	0.433	0.013	4	17	0.589	0.009	2	23	0.460	0.008	1	7	0.456	0.016	3	14	0.562	0.010	2	22
chrI	25611	G	A	0	1	0.438	0.019	11	2	0.439	0.011	12	4	0.439	0.010	8	5	0.433	0.010	29	23	0.574	0.007	0	1	0.656	0.022	8	1	0.433	0.013	13	8	0.591	0.009	19	9	0.460	0.008	7	1	0.456	0.016	12	9	0.561	0.010	16	8
chrI	25632	A	G	1	0	0.438	0.019	5	8	0.439	0.011	11	6	0.439	0.010	9	3	0.433	0.010	29	10	0.574	0.007	0	0	0.656	0.022	5	6	0.433	0.013	9	5	0.591	0.009	21	11	0.460	0.008	3	4	0.456	0.016	16	4	0.561	0.010	17	7
chrI	25872	G	C	0	4	0.438	0.019	0	15	0.439	0.011	0	17	0.439	0.010	0	8	0.432	0.010	0	47	0.574	0.007	0	4	0.656	0.022	0	8	0.436	0.013	0	33	0.592	0.009	1	25	0.462	0.008	0	9	0.456	0.016	0	29	0.563	0.010	0	19
chrI	26058	T	C	0	0	0.436	0.019	1	0	0.439	0.011	0	0	0.440	0.010	0	0	0.433	0.010	0	3	0.574	0.007	0	1	0.651	0.022	0	0	0.433	0.013	0	0	0.592	0.009	0	1	0.461	0.008	0	0	0.455	0.016	0	0	0.561	0.010	0	0
chrI	26121	G	A	0	0	0.436	0.019	1	1	0.439	0.011	0	0	0.440	0.010	0	0	0.433	0.010	2	1	0.574	0.007	0	0	0.651	0.022	1	1	0.433	0.013	0	2	0.592	0.009	0	1	0.461	0.008	0	0	0.455	0.016	0	2	0.561	0.010	1	2
chrI	26136	G	T	0	0	0.436	0.019	0	4	0.439	0.011	0	0	0.440	0.010	0	1	0.433	0.010	1	2	0.574	0.007	0	0	0.651	0.022	1	1	0.433	0.013	1	2	0.592	0.009	1	1	0.461	0.008	0	0	0.455	0.016	0	2	0.561	0.010	1	1
chrI	26144	T	A	0	0	0.436	0.019	0	4	0.439	0.011	0	0	0.440	0.010	0	1	0.433	0.010	1	4	0.574	0.007	0	1	0.651	0.022	1	1	0.433	0.013	1	2	0.592	0.009	1	3	0.461	0.008	0	0	0.455	0.016	0	2	0.561	0.010	1	2
chrI	26148	A	G	0	0	0.436	0.019	0	4	0.439	0.011	0	0	0.440	0.010	0	1	0.433	0.010	1	4	0.574	0.007	0	1	0.651	0.022	1	1	0.433	0.013	1	2	0.592	0.009	1	3	0.461	0.008	0	0	0.455	0.016	0	2	0.561	0.010	1	2
chrI	26151	G	A	0	0	0.436	0.019	0	4	0.439	0.011	0	0	0.440	0.010	0	1	0.433	0.010	1	4	0.574	0.007	0	1	0.651	0.022	1	1	0.433	0.013	1	2	0.592	0.009	1	3	0.461	0.008	0	0	0.455	0.016	0	2	0.561	0.010	1	2
chrI	26154	T	A	0	0	0.436	0.019	0	4	0.439	0.011	0	0	0.440	0.010	0	1	0.433	0.010	1	4	0.574	0.007	0	1	0.651	0.022	1	1	0.433	0.013	1	2	0.592	0.009	1	3	0.461	0.008	0	0	0.455	0.016	0	2	0.561	0.010	1	2
chrI	26412	G	C	0	7	0.436	0.019	0	12	0.439	0.011	0	10	0.440	0.010	0	13	0.433	0.010	0	16	0.574	0.007	0	9	0.651	0.022	0	3	0.433	0.013	0	19	0.592	0.009	0	13	0.461	0.008	0	5	0.455	0.016	0	10	0.562	0.010	0	11
chrI	26575	T	C	0	0	0.438	0.020	0	0	0.443	0.011	0	1	0.439	0.011	0	1	0.434	0.010	0	3	0.573	0.007	0	0	0.657	0.022	0	1	0.437	0.013	0	3	0.594	0.009	0	3	0.462	0.008	0	0	0.456	0.016	0	1	0.562	0.010	0	1
chrI	26576	C	T	0	0	0.438	0.020	0	0	0.443	0.011	0	1	0.439	0.011	0	1	0.434	0.010	0	3	0.573	0.007	0	0	0.657	0.022	0	1	0.437	0.013	0	3	0.594	0.009	0	3	0.462	0.008	0	0	0.456	0.016	0	1	0.562	0.010	0	1
chrI	26748	T	A	0	0	0.438	0.019	0	1	0.442	0.011	0	1	0.439	0.011	0	1	0.433	0.011	0	0	0.573	0.007	0	0	0.657	0.022	0	0	0.437	0.013	0	0	0.594	0.009	0	1	0.462	0.008	0	0	0.456	0.016	0	0	0.564	0.010	0	0
chrI	26765	T	C	0	0	0.438	0.019	0	14	0.442	0.011	0	23	0.439	0.011	0	13	0.433	0.011	0	29	0.573	0.007	0	0	0.657	0.022	0	3	0.437	0.013	0	9	0.594	0.009	0	28	0.462	0.008	0	4	0.456	0.016	0	11	0.564	0.010	0	18
chrI	26766	G	A	0	0	0.438	0.019	0	14	0.442	0.011	0	23	0.439	0.011	0	13	0.433	0.011	0	29	0.573	0.007	0	0	0.657	0.022	0	3	0.437	0.013	0	9	0.594	0.009	0	28	0.462	0.008	0	4	0.456	0.016	0	11	0.564	0.010	0	18
chrI	26778	C	T	0	0	0.438	0.019	0	15	0.442	0.011	0	19	0.439	0.011	0	12	0.433	0.011	0	25	0.573	0.007	0	0	0.657	0.022	0	3	0.437	0.013	0	4	0.594	0.009	0	24	0.462	0.008	0	3	0.456	0.016	0	9	0.564	0.010	0	19
chrI	26793	A	G	0	0	0.438	0.019	0	23	0.442	0.011	0	29	0.439	0.011	0	18	0.433	0.011	1	35	0.573	0.007	0	0	0.657	0.022	0	4	0.437	0.013	0	11	0.594	0.009	0	29	0.462	0.008	0	6	0.456	0.016	0	15	0.564	0.010	1	27
chrI	26873	C	T	0	0	0.438	0.019	0	1	0.442	0.011	0	2	0.439	0.011	0	0	0.433	0.011	0	1	0.573	0.007	0	0	0.657	0.022	0	0	0.437	0.013	0	0	0.594	0.009	0	0	0.462	0.008	0	0	0.456	0.016	0	0	0.564	0.010	0	0
chrI	26883	T	A	0	0	0.438	0.019	0	0	0.442	0.011	0	0	0.439	0.011	0	0	0.433	0.011	0	0	0.573	0.007	0	0	0.657	0.022	0	1	0.437	0.013	0	0	0.594	0.009	0	0	0.462	0.008	0	0	0.456	0.016	0	0	0.564	0.010	0	0
chrI	26896	C	T	0	0	0.438	0.019	0	9	0.442	0.011	0	5	0.439	0.011	0	9	0.433	0.011	0	18	0.573	0.007	0	2	0.657	0.022	0	3	0.437	0.013	0	15	0.594	0.009	0	12	0.462	0.008	0	5	0.456	0.016	0	10	0.564	0.010	0	9
chrI	26900	T	C	0	0	0.438	0.019	0	9	0.442	0.011	0	5	0.439	0.011	0	9	0.433	0.011	0	18	0.573	0.007	0	2	0.657	0.022	0	3	0.437	0.013	0	15	0.594	0.009	0	12	0.462	0.008	0	5	0.456	0.016	0	10	0.564	0.010	0	9
chrI	26901	T	A	0	0	0.438	0.019	0	9	0.442	0.011	0	5	0.439	0.011	0	9	0.433	0.011	0	18	0.573	0.007	0	2	0.657	0.022	0	3	0.437	0.013	0	15	0.594	0.009	0	12	0.462	0.008	0	5	0.456	0.016	0	10	0.564	0.010	0	9
chrI	26937	G	A	0	2	0.438	0.019	8	9	0.442	0.011	5	5	0.439	0.010	13	6	0.433	0.011	17	14	0.573	0.007	3	1	0.657	0.022	4	6	0.437	0.013	8	6	0.594	0.009	9	12	0.462	0.008	5	2	0.456	0.016	8	3	0.564	0.010	9	9
chrI	26940	A	G	0	2	0.438	0.019	8	9	0.442	0.011	5	5	0.439	0.010	13	6	0.433	0.011	17	14	0.573	0.007	3	1	0.657	0.022	4	6	0.437	0.013	8	6	0.594	0.009	9	12	0.462	0.008	5	2	0.456	0.016	8	3	0.564	0.010	9	9
chrI	26946	T	A	3	2	0.438	0.019	16	11	0.442	0.011	15	8	0.439	0.010	13	10	0.433	0.011	27	19	0.573	0.007	4	2	0.657	0.022	12	8	0.437	0.013	16	2	0.594	0.009	24	21	0.462	0.008	4	5	0.456	0.016	11	6	0.564	0.010	16	13
chrI	26949	G	A	3	2	0.438	0.019	16	11	0.442	0.011	15	8	0.439	0.010	13	10	0.433	0.011	27	19	0.573	0.007	4	2	0.657	0.022	12	8	0.437	0.013	16	2	0.594	0.009	24	21	0.462	0.008	4	5	0.456	0.016	11	6	0.564	0.010	16	13
chrI	27027	A	T	0	29	0.439	0.019	0	100	0.443	0.011	0	95	0.440	0.010	0	87	0.433	0.010	0	149	0.576	0.007	0	22	0.659	0.022	0	58	0.435	0.013	0	95	0.596	0.009	0	143	0.464	0.008	0	47	0.458	0.016	0	85	0.566	0.010	0	99
chrI	27031	C	T	0	29	0.439	0.019	0	100	0.443	0.011	0	95	0.440	0.010	0	87	0.433	0.010	0	149	0.576	0.007	0	22	0.659	0.022	0	58	0.435	0.013	0	95	0.596	0.009	0	143	0.464	0.008	0	47	0.458	0.016	0	85	0.566	0.010	0	99
chrI	27035	T	C	0	29	0.439	0.019	0	100	0.443	0.011	0	95	0.440	0.010	0	87	0.433	0.010	0	149	0.576	0.007	0	22	0.659	0.022	0	58	0.435	0.013	0	95	0.596	0.009	0	143	0.464	0.008	0	47	0.458	0.016	0	85	0.566	0.010	0	99
chrI	27036	G	A	0	29	0.439	0.019	0	100	0.443	0.011	0	95	0.440	0.010	0	87	0.433	0.010	0	149	0.576	0.007	0	22	0.659	0.022	0	58	0.435	0.013	0	95	0.596	0.009	0	143	0.464	0.008	0	47	0.458	0.016	0	85	0.566	0.010	0	99
chrI	27044	C	T	0	47	0.439	0.019	0	150	0.443	0.011	1	112	0.440	0.010	1	146	0.433	0.010	1	260	0.576	0.007	0	24	0.659	0.022	0	84	0.435	0.013	1	151	0.596	0.009	2	197	0.464	0.008	0	72	0.458	0.016	0	124	0.566	0.010	0	153
chrI	27099	T	C,A	7	71	0.439	0.019	17	248	0.443	0.011	19	214	0.440	0.010	13	224	0.433	0.010	37	385	0.576	0.007	5	41	0.659	0.022	12	143	0.435	0.013	24	213	0.596	0.009	19	334	0.464	0.008	12	112	0.458	0.016	23	195	0.566	0.010	16	242
chrI	27105	A	G	0	37	0.439	0.019	0	133	0.443	0.011	0	112	0.440	0.010	0	122	0.433	0.010	0	219	0.576	0.007	0	30	0.659	0.022	0	83	0.435	0.013	0	136	0.596	0.009	0	183	0.464	0.008	0	44	0.458	0.016	0	136	0.566	0.010	0	121
chrI	27126	T	C	0	63	0.439	0.019	0	178	0.443	0.011	0	167	0.440	0.010	0	164	0.433	0.010	0	308	0.576	0.007	0	39	0.659	0.022	0	108	0.435	0.013	0	172	0.596	0.009	0	272	0.464	0.008	0	78	0.458	0.016	0	183	0.566	0.010	0	169
chrI	27129	C	G	0	63	0.439	0.019	0	178	0.443	0.011	0	167	0.440	0.010	0	164	0.433	0.010	0	308	0.576	0.007	0	39	0.659	0.022	0	108	0.435	0.013	0	172	0.596	0.009	0	272	0.464	0.008	0	78	0.458	0.016	0	183	0.566	0.010	0	169
chrI	27141	G	T	39	84	0.439	0.019	93	244	0.444	0.011	102	212	0.440	0.010	102	206	0.435	0.010	214	336	0.576	0.007	27	37	0.659	0.022	63	153	0.435	0.013	134	180	0.596	0.009	169	330	0.465	0.008	59	105	0.458	0.016	127	173	0.566	0.010	110	247
chrI	27151	A	G	13	86	0.439	0.019	42	244	0.444	0.011	41	212	0.440	0.010	41	204	0.435	0.010	111	339	0.576	0.007	15	33	0.659	0.022	24	155	0.435	0.013	79	176	0.596	0.009	77	326	0.465	0.008	20	112	0.458	0.016	73	174	0.566	0.010	37	239
chrI	27164	A	G	56	51	0.439	0.019	195	112	0.444	0.011	181	95	0.440	0.010	171	92	0.435	0.010	296	165	0.576	0.007	29	22	0.659	0.022	113	83	0.434	0.013	182	96	0.596	0.009	272	137	0.464	0.008	78	54	0.459	0.016	166	97	0.568	0.010	187	104
chrI	27183	G	A	53	33	0.439	0.019	107	153	0.444	0.011	130	110	0.440	0.010	98	127	0.435	0.010	202	197	0.576	0.007	29	15	0.659	0.022	83	87	0.434	0.013	133	103	0.596	0.009	176	174	0.464	0.008	70	55	0.459	0.016	137	98	0.568	0.010	109	146
chrI	27186	T	C	53	33	0.439	0.019	107	153	0.444	0.011	130	110	0.440	0.010	98	127	0.435	0.010	202	197	0.576	0.007	29	15	0.659	0.022	83	87	0.434	0.013	133	103	0.596	0.009	176	174	0.464	0.008	70	55	0.459	0.016	137	98	0.568	0.010	109	146
chrI	27188	G	A	53	33	0.439	0.019	107	153	0.444	0.011	130	110	0.440	0.010	98	127	0.435	0.010	202	197	0.576	0.007	29	15	0.659	0.022	83	87	0.434	0.013	133	103	0.596	0.009	176	174	0.464	0.008	70	55	0.459	0.016	137	98	0.568	0.010	109	146
chrI	27195	T	G	66	44	0.439	0.019	132	173	0.444	0.011	150	126	0.440	0.010	125	138	0.435	0.010	236	210	0.576	0.007	34	17	0.659	0.022	106	95	0.434	0.013	149	119	0.596	0.009	226	194	0.464	0.008	79	65	0.459	0.016	169	107	0.568	0.010	132	158
chrI	27210	A	G	62	44	0.439	0.019	131	182	0.442	0.011	157	133	0.440	0.010	133	156	0.434	0.010	241	235	0.576	0.007	36	20	0.659	0.022	107	105	0.435	0.013	155	133	0.597	0.009	224	209	0.464	0.008	74	71	0.460	0.016	135	149	0.568	0.010	132	168
chrI	27370	G	A	27	24	0.439	0.019	100	97	0.443	0.011	101	85	0.440	0.010	96	98	0.433	0.010	187	141	0.577	0.007	24	9	0.659	0.022	57	56	0.436	0.013	125	75	0.597	0.009	164	133	0.464	0.008	64	31	0.459	0.016	87	94	0.569	0.010	113	105
chrI	27398	T	C	22	19	0.438	0.019	42	49	0.443	0.011	65	36	0.440	0.010	48	56	0.434	0.011	92	69	0.577	0.007	20	5	0.659	0.022	24	22	0.435	0.013	62	42	0.597	0.009	83	72	0.465	0.008	22	20	0.460	0.016	45	40	0.568	0.010	54	48
chrI	27402	G	T	22	19	0.438	0.019	42	49	0.443	0.011	65	36	0.440	0.010	48	56	0.434	0.011	92	69	0.577	0.007	20	5	0.659	0.022	24	22	0.435	0.013	62	42	0.597	0.009	83	72	0.465	0.008	22	20	0.460	0.016	45	40	0.568	0.010	54	48
chrI	27408	G	T	22	19	0.438	0.019	42	49	0.443	0.011	65	36	0.440	0.010	48	56	0.434	0.011	92	69	0.577	0.007	20	5	0.659	0.022	24	22	0.435	0.013	62	42	0.597	0.009	83	72	0.465	0.008	22	20	0.460	0.016	45	40	0.568	0.010	54	48
chrI	27497	T	C	13	19	0.438	0.019	88	80	0.443	0.011	98	64	0.439	0.010	69	67	0.434	0.011	131	121	0.577	0.007	20	15	0.659	0.022	50	46	0.435	0.013	93	53	0.597	0.009	137	114	0.465	0.008	33	29	0.460	0.016	78	50	0.568	0.010	93	80
chrI	27639	A	T	12	23	0.439	0.019	15	83	0.443	0.011	19	108	0.439	0.011	23	84	0.433	0.011	52	147	0.577	0.007	4	16	0.662	0.022	7	56	0.435	0.013	36	77	0.597	0.009	48	181	0.465	0.008	4	39	0.460	0.016	32	67	0.567	0.010	16	92
chrI	27716	T	C	9	25	0.437	0.020	15	59	0.440	0.011	27	62	0.440	0.010	20	57	0.433	0.010	47	104	0.577	0.007	7	18	0.662	0.022	9	41	0.434	0.013	33	46	0.598	0.009	52	120	0.466	0.008	8	25	0.460	0.016	29	47	0.566	0.010	20	60
chrI	27824	T	C	7	23	0.437	0.020	25	41	0.439	0.011	19	49	0.440	0.010	18	35	0.433	0.010	45	69	0.577	0.007	14	5	0.662	0.022	18	32	0.434	0.013	38	42	0.599	0.009	34	82	0.466	0.008	9	23	0.460	0.016	20	41	0.566	0.010	18	46
chrI	27882	G	T	9	16	0.437	0.020	24	31	0.439	0.011	22	33	0.440	0.010	21	37	0.433	0.010	39	50	0.576	0.007	12	7	0.662	0.022	18	16	0.434	0.013	36	21	0.599	0.009	36	44	0.465	0.008	5	8	0.460	0.016	20	28	0.566	0.010	17	37
chrI	27914	T	C	12	14	0.437	0.020	20	26	0.439	0.011	20	32	0.440	0.010	21	37	0.433	0.010	48	50	0.576	0.007	5	4	0.662	0.022	17	18	0.434	0.013	30	16	0.599	0.009	33	45	0.465	0.008	4	7	0.460	0.016	14	29	0.566	0.010	15	37
chrI	27970	T	G	8	5	0.437	0.020	8	25	0.440	0.011	13	11	0.440	0.010	15	13	0.433	0.010	28	19	0.576	0.007	3	0	0.662	0.022	4	8	0.434	0.013	20	12	0.599	0.009	16	29	0.465	0.008	3	7	0.460	0.016	14	13	0.566	0.010	13	24
chrI	27983	T	A	8	8	0.437	0.020	11	24	0.440	0.011	12	11	0.440	0.010	17	11	0.433	0.010	26	21	0.576	0.007	3	0	0.662	0.022	5	10	0.434	0.013	21	11	0.599	0.009	18	29	0.465	0.008	3	8	0.460	0.016	19	12	0.566	0.010	14	26
chrI	27997	T	C	8	6	0.437	0.020	9	26	0.440	0.011	8	7	0.440	0.010	15	7	0.433	0.010	22	17	0.576	0.007	3	0	0.662	0.022	5	7	0.434	0.013	17	9	0.599	0.009	14	27	0.465	0.008	2	8	0.460	0.016	17	10	0.566	0.010	12	23
chrI	28007	G	C	8	6	0.437	0.020	8	24	0.440	0.011	7	8	0.440	0.010	13	8	0.433	0.010	19	17	0.576	0.007	3	0	0.662	0.022	5	7	0.434	0.013	18	8	0.599	0.009	16	28	0.465	0.008	2	8	0.460	0.016	18	12	0.566	0.010	10	23
chrI	28159	G	A	0	1	0.437	0.020	3	2	0.440	0.011	3	5	0.440	0.010	6	3	0.433	0.010	24	1	0.577	0.007	2	0	0.662	0.022	3	0	0.435	0.013	6	0	0.598	0.009	18	8	0.466	0.008	6	0	0.460	0.016	3	2	0.567	0.010	3	9
chrI	28161	G	A	0	1	0.437	0.020	3	2	0.440	0.011	3	5	0.440	0.010	6	3	0.433	0.010	24	1	0.577	0.007	2	0	0.662	0.022	3	0	0.435	0.013	6	0	0.598	0.009	18	8	0.466	0.008	6	0	0.460	0.016	3	2	0.567	0.010	3	9
chrI	28167	A	T	0	1	0.437	0.020	3	2	0.440	0.011	3	5	0.440	0.010	6	3	0.433	0.010	24	1	0.577	0.007	2	0	0.662	0.022	3	0	0.435	0.013	6	0	0.598	0.009	18	8	0.466	0.008	6	0	0.460	0.016	3	2	0.567	0.010	3	9
chrI	28278	C	T	2	1	0.437	0.020	11	15	0.440	0.011	6	20	0.440	0.010	8	11	0.433	0.010	31	11	0.577	0.007	4	0	0.662	0.022	7	8	0.435	0.013	23	8	0.598	0.009	20	11	0.466	0.008	8	4	0.460	0.016	9	2	0.567	0.010	11	10
chrI	28517	A	G	2	7	0.437	0.020	6	4	0.440	0.011	11	12	0.440	0.010	6	8	0.433	0.010	22	13	0.577	0.007	1	3	0.662	0.022	5	11	0.435	0.013	14	9	0.598	0.009	16	26	0.466	0.008	5	5	0.460	0.016	12	7	0.567	0.010	7	10
chrI	28556	C	T	2	4	0.437	0.020	5	1	0.440	0.011	5	7	0.440	0.010	3	8	0.433	0.010	18	7	0.577	0.007	2	2	0.662	0.022	2	8	0.435	0.013	9	5	0.598	0.009	12	13	0.466	0.008	0	5	0.460	0.016	5	7	0.567	0.010	8	5
chrI	28672	T	G	5	2	0.437	0.020	6	1	0.440	0.011	6	5	0.440	0.010	4	4	0.433	0.010	15	7	0.577	0.007	1	0	0.662	0.022	2	4	0.435	0.013	9	10	0.598	0.009	12	10	0.466	0.008	3	3	0.460	0.016	5	3	0.567	0.010	6	2
chrI	29056	T	C	2	2	0.437	0.020	7	10	0.440	0.011	6	12	0.440	0.010	10	10	0.433	0.010	22	10	0.577	0.007	0	1	0.662	0.022	1	9	0.435	0.013	11	8	0.598	0.009	17	21	0.466	0.008	3	5	0.460	0.016	11	7	0.567	0.010	9	13
chrI	29666	C	A	2	0	0.437	0.020	6	0	0.438	0.011	6	0	0.440	0.010	2	0	0.432	0.010	29	1	0.578	0.007	1	0	0.664	0.022	8	0	0.438	0.013	10	0	0.598	0.009	28	0	0.466	0.008	0	0	0.461	0.016	10	0	0.566	0.010	15	0
chrI	29970	C	T	2	0	0.437	0.020	3	9	0.438	0.011	8	6	0.440	0.010	8	3	0.432	0.010	16	14	0.578	0.007	3	2	0.664	0.022	2	3	0.438	0.012	12	0	0.598	0.009	14	7	0.467	0.008	0	4	0.461	0.016	9	9	0.566	0.010	11	4
chrI	29985	C	G	1	0	0.437	0.020	4	8	0.438	0.011	8	6	0.440	0.010	11	3	0.432	0.010	12	12	0.578	0.007	3	2	0.664	0.022	1	3	0.438	0.012	12	0	0.598	0.009	14	4	0.467	0.008	1	4	0.461	0.016	10	7	0.566	0.010	8	3
chrI	29987	A	C	1	0	0.437	0.020	4	8	0.438	0.011	8	6	0.440	0.010	11	3	0.432	0.010	12	12	0.578	0.007	3	2	0.664	0.022	1	3	0.438	0.012	12	0	0.598	0.009	14	4	0.467	0.008	1	4	0.461	0.016	10	7	0.566	0.010	8	3
chrI	30004	T	C	1	0	0.437	0.020	4	8	0.438	0.011	8	6	0.440	0.010	11	3	0.432	0.010	12	12	0.578	0.007	3	2	0.664	0.022	1	4	0.438	0.012	11	0	0.598	0.009	15	6	0.467	0.008	1	4	0.461	0.016	11	7	0.566	0.010	8	3
chrI	30011	A	T	1	0	0.437	0.020	4	6	0.438	0.011	8	6	0.440	0.010	11	3	0.432	0.010	12	12	0.578	0.007	3	2	0.664	0.022	1	3	0.438	0.012	13	0	0.598	0.009	14	6	0.467	0.008	1	4	0.461	0.016	13	7	0.566	0.010	8	3
chrI	30018	G	A	1	0	0.437	0.020	4	6	0.438	0.011	8	5	0.440	0.010	11	3	0.432	0.010	14	11	0.578	0.007	3	2	0.664	0.022	1	3	0.438	0.012	12	0	0.598	0.009	13	6	0.467	0.008	1	3	0.461	0.016	13	6	0.566	0.010	8	3
chrI	30036	G	A	0	0	0.437	0.020	4	6	0.438	0.011	10	4	0.440	0.010	12	1	0.432	0.010	19	10	0.578	0.007	4	2	0.664	0.022	2	2	0.438	0.012	11	1	0.598	0.009	11	6	0.467	0.008	2	2	0.461	0.016	15	6	0.566	0.010	8	3
chrI	30044	A	T	0	0	0.437	0.020	4	5	0.438	0.011	11	5	0.440	0.010	12	1	0.432	0.010	18	10	0.578	0.007	4	2	0.664	0.022	2	2	0.438	0.012	11	1	0.598	0.009	13	8	0.467	0.008	2	2	0.461	0.016	16	5	0.566	0.010	9	3
chrI	30051	C	T	0	1	0.437	0.020	4	5	0.438	0.011	10	5	0.440	0.010	10	1	0.432	0.010	19	9	0.578	0.007	3	0	0.664	0.022	3	1	0.438	0.012	9	3	0.598	0.009	12	7	0.467	0.008	3	0	0.461	0.016	10	1	0.566	0.010	7	1
chrI	30055	C	T	0	1	0.437	0.020	4	5	0.438	0.011	10	5	0.440	0.010	10	1	0.432	0.010	19	9	0.578	0.007	3	0	0.664	0.022	3	1	0.438	0.012	9	3	0.598	0.009	12	7	0.467	0.008	3	0	0.461	0.016	10	1	0.566	0.010	7	1
chrI	30125	G	T	1	2	0.437	0.020	2	7	0.438	0.011	8	9	0.440	0.010	5	2	0.432	0.010	24	9	0.579	0.007	0	0	0.664	0.022	4	1	0.438	0.012	9	3	0.598	0.009	15	8	0.467	0.008	3	0	0.462	0.016	9	0	0.566	0.010	8	4
chrI	30153	G	A	1	0	0.437	0.020	5	7	0.438	0.011	5	8	0.440	0.010	5	6	0.432	0.010	28	3	0.579	0.007	0	0	0.664	0.022	3	2	0.438	0.012	8	0	0.598	0.009	22	13	0.467	0.008	3	0	0.462	0.016	6	1	0.566	0.010	12	6
chrI	30164	G	A	1	0	0.437	0.020	7	7	0.438	0.011	4	9	0.440	0.010	6	6	0.432	0.010	27	3	0.579	0.007	0	0	0.664	0.022	3	2	0.438	0.012	7	0	0.598	0.009	22	11	0.467	0.008	2	0	0.462	0.016	6	0	0.566	0.010	12	6
chrI	30190	A	G	3	0	0.437	0.020	10	9	0.438	0.011	7	11	0.440	0.010	7	9	0.432	0.010	27	2	0.579	0.007	1	0	0.664	0.022	2	2	0.438	0.012	8	2	0.598	0.009	30	15	0.467	0.008	2	5	0.462	0.016	9	1	0.566	0.010	13	6
chrI	30198	T	C	3	0	0.437	0.020	10	9	0.438	0.011	7	11	0.440	0.010	5	8	0.432	0.010	26	2	0.579	0.007	1	0	0.664	0.022	2	3	0.438	0.012	9	2	0.598	0.009	31	17	0.467	0.008	3	5	0.462	0.016	9	1	0.566	0.010	14	6
chrI	30202	C	T	3	0	0.437	0.020	10	9	0.438	0.011	7	11	0.440	0.010	5	8	0.432	0.010	26	2	0.579	0.007	1	0	0.664	0.022	2	3	0.438	0.012	9	2	0.598	0.009	31	17	0.467	0.008	3	5	0.462	0.016	9	1	0.566	0.010	14	6
chrI	30226	G	A	3	0	0.437	0.020	11	11	0.438	0.011	10	11	0.440	0.010	7	8	0.432	0.010	27	7	0.579	0.007	3	0	0.664	0.022	2	7	0.438	0.012	12	3	0.599	0.009	37	18	0.467	0.008	4	7	0.462	0.016	12	2	0.566	0.010	12	9
chrI	30335	C	T	1	2	0.437	0.020	7	6	0.438	0.011	7	6	0.440	0.010	6	9	0.432	0.010	25	12	0.579	0.007	6	2	0.664	0.022	3	5	0.438	0.012	18	3	0.599	0.009	22	13	0.467	0.008	4	9	0.462	0.016	10	10	0.566	0.010	15	11
chrI	30361	A	T	3	2	0.437	0.020	9	12	0.438	0.011	11	11	0.440	0.010	7	12	0.432	0.010	30	16	0.579	0.007	7	0	0.664	0.022	7	9	0.438	0.012	24	6	0.599	0.009	20	12	0.467	0.008	3	7	0.462	0.016	12	8	0.566	0.010	19	9
chrI	30371	C	A	4	2	0.437	0.020	9	11	0.438	0.011	11	10	0.440	0.010	5	12	0.432	0.010	28	14	0.579	0.007	7	0	0.664	0.022	6	9	0.438	0.012	19	6	0.599	0.009	20	13	0.467	0.008	3	7	0.462	0.016	16	8	0.566	0.010	17	8
chrI	30382	C	A	6	2	0.437	0.020	10	12	0.438	0.011	15	10	0.440	0.010	6	15	0.432	0.010	28	18	0.579	0.007	8	0	0.664	0.022	7	10	0.438	0.012	25	7	0.599	0.009	23	13	0.467	0.008	5	5	0.462	0.016	22	10	0.566	0.010	16	10
chrI	30388	G	A	6	3	0.437	0.020	10	12	0.438	0.011	16	10	0.440	0.010	6	14	0.432	0.010	28	19	0.579	0.007	9	0	0.664	0.022	6	10	0.438	0.012	26	7	0.599	0.009	24	14	0.467	0.008	5	5	0.462	0.016	21	11	0.566	0.010	16	10
chrI	30427	G	C	6	2	0.437	0.020	17	14	0.438	0.011	21	13	0.440	0.010	8	13	0.432	0.010	30	20	0.579	0.007	6	0	0.664	0.022	6	6	0.438	0.012	29	11	0.599	0.009	25	19	0.467	0.008	6	2	0.462	0.016	26	12	0.566	0.010	17	14
chrI	30435	G	A	6	2	0.437	0.020	18	17	0.438	0.011	23	12	0.440	0.010	8	15	0.432	0.010	32	20	0.579	0.007	6	0	0.664	0.022	6	7	0.438	0.012	29	13	0.599	0.009	27	23	0.467	0.008	8	1	0.462	0.016	32	10	0.566	0.010	17	15
chrI	30468	G	C	5	4	0.437	0.020	18	20	0.438	0.011	22	20	0.440	0.010	10	22	0.432	0.010	47	26	0.579	0.007	11	0	0.664	0.022	13	5	0.438	0.012	38	18	0.599	0.009	37	35	0.467	0.008	6	2	0.462	0.016	29	10	0.566	0.010	18	19
chrI	30478	C	T	0	4	0.437	0.020	16	18	0.438	0.011	21	21	0.440	0.010	11	21	0.432	0.010	49	25	0.579	0.007	11	0	0.664	0.022	13	4	0.438	0.012	36	20	0.599	0.009	37	36	0.467	0.008	4	2	0.462	0.016	25	10	0.566	0.010	16	17
chrI	30490	A	G	1	4	0.437	0.020	15	17	0.438	0.011	20	21	0.440	0.010	10	24	0.432	0.010	55	26	0.579	0.007	9	0	0.664	0.022	11	4	0.438	0.012	35	20	0.599	0.009	39	38	0.467	0.008	5	3	0.462	0.016	31	10	0.566	0.010	16	18
chrI	30522	A	G	2	10	0.437	0.020	16	22	0.438	0.011	17	27	0.440	0.010	10	21	0.432	0.010	52	25	0.579	0.007	12	0	0.664	0.022	13	13	0.438	0.012	40	17	0.599	0.009	40	39	0.467	0.008	5	5	0.462	0.016	26	14	0.566	0.010	16	22
chrI	30585	T	A	5	11	0.437	0.020	22	22	0.438	0.011	14	25	0.440	0.010	13	24	0.432	0.010	49	28	0.579	0.007	19	1	0.664	0.022	15	23	0.438	0.012	35	19	0.599	0.009	30	37	0.467	0.008	6	11	0.462	0.016	21	12	0.566	0.010	23	23
chrI	30601	C	T	3	10	0.437	0.020	19	16	0.438	0.011	15	20	0.440	0.010	13	21	0.432	0.010	55	35	0.579	0.007	15	1	0.664	0.022	15	21	0.438	0.012	33	19	0.599	0.009	32	34	0.467	0.008	5	10	0.462	0.016	21	13	0.566	0.010	21	17
chrI	30605	C	T	3	10	0.437	0.020	19	16	0.438	0.011	15	20	0.440	0.010	13	21	0.432	0.010	55	35	0.579	0.007	15	1	0.664	0.022	15	21	0.438	0.012	33	19	0.599	0.009	32	34	0.467	0.008	5	10	0.462	0.016	21	13	0.566	0.010	21	17
chrI	30661	T	A	6	9	0.437	0.020	15	18	0.438	0.011	15	20	0.440	0.010	15	15	0.432	0.010	48	36	0.579	0.007	7	2	0.664	0.022	14	21	0.438	0.012	26	23	0.599	0.009	33	34	0.467	0.008	9	14	0.462	0.016	20	11	0.566	0.010	16	14
chrI	30662	T	G	6	9	0.437	0.020	15	18	0.438	0.011	15	20	0.440	0.010	15	15	0.432	0.010	48	36	0.579	0.007	7	2	0.664	0.022	14	21	0.438	0.012	26	23	0.599	0.009	33	34	0.467	0.008	9	14	0.462	0.016	20	11	0.566	0.010	16	14
chrI	30669	T	C	7	9	0.437	0.020	13	18	0.438	0.011	15	19	0.440	0.010	15	16	0.432	0.010	51	37	0.579	0.007	4	2	0.664	0.022	15	23	0.438	0.012	29	23	0.599	0.009	33	34	0.467	0.008	9	15	0.462	0.016	21	12	0.566	0.010	18	14
chrI	30670	T	C	7	9	0.437	0.020	13	18	0.438	0.011	15	19	0.440	0.010	15	16	0.432	0.010	51	37	0.579	0.007	4	2	0.664	0.022	15	23	0.438	0.012	29	23	0.599	0.009	33	34	0.467	0.008	9	15	0.462	0.016	21	12	0.566	0.010	18	14
chrI	30693	C	A	11	9	0.437	0.020	12	25	0.438	0.011	16	21	0.440	0.010	16	16	0.432	0.010	51	40	0.579	0.007	1	2	0.664	0.022	12	22	0.438	0.012	25	28	0.599	0.009	29	34	0.467	0.008	7	11	0.462	0.016	23	10	0.566	0.010	17	16
chrI	30713	T	G	10	7	0.437	0.020	12	28	0.438	0.011	15	19	0.440	0.010	15	18	0.432	0.010	47	37	0.579	0.007	2	3	0.664	0.022	13	21	0.438	0.012	22	28	0.599	0.009	28	32	0.467	0.008	6	9	0.462	0.016	20	16	0.566	0.010	15	17
chrI	30747	A	C	6	3	0.437	0.020	9	19	0.438	0.011	9	12	0.440	0.010	12	22	0.432	0.010	35	29	0.579	0.007	3	2	0.664	0.022	11	11	0.438	0.012	17	21	0.599	0.009	29	17	0.467	0.008	3	10	0.462	0.016	13	15	0.566	0.010	12	13
chrI	30749	G	A	6	3	0.437	0.020	9	19	0.438	0.011	9	12	0.440	0.010	12	22	0.432	0.010	35	29	0.579	0.007	3	2	0.664	0.022	11	11	0.438	0.012	17	21	0.599	0.009	29	17	0.467	0.008	3	10	0.462	0.016	13	15	0.566	0.010	12	13
chrI	30817	T	C	0	6	0.437	0.020	4	9	0.438	0.011	5	10	0.440	0.010	6	13	0.432	0.010	14	22	0.579	0.007	2	1	0.664	0.022	8	2	0.438	0.012	12	15	0.599	0.009	21	13	0.467	0.008	2	6	0.462	0.016	6	19	0.566	0.010	7	11
chrI	30832	C	G	0	4	0.437	0.020	4	5	0.438	0.011	4	8	0.440	0.010	8	5	0.432	0.010	14	20	0.579	0.007	1	0	0.664	0.022	6	2	0.438	0.012	10	15	0.599	0.009	19	10	0.467	0.008	0	4	0.462	0.016	11	9	0.566	0.010	8	9
chrI	30930	T	A	0	2	0.437	0.020	2	1	0.438	0.011	3	1	0.440	0.010	5	0	0.432	0.010	9	6	0.579	0.007	2	0	0.664	0.022	2	0	0.438	0.012	1	2	0.599	0.009	9	5	0.467	0.008	1	0	0.462	0.016	3	5	0.566	0.010	5	3
chrI	30987	T	G	0	0	0.437	0.020	3	0	0.438	0.011	2	2	0.440	0.010	3	0	0.432	0.010	3	2	0.579	0.007	0	0	0.664	0.022	1	0	0.438	0.012	2	1	0.599	0.009	6	2	0.467	0.008	0	2	0.462	0.016	0	1	0.566	0.010	0	1
chrI	30997	G	A	0	0	0.437	0.020	3	0	0.438	0.011	2	2	0.440	0.010	3	0	0.432	0.010	3	2	0.579	0.007	0	0	0.664	0.022	1	0	0.438	0.012	1	1	0.599	0.009	6	2	0.467	0.008	2	0	0.462	0.016	0	1	0.566	0.010	0	1
chrI	31026	G	C	0	0	0.437	0.020	3	0	0.438	0.011	5	0	0.440	0.010	2	0	0.432	0.010	3	0	0.579	0.007	0	1	0.664	0.022	5	0	0.438	0.012	6	0	0.599	0.009	4	0	0.467	0.008	0	2	0.462	0.016	1	0	0.566	0.010	2	0
chrI	31058	G	A	2	0	0.437	0.020	4	0	0.438	0.011	3	0	0.440	0.010	4	0	0.432	0.010	5	0	0.579	0.007	0	1	0.664	0.022	5	0	0.438	0.012	6	0	0.599	0.009	4	0	0.467	0.008	0	2	0.462	0.016	3	1	0.566	0.010	2	0
chrI	31107	C	A	0	2	0.437	0.020	4	0	0.438	0.011	1	1	0.440	0.010	3	0	0.432	0.010	2	2	0.579	0.007	1	0	0.664	0.022	4	0	0.438	0.012	3	1	0.599	0.009	2	0	0.467	0.008	1	0	0.462	0.016	3	1	0.566	0.010	0	1
chrI	31122	C	T	2	0	0.437	0.020	2	0	0.438	0.011	0	0	0.440	0.010	1	0	0.432	0.010	2	0	0.579	0.007	0	1	0.664	0.022	2	0	0.438	0.012	4	0	0.599	0.009	0	0	0.467	0.008	1	0	0.462	0.016	3	0	0.566	0.010	1	0
chrI	31539	A	G	2	3	0.437	0.020	7	19	0.438	0.011	3	16	0.440	0.010	2	15	0.432	0.010	15	27	0.579	0.007	1	1	0.664	0.022	6	10	0.438	0.012	3	11	0.599	0.009	7	24	0.467	0.008	2	8	0.462	0.016	8	14	0.566	0.010	4	18
chrI	32493	C	T	13	15	0.439	0.019	35	37	0.440	0.010	40	42	0.439	0.010	31	41	0.433	0.010	86	50	0.580	0.007	17	5	0.663	0.021	22	34	0.438	0.012	54	27	0.601	0.009	57	64	0.469	0.008	12	16	0.461	0.015	45	27	0.566	0.010	39	40
chrI	32556	A	G	15	15	0.439	0.019	35	41	0.440	0.010	37	44	0.439	0.010	29	46	0.433	0.010	85	64	0.580	0.007	20	5	0.663	0.021	29	24	0.438	0.012	51	41	0.601	0.009	61	53	0.469	0.008	20	20	0.461	0.015	67	21	0.566	0.010	43	41
chrI	32574	T	G	15	13	0.439	0.019	33	42	0.440	0.010	37	42	0.439	0.010	32	43	0.433	0.010	86	67	0.580	0.007	16	5	0.663	0.021	27	23	0.438	0.012	50	39	0.601	0.009	57	51	0.469	0.008	21	19	0.461	0.015	62	20	0.566	0.010	46	40
chrI	32595	T	C	14	16	0.439	0.019	31	45	0.440	0.010	39	45	0.439	0.010	32	46	0.433	0.010	84	74	0.580	0.007	14	3	0.663	0.021	29	19	0.438	0.012	55	46	0.601	0.009	61	52	0.469	0.008	20	23	0.461	0.015	56	23	0.566	0.010	55	44
chrI	32650	G	T	5	13	0.439	0.019	25	32	0.440	0.010	26	39	0.439	0.010	27	32	0.433	0.010	61	61	0.580	0.007	4	4	0.663	0.021	19	17	0.438	0.012	43	34	0.601	0.009	45	46	0.469	0.008	17	11	0.461	0.015	23	20	0.566	0.010	41	35
chrI	32652	A	C	5	13	0.439	0.019	25	32	0.440	0.010	26	39	0.439	0.010	27	32	0.433	0.010	61	61	0.580	0.007	4	4	0.663	0.021	19	17	0.438	0.012	43	34	0.601	0.009	45	46	0.469	0.008	17	11	0.461	0.015	23	20	0.566	0.010	41	35
chrI	32682	G	A	6	19	0.439	0.019	29	38	0.440	0.010	30	41	0.439	0.010	29	31	0.433	0.010	67	70	0.580	0.007	7	5	0.663	0.021	20	24	0.438	0.012	46	39	0.601	0.009	51	45	0.469	0.008	16	11	0.461	0.015	29	21	0.566	0.010	28	45
chrI	32766	C	T	5	8	0.439	0.019	28	35	0.440	0.010	25	40	0.439	0.010	25	29	0.433	0.010	63	47	0.580	0.007	7	4	0.663	0.021	21	24	0.438	0.012	50	28	0.601	0.009	58	39	0.469	0.008	10	11	0.461	0.015	28	20	0.566	0.010	35	40
chrI	32880	C	T	5	9	0.440	0.019	19	29	0.440	0.010	17	35	0.439	0.010	21	33	0.433	0.010	65	51	0.580	0.007	9	0	0.663	0.021	9	23	0.438	0.012	32	22	0.601	0.009	50	52	0.469	0.008	10	9	0.461	0.015	22	21	0.566	0.010	24	24
chrI	32947	G	A	5	7	0.440	0.019	23	17	0.440	0.010	23	35	0.439	0.010	20	40	0.433	0.010	59	47	0.580	0.007	9	1	0.663	0.021	8	29	0.438	0.012	26	17	0.601	0.009	44	43	0.469	0.008	5	7	0.461	0.015	25	24	0.566	0.010	25	18
chrI	33147	G	T	6	13	0.440	0.019	22	26	0.440	0.010	25	27	0.439	0.010	24	30	0.433	0.010	45	36	0.580	0.007	19	6	0.663	0.021	17	21	0.438	0.012	44	22	0.601	0.009	44	46	0.469	0.008	11	9	0.461	0.015	37	31	0.566	0.010	19	24
chrI	33347	T	A	1	10	0.440	0.019	12	32	0.441	0.010	25	24	0.440	0.010	11	27	0.433	0.010	71	51	0.581	0.007	9	1	0.663	0.021	12	13	0.438	0.012	42	23	0.601	0.009	53	40	0.469	0.008	15	9	0.462	0.015	25	27	0.566	0.010	16	27
chrI	33348	G	T	1	10	0.440	0.019	12	32	0.441	0.010	25	24	0.440	0.010	11	27	0.433	0.010	71	51	0.581	0.007	9	1	0.663	0.021	12	13	0.438	0.012	42	23	0.601	0.009	53	40	0.469	0.008	15	9	0.462	0.015	25	27	0.566	0.010	16	27
chrI	33512	A	G	8	7	0.445	0.020	26	48	0.440	0.011	32	33	0.443	0.010	29	29	0.431	0.010	88	53	0.579	0.007	12	4	0.663	0.021	16	20	0.436	0.013	60	27	0.602	0.009	52	58	0.470	0.008	11	23	0.463	0.016	49	27	0.566	0.010	32	32
chrI	33548	A	C	6	10	0.445	0.020	26	54	0.440	0.011	33	35	0.443	0.010	35	33	0.431	0.010	82	65	0.579	0.007	12	4	0.663	0.021	12	27	0.436	0.013	60	30	0.602	0.009	43	61	0.470	0.008	11	25	0.463	0.016	37	40	0.566	0.010	32	32
chrI	33612	A	G	3	22	0.450	0.020	31	56	0.443	0.011	25	37	0.446	0.010	34	31	0.435	0.010	75	52	0.582	0.007	18	3	0.660	0.021	18	27	0.434	0.013	50	29	0.603	0.009	29	71	0.472	0.008	14	16	0.464	0.016	41	40	0.569	0.010	32	31
chrI	33756	C	T	14	16	0.451	0.020	32	64	0.444	0.011	38	61	0.446	0.010	27	53	0.434	0.010	81	68	0.580	0.007	25	7	0.660	0.021	26	42	0.434	0.013	66	41	0.602	0.009	62	78	0.471	0.008	18	20	0.464	0.015	52	38	0.567	0.010	36	29
chrI	33864	G	C	13	13	0.462	0.020	30	45	0.455	0.011	50	51	0.455	0.011	30	51	0.444	0.011	81	73	0.590	0.007	21	4	0.676	0.022	25	35	0.443	0.013	60	35	0.615	0.009	59	58	0.481	0.008	17	27	0.474	0.016	65	39	0.574	0.010	39	39
chrI	33867	T	C	13	13	0.462	0.020	30	45	0.455	0.011	50	51	0.455	0.011	30	51	0.444	0.011	81	73	0.590	0.007	21	4	0.676	0.022	25	35	0.443	0.013	60	35	0.615	0.009	59	58	0.481	0.008	17	27	0.474	0.016	65	39	0.574	0.010	39	39
chrI	34245	T	C	11	18	0.459	0.020	36	35	0.452	0.011	46	38	0.453	0.011	30	47	0.441	0.011	117	76	0.591	0.007	18	3	0.680	0.022	22	31	0.445	0.013	72	43	0.617	0.009	50	61	0.478	0.008	12	27	0.472	0.016	88	38	0.574	0.010	34	51
chrI	34308	C	T	14	25	0.459	0.020	33	59	0.452	0.011	54	33	0.453	0.011	31	51	0.441	0.011	134	80	0.591	0.007	15	12	0.680	0.022	25	36	0.445	0.013	65	50	0.617	0.009	60	65	0.478	0.008	22	24	0.472	0.016	61	53	0.574	0.010	36	45
chrI	34314	G	A	15	27	0.459	0.020	37	56	0.452	0.011	55	34	0.453	0.011	33	52	0.441	0.011	135	87	0.591	0.007	17	13	0.680	0.022	26	38	0.445	0.013	67	51	0.617	0.009	59	69	0.478	0.008	23	31	0.472	0.016	84	41	0.574	0.010	40	46
chrI	34573	C	T	7	6	0.459	0.020	25	32	0.453	0.011	21	33	0.453	0.011	24	33	0.442	0.011	65	49	0.591	0.007	12	1	0.680	0.022	19	11	0.445	0.013	47	26	0.616	0.009	49	43	0.478	0.008	12	13	0.472	0.016	52	22	0.575	0.010	38	18
chrI	34727	T	C	12	7	0.459	0.020	17	44	0.453	0.011	21	33	0.453	0.011	25	34	0.442	0.011	68	44	0.591	0.007	9	2	0.680	0.022	19	18	0.445	0.013	36	22	0.616	0.009	34	44	0.478	0.008	5	15	0.472	0.016	42	21	0.575	0.010	19	30
chrI	35059	G	A	0	8	0.459	0.020	2	9	0.453	0.011	4	5	0.453	0.011	8	10	0.444	0.011	19	9	0.591	0.007	3	0	0.679	0.022	5	6	0.445	0.013	5	7	0.617	0.009	10	10	0.478	0.008	6	3	0.472	0.016	12	8	0.576	0.010	3	9
chrI	35070	C	T	0	4	0.459	0.020	2	8	0.453	0.011	4	4	0.453	0.011	7	9	0.444	0.011	14	6	0.591	0.007	1	0	0.679	0.022	5	5	0.445	0.013	5	5	0.617	0.009	11	6	0.478	0.008	5	1	0.472	0.016	9	3	0.576	0.010	3	4
chrI	35129	G	A	0	0	0.459	0.020	0	0	0.453	0.011	0	1	0.453	0.011	0	0	0.444	0.011	2	0	0.591	0.007	0	0	0.679	0.022	1	0	0.445	0.013	0	1	0.617	0.009	6	0	0.478	0.008	0	1	0.472	0.016	0	0	0.576	0.010	1	3
chrI	35223	C	T	2	12	0.459	0.020	9	10	0.453	0.011	6	15	0.453	0.011	16	16	0.444	0.011	24	22	0.591	0.007	6	3	0.679	0.022	12	10	0.445	0.013	20	11	0.617	0.009	21	21	0.478	0.008	6	10	0.472	0.016	11	13	0.576	0.010	19	13
chrI	35343	C	T	7	9	0.459	0.020	28	22	0.453	0.011	26	22	0.453	0.011	29	30	0.444	0.011	55	39	0.591	0.007	6	2	0.679	0.022	14	21	0.445	0.013	33	28	0.617	0.009	38	45	0.478	0.008	17	10	0.472	0.016	34	28	0.576	0.010	25	34
chrI	35466	G	A	9	14	0.459	0.020	27	27	0.453	0.011	32	29	0.453	0.011	29	24	0.444	0.011	78	39	0.591	0.007	10	5	0.679	0.022	22	23	0.445	0.013	54	35	0.617	0.009	48	45	0.478	0.008	15	16	0.472	0.016	35	44	0.576	0.010	35	36
chrI	35508	A	G	10	14	0.459	0.020	27	32	0.453	0.011	32	34	0.453	0.011	34	26	0.444	0.011	72	59	0.591	0.007	15	5	0.679	0.022	25	27	0.445	0.013	54	39	0.617	0.009	49	44	0.478	0.008	14	17	0.472	0.016	37	39	0.576	0.010	38	37
chrI	35565	A	G	11	11	0.459	0.020	26	38	0.453	0.011	24	28	0.453	0.011	27	27	0.444	0.011	58	60	0.591	0.007	11	4	0.679	0.022	20	22	0.445	0.013	48	39	0.617	0.009	45	51	0.478	0.008	12	16	0.472	0.016	39	32	0.576	0.010	38	22
chrI	35568	A	G	11	11	0.459	0.020	26	38	0.453	0.011	24	28	0.453	0.011	27	27	0.444	0.011	58	60	0.591	0.007	11	4	0.679	0.022	20	22	0.445	0.013	48	39	0.617	0.009	45	51	0.478	0.008	12	16	0.472	0.016	39	32	0.576	0.010	38	22
chrI	35607	A	G	6	18	0.459	0.020	24	33	0.453	0.011	32	25	0.453	0.011	20	30	0.444	0.011	63	54	0.591	0.007	10	6	0.679	0.022	12	24	0.445	0.013	48	35	0.617	0.009	42	54	0.478	0.008	9	17	0.472	0.016	47	17	0.576	0.010	28	27
chrI	35751	T	C	9	10	0.459	0.020	30	31	0.453	0.011	25	30	0.453	0.011	17	29	0.444	0.011	56	45	0.591	0.007	6	1	0.679	0.022	12	18	0.445	0.013	43	26	0.617	0.009	40	38	0.478	0.008	12	13	0.472	0.016	27	17	0.576	0.010	16	19
chrI	36160	G	A	9	8	0.455	0.020	13	21	0.451	0.011	17	32	0.453	0.011	21	19	0.444	0.011	69	33	0.589	0.007	1	8	0.679	0.022	13	26	0.445	0.013	42	19	0.617	0.009	41	53	0.478	0.008	16	14	0.471	0.016	32	26	0.574	0.010	27	19
chrI	36313	A	G	1	4	0.451	0.020	11	16	0.449	0.011	13	9	0.455	0.011	4	9	0.442	0.011	31	15	0.589	0.007	6	0	0.681	0.021	4	4	0.446	0.013	8	16	0.616	0.009	21	17	0.477	0.008	5	7	0.470	0.016	13	7	0.574	0.010	7	15
chrI	36524	C	T	0	4	0.451	0.020	5	6	0.449	0.011	5	4	0.455	0.011	7	7	0.442	0.011	17	9	0.589	0.007	2	0	0.681	0.021	5	3	0.446	0.013	13	5	0.616	0.009	11	8	0.477	0.008	3	4	0.470	0.016	3	8	0.574	0.010	5	6
chrI	36574	A	G	0	6	0.454	0.020	9	14	0.448	0.011	6	8	0.455	0.010	4	9	0.442	0.010	28	12	0.587	0.007	5	2	0.684	0.021	12	6	0.451	0.013	22	8	0.617	0.009	18	17	0.477	0.008	4	11	0.469	0.016	8	10	0.578	0.010	6	10
chrI	36637	A	G	2	6	0.454	0.020	11	19	0.448	0.011	12	4	0.455	0.010	4	12	0.442	0.010	31	14	0.587	0.007	4	1	0.684	0.021	8	9	0.451	0.013	19	10	0.617	0.009	21	18	0.477	0.008	2	9	0.469	0.016	5	11	0.578	0.010	7	11
chrI	37281	A	G	0	0	0.450	0.020	1	6	0.447	0.010	0	3	0.453	0.010	2	5	0.441	0.010	9	7	0.587	0.007	0	0	0.689	0.021	3	3	0.449	0.013	2	0	0.618	0.009	4	5	0.479	0.008	0	1	0.467	0.016	0	2	0.579	0.010	3	1
chrI	37553	A	G	10	9	0.451	0.019	29	19	0.445	0.010	28	21	0.451	0.010	17	25	0.441	0.010	65	43	0.587	0.007	5	3	0.686	0.020	17	13	0.447	0.012	32	21	0.618	0.009	27	29	0.480	0.008	16	14	0.469	0.015	23	28	0.582	0.010	16	23
chrI	37862	G	A	10	12	0.453	0.019	40	20	0.445	0.010	19	32	0.453	0.010	23	34	0.441	0.010	73	39	0.588	0.007	13	4	0.686	0.020	15	12	0.450	0.012	45	24	0.620	0.009	55	41	0.478	0.008	8	9	0.466	0.015	46	19	0.582	0.010	32	20
chrI	37893	C	T	10	8	0.453	0.019	38	25	0.445	0.010	18	27	0.453	0.010	23	33	0.441	0.010	77	45	0.588	0.007	14	3	0.686	0.020	18	15	0.450	0.012	41	17	0.620	0.009	55	42	0.478	0.008	8	8	0.466	0.015	49	23	0.582	0.010	32	21
chrI	37913	G	A	7	7	0.453	0.019	43	28	0.445	0.010	21	25	0.453	0.010	22	28	0.441	0.010	73	47	0.588	0.007	11	4	0.686	0.020	17	15	0.450	0.012	36	12	0.620	0.009	53	38	0.478	0.008	8	9	0.466	0.015	45	19	0.582	0.010	33	21
chrI	37922	G	A	4	7	0.453	0.019	36	23	0.445	0.010	22	23	0.453	0.010	23	21	0.441	0.010	61	44	0.588	0.007	8	3	0.686	0.020	16	11	0.450	0.012	32	12	0.620	0.009	46	34	0.478	0.008	6	5	0.466	0.015	44	14	0.582	0.010	28	19
chrI	38036	C	T	10	7	0.453	0.019	29	24	0.445	0.010	20	18	0.453	0.010	28	21	0.442	0.010	63	38	0.589	0.007	10	2	0.683	0.020	17	18	0.449	0.012	40	16	0.620	0.009	43	37	0.477	0.008	9	8	0.464	0.015	38	12	0.582	0.009	20	23
chrI	38108	T	C	7	6	0.453	0.019	22	24	0.445	0.010	25	22	0.453	0.010	26	27	0.442	0.010	65	37	0.589	0.007	6	1	0.683	0.020	9	20	0.449	0.012	45	18	0.620	0.009	35	42	0.477	0.008	11	10	0.464	0.015	30	12	0.582	0.009	29	37
chrI	38120	A	T	7	4	0.453	0.019	18	24	0.445	0.010	26	25	0.453	0.010	26	27	0.442	0.010	66	37	0.589	0.007	6	1	0.683	0.020	11	20	0.449	0.012	42	19	0.620	0.009	38	41	0.477	0.008	13	12	0.464	0.015	25	19	0.582	0.009	29	39
chrI	38338	C	T	14	7	0.452	0.019	31	32	0.444	0.010	19	32	0.452	0.010	23	37	0.442	0.010	70	42	0.589	0.007	7	9	0.685	0.020	17	20	0.449	0.012	67	37	0.619	0.009	32	49	0.478	0.008	11	19	0.464	0.015	37	25	0.583	0.009	34	47
chrI	38361	C	T	12	9	0.452	0.019	29	32	0.444	0.010	21	28	0.452	0.010	27	36	0.442	0.010	68	47	0.589	0.007	10	10	0.685	0.020	17	18	0.449	0.012	71	42	0.619	0.009	36	49	0.478	0.008	15	23	0.464	0.015	36	27	0.583	0.009	37	46
chrI	38408	G	T	12	7	0.452	0.019	25	32	0.444	0.010	25	32	0.452	0.010	31	38	0.442	0.010	85	52	0.589	0.007	10	5	0.685	0.020	18	15	0.449	0.012	59	40	0.619	0.009	43	51	0.478	0.008	14	27	0.464	0.015	48	31	0.583	0.009	32	41
chrI	38514	T	C	11	6	0.452	0.019	19	32	0.444	0.010	26	36	0.452	0.010	30	42	0.442	0.010	67	53	0.589	0.007	8	3	0.685	0.020	28	23	0.449	0.012	44	16	0.619	0.009	39	42	0.478	0.008	14	13	0.464	0.015	37	23	0.583	0.009	33	32
chrI	38762	C	T	7	10	0.454	0.019	25	21	0.446	0.010	26	27	0.451	0.010	27	23	0.443	0.010	54	31	0.590	0.007	9	0	0.686	0.020	16	18	0.450	0.012	32	15	0.618	0.008	27	38	0.479	0.008	10	11	0.465	0.015	37	13	0.581	0.009	26	28
chrI	39066	T	C	1	10	0.452	0.018	8	18	0.448	0.010	17	26	0.450	0.010	5	14	0.443	0.010	54	30	0.590	0.007	2	0	0.689	0.019	13	9	0.449	0.012	31	13	0.617	0.008	28	32	0.480	0.008	7	14	0.463	0.015	19	11	0.585	0.009	13	17
chrI	39162	C	G	2	12	0.452	0.018	20	30	0.448	0.010	13	24	0.450	0.010	17	27	0.443	0.010	52	35	0.590	0.007	4	2	0.688	0.019	19	14	0.449	0.012	38	23	0.617	0.008	35	48	0.480	0.008	9	15	0.463	0.015	22	24	0.585	0.009	21	33
chrI	39403	C	A	2	1	0.452	0.018	15	13	0.447	0.010	9	16	0.449	0.010	9	12	0.442	0.010	40	22	0.591	0.007	3	2	0.688	0.019	9	14	0.449	0.012	19	14	0.619	0.008	27	30	0.481	0.008	11	6	0.464	0.014	22	12	0.583	0.009	9	14
chrI	39708	A	C	2	2	0.452	0.018	12	17	0.447	0.010	8	9	0.449	0.010	13	13	0.442	0.010	40	16	0.591	0.007	9	0	0.688	0.019	6	5	0.449	0.012	19	8	0.619	0.008	17	30	0.481	0.008	12	5	0.464	0.014	29	4	0.583	0.009	15	17
chrI	39723	T	C	2	2	0.452	0.018	14	17	0.447	0.010	9	9	0.449	0.010	15	12	0.442	0.010	47	18	0.591	0.007	11	0	0.688	0.019	7	5	0.449	0.012	24	11	0.619	0.008	20	30	0.481	0.008	12	5	0.464	0.014	30	7	0.583	0.009	13	19
chrI	39795	G	A	0	2	0.452	0.018	13	13	0.447	0.010	9	8	0.449	0.010	12	11	0.442	0.010	44	27	0.591	0.007	7	0	0.688	0.019	8	3	0.449	0.012	20	8	0.619	0.008	21	19	0.481	0.008	7	8	0.464	0.014	19	10	0.583	0.009	5	15
chrI	40237	C	T	11	14	0.450	0.018	24	25	0.447	0.010	22	20	0.448	0.009	21	22	0.441	0.009	51	39	0.591	0.006	8	2	0.693	0.019	16	12	0.451	0.011	42	23	0.621	0.008	51	38	0.480	0.007	2	8	0.467	0.014	36	35	0.585	0.009	27	20
chrI	40380	G	A	2	9	0.450	0.018	14	23	0.448	0.009	22	31	0.447	0.009	35	23	0.443	0.009	44	25	0.592	0.006	8	7	0.688	0.019	9	7	0.454	0.011	36	34	0.622	0.008	29	29	0.480	0.007	2	16	0.468	0.014	22	20	0.587	0.009	20	24
chrI	40523	A	T	2	4	0.450	0.018	15	20	0.448	0.009	18	30	0.447	0.009	10	21	0.443	0.009	58	38	0.592	0.006	2	0	0.688	0.019	6	8	0.454	0.011	38	23	0.622	0.008	25	38	0.480	0.007	5	6	0.468	0.014	33	18	0.587	0.009	18	33
chrI	40866	T	C	2	12	0.450	0.018	12	16	0.448	0.009	19	25	0.447	0.009	20	21	0.443	0.009	61	29	0.592	0.006	6	5	0.688	0.019	10	15	0.454	0.011	33	22	0.622	0.008	53	38	0.480	0.007	8	9	0.468	0.014	27	24	0.587	0.009	16	33
chrI	40914	C	G	2	13	0.450	0.018	12	25	0.448	0.009	15	21	0.447	0.009	19	21	0.443	0.009	57	33	0.592	0.006	7	3	0.688	0.019	9	10	0.454	0.011	35	19	0.622	0.008	45	36	0.480	0.007	9	8	0.468	0.014	36	20	0.587	0.009	17	22
chrI	41271	A	C	5	6	0.453	0.018	18	21	0.449	0.009	26	26	0.445	0.009	30	23	0.444	0.009	46	39	0.591	0.006	12	1	0.687	0.018	16	15	0.453	0.011	33	24	0.624	0.008	37	39	0.480	0.007	9	20	0.469	0.014	45	17	0.589	0.009	17	30
chrI	41278	G	A	14	0	0.453	0.018	35	0	0.449	0.009	62	0	0.445	0.009	52	2	0.444	0.009	88	0	0.591	0.006	15	1	0.687	0.018	30	1	0.453	0.011	57	0	0.624	0.008	73	0	0.480	0.007	27	0	0.469	0.014	56	8	0.589	0.009	48	3
chrI	41475	G	T	23	16	0.452	0.017	49	45	0.447	0.009	54	37	0.446	0.009	68	53	0.447	0.009	78	75	0.591	0.006	13	1	0.689	0.018	87	2	0.452	0.011	39	55	0.624	0.008	69	62	0.481	0.007	26	15	0.470	0.014	107	1	0.588	0.009	47	39
chrI	41481	A	G	14	20	0.452	0.017	39	44	0.447	0.009	33	49	0.446	0.009	50	62	0.447	0.009	75	65	0.591	0.006	7	4	0.689	0.018	36	41	0.452	0.011	49	39	0.624	0.008	61	66	0.481	0.007	14	25	0.470	0.014	46	58	0.588	0.009	40	44
chrI	41883	C	T	2	0	0.456	0.017	14	7	0.448	0.009	3	11	0.447	0.009	7	8	0.446	0.009	24	5	0.591	0.006	2	0	0.691	0.018	2	10	0.453	0.011	8	13	0.625	0.008	17	7	0.481	0.007	1	0	0.468	0.014	14	9	0.591	0.009	3	9
chrI	41987	C	T	0	0	0.456	0.017	2	0	0.448	0.009	5	0	0.447	0.009	2	1	0.446	0.009	8	6	0.591	0.006	0	2	0.691	0.018	0	2	0.453	0.011	4	0	0.625	0.008	8	1	0.481	0.007	2	1	0.468	0.014	4	2	0.591	0.009	0	5
chrI	42019	A	C	0	0	0.456	0.017	0	0	0.448	0.009	5	0	0.447	0.009	1	0	0.446	0.009	6	5	0.591	0.006	0	2	0.691	0.018	0	2	0.453	0.011	3	0	0.625	0.008	6	1	0.481	0.007	2	1	0.468	0.014	4	4	0.591	0.009	0	3
chrI	42115	T	C	0	1	0.456	0.017	1	5	0.448	0.009	2	1	0.447	0.009	3	6	0.446	0.009	10	4	0.591	0.006	0	0	0.691	0.018	4	1	0.453	0.011	8	1	0.625	0.008	10	5	0.481	0.007	1	3	0.468	0.014	0	1	0.591	0.009	3	7
chrI	42119	G	A	0	1	0.456	0.017	1	5	0.448	0.009	2	1	0.447	0.009	3	6	0.446	0.009	10	4	0.591	0.006	0	0	0.691	0.018	4	1	0.453	0.011	8	1	0.625	0.008	10	5	0.481	0.007	1	3	0.468	0.014	0	1	0.591	0.009	3	7
chrI	42186	C	T	3	7	0.456	0.017	5	16	0.448	0.009	4	7	0.447	0.009	12	17	0.446	0.009	29	14	0.591	0.006	0	4	0.691	0.018	11	12	0.453	0.011	11	9	0.625	0.008	18	23	0.481	0.007	5	10	0.468	0.014	11	9	0.591	0.009	8	18
chrI	42257	G	A	10	4	0.456	0.017	19	15	0.448	0.009	17	31	0.447	0.009	27	36	0.446	0.009	58	38	0.591	0.006	7	7	0.691	0.018	10	17	0.453	0.011	36	21	0.625	0.008	22	49	0.481	0.007	6	13	0.468	0.014	24	25	0.591	0.009	33	26
chrI	42290	A	T	15	10	0.456	0.017	21	26	0.448	0.009	25	35	0.447	0.009	33	54	0.446	0.009	72	55	0.591	0.006	10	6	0.691	0.018	10	27	0.453	0.011	54	31	0.625	0.008	34	60	0.481	0.007	9	18	0.468	0.014	38	27	0.591	0.009	39	30
chrI	42306	G	A	14	10	0.456	0.017	25	30	0.448	0.009	30	40	0.447	0.009	30	58	0.446	0.009	81	51	0.591	0.006	18	6	0.691	0.018	11	31	0.453	0.011	60	35	0.625	0.008	40	61	0.481	0.007	10	20	0.468	0.014	41	29	0.591	0.009	47	31
chrI	42315	C	T	15	11	0.457	0.017	30	34	0.448	0.009	29	44	0.448	0.009	33	59	0.447	0.009	92	56	0.592	0.006	20	6	0.691	0.018	12	32	0.452	0.011	64	37	0.624	0.008	46	71	0.481	0.007	11	25	0.469	0.013	45	29	0.592	0.008	51	34
chrI	42484	G	A	20	25	0.457	0.017	29	40	0.448	0.009	38	53	0.448	0.009	25	36	0.447	0.009	85	49	0.592	0.006	13	8	0.690	0.018	18	28	0.452	0.011	63	21	0.624	0.008	61	59	0.481	0.007	18	26	0.469	0.013	56	32	0.592	0.008	43	39
chrI	44992	G	A	11	5	0.457	0.017	33	36	0.448	0.009	25	38	0.451	0.009	31	33	0.454	0.009	69	35	0.595	0.006	10	0	0.692	0.017	14	23	0.455	0.011	47	27	0.625	0.007	35	60	0.483	0.007	18	16	0.471	0.013	52	22	0.594	0.008	21	36
chrI	45686	A	G	1	0	0.451	0.016	1	5	0.449	0.009	2	1	0.451	0.009	4	2	0.456	0.009	2	8	0.595	0.006	0	1	0.687	0.017	0	1	0.453	0.011	4	1	0.624	0.007	8	3	0.484	0.007	0	0	0.471	0.013	6	1	0.594	0.008	0	4
chrI	46372	G	T	19	41	0.452	0.016	43	52	0.448	0.009	46	69	0.451	0.009	39	66	0.457	0.009	128	70	0.595	0.006	21	1	0.692	0.017	39	35	0.449	0.010	72	64	0.626	0.007	85	70	0.482	0.007	20	31	0.470	0.013	72	37	0.596	0.008	54	50
chrI	48054	G	A	4	4	0.448	0.016	18	17	0.452	0.009	19	21	0.451	0.008	12	15	0.455	0.008	74	27	0.600	0.006	7	2	0.693	0.017	12	23	0.455	0.010	36	15	0.633	0.007	33	18	0.488	0.007	12	10	0.467	0.013	24	15	0.607	0.008	18	14
chrI	48751	T	C	1	8	0.443	0.016	9	27	0.450	0.009	17	17	0.450	0.008	11	17	0.455	0.008	33	25	0.600	0.006	1	2	0.693	0.017	4	9	0.452	0.010	28	10	0.637	0.007	18	17	0.485	0.007	11	3	0.465	0.013	13	15	0.611	0.008	15	14
chrI	50343	A	G	2	7	0.448	0.016	9	25	0.450	0.009	14	20	0.451	0.009	12	26	0.461	0.009	46	34	0.603	0.006	7	3	0.693	0.017	16	9	0.454	0.010	22	16	0.642	0.007	25	27	0.489	0.007	9	6	0.469	0.013	16	18	0.616	0.008	19	22
chrI	50547	T	C	2	0	0.448	0.016	13	15	0.450	0.009	9	12	0.451	0.009	13	9	0.461	0.009	30	12	0.603	0.006	4	1	0.693	0.017	6	7	0.454	0.010	15	10	0.642	0.007	15	13	0.489	0.007	4	6	0.469	0.013	12	2	0.616	0.008	10	7
chrI	52613	G	A	7	2	0.451	0.017	17	11	0.449	0.009	11	21	0.451	0.009	14	13	0.463	0.009	40	21	0.603	0.006	5	3	0.693	0.017	6	7	0.455	0.011	19	7	0.642	0.007	20	13	0.488	0.007	7	11	0.472	0.013	13	12	0.618	0.008	15	20
chrI	52632	T	C	5	3	0.451	0.017	13	7	0.449	0.009	6	13	0.451	0.009	11	11	0.463	0.009	27	16	0.603	0.006	3	2	0.693	0.017	5	7	0.455	0.011	19	5	0.642	0.007	11	11	0.488	0.007	4	10	0.472	0.013	9	13	0.618	0.008	13	17
chrI	52635	T	C	5	3	0.451	0.017	13	7	0.449	0.009	6	13	0.451	0.009	11	11	0.463	0.009	27	16	0.603	0.006	3	2	0.693	0.017	5	7	0.455	0.011	19	5	0.642	0.007	11	11	0.488	0.007	4	10	0.472	0.013	9	13	0.618	0.008	13	17
chrI	54806	T	C	4	4	0.457	0.017	13	12	0.456	0.009	12	15	0.453	0.009	14	26	0.473	0.009	40	47	0.605	0.006	6	0	0.694	0.017	6	19	0.461	0.010	18	17	0.642	0.007	22	29	0.485	0.007	10	11	0.467	0.013	16	20	0.626	0.008	12	17
chrI	55426	G	A	2	0	0.455	0.016	11	8	0.456	0.009	5	5	0.456	0.009	8	5	0.473	0.009	14	11	0.607	0.006	1	0	0.689	0.017	7	2	0.463	0.010	8	10	0.641	0.007	7	9	0.488	0.007	1	0	0.473	0.013	10	4	0.628	0.008	7	5
chrI	55899	T	C	2	3	0.459	0.017	0	4	0.454	0.009	2	4	0.453	0.009	6	1	0.475	0.009	13	10	0.607	0.006	1	2	0.693	0.018	1	5	0.463	0.011	8	6	0.642	0.007	8	11	0.487	0.007	0	4	0.474	0.013	9	1	0.627	0.008	4	13
chrI	56107	T	C	4	12	0.459	0.017	12	19	0.454	0.009	17	20	0.453	0.009	25	17	0.474	0.009	33	23	0.607	0.006	9	5	0.693	0.018	8	8	0.463	0.011	27	12	0.641	0.007	37	16	0.487	0.007	14	4	0.474	0.013	32	19	0.627	0.008	16	12
chrI	57351	G	T	7	15	0.455	0.017	21	33	0.456	0.009	36	29	0.452	0.009	19	36	0.476	0.009	81	57	0.610	0.006	13	4	0.695	0.018	17	18	0.462	0.011	44	30	0.645	0.008	41	57	0.488	0.007	7	10	0.470	0.013	33	26	0.631	0.008	25	38
chrI	57625	C	T	7	4	0.457	0.017	29	46	0.456	0.009	28	35	0.454	0.009	26	34	0.477	0.009	65	66	0.609	0.006	11	3	0.695	0.018	28	16	0.465	0.011	59	31	0.644	0.008	48	52	0.489	0.007	14	19	0.468	0.013	65	23	0.634	0.008	37	32
chrI	58079	C	A	5	12	0.460	0.017	25	35	0.455	0.009	23	42	0.454	0.009	30	43	0.477	0.009	77	56	0.609	0.006	20	3	0.695	0.017	17	30	0.462	0.011	52	29	0.645	0.007	60	45	0.490	0.007	12	19	0.468	0.013	52	35	0.635	0.008	34	36
chrI	58487	G	T	15	16	0.461	0.017	39	72	0.458	0.009	36	58	0.455	0.009	39	54	0.479	0.009	109	70	0.609	0.006	8	6	0.694	0.017	18	33	0.461	0.011	58	34	0.646	0.007	66	66	0.490	0.007	18	15	0.469	0.013	85	32	0.636	0.008	43	47
chrI	58522	T	C	16	13	0.461	0.017	37	86	0.458	0.009	39	54	0.455	0.009	48	57	0.479	0.009	115	77	0.609	0.006	12	6	0.694	0.017	21	32	0.461	0.011	66	42	0.646	0.007	68	64	0.490	0.007	24	16	0.469	0.013	79	27	0.636	0.008	41	52
chrI	58539	A	G	15	12	0.461	0.017	43	86	0.458	0.009	37	62	0.455	0.009	38	59	0.479	0.009	111	73	0.609	0.006	18	5	0.694	0.017	21	32	0.461	0.011	72	40	0.646	0.007	73	66	0.490	0.007	21	18	0.469	0.013	69	22	0.636	0.008	28	48
chrI	58644	T	A	5	13	0.461	0.017	33	53	0.458	0.009	34	58	0.456	0.009	34	43	0.480	0.009	111	58	0.608	0.006	15	1	0.695	0.017	27	51	0.461	0.011	68	49	0.646	0.007	57	60	0.491	0.007	18	20	0.469	0.013	69	32	0.636	0.008	30	32
chrI	58794	G	A	16	16	0.461	0.017	35	43	0.458	0.009	38	30	0.456	0.009	22	29	0.480	0.009	90	57	0.608	0.006	17	1	0.695	0.017	26	20	0.461	0.011	59	24	0.646	0.007	44	62	0.491	0.007	12	21	0.469	0.013	31	41	0.636	0.008	20	47
chrI	59073	C	T	11	5	0.458	0.017	20	28	0.455	0.009	12	43	0.455	0.009	26	27	0.483	0.009	59	34	0.607	0.006	13	9	0.694	0.018	17	24	0.464	0.011	39	24	0.647	0.007	30	47	0.492	0.007	6	12	0.467	0.013	33	28	0.637	0.008	23	37
chrI	59229	G	T	8	10	0.461	0.017	18	27	0.452	0.009	22	34	0.456	0.009	20	20	0.482	0.009	42	40	0.608	0.006	10	3	0.695	0.018	14	21	0.461	0.011	26	13	0.647	0.007	29	38	0.490	0.007	12	4	0.467	0.013	22	24	0.635	0.008	29	27
chrI	59349	A	C	7	10	0.461	0.017	13	20	0.453	0.009	24	16	0.458	0.009	13	14	0.482	0.009	49	30	0.608	0.006	7	1	0.695	0.017	13	16	0.461	0.011	16	18	0.645	0.007	30	21	0.489	0.007	9	2	0.467	0.013	20	6	0.637	0.008	24	16
chrI	59394	G	A	2	5	0.461	0.017	10	15	0.453	0.009	20	15	0.458	0.009	10	22	0.482	0.009	45	27	0.608	0.006	7	1	0.695	0.017	9	9	0.461	0.011	22	19	0.645	0.007	25	17	0.489	0.007	6	2	0.467	0.013	17	7	0.637	0.008	15	17
chrI	59659	C	G	11	11	0.456	0.017	37	30	0.450	0.009	31	50	0.459	0.009	30	33	0.483	0.009	88	54	0.608	0.006	13	5	0.701	0.017	16	17	0.464	0.011	50	36	0.647	0.007	41	37	0.490	0.007	18	19	0.468	0.013	51	50	0.638	0.008	45	42
chrI	59859	C	T	11	17	0.456	0.017	30	37	0.454	0.009	42	50	0.459	0.009	32	39	0.486	0.009	85	57	0.608	0.006	21	0	0.700	0.018	23	31	0.463	0.011	78	49	0.645	0.007	60	71	0.490	0.007	20	21	0.465	0.013	78	39	0.639	0.008	46	39
chrI	59976	T	C	11	11	0.458	0.017	23	31	0.454	0.009	20	28	0.459	0.009	17	24	0.486	0.009	55	46	0.608	0.006	9	0	0.700	0.018	8	22	0.463	0.011	27	31	0.645	0.007	45	53	0.490	0.007	9	8	0.465	0.013	31	15	0.639	0.008	22	27
chrI	59985	T	C	10	13	0.458	0.017	24	34	0.454	0.009	20	33	0.459	0.009	17	26	0.486	0.009	52	50	0.608	0.006	9	1	0.700	0.018	9	25	0.463	0.011	29	31	0.645	0.007	50	58	0.490	0.007	9	11	0.465	0.013	36	18	0.639	0.008	22	30
chrI	60108	C	T	6	7	0.458	0.017	24	18	0.454	0.009	16	24	0.459	0.009	19	23	0.486	0.009	50	38	0.608	0.006	2	4	0.701	0.018	15	20	0.463	0.011	33	27	0.645	0.007	48	34	0.490	0.007	8	16	0.465	0.013	35	16	0.639	0.008	21	25
chrI	60198	C	T	3	7	0.459	0.017	14	18	0.453	0.009	18	18	0.458	0.009	15	16	0.485	0.009	51	26	0.608	0.006	4	2	0.701	0.018	14	15	0.463	0.011	32	20	0.644	0.007	39	34	0.490	0.007	2	11	0.465	0.013	28	14	0.638	0.008	16	17
chrI	60417	C	T	6	8	0.459	0.017	22	37	0.456	0.009	18	31	0.458	0.009	12	24	0.486	0.009	65	36	0.608	0.006	9	4	0.698	0.017	16	19	0.464	0.011	49	15	0.642	0.007	44	40	0.490	0.007	13	12	0.467	0.013	27	29	0.638	0.008	20	24
chrI	60876	C	T	17	30	0.456	0.017	46	58	0.456	0.009	32	46	0.461	0.009	40	55	0.486	0.009	112	72	0.608	0.006	25	4	0.699	0.018	43	37	0.464	0.011	94	40	0.643	0.007	76	88	0.491	0.007	23	16	0.469	0.013	95	48	0.641	0.008	55	61
chrI	61451	G	A	20	23	0.459	0.017	43	40	0.456	0.009	40	67	0.460	0.009	52	48	0.485	0.009	106	61	0.608	0.006	21	18	0.699	0.017	58	45	0.465	0.010	84	39	0.642	0.007	69	81	0.492	0.007	18	17	0.471	0.013	75	34	0.642	0.008	49	65
chrI	61585	C	T	12	29	0.460	0.017	52	51	0.455	0.009	51	66	0.460	0.009	43	44	0.488	0.009	139	92	0.608	0.006	16	12	0.695	0.017	52	39	0.465	0.010	89	33	0.640	0.007	74	92	0.492	0.007	36	18	0.471	0.013	72	50	0.643	0.008	59	67
chrI	62110	C	T	8	5	0.460	0.017	24	25	0.455	0.009	17	30	0.459	0.009	25	22	0.486	0.009	50	40	0.608	0.006	8	5	0.702	0.017	14	21	0.465	0.010	39	14	0.643	0.007	36	39	0.489	0.007	17	13	0.473	0.013	33	11	0.646	0.008	22	29
chrI	62308	T	C	16	27	0.462	0.017	35	65	0.454	0.009	41	38	0.458	0.009	30	44	0.488	0.009	87	60	0.607	0.006	6	5	0.702	0.017	18	21	0.464	0.010	68	30	0.643	0.007	72	75	0.491	0.007	23	19	0.473	0.013	64	39	0.645	0.008	35	49
chrI	62361	T	C	17	23	0.462	0.017	34	60	0.455	0.009	36	38	0.458	0.009	44	36	0.487	0.009	97	67	0.607	0.006	12	3	0.702	0.017	17	25	0.463	0.011	69	38	0.644	0.007	82	82	0.490	0.007	21	20	0.475	0.013	67	55	0.644	0.008	44	58
chrI	62565	G	A	10	7	0.455	0.017	27	29	0.455	0.009	27	27	0.455	0.009	25	30	0.486	0.009	73	44	0.607	0.006	9	4	0.703	0.017	13	11	0.466	0.010	43	22	0.642	0.007	46	46	0.489	0.007	12	18	0.472	0.013	45	23	0.643	0.008	32	34
chrI	62654	C	T	3	2	0.455	0.017	11	12	0.455	0.009	15	14	0.455	0.009	8	10	0.486	0.009	30	14	0.607	0.006	4	1	0.703	0.017	8	5	0.466	0.010	22	12	0.642	0.007	21	25	0.489	0.007	2	11	0.472	0.013	18	7	0.643	0.008	19	7
chrI	62726	G	A	8	7	0.455	0.017	23	23	0.455	0.009	27	21	0.456	0.009	21	18	0.487	0.009	43	31	0.606	0.006	8	5	0.703	0.017	12	16	0.466	0.010	43	15	0.642	0.007	27	41	0.489	0.007	11	13	0.472	0.013	33	17	0.644	0.008	24	24
chrI	62893	A	T	16	15	0.455	0.017	33	38	0.455	0.009	34	40	0.456	0.009	32	49	0.487	0.009	90	70	0.606	0.006	16	4	0.704	0.017	24	26	0.465	0.010	61	32	0.642	0.007	51	58	0.489	0.007	13	18	0.472	0.013	51	26	0.644	0.008	34	43
chrI	63025	T	C	15	15	0.456	0.017	33	43	0.455	0.009	27	40	0.457	0.009	37	44	0.487	0.009	91	57	0.608	0.006	15	5	0.706	0.017	28	23	0.465	0.010	60	25	0.643	0.007	55	70	0.489	0.007	17	22	0.474	0.013	57	31	0.648	0.008	33	37
chrI	63385	T	C	4	4	0.460	0.017	14	21	0.455	0.009	21	19	0.458	0.009	24	19	0.488	0.009	66	33	0.607	0.006	1	3	0.713	0.017	6	16	0.462	0.010	30	25	0.641	0.007	34	33	0.489	0.007	10	9	0.472	0.013	25	14	0.649	0.008	23	29
chrI	63520	T	C	2	4	0.459	0.017	12	17	0.455	0.009	11	19	0.458	0.009	20	17	0.488	0.009	61	44	0.607	0.006	6	3	0.713	0.017	8	7	0.462	0.010	28	24	0.641	0.007	29	31	0.488	0.007	13	8	0.472	0.013	23	17	0.650	0.008	22	12
chrI	63646	T	C	5	6	0.457	0.017	9	14	0.454	0.009	13	21	0.458	0.009	16	11	0.489	0.009	51	30	0.607	0.006	8	2	0.710	0.017	3	11	0.464	0.010	20	15	0.643	0.007	23	31	0.490	0.007	6	16	0.474	0.013	18	15	0.650	0.008	19	24
chrI	63658	G	A	5	4	0.457	0.017	11	17	0.454	0.009	12	23	0.458	0.009	19	10	0.489	0.009	59	33	0.607	0.006	8	2	0.710	0.017	3	14	0.464	0.010	22	15	0.643	0.007	29	32	0.490	0.007	6	17	0.474	0.013	20	17	0.650	0.008	16	28
chrI	63869	T	C	2	0	0.459	0.016	16	19	0.454	0.009	8	9	0.458	0.009	22	18	0.489	0.009	49	29	0.607	0.006	10	0	0.707	0.017	1	10	0.463	0.010	24	15	0.643	0.007	31	28	0.491	0.007	0	4	0.473	0.013	19	9	0.650	0.008	13	16
chrI	64258	C	T	0	1	0.459	0.016	11	9	0.453	0.009	9	13	0.457	0.008	9	8	0.489	0.008	24	17	0.606	0.006	3	1	0.707	0.017	7	7	0.462	0.010	14	6	0.643	0.007	18	24	0.491	0.007	4	2	0.476	0.013	12	5	0.649	0.008	7	10
chrI	64663	A	G	3	3	0.458	0.016	16	23	0.453	0.008	24	19	0.456	0.008	21	18	0.489	0.008	61	36	0.606	0.006	14	1	0.708	0.017	19	12	0.464	0.010	43	29	0.644	0.007	42	25	0.491	0.007	17	8	0.476	0.013	37	20	0.649	0.008	24	16
chrI	64676	C	T	6	3	0.458	0.016	14	24	0.453	0.008	23	19	0.456	0.008	19	19	0.489	0.008	64	41	0.606	0.006	12	1	0.708	0.017	17	13	0.464	0.010	40	30	0.644	0.007	43	24	0.491	0.007	18	8	0.476	0.013	37	24	0.649	0.008	26	14
chrI	64781	T	C	3	10	0.458	0.016	8	16	0.453	0.008	12	19	0.456	0.008	9	15	0.489	0.008	46	28	0.606	0.006	5	1	0.708	0.017	6	15	0.464	0.010	37	16	0.644	0.007	27	36	0.491	0.007	7	7	0.476	0.013	31	19	0.649	0.008	15	14
chrI	64915	A	C	6	7	0.459	0.016	20	16	0.453	0.008	15	17	0.456	0.008	19	20	0.490	0.008	63	29	0.606	0.006	9	1	0.706	0.016	12	14	0.464	0.010	45	17	0.643	0.007	23	33	0.491	0.007	4	9	0.475	0.013	25	18	0.649	0.008	18	23
chrI	65134	G	A	0	1	0.459	0.016	11	11	0.453	0.008	8	11	0.456	0.008	10	9	0.490	0.008	39	20	0.606	0.006	6	0	0.706	0.016	9	12	0.464	0.010	24	9	0.643	0.007	14	18	0.491	0.007	8	5	0.475	0.013	15	10	0.649	0.008	12	10
chrI	65172	G	A	2	0	0.459	0.016	7	8	0.453	0.008	8	4	0.456	0.008	8	4	0.490	0.008	24	18	0.606	0.006	10	0	0.706	0.016	3	7	0.464	0.010	14	6	0.643	0.007	13	12	0.491	0.007	5	6	0.475	0.013	10	6	0.649	0.008	10	7
chrI	65365	G	A	3	1	0.458	0.016	12	11	0.454	0.008	21	12	0.457	0.008	14	10	0.490	0.008	39	22	0.605	0.006	2	1	0.708	0.016	9	7	0.463	0.010	17	12	0.642	0.007	27	19	0.491	0.006	8	7	0.476	0.013	14	10	0.649	0.008	11	11
chrI	65557	A	G	0	0	0.457	0.016	0	6	0.454	0.008	1	6	0.457	0.008	6	3	0.489	0.008	7	7	0.606	0.006	0	0	0.709	0.016	4	2	0.462	0.010	5	1	0.642	0.007	3	4	0.492	0.006	2	0	0.476	0.013	9	2	0.650	0.007	12	6
chrI	65768	T	C	0	2	0.457	0.016	0	4	0.454	0.008	0	2	0.457	0.008	2	1	0.489	0.008	15	6	0.606	0.006	0	3	0.709	0.016	1	5	0.462	0.010	2	1	0.642	0.007	6	8	0.492	0.006	1	4	0.475	0.013	2	4	0.650	0.007	0	5
chrI	66003	T	C	2	11	0.458	0.016	13	24	0.455	0.008	22	20	0.458	0.008	22	21	0.490	0.008	40	38	0.606	0.005	5	1	0.708	0.016	7	7	0.463	0.010	24	13	0.641	0.007	27	23	0.491	0.006	5	7	0.475	0.012	35	18	0.650	0.007	20	21
chrI	66129	A	G	6	15	0.457	0.016	31	23	0.454	0.008	18	30	0.460	0.008	26	25	0.492	0.008	59	30	0.606	0.006	14	1	0.708	0.016	15	29	0.465	0.010	35	19	0.639	0.007	33	43	0.492	0.006	12	11	0.476	0.013	50	24	0.649	0.007	16	28
chrI	66168	T	G	4	17	0.457	0.016	28	22	0.454	0.008	23	25	0.460	0.008	32	31	0.492	0.008	61	34	0.606	0.006	14	3	0.708	0.016	16	35	0.465	0.010	37	23	0.639	0.007	36	54	0.492	0.006	12	17	0.476	0.013	49	27	0.649	0.007	27	26
chrI	66575	G	C	1	2	0.457	0.016	5	7	0.452	0.008	11	5	0.458	0.008	15	12	0.491	0.008	24	22	0.604	0.005	4	0	0.707	0.016	7	3	0.463	0.010	16	9	0.639	0.007	17	8	0.492	0.006	8	6	0.476	0.013	19	11	0.651	0.007	6	9
chrI	67032	T	C	7	4	0.457	0.016	12	24	0.453	0.008	13	25	0.459	0.008	31	34	0.491	0.008	73	49	0.603	0.005	10	0	0.706	0.016	9	18	0.465	0.010	48	24	0.640	0.007	28	38	0.494	0.006	14	15	0.477	0.013	38	22	0.650	0.007	33	23
chrI	67262	T	C	3	4	0.457	0.016	15	21	0.453	0.008	23	17	0.460	0.008	27	21	0.493	0.008	67	40	0.603	0.005	23	1	0.707	0.016	13	31	0.465	0.010	48	20	0.641	0.007	29	40	0.494	0.006	8	11	0.476	0.013	40	20	0.650	0.007	28	23
chrI	67269	A	G	4	4	0.457	0.016	17	20	0.453	0.008	26	15	0.460	0.008	27	22	0.493	0.008	63	42	0.603	0.005	20	2	0.707	0.016	15	30	0.465	0.010	42	22	0.641	0.007	30	40	0.494	0.006	8	11	0.476	0.013	37	23	0.650	0.007	30	24
chrI	67275	G	A	8	3	0.457	0.016	17	18	0.453	0.008	25	17	0.460	0.008	26	23	0.493	0.008	64	45	0.603	0.005	20	2	0.707	0.016	13	30	0.465	0.010	42	21	0.641	0.007	35	41	0.494	0.006	9	11	0.476	0.013	37	23	0.650	0.007	28	22
chrI	67373	T	C	13	2	0.457	0.016	28	18	0.453	0.008	16	16	0.460	0.008	25	15	0.493	0.008	65	29	0.603	0.005	12	2	0.707	0.016	11	21	0.465	0.010	43	16	0.641	0.007	46	49	0.494	0.006	15	5	0.476	0.013	35	14	0.650	0.007	22	30
chrI	67437	G	A	12	4	0.457	0.016	35	26	0.453	0.008	30	18	0.460	0.008	23	19	0.493	0.008	65	43	0.603	0.005	9	6	0.706	0.016	14	14	0.465	0.010	42	15	0.641	0.007	53	44	0.494	0.006	12	9	0.476	0.013	31	18	0.650	0.007	20	31
chrI	67473	A	G	8	3	0.457	0.016	34	23	0.453	0.008	31	18	0.460	0.008	23	19	0.493	0.008	62	47	0.603	0.005	7	6	0.706	0.016	15	12	0.465	0.010	45	13	0.641	0.007	47	37	0.494	0.006	12	10	0.476	0.013	30	13	0.650	0.007	24	24
chrI	67476	C	G	8	3	0.457	0.016	34	23	0.453	0.008	31	18	0.460	0.008	23	19	0.493	0.008	62	47	0.603	0.005	7	6	0.706	0.016	15	12	0.465	0.010	45	13	0.641	0.007	47	37	0.494	0.006	12	10	0.476	0.013	30	13	0.650	0.007	24	24
chrI	67506	C	T	10	2	0.457	0.016	29	28	0.453	0.008	31	18	0.460	0.008	22	18	0.493	0.008	67	48	0.603	0.005	9	8	0.706	0.016	14	15	0.465	0.010	48	16	0.641	0.007	47	42	0.494	0.006	7	11	0.476	0.013	30	19	0.650	0.007	14	23
chrI	67715	C	T	3	7	0.457	0.016	19	15	0.453	0.008	22	14	0.459	0.008	14	15	0.493	0.008	58	30	0.603	0.005	6	4	0.706	0.016	16	12	0.466	0.010	41	9	0.641	0.007	34	21	0.493	0.006	7	8	0.476	0.012	29	16	0.651	0.007	12	15
chrI	68155	T	C	2	3	0.459	0.016	5	4	0.453	0.008	6	10	0.459	0.008	8	13	0.493	0.008	22	11	0.603	0.005	2	1	0.706	0.016	4	8	0.466	0.010	2	5	0.641	0.007	9	16	0.493	0.006	3	5	0.476	0.012	12	4	0.651	0.007	5	5
chrI	68725	G	C	7	16	0.459	0.016	25	43	0.454	0.008	31	40	0.458	0.008	38	50	0.494	0.008	73	55	0.604	0.005	16	9	0.706	0.016	18	34	0.468	0.010	62	36	0.640	0.007	54	49	0.493	0.006	21	22	0.473	0.012	42	20	0.651	0.007	33	39
chrI	68739	A	G	7	14	0.457	0.015	28	45	0.454	0.008	34	41	0.458	0.008	40	49	0.494	0.008	74	52	0.604	0.005	14	10	0.706	0.016	23	37	0.468	0.010	62	37	0.640	0.007	58	53	0.493	0.006	23	20	0.473	0.012	47	21	0.651	0.007	39	42
chrI	68869	A	G	13	16	0.457	0.015	33	63	0.454	0.008	34	56	0.458	0.008	35	43	0.494	0.008	103	56	0.604	0.005	19	7	0.706	0.016	28	35	0.468	0.010	73	44	0.640	0.007	57	80	0.493	0.006	22	32	0.473	0.012	71	40	0.651	0.007	48	52
chrI	68875	G	C	13	18	0.457	0.015	33	63	0.454	0.008	35	54	0.458	0.008	34	39	0.494	0.008	104	55	0.604	0.005	17	6	0.706	0.016	27	33	0.468	0.010	72	44	0.640	0.007	55	77	0.493	0.006	21	32	0.473	0.012	72	37	0.651	0.007	48	50
chrI	69005	T	C	5	9	0.457	0.015	37	51	0.454	0.008	33	55	0.458	0.008	40	46	0.494	0.008	101	68	0.604	0.005	32	8	0.705	0.016	22	33	0.468	0.010	71	39	0.642	0.007	56	61	0.493	0.006	13	27	0.474	0.012	73	28	0.651	0.007	43	52
chrI	69009	T	G	5	9	0.457	0.015	37	51	0.454	0.008	33	55	0.458	0.008	40	46	0.494	0.008	101	68	0.604	0.005	32	8	0.705	0.016	22	33	0.468	0.010	71	39	0.642	0.007	56	61	0.493	0.006	13	27	0.474	0.012	73	28	0.651	0.007	43	52
chrI	69289	G	T	17	31	0.458	0.015	40	54	0.454	0.008	43	62	0.458	0.008	43	63	0.495	0.008	103	71	0.603	0.005	20	8	0.705	0.016	44	34	0.467	0.010	86	42	0.643	0.007	59	68	0.492	0.006	35	26	0.476	0.012	94	43	0.651	0.007	40	46
chrI	69526	T	C	11	12	0.459	0.015	19	31	0.454	0.008	23	37	0.458	0.008	24	20	0.495	0.008	69	41	0.603	0.005	10	8	0.705	0.016	16	27	0.467	0.010	45	28	0.643	0.007	34	42	0.492	0.006	6	21	0.476	0.012	52	23	0.651	0.007	18	30
chrI	69555	C	T	14	10	0.459	0.015	15	23	0.454	0.008	20	27	0.458	0.008	23	19	0.495	0.008	63	35	0.603	0.005	9	7	0.705	0.016	13	23	0.467	0.010	35	19	0.643	0.007	31	36	0.492	0.006	7	13	0.476	0.012	44	15	0.651	0.007	18	27
chrI	69587	C	T	8	3	0.459	0.015	8	17	0.454	0.008	9	11	0.458	0.008	13	10	0.495	0.008	32	17	0.603	0.005	4	1	0.705	0.016	7	8	0.467	0.010	12	4	0.643	0.007	19	26	0.492	0.006	4	3	0.476	0.012	15	7	0.651	0.007	11	7
chrI	69588	T	A	8	3	0.459	0.015	8	17	0.454	0.008	9	11	0.458	0.008	13	10	0.495	0.008	32	17	0.603	0.005	4	1	0.705	0.016	7	8	0.467	0.010	12	4	0.643	0.007	19	26	0.492	0.006	4	3	0.476	0.012	15	7	0.651	0.007	11	7
chrI	69603	T	C	4	2	0.458	0.015	7	15	0.455	0.008	6	11	0.458	0.008	5	10	0.496	0.008	18	12	0.603	0.005	1	0	0.705	0.016	4	10	0.468	0.010	6	3	0.642	0.007	17	24	0.492	0.006	2	4	0.477	0.012	4	7	0.651	0.007	6	9
chrI	69669	A	G	0	1	0.458	0.015	5	9	0.455	0.008	3	12	0.458	0.008	7	6	0.496	0.008	17	18	0.603	0.005	0	0	0.705	0.016	1	6	0.468	0.010	3	0	0.642	0.007	16	18	0.492	0.006	2	2	0.477	0.012	5	0	0.651	0.007	8	7
chrI	69675	G	A	0	1	0.458	0.015	5	8	0.455	0.008	3	11	0.458	0.008	8	6	0.496	0.008	14	18	0.603	0.005	0	0	0.705	0.016	1	6	0.468	0.010	2	0	0.642	0.007	14	18	0.492	0.006	1	2	0.477	0.012	0	5	0.651	0.007	9	7
chrI	69678	A	G	0	1	0.458	0.015	5	8	0.455	0.008	3	11	0.458	0.008	8	6	0.496	0.008	14	18	0.603	0.005	0	0	0.705	0.016	1	6	0.468	0.010	2	0	0.642	0.007	14	18	0.492	0.006	1	2	0.477	0.012	0	5	0.651	0.007	9	7
chrI	70024	T	C	13	14	0.460	0.015	10	22	0.454	0.008	12	27	0.459	0.008	35	20	0.497	0.008	44	32	0.601	0.005	10	0	0.704	0.016	9	20	0.469	0.010	41	12	0.643	0.007	38	37	0.490	0.006	14	11	0.476	0.012	35	15	0.652	0.007	22	30
chrI	70045	A	G	12	8	0.460	0.015	10	19	0.454	0.008	13	23	0.459	0.008	31	19	0.497	0.008	47	31	0.601	0.005	9	0	0.704	0.016	8	15	0.469	0.010	36	12	0.643	0.007	33	40	0.490	0.006	10	13	0.476	0.012	33	17	0.652	0.007	18	26
chrI	70071	C	T	10	8	0.460	0.015	12	16	0.454	0.008	17	22	0.459	0.008	29	17	0.497	0.008	48	27	0.601	0.005	8	0	0.704	0.016	6	14	0.469	0.010	36	12	0.643	0.007	35	39	0.490	0.006	9	13	0.476	0.012	30	16	0.652	0.007	15	23
chrI	70188	A	G	4	6	0.460	0.015	8	18	0.456	0.008	8	19	0.458	0.008	17	14	0.497	0.008	46	23	0.601	0.005	6	0	0.704	0.016	5	8	0.469	0.010	23	20	0.643	0.007	21	19	0.490	0.006	7	8	0.477	0.012	14	17	0.652	0.007	15	15
chrI	70190	G	A	4	6	0.460	0.015	8	18	0.456	0.008	8	19	0.458	0.008	17	14	0.497	0.008	46	23	0.601	0.005	6	0	0.704	0.016	5	8	0.469	0.010	23	20	0.643	0.007	21	19	0.490	0.006	7	8	0.477	0.012	14	17	0.652	0.007	15	15
chrI	70345	G	T	3	0	0.460	0.015	8	9	0.456	0.008	10	4	0.458	0.008	10	9	0.497	0.008	19	10	0.601	0.005	0	1	0.704	0.016	3	2	0.469	0.010	10	4	0.643	0.007	12	18	0.490	0.006	3	2	0.477	0.012	5	6	0.652	0.007	6	0
chrI	70416	T	G	0	0	0.460	0.015	4	6	0.456	0.008	4	6	0.458	0.008	11	5	0.497	0.008	10	8	0.601	0.005	1	2	0.704	0.016	1	6	0.469	0.010	5	5	0.643	0.007	8	7	0.490	0.006	3	5	0.477	0.012	5	4	0.652	0.007	1	2
chrI	70497	A	G	4	0	0.460	0.015	6	10	0.456	0.008	5	5	0.458	0.008	5	3	0.497	0.008	14	2	0.601	0.005	3	0	0.704	0.016	3	4	0.469	0.010	10	4	0.643	0.007	6	5	0.490	0.006	2	4	0.477	0.012	7	6	0.652	0.007	2	5
chrI	70522	C	T	3	0	0.460	0.015	7	7	0.456	0.008	4	5	0.458	0.008	5	4	0.497	0.008	15	1	0.601	0.005	3	0	0.704	0.016	1	2	0.469	0.010	11	3	0.643	0.007	7	7	0.490	0.006	1	1	0.477	0.012	6	4	0.652	0.007	5	4
chrI	70536	T	C	3	0	0.460	0.015	8	7	0.456	0.008	5	5	0.458	0.008	4	5	0.497	0.008	18	4	0.601	0.005	2	0	0.704	0.016	2	3	0.469	0.010	13	4	0.643	0.007	8	10	0.490	0.006	1	3	0.477	0.012	6	3	0.652	0.007	5	4
chrI	70621	T	C	1	1	0.459	0.015	9	7	0.455	0.008	3	5	0.457	0.008	3	6	0.497	0.008	13	6	0.601	0.005	3	0	0.703	0.016	7	5	0.469	0.010	9	6	0.644	0.007	13	12	0.490	0.006	1	2	0.477	0.012	2	2	0.652	0.007	6	7
chrI	70632	G	A	0	1	0.459	0.015	8	8	0.455	0.008	3	5	0.457	0.008	3	8	0.497	0.008	13	8	0.601	0.005	3	0	0.703	0.016	9	4	0.469	0.010	8	5	0.644	0.007	13	12	0.490	0.006	1	3	0.477	0.012	1	3	0.652	0.007	6	8
chrI	70915	A	G	0	0	0.460	0.015	0	0	0.456	0.008	0	0	0.458	0.008	0	1	0.499	0.008	0	5	0.601	0.005	0	0	0.703	0.015	0	3	0.469	0.010	0	2	0.645	0.007	0	0	0.489	0.006	0	0	0.478	0.012	0	4	0.653	0.007	0	1
chrI	71023	T	C	0	0	0.460	0.015	2	3	0.456	0.008	2	8	0.458	0.008	1	0	0.499	0.008	5	13	0.601	0.005	0	4	0.703	0.015	3	2	0.469	0.010	4	6	0.645	0.007	2	6	0.489	0.006	0	5	0.478	0.012	1	0	0.653	0.007	1	3
chrI	71038	G	A	0	0	0.460	0.015	2	4	0.456	0.008	2	8	0.458	0.008	1	0	0.499	0.008	6	15	0.601	0.005	0	4	0.703	0.015	3	2	0.469	0.010	4	6	0.645	0.007	2	5	0.489	0.006	0	4	0.478	0.012	1	0	0.653	0.007	1	3
chrI	71601	G	A	0	0	0.459	0.015	0	4	0.458	0.008	2	12	0.458	0.008	0	1	0.500	0.008	12	5	0.601	0.005	0	0	0.703	0.015	1	5	0.469	0.010	8	1	0.644	0.007	10	4	0.489	0.006	0	1	0.477	0.012	3	3	0.655	0.007	3	1
chrI	71616	C	T	0	0	0.459	0.015	0	2	0.458	0.008	1	9	0.458	0.008	0	1	0.500	0.008	11	4	0.601	0.005	0	0	0.703	0.015	1	4	0.469	0.010	6	1	0.644	0.007	10	3	0.489	0.006	0	0	0.477	0.012	2	4	0.655	0.007	3	1
chrI	71714	C	T	2	2	0.459	0.015	4	5	0.460	0.008	7	2	0.459	0.008	2	2	0.501	0.008	8	8	0.601	0.005	4	1	0.704	0.016	5	3	0.468	0.010	11	0	0.644	0.007	17	8	0.489	0.006	2	3	0.476	0.012	4	5	0.656	0.007	8	6
chrI	71782	C	T	2	6	0.459	0.015	6	12	0.460	0.008	10	7	0.459	0.008	6	9	0.501	0.008	28	13	0.601	0.005	4	1	0.704	0.016	5	8	0.468	0.010	14	2	0.644	0.007	14	13	0.489	0.006	2	11	0.476	0.012	14	5	0.656	0.007	15	5
chrI	73478	A	G	0	1	0.453	0.014	4	7	0.462	0.008	3	2	0.460	0.008	0	4	0.504	0.008	12	7	0.600	0.005	0	2	0.710	0.015	7	8	0.468	0.009	5	2	0.641	0.007	4	14	0.489	0.006	0	3	0.473	0.012	6	2	0.656	0.007	5	4
chrI	73490	T	C	0	1	0.453	0.014	3	8	0.462	0.008	3	3	0.460	0.008	0	5	0.504	0.008	12	8	0.600	0.005	0	2	0.710	0.015	7	8	0.468	0.009	7	2	0.641	0.007	5	14	0.489	0.006	0	4	0.473	0.012	6	3	0.656	0.007	6	4
chrI	73529	T	C	0	0	0.453	0.014	4	10	0.462	0.008	8	6	0.460	0.008	5	6	0.504	0.008	9	12	0.600	0.005	0	2	0.710	0.015	9	6	0.468	0.009	9	4	0.641	0.007	7	12	0.489	0.006	0	6	0.473	0.012	8	5	0.656	0.007	10	4
chrI	73542	A	T	0	1	0.453	0.014	3	10	0.462	0.008	7	6	0.460	0.008	6	5	0.504	0.008	10	9	0.600	0.005	1	2	0.710	0.015	7	5	0.468	0.009	10	4	0.641	0.007	7	12	0.489	0.006	1	6	0.473	0.012	9	5	0.655	0.007	10	5
chrI	73720	C	G	0	0	0.453	0.014	12	15	0.459	0.008	6	8	0.461	0.008	9	10	0.503	0.008	27	18	0.599	0.005	1	0	0.710	0.015	15	5	0.469	0.009	29	5	0.641	0.007	20	14	0.488	0.006	3	1	0.474	0.012	14	8	0.656	0.007	10	11
chrI	73721	C	T	0	0	0.453	0.014	12	15	0.459	0.008	6	8	0.461	0.008	9	10	0.503	0.008	27	18	0.599	0.005	1	0	0.710	0.015	15	5	0.469	0.009	29	5	0.641	0.007	20	14	0.488	0.006	3	1	0.474	0.012	14	8	0.656	0.007	10	11
chrI	73801	C	T	0	0	0.452	0.014	15	15	0.459	0.008	5	13	0.461	0.008	14	9	0.503	0.008	28	9	0.599	0.005	1	0	0.710	0.015	9	5	0.469	0.009	30	7	0.641	0.007	19	11	0.488	0.006	5	0	0.474	0.012	18	11	0.655	0.007	11	10
chrI	73871	T	C	1	2	0.452	0.014	8	14	0.459	0.008	10	10	0.461	0.008	17	7	0.503	0.008	31	10	0.599	0.005	3	0	0.710	0.015	10	3	0.469	0.009	25	6	0.641	0.007	15	15	0.488	0.006	2	4	0.474	0.012	21	8	0.655	0.007	8	10
chrI	73877	G	T	2	2	0.452	0.014	6	15	0.459	0.008	10	13	0.461	0.008	17	6	0.503	0.008	28	9	0.599	0.005	3	0	0.710	0.015	10	4	0.469	0.009	28	5	0.641	0.007	15	13	0.488	0.006	2	5	0.474	0.012	21	8	0.655	0.007	10	8
chrI	73937	G	T	6	2	0.452	0.014	12	10	0.459	0.008	15	15	0.461	0.008	22	3	0.503	0.008	37	13	0.599	0.005	4	0	0.710	0.015	17	6	0.469	0.009	32	5	0.641	0.007	17	20	0.488	0.006	2	6	0.474	0.012	31	7	0.655	0.007	12	7
chrI	74208	C	T	9	11	0.450	0.014	19	21	0.458	0.008	24	39	0.463	0.008	32	21	0.504	0.008	69	44	0.599	0.005	8	5	0.710	0.015	18	14	0.468	0.009	41	25	0.641	0.007	41	57	0.488	0.006	10	10	0.476	0.012	37	12	0.656	0.007	17	24
chrI	74209	A	C	9	11	0.450	0.014	19	21	0.458	0.008	24	39	0.463	0.008	32	21	0.504	0.008	69	44	0.599	0.005	8	5	0.710	0.015	18	14	0.468	0.009	41	25	0.641	0.007	41	57	0.488	0.006	10	10	0.476	0.012	37	12	0.656	0.007	17	24
chrI	74227	G	A	9	15	0.450	0.014	19	20	0.458	0.008	28	39	0.463	0.008	34	19	0.504	0.008	74	49	0.599	0.005	10	6	0.710	0.015	18	15	0.468	0.009	39	29	0.641	0.007	43	62	0.488	0.006	10	10	0.476	0.012	41	10	0.656	0.007	21	31
chrI	74242	T	C	7	18	0.450	0.014	21	20	0.458	0.008	26	37	0.463	0.008	34	18	0.504	0.008	78	47	0.599	0.005	10	6	0.709	0.015	18	16	0.468	0.009	38	26	0.641	0.007	44	64	0.488	0.006	10	13	0.476	0.012	41	9	0.657	0.007	25	32
chrI	74790	G	A	4	4	0.450	0.014	22	15	0.459	0.008	18	16	0.463	0.008	18	11	0.504	0.008	38	33	0.598	0.005	8	3	0.709	0.015	8	11	0.468	0.009	34	8	0.641	0.007	34	30	0.489	0.006	5	12	0.476	0.012	27	12	0.657	0.007	23	9
chrI	74826	A	G	2	0	0.450	0.014	14	9	0.459	0.008	11	10	0.463	0.008	10	10	0.504	0.008	21	17	0.598	0.005	8	3	0.709	0.015	7	9	0.468	0.009	18	2	0.641	0.007	29	19	0.489	0.006	1	6	0.476	0.012	15	10	0.657	0.007	5	6
chrI	74843	C	T	1	0	0.450	0.014	7	3	0.459	0.008	6	9	0.463	0.008	6	5	0.504	0.008	20	12	0.598	0.005	5	0	0.709	0.015	6	8	0.468	0.009	16	1	0.641	0.007	25	14	0.489	0.006	0	3	0.476	0.012	12	9	0.657	0.007	2	5
chrI	74994	G	A	0	0	0.450	0.014	0	0	0.459	0.008	2	0	0.463	0.008	1	1	0.504	0.008	4	0	0.598	0.005	2	0	0.709	0.015	0	1	0.468	0.009	0	0	0.641	0.007	2	3	0.489	0.006	0	0	0.476	0.012	1	0	0.657	0.007	2	0
chrI	75211	T	C	8	5	0.452	0.014	25	32	0.458	0.008	17	20	0.463	0.008	33	18	0.506	0.008	57	36	0.598	0.005	11	3	0.710	0.015	12	11	0.469	0.009	35	18	0.642	0.007	29	34	0.488	0.006	10	13	0.475	0.012	26	27	0.658	0.007	27	19
chrI	75388	C	T	9	6	0.452	0.014	21	23	0.458	0.008	32	41	0.463	0.008	15	21	0.506	0.008	69	35	0.598	0.005	9	3	0.710	0.015	12	25	0.469	0.009	46	23	0.642	0.007	43	43	0.488	0.006	16	11	0.475	0.012	36	19	0.658	0.007	24	36
chrI	75535	G	A	5	4	0.452	0.014	22	33	0.459	0.008	26	29	0.464	0.008	17	25	0.506	0.008	68	42	0.597	0.005	4	1	0.709	0.015	14	27	0.469	0.009	29	21	0.643	0.007	43	42	0.488	0.006	10	12	0.475	0.012	32	19	0.658	0.007	24	26
chrI	75598	T	C	5	1	0.452	0.014	15	22	0.459	0.008	13	23	0.464	0.008	8	16	0.506	0.008	54	39	0.597	0.005	3	1	0.709	0.015	17	20	0.469	0.009	29	17	0.643	0.007	35	41	0.488	0.006	11	2	0.475	0.012	30	18	0.658	0.007	17	19
chrI	75847	G	A	20	20	0.452	0.014	33	31	0.459	0.008	44	32	0.464	0.008	35	39	0.506	0.008	103	60	0.597	0.005	11	2	0.709	0.015	27	24	0.469	0.009	59	47	0.643	0.007	62	60	0.488	0.006	18	23	0.475	0.012	57	32	0.658	0.007	54	47
chrI	76030	T	C	8	17	0.451	0.014	19	38	0.459	0.008	48	43	0.465	0.008	27	50	0.506	0.008	91	63	0.597	0.005	14	2	0.710	0.015	25	28	0.469	0.009	47	32	0.642	0.007	52	57	0.488	0.006	25	23	0.477	0.012	68	24	0.658	0.007	46	39
chrI	76051	C	T	8	15	0.451	0.014	19	32	0.459	0.008	41	41	0.465	0.008	25	48	0.506	0.008	84	52	0.597	0.005	14	2	0.710	0.015	24	28	0.469	0.009	46	21	0.642	0.007	50	55	0.488	0.006	29	17	0.477	0.012	68	21	0.658	0.007	48	41
chrI	76117	T	C	6	14	0.451	0.014	24	26	0.459	0.008	27	36	0.465	0.008	29	41	0.506	0.008	93	56	0.597	0.005	8	2	0.710	0.015	15	28	0.469	0.009	50	23	0.642	0.007	35	48	0.488	0.006	18	8	0.477	0.012	56	24	0.658	0.007	34	32
chrI	76297	C	T	2	3	0.451	0.014	18	24	0.459	0.008	11	17	0.465	0.008	17	12	0.506	0.008	35	27	0.597	0.005	5	0	0.710	0.015	8	14	0.469	0.009	22	14	0.642	0.007	25	25	0.488	0.006	5	5	0.477	0.012	21	14	0.658	0.007	15	17
chrI	76417	T	C	7	6	0.451	0.014	19	18	0.459	0.008	9	15	0.465	0.008	13	14	0.506	0.008	37	37	0.597	0.005	5	0	0.710	0.015	17	12	0.469	0.009	12	13	0.642	0.007	35	19	0.488	0.006	3	4	0.477	0.012	20	18	0.658	0.007	8	23
chrI	76496	A	G	7	7	0.451	0.014	18	13	0.459	0.008	16	10	0.465	0.008	15	12	0.506	0.008	46	29	0.597	0.005	3	1	0.710	0.015	17	13	0.469	0.009	19	17	0.642	0.007	17	23	0.488	0.006	4	7	0.477	0.012	19	19	0.658	0.007	14	22
chrI	76497	A	G	7	7	0.451	0.014	18	13	0.459	0.008	16	10	0.465	0.008	15	12	0.506	0.008	46	29	0.597	0.005	3	1	0.710	0.015	17	13	0.469	0.009	19	17	0.642	0.007	17	23	0.488	0.006	4	7	0.477	0.012	19	19	0.658	0.007	14	22
chrI	76528	T	C	5	5	0.451	0.014	11	19	0.458	0.008	15	15	0.465	0.008	18	16	0.507	0.008	45	22	0.599	0.005	4	2	0.710	0.015	13	13	0.469	0.009	25	20	0.643	0.007	19	26	0.489	0.006	6	8	0.477	0.012	22	17	0.660	0.007	18	29
chrI	77073	A	G	0	2	0.449	0.014	0	13	0.458	0.008	7	2	0.465	0.008	7	17	0.506	0.008	21	14	0.598	0.005	0	0	0.709	0.015	3	3	0.470	0.009	8	7	0.643	0.007	13	9	0.489	0.006	3	3	0.476	0.012	12	6	0.660	0.007	4	6
chrI	77115	G	T	0	3	0.449	0.014	1	11	0.458	0.008	7	1	0.465	0.008	7	12	0.506	0.008	12	10	0.598	0.005	1	1	0.709	0.015	5	3	0.470	0.009	4	4	0.643	0.007	15	3	0.489	0.006	4	1	0.476	0.012	9	4	0.660	0.007	3	2
chrI	77433	G	A	4	1	0.451	0.014	10	7	0.458	0.008	6	16	0.465	0.008	7	6	0.507	0.008	19	13	0.599	0.005	1	1	0.709	0.015	5	15	0.470	0.009	10	13	0.643	0.007	21	12	0.489	0.006	5	6	0.476	0.012	21	7	0.659	0.007	8	11
chrI	77554	T	G	8	8	0.451	0.014	12	11	0.458	0.008	11	14	0.465	0.008	10	7	0.507	0.008	20	15	0.599	0.005	5	0	0.709	0.015	5	8	0.470	0.009	17	10	0.643	0.007	18	32	0.489	0.006	5	3	0.476	0.012	19	10	0.659	0.007	14	9
chrI	77581	T	A	9	11	0.451	0.014	7	9	0.458	0.008	12	14	0.465	0.008	13	6	0.507	0.008	26	16	0.599	0.005	5	0	0.709	0.015	5	7	0.470	0.009	18	9	0.643	0.007	18	31	0.489	0.006	5	5	0.476	0.012	16	9	0.659	0.007	16	12
chrI	77674	C	T	6	2	0.451	0.014	11	18	0.458	0.008	11	11	0.465	0.008	21	12	0.507	0.008	57	21	0.599	0.005	11	2	0.709	0.015	13	11	0.470	0.009	31	12	0.643	0.007	15	34	0.489	0.006	4	8	0.476	0.012	27	12	0.659	0.007	22	16
chrI	77737	C	T	5	2	0.451	0.014	16	22	0.458	0.008	15	11	0.465	0.008	17	14	0.507	0.008	54	21	0.599	0.005	7	2	0.709	0.015	19	16	0.470	0.009	27	15	0.643	0.007	28	33	0.489	0.006	7	8	0.476	0.012	24	14	0.659	0.007	15	20
chrI	78461	C	T	16	10	0.450	0.014	30	40	0.459	0.008	41	40	0.464	0.008	39	31	0.508	0.008	99	63	0.600	0.005	8	3	0.711	0.015	26	25	0.470	0.009	60	37	0.643	0.006	56	62	0.489	0.006	16	18	0.474	0.012	54	20	0.660	0.007	36	47
chrI	78560	T	C	10	7	0.450	0.014	28	29	0.459	0.008	52	31	0.464	0.008	25	18	0.508	0.008	87	60	0.600	0.005	12	3	0.711	0.015	20	21	0.470	0.009	55	23	0.643	0.006	53	61	0.489	0.006	11	15	0.474	0.012	43	21	0.660	0.007	35	37
chrI	78787	G	A	15	11	0.452	0.014	25	30	0.460	0.008	26	29	0.463	0.008	26	25	0.510	0.008	63	50	0.600	0.005	9	5	0.710	0.015	15	32	0.470	0.009	53	24	0.644	0.007	49	37	0.490	0.006	9	12	0.475	0.012	43	24	0.661	0.007	33	41
chrI	78910	T	C	7	0	0.452	0.014	22	26	0.460	0.008	15	25	0.463	0.008	19	24	0.510	0.008	57	37	0.600	0.005	8	1	0.710	0.015	11	19	0.470	0.009	36	25	0.643	0.007	27	33	0.489	0.006	12	9	0.475	0.012	32	13	0.662	0.007	14	36
chrI	79177	C	T	5	7	0.450	0.014	24	17	0.461	0.008	21	25	0.463	0.008	24	17	0.511	0.008	50	29	0.601	0.005	13	0	0.709	0.015	12	18	0.468	0.009	37	17	0.643	0.007	30	27	0.489	0.006	10	7	0.476	0.012	37	21	0.661	0.007	25	32
chrI	79449	T	C	0	2	0.450	0.014	8	9	0.461	0.008	10	6	0.463	0.008	11	9	0.511	0.008	22	5	0.601	0.005	4	2	0.709	0.015	9	3	0.468	0.009	25	9	0.643	0.007	14	14	0.489	0.006	5	7	0.476	0.012	28	9	0.661	0.007	3	14
chrI	79659	A	T	3	0	0.455	0.014	13	15	0.460	0.008	18	13	0.465	0.008	7	7	0.511	0.008	30	23	0.602	0.005	7	1	0.710	0.015	10	9	0.470	0.009	18	8	0.644	0.007	31	20	0.489	0.006	3	1	0.477	0.012	13	6	0.662	0.007	14	7
chrI	79680	T	G	3	0	0.455	0.014	15	16	0.460	0.008	19	14	0.465	0.008	8	9	0.511	0.008	33	26	0.602	0.005	10	1	0.710	0.015	11	6	0.470	0.009	21	11	0.644	0.007	34	19	0.489	0.006	3	1	0.477	0.012	17	10	0.662	0.007	15	10
chrI	79924	A	G	2	6	0.453	0.014	18	22	0.462	0.008	23	9	0.466	0.008	11	8	0.512	0.008	39	28	0.602	0.005	5	2	0.709	0.015	17	10	0.471	0.009	24	8	0.644	0.007	29	28	0.489	0.006	3	7	0.477	0.012	12	14	0.661	0.007	11	23
chrI	80326	T	C	5	15	0.452	0.014	22	26	0.463	0.008	27	15	0.466	0.008	17	22	0.513	0.008	60	40	0.600	0.005	7	3	0.711	0.015	14	17	0.470	0.010	32	28	0.645	0.007	35	53	0.489	0.006	5	19	0.479	0.012	44	12	0.660	0.007	19	27
chrI	80554	G	A	5	7	0.451	0.014	15	23	0.464	0.008	26	20	0.468	0.008	21	14	0.512	0.008	62	22	0.601	0.005	10	2	0.713	0.015	12	13	0.472	0.010	33	13	0.644	0.007	35	44	0.491	0.006	4	8	0.479	0.012	31	13	0.662	0.007	21	28
chrI	80931	G	A	12	6	0.449	0.014	34	22	0.465	0.008	18	27	0.468	0.008	27	17	0.514	0.008	70	48	0.601	0.005	15	1	0.712	0.015	13	14	0.472	0.010	47	32	0.644	0.007	43	46	0.490	0.006	9	16	0.480	0.012	34	17	0.665	0.007	37	29
chrI	80946	G	A	14	10	0.448	0.014	37	33	0.464	0.008	21	34	0.469	0.008	38	25	0.515	0.008	92	52	0.601	0.005	20	1	0.712	0.015	18	18	0.472	0.010	56	37	0.645	0.007	48	48	0.490	0.006	14	21	0.479	0.012	49	18	0.667	0.007	37	29
chrI	81327	A	G	14	2	0.447	0.014	44	27	0.463	0.008	33	39	0.471	0.008	38	31	0.516	0.008	78	40	0.602	0.005	6	5	0.710	0.015	21	18	0.473	0.010	39	31	0.647	0.007	43	46	0.490	0.006	16	13	0.481	0.012	51	15	0.669	0.007	26	31
chrI	81432	G	T	5	1	0.447	0.014	27	27	0.463	0.008	32	27	0.471	0.008	21	18	0.516	0.008	70	42	0.602	0.005	10	3	0.710	0.015	16	17	0.473	0.010	33	17	0.647	0.007	42	33	0.490	0.006	8	6	0.480	0.012	45	19	0.669	0.007	25	22
chrI	81436	G	A	5	1	0.447	0.014	27	27	0.463	0.008	32	27	0.471	0.008	21	18	0.516	0.008	70	42	0.602	0.005	10	3	0.710	0.015	16	17	0.473	0.010	33	17	0.647	0.007	42	33	0.490	0.006	8	6	0.480	0.012	45	19	0.669	0.007	25	22
chrI	81731	T	C	6	13	0.449	0.014	17	24	0.464	0.008	23	22	0.471	0.008	20	38	0.516	0.008	57	34	0.601	0.005	10	11	0.711	0.015	19	16	0.474	0.010	35	18	0.647	0.007	28	46	0.490	0.006	22	15	0.480	0.012	40	18	0.669	0.007	34	28
chrI	82076	G	C	12	8	0.449	0.015	22	28	0.466	0.008	33	37	0.472	0.008	28	39	0.518	0.008	82	63	0.601	0.005	12	1	0.710	0.015	37	28	0.474	0.010	59	38	0.645	0.007	58	67	0.489	0.006	16	19	0.479	0.012	57	20	0.670	0.007	37	46
chrI	82099	C	T	12	10	0.449	0.015	26	38	0.466	0.008	38	36	0.472	0.008	30	30	0.518	0.008	76	71	0.601	0.005	14	1	0.710	0.015	31	32	0.474	0.010	64	38	0.645	0.007	64	70	0.489	0.006	14	24	0.479	0.012	67	21	0.670	0.007	40	51
chrI	82244	A	G	15	13	0.450	0.015	40	38	0.464	0.008	27	33	0.472	0.008	40	43	0.517	0.008	73	44	0.601	0.005	24	10	0.709	0.015	27	30	0.475	0.010	55	35	0.645	0.007	70	55	0.490	0.006	13	17	0.479	0.012	40	25	0.671	0.007	36	41
chrI	82323	G	A	4	20	0.450	0.015	21	25	0.464	0.008	23	30	0.472	0.008	25	27	0.517	0.008	74	38	0.601	0.005	9	3	0.709	0.015	12	21	0.475	0.010	49	32	0.645	0.007	56	32	0.490	0.006	20	13	0.479	0.012	38	22	0.671	0.007	28	36
chrI	82379	G	A	5	15	0.450	0.015	24	19	0.464	0.008	26	36	0.472	0.008	21	23	0.517	0.008	77	38	0.601	0.005	5	2	0.709	0.015	15	21	0.475	0.010	45	25	0.645	0.007	42	29	0.490	0.006	13	18	0.479	0.012	20	24	0.671	0.007	27	37
chrI	82662	A	G	4	5	0.447	0.015	3	6	0.464	0.008	7	15	0.474	0.008	8	6	0.518	0.008	27	14	0.600	0.005	7	1	0.708	0.015	11	3	0.472	0.010	15	10	0.645	0.007	11	20	0.492	0.006	5	3	0.481	0.012	13	9	0.669	0.007	16	9
chrI	82711	A	G	2	1	0.446	0.014	8	6	0.463	0.008	6	19	0.473	0.008	10	14	0.518	0.008	25	16	0.599	0.005	6	1	0.709	0.015	6	8	0.472	0.010	18	7	0.645	0.007	23	18	0.492	0.006	4	2	0.481	0.012	18	11	0.669	0.007	13	16
chrI	83029	C	T	4	6	0.446	0.014	16	16	0.463	0.008	14	22	0.472	0.008	15	16	0.517	0.008	38	22	0.599	0.005	11	1	0.707	0.015	8	8	0.472	0.010	38	17	0.646	0.007	16	36	0.491	0.006	9	9	0.480	0.012	29	16	0.669	0.007	22	12
chrI	83337	A	G	10	7	0.449	0.015	9	19	0.461	0.008	17	26	0.473	0.008	25	12	0.519	0.008	35	42	0.599	0.005	6	3	0.710	0.015	10	15	0.470	0.010	33	17	0.645	0.007	41	19	0.491	0.006	7	9	0.477	0.012	25	19	0.669	0.007	14	20
chrI	83452	G	A	15	8	0.447	0.015	19	31	0.461	0.008	26	23	0.474	0.008	26	23	0.519	0.008	40	41	0.599	0.005	10	10	0.712	0.015	21	18	0.471	0.010	40	17	0.644	0.007	39	29	0.491	0.006	11	18	0.476	0.012	27	22	0.669	0.007	25	23
chrI	83575	A	G	5	13	0.447	0.015	25	24	0.461	0.008	20	22	0.474	0.008	25	21	0.519	0.008	58	47	0.599	0.005	14	4	0.712	0.015	27	17	0.471	0.010	34	28	0.644	0.007	37	42	0.491	0.006	15	9	0.476	0.012	32	20	0.669	0.007	19	37
chrI	83604	C	T	6	10	0.447	0.015	25	24	0.461	0.008	20	22	0.474	0.008	23	25	0.519	0.008	58	49	0.599	0.005	13	4	0.712	0.015	26	18	0.471	0.010	38	22	0.644	0.007	36	37	0.491	0.006	9	8	0.476	0.012	34	17	0.669	0.007	23	35
chrI	83613	T	C	7	8	0.447	0.015	22	23	0.461	0.008	20	18	0.474	0.008	22	22	0.519	0.008	57	42	0.599	0.005	12	7	0.712	0.015	25	16	0.471	0.010	37	21	0.644	0.007	34	37	0.491	0.006	8	8	0.476	0.012	32	18	0.669	0.007	21	32
chrI	83797	C	T	3	3	0.446	0.015	18	20	0.462	0.008	18	14	0.474	0.008	22	18	0.519	0.008	44	32	0.600	0.005	5	0	0.712	0.015	7	22	0.472	0.010	30	21	0.644	0.007	31	32	0.490	0.006	5	6	0.477	0.012	33	13	0.671	0.007	20	31
chrI	83903	T	C	5	5	0.446	0.015	26	22	0.462	0.008	20	24	0.474	0.008	19	12	0.520	0.008	53	37	0.600	0.005	6	1	0.709	0.015	12	17	0.472	0.010	35	18	0.646	0.007	29	40	0.489	0.006	17	24	0.477	0.012	35	14	0.670	0.007	24	23
chrI	84108	A	G	13	19	0.445	0.015	19	21	0.462	0.008	26	27	0.473	0.008	26	27	0.520	0.008	58	45	0.600	0.005	12	4	0.711	0.015	19	19	0.472	0.010	39	28	0.645	0.007	39	38	0.490	0.006	10	21	0.477	0.012	41	17	0.671	0.007	30	35
chrI	84167	T	C	5	16	0.445	0.015	28	16	0.462	0.008	23	35	0.473	0.008	25	22	0.520	0.008	57	39	0.600	0.005	7	2	0.711	0.015	21	18	0.472	0.010	26	25	0.645	0.007	32	33	0.490	0.006	12	16	0.477	0.012	28	14	0.671	0.007	20	34
chrI	84349	A	G	4	5	0.445	0.015	14	14	0.462	0.008	16	18	0.473	0.008	18	16	0.520	0.008	39	23	0.600	0.005	5	2	0.711	0.015	7	30	0.472	0.010	22	13	0.645	0.007	33	41	0.490	0.006	7	6	0.477	0.012	26	8	0.671	0.007	18	15
chrI	84438	G	C	6	9	0.445	0.015	9	11	0.462	0.008	24	23	0.473	0.008	15	12	0.520	0.008	47	26	0.600	0.005	6	1	0.711	0.015	8	21	0.472	0.010	16	23	0.645	0.007	37	38	0.490	0.006	12	4	0.477	0.012	29	8	0.671	0.007	10	16
chrI	84858	C	A	10	6	0.444	0.015	9	10	0.461	0.008	19	21	0.473	0.008	17	16	0.520	0.008	37	31	0.599	0.005	5	5	0.709	0.015	11	19	0.472	0.010	32	17	0.645	0.007	22	17	0.492	0.006	6	8	0.478	0.012	19	14	0.671	0.007	16	13
chrI	85103	A	G	8	10	0.443	0.015	15	29	0.462	0.008	31	47	0.474	0.008	25	29	0.519	0.008	71	54	0.598	0.005	18	0	0.708	0.016	18	26	0.472	0.010	48	25	0.645	0.007	52	53	0.493	0.006	16	9	0.478	0.012	40	25	0.672	0.007	28	50
chrI	85396	T	C	2	5	0.443	0.015	21	24	0.462	0.008	17	20	0.474	0.008	26	21	0.518	0.008	48	37	0.598	0.005	10	4	0.708	0.016	19	10	0.472	0.010	36	21	0.645	0.007	30	24	0.492	0.006	9	8	0.478	0.012	26	19	0.672	0.007	16	23
chrI	85436	A	T	1	6	0.443	0.015	25	18	0.462	0.008	12	28	0.474	0.008	20	25	0.518	0.008	50	35	0.598	0.005	9	1	0.708	0.016	15	13	0.472	0.010	41	17	0.645	0.007	37	24	0.492	0.006	7	10	0.478	0.012	31	14	0.672	0.007	26	32
chrI	85480	C	T	7	9	0.443	0.015	24	16	0.462	0.008	13	27	0.474	0.008	24	27	0.518	0.008	40	34	0.598	0.005	7	1	0.708	0.016	11	18	0.472	0.010	38	15	0.645	0.007	30	33	0.492	0.006	6	14	0.478	0.012	27	11	0.672	0.007	24	34
chrI	85663	G	A	0	8	0.443	0.015	10	4	0.463	0.008	9	20	0.473	0.008	17	22	0.519	0.008	33	22	0.599	0.005	6	1	0.707	0.015	8	7	0.470	0.010	29	10	0.646	0.007	24	31	0.492	0.006	4	7	0.477	0.012	21	6	0.672	0.007	15	10
chrI	85944	T	C	4	3	0.443	0.015	7	10	0.461	0.008	12	15	0.472	0.008	21	16	0.517	0.008	35	25	0.599	0.005	6	4	0.708	0.015	9	9	0.467	0.010	24	20	0.645	0.007	21	19	0.492	0.006	3	7	0.475	0.012	14	11	0.673	0.007	21	12
chrI	85945	T	C	4	3	0.443	0.015	7	10	0.461	0.008	12	15	0.472	0.008	21	16	0.517	0.008	35	25	0.599	0.005	6	4	0.708	0.015	9	9	0.467	0.010	24	20	0.645	0.007	21	19	0.492	0.006	3	7	0.475	0.012	14	11	0.673	0.007	21	12
chrI	86018	T	G	2	7	0.443	0.015	13	16	0.462	0.008	16	19	0.472	0.008	17	19	0.518	0.008	47	27	0.599	0.005	6	2	0.709	0.015	7	17	0.468	0.010	27	26	0.645	0.007	24	36	0.492	0.006	10	6	0.474	0.012	33	8	0.673	0.007	19	19
chrI	86324	A	G	3	6	0.443	0.015	17	15	0.461	0.009	22	23	0.473	0.008	21	22	0.519	0.008	50	34	0.597	0.006	11	2	0.708	0.015	17	27	0.468	0.010	26	20	0.645	0.007	47	47	0.492	0.006	10	5	0.473	0.012	24	13	0.675	0.007	25	21
chrI	86597	A	G	5	7	0.442	0.015	15	13	0.461	0.008	22	10	0.472	0.008	9	17	0.520	0.008	43	19	0.598	0.005	13	4	0.704	0.015	9	19	0.470	0.010	20	11	0.642	0.007	23	22	0.495	0.006	3	10	0.474	0.012	23	6	0.674	0.007	16	16
chrI	86648	A	G	10	9	0.442	0.015	23	10	0.460	0.008	19	17	0.470	0.008	15	18	0.520	0.008	73	29	0.598	0.005	17	5	0.705	0.015	15	28	0.469	0.010	24	17	0.643	0.007	28	29	0.494	0.006	8	14	0.473	0.012	49	5	0.675	0.007	18	24
chrI	86725	G	T	7	13	0.442	0.015	20	18	0.460	0.008	10	19	0.470	0.008	20	14	0.520	0.008	59	32	0.598	0.005	15	6	0.705	0.015	14	24	0.469	0.010	24	21	0.643	0.007	30	35	0.494	0.006	8	9	0.473	0.012	49	9	0.675	0.007	22	29
chrI	86849	C	T	7	8	0.442	0.015	14	16	0.460	0.008	18	14	0.470	0.008	18	12	0.519	0.008	44	26	0.598	0.005	6	4	0.703	0.015	18	13	0.468	0.010	30	23	0.641	0.007	24	29	0.496	0.006	8	9	0.474	0.012	34	14	0.674	0.007	18	16
chrI	86939	C	T	2	3	0.442	0.015	11	15	0.460	0.008	10	11	0.470	0.008	17	9	0.519	0.008	37	30	0.598	0.005	8	1	0.703	0.015	6	2	0.468	0.010	27	13	0.641	0.007	15	15	0.496	0.006	5	4	0.474	0.012	20	5	0.674	0.007	5	14
chrI	86963	G	A	2	6	0.442	0.015	15	17	0.460	0.008	9	11	0.470	0.008	16	8	0.519	0.008	41	27	0.598	0.005	9	0	0.703	0.015	4	1	0.468	0.010	26	14	0.641	0.007	18	17	0.496	0.006	4	2	0.474	0.012	23	6	0.674	0.007	5	14
chrI	87005	C	T	2	4	0.442	0.015	13	26	0.460	0.008	12	9	0.470	0.008	14	7	0.519	0.008	39	25	0.598	0.005	9	0	0.703	0.015	7	5	0.468	0.010	25	12	0.641	0.007	18	18	0.496	0.006	7	1	0.474	0.012	17	5	0.674	0.007	7	13
chrI	87097	C	T	3	5	0.442	0.015	13	23	0.458	0.008	12	8	0.470	0.008	16	9	0.519	0.008	45	30	0.597	0.005	5	4	0.704	0.015	10	7	0.469	0.010	24	15	0.639	0.007	35	24	0.497	0.006	15	3	0.475	0.012	16	16	0.674	0.007	24	20
chrI	87114	C	A	3	5	0.442	0.015	15	22	0.458	0.008	18	11	0.470	0.008	17	13	0.519	0.008	49	33	0.597	0.005	5	3	0.704	0.015	14	8	0.469	0.010	31	15	0.639	0.007	37	31	0.497	0.006	16	4	0.475	0.012	20	18	0.674	0.007	29	23
chrI	87217	G	A	4	8	0.442	0.015	17	23	0.461	0.008	17	27	0.469	0.008	34	21	0.519	0.008	62	31	0.598	0.005	15	5	0.705	0.015	19	16	0.467	0.010	41	20	0.639	0.007	22	37	0.496	0.006	11	11	0.476	0.012	47	14	0.675	0.007	25	28
chrI	87548	A	G	5	7	0.443	0.015	14	33	0.461	0.008	16	30	0.471	0.008	33	48	0.519	0.008	57	62	0.599	0.005	8	4	0.705	0.015	11	23	0.467	0.010	24	32	0.638	0.007	47	46	0.496	0.006	14	3	0.474	0.012	34	10	0.675	0.007	26	18
chrI	87602	G	A	7	12	0.443	0.015	23	34	0.461	0.008	16	31	0.471	0.008	36	37	0.519	0.008	56	57	0.599	0.005	18	3	0.705	0.015	10	20	0.467	0.010	26	37	0.638	0.007	45	49	0.496	0.006	20	6	0.474	0.012	29	11	0.675	0.007	30	21
chrI	87608	A	T	6	11	0.443	0.015	20	34	0.461	0.008	16	24	0.471	0.008	35	38	0.519	0.008	61	58	0.599	0.005	17	3	0.705	0.015	8	26	0.467	0.010	26	36	0.638	0.007	45	48	0.496	0.006	18	8	0.474	0.012	32	13	0.675	0.007	30	21
chrI	87859	T	G	3	1	0.443	0.015	12	7	0.460	0.008	8	16	0.471	0.008	13	4	0.519	0.008	21	17	0.599	0.005	2	2	0.703	0.015	4	3	0.470	0.010	6	10	0.638	0.007	16	16	0.497	0.006	4	0	0.475	0.012	12	5	0.675	0.007	4	11
chrI	88008	A	G	4	0	0.444	0.015	9	6	0.461	0.008	15	18	0.470	0.008	12	10	0.519	0.008	46	33	0.599	0.005	7	4	0.702	0.015	9	12	0.470	0.010	39	15	0.638	0.007	42	36	0.496	0.006	8	4	0.475	0.012	34	12	0.676	0.007	17	22
chrI	88212	C	T	6	7	0.444	0.015	14	7	0.461	0.008	18	12	0.470	0.008	23	13	0.518	0.008	40	25	0.599	0.005	7	2	0.702	0.015	11	9	0.470	0.010	25	7	0.638	0.007	21	20	0.496	0.006	4	8	0.474	0.012	18	7	0.677	0.007	11	10
chrI	88393	A	C	2	2	0.442	0.015	2	11	0.463	0.008	17	11	0.472	0.008	3	9	0.519	0.008	23	15	0.598	0.005	3	0	0.702	0.015	9	4	0.471	0.010	7	6	0.637	0.007	19	12	0.497	0.006	10	4	0.475	0.012	3	10	0.677	0.007	6	5
chrI	88638	A	G	0	0	0.442	0.015	14	16	0.461	0.008	9	20	0.470	0.008	17	15	0.518	0.008	40	28	0.599	0.005	4	2	0.697	0.015	4	3	0.473	0.010	23	14	0.637	0.007	30	48	0.497	0.006	3	3	0.473	0.012	25	11	0.677	0.007	15	20
chrI	88645	G	C	0	0	0.442	0.015	14	19	0.461	0.008	9	20	0.470	0.008	17	16	0.518	0.008	39	27	0.599	0.005	4	2	0.697	0.015	4	3	0.473	0.010	22	13	0.637	0.007	31	46	0.497	0.006	4	3	0.473	0.012	26	10	0.677	0.007	16	22
chrI	88833	C	G	10	6	0.441	0.015	8	26	0.461	0.008	14	23	0.469	0.008	30	25	0.518	0.008	73	37	0.599	0.005	11	4	0.700	0.015	21	14	0.473	0.010	40	17	0.635	0.007	27	44	0.496	0.006	11	21	0.473	0.012	42	11	0.677	0.007	22	35
chrI	89430	C	T	3	5	0.444	0.015	15	17	0.460	0.008	14	9	0.470	0.008	21	13	0.517	0.008	33	18	0.599	0.005	4	2	0.703	0.015	10	6	0.470	0.010	27	19	0.633	0.007	29	23	0.496	0.006	7	18	0.474	0.012	23	9	0.680	0.007	25	6
chrI	89517	C	T	4	9	0.444	0.015	16	25	0.460	0.008	26	21	0.470	0.008	20	19	0.517	0.008	52	34	0.599	0.005	7	1	0.703	0.015	15	8	0.470	0.010	51	22	0.633	0.007	34	24	0.496	0.006	6	11	0.474	0.012	33	19	0.680	0.007	29	14
chrI	89762	T	C	1	15	0.444	0.015	20	18	0.460	0.008	11	30	0.470	0.008	16	16	0.517	0.008	47	26	0.599	0.005	4	1	0.703	0.015	16	9	0.470	0.010	26	13	0.634	0.007	40	16	0.496	0.006	6	6	0.473	0.012	38	20	0.679	0.007	18	13
chrI	89805	C	T	9	16	0.446	0.015	23	20	0.460	0.008	15	31	0.470	0.008	25	25	0.518	0.008	51	34	0.599	0.005	10	2	0.705	0.015	21	10	0.471	0.010	29	15	0.634	0.007	47	18	0.497	0.006	7	5	0.473	0.012	27	22	0.679	0.007	19	11
chrI	90070	T	C	4	6	0.448	0.015	10	10	0.460	0.008	8	8	0.471	0.008	11	13	0.519	0.008	30	15	0.600	0.005	3	2	0.706	0.015	2	10	0.474	0.010	31	7	0.633	0.007	27	35	0.495	0.006	6	4	0.474	0.012	20	15	0.678	0.007	10	9
chrI	90106	A	G	3	8	0.448	0.015	10	12	0.461	0.008	8	5	0.471	0.008	14	13	0.519	0.008	33	25	0.599	0.005	6	6	0.707	0.015	6	6	0.473	0.010	28	8	0.634	0.007	28	31	0.496	0.006	13	5	0.473	0.012	19	13	0.679	0.007	8	7
chrI	90138	A	G	2	10	0.449	0.015	9	10	0.461	0.008	8	6	0.469	0.008	11	13	0.519	0.008	28	29	0.598	0.005	5	6	0.708	0.015	6	8	0.473	0.010	21	9	0.631	0.007	28	25	0.495	0.006	15	4	0.471	0.012	18	16	0.680	0.007	8	5
chrI	90168	A	G	2	14	0.449	0.015	9	12	0.461	0.008	5	6	0.469	0.008	12	11	0.519	0.008	25	27	0.598	0.005	4	6	0.708	0.015	6	13	0.473	0.010	18	9	0.631	0.007	23	23	0.495	0.006	14	5	0.471	0.012	20	16	0.680	0.007	7	6
chrI	90330	G	T	1	3	0.447	0.015	2	11	0.461	0.008	4	6	0.468	0.008	5	10	0.519	0.008	20	16	0.598	0.005	2	0	0.708	0.015	3	4	0.471	0.010	6	6	0.629	0.007	16	13	0.494	0.006	2	1	0.471	0.012	17	6	0.683	0.007	4	7
chrI	90387	G	A	1	3	0.448	0.015	5	10	0.461	0.008	7	7	0.470	0.008	5	13	0.520	0.008	17	17	0.598	0.005	2	0	0.707	0.015	4	4	0.472	0.010	7	6	0.629	0.007	20	13	0.495	0.006	4	1	0.473	0.012	13	6	0.682	0.007	7	11
chrI	90665	C	T	3	4	0.447	0.015	22	15	0.462	0.008	13	18	0.472	0.008	18	13	0.523	0.008	42	25	0.598	0.005	7	0	0.713	0.015	14	11	0.473	0.010	21	19	0.628	0.007	19	26	0.496	0.006	12	7	0.471	0.012	23	15	0.682	0.007	16	26
chrI	90924	A	G	7	4	0.447	0.015	13	17	0.464	0.008	17	15	0.472	0.008	19	17	0.523	0.008	35	36	0.598	0.005	3	2	0.713	0.015	10	15	0.474	0.010	37	12	0.628	0.007	27	38	0.496	0.006	5	15	0.470	0.012	26	10	0.684	0.007	13	10
chrI	91173	G	A	3	4	0.449	0.015	22	16	0.465	0.008	8	16	0.471	0.008	17	16	0.522	0.008	46	28	0.599	0.005	6	2	0.711	0.015	9	13	0.474	0.010	33	14	0.628	0.007	28	28	0.496	0.006	7	7	0.468	0.012	28	15	0.684	0.007	10	21
chrI	91614	A	G	1	3	0.446	0.015	9	17	0.464	0.008	6	15	0.472	0.008	13	8	0.519	0.008	38	28	0.597	0.005	6	3	0.711	0.015	8	6	0.475	0.010	34	9	0.628	0.007	18	18	0.497	0.006	6	2	0.466	0.012	20	8	0.684	0.007	15	17
chrI	91665	G	A	4	5	0.446	0.015	10	17	0.464	0.008	9	15	0.472	0.008	14	11	0.519	0.008	47	30	0.597	0.005	4	3	0.711	0.015	12	12	0.475	0.010	28	7	0.628	0.007	28	19	0.497	0.006	5	1	0.466	0.012	25	13	0.684	0.007	22	15
chrI	91791	A	C	19	8	0.448	0.015	25	23	0.465	0.008	40	46	0.474	0.008	42	33	0.521	0.008	66	40	0.598	0.005	18	3	0.708	0.015	20	19	0.474	0.010	58	31	0.628	0.007	46	48	0.497	0.006	19	14	0.465	0.012	75	18	0.684	0.007	34	32
chrI	91938	A	T	14	13	0.448	0.015	38	31	0.465	0.008	32	32	0.474	0.008	39	25	0.521	0.008	80	52	0.598	0.005	10	4	0.708	0.015	28	35	0.474	0.010	64	30	0.628	0.007	46	54	0.497	0.006	14	20	0.465	0.012	63	24	0.684	0.007	45	34
chrI	92037	G	C	10	13	0.448	0.015	28	28	0.465	0.008	33	18	0.474	0.008	24	29	0.521	0.008	79	45	0.598	0.005	7	4	0.708	0.015	19	30	0.474	0.010	38	27	0.628	0.007	47	35	0.497	0.006	11	12	0.465	0.012	40	14	0.684	0.007	28	20
chrI	92115	G	C	15	8	0.448	0.015	18	22	0.465	0.008	21	17	0.474	0.008	13	19	0.521	0.008	59	32	0.598	0.005	2	3	0.708	0.015	12	18	0.474	0.010	36	17	0.628	0.007	36	28	0.497	0.006	8	7	0.465	0.012	36	16	0.684	0.007	22	18
chrI	92310	G	T	1	3	0.449	0.014	3	3	0.465	0.008	9	4	0.476	0.008	5	5	0.520	0.008	10	11	0.599	0.005	0	2	0.707	0.015	2	0	0.473	0.010	3	5	0.627	0.007	7	7	0.497	0.006	3	6	0.466	0.012	7	1	0.684	0.007	3	2
chrI	92368	A	T	0	2	0.449	0.014	2	2	0.465	0.008	4	2	0.476	0.008	5	2	0.520	0.008	9	3	0.599	0.005	2	0	0.707	0.015	0	1	0.473	0.010	5	6	0.627	0.007	7	6	0.497	0.006	3	5	0.466	0.012	6	0	0.684	0.007	1	6
chrI	92532	C	T	2	0	0.449	0.014	3	2	0.465	0.008	4	7	0.476	0.008	9	1	0.520	0.008	15	2	0.599	0.005	1	0	0.707	0.015	1	2	0.473	0.010	6	2	0.627	0.007	5	16	0.497	0.006	1	4	0.466	0.012	5	1	0.684	0.007	3	11
chrI	92679	T	C	3	5	0.449	0.014	10	5	0.465	0.008	8	3	0.476	0.008	4	9	0.520	0.008	17	11	0.599	0.005	0	0	0.707	0.015	8	2	0.472	0.010	11	5	0.627	0.007	4	15	0.497	0.006	0	3	0.466	0.012	9	6	0.684	0.007	8	2
chrI	92703	G	T	4	4	0.449	0.014	8	7	0.465	0.008	9	3	0.476	0.008	8	9	0.520	0.008	19	14	0.599	0.005	0	0	0.707	0.015	10	0	0.472	0.010	15	6	0.627	0.007	6	17	0.497	0.006	0	4	0.466	0.012	14	4	0.684	0.007	10	2
chrI	92722	G	A	4	3	0.449	0.014	8	9	0.465	0.008	13	3	0.477	0.008	9	10	0.521	0.008	23	13	0.599	0.005	0	0	0.708	0.015	13	0	0.472	0.009	16	6	0.627	0.007	7	16	0.497	0.006	0	3	0.467	0.012	16	4	0.684	0.007	13	5
chrI	92769	T	C	3	4	0.449	0.014	11	11	0.465	0.008	12	9	0.477	0.008	12	8	0.521	0.008	32	15	0.599	0.005	0	2	0.708	0.015	15	6	0.472	0.009	29	4	0.627	0.007	19	22	0.497	0.006	0	2	0.467	0.012	17	7	0.684	0.007	5	10
chrI	92891	C	T	10	14	0.449	0.014	21	19	0.464	0.008	11	20	0.477	0.008	24	11	0.520	0.008	55	26	0.600	0.005	8	1	0.708	0.015	14	15	0.472	0.009	37	30	0.627	0.007	43	34	0.496	0.006	11	11	0.467	0.012	38	17	0.684	0.007	21	18
chrI	92934	G	A	6	18	0.449	0.014	25	18	0.464	0.008	24	28	0.477	0.008	33	17	0.520	0.008	63	32	0.600	0.005	11	2	0.708	0.015	18	15	0.472	0.009	47	31	0.627	0.007	43	42	0.496	0.006	12	16	0.467	0.012	49	21	0.684	0.007	24	23
chrI	92941	A	G	6	16	0.449	0.014	25	21	0.464	0.008	27	28	0.477	0.008	31	18	0.520	0.008	64	33	0.600	0.005	11	2	0.708	0.015	24	17	0.472	0.009	51	32	0.627	0.007	46	46	0.496	0.006	11	18	0.467	0.012	45	19	0.684	0.007	24	24
chrI	92955	A	G	7	15	0.449	0.014	27	22	0.464	0.008	33	33	0.477	0.008	43	22	0.520	0.008	62	34	0.600	0.005	12	2	0.708	0.015	26	21	0.472	0.009	52	30	0.627	0.007	50	48	0.496	0.006	13	17	0.467	0.012	51	19	0.684	0.007	28	25
chrI	92983	G	A	6	13	0.449	0.014	26	27	0.464	0.008	35	29	0.477	0.008	43	24	0.520	0.008	66	34	0.600	0.005	11	2	0.708	0.015	30	21	0.472	0.009	56	23	0.627	0.007	49	49	0.496	0.006	11	16	0.467	0.012	51	19	0.684	0.007	36	30
chrI	93184	C	T	14	24	0.451	0.014	36	36	0.465	0.008	33	36	0.477	0.008	49	43	0.521	0.008	83	56	0.600	0.005	24	4	0.710	0.014	39	24	0.472	0.009	49	30	0.627	0.007	48	51	0.496	0.006	16	22	0.468	0.012	54	38	0.684	0.007	48	42
chrI	93322	A	G	10	15	0.451	0.014	21	20	0.465	0.008	40	45	0.477	0.008	40	35	0.521	0.008	85	61	0.600	0.005	12	3	0.710	0.014	20	21	0.472	0.009	53	47	0.627	0.007	40	52	0.496	0.006	18	17	0.468	0.012	53	34	0.684	0.007	44	28
chrI	93403	G	A	8	14	0.451	0.014	29	33	0.465	0.008	51	45	0.477	0.008	37	39	0.521	0.008	89	77	0.600	0.005	13	4	0.710	0.014	23	31	0.472	0.009	63	39	0.627	0.007	44	55	0.496	0.006	11	13	0.468	0.012	55	32	0.684	0.007	51	28
chrI	93466	A	G	9	13	0.451	0.014	31	48	0.465	0.008	45	43	0.477	0.008	35	31	0.521	0.008	90	64	0.600	0.005	11	7	0.710	0.014	25	27	0.472	0.009	57	40	0.627	0.007	60	56	0.496	0.006	10	9	0.468	0.012	50	27	0.684	0.007	53	35
chrI	93563	G	A	8	13	0.450	0.014	35	46	0.465	0.008	40	55	0.478	0.008	29	40	0.521	0.008	79	64	0.602	0.005	12	5	0.712	0.014	22	27	0.474	0.009	45	34	0.628	0.007	58	50	0.499	0.006	10	14	0.468	0.012	50	34	0.685	0.007	42	29
chrI	93733	G	A	6	13	0.450	0.014	22	32	0.465	0.008	12	43	0.478	0.008	28	23	0.521	0.008	66	46	0.602	0.005	6	1	0.712	0.014	9	24	0.474	0.009	45	29	0.628	0.007	42	40	0.499	0.006	6	17	0.468	0.012	39	25	0.685	0.007	25	22
chrI	93745	G	A	8	11	0.450	0.014	22	33	0.465	0.008	16	37	0.478	0.008	30	27	0.521	0.008	72	55	0.602	0.005	7	3	0.712	0.014	11	25	0.474	0.009	49	36	0.628	0.007	47	47	0.499	0.006	7	17	0.468	0.012	35	26	0.685	0.007	20	24
chrI	93789	T	A	11	6	0.450	0.014	17	26	0.465	0.008	22	31	0.478	0.008	33	21	0.521	0.008	55	56	0.602	0.005	5	5	0.712	0.014	9	18	0.474	0.009	46	40	0.628	0.007	38	43	0.499	0.006	8	11	0.468	0.012	40	24	0.685	0.007	21	26
chrI	93865	G	T	5	2	0.451	0.014	17	31	0.463	0.008	27	36	0.480	0.008	27	18	0.521	0.008	57	53	0.603	0.005	4	7	0.715	0.014	9	14	0.474	0.009	38	33	0.629	0.007	43	45	0.498	0.006	10	10	0.471	0.012	47	20	0.686	0.007	23	23
chrI	94235	A	G	2	5	0.453	0.014	9	7	0.462	0.008	8	6	0.481	0.008	11	15	0.522	0.008	30	24	0.603	0.005	4	1	0.716	0.014	7	1	0.473	0.009	6	6	0.629	0.007	23	15	0.499	0.006	9	3	0.471	0.012	18	6	0.687	0.007	8	12
chrI	94472	G	A	0	0	0.453	0.014	7	3	0.462	0.008	9	8	0.480	0.008	2	5	0.522	0.008	21	24	0.604	0.005	3	0	0.716	0.014	1	1	0.474	0.009	9	6	0.628	0.007	17	18	0.498	0.006	6	0	0.470	0.012	3	6	0.687	0.007	9	8
chrI	94496	T	C	0	0	0.453	0.014	5	3	0.462	0.008	6	8	0.480	0.008	2	5	0.522	0.008	17	25	0.604	0.005	5	0	0.716	0.014	0	2	0.474	0.009	6	6	0.628	0.007	19	19	0.498	0.006	6	0	0.470	0.012	3	7	0.687	0.007	9	6
chrI	94550	A	G	2	0	0.454	0.014	6	7	0.462	0.008	5	8	0.480	0.008	7	7	0.522	0.008	19	37	0.604	0.005	4	0	0.716	0.014	2	8	0.474	0.009	7	8	0.628	0.007	14	23	0.498	0.006	0	2	0.470	0.012	8	9	0.687	0.007	13	13
chrI	94611	A	G	0	1	0.454	0.014	9	8	0.462	0.008	9	9	0.479	0.008	9	9	0.523	0.008	27	26	0.603	0.005	3	0	0.716	0.014	5	8	0.474	0.009	5	11	0.628	0.007	21	22	0.498	0.006	0	4	0.470	0.012	13	13	0.685	0.007	12	17
chrI	94787	C	A	2	12	0.454	0.014	7	19	0.463	0.008	18	13	0.479	0.008	15	15	0.522	0.008	41	31	0.604	0.005	7	2	0.718	0.014	9	5	0.473	0.009	24	22	0.628	0.006	30	36	0.498	0.006	11	10	0.471	0.012	23	7	0.684	0.007	18	29
chrI	94863	A	G	9	13	0.454	0.014	13	20	0.463	0.008	21	11	0.480	0.008	19	25	0.522	0.008	43	32	0.604	0.005	5	1	0.718	0.014	11	11	0.472	0.009	20	20	0.628	0.006	36	27	0.498	0.006	6	5	0.471	0.012	20	12	0.686	0.007	15	29
chrI	94915	A	G	10	13	0.454	0.014	14	17	0.463	0.008	28	16	0.479	0.008	31	35	0.522	0.008	49	31	0.604	0.005	7	0	0.718	0.014	9	15	0.472	0.009	29	19	0.628	0.006	38	32	0.499	0.006	4	6	0.471	0.012	31	14	0.685	0.007	10	39
chrI	95018	T	C	6	16	0.454	0.014	12	20	0.463	0.008	19	12	0.480	0.008	24	17	0.522	0.008	47	30	0.604	0.005	8	3	0.718	0.014	3	17	0.472	0.009	39	18	0.627	0.007	31	37	0.498	0.006	16	10	0.472	0.012	32	12	0.686	0.007	27	23
chrI	95043	A	T	5	16	0.454	0.014	8	20	0.463	0.008	18	10	0.480	0.008	19	19	0.522	0.008	47	31	0.604	0.005	11	3	0.718	0.014	3	16	0.472	0.009	38	18	0.627	0.007	33	36	0.498	0.006	17	9	0.472	0.012	32	11	0.686	0.007	23	19
chrI	95055	G	A	6	17	0.454	0.014	10	20	0.463	0.008	20	10	0.480	0.008	19	20	0.522	0.008	50	31	0.604	0.005	14	3	0.718	0.014	6	18	0.472	0.009	40	19	0.627	0.007	31	35	0.498	0.006	16	11	0.472	0.012	33	12	0.686	0.007	27	19
chrI	95073	T	A	7	14	0.454	0.014	12	27	0.463	0.008	19	11	0.480	0.008	20	12	0.522	0.008	44	27	0.604	0.005	15	0	0.718	0.014	7	19	0.472	0.009	36	16	0.627	0.007	28	32	0.498	0.006	17	12	0.472	0.012	31	11	0.686	0.007	19	15
chrI	95116	T	C	3	13	0.454	0.014	11	25	0.463	0.008	19	11	0.481	0.008	17	12	0.522	0.008	33	25	0.604	0.005	15	1	0.719	0.014	8	11	0.472	0.009	33	18	0.626	0.006	22	25	0.498	0.006	12	9	0.473	0.012	32	16	0.687	0.007	16	11
chrI	95139	G	A	5	9	0.454	0.014	11	24	0.463	0.008	18	11	0.481	0.008	22	16	0.522	0.008	31	27	0.604	0.005	14	2	0.719	0.014	11	12	0.472	0.009	30	18	0.626	0.006	16	30	0.498	0.006	9	9	0.473	0.012	26	9	0.687	0.007	18	9
chrI	95155	A	G	4	5	0.454	0.014	12	23	0.463	0.008	17	11	0.481	0.008	20	14	0.522	0.008	33	28	0.604	0.005	13	4	0.719	0.014	12	14	0.472	0.009	33	18	0.626	0.006	21	31	0.498	0.006	9	8	0.473	0.012	25	11	0.687	0.007	17	10
chrI	95169	G	A	4	3	0.454	0.014	12	19	0.463	0.008	17	8	0.481	0.008	12	12	0.522	0.008	30	29	0.604	0.005	13	5	0.719	0.014	10	13	0.472	0.009	29	14	0.626	0.006	19	27	0.498	0.006	5	7	0.473	0.012	22	10	0.687	0.007	13	13
chrI	95190	T	C	4	3	0.454	0.014	12	21	0.463	0.008	17	11	0.481	0.008	12	11	0.522	0.008	33	32	0.604	0.005	11	5	0.719	0.014	10	18	0.472	0.009	25	17	0.626	0.006	24	27	0.498	0.006	6	9	0.473	0.012	23	10	0.687	0.007	16	17
chrI	95238	A	T	2	0	0.454	0.014	7	17	0.463	0.008	17	13	0.481	0.008	4	10	0.522	0.008	33	26	0.604	0.005	2	5	0.719	0.014	8	12	0.472	0.009	21	10	0.626	0.006	23	20	0.498	0.006	5	4	0.473	0.012	20	3	0.687	0.007	16	19
chrI	95305	G	T	0	0	0.453	0.014	7	10	0.463	0.008	11	11	0.481	0.008	8	6	0.523	0.008	33	17	0.603	0.005	2	2	0.719	0.014	8	9	0.472	0.009	14	9	0.625	0.006	20	26	0.498	0.006	5	1	0.473	0.012	18	6	0.687	0.007	8	19
chrI	95327	C	T	0	3	0.452	0.014	7	5	0.463	0.008	10	10	0.481	0.008	8	6	0.523	0.008	41	21	0.603	0.005	2	3	0.719	0.014	9	10	0.472	0.009	13	14	0.626	0.006	17	25	0.498	0.006	6	3	0.472	0.012	19	5	0.687	0.007	7	20
chrI	95373	G	A	0	8	0.452	0.014	5	5	0.463	0.008	8	11	0.481	0.008	4	5	0.523	0.008	38	25	0.603	0.005	2	4	0.719	0.014	11	5	0.472	0.009	6	13	0.626	0.006	17	22	0.498	0.006	4	4	0.472	0.012	13	6	0.687	0.007	5	16
chrI	95376	T	C	0	8	0.452	0.014	5	5	0.463	0.008	8	11	0.481	0.008	4	5	0.523	0.008	38	25	0.603	0.005	2	4	0.719	0.014	11	5	0.472	0.009	6	13	0.626	0.006	17	22	0.498	0.006	4	4	0.472	0.012	13	6	0.687	0.007	5	16
chrI	95388	A	G	0	8	0.452	0.014	5	5	0.463	0.008	8	10	0.480	0.008	6	6	0.523	0.008	39	25	0.605	0.005	2	4	0.721	0.014	12	6	0.474	0.009	6	13	0.626	0.006	18	22	0.497	0.006	4	4	0.474	0.011	10	8	0.687	0.007	6	17
chrI	95391	T	C	0	8	0.452	0.014	5	5	0.463	0.008	8	10	0.480	0.008	6	6	0.523	0.008	39	25	0.605	0.005	2	4	0.721	0.014	12	6	0.474	0.009	6	13	0.626	0.006	18	22	0.497	0.006	4	4	0.474	0.011	10	8	0.687	0.007	6	17
chrI	95412	G	C	0	7	0.452	0.014	3	7	0.463	0.008	8	12	0.480	0.008	10	7	0.523	0.008	39	27	0.605	0.005	3	4	0.721	0.014	12	7	0.474	0.009	9	13	0.626	0.006	18	22	0.497	0.006	2	6	0.474	0.011	9	8	0.687	0.007	8	15
chrI	95448	G	A	0	5	0.452	0.014	10	6	0.463	0.008	7	8	0.480	0.008	7	4	0.523	0.008	25	24	0.605	0.005	7	4	0.721	0.014	7	11	0.474	0.009	7	13	0.626	0.006	25	13	0.497	0.006	5	4	0.474	0.011	8	8	0.687	0.007	9	13
chrI	95552	G	C	3	0	0.453	0.014	0	0	0.463	0.008	1	0	0.480	0.008	3	0	0.523	0.008	6	3	0.605	0.005	0	1	0.721	0.014	1	1	0.474	0.009	1	2	0.626	0.006	4	0	0.497	0.006	1	0	0.474	0.011	8	0	0.687	0.007	1	0
chrI	95596	G	A	4	0	0.453	0.014	1	0	0.463	0.008	1	0	0.480	0.008	3	1	0.523	0.008	5	0	0.605	0.005	0	0	0.721	0.014	1	1	0.474	0.009	0	1	0.626	0.006	1	1	0.497	0.006	0	0	0.474	0.011	7	0	0.687	0.007	3	0
chrI	96197	A	G	13	10	0.455	0.014	19	27	0.462	0.008	24	27	0.480	0.008	39	23	0.521	0.008	67	54	0.605	0.005	13	4	0.722	0.014	17	12	0.474	0.009	37	15	0.626	0.007	34	44	0.498	0.006	6	12	0.476	0.012	55	16	0.686	0.007	33	35
chrI	96598	C	A	10	5	0.454	0.014	19	19	0.462	0.008	26	22	0.479	0.008	8	19	0.519	0.008	43	32	0.605	0.005	10	5	0.721	0.014	10	17	0.473	0.009	42	16	0.626	0.006	26	30	0.499	0.006	12	4	0.478	0.012	26	14	0.688	0.007	27	14
chrI	97709	T	A	7	13	0.453	0.014	8	8	0.461	0.008	9	31	0.479	0.008	14	20	0.523	0.008	40	35	0.605	0.005	6	3	0.718	0.014	14	11	0.473	0.009	26	16	0.626	0.007	27	31	0.500	0.006	6	7	0.475	0.012	34	15	0.690	0.007	9	18
chrI	98419	A	T	8	5	0.454	0.014	13	18	0.461	0.008	17	21	0.479	0.008	17	9	0.522	0.008	41	13	0.605	0.005	4	0	0.719	0.014	13	9	0.473	0.009	26	18	0.626	0.007	22	16	0.501	0.006	10	4	0.473	0.012	20	18	0.690	0.007	15	6
chrI	98885	C	T	10	0	0.454	0.014	16	4	0.461	0.008	10	15	0.482	0.008	14	8	0.521	0.008	36	17	0.605	0.005	7	2	0.718	0.014	8	8	0.474	0.009	19	7	0.627	0.007	18	12	0.502	0.006	5	6	0.475	0.012	18	8	0.689	0.007	13	7
chrI	99440	C	T	2	8	0.454	0.014	18	11	0.458	0.008	9	17	0.482	0.008	24	13	0.521	0.008	54	31	0.605	0.005	3	4	0.718	0.014	7	11	0.474	0.009	33	18	0.626	0.007	21	29	0.502	0.006	8	17	0.476	0.012	30	13	0.688	0.007	17	22
chrI	99471	A	G	3	7	0.454	0.014	17	17	0.458	0.008	8	20	0.482	0.008	18	13	0.521	0.008	59	33	0.605	0.005	3	5	0.718	0.014	11	9	0.474	0.009	36	17	0.626	0.007	22	24	0.502	0.006	6	12	0.476	0.012	34	15	0.688	0.007	18	21
chrI	99606	T	A	4	4	0.454	0.014	19	11	0.459	0.008	15	19	0.482	0.008	18	16	0.521	0.008	35	26	0.604	0.005	5	0	0.717	0.014	13	11	0.473	0.009	27	10	0.626	0.007	19	26	0.502	0.006	10	4	0.476	0.012	29	11	0.689	0.007	14	13
chrI	99916	A	G	2	1	0.453	0.014	5	8	0.458	0.008	5	14	0.482	0.008	4	9	0.521	0.008	23	16	0.604	0.005	1	0	0.718	0.014	6	4	0.474	0.009	14	11	0.625	0.007	11	24	0.502	0.006	5	5	0.477	0.012	21	3	0.689	0.007	9	11
chrI	99929	A	G	2	0	0.453	0.014	4	5	0.458	0.008	4	12	0.482	0.008	4	4	0.521	0.008	20	15	0.604	0.005	1	0	0.718	0.014	4	4	0.474	0.009	11	11	0.625	0.007	8	16	0.502	0.006	5	5	0.477	0.012	15	3	0.689	0.007	7	10
chrI	100000	A	T	0	0	0.451	0.014	3	2	0.458	0.008	1	0	0.481	0.008	4	2	0.521	0.008	6	6	0.605	0.005	0	0	0.721	0.014	0	0	0.475	0.009	3	3	0.624	0.007	2	0	0.501	0.006	0	2	0.479	0.012	2	2	0.689	0.007	5	1
chrI	100063	A	T	0	0	0.451	0.014	0	1	0.458	0.008	0	0	0.481	0.008	1	2	0.521	0.008	2	2	0.605	0.005	0	0	0.721	0.014	0	0	0.475	0.009	1	0	0.624	0.007	1	0	0.501	0.006	0	0	0.479	0.012	0	2	0.689	0.007	2	0
chrI	100687	C	T	9	7	0.451	0.014	12	24	0.456	0.008	20	21	0.483	0.008	20	31	0.520	0.008	58	33	0.605	0.005	10	3	0.719	0.014	12	17	0.478	0.009	43	14	0.623	0.007	39	29	0.501	0.006	19	9	0.476	0.012	36	17	0.691	0.007	25	34
chrI	100840	C	T	11	18	0.451	0.014	25	39	0.456	0.008	26	36	0.483	0.008	20	21	0.518	0.008	73	51	0.604	0.005	11	4	0.719	0.014	15	25	0.478	0.009	45	23	0.623	0.007	45	42	0.500	0.006	11	10	0.476	0.012	32	18	0.691	0.007	33	32
chrI	101177	G	C	6	9	0.453	0.014	27	24	0.456	0.008	22	15	0.485	0.008	18	21	0.519	0.008	51	32	0.604	0.005	5	0	0.719	0.014	17	13	0.479	0.009	40	18	0.622	0.007	26	31	0.500	0.006	7	10	0.477	0.012	25	11	0.690	0.007	26	17
chrI	101193	T	C	5	7	0.453	0.014	18	17	0.456	0.008	10	11	0.485	0.008	8	14	0.519	0.008	30	23	0.604	0.005	3	0	0.719	0.014	9	13	0.479	0.009	33	9	0.622	0.007	21	24	0.500	0.006	4	6	0.477	0.012	13	9	0.690	0.007	18	15
chrI	101198	A	G	5	7	0.453	0.014	18	15	0.456	0.008	11	11	0.485	0.008	7	13	0.519	0.008	28	20	0.604	0.005	3	0	0.719	0.014	8	12	0.479	0.009	30	8	0.622	0.007	21	21	0.500	0.006	3	5	0.477	0.012	11	9	0.690	0.007	17	13
chrI	101202	A	G	5	7	0.453	0.014	18	15	0.456	0.008	11	11	0.485	0.008	7	13	0.519	0.008	28	20	0.604	0.005	3	0	0.719	0.014	8	12	0.479	0.009	30	8	0.622	0.007	21	21	0.500	0.006	3	5	0.477	0.012	11	9	0.690	0.007	17	13
chrI	101230	C	G	4	5	0.453	0.014	6	6	0.456	0.008	5	6	0.485	0.008	3	3	0.518	0.008	17	11	0.605	0.005	2	0	0.721	0.014	5	6	0.479	0.009	18	4	0.624	0.007	12	11	0.501	0.006	2	2	0.477	0.012	6	5	0.689	0.007	8	4
chrI	101281	C	A	0	0	0.453	0.014	0	0	0.456	0.008	0	0	0.485	0.008	0	0	0.518	0.008	0	0	0.605	0.005	0	0	0.721	0.014	0	0	0.479	0.009	0	0	0.624	0.007	0	2	0.501	0.006	0	0	0.477	0.012	0	0	0.689	0.007	0	0
chrI	101336	T	C	0	0	0.453	0.014	1	6	0.456	0.008	1	1	0.485	0.008	2	2	0.518	0.008	3	9	0.605	0.005	0	0	0.721	0.014	0	0	0.479	0.009	3	1	0.624	0.007	2	8	0.501	0.006	0	0	0.477	0.012	1	0	0.689	0.007	1	2
chrI	101371	A	T	0	0	0.453	0.014	3	3	0.456	0.008	1	1	0.485	0.008	2	1	0.518	0.008	5	8	0.605	0.005	0	0	0.721	0.014	0	0	0.479	0.009	5	1	0.624	0.007	2	6	0.501	0.006	0	0	0.477	0.012	2	0	0.689	0.007	1	2
chrI	101423	C	A	0	0	0.453	0.014	3	0	0.456	0.008	2	0	0.485	0.008	3	2	0.518	0.008	12	6	0.605	0.005	0	0	0.721	0.014	2	0	0.477	0.009	5	2	0.623	0.007	5	3	0.501	0.006	0	0	0.478	0.012	3	1	0.690	0.007	1	1
chrI	101452	A	T	0	1	0.453	0.014	2	0	0.456	0.008	2	1	0.485	0.008	0	3	0.518	0.008	6	5	0.605	0.005	0	0	0.721	0.014	1	1	0.477	0.009	2	2	0.623	0.007	3	5	0.501	0.006	0	0	0.478	0.012	1	1	0.690	0.007	0	2
chrI	101453	A	T	0	1	0.453	0.014	2	0	0.456	0.008	2	1	0.485	0.008	0	3	0.518	0.008	6	5	0.605	0.005	0	0	0.721	0.014	1	1	0.477	0.009	2	2	0.623	0.007	3	5	0.501	0.006	0	0	0.478	0.012	1	1	0.690	0.007	0	2
chrI	101479	C	G	3	4	0.453	0.014	5	0	0.456	0.008	5	4	0.485	0.008	2	4	0.518	0.008	9	13	0.605	0.005	1	0	0.721	0.014	3	3	0.477	0.009	3	5	0.623	0.007	15	8	0.501	0.006	2	0	0.478	0.012	7	2	0.690	0.007	2	3
chrI	101482	C	G	3	4	0.453	0.014	5	0	0.456	0.008	5	4	0.485	0.008	2	4	0.518	0.008	9	13	0.605	0.005	1	0	0.721	0.014	3	3	0.477	0.009	3	5	0.623	0.007	15	8	0.501	0.006	2	0	0.478	0.012	7	2	0.690	0.007	2	3
chrI	101563	C	T	10	8	0.453	0.014	11	7	0.456	0.008	16	16	0.485	0.008	15	13	0.518	0.008	28	27	0.605	0.005	11	2	0.721	0.014	10	9	0.477	0.009	21	12	0.623	0.007	24	24	0.501	0.006	9	8	0.478	0.012	32	13	0.690	0.007	18	10
chrI	101607	A	G	1	5	0.453	0.014	11	8	0.456	0.008	14	19	0.485	0.008	16	9	0.518	0.008	39	21	0.605	0.005	13	2	0.721	0.014	5	14	0.477	0.009	20	11	0.623	0.007	20	26	0.501	0.006	6	7	0.478	0.012	41	12	0.690	0.007	17	10
chrI	101712	G	A	2	5	0.453	0.014	8	15	0.456	0.008	21	10	0.483	0.008	20	12	0.518	0.008	42	25	0.605	0.005	6	2	0.721	0.014	11	8	0.477	0.009	18	17	0.624	0.007	22	27	0.503	0.006	6	7	0.478	0.012	35	7	0.689	0.007	11	9
chrI	101991	G	A	4	11	0.452	0.014	17	14	0.456	0.008	22	14	0.482	0.008	30	9	0.519	0.008	33	25	0.606	0.005	3	6	0.721	0.014	19	8	0.476	0.009	25	13	0.624	0.007	30	25	0.502	0.006	6	6	0.478	0.012	34	5	0.690	0.007	20	19
chrI	102345	C	T	3	4	0.452	0.014	8	7	0.456	0.008	11	7	0.482	0.008	11	9	0.517	0.008	25	14	0.605	0.005	9	3	0.721	0.014	8	8	0.478	0.009	26	11	0.622	0.007	25	16	0.502	0.006	1	5	0.480	0.012	32	4	0.690	0.007	7	10
chrI	102420	C	T	5	4	0.450	0.014	5	12	0.455	0.008	9	18	0.483	0.008	12	9	0.516	0.008	26	16	0.604	0.005	5	2	0.721	0.014	4	11	0.478	0.009	23	9	0.623	0.007	24	16	0.502	0.006	2	5	0.481	0.012	34	7	0.690	0.007	12	10
chrI	102483	G	A	4	1	0.450	0.014	6	8	0.455	0.008	9	11	0.483	0.008	7	12	0.516	0.008	25	14	0.604	0.005	5	1	0.721	0.014	2	8	0.478	0.009	13	8	0.623	0.007	14	15	0.502	0.006	1	4	0.481	0.012	22	1	0.690	0.007	16	5
chrI	102486	G	A	4	1	0.450	0.014	6	8	0.455	0.008	9	11	0.483	0.008	7	12	0.516	0.008	25	14	0.604	0.005	5	1	0.721	0.014	2	8	0.478	0.009	13	8	0.623	0.007	14	15	0.502	0.006	1	4	0.481	0.012	22	1	0.690	0.007	16	5
chrI	102606	G	A	9	3	0.450	0.014	5	5	0.453	0.008	7	5	0.484	0.008	8	10	0.516	0.008	25	18	0.604	0.005	4	0	0.724	0.014	6	5	0.478	0.009	13	10	0.624	0.007	14	16	0.503	0.006	7	3	0.480	0.012	9	3	0.689	0.007	11	11
chrI	102864	T	A	6	2	0.451	0.014	11	9	0.452	0.008	9	8	0.483	0.008	5	4	0.515	0.008	29	13	0.605	0.005	2	2	0.723	0.014	12	9	0.477	0.009	16	11	0.624	0.007	21	19	0.503	0.006	6	1	0.479	0.012	10	9	0.689	0.007	13	10
chrI	103068	A	G	2	1	0.451	0.014	12	7	0.450	0.008	13	16	0.483	0.008	9	10	0.515	0.008	30	22	0.605	0.005	6	3	0.723	0.014	3	5	0.479	0.009	16	9	0.623	0.007	14	17	0.503	0.006	5	8	0.481	0.012	13	10	0.689	0.007	13	6
chrI	103110	C	T	0	1	0.451	0.014	12	10	0.450	0.008	9	19	0.483	0.008	15	8	0.515	0.008	31	22	0.605	0.005	11	3	0.723	0.014	9	6	0.479	0.009	23	9	0.623	0.007	18	11	0.503	0.006	10	7	0.481	0.012	19	10	0.689	0.007	10	11
chrI	103141	A	G	1	5	0.451	0.014	13	14	0.450	0.008	12	23	0.483	0.008	23	18	0.515	0.008	36	22	0.605	0.005	14	4	0.723	0.014	12	7	0.479	0.009	33	17	0.623	0.007	24	16	0.503	0.006	9	12	0.481	0.012	28	17	0.689	0.007	14	24
chrI	103146	T	C	1	5	0.451	0.014	13	15	0.450	0.008	13	22	0.483	0.008	19	17	0.515	0.008	36	22	0.605	0.005	14	4	0.723	0.014	12	7	0.479	0.009	37	19	0.623	0.007	24	19	0.503	0.006	8	11	0.481	0.012	32	17	0.689	0.007	15	27
chrI	103307	G	T	8	6	0.452	0.014	11	29	0.450	0.008	17	17	0.483	0.008	16	23	0.519	0.008	60	43	0.604	0.005	10	5	0.723	0.014	16	15	0.477	0.009	49	25	0.623	0.007	39	33	0.505	0.006	10	11	0.478	0.012	39	13	0.690	0.007	22	18
chrI	103578	A	T	2	6	0.450	0.014	8	16	0.451	0.008	12	20	0.482	0.008	15	10	0.519	0.008	35	31	0.605	0.005	8	1	0.723	0.014	13	25	0.477	0.009	25	15	0.623	0.007	42	17	0.504	0.006	9	7	0.476	0.012	14	6	0.690	0.007	16	7
chrI	103632	A	G	1	7	0.450	0.014	11	17	0.451	0.008	13	17	0.482	0.008	10	7	0.519	0.008	27	21	0.605	0.005	6	1	0.723	0.014	10	21	0.477	0.009	17	14	0.623	0.007	38	17	0.504	0.006	7	3	0.476	0.012	16	8	0.690	0.007	12	10
chrI	103724	T	C	1	1	0.450	0.014	8	9	0.451	0.008	10	5	0.482	0.008	5	6	0.519	0.008	23	23	0.605	0.005	3	2	0.721	0.014	8	11	0.477	0.009	6	9	0.623	0.007	14	18	0.504	0.006	2	2	0.476	0.012	12	6	0.690	0.007	14	12
chrI	103782	T	C	4	8	0.450	0.014	4	6	0.450	0.008	8	11	0.483	0.008	5	17	0.519	0.008	26	30	0.604	0.005	4	1	0.721	0.014	8	13	0.478	0.009	10	8	0.623	0.007	13	24	0.503	0.006	6	2	0.477	0.012	10	5	0.690	0.007	4	13
chrI	103867	G	A	1	7	0.448	0.014	5	13	0.450	0.008	10	17	0.485	0.008	10	18	0.519	0.008	30	21	0.604	0.005	5	1	0.721	0.014	5	9	0.478	0.009	17	9	0.624	0.007	13	28	0.504	0.006	6	8	0.477	0.012	18	4	0.688	0.007	13	10
chrI	103899	T	C	1	7	0.448	0.014	6	18	0.450	0.008	8	19	0.485	0.008	10	18	0.519	0.008	31	22	0.604	0.005	5	0	0.721	0.014	7	7	0.478	0.009	15	11	0.624	0.007	14	26	0.504	0.006	7	7	0.477	0.012	19	5	0.688	0.007	16	12
chrI	104042	T	G	0	9	0.448	0.014	9	19	0.450	0.008	10	19	0.485	0.008	8	13	0.519	0.008	35	22	0.604	0.005	6	4	0.721	0.014	2	8	0.478	0.009	23	5	0.624	0.007	25	22	0.504	0.006	7	3	0.476	0.012	16	13	0.689	0.007	18	21
chrI	104343	G	A	3	3	0.449	0.014	10	18	0.450	0.008	18	18	0.486	0.008	19	9	0.520	0.008	38	25	0.605	0.005	2	3	0.722	0.014	9	11	0.480	0.009	28	9	0.624	0.007	23	36	0.504	0.006	1	11	0.476	0.012	14	10	0.690	0.007	19	11
chrI	104460	A	G	5	10	0.450	0.014	15	13	0.449	0.008	11	21	0.487	0.008	22	9	0.521	0.008	34	30	0.605	0.005	11	3	0.722	0.014	6	16	0.479	0.009	19	11	0.623	0.007	30	17	0.506	0.006	9	3	0.476	0.012	20	1	0.690	0.007	13	10
chrI	104505	C	A	6	11	0.450	0.014	11	10	0.449	0.008	12	13	0.487	0.008	16	6	0.521	0.008	36	26	0.605	0.005	8	3	0.722	0.014	8	16	0.479	0.009	19	11	0.623	0.007	30	16	0.506	0.006	8	3	0.476	0.012	20	1	0.690	0.007	11	9
chrI	105800	C	A	9	13	0.450	0.014	15	28	0.449	0.008	26	30	0.491	0.008	17	27	0.521	0.008	56	47	0.609	0.005	8	6	0.725	0.014	17	21	0.479	0.010	41	25	0.627	0.007	52	34	0.504	0.006	12	11	0.476	0.012	39	18	0.694	0.007	23	28
chrI	106581	T	A	16	8	0.450	0.014	35	33	0.454	0.008	28	49	0.493	0.008	50	37	0.523	0.008	105	49	0.611	0.005	8	5	0.728	0.014	18	36	0.480	0.010	75	38	0.629	0.007	55	61	0.505	0.006	17	24	0.472	0.012	72	38	0.697	0.007	34	43
chrI	106953	C	T	2	0	0.450	0.014	11	14	0.451	0.008	17	15	0.492	0.008	12	20	0.524	0.008	42	21	0.612	0.005	7	1	0.727	0.014	8	8	0.480	0.010	31	24	0.629	0.007	30	15	0.505	0.006	11	15	0.475	0.012	31	10	0.696	0.007	12	16
chrI	107001	C	T	4	2	0.450	0.014	18	19	0.451	0.008	19	13	0.492	0.008	14	14	0.524	0.008	50	28	0.612	0.005	10	0	0.727	0.014	10	10	0.480	0.010	34	26	0.629	0.007	34	26	0.505	0.006	5	13	0.475	0.012	40	9	0.696	0.007	12	19
chrI	107028	C	T	6	3	0.450	0.014	20	22	0.451	0.008	19	17	0.493	0.008	19	14	0.525	0.008	55	28	0.612	0.005	11	0	0.726	0.014	10	13	0.479	0.010	33	23	0.628	0.007	37	27	0.506	0.006	5	15	0.476	0.012	39	13	0.695	0.007	14	18
chrI	107505	A	G	7	10	0.449	0.014	28	39	0.451	0.008	29	44	0.492	0.008	32	17	0.524	0.008	73	48	0.612	0.005	14	12	0.728	0.014	23	21	0.479	0.010	36	33	0.628	0.007	54	27	0.506	0.006	11	13	0.480	0.012	53	24	0.696	0.007	34	28
chrI	107538	G	A	5	11	0.449	0.014	31	43	0.451	0.008	24	48	0.492	0.008	31	21	0.524	0.008	80	48	0.612	0.005	15	10	0.728	0.014	24	19	0.479	0.010	44	29	0.628	0.007	62	30	0.506	0.006	9	13	0.480	0.012	42	35	0.696	0.007	37	35
chrI	107850	T	C	2	14	0.449	0.014	11	18	0.449	0.008	20	20	0.489	0.008	24	22	0.526	0.008	70	44	0.612	0.005	9	6	0.730	0.014	15	22	0.480	0.010	25	30	0.629	0.007	52	26	0.504	0.006	14	13	0.480	0.012	30	18	0.699	0.007	33	28
chrI	107970	A	G	1	10	0.452	0.014	10	26	0.448	0.008	18	23	0.492	0.008	20	26	0.525	0.008	57	29	0.611	0.005	11	5	0.726	0.014	16	18	0.482	0.010	28	12	0.629	0.007	41	40	0.506	0.006	17	14	0.480	0.012	33	17	0.695	0.007	26	24
chrI	108108	A	G	6	7	0.450	0.014	13	28	0.447	0.008	9	24	0.490	0.008	21	19	0.525	0.008	42	41	0.611	0.005	6	1	0.726	0.014	14	12	0.482	0.010	23	23	0.630	0.007	38	32	0.504	0.006	9	5	0.480	0.012	34	16	0.696	0.007	24	23
chrI	108391	G	A	6	13	0.451	0.014	29	30	0.448	0.008	28	21	0.490	0.008	23	23	0.524	0.008	85	40	0.611	0.005	4	7	0.728	0.014	18	14	0.482	0.010	35	31	0.629	0.007	35	36	0.504	0.006	12	15	0.480	0.012	32	10	0.696	0.007	21	25
chrI	108501	A	G	11	5	0.451	0.014	25	21	0.448	0.008	21	20	0.490	0.008	20	24	0.525	0.008	65	23	0.612	0.005	7	2	0.729	0.014	13	20	0.480	0.010	45	18	0.630	0.007	31	34	0.503	0.006	12	14	0.481	0.012	31	10	0.696	0.007	26	24
chrI	108943	T	G	9	8	0.452	0.014	35	31	0.448	0.008	30	43	0.493	0.008	37	42	0.526	0.008	86	60	0.613	0.005	6	5	0.730	0.014	16	19	0.481	0.010	52	28	0.631	0.007	55	61	0.504	0.006	7	8	0.481	0.012	59	20	0.694	0.007	31	31
chrI	108967	T	C	10	11	0.452	0.014	32	31	0.448	0.008	28	40	0.493	0.008	36	39	0.526	0.008	83	61	0.613	0.005	6	6	0.730	0.014	20	23	0.481	0.010	53	32	0.631	0.007	50	59	0.504	0.006	9	7	0.481	0.012	55	16	0.694	0.007	30	35
chrI	109720	A	C	9	18	0.455	0.014	30	30	0.448	0.008	36	32	0.495	0.008	50	49	0.526	0.008	97	63	0.615	0.005	14	7	0.734	0.014	27	33	0.482	0.009	49	33	0.629	0.007	43	56	0.506	0.006	19	25	0.486	0.012	65	31	0.692	0.007	45	31
chrI	109735	A	G	10	17	0.455	0.014	31	29	0.448	0.008	31	35	0.495	0.008	54	50	0.526	0.008	84	69	0.615	0.005	14	7	0.734	0.014	30	35	0.482	0.009	53	34	0.629	0.007	45	59	0.506	0.006	19	25	0.486	0.012	48	42	0.692	0.007	45	34
chrI	109795	A	G	12	22	0.455	0.014	44	35	0.448	0.008	45	46	0.495	0.008	67	42	0.526	0.008	103	79	0.615	0.005	15	4	0.734	0.014	30	36	0.482	0.009	65	43	0.629	0.007	67	61	0.506	0.006	27	26	0.486	0.012	67	30	0.692	0.007	44	36
chrI	109887	T	C	10	9	0.455	0.014	31	38	0.448	0.008	37	34	0.494	0.008	31	35	0.527	0.008	83	53	0.615	0.005	8	4	0.733	0.014	21	32	0.481	0.009	59	40	0.627	0.007	56	54	0.507	0.006	18	17	0.487	0.012	44	18	0.691	0.007	29	37
chrI	109984	G	A	12	9	0.455	0.014	27	39	0.449	0.008	25	25	0.495	0.008	26	32	0.528	0.008	90	51	0.616	0.005	9	1	0.733	0.014	19	24	0.482	0.009	45	33	0.628	0.007	60	47	0.507	0.006	19	19	0.484	0.012	57	12	0.692	0.007	32	37
chrI	110014	T	C	10	6	0.455	0.014	25	34	0.449	0.008	17	23	0.495	0.008	21	29	0.528	0.008	85	48	0.616	0.005	10	1	0.733	0.014	15	23	0.482	0.009	44	27	0.628	0.007	49	44	0.507	0.006	14	10	0.484	0.012	45	17	0.692	0.007	24	36
chrI	110101	G	A	10	9	0.455	0.014	18	30	0.449	0.008	14	25	0.495	0.008	20	20	0.528	0.008	68	36	0.616	0.005	4	0	0.733	0.014	9	19	0.482	0.009	33	28	0.628	0.007	43	35	0.507	0.006	5	5	0.484	0.012	39	20	0.692	0.007	17	23
chrI	110131	T	C	8	8	0.455	0.014	18	24	0.449	0.008	16	23	0.495	0.008	19	28	0.528	0.008	62	34	0.616	0.005	3	0	0.733	0.014	9	19	0.482	0.009	31	28	0.628	0.007	33	32	0.507	0.006	6	6	0.484	0.012	34	19	0.692	0.007	13	22
chrI	110146	G	A	9	13	0.455	0.014	19	27	0.449	0.008	22	19	0.495	0.008	20	25	0.528	0.008	74	40	0.616	0.005	3	0	0.733	0.014	13	20	0.482	0.009	41	31	0.628	0.007	42	35	0.507	0.006	5	7	0.484	0.012	36	19	0.692	0.007	18	20
chrI	110200	T	G	4	19	0.455	0.014	17	16	0.449	0.008	22	14	0.495	0.008	20	23	0.528	0.008	57	38	0.616	0.005	0	0	0.733	0.014	12	19	0.482	0.009	34	16	0.628	0.007	35	34	0.507	0.006	5	5	0.484	0.012	27	12	0.692	0.007	17	14
chrI	110595	A	G	0	0	0.452	0.014	2	3	0.448	0.008	0	0	0.496	0.008	0	3	0.527	0.008	11	6	0.615	0.005	1	0	0.734	0.014	2	3	0.482	0.009	14	0	0.630	0.006	12	5	0.509	0.006	1	0	0.489	0.012	3	1	0.690	0.007	2	4
chrI	110796	A	G	4	1	0.452	0.014	10	11	0.448	0.008	15	16	0.496	0.008	19	15	0.527	0.008	32	20	0.615	0.005	1	3	0.735	0.014	12	4	0.482	0.009	26	7	0.630	0.006	20	20	0.509	0.006	8	13	0.489	0.012	15	12	0.690	0.007	17	14
chrI	110856	T	C	12	10	0.453	0.014	28	21	0.449	0.008	20	31	0.495	0.008	36	39	0.528	0.008	60	40	0.615	0.005	14	2	0.734	0.014	25	24	0.481	0.009	64	34	0.629	0.007	36	55	0.508	0.006	18	23	0.491	0.012	60	29	0.691	0.007	36	35
chrI	110981	C	G	12	21	0.453	0.014	33	38	0.449	0.008	33	40	0.496	0.008	37	36	0.527	0.008	93	42	0.616	0.005	15	7	0.735	0.014	40	28	0.479	0.009	59	33	0.629	0.007	58	50	0.508	0.006	19	18	0.491	0.012	56	25	0.690	0.007	44	32
chrI	111180	T	C	8	7	0.453	0.014	31	41	0.448	0.008	20	42	0.498	0.008	30	25	0.527	0.008	81	73	0.615	0.005	13	3	0.732	0.014	11	28	0.479	0.009	34	41	0.629	0.007	45	63	0.509	0.006	8	18	0.490	0.012	52	14	0.691	0.007	28	39
chrI	111245	T	C	11	6	0.455	0.014	25	43	0.448	0.008	16	31	0.498	0.008	27	22	0.528	0.008	75	62	0.615	0.005	16	3	0.734	0.014	11	27	0.478	0.009	34	28	0.628	0.007	29	46	0.509	0.006	9	14	0.490	0.012	60	14	0.691	0.007	28	28
chrI	111401	A	G	12	22	0.456	0.014	31	38	0.446	0.008	29	35	0.498	0.008	34	31	0.528	0.008	82	58	0.615	0.005	19	7	0.735	0.014	18	18	0.479	0.009	41	39	0.630	0.006	39	50	0.509	0.006	7	22	0.490	0.012	64	11	0.691	0.007	31	39
chrI	111623	G	A	4	18	0.456	0.014	32	33	0.446	0.008	31	37	0.498	0.008	46	35	0.528	0.008	87	56	0.615	0.005	16	3	0.735	0.014	28	26	0.480	0.009	74	52	0.629	0.007	48	42	0.509	0.006	8	21	0.489	0.012	58	25	0.692	0.007	33	38
chrI	111655	G	A	6	18	0.458	0.014	29	43	0.446	0.008	29	31	0.499	0.008	51	34	0.528	0.008	96	55	0.615	0.005	17	6	0.736	0.014	26	31	0.480	0.009	61	46	0.629	0.007	54	53	0.508	0.006	10	21	0.489	0.012	63	27	0.692	0.007	39	37
chrI	111719	G	A	8	17	0.458	0.014	39	55	0.446	0.008	29	42	0.499	0.008	59	40	0.528	0.008	99	62	0.615	0.005	14	6	0.736	0.014	23	25	0.480	0.009	69	47	0.629	0.007	72	52	0.508	0.006	19	29	0.489	0.012	61	33	0.692	0.007	48	39
chrI	111983	C	T	4	6	0.458	0.014	23	20	0.446	0.008	18	22	0.499	0.008	25	22	0.528	0.008	58	36	0.616	0.005	4	1	0.736	0.014	20	13	0.480	0.009	33	20	0.629	0.007	43	37	0.507	0.006	7	9	0.489	0.012	52	12	0.692	0.007	18	18
chrI	112049	G	A	4	8	0.458	0.014	19	20	0.444	0.008	13	22	0.499	0.008	18	20	0.528	0.008	52	34	0.616	0.005	8	1	0.736	0.014	16	14	0.478	0.009	33	22	0.630	0.007	41	30	0.508	0.006	7	7	0.487	0.012	38	11	0.692	0.007	18	19
chrI	112136	G	T	4	1	0.458	0.014	10	14	0.444	0.008	20	27	0.499	0.008	13	15	0.528	0.008	52	26	0.616	0.005	2	0	0.736	0.014	12	9	0.478	0.009	32	15	0.630	0.007	19	22	0.508	0.006	14	8	0.487	0.012	17	22	0.693	0.007	12	22
chrI	112232	G	A	7	6	0.459	0.014	13	17	0.444	0.008	16	34	0.499	0.008	22	23	0.528	0.008	49	30	0.616	0.005	8	5	0.736	0.014	17	21	0.478	0.009	43	18	0.630	0.007	31	31	0.508	0.006	10	13	0.488	0.012	31	10	0.693	0.007	11	20
chrI	112339	A	G	6	19	0.457	0.014	27	27	0.445	0.008	26	34	0.499	0.008	23	40	0.528	0.008	71	47	0.617	0.005	10	3	0.737	0.014	20	20	0.479	0.009	41	29	0.629	0.007	35	41	0.509	0.006	14	15	0.488	0.012	41	25	0.693	0.007	25	36
chrI	112373	C	G	6	24	0.457	0.014	28	26	0.445	0.008	29	32	0.499	0.008	22	38	0.528	0.008	68	49	0.617	0.005	6	8	0.737	0.014	14	17	0.479	0.009	48	25	0.629	0.007	41	39	0.509	0.006	12	15	0.488	0.012	43	22	0.693	0.007	25	25
chrI	112433	A	G	13	24	0.457	0.014	30	38	0.445	0.008	34	40	0.499	0.008	26	37	0.528	0.008	80	73	0.617	0.005	8	8	0.737	0.014	29	27	0.479	0.009	58	30	0.629	0.007	48	46	0.509	0.006	10	22	0.488	0.012	48	30	0.693	0.007	38	33
chrI	112808	C	T	16	12	0.460	0.014	32	30	0.442	0.008	46	23	0.501	0.008	39	26	0.528	0.008	86	44	0.617	0.005	13	10	0.737	0.014	20	33	0.479	0.009	52	26	0.628	0.007	50	55	0.510	0.006	14	19	0.487	0.012	50	23	0.691	0.007	33	38
chrI	113207	T	C	14	11	0.461	0.014	37	40	0.441	0.008	51	39	0.502	0.008	37	41	0.526	0.008	108	54	0.619	0.005	12	6	0.739	0.014	24	39	0.478	0.009	50	44	0.627	0.007	62	68	0.511	0.006	20	19	0.487	0.012	59	31	0.692	0.007	52	36
chrI	113326	C	G	15	17	0.461	0.014	35	49	0.441	0.008	54	35	0.502	0.008	44	42	0.526	0.008	137	62	0.619	0.005	18	8	0.739	0.014	35	36	0.478	0.009	80	38	0.627	0.007	68	53	0.511	0.006	33	39	0.487	0.012	77	34	0.692	0.007	45	47
chrI	113789	G	A	26	32	0.459	0.014	60	73	0.442	0.008	83	73	0.501	0.008	81	66	0.527	0.008	156	93	0.618	0.005	25	8	0.739	0.014	45	50	0.479	0.009	95	49	0.627	0.007	102	105	0.509	0.006	48	39	0.488	0.012	104	55	0.692	0.007	79	55
chrI	113812	G	T	30	37	0.460	0.014	73	82	0.442	0.008	90	81	0.501	0.008	86	88	0.527	0.008	155	107	0.618	0.005	26	9	0.739	0.014	42	59	0.479	0.009	102	64	0.627	0.007	117	108	0.509	0.006	50	46	0.488	0.012	108	61	0.692	0.007	83	73
chrI	113857	G	C	25	37	0.460	0.014	72	82	0.441	0.008	86	66	0.501	0.008	85	77	0.528	0.008	156	111	0.619	0.005	28	12	0.739	0.014	44	47	0.479	0.009	99	63	0.626	0.007	104	106	0.510	0.006	46	36	0.488	0.012	125	56	0.692	0.007	79	72
chrI	114070	T	C	29	20	0.460	0.014	65	66	0.441	0.008	64	69	0.501	0.008	71	54	0.527	0.008	155	77	0.618	0.005	25	4	0.739	0.014	41	47	0.480	0.009	103	57	0.628	0.007	109	98	0.510	0.006	47	40	0.487	0.012	95	43	0.692	0.007	71	72
chrI	114102	C	T	25	32	0.461	0.014	71	71	0.440	0.008	65	73	0.500	0.008	72	47	0.527	0.008	157	90	0.619	0.005	22	6	0.739	0.014	43	45	0.479	0.009	122	50	0.627	0.007	111	105	0.510	0.006	37	35	0.489	0.012	93	43	0.691	0.007	74	66
chrI	114133	T	C	27	35	0.461	0.014	67	73	0.440	0.008	66	70	0.500	0.008	67	51	0.527	0.008	150	88	0.619	0.005	22	5	0.739	0.014	39	45	0.479	0.009	123	48	0.627	0.007	102	100	0.510	0.006	38	29	0.489	0.012	93	44	0.691	0.007	66	70
chrI	114148	T	G	26	36	0.461	0.014	73	72	0.440	0.008	68	79	0.500	0.008	66	55	0.527	0.008	149	96	0.619	0.005	23	6	0.739	0.014	39	39	0.479	0.009	126	44	0.627	0.007	105	101	0.510	0.006	45	35	0.489	0.012	98	44	0.691	0.007	66	71
chrI	114227	T	C	21	28	0.461	0.014	57	67	0.440	0.008	73	73	0.500	0.008	52	57	0.527	0.008	129	102	0.619	0.005	15	13	0.739	0.014	42	50	0.479	0.009	109	68	0.627	0.007	91	97	0.510	0.006	38	36	0.489	0.012	118	36	0.691	0.007	77	76
chrI	114258	G	C	22	33	0.463	0.014	55	68	0.439	0.008	81	79	0.500	0.008	57	63	0.526	0.008	157	103	0.618	0.005	15	16	0.738	0.014	39	60	0.477	0.009	110	68	0.626	0.007	94	96	0.510	0.006	42	40	0.490	0.012	107	36	0.691	0.007	76	75
chrI	114628	G	T	10	15	0.466	0.014	35	42	0.438	0.008	44	35	0.499	0.008	51	48	0.526	0.008	127	60	0.619	0.005	19	4	0.734	0.014	44	28	0.475	0.009	75	35	0.626	0.007	83	44	0.512	0.006	19	21	0.492	0.012	92	23	0.691	0.007	67	36
chrI	114652	C	T	8	13	0.468	0.015	25	35	0.438	0.008	39	27	0.499	0.008	43	45	0.525	0.008	101	41	0.617	0.005	17	3	0.733	0.014	34	27	0.475	0.010	72	33	0.624	0.007	72	37	0.512	0.006	15	15	0.492	0.012	63	33	0.691	0.007	52	33
chrI	114884	A	G	12	14	0.469	0.015	21	41	0.439	0.008	50	32	0.500	0.008	40	30	0.527	0.008	94	42	0.619	0.005	15	2	0.733	0.014	20	19	0.475	0.010	63	30	0.625	0.007	41	48	0.511	0.006	20	12	0.494	0.012	68	23	0.691	0.007	30	32
chrI	114928	T	C	9	12	0.469	0.015	19	38	0.439	0.008	48	32	0.500	0.008	42	29	0.527	0.008	88	39	0.619	0.005	16	3	0.733	0.014	21	18	0.475	0.010	59	28	0.625	0.007	28	38	0.511	0.006	22	12	0.494	0.012	73	22	0.691	0.007	27	30
chrI	115167	C	T	11	7	0.469	0.015	10	19	0.438	0.008	24	19	0.500	0.008	25	15	0.527	0.008	48	27	0.620	0.005	8	1	0.735	0.014	18	25	0.475	0.010	46	25	0.626	0.007	41	28	0.512	0.006	10	9	0.494	0.012	31	11	0.691	0.007	31	24
chrI	115335	A	G	9	3	0.469	0.015	18	19	0.438	0.008	20	21	0.501	0.008	27	13	0.526	0.008	48	26	0.621	0.005	7	2	0.735	0.014	10	14	0.476	0.010	38	25	0.627	0.007	33	29	0.512	0.006	9	7	0.494	0.012	24	13	0.691	0.007	19	17
chrI	115494	T	C	11	5	0.469	0.015	29	32	0.438	0.008	23	27	0.501	0.008	24	21	0.526	0.008	62	32	0.621	0.005	6	1	0.735	0.014	16	17	0.476	0.010	38	33	0.627	0.007	30	42	0.512	0.006	9	13	0.494	0.012	37	15	0.691	0.007	26	21
chrI	115512	G	C	12	6	0.469	0.015	27	28	0.439	0.008	22	28	0.502	0.008	30	24	0.526	0.008	66	34	0.621	0.005	8	1	0.735	0.014	14	21	0.475	0.009	42	31	0.627	0.007	35	45	0.513	0.006	9	11	0.495	0.012	37	18	0.691	0.007	30	20
chrI	115590	G	C	16	13	0.470	0.015	35	30	0.438	0.008	24	27	0.501	0.008	34	28	0.527	0.008	89	47	0.623	0.005	13	4	0.734	0.014	11	22	0.474	0.009	55	29	0.627	0.007	39	58	0.512	0.006	19	9	0.495	0.012	38	25	0.691	0.007	34	26
chrI	115606	T	C	15	19	0.470	0.015	35	31	0.438	0.008	28	35	0.501	0.008	32	20	0.527	0.008	89	51	0.623	0.005	15	5	0.734	0.014	12	23	0.474	0.009	56	28	0.627	0.007	42	55	0.512	0.006	18	8	0.495	0.012	39	29	0.691	0.007	35	25
chrI	115659	A	C	16	21	0.470	0.015	33	28	0.438	0.008	23	34	0.501	0.008	24	25	0.527	0.008	79	57	0.623	0.005	16	4	0.734	0.014	11	24	0.474	0.009	53	22	0.627	0.007	45	45	0.512	0.006	17	10	0.495	0.012	40	25	0.691	0.007	30	33
chrI	115785	C	T	10	13	0.470	0.015	28	32	0.438	0.008	39	43	0.502	0.008	26	31	0.526	0.008	94	50	0.623	0.005	20	4	0.734	0.014	25	43	0.474	0.009	55	30	0.627	0.007	61	59	0.512	0.006	19	17	0.495	0.012	54	35	0.691	0.007	38	36
chrI	115906	G	A	8	10	0.470	0.015	16	28	0.438	0.008	18	29	0.500	0.008	33	21	0.528	0.008	86	47	0.621	0.005	14	7	0.734	0.014	16	13	0.474	0.009	40	23	0.626	0.007	52	45	0.512	0.006	9	17	0.496	0.012	43	16	0.693	0.007	26	21
chrI	115921	G	A	7	12	0.470	0.015	16	27	0.438	0.008	22	29	0.500	0.008	31	21	0.528	0.008	81	48	0.621	0.005	11	8	0.734	0.014	17	17	0.474	0.009	43	26	0.626	0.007	51	48	0.512	0.006	9	16	0.496	0.012	37	17	0.693	0.007	25	24
chrI	116178	T	A	8	3	0.471	0.015	10	15	0.439	0.008	19	14	0.501	0.008	19	14	0.529	0.008	51	32	0.624	0.005	9	1	0.737	0.014	10	7	0.473	0.009	26	24	0.627	0.007	26	28	0.511	0.006	11	6	0.495	0.012	34	5	0.691	0.007	14	13
chrI	116327	T	C	6	8	0.473	0.015	16	19	0.440	0.008	11	23	0.501	0.008	24	18	0.528	0.008	54	23	0.622	0.005	5	2	0.735	0.014	16	12	0.473	0.009	29	20	0.627	0.007	27	34	0.513	0.006	9	5	0.493	0.012	16	8	0.691	0.007	28	23
chrI	116334	C	T	6	8	0.473	0.015	16	19	0.440	0.008	11	23	0.501	0.008	24	18	0.528	0.008	54	23	0.622	0.005	5	2	0.735	0.014	16	12	0.473	0.009	29	20	0.627	0.007	27	34	0.513	0.006	9	5	0.493	0.012	16	8	0.691	0.007	28	23
chrI	116457	C	A	11	9	0.474	0.015	24	22	0.440	0.008	16	31	0.500	0.008	24	18	0.528	0.008	69	24	0.623	0.005	12	2	0.735	0.014	25	14	0.475	0.009	33	12	0.627	0.007	32	40	0.512	0.006	13	8	0.493	0.012	35	13	0.690	0.007	22	21
chrI	116526	T	C	10	8	0.474	0.015	24	21	0.440	0.008	22	27	0.500	0.008	23	17	0.528	0.008	57	27	0.623	0.005	11	3	0.735	0.014	27	8	0.473	0.009	34	18	0.627	0.007	35	36	0.513	0.006	11	6	0.493	0.012	45	9	0.690	0.007	28	20
chrI	116548	A	G	10	9	0.474	0.015	18	20	0.440	0.008	25	27	0.500	0.008	22	19	0.528	0.008	65	30	0.623	0.005	12	4	0.735	0.014	27	12	0.473	0.009	37	21	0.627	0.007	38	39	0.513	0.006	12	5	0.493	0.012	44	10	0.690	0.007	26	19
chrI	117393	A	T	2	0	0.473	0.015	1	4	0.438	0.008	4	2	0.501	0.008	6	2	0.527	0.008	7	5	0.623	0.005	0	0	0.736	0.014	4	1	0.474	0.009	8	1	0.627	0.007	7	4	0.512	0.006	5	0	0.492	0.012	10	2	0.694	0.007	4	4
chrI	117504	A	C	0	2	0.473	0.015	5	7	0.438	0.008	5	6	0.501	0.008	12	7	0.527	0.008	22	13	0.623	0.005	2	2	0.736	0.014	2	8	0.474	0.009	14	8	0.627	0.007	7	12	0.512	0.006	5	0	0.492	0.012	3	0	0.694	0.007	7	12
chrI	117528	A	G	0	2	0.473	0.015	6	7	0.438	0.008	5	9	0.501	0.008	11	5	0.528	0.008	20	16	0.622	0.005	2	2	0.736	0.014	2	5	0.473	0.009	13	6	0.627	0.007	7	10	0.512	0.006	4	0	0.493	0.012	5	0	0.693	0.007	6	13
chrI	117940	C	T	2	2	0.472	0.015	3	7	0.438	0.008	10	5	0.501	0.008	4	7	0.527	0.008	24	9	0.623	0.005	2	2	0.736	0.014	5	8	0.473	0.009	11	2	0.626	0.007	16	10	0.513	0.006	0	4	0.495	0.012	8	1	0.692	0.007	10	5
chrI	118092	G	A	2	8	0.472	0.015	10	7	0.438	0.008	12	6	0.501	0.008	13	8	0.528	0.008	15	17	0.623	0.005	2	0	0.736	0.014	4	9	0.474	0.009	21	13	0.627	0.007	15	10	0.513	0.006	3	4	0.495	0.012	9	7	0.693	0.007	9	6
chrI	118122	T	C	2	11	0.472	0.015	9	8	0.438	0.008	11	6	0.501	0.008	7	5	0.528	0.008	23	16	0.623	0.005	1	0	0.736	0.014	4	9	0.474	0.009	14	8	0.627	0.007	14	11	0.513	0.006	6	3	0.495	0.012	6	7	0.693	0.007	7	4
chrI	118143	T	C	0	11	0.472	0.015	8	6	0.438	0.008	11	5	0.501	0.008	6	5	0.528	0.008	20	15	0.623	0.005	3	0	0.736	0.014	5	9	0.474	0.009	10	8	0.627	0.007	9	9	0.513	0.006	5	3	0.495	0.012	4	7	0.693	0.007	6	3
chrI	118606	A	G	2	5	0.473	0.015	6	13	0.438	0.008	8	18	0.501	0.008	8	14	0.527	0.008	31	21	0.623	0.005	5	2	0.736	0.014	2	12	0.473	0.009	18	7	0.627	0.007	28	20	0.513	0.006	1	10	0.495	0.012	12	10	0.692	0.007	15	10
chrI	118653	C	T	0	6	0.472	0.014	3	9	0.439	0.008	7	18	0.502	0.008	8	13	0.526	0.008	35	21	0.622	0.005	8	0	0.736	0.014	5	8	0.473	0.009	21	4	0.627	0.007	21	20	0.514	0.006	3	9	0.494	0.012	9	10	0.690	0.007	13	9
chrI	118822	T	C	0	2	0.472	0.014	7	7	0.439	0.008	5	12	0.502	0.008	10	11	0.526	0.008	20	13	0.622	0.005	2	2	0.737	0.014	3	6	0.474	0.009	12	13	0.626	0.007	9	12	0.514	0.006	2	6	0.494	0.012	8	5	0.691	0.007	2	13
chrI	118997	G	A	10	5	0.472	0.014	16	15	0.439	0.008	15	17	0.502	0.008	15	16	0.526	0.008	34	20	0.622	0.005	3	0	0.737	0.014	10	9	0.474	0.009	26	13	0.626	0.007	31	24	0.514	0.006	9	9	0.494	0.012	31	9	0.691	0.007	12	18
chrI	119149	G	A	7	4	0.472	0.014	16	21	0.439	0.008	26	15	0.502	0.008	15	14	0.526	0.008	57	33	0.622	0.005	10	0	0.737	0.014	13	16	0.474	0.009	29	25	0.626	0.007	26	20	0.514	0.006	4	11	0.494	0.012	26	10	0.691	0.007	13	20
chrI	119350	A	G	14	15	0.471	0.014	21	29	0.436	0.008	25	23	0.502	0.008	30	31	0.526	0.008	75	40	0.620	0.005	8	2	0.737	0.014	20	24	0.473	0.009	57	27	0.626	0.007	51	42	0.513	0.006	10	18	0.493	0.012	36	23	0.688	0.007	51	23
chrI	119381	G	A	8	14	0.471	0.014	22	24	0.436	0.008	25	26	0.502	0.008	31	30	0.526	0.008	79	45	0.620	0.005	9	1	0.737	0.014	21	23	0.473	0.009	65	31	0.626	0.007	50	41	0.513	0.006	14	17	0.493	0.012	34	20	0.688	0.007	54	24
chrI	119642	C	T	0	3	0.472	0.014	5	4	0.436	0.008	10	1	0.502	0.008	4	7	0.527	0.008	10	6	0.621	0.005	4	0	0.738	0.014	8	1	0.472	0.009	14	10	0.626	0.007	14	9	0.513	0.006	10	0	0.493	0.012	11	4	0.688	0.007	9	1
chrI	119762	C	T	4	4	0.472	0.014	13	14	0.436	0.008	14	9	0.502	0.008	20	18	0.527	0.008	41	15	0.621	0.005	7	2	0.738	0.014	5	7	0.472	0.009	20	11	0.626	0.007	22	29	0.513	0.006	6	2	0.493	0.012	21	16	0.688	0.007	12	7
chrI	119777	A	G	4	6	0.472	0.014	12	16	0.436	0.008	11	9	0.502	0.008	20	21	0.527	0.008	35	16	0.621	0.005	8	2	0.738	0.014	7	7	0.472	0.009	21	10	0.626	0.007	22	28	0.513	0.006	4	2	0.493	0.012	22	14	0.688	0.007	13	12
chrI	119842	C	T	3	11	0.472	0.014	8	15	0.436	0.008	4	4	0.502	0.008	13	13	0.527	0.008	21	17	0.621	0.005	6	3	0.738	0.014	6	5	0.472	0.009	14	5	0.626	0.007	21	18	0.513	0.006	3	4	0.493	0.012	18	10	0.688	0.007	9	12
chrI	120061	C	G	2	0	0.471	0.015	2	7	0.436	0.008	2	8	0.503	0.008	7	3	0.526	0.008	19	7	0.620	0.005	2	1	0.738	0.014	2	1	0.471	0.009	14	14	0.627	0.007	10	15	0.513	0.006	1	0	0.493	0.012	6	3	0.689	0.007	10	4
chrI	120085	C	T	4	0	0.471	0.015	4	10	0.436	0.008	3	10	0.503	0.008	7	5	0.526	0.008	21	7	0.620	0.005	0	1	0.738	0.014	1	2	0.471	0.009	15	13	0.627	0.007	10	13	0.513	0.006	1	0	0.493	0.012	9	2	0.689	0.007	12	3
chrI	120115	C	T	4	0	0.473	0.014	5	10	0.438	0.008	3	11	0.503	0.008	10	6	0.526	0.008	22	6	0.620	0.005	0	2	0.738	0.014	4	2	0.471	0.009	14	10	0.626	0.007	7	12	0.513	0.006	1	0	0.492	0.012	11	3	0.688	0.007	13	4
chrI	120118	T	C	4	0	0.473	0.014	5	10	0.438	0.008	3	11	0.503	0.008	10	6	0.526	0.008	22	6	0.620	0.005	0	2	0.738	0.014	4	2	0.471	0.009	14	10	0.626	0.007	7	12	0.513	0.006	1	0	0.492	0.012	11	3	0.688	0.007	13	4
chrI	120277	A	G	2	6	0.473	0.014	8	20	0.438	0.008	16	15	0.503	0.008	5	17	0.526	0.008	26	23	0.620	0.005	4	0	0.738	0.014	13	12	0.471	0.009	13	18	0.626	0.007	23	17	0.513	0.006	6	3	0.492	0.012	33	4	0.688	0.007	20	12
chrI	120347	C	T	6	6	0.473	0.014	6	24	0.438	0.008	26	12	0.503	0.008	12	14	0.526	0.008	35	18	0.620	0.005	5	0	0.738	0.014	16	12	0.471	0.009	22	14	0.626	0.007	30	20	0.513	0.006	2	6	0.492	0.012	21	12	0.688	0.007	21	12
chrI	120378	G	A	6	4	0.473	0.014	5	24	0.438	0.008	27	19	0.503	0.008	16	11	0.526	0.008	35	17	0.620	0.005	5	0	0.738	0.014	16	11	0.471	0.009	22	10	0.626	0.007	29	23	0.513	0.006	4	6	0.492	0.012	18	11	0.688	0.007	22	13
chrI	120405	G	A	5	5	0.473	0.014	7	22	0.438	0.008	24	20	0.503	0.008	15	10	0.526	0.008	39	19	0.620	0.005	6	2	0.738	0.014	14	11	0.471	0.009	20	12	0.626	0.007	30	28	0.513	0.006	5	5	0.492	0.012	24	8	0.688	0.007	17	15
chrI	120485	A	G	5	6	0.473	0.014	7	20	0.438	0.008	19	15	0.503	0.008	20	14	0.526	0.008	46	34	0.620	0.005	10	2	0.738	0.014	6	8	0.471	0.009	26	17	0.626	0.007	34	34	0.513	0.006	8	3	0.492	0.012	32	7	0.688	0.007	19	21
chrI	120740	T	C	6	4	0.475	0.014	13	25	0.438	0.008	16	11	0.503	0.008	14	9	0.524	0.008	38	27	0.619	0.005	10	0	0.738	0.014	16	9	0.472	0.009	22	20	0.626	0.007	11	26	0.512	0.006	3	9	0.495	0.012	20	7	0.688	0.007	11	21
chrI	120818	C	T	11	3	0.475	0.014	19	14	0.438	0.008	11	13	0.503	0.008	15	14	0.524	0.008	35	26	0.619	0.005	7	1	0.738	0.014	20	8	0.472	0.009	31	20	0.626	0.007	12	22	0.512	0.006	10	6	0.495	0.012	18	5	0.688	0.007	13	21
chrI	120895	C	T	1	1	0.475	0.014	12	12	0.438	0.008	10	11	0.503	0.008	13	7	0.524	0.008	32	23	0.619	0.005	3	0	0.738	0.014	11	8	0.472	0.009	27	9	0.626	0.007	16	20	0.512	0.006	8	8	0.495	0.012	18	8	0.688	0.007	19	21
chrI	120925	C	A	1	3	0.475	0.014	8	14	0.437	0.008	11	8	0.503	0.008	12	4	0.524	0.008	33	18	0.619	0.005	3	1	0.738	0.014	10	7	0.472	0.009	16	8	0.626	0.007	12	20	0.513	0.006	4	6	0.495	0.012	21	8	0.688	0.007	18	22
chrI	121322	C	T	0	7	0.475	0.014	7	6	0.436	0.008	7	6	0.504	0.008	13	8	0.524	0.008	22	14	0.619	0.005	5	0	0.738	0.014	1	3	0.471	0.009	9	9	0.626	0.007	12	19	0.514	0.006	2	0	0.495	0.012	18	3	0.687	0.007	17	6
chrI	121421	A	G	3	0	0.475	0.014	3	9	0.436	0.008	12	9	0.504	0.008	16	12	0.524	0.008	27	15	0.619	0.005	8	2	0.738	0.014	3	8	0.471	0.009	11	12	0.626	0.007	27	19	0.514	0.006	3	4	0.495	0.012	16	8	0.687	0.007	18	6
chrI	121453	G	A	5	0	0.475	0.014	3	13	0.436	0.008	10	5	0.504	0.008	19	13	0.524	0.008	34	16	0.619	0.005	10	4	0.738	0.014	2	13	0.471	0.009	12	10	0.626	0.007	18	25	0.514	0.006	7	5	0.495	0.012	13	8	0.687	0.007	19	4
chrI	121589	C	T	11	5	0.475	0.014	9	20	0.436	0.008	10	25	0.504	0.008	12	25	0.524	0.008	52	32	0.619	0.005	11	2	0.738	0.014	9	26	0.471	0.009	41	27	0.626	0.007	36	35	0.514	0.006	12	14	0.495	0.012	32	13	0.687	0.007	17	14
chrI	121730	C	T	8	11	0.475	0.014	10	21	0.436	0.008	15	12	0.504	0.008	21	22	0.524	0.008	56	28	0.619	0.005	5	3	0.738	0.014	17	13	0.471	0.009	24	10	0.626	0.007	28	40	0.514	0.006	7	11	0.495	0.012	24	13	0.687	0.007	21	11
chrI	121824	G	A	7	6	0.475	0.014	14	17	0.436	0.008	11	8	0.504	0.008	12	21	0.525	0.008	41	40	0.619	0.005	2	1	0.738	0.014	11	6	0.471	0.009	19	7	0.626	0.007	15	26	0.514	0.006	10	9	0.495	0.012	32	9	0.687	0.007	14	15
chrI	121832	C	T	6	8	0.475	0.014	14	18	0.436	0.008	11	9	0.504	0.008	17	20	0.525	0.008	48	46	0.619	0.005	2	1	0.738	0.014	13	7	0.471	0.009	21	10	0.626	0.007	18	30	0.514	0.006	10	8	0.495	0.012	30	9	0.687	0.007	17	17
chrI	121901	C	T	5	5	0.475	0.014	14	10	0.436	0.008	14	5	0.504	0.008	16	12	0.525	0.008	45	30	0.619	0.005	3	0	0.738	0.014	12	12	0.471	0.009	16	16	0.626	0.007	28	25	0.514	0.006	11	4	0.495	0.012	29	14	0.687	0.007	22	16
chrI	121907	G	A	7	4	0.475	0.014	13	12	0.436	0.008	14	6	0.504	0.008	16	13	0.525	0.008	44	30	0.619	0.005	3	0	0.738	0.014	12	12	0.471	0.009	16	17	0.626	0.007	32	27	0.514	0.006	11	4	0.495	0.012	32	13	0.687	0.007	19	17
chrI	121957	C	T	5	5	0.472	0.014	11	17	0.436	0.008	12	9	0.503	0.008	15	19	0.526	0.008	41	23	0.619	0.005	3	0	0.737	0.014	14	9	0.470	0.009	19	16	0.625	0.007	28	19	0.514	0.006	11	1	0.495	0.012	25	10	0.687	0.007	16	15
chrI	122033	T	G	6	6	0.472	0.014	12	18	0.436	0.008	26	18	0.503	0.008	20	17	0.526	0.008	54	33	0.619	0.005	4	0	0.737	0.014	18	5	0.470	0.009	28	26	0.626	0.007	39	24	0.514	0.006	9	5	0.496	0.012	26	19	0.686	0.007	15	21
chrI	122045	T	C	4	6	0.472	0.014	11	19	0.436	0.008	24	19	0.503	0.008	20	17	0.526	0.008	54	33	0.619	0.005	4	0	0.737	0.014	17	4	0.470	0.009	28	27	0.626	0.007	37	25	0.514	0.006	9	8	0.496	0.012	26	20	0.686	0.007	13	21
chrI	122147	C	T	8	6	0.472	0.014	18	11	0.436	0.008	37	14	0.503	0.008	14	31	0.526	0.008	54	27	0.619	0.005	12	0	0.737	0.014	19	7	0.470	0.009	29	18	0.626	0.007	33	17	0.514	0.006	6	11	0.496	0.012	34	16	0.686	0.007	23	18
chrI	122159	A	G	10	9	0.472	0.014	17	12	0.436	0.008	38	17	0.503	0.008	19	33	0.526	0.008	66	30	0.619	0.005	14	0	0.737	0.014	19	9	0.470	0.009	31	19	0.626	0.007	37	21	0.514	0.006	9	13	0.496	0.012	38	16	0.686	0.007	29	23
chrI	122191	C	T	8	9	0.472	0.014	19	11	0.436	0.008	35	16	0.503	0.008	22	23	0.526	0.008	63	35	0.619	0.005	15	0	0.737	0.014	15	12	0.470	0.009	34	17	0.626	0.007	44	21	0.514	0.006	9	16	0.496	0.012	36	15	0.686	0.007	30	20
chrI	122202	T	A	8	11	0.472	0.014	19	10	0.436	0.008	32	16	0.503	0.008	22	22	0.526	0.008	63	34	0.619	0.005	13	0	0.737	0.014	16	11	0.470	0.009	36	16	0.626	0.007	48	24	0.514	0.006	9	16	0.496	0.012	34	14	0.686	0.007	31	18
chrI	122298	G	T	2	5	0.474	0.015	21	18	0.437	0.008	26	26	0.503	0.008	21	26	0.526	0.008	67	27	0.619	0.005	16	3	0.738	0.014	16	18	0.470	0.009	49	11	0.626	0.007	40	25	0.514	0.006	4	17	0.496	0.012	33	21	0.686	0.007	20	15
chrI	122390	T	C	0	5	0.474	0.015	18	13	0.436	0.008	15	21	0.503	0.008	20	17	0.526	0.008	54	19	0.619	0.005	13	4	0.738	0.014	5	15	0.471	0.009	35	14	0.626	0.007	20	18	0.514	0.006	10	3	0.496	0.012	24	15	0.687	0.007	15	16
chrI	122451	C	T	0	6	0.474	0.015	9	4	0.436	0.008	11	11	0.503	0.008	7	11	0.527	0.008	40	13	0.619	0.005	5	5	0.738	0.014	5	9	0.471	0.009	17	9	0.625	0.007	17	9	0.514	0.006	10	2	0.496	0.012	19	9	0.687	0.007	9	7
chrI	122846	G	C	3	6	0.476	0.015	21	24	0.434	0.008	14	21	0.503	0.008	15	9	0.525	0.008	55	21	0.618	0.005	7	0	0.737	0.014	6	13	0.472	0.009	22	16	0.627	0.007	27	36	0.516	0.006	12	5	0.496	0.012	33	12	0.687	0.007	17	19
chrI	123074	A	G	9	14	0.477	0.015	21	14	0.435	0.008	25	23	0.503	0.008	7	25	0.524	0.008	45	38	0.618	0.005	8	1	0.738	0.014	22	12	0.471	0.009	19	19	0.628	0.007	27	40	0.516	0.006	10	11	0.496	0.012	19	18	0.686	0.007	12	20
chrI	123140	C	T	3	8	0.477	0.015	15	20	0.434	0.008	26	17	0.504	0.008	9	19	0.526	0.008	41	36	0.619	0.005	2	1	0.738	0.014	14	15	0.472	0.009	15	19	0.628	0.007	20	34	0.517	0.006	6	5	0.498	0.012	16	13	0.686	0.007	8	20
chrI	123368	A	G	5	5	0.477	0.015	12	23	0.434	0.008	16	13	0.504	0.008	10	10	0.526	0.008	26	24	0.619	0.005	11	0	0.738	0.014	8	0	0.472	0.009	13	5	0.628	0.007	15	19	0.517	0.006	4	3	0.498	0.012	29	7	0.686	0.007	12	10
chrI	123374	C	T	5	5	0.477	0.015	12	23	0.434	0.008	16	13	0.504	0.008	10	10	0.526	0.008	26	24	0.619	0.005	11	0	0.738	0.014	8	0	0.472	0.009	13	5	0.628	0.007	15	19	0.517	0.006	4	3	0.498	0.012	29	7	0.686	0.007	12	10
chrI	123380	A	G	5	5	0.477	0.015	11	25	0.434	0.008	16	12	0.504	0.008	11	11	0.526	0.008	33	26	0.619	0.005	12	0	0.738	0.014	7	1	0.472	0.009	16	7	0.628	0.007	13	19	0.517	0.006	5	3	0.498	0.012	31	9	0.686	0.007	14	10
chrI	123428	A	G	7	1	0.479	0.015	10	26	0.434	0.008	12	9	0.503	0.008	9	16	0.526	0.008	32	24	0.619	0.005	11	0	0.738	0.014	6	5	0.472	0.009	27	7	0.628	0.007	15	20	0.517	0.006	4	4	0.498	0.012	24	8	0.685	0.007	14	12
chrI	123785	A	C	1	0	0.480	0.015	7	17	0.433	0.008	10	13	0.503	0.008	9	10	0.525	0.008	53	17	0.619	0.005	7	3	0.738	0.014	5	8	0.472	0.009	26	11	0.627	0.007	28	18	0.516	0.006	4	7	0.499	0.012	31	8	0.683	0.007	18	25
chrI	123842	A	G	4	2	0.480	0.015	9	17	0.433	0.008	20	13	0.503	0.008	19	10	0.525	0.008	56	30	0.619	0.005	6	3	0.738	0.014	14	6	0.472	0.009	23	18	0.627	0.007	32	23	0.516	0.006	5	11	0.499	0.012	27	12	0.683	0.007	22	28
chrI	123890	C	T	3	2	0.480	0.015	11	18	0.433	0.008	19	15	0.503	0.008	17	5	0.525	0.008	56	28	0.619	0.005	7	3	0.738	0.014	15	10	0.472	0.009	25	19	0.627	0.007	33	32	0.516	0.006	4	12	0.499	0.012	27	9	0.683	0.007	21	24
chrI	124001	A	G	0	5	0.480	0.015	14	34	0.433	0.008	22	30	0.502	0.008	14	13	0.526	0.008	67	45	0.619	0.005	11	0	0.738	0.014	20	12	0.472	0.009	33	30	0.628	0.007	39	41	0.516	0.006	16	11	0.499	0.012	34	19	0.682	0.007	37	27
chrI	124034	T	A	0	4	0.480	0.015	15	30	0.433	0.008	17	27	0.502	0.008	18	14	0.526	0.008	69	44	0.619	0.005	9	0	0.738	0.014	16	11	0.472	0.009	38	23	0.628	0.007	42	30	0.516	0.006	16	12	0.499	0.012	37	18	0.682	0.007	37	26
chrI	124181	T	C	7	2	0.480	0.015	15	18	0.432	0.008	20	23	0.502	0.008	35	26	0.526	0.008	62	38	0.619	0.005	0	1	0.739	0.014	4	13	0.471	0.009	23	13	0.628	0.007	39	28	0.516	0.006	5	5	0.499	0.012	27	12	0.683	0.007	21	29
chrI	124373	T	C	0	3	0.480	0.015	12	13	0.433	0.008	4	11	0.502	0.008	10	8	0.527	0.008	21	12	0.619	0.005	2	0	0.742	0.014	4	3	0.472	0.009	9	1	0.628	0.007	21	10	0.517	0.006	1	5	0.500	0.012	21	6	0.683	0.007	7	2
chrI	124424	T	C	0	4	0.480	0.015	2	8	0.432	0.008	4	7	0.503	0.008	5	3	0.526	0.008	13	2	0.619	0.005	0	0	0.740	0.014	1	0	0.472	0.009	5	0	0.628	0.007	10	5	0.517	0.006	0	5	0.500	0.012	5	1	0.684	0.007	5	2
chrI	124539	G	T	0	1	0.480	0.015	0	0	0.432	0.008	1	0	0.503	0.008	0	0	0.526	0.008	3	3	0.619	0.005	0	0	0.740	0.014	0	1	0.472	0.009	0	0	0.628	0.007	0	1	0.517	0.006	0	0	0.500	0.012	2	0	0.684	0.007	0	0
chrI	124567	T	G	0	2	0.481	0.015	0	2	0.432	0.008	3	2	0.502	0.008	5	3	0.525	0.008	7	7	0.619	0.005	2	2	0.740	0.014	0	3	0.472	0.009	0	5	0.628	0.007	4	7	0.517	0.006	0	1	0.501	0.012	7	0	0.683	0.007	2	1
chrI	124583	A	G	0	4	0.481	0.015	2	5	0.432	0.008	5	4	0.502	0.008	8	9	0.525	0.008	9	12	0.619	0.005	2	2	0.740	0.014	0	4	0.472	0.009	4	6	0.628	0.007	5	8	0.517	0.006	0	3	0.501	0.012	10	2	0.683	0.007	3	3
chrI	124629	C	T	2	5	0.481	0.015	14	13	0.432	0.008	11	11	0.502	0.008	17	15	0.525	0.008	26	24	0.619	0.005	4	8	0.740	0.014	3	7	0.472	0.009	16	12	0.628	0.007	12	22	0.517	0.006	5	6	0.501	0.012	17	8	0.683	0.007	10	9
chrI	124665	A	C	3	11	0.480	0.015	15	16	0.434	0.008	15	15	0.502	0.008	18	14	0.526	0.008	37	26	0.620	0.005	6	6	0.742	0.015	7	12	0.471	0.009	31	18	0.628	0.007	15	21	0.517	0.006	9	8	0.501	0.012	18	10	0.683	0.007	8	10
chrI	124668	A	T	3	11	0.480	0.015	15	16	0.434	0.008	15	15	0.502	0.008	18	14	0.526	0.008	37	26	0.620	0.005	6	6	0.742	0.015	7	12	0.471	0.009	31	18	0.628	0.007	15	21	0.517	0.006	9	8	0.501	0.012	18	10	0.683	0.007	8	10
chrI	124671	A	G	3	11	0.480	0.015	15	16	0.434	0.008	15	15	0.502	0.008	18	14	0.526	0.008	37	26	0.620	0.005	6	6	0.742	0.015	7	12	0.471	0.009	31	18	0.628	0.007	15	21	0.517	0.006	9	8	0.501	0.012	18	10	0.683	0.007	8	10
chrI	124719	A	C	6	11	0.483	0.015	15	20	0.434	0.008	20	21	0.503	0.008	21	13	0.526	0.008	61	37	0.621	0.005	8	6	0.743	0.015	5	13	0.471	0.009	45	19	0.627	0.007	19	27	0.517	0.006	16	15	0.501	0.012	24	22	0.684	0.007	16	17
chrI	124872	G	A	6	13	0.481	0.015	11	23	0.434	0.008	29	22	0.503	0.008	25	19	0.526	0.008	75	45	0.620	0.005	8	3	0.741	0.015	19	17	0.473	0.010	45	16	0.628	0.007	46	43	0.516	0.006	22	4	0.501	0.012	33	23	0.683	0.007	41	30
chrI	124972	T	C	9	19	0.483	0.015	17	23	0.434	0.008	22	22	0.503	0.008	26	22	0.526	0.008	78	49	0.621	0.005	13	1	0.740	0.015	11	22	0.473	0.010	42	19	0.627	0.007	44	29	0.516	0.006	11	15	0.501	0.012	41	25	0.684	0.007	29	26
chrI	125133	A	G	3	1	0.483	0.015	18	20	0.434	0.008	23	12	0.504	0.008	24	15	0.526	0.008	62	25	0.621	0.005	11	2	0.740	0.015	18	11	0.473	0.010	34	20	0.628	0.007	26	24	0.517	0.006	11	9	0.501	0.012	39	10	0.683	0.007	27	12
chrI	125158	G	T	0	0	0.483	0.015	15	20	0.434	0.008	20	13	0.504	0.008	21	16	0.526	0.008	49	26	0.621	0.005	7	0	0.740	0.015	20	10	0.473	0.010	20	17	0.628	0.007	21	25	0.517	0.006	10	6	0.501	0.012	30	11	0.683	0.007	24	10
chrI	125277	A	G	4	2	0.483	0.015	7	8	0.434	0.008	8	9	0.504	0.008	13	20	0.526	0.008	37	24	0.621	0.005	5	0	0.740	0.015	5	7	0.473	0.010	18	12	0.628	0.007	15	13	0.517	0.006	2	0	0.501	0.012	12	8	0.683	0.007	22	15
chrI	125286	A	G	4	2	0.483	0.015	9	7	0.434	0.008	6	9	0.504	0.008	8	20	0.526	0.008	39	22	0.621	0.005	4	0	0.740	0.015	5	9	0.473	0.010	18	10	0.628	0.007	16	12	0.517	0.006	1	0	0.501	0.012	11	9	0.683	0.007	21	16
chrI	125419	G	A	0	1	0.483	0.015	4	9	0.435	0.008	8	9	0.505	0.008	3	12	0.527	0.008	24	19	0.621	0.005	2	0	0.742	0.015	4	8	0.473	0.010	8	7	0.627	0.007	13	12	0.517	0.006	2	7	0.501	0.012	20	10	0.684	0.007	14	10
chrI	125610	G	A	3	7	0.481	0.015	11	14	0.436	0.008	12	10	0.505	0.008	11	11	0.526	0.008	25	15	0.621	0.005	9	2	0.741	0.015	0	2	0.472	0.010	16	1	0.626	0.007	18	15	0.519	0.006	4	4	0.501	0.012	15	10	0.684	0.007	11	0
chrI	125616	C	T	4	8	0.481	0.015	14	12	0.436	0.008	14	11	0.505	0.008	9	11	0.526	0.008	21	19	0.621	0.005	9	2	0.741	0.015	0	1	0.472	0.010	17	3	0.626	0.007	18	15	0.519	0.006	4	3	0.501	0.012	15	11	0.684	0.007	10	1
chrI	125619	T	C	4	8	0.481	0.015	14	12	0.436	0.008	14	11	0.505	0.008	9	11	0.526	0.008	21	19	0.621	0.005	9	2	0.741	0.015	0	1	0.472	0.010	17	3	0.626	0.007	18	15	0.519	0.006	4	3	0.501	0.012	15	11	0.684	0.007	10	1
chrI	125793	A	T	7	9	0.481	0.015	7	16	0.436	0.008	6	8	0.505	0.008	23	12	0.526	0.008	45	16	0.621	0.005	16	0	0.741	0.015	16	9	0.472	0.010	34	12	0.626	0.007	19	21	0.519	0.006	5	0	0.501	0.012	26	4	0.684	0.007	13	10
chrI	125895	T	C	7	0	0.481	0.015	8	22	0.436	0.008	14	13	0.505	0.008	19	14	0.526	0.008	48	15	0.621	0.005	12	3	0.741	0.015	12	13	0.472	0.010	31	15	0.626	0.007	25	25	0.519	0.006	6	3	0.501	0.012	40	7	0.684	0.007	22	14
chrI	126258	G	A	7	21	0.480	0.015	29	16	0.437	0.008	26	15	0.505	0.008	17	9	0.526	0.008	63	29	0.621	0.005	12	0	0.741	0.015	22	7	0.472	0.010	43	15	0.627	0.007	31	34	0.519	0.006	10	10	0.501	0.012	31	11	0.684	0.007	21	23
chrI	126267	T	A	6	18	0.480	0.015	27	19	0.437	0.008	26	13	0.505	0.008	16	9	0.526	0.008	62	26	0.621	0.005	12	0	0.741	0.015	23	5	0.472	0.010	40	10	0.627	0.007	30	33	0.519	0.006	11	8	0.501	0.012	30	10	0.684	0.007	18	16
chrI	126462	A	G	6	4	0.480	0.015	12	16	0.436	0.008	26	16	0.506	0.008	21	12	0.526	0.008	44	24	0.620	0.005	10	0	0.741	0.015	11	12	0.473	0.010	32	13	0.627	0.007	33	46	0.519	0.006	6	10	0.501	0.012	34	11	0.684	0.007	21	14
chrI	126468	A	G	6	3	0.480	0.015	12	16	0.436	0.008	25	15	0.506	0.008	22	11	0.526	0.008	44	21	0.620	0.005	10	0	0.741	0.015	11	11	0.473	0.010	32	14	0.627	0.007	33	44	0.519	0.006	6	10	0.501	0.012	35	10	0.684	0.007	21	14
chrI	126483	G	A	6	2	0.480	0.015	14	15	0.436	0.008	28	17	0.506	0.008	19	12	0.526	0.008	43	24	0.620	0.005	10	0	0.741	0.015	11	10	0.473	0.010	30	14	0.627	0.007	32	44	0.519	0.006	6	10	0.501	0.012	34	11	0.684	0.007	19	18
chrI	126501	T	C	5	5	0.480	0.015	16	19	0.436	0.008	26	17	0.506	0.008	19	10	0.526	0.008	50	21	0.620	0.005	10	1	0.741	0.015	11	9	0.473	0.010	41	9	0.627	0.007	37	42	0.519	0.006	5	16	0.501	0.012	29	8	0.684	0.007	19	18
chrI	126553	T	C	4	6	0.480	0.015	21	23	0.436	0.008	29	21	0.506	0.008	22	9	0.526	0.008	59	30	0.620	0.005	10	3	0.741	0.015	20	9	0.473	0.010	41	15	0.627	0.007	33	33	0.519	0.006	8	16	0.501	0.012	26	8	0.684	0.007	17	17
chrI	126600	G	A	4	5	0.480	0.015	20	21	0.436	0.008	26	17	0.506	0.008	22	9	0.526	0.008	59	27	0.620	0.005	8	4	0.741	0.015	19	11	0.473	0.010	33	17	0.627	0.007	36	32	0.519	0.006	8	15	0.501	0.012	17	11	0.684	0.007	15	15
chrI	127038	T	C	2	0	0.482	0.015	0	15	0.435	0.008	10	8	0.507	0.008	10	7	0.527	0.008	18	10	0.621	0.005	10	0	0.743	0.015	5	7	0.473	0.010	26	5	0.628	0.007	15	10	0.518	0.006	3	4	0.502	0.012	16	5	0.683	0.007	10	8
chrI	127062	G	A	5	1	0.482	0.015	1	15	0.435	0.008	12	12	0.507	0.008	6	7	0.527	0.008	23	10	0.621	0.005	6	0	0.743	0.015	9	8	0.473	0.010	25	7	0.628	0.007	10	15	0.518	0.006	1	2	0.502	0.012	21	5	0.683	0.007	13	11
chrI	127101	G	A	5	2	0.482	0.015	5	19	0.436	0.008	17	13	0.507	0.008	10	10	0.527	0.008	30	11	0.621	0.005	4	0	0.743	0.015	8	12	0.473	0.010	28	5	0.628	0.007	17	22	0.518	0.006	2	0	0.503	0.012	24	9	0.683	0.007	16	16
chrI	127227	A	G	4	7	0.482	0.015	17	13	0.436	0.008	24	24	0.507	0.008	16	18	0.527	0.008	52	17	0.621	0.005	12	0	0.743	0.015	11	14	0.473	0.010	33	12	0.628	0.007	23	29	0.518	0.006	11	1	0.503	0.012	35	12	0.683	0.007	16	29
chrI	127274	C	G	11	4	0.482	0.015	20	16	0.436	0.008	30	27	0.507	0.008	23	19	0.527	0.008	57	25	0.621	0.005	15	1	0.743	0.015	16	17	0.473	0.010	36	17	0.628	0.007	30	33	0.518	0.006	14	2	0.503	0.012	31	10	0.683	0.007	24	32
chrI	127533	G	A	14	12	0.482	0.015	32	24	0.435	0.008	26	32	0.507	0.008	44	30	0.527	0.008	93	52	0.621	0.005	14	4	0.744	0.015	25	32	0.473	0.010	79	34	0.629	0.007	70	60	0.518	0.006	13	15	0.503	0.012	55	22	0.683	0.007	37	41
chrI	127572	G	A	14	12	0.482	0.015	26	30	0.435	0.008	31	38	0.507	0.008	40	29	0.527	0.008	96	52	0.621	0.005	18	6	0.744	0.015	28	30	0.473	0.010	86	41	0.629	0.007	69	46	0.518	0.006	19	11	0.503	0.012	55	17	0.683	0.007	36	42
chrI	127764	G	A	15	17	0.484	0.015	23	37	0.436	0.008	25	35	0.507	0.008	36	25	0.528	0.008	88	54	0.622	0.005	16	8	0.746	0.015	22	35	0.473	0.010	56	32	0.629	0.007	61	44	0.517	0.006	17	12	0.503	0.012	49	33	0.683	0.007	21	33
chrI	127854	G	T	14	11	0.484	0.015	32	36	0.436	0.008	30	42	0.507	0.008	35	32	0.528	0.008	98	52	0.622	0.005	15	3	0.746	0.015	27	31	0.473	0.010	58	40	0.629	0.007	52	46	0.517	0.006	18	14	0.503	0.012	46	35	0.683	0.007	26	42
chrI	127871	G	A	13	7	0.484	0.015	28	34	0.436	0.008	29	28	0.507	0.008	31	29	0.528	0.008	76	39	0.622	0.005	13	3	0.746	0.015	24	25	0.473	0.010	52	31	0.629	0.007	43	43	0.517	0.006	14	11	0.503	0.012	37	26	0.683	0.007	21	33
chrI	127875	G	A	13	7	0.484	0.015	28	34	0.436	0.008	29	28	0.507	0.008	31	29	0.528	0.008	76	39	0.622	0.005	13	3	0.746	0.015	24	25	0.473	0.010	52	31	0.629	0.007	43	43	0.517	0.006	14	11	0.503	0.012	37	26	0.683	0.007	21	33
chrI	128137	G	A	0	0	0.484	0.015	0	0	0.436	0.008	2	4	0.509	0.008	1	0	0.529	0.008	2	4	0.621	0.005	0	0	0.748	0.015	1	0	0.474	0.010	4	0	0.629	0.007	5	2	0.518	0.006	1	0	0.506	0.012	1	0	0.684	0.007	1	2
chrI	128270	C	T	3	6	0.483	0.015	4	8	0.436	0.008	7	6	0.509	0.008	5	8	0.529	0.008	19	20	0.621	0.005	4	1	0.747	0.015	6	5	0.475	0.010	11	10	0.629	0.007	8	19	0.518	0.006	3	1	0.506	0.012	12	4	0.684	0.007	8	9
chrI	128423	G	A	7	8	0.483	0.015	27	31	0.436	0.008	19	29	0.509	0.008	20	36	0.529	0.008	76	46	0.621	0.005	3	3	0.747	0.015	23	19	0.475	0.010	44	28	0.629	0.007	39	40	0.518	0.006	22	11	0.506	0.012	48	26	0.684	0.007	22	31
chrI	128455	G	T	7	8	0.483	0.015	28	26	0.436	0.008	19	27	0.509	0.008	16	30	0.529	0.008	80	52	0.621	0.005	4	3	0.747	0.015	27	16	0.475	0.010	46	29	0.629	0.007	34	38	0.518	0.006	20	15	0.506	0.012	52	27	0.684	0.007	24	30
chrI	128697	T	C	20	17	0.481	0.015	30	62	0.436	0.008	48	45	0.509	0.008	53	58	0.527	0.008	125	82	0.620	0.005	17	7	0.748	0.015	29	30	0.477	0.010	62	39	0.630	0.007	86	94	0.517	0.006	25	29	0.504	0.012	70	41	0.681	0.007	63	44
chrI	128756	T	G	21	17	0.481	0.015	34	72	0.436	0.008	48	52	0.509	0.008	53	52	0.527	0.008	121	87	0.620	0.005	13	11	0.748	0.015	33	38	0.477	0.010	72	51	0.630	0.007	93	107	0.517	0.006	26	33	0.504	0.012	71	37	0.681	0.007	67	50
chrI	128774	G	A	21	14	0.481	0.015	39	69	0.436	0.008	48	50	0.509	0.008	58	46	0.527	0.008	125	81	0.620	0.005	13	12	0.748	0.015	32	38	0.477	0.010	72	56	0.630	0.007	96	94	0.517	0.006	26	30	0.504	0.012	73	35	0.681	0.007	63	46
chrI	128843	T	C	21	14	0.481	0.015	37	46	0.436	0.008	49	42	0.508	0.008	45	55	0.527	0.008	96	89	0.619	0.005	8	12	0.748	0.015	28	40	0.477	0.010	60	41	0.630	0.007	74	69	0.517	0.006	18	25	0.504	0.012	68	21	0.681	0.007	64	42
chrI	129075	T	C	8	3	0.483	0.015	13	20	0.436	0.008	15	21	0.510	0.008	11	17	0.527	0.008	48	36	0.620	0.005	6	3	0.752	0.015	8	7	0.476	0.010	16	12	0.633	0.007	33	33	0.513	0.006	6	6	0.505	0.012	22	18	0.683	0.007	17	14
chrI	129471	T	C	13	17	0.484	0.015	27	35	0.437	0.008	27	28	0.512	0.008	32	21	0.527	0.008	76	45	0.621	0.005	12	3	0.754	0.015	8	17	0.476	0.010	74	31	0.633	0.007	37	60	0.512	0.006	19	14	0.505	0.013	43	19	0.683	0.007	24	34
chrI	129476	A	G	12	19	0.484	0.015	28	36	0.437	0.008	28	27	0.512	0.008	32	22	0.527	0.008	79	47	0.621	0.005	10	5	0.754	0.015	8	15	0.476	0.010	73	33	0.633	0.007	37	61	0.512	0.006	19	14	0.505	0.013	35	28	0.683	0.007	25	36
chrI	129517	T	C	12	10	0.484	0.015	28	32	0.437	0.008	17	23	0.512	0.008	25	14	0.527	0.008	62	39	0.621	0.005	8	3	0.754	0.015	12	9	0.476	0.010	56	32	0.633	0.007	31	52	0.512	0.006	8	10	0.505	0.013	32	21	0.683	0.007	22	28
chrI	129629	T	C	9	16	0.486	0.015	19	24	0.438	0.008	30	20	0.511	0.008	21	26	0.526	0.008	71	41	0.621	0.005	10	0	0.754	0.015	13	14	0.474	0.010	52	22	0.635	0.007	43	42	0.512	0.006	7	9	0.505	0.013	55	20	0.683	0.007	23	37
chrI	129656	C	T	10	15	0.486	0.015	18	24	0.438	0.008	31	18	0.511	0.008	24	25	0.526	0.008	71	45	0.621	0.005	13	1	0.754	0.015	13	18	0.474	0.010	49	20	0.635	0.007	38	52	0.512	0.006	11	14	0.505	0.013	46	18	0.683	0.007	24	39
chrI	129661	A	G	9	15	0.486	0.015	20	24	0.438	0.008	32	20	0.511	0.008	29	26	0.526	0.008	78	47	0.621	0.005	15	2	0.754	0.015	15	18	0.474	0.010	52	19	0.635	0.007	38	49	0.512	0.006	11	12	0.505	0.013	50	18	0.683	0.007	25	41
chrI	129693	G	A	17	8	0.484	0.015	16	33	0.437	0.008	33	27	0.511	0.008	37	25	0.526	0.008	77	44	0.620	0.005	18	6	0.755	0.015	9	15	0.475	0.010	51	20	0.636	0.007	43	43	0.511	0.006	11	12	0.504	0.012	42	19	0.683	0.007	30	40
chrI	129731	T	C	22	9	0.484	0.015	21	38	0.437	0.008	27	27	0.511	0.008	38	21	0.526	0.008	72	51	0.620	0.005	23	7	0.755	0.015	9	15	0.475	0.010	49	28	0.636	0.007	47	41	0.511	0.006	16	12	0.504	0.012	41	19	0.683	0.007	30	40
chrI	130254	T	C	17	19	0.484	0.015	43	36	0.437	0.008	55	41	0.510	0.008	55	35	0.527	0.008	107	50	0.619	0.005	14	3	0.755	0.015	30	20	0.476	0.010	77	30	0.634	0.007	63	42	0.510	0.006	31	19	0.506	0.013	66	34	0.681	0.007	50	34
chrI	130454	A	G	12	7	0.484	0.015	24	34	0.437	0.008	42	29	0.510	0.008	29	36	0.527	0.008	80	42	0.619	0.005	16	2	0.755	0.015	14	12	0.476	0.010	48	36	0.634	0.007	50	38	0.510	0.006	20	12	0.506	0.013	39	30	0.681	0.007	43	25
chrI	130691	G	T	2	7	0.484	0.015	16	17	0.437	0.008	10	12	0.510	0.008	18	8	0.527	0.008	38	29	0.620	0.005	2	1	0.755	0.015	14	20	0.477	0.010	16	15	0.634	0.007	33	26	0.510	0.006	6	3	0.505	0.012	12	14	0.681	0.007	7	12
chrI	130918	T	C	0	12	0.485	0.015	16	18	0.436	0.008	11	22	0.510	0.008	20	10	0.529	0.008	65	31	0.620	0.005	8	5	0.755	0.015	18	21	0.477	0.010	25	33	0.634	0.007	45	29	0.511	0.006	12	10	0.507	0.013	43	25	0.678	0.007	21	26
chrI	130951	C	T	1	11	0.485	0.015	21	17	0.436	0.008	12	22	0.510	0.008	24	17	0.529	0.008	75	35	0.620	0.005	9	4	0.755	0.015	22	29	0.477	0.010	34	27	0.634	0.007	48	43	0.511	0.006	13	13	0.507	0.013	35	26	0.678	0.007	25	31
chrI	131590	C	T	3	28	0.487	0.015	39	43	0.435	0.008	38	34	0.512	0.008	50	35	0.530	0.008	112	69	0.619	0.005	20	7	0.756	0.015	34	35	0.478	0.010	62	24	0.635	0.007	62	52	0.511	0.006	19	14	0.507	0.013	65	34	0.678	0.007	62	40
chrI	131595	A	T	4	30	0.487	0.015	34	48	0.435	0.008	41	34	0.512	0.008	48	36	0.530	0.008	115	64	0.619	0.005	21	7	0.756	0.015	34	37	0.478	0.010	65	25	0.635	0.007	63	55	0.511	0.006	20	15	0.507	0.013	67	35	0.678	0.007	65	43
chrI	131635	T	C	5	30	0.487	0.015	32	42	0.435	0.008	41	36	0.512	0.008	44	40	0.530	0.008	103	62	0.619	0.005	16	9	0.756	0.015	29	31	0.478	0.010	58	26	0.635	0.007	56	54	0.511	0.006	19	16	0.507	0.013	56	44	0.678	0.007	64	45
chrI	132005	C	T	2	4	0.488	0.015	10	12	0.437	0.008	17	15	0.508	0.008	15	19	0.529	0.008	47	19	0.620	0.005	5	0	0.756	0.015	5	2	0.477	0.010	24	9	0.635	0.007	18	17	0.509	0.006	8	2	0.507	0.013	22	8	0.678	0.007	13	16
chrI	132426	G	A	15	12	0.491	0.015	21	39	0.434	0.008	41	42	0.511	0.008	36	35	0.529	0.008	92	59	0.620	0.005	16	4	0.754	0.015	34	35	0.476	0.010	61	23	0.639	0.007	48	57	0.512	0.006	10	12	0.510	0.013	63	30	0.675	0.007	47	35
chrI	132468	T	C	16	7	0.491	0.015	26	23	0.434	0.008	38	38	0.511	0.008	34	33	0.529	0.008	93	44	0.620	0.005	13	1	0.754	0.015	30	32	0.476	0.010	57	26	0.639	0.007	37	44	0.512	0.006	11	10	0.510	0.013	42	25	0.675	0.007	46	31
chrI	132552	T	C	6	8	0.487	0.015	24	23	0.435	0.008	30	27	0.512	0.008	27	23	0.529	0.008	69	49	0.621	0.005	10	0	0.752	0.015	15	22	0.479	0.010	36	30	0.637	0.007	35	38	0.512	0.006	9	10	0.511	0.013	32	4	0.675	0.007	31	22
chrI	132714	C	T	9	6	0.489	0.015	4	12	0.434	0.008	17	8	0.514	0.008	11	5	0.530	0.008	33	18	0.621	0.005	9	2	0.750	0.015	11	12	0.478	0.010	13	11	0.638	0.007	10	21	0.513	0.006	4	6	0.508	0.013	20	8	0.673	0.007	11	6
chrI	132723	G	A	9	6	0.489	0.015	5	12	0.434	0.008	16	7	0.514	0.008	11	5	0.530	0.008	32	20	0.621	0.005	9	2	0.750	0.015	11	13	0.478	0.010	14	11	0.638	0.007	10	19	0.513	0.006	3	7	0.508	0.013	16	12	0.673	0.007	9	9
chrI	132831	A	G	3	5	0.489	0.015	0	13	0.433	0.008	11	7	0.513	0.008	7	4	0.531	0.008	10	10	0.621	0.005	3	1	0.747	0.015	6	8	0.477	0.010	11	6	0.638	0.007	7	9	0.514	0.006	3	4	0.510	0.013	3	2	0.673	0.007	4	8
chrI	133080	A	G	1	0	0.492	0.015	4	9	0.433	0.008	7	9	0.514	0.008	5	3	0.530	0.008	26	16	0.621	0.005	7	2	0.749	0.015	2	5	0.477	0.010	9	7	0.639	0.007	16	14	0.512	0.006	5	1	0.511	0.013	21	3	0.673	0.007	21	12
chrI	133083	C	T	1	0	0.492	0.015	4	9	0.433	0.008	7	9	0.514	0.008	5	3	0.530	0.008	26	16	0.621	0.005	7	2	0.749	0.015	2	5	0.477	0.010	9	7	0.639	0.007	16	14	0.512	0.006	5	1	0.511	0.013	21	3	0.673	0.007	21	12
chrI	133134	C	T	4	0	0.491	0.016	10	9	0.433	0.008	10	10	0.516	0.008	4	9	0.529	0.008	29	21	0.622	0.005	4	1	0.752	0.015	3	8	0.476	0.010	16	7	0.637	0.007	14	19	0.512	0.006	5	1	0.516	0.013	18	3	0.671	0.007	15	12
chrI	133640	A	G	1	4	0.493	0.016	9	20	0.431	0.008	11	6	0.517	0.008	14	10	0.530	0.008	44	21	0.621	0.005	3	3	0.751	0.016	6	7	0.476	0.010	21	17	0.638	0.007	22	18	0.512	0.006	6	5	0.513	0.013	14	12	0.670	0.007	22	16
chrI	133749	G	A	8	4	0.493	0.016	19	9	0.431	0.008	13	17	0.517	0.008	4	14	0.530	0.008	23	24	0.621	0.005	2	4	0.750	0.016	10	8	0.476	0.010	21	8	0.639	0.007	31	24	0.512	0.006	5	6	0.513	0.013	23	6	0.670	0.007	14	18
chrI	133857	G	A	9	5	0.493	0.016	12	18	0.431	0.008	16	11	0.517	0.008	14	16	0.530	0.008	45	31	0.621	0.005	9	2	0.750	0.016	10	4	0.476	0.010	29	12	0.639	0.007	28	26	0.512	0.006	6	11	0.513	0.013	28	16	0.670	0.007	16	19
chrI	134089	C	A	8	4	0.496	0.016	9	17	0.431	0.009	7	7	0.518	0.008	14	13	0.532	0.008	52	22	0.622	0.006	1	3	0.750	0.016	8	13	0.476	0.010	24	15	0.638	0.007	27	9	0.512	0.006	8	6	0.515	0.013	29	7	0.671	0.007	14	10
chrI	134185	C	T	2	2	0.496	0.016	5	11	0.431	0.009	5	7	0.518	0.008	14	7	0.532	0.008	43	21	0.622	0.006	4	0	0.750	0.016	10	7	0.476	0.010	21	12	0.638	0.007	20	13	0.512	0.006	4	1	0.515	0.013	16	10	0.671	0.007	26	6
chrI	134414	A	G	2	4	0.491	0.016	13	9	0.428	0.009	5	11	0.516	0.008	7	5	0.532	0.008	32	20	0.621	0.006	5	1	0.753	0.016	4	7	0.478	0.010	22	14	0.641	0.007	15	38	0.515	0.006	8	3	0.516	0.013	11	2	0.673	0.007	10	5
chrI	134475	T	C	2	4	0.491	0.016	9	13	0.428	0.009	9	10	0.516	0.008	8	6	0.532	0.008	26	18	0.621	0.006	5	3	0.753	0.016	5	13	0.478	0.010	22	11	0.641	0.007	16	41	0.515	0.006	7	3	0.516	0.013	6	5	0.673	0.007	12	3
chrI	134520	T	C	2	2	0.491	0.016	12	14	0.428	0.009	10	10	0.516	0.008	6	5	0.532	0.008	24	21	0.621	0.006	2	2	0.753	0.016	5	13	0.478	0.010	21	8	0.641	0.007	15	28	0.515	0.006	6	2	0.516	0.013	9	5	0.673	0.007	13	3
chrI	134531	A	G	2	3	0.491	0.016	10	14	0.428	0.009	9	10	0.516	0.008	6	3	0.532	0.008	25	21	0.621	0.006	2	2	0.753	0.016	3	13	0.478	0.010	21	8	0.641	0.007	16	26	0.515	0.006	6	2	0.516	0.013	8	5	0.673	0.007	12	3
chrI	134587	G	A	0	5	0.491	0.016	16	12	0.428	0.009	14	7	0.516	0.008	9	9	0.532	0.008	32	24	0.621	0.006	5	2	0.753	0.016	4	10	0.478	0.010	20	14	0.641	0.007	20	18	0.515	0.006	4	0	0.516	0.013	10	9	0.673	0.007	8	8
chrI	134604	A	G	0	5	0.491	0.016	16	11	0.428	0.009	14	7	0.516	0.008	11	9	0.532	0.008	34	24	0.621	0.006	5	2	0.753	0.016	4	8	0.478	0.010	22	15	0.641	0.007	19	18	0.515	0.006	6	1	0.516	0.013	10	9	0.673	0.007	8	9
chrI	135156	C	T	3	2	0.492	0.016	6	19	0.428	0.009	12	18	0.514	0.009	17	13	0.532	0.009	51	26	0.620	0.006	6	0	0.755	0.016	8	18	0.478	0.010	15	19	0.640	0.007	29	25	0.515	0.007	13	7	0.516	0.013	27	16	0.673	0.008	23	14
chrI	135222	G	A	5	3	0.489	0.016	12	18	0.427	0.009	16	18	0.515	0.009	9	16	0.532	0.009	45	29	0.618	0.006	6	0	0.754	0.016	11	14	0.478	0.010	12	16	0.642	0.007	25	23	0.514	0.007	5	7	0.517	0.013	30	18	0.673	0.008	22	16
chrI	135325	G	C	11	13	0.489	0.016	23	19	0.426	0.009	20	14	0.515	0.009	14	20	0.531	0.009	45	29	0.617	0.006	2	0	0.746	0.016	13	15	0.478	0.010	20	25	0.640	0.007	35	16	0.514	0.007	8	15	0.516	0.013	28	26	0.674	0.007	15	14
chrI	135417	T	A	13	10	0.489	0.016	25	24	0.426	0.009	17	21	0.516	0.009	14	14	0.531	0.009	48	40	0.618	0.006	9	0	0.750	0.016	15	22	0.477	0.010	27	19	0.640	0.007	39	32	0.514	0.007	5	18	0.516	0.013	29	24	0.674	0.007	19	26
chrI	135827	G	A	0	1	0.491	0.016	17	14	0.425	0.009	10	12	0.516	0.009	15	12	0.531	0.009	49	20	0.618	0.006	6	3	0.750	0.016	2	13	0.478	0.010	19	17	0.641	0.007	17	19	0.516	0.007	7	3	0.517	0.013	17	14	0.670	0.008	14	18
chrI	135952	C	T	11	13	0.492	0.016	16	23	0.424	0.009	22	26	0.514	0.009	26	24	0.531	0.009	77	28	0.617	0.006	11	5	0.749	0.016	12	18	0.478	0.010	40	23	0.641	0.007	41	43	0.515	0.007	16	14	0.517	0.013	28	18	0.670	0.008	23	18
chrI	136160	C	T	2	9	0.494	0.016	14	29	0.425	0.009	19	20	0.513	0.009	20	15	0.532	0.009	61	26	0.615	0.006	4	2	0.746	0.016	10	14	0.477	0.011	39	10	0.641	0.007	32	23	0.511	0.007	7	10	0.518	0.013	21	15	0.670	0.008	22	22
chrI	136576	C	T	2	5	0.493	0.016	19	20	0.427	0.009	14	9	0.511	0.009	7	6	0.530	0.009	30	17	0.614	0.006	3	1	0.745	0.016	10	17	0.477	0.011	19	16	0.639	0.007	29	17	0.511	0.007	7	5	0.517	0.013	21	7	0.669	0.008	10	11
chrI	136961	T	C	6	9	0.491	0.016	12	20	0.428	0.009	17	25	0.511	0.009	15	10	0.531	0.009	36	36	0.612	0.006	13	1	0.743	0.016	9	18	0.479	0.011	20	18	0.640	0.007	26	37	0.512	0.007	8	6	0.519	0.013	32	13	0.668	0.008	20	9
chrI	137167	C	A	7	6	0.490	0.016	20	19	0.426	0.009	26	13	0.510	0.009	17	10	0.533	0.009	59	21	0.612	0.006	15	0	0.737	0.016	16	16	0.481	0.011	33	18	0.640	0.007	30	22	0.512	0.007	8	10	0.516	0.013	32	25	0.669	0.008	21	12
chrI	137237	G	A	4	5	0.490	0.016	19	12	0.426	0.009	18	12	0.510	0.009	14	18	0.533	0.009	56	20	0.612	0.006	8	2	0.737	0.016	14	6	0.481	0.011	25	9	0.640	0.007	38	20	0.512	0.007	7	4	0.516	0.013	20	25	0.669	0.008	23	9
chrI	137264	A	G	3	6	0.492	0.017	17	13	0.427	0.009	20	11	0.511	0.009	17	22	0.533	0.009	56	29	0.611	0.006	8	2	0.741	0.017	12	7	0.481	0.011	27	13	0.640	0.008	39	20	0.512	0.007	7	5	0.519	0.014	24	25	0.669	0.008	30	9
chrI	137336	A	G	2	1	0.492	0.017	12	12	0.427	0.009	16	3	0.511	0.009	17	23	0.533	0.009	46	34	0.611	0.006	6	2	0.741	0.017	9	13	0.481	0.011	22	13	0.640	0.008	23	16	0.512	0.007	12	4	0.519	0.014	19	13	0.669	0.008	26	11
chrI	137794	T	C	6	10	0.493	0.017	15	6	0.429	0.009	10	3	0.512	0.009	5	14	0.533	0.009	24	24	0.609	0.006	3	3	0.736	0.017	5	19	0.476	0.011	12	22	0.641	0.007	16	21	0.512	0.007	2	3	0.513	0.014	26	5	0.669	0.008	13	14
chrI	138075	C	T	2	2	0.495	0.016	4	11	0.429	0.009	14	6	0.511	0.009	22	14	0.535	0.009	31	16	0.609	0.006	0	2	0.735	0.016	10	15	0.477	0.011	27	11	0.640	0.007	22	19	0.512	0.007	6	5	0.513	0.013	20	5	0.669	0.008	20	17
chrI	138340	G	A	5	5	0.495	0.016	14	25	0.429	0.009	23	24	0.511	0.009	17	25	0.535	0.009	49	37	0.609	0.006	16	5	0.735	0.016	18	16	0.477	0.011	35	20	0.640	0.007	30	32	0.512	0.007	7	10	0.513	0.013	52	9	0.669	0.008	27	28
chrI	138422	T	A	4	4	0.495	0.016	15	18	0.429	0.009	17	16	0.511	0.009	13	14	0.535	0.009	32	22	0.609	0.006	11	1	0.735	0.016	19	16	0.477	0.011	30	24	0.640	0.007	25	32	0.512	0.007	2	9	0.513	0.013	27	9	0.669	0.008	14	10
chrI	138499	G	A	3	3	0.494	0.017	14	14	0.428	0.009	14	12	0.511	0.009	15	8	0.535	0.009	45	23	0.608	0.006	4	0	0.735	0.017	16	15	0.477	0.011	24	21	0.640	0.008	30	30	0.512	0.007	2	10	0.513	0.013	21	16	0.667	0.008	6	6
chrI	138591	A	G	0	5	0.494	0.017	2	9	0.428	0.009	4	15	0.511	0.009	17	10	0.535	0.009	20	20	0.608	0.006	1	0	0.735	0.017	6	8	0.477	0.011	13	9	0.640	0.008	17	9	0.511	0.007	5	3	0.513	0.013	13	9	0.667	0.008	5	9
chrI	138650	A	G	0	4	0.494	0.017	4	15	0.428	0.009	6	15	0.511	0.009	16	4	0.535	0.009	17	11	0.608	0.006	2	0	0.735	0.017	1	6	0.477	0.011	13	6	0.641	0.008	20	9	0.512	0.007	4	2	0.513	0.013	14	7	0.667	0.008	5	9
chrI	138655	G	A	0	4	0.494	0.017	4	14	0.428	0.009	6	14	0.511	0.009	18	4	0.535	0.009	18	10	0.608	0.006	2	0	0.735	0.017	1	6	0.477	0.011	12	6	0.641	0.008	19	9	0.512	0.007	2	2	0.513	0.013	14	7	0.667	0.008	5	9
chrI	138666	A	G	0	2	0.494	0.017	3	11	0.428	0.009	6	10	0.511	0.009	17	3	0.535	0.009	20	7	0.608	0.006	2	0	0.735	0.017	0	3	0.477	0.011	12	4	0.641	0.008	20	6	0.512	0.007	2	1	0.513	0.013	12	6	0.667	0.008	4	6
chrI	138667	A	G	0	2	0.494	0.017	3	11	0.428	0.009	6	10	0.511	0.009	17	3	0.535	0.009	20	7	0.608	0.006	2	0	0.735	0.017	0	3	0.477	0.011	12	4	0.641	0.008	20	6	0.512	0.007	2	1	0.513	0.013	12	6	0.667	0.008	4	6
chrI	138668	T	G	0	2	0.494	0.017	3	11	0.428	0.009	6	10	0.511	0.009	17	3	0.535	0.009	20	7	0.608	0.006	2	0	0.735	0.017	0	3	0.477	0.011	12	4	0.641	0.008	20	6	0.512	0.007	2	1	0.513	0.013	12	6	0.667	0.008	4	6
chrI	138669	T	C	0	2	0.494	0.017	3	11	0.428	0.009	6	10	0.511	0.009	17	3	0.535	0.009	20	7	0.608	0.006	2	0	0.735	0.017	0	3	0.477	0.011	12	4	0.641	0.008	20	6	0.512	0.007	2	1	0.513	0.013	12	6	0.667	0.008	4	6
chrI	138711	G	A	3	2	0.494	0.017	6	15	0.428	0.009	5	7	0.511	0.009	15	8	0.535	0.009	16	16	0.608	0.006	2	0	0.735	0.017	0	10	0.477	0.011	7	10	0.641	0.008	20	9	0.512	0.007	0	2	0.513	0.013	15	10	0.667	0.008	10	15
chrI	138770	A	G	2	2	0.494	0.017	11	8	0.429	0.009	14	7	0.510	0.009	12	6	0.535	0.009	28	18	0.607	0.006	3	0	0.735	0.017	7	4	0.476	0.011	11	14	0.641	0.007	18	15	0.512	0.007	4	6	0.513	0.013	11	8	0.667	0.008	12	16
chrI	138780	C	T	2	2	0.494	0.017	10	7	0.429	0.009	14	7	0.510	0.009	14	7	0.535	0.009	30	18	0.607	0.006	3	0	0.735	0.017	7	4	0.476	0.011	14	16	0.641	0.007	19	18	0.512	0.007	7	6	0.513	0.013	13	7	0.667	0.008	12	15
chrI	138785	C	T	2	2	0.494	0.017	9	8	0.429	0.009	15	8	0.510	0.009	15	8	0.535	0.009	31	19	0.607	0.006	3	0	0.735	0.017	7	3	0.476	0.011	13	15	0.641	0.007	19	18	0.512	0.007	7	6	0.513	0.013	13	7	0.667	0.008	12	15
chrI	138791	T	C	2	2	0.494	0.017	12	9	0.429	0.009	16	7	0.510	0.009	16	8	0.535	0.009	36	20	0.607	0.006	4	0	0.735	0.017	9	3	0.476	0.011	15	15	0.641	0.007	21	17	0.512	0.007	8	7	0.513	0.013	14	6	0.667	0.008	15	16
chrI	138793	T	C	2	2	0.494	0.017	12	9	0.429	0.009	16	7	0.510	0.009	16	8	0.535	0.009	36	20	0.607	0.006	4	0	0.735	0.017	9	3	0.476	0.011	15	15	0.641	0.007	21	17	0.512	0.007	8	7	0.513	0.013	14	6	0.667	0.008	15	16
chrI	138806	A	T	1	6	0.494	0.017	14	10	0.429	0.009	21	11	0.510	0.009	14	8	0.535	0.009	42	23	0.607	0.006	4	0	0.735	0.017	8	4	0.476	0.011	18	18	0.641	0.007	26	26	0.512	0.007	11	8	0.513	0.013	11	8	0.667	0.008	13	21
chrI	138807	G	A	1	6	0.494	0.017	14	10	0.429	0.009	21	11	0.510	0.009	14	8	0.535	0.009	42	23	0.607	0.006	4	0	0.735	0.017	8	4	0.476	0.011	18	18	0.641	0.007	26	26	0.512	0.007	11	8	0.513	0.013	11	8	0.667	0.008	13	21
chrI	138824	T	C	2	6	0.494	0.017	12	14	0.429	0.009	20	16	0.510	0.009	14	10	0.535	0.009	39	27	0.607	0.006	5	2	0.735	0.017	8	6	0.476	0.011	20	16	0.641	0.007	29	33	0.512	0.007	11	9	0.513	0.013	10	6	0.667	0.008	15	22
chrI	138946	A	G	3	8	0.494	0.017	11	16	0.429	0.009	19	19	0.510	0.009	19	14	0.534	0.009	44	28	0.607	0.006	6	0	0.735	0.017	5	3	0.477	0.011	23	11	0.641	0.007	31	36	0.511	0.007	9	9	0.513	0.013	24	5	0.667	0.008	14	14
chrI	139045	C	G	6	5	0.494	0.017	11	13	0.429	0.009	22	17	0.511	0.009	23	15	0.533	0.009	42	25	0.608	0.006	11	0	0.735	0.017	12	5	0.477	0.011	33	8	0.641	0.007	31	33	0.512	0.007	10	8	0.513	0.013	26	7	0.667	0.008	26	13
chrI	139049	T	G	6	5	0.494	0.017	11	13	0.429	0.009	22	17	0.511	0.009	23	15	0.533	0.009	42	25	0.608	0.006	11	0	0.735	0.017	12	5	0.477	0.011	33	8	0.641	0.007	31	33	0.512	0.007	10	8	0.513	0.013	26	7	0.667	0.008	26	13
chrI	139055	G	A	5	9	0.494	0.017	12	12	0.429	0.009	22	20	0.511	0.009	23	15	0.533	0.009	46	26	0.608	0.006	10	0	0.735	0.017	12	10	0.477	0.011	31	8	0.641	0.007	28	36	0.512	0.007	8	10	0.513	0.013	24	8	0.667	0.008	25	16
chrI	139293	C	T	5	5	0.494	0.017	6	8	0.429	0.009	8	6	0.510	0.009	5	9	0.534	0.009	8	16	0.607	0.006	1	0	0.735	0.017	4	8	0.478	0.011	12	10	0.641	0.008	10	8	0.511	0.007	0	0	0.514	0.013	11	10	0.667	0.008	6	8
chrI	139374	T	C	0	0	0.494	0.017	2	4	0.429	0.009	4	2	0.510	0.009	2	3	0.534	0.009	3	12	0.607	0.006	0	0	0.735	0.017	1	1	0.478	0.011	5	3	0.641	0.008	4	9	0.511	0.007	0	1	0.514	0.013	7	3	0.667	0.008	1	1
chrI	139692	G	A	7	9	0.494	0.017	23	15	0.429	0.009	25	16	0.510	0.009	19	29	0.534	0.009	46	43	0.607	0.006	5	0	0.735	0.017	22	25	0.478	0.011	28	13	0.641	0.008	34	22	0.511	0.007	6	12	0.513	0.013	25	23	0.667	0.008	22	23
chrI	140418	G	A	5	11	0.495	0.017	18	48	0.429	0.009	26	23	0.513	0.009	29	28	0.536	0.009	53	64	0.607	0.006	9	11	0.736	0.017	9	18	0.477	0.011	26	39	0.642	0.008	35	54	0.511	0.007	9	13	0.513	0.014	37	38	0.668	0.008	24	38
chrI	141030	T	A	0	0	0.494	0.017	0	10	0.429	0.009	0	15	0.511	0.009	0	14	0.537	0.009	0	25	0.606	0.006	0	1	0.734	0.017	0	16	0.479	0.011	0	14	0.644	0.008	0	16	0.509	0.007	0	3	0.515	0.014	1	4	0.668	0.008	0	8
chrI	141135	A	T	0	8	0.494	0.017	0	27	0.430	0.009	0	44	0.511	0.009	0	36	0.537	0.009	0	76	0.607	0.006	0	8	0.735	0.017	0	32	0.478	0.011	0	56	0.643	0.008	0	52	0.509	0.007	0	10	0.515	0.014	0	25	0.668	0.008	0	24
chrI	141184	G	C	10	5	0.494	0.017	22	13	0.430	0.009	26	27	0.511	0.009	19	21	0.537	0.009	58	38	0.608	0.006	10	0	0.735	0.017	18	22	0.479	0.011	31	22	0.643	0.008	29	27	0.510	0.007	9	13	0.515	0.014	22	15	0.669	0.008	25	19
chrI	141564	C	T	1	0	0.494	0.017	10	11	0.431	0.009	5	10	0.511	0.009	13	8	0.538	0.009	19	25	0.607	0.006	8	0	0.737	0.017	3	4	0.478	0.011	10	6	0.644	0.008	15	17	0.509	0.007	0	5	0.514	0.014	12	5	0.670	0.008	6	13
chrI	141984	T	C	3	3	0.493	0.017	3	9	0.434	0.009	6	3	0.510	0.009	4	1	0.538	0.009	15	3	0.607	0.006	1	0	0.734	0.017	1	1	0.477	0.011	9	3	0.647	0.008	15	11	0.510	0.007	1	0	0.513	0.014	5	11	0.668	0.008	10	6
chrI	142166	C	A	4	7	0.493	0.017	7	7	0.433	0.009	4	9	0.510	0.009	8	7	0.537	0.009	10	21	0.607	0.006	2	0	0.734	0.017	9	9	0.477	0.011	9	13	0.646	0.008	18	15	0.510	0.007	8	9	0.512	0.014	14	8	0.669	0.008	8	4
chrI	143085	T	C	5	0	0.494	0.017	11	4	0.435	0.009	4	10	0.509	0.009	8	6	0.538	0.009	26	14	0.609	0.006	9	0	0.735	0.017	7	5	0.475	0.011	21	6	0.645	0.008	17	14	0.512	0.007	8	3	0.515	0.014	10	6	0.668	0.008	9	19
chrI	143638	C	A	2	4	0.494	0.018	9	11	0.432	0.009	14	16	0.507	0.009	12	21	0.541	0.009	29	26	0.608	0.006	2	0	0.733	0.018	9	6	0.473	0.011	18	5	0.646	0.008	30	23	0.510	0.007	4	5	0.514	0.014	14	5	0.668	0.008	12	19
chrI	143679	G	A	6	3	0.494	0.018	17	15	0.432	0.009	21	19	0.507	0.009	22	28	0.541	0.009	42	28	0.608	0.006	10	2	0.733	0.018	13	7	0.473	0.011	26	12	0.646	0.008	40	22	0.510	0.007	6	5	0.514	0.014	25	18	0.668	0.008	15	28
chrI	143766	C	T	15	9	0.494	0.018	28	30	0.432	0.009	33	30	0.507	0.009	33	40	0.541	0.009	70	39	0.608	0.006	15	1	0.733	0.018	21	17	0.473	0.011	52	21	0.646	0.008	45	30	0.510	0.007	6	3	0.514	0.014	57	20	0.668	0.008	28	42
chrI	143781	C	T	13	10	0.494	0.018	25	30	0.432	0.009	28	31	0.507	0.009	32	41	0.541	0.009	70	40	0.608	0.006	16	0	0.733	0.018	22	17	0.473	0.011	51	22	0.646	0.008	47	30	0.510	0.007	5	3	0.514	0.014	55	20	0.668	0.008	30	38
chrI	143848	C	T	16	12	0.494	0.018	27	39	0.432	0.009	25	24	0.507	0.009	42	45	0.541	0.009	75	49	0.608	0.006	17	0	0.733	0.018	19	19	0.473	0.011	56	21	0.646	0.008	57	32	0.510	0.007	12	4	0.514	0.014	51	20	0.668	0.008	23	30
chrI	143852	T	C	16	12	0.494	0.018	27	39	0.432	0.009	25	24	0.507	0.009	42	45	0.541	0.009	75	49	0.608	0.006	17	0	0.733	0.018	19	19	0.473	0.011	56	21	0.646	0.008	57	32	0.510	0.007	12	4	0.514	0.014	51	20	0.668	0.008	23	30
chrI	144180	C	T	10	4	0.495	0.018	34	48	0.432	0.009	47	37	0.508	0.009	50	29	0.541	0.009	91	50	0.605	0.006	13	0	0.733	0.018	29	22	0.475	0.011	58	32	0.647	0.008	80	58	0.511	0.007	25	16	0.514	0.014	60	26	0.667	0.008	46	37
chrI	144684	T	C	4	0	0.498	0.018	13	0	0.429	0.009	7	0	0.508	0.009	15	0	0.542	0.009	37	0	0.606	0.006	3	0	0.731	0.018	9	0	0.472	0.012	21	0	0.649	0.008	36	0	0.512	0.007	4	0	0.514	0.014	21	1	0.668	0.008	8	0
chrI	144826	C	G	2	1	0.498	0.018	6	9	0.429	0.009	2	9	0.508	0.009	8	10	0.542	0.009	22	14	0.606	0.006	6	1	0.731	0.018	11	4	0.472	0.012	8	11	0.649	0.008	8	12	0.512	0.007	5	2	0.514	0.014	12	13	0.668	0.008	4	7
chrI	145627	C	T	6	4	0.503	0.018	10	7	0.433	0.010	7	10	0.511	0.010	8	15	0.545	0.009	24	11	0.606	0.006	7	0	0.734	0.018	10	4	0.473	0.012	12	5	0.648	0.008	19	12	0.511	0.007	6	2	0.512	0.014	14	7	0.668	0.008	14	4
chrI	145634	T	C	6	4	0.503	0.018	11	7	0.433	0.010	7	12	0.511	0.010	7	15	0.545	0.009	25	12	0.606	0.006	10	0	0.734	0.018	10	4	0.473	0.012	12	6	0.648	0.008	22	10	0.511	0.007	5	3	0.512	0.014	11	9	0.668	0.008	14	3
chrI	146242	C	T	0	0	0.510	0.018	1	1	0.432	0.010	0	3	0.509	0.010	4	2	0.547	0.009	12	9	0.604	0.006	0	0	0.738	0.018	2	0	0.473	0.012	0	1	0.647	0.008	5	3	0.509	0.007	0	0	0.517	0.014	2	0	0.667	0.008	1	2
chrI	147051	G	A	4	6	0.511	0.018	8	5	0.432	0.010	13	6	0.507	0.010	8	5	0.547	0.009	36	8	0.604	0.006	4	0	0.737	0.018	11	5	0.469	0.012	22	7	0.648	0.008	21	14	0.509	0.007	5	7	0.515	0.014	29	2	0.667	0.008	9	10
chrI	147507	G	T	2	0	0.511	0.018	4	7	0.433	0.010	10	5	0.507	0.010	4	7	0.548	0.009	18	18	0.603	0.006	0	2	0.736	0.018	4	2	0.471	0.012	11	5	0.648	0.008	6	9	0.510	0.007	1	1	0.514	0.014	5	3	0.665	0.008	8	6
chrI	147607	T	A	1	0	0.510	0.018	3	8	0.431	0.010	12	4	0.505	0.010	9	7	0.547	0.009	13	14	0.602	0.006	3	0	0.736	0.018	2	3	0.472	0.012	15	6	0.648	0.008	4	6	0.511	0.007	0	1	0.511	0.014	10	1	0.664	0.009	8	11
chrI	147655	G	C	0	3	0.509	0.018	0	7	0.432	0.010	15	6	0.504	0.010	16	6	0.547	0.009	30	15	0.602	0.006	6	0	0.734	0.018	4	6	0.473	0.012	18	11	0.647	0.008	18	17	0.511	0.007	1	1	0.511	0.014	19	2	0.664	0.009	12	17
chrI	147726	A	G	2	7	0.510	0.018	3	9	0.432	0.010	20	9	0.505	0.010	18	8	0.547	0.009	37	17	0.602	0.006	7	0	0.732	0.018	7	13	0.473	0.012	32	10	0.645	0.008	28	29	0.512	0.007	7	1	0.511	0.014	13	16	0.662	0.009	10	18
chrI	147759	T	A	2	6	0.510	0.018	6	10	0.432	0.010	26	12	0.505	0.010	20	11	0.547	0.009	34	16	0.602	0.006	9	0	0.732	0.018	8	11	0.473	0.012	28	13	0.645	0.008	39	22	0.512	0.007	7	1	0.511	0.014	17	12	0.662	0.009	14	15
chrI	147795	T	C	2	9	0.510	0.018	8	8	0.432	0.010	31	25	0.505	0.010	28	17	0.547	0.009	33	24	0.602	0.006	9	0	0.732	0.018	9	10	0.473	0.012	27	14	0.645	0.008	42	23	0.512	0.007	7	3	0.511	0.014	27	14	0.662	0.009	17	18
chrI	147885	C	T	4	4	0.510	0.018	14	13	0.432	0.010	20	25	0.505	0.010	32	17	0.547	0.009	49	28	0.602	0.006	20	4	0.732	0.018	17	12	0.473	0.012	43	16	0.645	0.008	46	24	0.512	0.007	13	7	0.511	0.014	34	12	0.662	0.009	20	33
chrI	148146	A	T	2	2	0.510	0.018	14	14	0.431	0.010	10	15	0.503	0.010	10	8	0.545	0.010	33	16	0.601	0.006	3	0	0.733	0.018	7	9	0.472	0.012	17	6	0.645	0.008	21	11	0.511	0.007	10	4	0.514	0.015	7	6	0.663	0.009	15	12
chrI	148596	A	G	1	1	0.514	0.018	6	15	0.432	0.010	7	6	0.505	0.010	5	5	0.545	0.009	14	8	0.601	0.006	8	2	0.736	0.018	0	2	0.470	0.012	8	4	0.643	0.008	11	9	0.510	0.007	4	4	0.515	0.014	11	5	0.662	0.009	2	18
chrI	148818	A	G	2	1	0.519	0.018	7	9	0.431	0.010	2	3	0.505	0.010	5	6	0.543	0.009	16	17	0.601	0.006	2	0	0.740	0.018	6	10	0.470	0.012	12	5	0.643	0.008	18	17	0.511	0.007	3	1	0.516	0.014	4	5	0.661	0.009	10	8
chrI	148886	C	T	10	11	0.516	0.018	10	11	0.428	0.010	5	11	0.506	0.010	6	15	0.544	0.010	27	19	0.600	0.006	4	0	0.735	0.018	15	11	0.468	0.012	13	12	0.644	0.008	26	19	0.510	0.007	8	2	0.514	0.014	17	4	0.660	0.009	10	7
chrI	149187	A	G	6	1	0.520	0.018	12	7	0.429	0.010	7	8	0.508	0.010	15	13	0.543	0.010	30	21	0.600	0.006	2	0	0.739	0.018	1	5	0.471	0.012	12	8	0.643	0.008	23	19	0.508	0.007	3	3	0.513	0.014	12	1	0.660	0.009	11	10
chrI	149307	T	C	2	4	0.515	0.018	14	8	0.430	0.010	12	15	0.506	0.010	17	15	0.544	0.010	40	25	0.600	0.006	5	2	0.739	0.018	9	5	0.474	0.012	17	9	0.643	0.008	30	18	0.510	0.007	3	2	0.515	0.014	19	9	0.661	0.009	12	17
chrI	149594	T	C	3	6	0.516	0.018	17	20	0.432	0.010	21	16	0.507	0.010	19	27	0.541	0.009	41	41	0.601	0.006	8	2	0.737	0.018	14	9	0.477	0.012	29	20	0.643	0.008	19	26	0.509	0.007	11	16	0.513	0.014	31	13	0.661	0.009	26	32
chrI	149773	C	T	3	10	0.518	0.018	23	16	0.430	0.010	21	16	0.509	0.010	11	5	0.546	0.009	27	28	0.602	0.006	7	2	0.739	0.018	19	5	0.473	0.012	31	11	0.643	0.008	20	24	0.511	0.007	11	5	0.513	0.015	13	6	0.664	0.009	21	9
chrI	149913	C	A	3	3	0.516	0.018	7	12	0.431	0.010	12	14	0.510	0.010	23	6	0.549	0.009	21	24	0.603	0.006	2	0	0.736	0.018	4	6	0.474	0.012	13	8	0.642	0.008	13	7	0.510	0.007	7	2	0.511	0.014	9	4	0.666	0.009	15	7
chrI	149973	A	G	5	3	0.516	0.018	5	11	0.432	0.010	9	9	0.511	0.010	19	7	0.547	0.009	16	18	0.601	0.006	4	0	0.742	0.018	6	4	0.473	0.012	7	4	0.642	0.008	10	8	0.511	0.007	4	3	0.510	0.014	14	4	0.668	0.009	5	6
chrI	150303	G	A	10	3	0.510	0.018	11	15	0.431	0.010	16	8	0.512	0.010	11	16	0.550	0.009	42	13	0.602	0.006	6	0	0.742	0.018	8	8	0.472	0.012	21	12	0.644	0.008	12	26	0.509	0.007	5	2	0.512	0.014	16	12	0.665	0.009	18	17
chrI	150753	A	G	7	13	0.508	0.018	20	27	0.433	0.010	27	27	0.514	0.010	28	30	0.549	0.010	50	50	0.602	0.006	7	1	0.747	0.018	17	14	0.474	0.012	45	21	0.644	0.008	27	46	0.511	0.007	5	8	0.511	0.015	30	12	0.667	0.009	22	27
chrI	150921	G	A	3	6	0.512	0.018	33	26	0.431	0.010	14	20	0.512	0.010	22	23	0.551	0.010	67	27	0.601	0.006	12	1	0.744	0.018	13	10	0.473	0.012	33	18	0.642	0.008	31	30	0.512	0.007	2	12	0.513	0.015	22	16	0.665	0.009	21	24
chrI	151010	C	T	2	5	0.512	0.018	25	21	0.431	0.010	8	26	0.512	0.010	14	12	0.551	0.010	69	29	0.601	0.006	6	5	0.744	0.018	9	6	0.473	0.012	29	20	0.642	0.008	22	30	0.512	0.007	8	8	0.513	0.015	25	21	0.665	0.009	17	24
chrI	151122	A	G	6	5	0.512	0.018	8	32	0.431	0.010	10	18	0.512	0.010	8	12	0.552	0.010	45	40	0.601	0.006	7	4	0.743	0.018	12	5	0.473	0.012	29	14	0.642	0.008	24	26	0.512	0.007	5	7	0.512	0.014	26	16	0.665	0.009	19	21
chrI	151198	G	A	3	0	0.512	0.018	5	16	0.431	0.010	8	8	0.512	0.010	9	8	0.552	0.010	28	32	0.601	0.006	9	3	0.743	0.018	4	4	0.473	0.012	18	13	0.642	0.008	10	17	0.512	0.007	4	7	0.512	0.014	14	10	0.665	0.009	13	9
chrI	151332	A	C	0	0	0.512	0.018	0	7	0.433	0.010	0	4	0.513	0.010	2	3	0.550	0.010	6	3	0.601	0.006	2	0	0.743	0.019	0	0	0.474	0.012	0	8	0.642	0.008	1	3	0.512	0.007	1	0	0.511	0.015	2	2	0.665	0.009	2	1
chrI	151380	G	A	0	0	0.512	0.018	0	4	0.433	0.010	0	3	0.513	0.010	1	2	0.550	0.010	5	3	0.601	0.006	2	0	0.743	0.019	0	0	0.474	0.012	0	6	0.642	0.008	1	2	0.512	0.007	0	0	0.511	0.015	3	0	0.665	0.009	2	0
chrI	151415	T	C	0	0	0.512	0.018	0	1	0.433	0.010	0	0	0.513	0.010	1	5	0.550	0.010	2	0	0.601	0.006	3	0	0.743	0.019	0	0	0.474	0.012	0	3	0.642	0.008	0	2	0.512	0.007	0	0	0.511	0.015	1	2	0.665	0.009	0	0
chrI	151526	A	G	0	0	0.512	0.018	0	0	0.432	0.010	0	0	0.513	0.010	1	0	0.550	0.010	0	2	0.601	0.006	0	0	0.743	0.019	0	0	0.474	0.012	0	0	0.642	0.008	0	0	0.512	0.007	0	0	0.511	0.015	0	0	0.665	0.009	0	0
chrI	151577	A	C	0	0	0.513	0.018	0	4	0.429	0.010	0	0	0.511	0.010	1	2	0.549	0.010	0	4	0.599	0.006	0	0	0.741	0.019	0	0	0.471	0.012	0	0	0.641	0.009	0	0	0.510	0.008	0	0	0.509	0.015	0	0	0.665	0.009	0	0
chrI	151763	T	C	4	1	0.513	0.018	5	8	0.429	0.010	1	6	0.511	0.010	10	9	0.549	0.010	18	7	0.599	0.006	5	0	0.741	0.019	6	5	0.471	0.012	4	4	0.641	0.009	9	19	0.510	0.008	4	7	0.509	0.015	15	7	0.665	0.009	6	5
chrI	151847	A	G	1	0	0.510	0.019	2	12	0.429	0.010	7	5	0.509	0.010	9	19	0.551	0.010	21	9	0.598	0.007	5	2	0.737	0.019	4	2	0.470	0.012	7	3	0.642	0.009	10	17	0.509	0.008	2	3	0.506	0.015	13	0	0.668	0.009	12	10
chrI	152004	A	G	0	0	0.510	0.019	1	0	0.429	0.010	0	1	0.510	0.010	0	2	0.550	0.010	6	3	0.598	0.007	0	0	0.737	0.019	1	2	0.471	0.012	6	4	0.644	0.009	7	7	0.508	0.008	0	0	0.505	0.015	1	2	0.668	0.009	1	3
chrI	152045	A	G	0	0	0.510	0.019	1	0	0.430	0.010	0	1	0.510	0.010	0	1	0.549	0.010	3	2	0.599	0.007	0	0	0.739	0.019	1	1	0.470	0.012	2	2	0.646	0.009	5	5	0.507	0.008	0	0	0.504	0.015	0	1	0.667	0.009	0	1
chrI	152155	A	G	2	0	0.510	0.018	0	1	0.430	0.010	2	2	0.509	0.010	1	0	0.549	0.010	3	2	0.598	0.007	0	1	0.739	0.019	0	0	0.469	0.012	0	2	0.646	0.009	1	1	0.506	0.008	1	0	0.504	0.015	1	1	0.665	0.009	1	1
chrI	152274	G	A	8	4	0.510	0.018	7	13	0.430	0.010	11	18	0.509	0.010	23	8	0.549	0.010	21	23	0.598	0.007	14	3	0.739	0.019	8	8	0.469	0.012	14	8	0.646	0.009	24	21	0.506	0.008	7	4	0.504	0.015	11	9	0.665	0.009	19	12
chrI	152336	A	G	9	2	0.510	0.018	8	21	0.430	0.010	14	21	0.509	0.010	13	10	0.549	0.010	30	23	0.598	0.007	13	2	0.739	0.019	14	9	0.469	0.012	22	12	0.646	0.009	22	23	0.506	0.008	6	4	0.502	0.015	20	12	0.665	0.009	25	14
chrI	152728	G	A	5	2	0.511	0.018	14	6	0.428	0.010	20	19	0.509	0.010	13	14	0.547	0.010	45	26	0.597	0.007	7	0	0.742	0.019	3	17	0.469	0.012	21	12	0.647	0.009	23	23	0.505	0.008	6	4	0.502	0.015	16	22	0.668	0.009	16	9
chrI	152749	G	C	8	2	0.511	0.018	14	8	0.428	0.010	21	19	0.509	0.010	13	11	0.547	0.010	51	25	0.597	0.007	9	0	0.742	0.019	5	13	0.469	0.012	20	10	0.647	0.009	26	29	0.505	0.008	5	5	0.502	0.015	30	12	0.668	0.009	18	7
chrI	152932	A	G	9	8	0.513	0.018	28	26	0.428	0.010	25	36	0.506	0.010	25	25	0.547	0.010	62	28	0.598	0.006	7	2	0.744	0.019	18	13	0.471	0.012	39	15	0.648	0.009	45	37	0.506	0.008	5	8	0.503	0.015	31	25	0.667	0.009	23	21
chrI	153110	G	A	10	9	0.513	0.018	22	31	0.428	0.010	12	31	0.506	0.010	20	29	0.547	0.010	62	33	0.598	0.007	8	2	0.747	0.019	12	19	0.471	0.012	31	35	0.647	0.009	48	31	0.506	0.008	7	13	0.502	0.015	34	25	0.670	0.009	14	21
chrI	153235	A	G	6	4	0.513	0.018	17	9	0.428	0.010	10	24	0.506	0.010	16	21	0.547	0.010	38	35	0.598	0.007	5	3	0.747	0.019	12	18	0.471	0.012	34	14	0.647	0.009	32	33	0.506	0.008	2	1	0.502	0.015	38	13	0.670	0.009	17	18
chrI	153399	C	T	4	7	0.513	0.018	9	13	0.430	0.010	14	14	0.506	0.010	18	17	0.546	0.010	50	16	0.598	0.006	3	0	0.747	0.019	11	13	0.472	0.012	27	15	0.647	0.009	25	39	0.505	0.008	5	1	0.501	0.015	31	16	0.668	0.009	10	13
chrI	153564	G	A	9	1	0.509	0.018	4	16	0.433	0.010	10	3	0.506	0.010	14	13	0.548	0.010	34	23	0.598	0.007	7	1	0.746	0.020	15	17	0.472	0.012	16	20	0.646	0.009	16	17	0.505	0.008	4	5	0.502	0.015	25	6	0.667	0.009	20	8
chrI	153762	A	C	3	3	0.506	0.018	14	25	0.433	0.010	14	12	0.504	0.010	16	9	0.547	0.010	30	26	0.596	0.006	4	4	0.749	0.019	3	6	0.471	0.012	19	15	0.643	0.009	18	18	0.505	0.008	6	15	0.501	0.015	16	4	0.667	0.009	6	12
chrI	153783	T	C	3	3	0.506	0.018	15	24	0.433	0.010	16	15	0.504	0.010	17	6	0.547	0.010	35	30	0.596	0.006	6	5	0.749	0.019	4	9	0.471	0.012	21	17	0.643	0.009	21	20	0.505	0.008	9	17	0.501	0.015	17	5	0.667	0.009	6	17
chrI	154086	A	G	1	0	0.507	0.018	2	6	0.431	0.010	3	4	0.504	0.010	3	12	0.547	0.010	8	6	0.596	0.007	0	0	0.748	0.019	3	2	0.473	0.012	15	1	0.645	0.009	12	15	0.505	0.008	0	1	0.501	0.015	8	1	0.667	0.009	3	1
chrI	154766	C	T	0	2	0.508	0.018	2	11	0.435	0.010	8	8	0.502	0.010	9	6	0.547	0.010	13	10	0.597	0.006	2	1	0.755	0.019	5	4	0.475	0.012	7	3	0.645	0.009	11	10	0.507	0.008	0	2	0.504	0.015	5	3	0.667	0.009	5	11
chrI	154963	C	G	2	1	0.509	0.018	7	13	0.436	0.010	11	21	0.501	0.010	16	8	0.545	0.010	36	22	0.596	0.006	2	0	0.755	0.019	9	17	0.476	0.012	21	16	0.645	0.009	22	25	0.508	0.008	7	12	0.504	0.015	20	15	0.669	0.009	15	15
chrI	155428	G	A	5	9	0.505	0.018	20	31	0.437	0.010	30	30	0.499	0.010	33	24	0.547	0.010	67	52	0.597	0.006	10	5	0.754	0.019	15	23	0.478	0.012	48	22	0.645	0.009	60	43	0.507	0.008	6	4	0.505	0.015	48	14	0.667	0.009	32	22
chrI	156293	T	A	2	9	0.504	0.018	14	24	0.436	0.010	25	18	0.496	0.010	18	17	0.544	0.010	59	51	0.594	0.006	4	0	0.755	0.019	13	14	0.476	0.012	29	12	0.645	0.008	28	34	0.508	0.008	10	10	0.504	0.015	25	11	0.666	0.009	27	22
chrI	156314	T	C	2	9	0.503	0.018	16	21	0.436	0.010	22	17	0.497	0.010	19	17	0.542	0.010	50	48	0.594	0.006	4	0	0.755	0.019	13	14	0.479	0.012	29	11	0.645	0.009	20	30	0.508	0.008	10	7	0.501	0.015	24	11	0.668	0.009	24	25
chrI	156355	A	G	3	7	0.503	0.018	17	20	0.436	0.010	20	20	0.497	0.010	19	12	0.542	0.010	58	30	0.594	0.006	5	4	0.755	0.019	9	21	0.479	0.012	41	6	0.645	0.009	22	33	0.508	0.008	7	7	0.501	0.015	28	7	0.668	0.009	14	25
chrI	156469	G	T	6	4	0.502	0.018	15	20	0.435	0.010	17	14	0.499	0.010	17	14	0.542	0.010	43	37	0.594	0.006	10	0	0.755	0.019	16	12	0.479	0.012	34	8	0.644	0.008	37	25	0.509	0.008	7	7	0.500	0.015	22	11	0.667	0.009	15	21
chrI	156552	T	C	10	0	0.504	0.018	13	23	0.435	0.010	15	14	0.498	0.010	21	18	0.543	0.010	34	32	0.593	0.006	12	3	0.755	0.019	10	6	0.478	0.012	23	9	0.646	0.008	39	20	0.508	0.008	8	6	0.503	0.015	23	10	0.668	0.009	15	20
chrI	156651	A	G	3	1	0.504	0.018	15	17	0.437	0.010	9	13	0.500	0.010	16	9	0.542	0.010	29	25	0.593	0.006	5	2	0.755	0.018	6	2	0.479	0.012	25	16	0.646	0.008	29	19	0.507	0.007	10	6	0.500	0.015	15	16	0.668	0.009	12	11
chrI	156676	A	C	2	1	0.504	0.018	14	17	0.437	0.010	5	11	0.500	0.010	12	10	0.542	0.010	31	23	0.593	0.006	2	3	0.755	0.018	4	3	0.479	0.012	22	11	0.646	0.008	25	23	0.507	0.007	7	4	0.500	0.015	16	12	0.668	0.009	12	14
chrI	156949	T	C	11	9	0.503	0.018	17	29	0.437	0.010	18	35	0.500	0.010	18	16	0.541	0.009	47	33	0.592	0.006	6	3	0.755	0.018	20	9	0.480	0.012	23	34	0.646	0.008	36	41	0.506	0.007	12	11	0.501	0.014	21	14	0.670	0.009	25	27
chrI	157114	A	G	4	7	0.503	0.018	7	13	0.435	0.010	14	18	0.500	0.010	11	10	0.541	0.009	38	31	0.593	0.006	2	2	0.755	0.018	10	11	0.480	0.012	20	9	0.647	0.008	34	41	0.506	0.007	2	13	0.500	0.014	11	15	0.671	0.009	17	12
chrI	157134	G	A	3	7	0.503	0.018	7	17	0.434	0.010	13	10	0.500	0.010	11	15	0.540	0.009	39	29	0.595	0.006	2	0	0.755	0.018	7	12	0.480	0.012	23	10	0.647	0.008	34	37	0.506	0.007	5	8	0.497	0.014	13	17	0.671	0.009	16	6
chrI	157174	T	G	2	7	0.503	0.018	18	16	0.434	0.010	15	9	0.500	0.010	10	12	0.540	0.009	35	28	0.595	0.006	1	1	0.755	0.018	6	5	0.480	0.012	28	15	0.647	0.008	26	38	0.506	0.007	7	5	0.497	0.014	16	10	0.672	0.009	13	6
chrI	157339	C	T	12	5	0.504	0.018	17	20	0.435	0.010	21	21	0.500	0.010	16	17	0.541	0.009	51	37	0.593	0.006	14	3	0.757	0.018	12	4	0.481	0.012	22	19	0.647	0.008	32	20	0.507	0.007	7	7	0.496	0.014	36	13	0.673	0.009	23	17
chrI	157428	G	A	12	4	0.504	0.018	14	20	0.433	0.010	15	16	0.500	0.010	22	16	0.540	0.009	41	26	0.593	0.006	18	3	0.756	0.018	13	1	0.480	0.012	23	28	0.648	0.008	25	22	0.507	0.007	8	4	0.498	0.014	31	8	0.672	0.009	19	19
chrI	157504	A	T	8	8	0.504	0.018	15	18	0.433	0.010	16	18	0.498	0.010	24	19	0.540	0.009	52	32	0.593	0.006	10	3	0.756	0.018	18	6	0.480	0.012	28	18	0.648	0.008	28	24	0.507	0.007	10	7	0.498	0.014	36	5	0.672	0.009	15	28
chrI	157672	G	C	2	7	0.504	0.018	13	12	0.435	0.010	15	19	0.498	0.010	29	19	0.540	0.009	45	29	0.591	0.006	1	0	0.757	0.018	17	12	0.481	0.012	27	13	0.647	0.008	23	30	0.506	0.007	13	12	0.499	0.014	29	10	0.673	0.009	16	13
chrI	157675	G	A	2	7	0.504	0.018	13	12	0.435	0.010	15	19	0.498	0.010	29	19	0.540	0.009	45	29	0.591	0.006	1	0	0.757	0.018	17	12	0.481	0.012	27	13	0.647	0.008	23	30	0.506	0.007	13	12	0.499	0.014	29	10	0.673	0.009	16	13
chrI	157912	C	G	7	8	0.504	0.018	15	12	0.434	0.010	9	9	0.497	0.010	16	13	0.538	0.009	44	39	0.593	0.006	9	0	0.756	0.018	11	10	0.482	0.012	30	20	0.646	0.008	23	24	0.507	0.007	4	2	0.500	0.014	9	17	0.671	0.009	19	7
chrI	157993	A	G	2	5	0.504	0.018	18	24	0.434	0.010	11	11	0.497	0.010	12	16	0.538	0.009	32	38	0.594	0.006	6	3	0.756	0.018	11	11	0.482	0.012	30	14	0.646	0.008	22	28	0.507	0.007	4	5	0.500	0.014	18	14	0.670	0.009	19	11
chrI	158089	A	G	5	4	0.504	0.018	11	23	0.434	0.010	12	13	0.497	0.010	4	14	0.538	0.009	31	23	0.593	0.006	5	0	0.757	0.018	11	9	0.483	0.012	32	15	0.647	0.008	25	21	0.506	0.007	3	3	0.500	0.014	21	10	0.670	0.009	15	17
chrI	158494	G	A	3	5	0.506	0.018	17	22	0.432	0.010	26	21	0.496	0.010	18	4	0.536	0.009	41	33	0.594	0.006	10	0	0.757	0.018	14	16	0.487	0.012	32	8	0.650	0.008	22	33	0.509	0.007	7	6	0.499	0.014	30	12	0.671	0.009	11	18
chrI	158597	C	T	5	4	0.506	0.018	15	13	0.435	0.010	13	16	0.496	0.010	17	5	0.534	0.009	51	31	0.595	0.006	7	1	0.760	0.018	10	10	0.488	0.012	26	9	0.650	0.008	28	24	0.509	0.007	8	5	0.501	0.014	26	12	0.673	0.009	13	13
chrI	158641	C	T	4	0	0.506	0.018	16	11	0.435	0.010	8	15	0.496	0.010	21	5	0.534	0.009	41	37	0.595	0.006	8	0	0.760	0.018	10	12	0.488	0.012	24	9	0.650	0.008	25	14	0.509	0.007	5	6	0.501	0.014	20	10	0.673	0.009	10	10
chrI	158843	A	G	3	2	0.507	0.018	24	15	0.434	0.010	7	16	0.497	0.010	23	11	0.532	0.009	45	39	0.596	0.006	6	4	0.760	0.018	10	14	0.489	0.011	28	21	0.650	0.008	30	19	0.510	0.007	9	16	0.502	0.014	31	3	0.670	0.008	12	22
chrI	158870	T	C	4	1	0.507	0.018	22	11	0.434	0.010	8	16	0.497	0.010	21	10	0.533	0.009	46	35	0.596	0.006	6	2	0.760	0.018	7	9	0.490	0.011	23	18	0.650	0.008	28	20	0.509	0.007	9	14	0.502	0.014	26	6	0.671	0.008	9	18
chrI	158971	A	G	11	9	0.507	0.018	15	15	0.434	0.010	13	20	0.497	0.010	15	11	0.533	0.009	59	34	0.596	0.006	7	3	0.760	0.018	11	19	0.490	0.011	23	23	0.650	0.008	34	31	0.509	0.007	3	13	0.503	0.014	31	21	0.671	0.008	15	20
chrI	159086	T	C	8	4	0.507	0.018	13	18	0.435	0.010	14	19	0.498	0.010	24	9	0.534	0.009	47	37	0.597	0.006	12	5	0.763	0.017	18	16	0.489	0.011	23	20	0.650	0.008	30	35	0.509	0.007	4	5	0.503	0.014	25	18	0.672	0.008	29	17
chrI	159100	A	T	7	6	0.507	0.018	16	17	0.435	0.010	17	19	0.498	0.010	27	9	0.534	0.009	51	36	0.597	0.006	12	4	0.763	0.017	19	19	0.489	0.011	31	19	0.650	0.008	32	38	0.509	0.007	6	4	0.503	0.014	28	14	0.672	0.008	30	19
chrI	159225	A	C	4	5	0.510	0.018	17	13	0.435	0.010	16	16	0.498	0.009	11	14	0.534	0.009	46	40	0.598	0.006	6	1	0.761	0.017	9	11	0.489	0.011	31	10	0.650	0.008	37	30	0.510	0.007	12	2	0.503	0.014	20	9	0.671	0.008	17	7
chrI	159798	G	A	3	1	0.512	0.018	7	4	0.436	0.010	12	13	0.498	0.009	10	11	0.530	0.009	35	28	0.598	0.006	4	0	0.760	0.017	6	12	0.486	0.011	15	7	0.648	0.008	22	20	0.508	0.007	2	7	0.502	0.014	21	6	0.666	0.009	5	6
chrI	159842	T	A	0	0	0.512	0.018	3	5	0.436	0.010	10	10	0.498	0.009	8	9	0.530	0.009	18	18	0.598	0.006	4	0	0.760	0.017	2	6	0.486	0.011	9	4	0.648	0.008	17	11	0.508	0.007	2	2	0.502	0.014	11	2	0.668	0.009	6	6
chrI	160002	C	T	0	3	0.511	0.018	2	4	0.438	0.010	3	3	0.500	0.009	3	6	0.530	0.009	19	10	0.598	0.006	2	0	0.760	0.017	4	3	0.486	0.011	9	3	0.649	0.008	9	13	0.507	0.007	2	0	0.504	0.014	5	2	0.668	0.009	5	4
chrI	161362	G	A	2	3	0.510	0.018	7	3	0.439	0.009	6	3	0.499	0.009	5	3	0.532	0.009	15	10	0.600	0.006	4	0	0.764	0.017	5	9	0.487	0.011	10	1	0.648	0.008	12	12	0.507	0.007	4	5	0.506	0.014	8	3	0.665	0.008	9	3
chrI	161379	G	A	2	3	0.510	0.018	7	5	0.439	0.009	11	4	0.499	0.009	9	6	0.532	0.009	20	12	0.600	0.006	8	0	0.764	0.017	6	9	0.487	0.011	14	3	0.648	0.008	20	16	0.507	0.007	2	7	0.506	0.014	8	7	0.665	0.008	10	8
chrI	161401	G	A	0	3	0.510	0.018	4	7	0.439	0.009	6	10	0.499	0.009	3	12	0.532	0.009	15	20	0.600	0.006	2	5	0.764	0.017	5	14	0.487	0.011	8	9	0.648	0.008	8	29	0.507	0.007	1	8	0.506	0.014	6	9	0.665	0.008	6	12
chrI	166245	A	T	8	4	0.517	0.017	18	30	0.444	0.009	35	26	0.497	0.009	30	22	0.526	0.009	79	44	0.606	0.006	16	3	0.767	0.015	20	12	0.490	0.011	36	35	0.643	0.008	45	41	0.504	0.007	12	15	0.511	0.014	54	19	0.666	0.008	30	29
chrI	166369	T	C	14	16	0.517	0.017	26	37	0.444	0.009	38	22	0.497	0.009	43	27	0.526	0.009	102	59	0.606	0.006	13	8	0.767	0.015	39	19	0.490	0.011	54	42	0.643	0.008	56	48	0.504	0.007	13	21	0.511	0.014	53	39	0.666	0.008	36	34
chrI	166429	A	G	8	13	0.517	0.017	21	37	0.444	0.009	26	25	0.497	0.009	43	25	0.526	0.009	82	48	0.606	0.006	16	4	0.767	0.015	29	18	0.490	0.011	47	35	0.643	0.008	51	51	0.504	0.007	13	13	0.511	0.014	52	14	0.666	0.008	25	40
chrI	166443	G	C	7	12	0.517	0.017	17	35	0.444	0.009	23	23	0.497	0.009	40	23	0.526	0.009	75	45	0.606	0.006	17	2	0.767	0.015	26	16	0.490	0.011	44	31	0.643	0.008	40	46	0.504	0.007	13	11	0.511	0.014	44	13	0.666	0.008	23	40
chrI	166571	G	A	11	5	0.517	0.017	18	9	0.444	0.009	15	5	0.497	0.009	13	12	0.526	0.009	23	21	0.606	0.006	17	0	0.767	0.015	10	7	0.490	0.011	23	6	0.643	0.008	25	24	0.504	0.007	8	2	0.511	0.014	20	4	0.666	0.008	17	14
chrI	166733	A	G	10	5	0.516	0.017	10	20	0.445	0.009	9	9	0.497	0.009	13	18	0.529	0.009	28	31	0.607	0.006	5	1	0.766	0.015	12	9	0.489	0.011	25	10	0.642	0.008	26	32	0.505	0.007	7	3	0.510	0.014	15	6	0.667	0.008	16	10
chrI	166767	T	C	7	2	0.516	0.017	14	19	0.445	0.009	8	12	0.497	0.009	22	14	0.529	0.009	34	32	0.607	0.006	7	1	0.766	0.015	12	12	0.489	0.011	32	19	0.642	0.008	29	38	0.505	0.007	11	4	0.510	0.014	19	8	0.667	0.008	23	17
chrI	166820	C	T	8	7	0.516	0.017	22	23	0.445	0.009	10	18	0.497	0.009	26	16	0.529	0.009	47	35	0.607	0.006	2	0	0.766	0.015	17	11	0.489	0.011	39	18	0.642	0.008	33	34	0.505	0.007	13	9	0.510	0.014	25	15	0.667	0.008	22	26
chrI	166848	G	C	8	6	0.516	0.017	21	20	0.445	0.009	13	19	0.498	0.009	24	14	0.529	0.009	47	37	0.609	0.006	2	0	0.766	0.015	13	12	0.489	0.011	34	19	0.644	0.008	33	33	0.505	0.007	13	8	0.510	0.014	21	13	0.669	0.008	18	24
chrI	166865	C	T	5	6	0.516	0.017	25	28	0.445	0.009	17	27	0.498	0.009	31	19	0.529	0.009	60	44	0.609	0.006	8	1	0.766	0.015	13	16	0.489	0.011	35	25	0.644	0.008	41	38	0.505	0.007	12	9	0.510	0.014	30	16	0.669	0.008	19	28
chrI	166931	A	G	4	4	0.516	0.017	18	29	0.445	0.009	14	20	0.498	0.009	28	25	0.529	0.009	58	46	0.609	0.006	11	3	0.766	0.015	11	22	0.489	0.011	32	25	0.644	0.008	37	35	0.505	0.007	10	10	0.510	0.014	34	15	0.669	0.008	20	21
chrI	167064	C	T	4	3	0.514	0.017	8	15	0.445	0.009	18	23	0.498	0.009	27	14	0.529	0.009	62	37	0.609	0.006	9	0	0.766	0.015	13	23	0.489	0.011	34	18	0.644	0.008	32	44	0.506	0.007	7	8	0.510	0.014	19	12	0.669	0.008	23	20
chrI	167070	C	G	5	2	0.514	0.017	10	14	0.445	0.009	18	26	0.498	0.009	27	15	0.529	0.009	63	35	0.609	0.006	12	0	0.766	0.015	13	23	0.489	0.011	34	19	0.644	0.008	34	49	0.506	0.007	8	10	0.510	0.014	18	12	0.669	0.008	23	20
chrI	167179	T	C	3	0	0.514	0.017	10	23	0.446	0.009	27	19	0.499	0.009	25	24	0.528	0.009	57	25	0.610	0.006	8	1	0.765	0.015	9	20	0.490	0.011	35	14	0.645	0.008	38	29	0.506	0.007	3	9	0.512	0.014	14	9	0.670	0.008	20	15
chrI	168203	A	T	3	3	0.510	0.017	18	21	0.443	0.009	17	18	0.499	0.009	19	18	0.525	0.009	40	32	0.610	0.006	3	0	0.766	0.015	10	11	0.489	0.011	21	12	0.643	0.007	39	36	0.507	0.007	4	8	0.508	0.013	20	12	0.667	0.008	29	17
chrI	168413	C	A	7	6	0.510	0.017	12	22	0.443	0.009	16	18	0.498	0.009	26	14	0.524	0.009	47	28	0.610	0.006	6	2	0.766	0.015	15	10	0.489	0.011	33	16	0.642	0.007	42	37	0.506	0.007	10	10	0.508	0.013	33	12	0.667	0.008	24	21
chrI	169476	T	C	9	5	0.505	0.016	22	25	0.443	0.009	38	24	0.494	0.009	32	26	0.522	0.009	68	48	0.607	0.006	17	3	0.761	0.015	20	27	0.494	0.010	51	32	0.643	0.007	45	50	0.505	0.007	19	17	0.512	0.013	29	16	0.671	0.008	36	23
chrI	169638	T	C	14	5	0.507	0.016	12	23	0.442	0.009	25	18	0.493	0.008	21	24	0.522	0.008	73	35	0.607	0.006	12	2	0.762	0.015	19	25	0.495	0.010	44	18	0.644	0.007	46	44	0.506	0.007	10	17	0.515	0.013	26	27	0.670	0.008	39	20
chrI	169689	C	T	8	4	0.507	0.016	19	20	0.442	0.009	26	21	0.494	0.008	28	26	0.522	0.008	77	40	0.607	0.006	15	0	0.762	0.015	16	28	0.495	0.010	46	15	0.643	0.007	43	44	0.505	0.007	10	14	0.513	0.013	22	33	0.671	0.008	36	20
chrI	170321	C	T	14	18	0.506	0.016	21	20	0.442	0.009	25	37	0.493	0.008	35	26	0.521	0.008	68	39	0.606	0.006	18	4	0.760	0.015	25	11	0.495	0.010	42	26	0.642	0.007	51	36	0.505	0.007	15	7	0.515	0.013	25	13	0.670	0.008	38	30
chrI	170726	C	T	5	4	0.505	0.016	13	23	0.441	0.009	26	19	0.493	0.008	27	14	0.519	0.008	62	28	0.606	0.006	11	0	0.760	0.014	14	20	0.495	0.010	36	22	0.641	0.007	37	27	0.504	0.006	8	6	0.517	0.013	42	7	0.670	0.008	31	25
chrI	170945	A	G	8	14	0.507	0.016	25	32	0.442	0.009	47	37	0.493	0.008	47	30	0.521	0.008	98	53	0.607	0.006	13	3	0.760	0.014	31	26	0.494	0.010	57	36	0.642	0.007	55	61	0.504	0.006	17	21	0.521	0.013	70	23	0.670	0.008	35	55
chrI	171254	C	T	7	13	0.508	0.016	11	25	0.441	0.009	23	15	0.495	0.008	32	19	0.520	0.008	48	36	0.608	0.005	6	0	0.759	0.014	10	21	0.492	0.010	43	19	0.639	0.007	25	37	0.505	0.006	17	16	0.518	0.013	28	21	0.669	0.008	23	23
chrI	171389	A	G	1	10	0.507	0.016	16	25	0.442	0.009	15	15	0.495	0.008	17	23	0.518	0.008	37	37	0.609	0.005	6	1	0.759	0.014	5	12	0.492	0.010	42	25	0.639	0.007	28	37	0.505	0.006	4	8	0.517	0.013	19	29	0.668	0.008	21	25
chrI	171975	A	G	2	2	0.506	0.016	1	1	0.443	0.009	8	6	0.494	0.008	1	7	0.517	0.008	12	10	0.608	0.005	2	0	0.762	0.014	1	4	0.492	0.010	5	2	0.639	0.007	3	4	0.506	0.006	0	4	0.516	0.013	5	4	0.669	0.008	1	0
chrI	172113	C	A	8	7	0.511	0.016	9	7	0.443	0.009	10	3	0.493	0.008	10	4	0.520	0.008	19	8	0.609	0.005	2	1	0.761	0.014	2	5	0.491	0.010	14	3	0.639	0.007	12	11	0.509	0.006	4	9	0.517	0.013	9	1	0.671	0.008	7	13
chrI	172129	A	T	7	8	0.511	0.016	8	6	0.443	0.009	10	2	0.493	0.008	10	5	0.520	0.008	19	6	0.609	0.005	2	1	0.763	0.014	2	4	0.491	0.010	11	3	0.639	0.007	13	11	0.509	0.006	7	9	0.517	0.013	9	1	0.671	0.008	6	12
chrI	172585	A	T	2	2	0.511	0.016	6	16	0.442	0.009	9	8	0.494	0.008	8	9	0.519	0.008	30	24	0.608	0.005	5	0	0.766	0.014	1	6	0.490	0.010	19	9	0.640	0.007	12	13	0.510	0.006	7	6	0.517	0.013	8	10	0.672	0.008	15	9
chrI	173222	A	C	6	6	0.513	0.016	9	14	0.443	0.009	16	19	0.493	0.008	18	13	0.518	0.008	37	32	0.607	0.005	3	1	0.768	0.014	8	13	0.490	0.010	25	11	0.640	0.007	15	23	0.512	0.006	4	11	0.519	0.013	16	16	0.672	0.007	14	17
chrI	173245	C	T	7	5	0.513	0.016	15	13	0.443	0.009	17	20	0.493	0.008	18	13	0.518	0.008	39	32	0.608	0.005	5	1	0.768	0.014	8	15	0.490	0.010	24	12	0.640	0.007	16	23	0.511	0.006	4	11	0.519	0.013	22	10	0.672	0.007	17	22
chrI	173375	A	G	8	5	0.513	0.016	11	6	0.442	0.009	13	21	0.492	0.008	8	11	0.519	0.008	34	33	0.607	0.005	11	2	0.768	0.014	9	18	0.489	0.010	31	13	0.641	0.007	13	33	0.511	0.006	5	11	0.518	0.013	27	8	0.673	0.007	23	18
chrI	173405	C	T	7	4	0.513	0.016	9	5	0.442	0.009	12	25	0.492	0.008	8	10	0.519	0.008	38	28	0.607	0.005	13	3	0.768	0.014	9	14	0.489	0.010	30	12	0.641	0.007	14	26	0.511	0.006	6	10	0.518	0.013	28	9	0.673	0.007	28	13
chrI	173438	G	C	5	4	0.512	0.016	8	4	0.441	0.009	8	21	0.491	0.008	4	10	0.518	0.008	35	24	0.607	0.005	14	1	0.768	0.014	4	14	0.490	0.010	19	11	0.641	0.007	11	17	0.511	0.006	4	4	0.518	0.013	25	6	0.673	0.007	26	9
chrI	173441	C	T	5	4	0.512	0.016	8	4	0.441	0.009	8	21	0.491	0.008	4	10	0.518	0.008	35	24	0.607	0.005	14	1	0.768	0.014	4	14	0.490	0.010	19	11	0.641	0.007	11	17	0.511	0.006	4	4	0.518	0.013	25	6	0.673	0.007	26	9
chrI	173447	G	A	6	4	0.512	0.016	9	2	0.441	0.009	9	20	0.491	0.008	4	9	0.518	0.008	41	25	0.607	0.005	15	1	0.768	0.014	4	15	0.490	0.010	23	10	0.641	0.007	13	18	0.511	0.006	4	4	0.518	0.013	22	7	0.673	0.007	26	8
chrI	173462	C	T	8	7	0.512	0.016	11	3	0.441	0.009	9	16	0.491	0.008	5	8	0.518	0.008	49	27	0.607	0.005	12	1	0.768	0.014	7	14	0.490	0.010	24	8	0.641	0.007	16	15	0.511	0.006	5	4	0.518	0.013	24	8	0.673	0.007	28	7
chrI	173498	T	G	7	6	0.512	0.016	12	2	0.441	0.009	12	9	0.491	0.008	6	6	0.518	0.008	37	18	0.607	0.005	11	0	0.768	0.014	6	7	0.490	0.010	20	7	0.641	0.007	14	6	0.511	0.006	6	3	0.518	0.013	19	5	0.673	0.007	19	4
chrI	173528	G	A	6	4	0.512	0.016	12	3	0.441	0.009	13	4	0.491	0.008	6	8	0.518	0.008	36	22	0.607	0.005	11	0	0.768	0.014	6	2	0.490	0.010	21	6	0.641	0.007	21	4	0.511	0.006	5	2	0.518	0.013	17	4	0.673	0.007	15	5
chrI	173642	C	A	4	2	0.512	0.016	13	12	0.441	0.009	19	13	0.491	0.008	17	17	0.517	0.008	43	23	0.607	0.005	5	0	0.768	0.014	11	9	0.491	0.010	28	5	0.640	0.007	21	14	0.510	0.006	8	3	0.517	0.013	27	6	0.673	0.007	8	18
chrI	173942	G	A	11	7	0.512	0.016	21	26	0.442	0.009	16	31	0.494	0.008	27	22	0.516	0.008	62	28	0.609	0.005	11	2	0.766	0.014	21	13	0.490	0.010	51	21	0.637	0.007	40	30	0.510	0.006	7	4	0.515	0.013	39	21	0.673	0.007	28	36
chrI	174371	T	C	0	10	0.512	0.016	25	22	0.442	0.009	22	20	0.494	0.008	22	23	0.516	0.008	60	38	0.607	0.005	14	0	0.767	0.014	21	19	0.489	0.010	39	20	0.638	0.007	25	33	0.511	0.006	8	11	0.516	0.013	28	20	0.675	0.007	20	35
chrI	174484	A	G	9	23	0.508	0.016	34	22	0.444	0.008	22	33	0.494	0.008	25	43	0.518	0.008	62	60	0.609	0.005	15	0	0.769	0.014	23	21	0.489	0.010	48	24	0.639	0.007	45	45	0.510	0.006	12	19	0.513	0.012	53	17	0.673	0.007	26	35
chrI	174727	A	G	11	19	0.512	0.015	27	42	0.444	0.008	37	45	0.494	0.008	38	41	0.519	0.008	87	55	0.609	0.005	24	4	0.768	0.014	32	28	0.488	0.010	64	37	0.638	0.007	37	48	0.512	0.006	20	23	0.511	0.012	62	32	0.674	0.007	41	24
chrI	174746	T	G	14	21	0.512	0.015	27	43	0.444	0.008	46	47	0.494	0.008	45	36	0.519	0.008	81	55	0.609	0.005	17	8	0.768	0.014	20	25	0.488	0.010	68	33	0.638	0.007	43	46	0.512	0.006	21	19	0.511	0.012	56	38	0.674	0.007	38	25
chrI	174827	A	G	8	7	0.512	0.015	13	28	0.444	0.008	43	31	0.494	0.008	22	25	0.519	0.008	80	48	0.609	0.005	17	5	0.768	0.014	12	17	0.488	0.010	50	27	0.638	0.007	34	36	0.512	0.006	12	10	0.511	0.012	38	26	0.674	0.007	32	22
chrI	175318	C	G	24	25	0.513	0.015	54	48	0.444	0.008	45	52	0.495	0.008	53	42	0.518	0.008	98	81	0.611	0.005	26	2	0.769	0.014	45	42	0.489	0.010	88	44	0.639	0.007	81	65	0.513	0.006	32	24	0.512	0.012	80	37	0.670	0.007	55	45
chrI	175444	C	T	16	20	0.513	0.015	27	43	0.445	0.008	36	35	0.495	0.008	42	38	0.518	0.008	72	39	0.611	0.005	11	1	0.769	0.014	33	18	0.488	0.010	66	35	0.640	0.007	56	40	0.512	0.006	12	15	0.512	0.012	58	12	0.670	0.007	35	31
chrI	175532	G	A	6	6	0.513	0.015	22	25	0.445	0.008	20	22	0.495	0.008	28	22	0.518	0.008	70	31	0.611	0.005	10	2	0.769	0.014	8	6	0.488	0.010	33	24	0.640	0.007	35	32	0.512	0.006	13	9	0.512	0.012	33	11	0.670	0.007	23	15
chrI	175573	G	A	8	3	0.513	0.015	14	24	0.445	0.008	17	14	0.495	0.008	25	18	0.518	0.008	49	34	0.611	0.005	7	0	0.768	0.014	5	5	0.489	0.010	28	18	0.640	0.007	23	28	0.512	0.006	11	7	0.512	0.012	29	12	0.670	0.007	18	11
chrI	175876	C	T	9	7	0.513	0.015	8	11	0.445	0.008	11	12	0.495	0.008	9	14	0.518	0.008	21	13	0.611	0.005	7	0	0.768	0.014	12	4	0.487	0.010	16	12	0.639	0.007	24	12	0.513	0.006	0	0	0.512	0.012	18	6	0.669	0.007	15	9
chrI	175963	A	G	4	4	0.512	0.015	9	10	0.445	0.008	15	4	0.495	0.008	10	9	0.518	0.008	22	12	0.611	0.005	5	0	0.768	0.014	7	3	0.487	0.010	16	14	0.639	0.007	11	15	0.513	0.006	0	2	0.511	0.012	14	8	0.669	0.007	18	17
chrI	176001	T	C	1	2	0.512	0.015	7	8	0.445	0.008	9	2	0.495	0.008	9	8	0.518	0.008	17	11	0.611	0.005	3	0	0.768	0.014	0	3	0.487	0.010	11	7	0.639	0.007	6	16	0.512	0.006	0	1	0.511	0.012	12	7	0.669	0.007	15	14
chrI	176015	T	C	0	1	0.512	0.015	6	7	0.445	0.008	9	1	0.495	0.008	6	7	0.518	0.008	16	11	0.611	0.005	1	0	0.768	0.014	0	3	0.487	0.010	11	7	0.639	0.007	7	16	0.512	0.006	0	1	0.511	0.012	9	6	0.669	0.007	15	15
chrI	176220	T	C	1	0	0.513	0.015	3	3	0.446	0.008	2	3	0.494	0.008	3	1	0.519	0.008	15	5	0.611	0.005	0	0	0.769	0.014	2	2	0.486	0.010	4	1	0.639	0.007	11	15	0.512	0.006	0	2	0.511	0.012	5	2	0.668	0.007	5	5
chrI	176266	A	T	2	0	0.513	0.015	4	3	0.446	0.008	1	6	0.494	0.008	2	3	0.519	0.008	17	12	0.611	0.005	0	0	0.769	0.014	5	2	0.486	0.010	6	2	0.639	0.007	10	16	0.512	0.006	1	4	0.511	0.012	4	6	0.668	0.007	5	3
chrI	176274	A	T	2	0	0.513	0.015	4	3	0.446	0.008	1	7	0.494	0.008	2	5	0.519	0.008	18	13	0.611	0.005	0	0	0.769	0.014	5	2	0.486	0.010	7	2	0.639	0.007	11	15	0.512	0.006	1	4	0.511	0.012	6	3	0.668	0.007	5	4
chrI	176431	A	G	2	2	0.513	0.015	1	3	0.446	0.008	4	0	0.494	0.008	2	1	0.519	0.008	17	6	0.611	0.005	0	1	0.769	0.014	3	2	0.486	0.010	4	0	0.639	0.007	6	7	0.512	0.006	1	0	0.511	0.012	7	4	0.668	0.007	0	3
chrI	176858	A	G	10	13	0.513	0.015	20	16	0.445	0.008	21	35	0.496	0.008	28	29	0.518	0.008	65	39	0.611	0.005	8	0	0.769	0.014	18	19	0.486	0.010	42	21	0.640	0.007	41	34	0.513	0.006	15	11	0.513	0.012	38	27	0.668	0.007	31	22
chrI	176948	A	G	9	11	0.512	0.015	18	16	0.444	0.008	20	26	0.496	0.008	30	32	0.518	0.008	66	36	0.612	0.005	8	2	0.769	0.014	8	14	0.486	0.010	37	14	0.640	0.007	28	33	0.513	0.006	7	6	0.513	0.012	34	25	0.668	0.007	24	19
chrI	177206	T	C	10	10	0.511	0.015	18	36	0.445	0.008	23	38	0.496	0.008	25	29	0.519	0.008	65	65	0.612	0.005	12	3	0.767	0.014	19	28	0.486	0.010	38	26	0.640	0.007	45	41	0.513	0.006	12	15	0.513	0.012	37	14	0.667	0.007	36	17
chrI	177217	A	G	9	11	0.511	0.015	19	32	0.445	0.008	20	31	0.496	0.008	24	28	0.519	0.008	64	64	0.612	0.005	13	3	0.767	0.014	21	22	0.486	0.010	35	25	0.640	0.007	45	39	0.513	0.006	12	17	0.513	0.012	37	13	0.667	0.007	34	19
chrI	177450	G	A	4	3	0.512	0.015	13	35	0.448	0.008	21	16	0.495	0.008	26	23	0.519	0.008	57	44	0.614	0.005	8	2	0.768	0.014	15	17	0.485	0.010	41	28	0.640	0.007	36	35	0.511	0.006	11	9	0.513	0.012	34	13	0.665	0.007	18	14
chrI	177667	T	C	7	18	0.511	0.015	34	27	0.447	0.008	43	27	0.495	0.008	20	23	0.518	0.008	76	56	0.613	0.005	13	4	0.771	0.014	23	23	0.488	0.010	42	24	0.639	0.007	39	50	0.512	0.006	13	23	0.513	0.012	48	22	0.665	0.007	38	38
chrI	177875	C	A	2	5	0.511	0.015	21	21	0.448	0.008	21	26	0.495	0.008	21	23	0.518	0.008	63	55	0.614	0.005	8	2	0.770	0.014	21	22	0.487	0.010	44	25	0.639	0.007	47	48	0.511	0.006	13	10	0.513	0.012	39	19	0.664	0.007	19	21
chrI	178009	G	A	5	1	0.511	0.015	18	30	0.448	0.008	13	21	0.495	0.008	19	19	0.518	0.008	77	37	0.614	0.005	15	2	0.770	0.014	10	10	0.487	0.010	41	20	0.639	0.007	36	42	0.511	0.006	10	4	0.513	0.012	31	10	0.664	0.007	23	28
chrI	178028	C	T	3	0	0.511	0.015	17	33	0.448	0.008	13	19	0.495	0.008	14	19	0.518	0.008	81	38	0.614	0.005	12	1	0.770	0.014	13	12	0.487	0.010	39	19	0.639	0.007	35	43	0.511	0.006	10	5	0.512	0.012	36	8	0.665	0.007	24	28
chrI	178204	C	G	21	4	0.509	0.015	21	33	0.448	0.008	20	20	0.496	0.008	18	20	0.517	0.008	71	29	0.614	0.005	12	0	0.771	0.014	10	14	0.487	0.010	37	20	0.639	0.007	44	39	0.513	0.006	7	15	0.510	0.013	47	6	0.665	0.007	36	21
chrI	178224	G	A	23	4	0.508	0.015	19	36	0.448	0.008	21	23	0.497	0.008	19	21	0.516	0.008	63	31	0.614	0.005	12	0	0.771	0.014	11	19	0.486	0.010	42	21	0.639	0.007	52	40	0.513	0.006	12	17	0.510	0.013	38	13	0.665	0.007	38	23
chrI	178270	A	C	22	5	0.510	0.015	21	30	0.449	0.008	32	23	0.497	0.008	18	20	0.517	0.008	67	34	0.615	0.005	11	0	0.771	0.014	14	20	0.487	0.010	40	24	0.638	0.007	55	42	0.512	0.006	13	18	0.512	0.013	34	11	0.665	0.007	32	29
chrI	178448	C	T	5	4	0.510	0.015	7	18	0.449	0.008	7	17	0.497	0.008	20	18	0.517	0.008	37	25	0.615	0.005	3	2	0.771	0.014	5	7	0.487	0.010	31	11	0.639	0.007	28	24	0.513	0.006	8	4	0.510	0.013	18	13	0.665	0.007	19	23
chrI	178541	A	G	3	5	0.510	0.015	11	24	0.448	0.008	13	28	0.496	0.008	18	22	0.518	0.008	39	30	0.615	0.005	9	1	0.772	0.014	13	9	0.487	0.010	22	19	0.638	0.007	37	21	0.513	0.006	5	6	0.512	0.013	23	7	0.666	0.007	25	20
chrI	178563	T	C	2	6	0.510	0.015	15	30	0.448	0.008	14	31	0.496	0.008	25	27	0.518	0.008	48	31	0.615	0.005	11	1	0.772	0.014	15	12	0.487	0.010	28	22	0.638	0.007	48	22	0.513	0.006	8	8	0.512	0.013	24	9	0.666	0.007	26	25
chrI	178802	A	G	3	8	0.510	0.016	25	38	0.449	0.009	8	33	0.497	0.008	19	25	0.517	0.008	70	34	0.615	0.005	19	7	0.771	0.014	12	11	0.487	0.010	32	21	0.639	0.007	46	36	0.513	0.006	14	10	0.511	0.013	41	30	0.665	0.007	21	24
chrI	178905	G	T	0	5	0.510	0.016	9	13	0.449	0.009	12	18	0.497	0.008	17	9	0.517	0.008	39	34	0.615	0.005	5	0	0.771	0.014	5	7	0.487	0.010	17	15	0.639	0.007	29	26	0.513	0.006	2	9	0.511	0.013	24	9	0.665	0.007	11	15
chrI	178989	A	T	4	4	0.510	0.016	11	10	0.448	0.009	13	16	0.497	0.008	11	5	0.516	0.008	43	32	0.615	0.005	1	1	0.771	0.014	4	2	0.486	0.010	22	6	0.639	0.007	24	21	0.513	0.006	5	6	0.510	0.013	13	9	0.664	0.007	10	14
chrI	179051	A	G	0	6	0.510	0.016	7	9	0.448	0.009	9	14	0.497	0.008	6	7	0.516	0.008	38	15	0.615	0.005	2	4	0.771	0.014	5	1	0.486	0.010	19	11	0.639	0.007	16	16	0.513	0.006	2	6	0.510	0.013	11	6	0.664	0.007	5	11
chrI	179052	A	G	0	6	0.510	0.016	7	9	0.448	0.009	9	14	0.497	0.008	6	7	0.516	0.008	38	15	0.615	0.005	2	4	0.771	0.014	5	1	0.486	0.010	19	11	0.639	0.007	16	16	0.513	0.006	2	6	0.510	0.013	11	6	0.664	0.007	5	11
chrI	179055	T	C	0	6	0.510	0.016	7	9	0.448	0.009	9	14	0.497	0.008	6	7	0.516	0.008	38	15	0.615	0.005	2	4	0.771	0.014	5	1	0.486	0.010	19	11	0.639	0.007	16	16	0.513	0.006	2	6	0.510	0.013	11	6	0.664	0.007	5	11
chrI	179149	G	C	3	2	0.511	0.016	8	5	0.447	0.009	11	8	0.497	0.008	13	8	0.515	0.008	34	11	0.615	0.005	7	1	0.771	0.014	5	4	0.486	0.010	14	9	0.640	0.007	15	16	0.513	0.006	5	2	0.510	0.013	16	5	0.664	0.007	11	10
chrI	179221	A	G	2	2	0.511	0.016	6	15	0.446	0.009	10	16	0.497	0.008	13	14	0.516	0.008	50	13	0.616	0.005	2	1	0.772	0.014	6	7	0.486	0.010	18	7	0.640	0.007	16	7	0.514	0.006	4	5	0.510	0.013	12	8	0.665	0.007	11	11
chrI	179402	T	C	11	11	0.511	0.016	19	33	0.446	0.009	27	27	0.497	0.008	35	26	0.516	0.008	71	33	0.616	0.005	21	0	0.772	0.014	29	18	0.486	0.010	52	18	0.640	0.007	45	25	0.514	0.006	15	12	0.510	0.013	44	19	0.665	0.007	23	28
chrI	179588	A	G	10	2	0.511	0.016	27	22	0.447	0.009	29	32	0.497	0.008	30	32	0.517	0.008	91	46	0.616	0.005	12	1	0.772	0.014	14	18	0.487	0.010	47	26	0.639	0.007	54	38	0.513	0.006	11	7	0.509	0.013	55	19	0.666	0.007	37	28
chrI	179610	C	T	10	2	0.511	0.016	27	22	0.447	0.009	27	28	0.497	0.008	24	34	0.517	0.008	87	43	0.616	0.005	13	3	0.772	0.014	15	13	0.487	0.010	47	24	0.639	0.007	44	41	0.513	0.006	12	9	0.509	0.013	47	15	0.666	0.007	37	27
chrI	179706	C	G	18	4	0.512	0.016	29	33	0.448	0.009	27	32	0.496	0.008	32	31	0.517	0.008	65	48	0.617	0.005	19	2	0.772	0.014	17	17	0.487	0.010	58	24	0.638	0.007	55	39	0.514	0.006	12	9	0.510	0.013	43	23	0.665	0.007	43	39
chrI	179796	A	C	16	13	0.512	0.016	27	34	0.449	0.009	29	22	0.496	0.008	21	28	0.517	0.008	64	49	0.616	0.005	16	0	0.772	0.014	21	15	0.487	0.010	39	21	0.638	0.007	59	40	0.515	0.006	11	7	0.508	0.013	32	32	0.665	0.007	27	39
chrI	179823	T	C	23	13	0.512	0.016	23	32	0.449	0.009	31	22	0.496	0.008	14	24	0.517	0.008	73	44	0.616	0.005	13	0	0.772	0.014	18	14	0.487	0.010	37	20	0.638	0.007	56	44	0.515	0.006	10	7	0.508	0.013	41	31	0.665	0.007	27	33
chrI	179877	C	T	20	6	0.512	0.016	17	21	0.449	0.009	20	20	0.496	0.008	12	17	0.517	0.008	63	24	0.616	0.005	6	0	0.772	0.014	17	12	0.487	0.010	26	20	0.638	0.007	49	34	0.515	0.006	5	5	0.508	0.013	31	23	0.665	0.007	22	23
chrI	179942	C	T	18	4	0.512	0.016	13	15	0.448	0.009	17	17	0.496	0.008	14	14	0.517	0.008	58	17	0.616	0.005	11	0	0.772	0.014	14	8	0.487	0.010	29	15	0.638	0.007	38	18	0.514	0.006	5	2	0.509	0.013	25	25	0.665	0.007	17	16
chrI	179951	A	G	15	3	0.510	0.016	14	16	0.447	0.009	17	15	0.496	0.008	14	13	0.517	0.008	55	16	0.617	0.005	11	0	0.773	0.014	14	7	0.487	0.010	28	14	0.638	0.007	39	16	0.514	0.006	5	2	0.509	0.013	24	20	0.665	0.007	17	15
chrI	179996	A	G	6	2	0.510	0.016	9	9	0.447	0.009	10	7	0.496	0.008	17	15	0.517	0.008	39	19	0.617	0.005	5	0	0.773	0.014	12	5	0.487	0.010	21	6	0.638	0.007	21	12	0.514	0.006	5	3	0.509	0.013	21	11	0.665	0.007	15	7
chrI	180069	A	G	2	1	0.510	0.016	11	6	0.447	0.009	14	8	0.497	0.008	12	9	0.514	0.008	29	11	0.617	0.005	11	1	0.774	0.014	3	6	0.486	0.010	20	8	0.639	0.007	18	17	0.514	0.006	1	5	0.511	0.013	18	5	0.664	0.007	14	8
chrI	180139	A	G	3	4	0.510	0.016	13	9	0.447	0.009	10	11	0.495	0.008	9	5	0.515	0.008	24	7	0.618	0.005	8	4	0.772	0.014	7	8	0.484	0.010	27	9	0.639	0.007	26	19	0.514	0.006	2	4	0.509	0.013	13	4	0.664	0.007	11	13
chrI	180221	A	G	0	1	0.510	0.016	5	12	0.446	0.009	12	6	0.496	0.008	2	15	0.514	0.008	19	9	0.618	0.005	5	3	0.772	0.014	5	6	0.486	0.010	12	11	0.639	0.007	12	22	0.513	0.006	2	8	0.510	0.013	9	6	0.665	0.007	6	13
chrI	180231	A	G	1	1	0.510	0.016	5	12	0.446	0.009	12	8	0.496	0.008	1	16	0.514	0.008	19	8	0.618	0.005	4	2	0.772	0.014	4	6	0.486	0.010	9	10	0.639	0.007	16	25	0.513	0.006	2	8	0.510	0.013	15	6	0.665	0.007	7	13
chrI	180277	T	G	0	1	0.510	0.016	2	10	0.446	0.009	10	8	0.496	0.008	4	12	0.514	0.008	16	5	0.618	0.005	4	2	0.772	0.014	1	7	0.486	0.010	7	8	0.639	0.007	9	21	0.513	0.006	2	9	0.510	0.013	12	5	0.665	0.007	12	8
chrI	180286	A	G	0	1	0.510	0.016	2	10	0.446	0.009	10	8	0.496	0.008	4	12	0.514	0.008	16	5	0.618	0.005	4	2	0.772	0.014	1	7	0.486	0.010	7	8	0.639	0.007	9	21	0.513	0.006	2	9	0.510	0.013	12	5	0.665	0.007	12	8
chrI	180327	C	T	6	4	0.509	0.016	10	15	0.447	0.009	15	18	0.496	0.008	12	10	0.514	0.008	25	13	0.618	0.005	6	2	0.773	0.014	10	9	0.485	0.010	15	14	0.640	0.007	15	32	0.514	0.006	5	5	0.510	0.013	21	4	0.665	0.007	17	13
chrI	180592	A	G	9	10	0.509	0.016	22	34	0.447	0.009	26	29	0.496	0.008	23	39	0.514	0.008	64	48	0.618	0.005	17	8	0.773	0.014	19	32	0.485	0.010	37	25	0.640	0.007	69	62	0.514	0.006	17	14	0.510	0.013	28	34	0.665	0.007	28	29
chrI	180644	G	A	10	14	0.509	0.016	18	28	0.447	0.009	26	16	0.496	0.008	26	33	0.514	0.008	63	43	0.618	0.005	10	7	0.773	0.014	21	22	0.485	0.010	35	23	0.640	0.007	52	60	0.514	0.006	21	10	0.510	0.013	21	13	0.665	0.007	24	25
chrI	180646	C	T	10	14	0.509	0.016	18	28	0.447	0.009	26	16	0.496	0.008	26	33	0.514	0.008	63	43	0.618	0.005	10	7	0.773	0.014	21	22	0.485	0.010	35	23	0.640	0.007	52	60	0.514	0.006	21	10	0.510	0.013	21	13	0.665	0.007	24	25
chrI	180652	A	C	10	14	0.509	0.016	19	29	0.447	0.009	24	18	0.496	0.008	28	35	0.514	0.008	62	44	0.618	0.005	10	7	0.773	0.014	22	22	0.485	0.010	36	24	0.640	0.007	57	60	0.514	0.006	21	10	0.510	0.013	23	18	0.665	0.007	26	30
chrI	180697	A	G	6	14	0.509	0.016	25	22	0.447	0.009	26	15	0.496	0.008	38	29	0.514	0.008	60	33	0.618	0.005	11	4	0.773	0.014	19	19	0.485	0.010	37	26	0.640	0.007	54	50	0.514	0.006	15	11	0.510	0.013	25	17	0.665	0.007	19	36
chrI	180747	A	G	4	5	0.509	0.016	26	16	0.447	0.009	27	21	0.496	0.008	27	18	0.514	0.008	53	20	0.618	0.005	11	3	0.773	0.014	14	21	0.485	0.010	30	22	0.640	0.007	39	30	0.514	0.006	13	8	0.510	0.013	29	11	0.665	0.007	20	36
chrI	180818	C	A	6	3	0.509	0.016	16	16	0.447	0.009	20	13	0.496	0.008	15	15	0.514	0.008	35	17	0.618	0.005	10	2	0.773	0.014	11	19	0.485	0.010	22	14	0.640	0.007	29	33	0.514	0.006	4	11	0.510	0.013	19	14	0.665	0.007	17	17
chrI	180822	T	A	6	3	0.509	0.016	16	16	0.447	0.009	20	13	0.496	0.008	15	15	0.514	0.008	35	17	0.618	0.005	10	2	0.773	0.014	11	19	0.485	0.010	22	14	0.640	0.007	29	33	0.514	0.006	4	11	0.510	0.013	19	14	0.665	0.007	17	17
chrI	180831	A	T	4	1	0.509	0.016	17	11	0.447	0.009	18	8	0.496	0.008	12	8	0.514	0.008	41	14	0.618	0.005	11	0	0.773	0.014	12	12	0.485	0.010	22	6	0.640	0.007	26	19	0.514	0.006	3	5	0.510	0.013	20	10	0.665	0.007	15	10
chrI	180835	T	C	4	1	0.509	0.016	17	11	0.447	0.009	18	8	0.496	0.008	12	8	0.514	0.008	41	14	0.618	0.005	11	0	0.773	0.014	12	12	0.485	0.010	22	6	0.640	0.007	26	19	0.514	0.006	3	5	0.510	0.013	20	10	0.665	0.007	15	10
chrI	180906	C	T	5	5	0.509	0.016	10	12	0.446	0.009	16	16	0.496	0.008	13	11	0.515	0.008	64	23	0.619	0.005	10	2	0.773	0.014	17	12	0.486	0.010	24	20	0.639	0.007	33	26	0.513	0.006	5	13	0.510	0.013	33	7	0.665	0.007	16	31
chrI	180908	C	T	5	5	0.509	0.016	10	12	0.446	0.009	16	16	0.496	0.008	13	11	0.515	0.008	64	23	0.619	0.005	10	2	0.773	0.014	17	12	0.486	0.010	24	20	0.639	0.007	33	26	0.513	0.006	5	13	0.510	0.013	33	7	0.665	0.007	16	31
chrI	180934	T	A	10	7	0.509	0.016	13	14	0.445	0.009	18	15	0.496	0.008	17	12	0.515	0.008	72	26	0.619	0.005	10	2	0.773	0.014	21	12	0.487	0.010	25	22	0.639	0.007	34	29	0.514	0.006	5	14	0.510	0.013	37	16	0.665	0.008	22	33
chrI	180953	A	G	10	10	0.509	0.016	15	13	0.445	0.009	15	22	0.496	0.008	14	13	0.515	0.008	70	25	0.619	0.005	7	3	0.773	0.014	21	11	0.487	0.010	24	19	0.639	0.007	36	28	0.514	0.006	2	8	0.510	0.013	33	23	0.665	0.008	23	33
chrI	180988	A	G	12	10	0.509	0.016	14	16	0.445	0.009	18	22	0.496	0.008	17	19	0.515	0.008	65	25	0.619	0.005	7	1	0.773	0.014	21	14	0.487	0.010	24	16	0.639	0.007	37	27	0.514	0.006	6	5	0.510	0.013	33	13	0.665	0.008	25	29
chrI	181013	T	C	13	11	0.509	0.016	14	18	0.445	0.009	20	22	0.496	0.008	21	20	0.515	0.008	51	26	0.619	0.005	10	1	0.773	0.014	23	15	0.487	0.010	21	14	0.639	0.007	36	28	0.514	0.006	8	5	0.510	0.013	33	16	0.665	0.008	24	28
chrI	181107	T	C	8	2	0.509	0.016	22	28	0.445	0.009	22	23	0.496	0.008	33	23	0.515	0.008	73	29	0.619	0.005	8	2	0.773	0.014	20	13	0.487	0.010	24	18	0.639	0.007	32	44	0.513	0.006	11	6	0.510	0.013	37	10	0.664	0.008	17	26
chrI	181117	G	A	8	2	0.509	0.016	22	25	0.445	0.009	24	22	0.496	0.008	34	20	0.515	0.008	73	28	0.619	0.005	6	2	0.773	0.014	18	11	0.487	0.010	22	17	0.639	0.007	30	38	0.513	0.006	13	4	0.510	0.013	35	8	0.664	0.008	21	21
chrI	181118	T	C	8	2	0.509	0.016	22	25	0.445	0.009	24	22	0.496	0.008	34	20	0.515	0.008	73	28	0.619	0.005	6	2	0.773	0.014	18	11	0.487	0.010	22	17	0.639	0.007	30	38	0.513	0.006	13	4	0.510	0.013	35	8	0.664	0.008	21	21
chrI	181119	G	A	8	2	0.509	0.016	22	25	0.445	0.009	24	22	0.496	0.008	34	20	0.515	0.008	73	28	0.619	0.005	6	2	0.773	0.014	18	11	0.487	0.010	22	17	0.639	0.007	30	38	0.513	0.006	13	4	0.510	0.013	35	8	0.664	0.008	21	21
chrI	181197	G	T	3	4	0.509	0.016	14	24	0.445	0.009	31	23	0.496	0.008	29	10	0.515	0.008	58	19	0.619	0.005	2	2	0.773	0.014	13	14	0.487	0.010	38	21	0.639	0.007	40	27	0.513	0.006	6	6	0.510	0.013	35	4	0.664	0.008	25	13
chrI	181752	G	C	9	11	0.508	0.016	23	18	0.445	0.009	23	18	0.497	0.008	32	18	0.516	0.008	53	41	0.620	0.005	19	2	0.773	0.014	18	18	0.487	0.010	54	29	0.639	0.007	53	34	0.514	0.006	10	3	0.508	0.013	34	29	0.664	0.007	32	16
chrI	181780	T	C	11	6	0.508	0.016	26	17	0.445	0.009	29	17	0.497	0.008	33	18	0.516	0.008	65	43	0.620	0.005	23	2	0.771	0.014	24	19	0.487	0.010	52	26	0.639	0.007	56	36	0.514	0.006	12	2	0.508	0.013	36	24	0.664	0.007	34	18
chrI	181806	C	T	8	9	0.508	0.016	22	12	0.445	0.009	26	16	0.497	0.008	29	19	0.516	0.008	70	41	0.620	0.005	14	0	0.771	0.014	22	17	0.487	0.010	42	22	0.639	0.007	57	34	0.514	0.006	8	7	0.508	0.013	34	17	0.664	0.007	26	20
chrI	181851	T	C	7	6	0.508	0.016	17	15	0.447	0.009	19	17	0.497	0.008	26	13	0.516	0.008	68	38	0.619	0.005	13	0	0.771	0.014	17	14	0.486	0.010	34	20	0.638	0.007	47	27	0.514	0.006	9	9	0.508	0.013	34	12	0.662	0.007	19	18
chrI	182045	A	G	6	5	0.506	0.016	13	13	0.445	0.009	9	12	0.496	0.008	10	11	0.518	0.008	38	26	0.617	0.005	5	0	0.765	0.014	8	10	0.485	0.010	23	12	0.636	0.007	17	25	0.514	0.006	6	6	0.508	0.013	26	18	0.662	0.007	3	11
chrI	182141	G	T	5	2	0.506	0.016	13	9	0.445	0.009	14	15	0.496	0.008	15	17	0.518	0.008	54	24	0.617	0.005	6	2	0.765	0.014	7	16	0.485	0.010	30	9	0.636	0.007	25	27	0.515	0.006	8	13	0.508	0.013	30	18	0.662	0.007	12	16
chrI	182201	C	T	3	5	0.506	0.016	10	18	0.445	0.009	19	17	0.494	0.008	22	10	0.516	0.008	57	32	0.617	0.005	8	1	0.765	0.014	8	11	0.485	0.010	34	13	0.636	0.007	28	27	0.515	0.006	6	13	0.508	0.013	25	25	0.662	0.007	21	20
chrI	182210	T	A	3	5	0.506	0.016	13	18	0.445	0.009	17	17	0.494	0.008	20	13	0.516	0.008	57	33	0.617	0.005	8	1	0.765	0.014	8	10	0.485	0.010	28	13	0.636	0.007	31	30	0.515	0.006	7	14	0.508	0.013	24	24	0.662	0.007	19	20
chrI	182240	T	C	5	5	0.506	0.016	14	17	0.445	0.009	17	18	0.494	0.008	21	12	0.516	0.008	49	39	0.617	0.005	6	1	0.765	0.014	9	8	0.485	0.010	32	12	0.636	0.007	32	30	0.515	0.006	5	18	0.508	0.013	27	22	0.661	0.007	20	23
chrI	182308	G	T	6	5	0.506	0.016	10	17	0.445	0.009	25	23	0.494	0.008	21	12	0.516	0.008	56	32	0.617	0.005	3	1	0.765	0.014	9	12	0.483	0.010	28	15	0.636	0.007	33	29	0.515	0.006	4	15	0.508	0.013	25	18	0.661	0.007	16	25
chrI	182433	C	T	4	2	0.507	0.016	13	18	0.446	0.008	13	13	0.494	0.008	13	23	0.516	0.008	37	23	0.616	0.005	14	0	0.760	0.014	13	7	0.483	0.010	33	12	0.635	0.007	27	19	0.514	0.006	10	5	0.508	0.013	16	7	0.659	0.007	13	12
chrI	182605	A	T	0	2	0.507	0.016	5	7	0.445	0.009	17	4	0.494	0.008	12	3	0.516	0.008	32	10	0.616	0.005	0	0	0.760	0.014	7	0	0.483	0.010	17	4	0.633	0.007	18	17	0.514	0.006	4	3	0.508	0.013	14	3	0.659	0.007	12	4
chrI	182990	T	C	2	1	0.507	0.016	6	3	0.445	0.009	14	8	0.494	0.008	18	3	0.516	0.008	24	13	0.616	0.005	3	0	0.760	0.014	3	3	0.483	0.010	19	4	0.633	0.007	16	10	0.514	0.006	4	0	0.508	0.013	15	2	0.659	0.007	11	8
chrI	183100	G	A	2	0	0.507	0.016	3	0	0.445	0.009	12	0	0.494	0.008	13	0	0.516	0.008	21	0	0.616	0.005	3	0	0.760	0.014	4	0	0.483	0.010	20	0	0.633	0.007	24	0	0.514	0.006	1	0	0.508	0.013	8	2	0.659	0.007	11	0
chrI	183101	A	G	2	0	0.507	0.016	3	0	0.445	0.009	12	0	0.494	0.008	13	0	0.516	0.008	21	0	0.616	0.005	3	0	0.760	0.014	4	0	0.483	0.010	20	0	0.633	0.007	24	0	0.514	0.006	1	0	0.508	0.013	8	2	0.659	0.007	11	0
chrI	183557	T	C	0	2	0.507	0.016	5	2	0.445	0.009	5	4	0.494	0.008	7	6	0.516	0.008	27	6	0.616	0.005	3	0	0.760	0.014	8	1	0.483	0.010	7	11	0.633	0.007	10	10	0.514	0.006	3	0	0.508	0.013	6	3	0.659	0.007	7	1
chrI	183774	A	G	7	5	0.507	0.016	17	16	0.445	0.009	20	17	0.494	0.008	15	19	0.516	0.008	35	32	0.616	0.005	8	1	0.760	0.014	18	17	0.483	0.010	24	13	0.633	0.007	24	18	0.514	0.006	11	5	0.508	0.013	24	8	0.659	0.007	16	12
chrI	183867	C	A	4	7	0.507	0.016	13	24	0.445	0.009	21	18	0.494	0.008	17	27	0.516	0.008	47	39	0.616	0.005	6	2	0.760	0.014	15	16	0.483	0.010	25	15	0.633	0.007	22	23	0.514	0.006	10	8	0.508	0.013	37	10	0.659	0.007	25	24
chrI	184073	A	G	6	3	0.507	0.016	15	27	0.445	0.009	27	23	0.494	0.008	15	30	0.516	0.008	68	34	0.616	0.005	9	0	0.760	0.014	20	14	0.483	0.010	28	23	0.633	0.007	34	37	0.514	0.006	9	7	0.508	0.013	22	13	0.659	0.007	28	19
chrI	184083	T	C	6	5	0.507	0.016	13	25	0.445	0.009	24	27	0.494	0.008	13	27	0.516	0.008	65	38	0.616	0.005	10	0	0.760	0.014	16	13	0.483	0.010	29	18	0.633	0.007	31	40	0.514	0.006	7	7	0.508	0.013	21	13	0.659	0.007	23	19
chrI	184235	A	G	11	5	0.507	0.016	29	24	0.445	0.009	18	25	0.494	0.008	18	29	0.516	0.008	56	37	0.616	0.005	12	5	0.759	0.014	16	25	0.483	0.010	39	20	0.633	0.007	47	24	0.514	0.006	8	2	0.508	0.013	24	20	0.659	0.007	24	18
chrI	184256	A	G	11	5	0.507	0.016	27	24	0.445	0.009	17	27	0.494	0.008	17	30	0.516	0.008	53	41	0.616	0.005	16	6	0.759	0.014	19	23	0.483	0.010	37	17	0.633	0.007	43	26	0.514	0.006	11	2	0.508	0.013	23	21	0.659	0.007	24	19
chrI	184331	A	G	8	3	0.507	0.016	14	22	0.445	0.009	17	18	0.494	0.008	10	10	0.516	0.008	43	27	0.615	0.005	8	2	0.759	0.014	17	12	0.483	0.010	22	12	0.633	0.007	19	24	0.514	0.006	10	9	0.508	0.013	26	14	0.659	0.007	21	13
chrI	184397	C	T	2	3	0.507	0.016	14	15	0.445	0.009	19	14	0.494	0.008	13	11	0.516	0.008	33	33	0.615	0.005	8	1	0.759	0.014	11	18	0.483	0.010	15	10	0.633	0.007	22	27	0.514	0.006	1	8	0.508	0.013	19	11	0.659	0.007	16	9
chrI	184418	C	G	2	3	0.507	0.016	12	12	0.445	0.009	18	13	0.494	0.008	11	10	0.516	0.008	30	31	0.615	0.005	8	2	0.759	0.014	12	19	0.483	0.010	16	10	0.633	0.007	19	28	0.514	0.006	3	5	0.508	0.013	12	12	0.659	0.007	16	9
chrI	184481	C	A	2	5	0.507	0.016	10	7	0.445	0.009	10	9	0.494	0.008	12	10	0.516	0.008	23	22	0.615	0.005	4	4	0.759	0.014	6	11	0.483	0.010	8	7	0.633	0.007	16	19	0.514	0.006	4	3	0.508	0.013	9	8	0.659	0.007	13	8
chrI	184488	T	C	2	4	0.507	0.016	9	6	0.445	0.009	10	9	0.494	0.008	13	10	0.516	0.008	22	17	0.615	0.005	3	4	0.759	0.014	6	11	0.483	0.010	9	7	0.633	0.007	15	17	0.514	0.006	4	4	0.508	0.013	9	7	0.659	0.007	11	7
chrI	184492	T	C	2	4	0.507	0.016	9	6	0.445	0.009	10	9	0.494	0.008	13	10	0.516	0.008	22	17	0.615	0.005	3	4	0.759	0.014	6	11	0.483	0.010	9	7	0.633	0.007	15	17	0.514	0.006	4	4	0.508	0.013	9	7	0.659	0.007	11	7
chrI	184510	T	C	4	6	0.507	0.016	8	6	0.445	0.009	13	10	0.494	0.008	13	12	0.516	0.008	27	13	0.615	0.005	3	4	0.759	0.014	4	8	0.483	0.010	7	7	0.633	0.007	14	19	0.514	0.006	4	6	0.508	0.013	7	7	0.659	0.007	15	9
chrI	184520	T	C	5	7	0.507	0.016	8	6	0.445	0.009	11	8	0.494	0.008	12	11	0.516	0.008	26	14	0.615	0.005	3	4	0.759	0.014	2	6	0.483	0.010	5	9	0.633	0.007	10	19	0.514	0.006	2	6	0.508	0.013	10	6	0.659	0.007	12	8
chrI	184537	C	T	5	7	0.507	0.016	7	6	0.445	0.009	13	6	0.494	0.008	11	11	0.516	0.008	29	12	0.615	0.005	3	5	0.759	0.014	2	7	0.483	0.010	5	10	0.633	0.007	11	18	0.514	0.006	3	7	0.508	0.013	13	6	0.659	0.007	16	8
chrI	184648	A	T	2	2	0.507	0.016	6	9	0.445	0.009	8	6	0.494	0.008	9	4	0.516	0.008	32	27	0.615	0.005	14	1	0.759	0.014	14	6	0.483	0.010	15	8	0.633	0.007	34	25	0.514	0.006	0	4	0.508	0.013	15	11	0.659	0.007	8	5
chrI	184669	G	T	2	1	0.507	0.016	8	12	0.445	0.009	10	7	0.494	0.008	8	3	0.516	0.008	35	26	0.615	0.005	13	0	0.759	0.014	14	5	0.483	0.010	15	8	0.633	0.007	28	30	0.514	0.006	1	3	0.508	0.013	14	15	0.659	0.007	7	3
chrI	184686	C	T	1	1	0.507	0.016	8	10	0.445	0.009	9	8	0.494	0.008	6	7	0.516	0.008	37	27	0.615	0.005	12	0	0.759	0.014	10	5	0.483	0.010	16	9	0.633	0.007	30	28	0.514	0.006	2	2	0.508	0.013	16	7	0.659	0.007	5	5
chrI	184723	C	T	5	0	0.509	0.015	6	8	0.446	0.008	11	15	0.492	0.008	10	8	0.516	0.008	35	31	0.613	0.005	12	0	0.756	0.014	6	5	0.484	0.010	14	7	0.631	0.007	31	29	0.512	0.006	6	3	0.506	0.012	22	9	0.656	0.007	16	6
chrI	184831	T	A	4	2	0.509	0.015	7	9	0.446	0.008	11	17	0.492	0.008	18	14	0.516	0.008	25	29	0.613	0.005	7	0	0.756	0.014	19	7	0.484	0.010	18	8	0.631	0.007	33	21	0.512	0.006	10	5	0.506	0.012	17	10	0.656	0.007	31	7
chrI	184846	G	A	3	2	0.509	0.015	13	9	0.446	0.008	15	13	0.492	0.008	24	12	0.516	0.008	36	25	0.613	0.005	7	0	0.756	0.014	21	8	0.484	0.010	21	9	0.631	0.007	40	23	0.512	0.006	14	6	0.506	0.012	28	11	0.656	0.007	33	8
chrI	184847	G	A	3	2	0.509	0.015	13	9	0.446	0.008	15	13	0.492	0.008	24	12	0.516	0.008	36	25	0.613	0.005	7	0	0.756	0.014	21	8	0.484	0.010	21	9	0.631	0.007	40	23	0.512	0.006	14	6	0.506	0.012	28	11	0.656	0.007	33	8
chrI	184857	A	G	2	4	0.509	0.015	16	9	0.446	0.008	19	16	0.492	0.008	24	14	0.516	0.008	48	31	0.613	0.005	14	2	0.756	0.014	23	9	0.484	0.010	27	11	0.631	0.007	45	28	0.512	0.006	12	8	0.506	0.012	25	15	0.656	0.007	28	6
chrI	184865	C	T	3	4	0.509	0.015	17	10	0.446	0.008	19	17	0.492	0.008	25	15	0.516	0.008	49	32	0.613	0.005	15	2	0.756	0.014	20	16	0.484	0.010	27	13	0.631	0.007	46	30	0.512	0.006	10	9	0.506	0.012	30	12	0.656	0.007	29	9
chrI	184878	G	A	3	6	0.509	0.015	18	12	0.446	0.008	28	20	0.492	0.008	26	15	0.516	0.008	66	37	0.613	0.005	17	3	0.756	0.014	20	17	0.484	0.010	28	15	0.631	0.007	48	30	0.512	0.006	14	11	0.506	0.012	32	13	0.656	0.007	32	9
chrI	184906	A	T	4	7	0.509	0.015	18	19	0.446	0.008	32	23	0.492	0.008	31	16	0.516	0.008	71	43	0.613	0.005	20	3	0.756	0.014	18	20	0.484	0.010	36	21	0.631	0.007	64	33	0.512	0.006	17	15	0.506	0.012	35	17	0.656	0.007	34	13
chrI	184909	A	G	4	7	0.509	0.015	18	19	0.446	0.008	32	23	0.492	0.008	31	16	0.516	0.008	71	43	0.613	0.005	20	3	0.756	0.014	18	20	0.484	0.010	36	21	0.631	0.007	64	33	0.512	0.006	17	15	0.506	0.012	35	17	0.656	0.007	34	13
chrI	184918	C	T	4	8	0.509	0.015	20	19	0.446	0.008	39	22	0.492	0.008	31	19	0.516	0.008	76	42	0.613	0.005	19	4	0.756	0.014	20	23	0.484	0.010	38	22	0.631	0.007	68	38	0.512	0.006	19	16	0.506	0.012	34	22	0.656	0.007	34	15
chrI	184921	A	C	4	8	0.509	0.015	20	19	0.446	0.008	39	22	0.492	0.008	31	19	0.516	0.008	76	42	0.613	0.005	19	4	0.756	0.014	20	23	0.484	0.010	38	22	0.631	0.007	68	38	0.512	0.006	19	16	0.506	0.012	34	22	0.656	0.007	34	15
chrI	185012	G	T	11	3	0.509	0.015	43	28	0.446	0.008	35	29	0.492	0.008	34	20	0.516	0.008	93	55	0.613	0.005	18	0	0.756	0.014	37	28	0.484	0.010	57	20	0.631	0.007	73	26	0.512	0.006	11	16	0.506	0.012	58	11	0.656	0.007	34	23
chrI	185014	A	C	11	3	0.509	0.015	43	28	0.446	0.008	35	29	0.492	0.008	34	20	0.516	0.008	93	55	0.613	0.005	18	0	0.756	0.014	37	28	0.484	0.010	57	20	0.631	0.007	73	26	0.512	0.006	11	16	0.506	0.012	58	11	0.656	0.007	34	23
chrI	185108	G	A	15	6	0.508	0.015	48	36	0.446	0.008	41	32	0.492	0.008	24	29	0.516	0.008	90	53	0.613	0.005	20	3	0.756	0.014	44	21	0.484	0.010	70	29	0.631	0.007	55	37	0.512	0.006	21	14	0.506	0.012	38	15	0.656	0.007	29	22
chrI	185109	G	A	15	6	0.508	0.015	48	36	0.446	0.008	41	32	0.492	0.008	24	29	0.516	0.008	90	53	0.613	0.005	20	3	0.756	0.014	44	21	0.484	0.010	70	29	0.631	0.007	55	37	0.512	0.006	21	14	0.506	0.012	38	15	0.656	0.007	29	22
chrI	185131	G	A	13	5	0.508	0.015	60	36	0.446	0.008	47	35	0.492	0.008	25	34	0.516	0.008	98	59	0.613	0.005	12	3	0.756	0.014	48	20	0.484	0.010	73	38	0.631	0.007	57	40	0.512	0.006	21	16	0.506	0.012	38	26	0.656	0.007	30	26
chrI	185159	A	C	15	14	0.508	0.015	42	38	0.446	0.008	40	25	0.492	0.008	31	27	0.516	0.008	70	64	0.613	0.005	9	4	0.756	0.014	43	21	0.484	0.010	85	36	0.631	0.007	54	35	0.512	0.006	21	12	0.506	0.012	44	33	0.656	0.007	41	24
chrI	185179	A	G	16	17	0.508	0.015	43	43	0.446	0.008	42	36	0.492	0.008	34	36	0.516	0.008	84	72	0.613	0.005	9	2	0.756	0.014	40	24	0.484	0.010	86	44	0.631	0.007	69	39	0.512	0.006	24	15	0.506	0.012	62	22	0.656	0.007	47	24
chrI	185226	T	C	20	24	0.508	0.015	41	42	0.446	0.008	51	38	0.492	0.008	45	43	0.516	0.008	85	62	0.613	0.005	14	3	0.756	0.014	44	29	0.484	0.010	86	51	0.631	0.007	78	47	0.512	0.006	20	15	0.506	0.012	56	38	0.656	0.007	51	38
chrI	185379	A	G	23	21	0.508	0.015	29	32	0.446	0.008	47	41	0.492	0.008	41	39	0.516	0.008	84	60	0.613	0.005	19	3	0.756	0.014	15	35	0.484	0.010	58	36	0.631	0.007	63	55	0.512	0.006	14	17	0.506	0.012	47	39	0.656	0.007	41	28
chrI	185431	A	C	11	16	0.508	0.015	25	32	0.446	0.008	31	38	0.492	0.008	25	31	0.516	0.008	80	55	0.613	0.005	14	2	0.756	0.014	11	33	0.484	0.010	55	36	0.631	0.007	54	51	0.512	0.006	15	18	0.506	0.012	38	31	0.656	0.007	27	26
chrI	185469	T	C	1	10	0.508	0.015	17	27	0.446	0.008	29	39	0.492	0.008	22	24	0.516	0.008	75	46	0.613	0.005	11	2	0.756	0.014	11	31	0.484	0.010	35	28	0.631	0.007	46	44	0.512	0.006	12	17	0.506	0.012	35	24	0.656	0.007	22	16
chrI	185480	T	G	3	9	0.508	0.015	16	26	0.445	0.008	25	36	0.491	0.008	20	23	0.515	0.008	68	46	0.611	0.005	11	2	0.756	0.014	8	35	0.484	0.009	36	27	0.630	0.007	49	45	0.510	0.006	12	16	0.502	0.012	29	28	0.653	0.007	22	16
chrI	185646	A	G	2	1	0.507	0.015	19	19	0.445	0.008	20	19	0.491	0.008	10	18	0.515	0.008	46	31	0.611	0.005	4	2	0.756	0.014	10	16	0.484	0.009	22	17	0.630	0.007	29	25	0.510	0.006	2	9	0.502	0.012	20	9	0.653	0.007	18	10
chrI	185780	C	T	2	1	0.506	0.015	5	15	0.442	0.008	11	8	0.489	0.008	8	10	0.512	0.008	30	15	0.609	0.005	5	0	0.752	0.014	2	5	0.481	0.009	10	14	0.627	0.007	14	12	0.506	0.006	3	1	0.502	0.012	9	6	0.653	0.007	6	10
chrI	185827	C	T	1	2	0.506	0.015	4	17	0.442	0.008	11	6	0.489	0.008	10	10	0.512	0.008	24	18	0.609	0.005	0	0	0.752	0.014	0	6	0.481	0.009	18	12	0.627	0.007	15	14	0.506	0.006	2	2	0.502	0.012	5	4	0.653	0.007	7	7
chrI	185844	T	C	0	2	0.506	0.015	4	15	0.442	0.008	10	6	0.489	0.008	10	10	0.512	0.008	27	18	0.609	0.005	0	0	0.752	0.014	1	6	0.481	0.009	18	11	0.627	0.007	15	15	0.506	0.006	2	1	0.502	0.012	5	5	0.653	0.007	6	6
chrI	185896	A	T	0	2	0.506	0.015	4	15	0.442	0.008	8	9	0.489	0.008	9	10	0.512	0.008	35	17	0.609	0.005	0	1	0.752	0.014	2	7	0.481	0.009	18	5	0.627	0.007	18	17	0.506	0.006	2	2	0.502	0.012	7	7	0.653	0.007	12	7
chrI	186276	C	T	2	5	0.505	0.015	18	20	0.442	0.008	14	16	0.489	0.008	10	11	0.512	0.008	52	14	0.609	0.005	10	2	0.752	0.014	4	13	0.481	0.009	22	16	0.627	0.007	16	34	0.506	0.006	2	6	0.502	0.012	29	9	0.653	0.007	14	21
chrI	186279	C	A	2	5	0.505	0.015	18	20	0.442	0.008	14	16	0.489	0.008	10	11	0.512	0.008	52	14	0.609	0.005	10	2	0.752	0.014	4	13	0.481	0.009	22	16	0.627	0.007	16	34	0.506	0.006	2	6	0.502	0.012	29	9	0.653	0.007	14	21
chrI	186283	G	C	2	5	0.505	0.015	18	20	0.442	0.008	14	16	0.489	0.008	10	11	0.512	0.008	52	14	0.609	0.005	10	2	0.752	0.014	4	13	0.481	0.009	22	16	0.627	0.007	16	34	0.506	0.006	2	6	0.502	0.012	29	9	0.653	0.007	14	21
chrI	186304	A	G	2	2	0.505	0.015	17	18	0.442	0.008	10	20	0.489	0.008	13	15	0.512	0.008	49	24	0.609	0.005	4	2	0.752	0.014	5	15	0.481	0.009	19	18	0.627	0.007	19	39	0.506	0.006	2	11	0.502	0.012	27	13	0.653	0.007	18	20
chrI	186330	T	C	2	3	0.505	0.015	13	17	0.442	0.008	10	22	0.489	0.008	13	15	0.512	0.008	48	23	0.609	0.005	5	2	0.752	0.014	4	12	0.481	0.009	18	17	0.627	0.007	18	30	0.506	0.006	2	9	0.502	0.012	27	14	0.653	0.007	17	22
chrI	186479	C	T	1	5	0.505	0.015	10	13	0.442	0.008	15	25	0.489	0.008	18	17	0.512	0.008	31	23	0.609	0.005	6	0	0.752	0.014	7	7	0.481	0.009	18	20	0.627	0.007	16	18	0.506	0.006	5	5	0.502	0.012	26	8	0.653	0.007	17	10
chrI	186499	C	T	1	5	0.505	0.015	13	15	0.442	0.008	15	23	0.489	0.008	18	17	0.512	0.008	30	21	0.609	0.005	6	0	0.752	0.014	4	8	0.481	0.009	21	21	0.627	0.007	16	14	0.506	0.006	7	4	0.502	0.012	28	7	0.653	0.007	16	9
chrI	186505	A	C	1	5	0.505	0.015	12	15	0.442	0.008	14	22	0.489	0.008	18	17	0.512	0.008	29	21	0.609	0.005	6	0	0.752	0.014	4	8	0.481	0.009	20	21	0.627	0.007	16	14	0.506	0.006	7	4	0.502	0.012	20	7	0.653	0.007	13	9
chrI	186554	C	T	2	5	0.505	0.015	13	17	0.442	0.008	15	21	0.489	0.008	18	18	0.512	0.008	29	25	0.609	0.005	7	3	0.752	0.014	4	9	0.481	0.009	23	14	0.627	0.007	20	25	0.506	0.006	8	7	0.502	0.012	23	4	0.653	0.007	9	8
chrI	186577	T	C	3	3	0.505	0.015	10	12	0.442	0.008	13	17	0.489	0.008	21	17	0.512	0.008	29	19	0.609	0.005	10	6	0.752	0.014	6	10	0.481	0.009	24	13	0.627	0.007	20	28	0.506	0.006	8	6	0.502	0.012	20	4	0.653	0.007	11	14
chrI	186579	G	A	3	3	0.505	0.015	10	12	0.442	0.008	13	17	0.489	0.008	21	17	0.512	0.008	29	19	0.609	0.005	10	6	0.752	0.014	6	10	0.481	0.009	24	13	0.627	0.007	20	28	0.506	0.006	8	6	0.502	0.012	20	4	0.653	0.007	11	14
chrI	186583	A	C	3	3	0.505	0.015	10	12	0.442	0.008	13	17	0.489	0.008	21	17	0.512	0.008	29	19	0.609	0.005	10	6	0.752	0.014	6	10	0.481	0.009	24	13	0.627	0.007	20	28	0.506	0.006	8	6	0.502	0.012	20	4	0.653	0.007	11	14
chrI	186648	C	T	6	7	0.505	0.015	11	10	0.442	0.008	11	14	0.489	0.008	20	17	0.512	0.008	33	24	0.609	0.005	11	6	0.752	0.014	11	7	0.481	0.009	28	10	0.627	0.007	32	29	0.506	0.006	9	4	0.502	0.012	23	10	0.653	0.007	19	15
chrI	186754	G	A	0	4	0.505	0.015	10	7	0.442	0.008	16	11	0.489	0.008	9	11	0.512	0.008	47	19	0.609	0.005	7	3	0.752	0.014	14	10	0.481	0.009	30	12	0.627	0.007	27	27	0.506	0.006	6	6	0.502	0.012	23	14	0.653	0.007	14	14
chrI	186788	A	G	0	3	0.505	0.015	12	17	0.442	0.008	25	15	0.489	0.008	7	12	0.512	0.008	54	27	0.609	0.005	10	4	0.752	0.014	14	13	0.481	0.009	36	13	0.627	0.007	30	31	0.506	0.006	8	6	0.502	0.012	36	6	0.653	0.007	17	21
chrI	186857	T	C	3	9	0.505	0.015	14	30	0.442	0.008	21	18	0.489	0.008	19	22	0.512	0.008	52	31	0.609	0.005	8	2	0.752	0.014	15	15	0.481	0.009	39	19	0.627	0.007	47	34	0.506	0.006	4	5	0.502	0.012	15	12	0.653	0.007	17	32
chrI	187062	T	C	9	11	0.505	0.015	21	26	0.442	0.008	13	28	0.489	0.008	29	31	0.512	0.008	49	51	0.609	0.005	8	2	0.751	0.014	17	23	0.481	0.009	37	33	0.627	0.007	27	35	0.506	0.006	10	13	0.502	0.012	29	35	0.653	0.007	22	46
chrI	187135	A	G	5	10	0.505	0.015	16	16	0.442	0.008	7	19	0.489	0.008	16	22	0.512	0.008	36	26	0.608	0.005	9	0	0.751	0.014	8	19	0.481	0.009	26	11	0.627	0.007	18	14	0.506	0.006	7	8	0.502	0.012	27	12	0.653	0.007	16	28
chrI	187680	T	C	0	4	0.504	0.015	7	3	0.443	0.008	15	12	0.488	0.008	13	6	0.511	0.008	31	13	0.609	0.005	2	1	0.750	0.014	3	5	0.479	0.009	13	9	0.629	0.007	16	9	0.506	0.006	3	4	0.503	0.012	11	4	0.651	0.007	15	5
chrI	187685	A	G	0	4	0.504	0.015	7	3	0.443	0.008	15	12	0.488	0.008	13	6	0.511	0.008	31	13	0.609	0.005	2	1	0.750	0.014	3	5	0.479	0.009	13	9	0.629	0.007	16	9	0.506	0.006	3	4	0.503	0.012	11	4	0.651	0.007	15	5
chrI	187687	G	T	0	4	0.504	0.015	7	3	0.443	0.008	15	12	0.488	0.008	13	6	0.511	0.008	31	13	0.609	0.005	2	1	0.750	0.014	3	5	0.479	0.009	13	9	0.629	0.007	16	9	0.506	0.006	3	4	0.503	0.012	11	4	0.651	0.007	15	5
chrI	187705	G	A	0	4	0.504	0.015	13	6	0.443	0.008	22	18	0.488	0.008	17	8	0.511	0.008	40	21	0.609	0.005	2	1	0.750	0.014	6	9	0.479	0.009	19	12	0.629	0.007	20	16	0.506	0.006	5	6	0.503	0.012	21	13	0.651	0.007	21	9
chrI	187768	A	G	3	3	0.504	0.015	18	6	0.443	0.008	23	17	0.488	0.008	19	14	0.511	0.008	53	25	0.609	0.005	4	2	0.750	0.014	15	12	0.479	0.009	23	13	0.629	0.007	23	21	0.506	0.006	7	7	0.503	0.012	27	16	0.651	0.007	16	18
chrI	187797	C	A	3	4	0.504	0.015	15	4	0.443	0.008	18	11	0.488	0.008	17	16	0.511	0.008	59	17	0.609	0.005	3	1	0.750	0.014	16	9	0.479	0.009	21	17	0.629	0.007	27	19	0.506	0.006	9	4	0.503	0.012	25	9	0.651	0.007	13	14
chrI	187801	T	C	3	4	0.504	0.015	15	4	0.443	0.008	18	11	0.488	0.008	17	16	0.511	0.008	59	17	0.609	0.005	3	1	0.750	0.014	16	9	0.479	0.009	21	17	0.629	0.007	27	19	0.506	0.006	9	4	0.503	0.012	25	9	0.651	0.007	13	14
chrI	187869	C	T	2	4	0.501	0.015	20	7	0.443	0.008	28	24	0.488	0.008	22	25	0.511	0.008	58	19	0.609	0.005	5	4	0.750	0.014	13	19	0.477	0.009	47	23	0.627	0.007	44	26	0.505	0.006	24	2	0.503	0.012	38	9	0.651	0.007	23	27
chrI	187900	G	A	5	2	0.501	0.015	15	5	0.444	0.008	28	24	0.488	0.008	29	22	0.511	0.008	59	16	0.609	0.005	7	2	0.751	0.014	16	17	0.478	0.009	51	20	0.628	0.007	58	20	0.506	0.006	28	2	0.503	0.012	42	9	0.650	0.007	25	24
chrI	187914	C	T	4	1	0.501	0.015	16	6	0.444	0.008	28	23	0.488	0.008	28	22	0.511	0.008	63	14	0.609	0.005	7	2	0.751	0.014	19	13	0.478	0.009	52	16	0.628	0.007	64	20	0.506	0.006	26	2	0.503	0.012	42	10	0.650	0.007	25	20
chrI	188063	C	T	8	13	0.500	0.015	34	18	0.442	0.008	40	24	0.489	0.008	21	29	0.509	0.008	92	23	0.609	0.005	6	1	0.750	0.014	17	12	0.476	0.009	40	20	0.627	0.007	31	20	0.508	0.006	26	9	0.502	0.012	45	18	0.651	0.007	27	26
chrI	188148	A	G	6	11	0.502	0.015	21	15	0.444	0.008	29	10	0.488	0.008	18	25	0.510	0.008	61	19	0.610	0.005	7	3	0.750	0.014	16	11	0.477	0.010	41	14	0.627	0.007	43	23	0.506	0.006	18	8	0.501	0.012	30	10	0.651	0.007	29	18
chrI	188151	T	C	6	11	0.502	0.015	21	15	0.444	0.008	29	10	0.488	0.008	18	25	0.510	0.008	61	19	0.610	0.005	7	3	0.750	0.014	16	11	0.477	0.010	41	14	0.627	0.007	43	23	0.506	0.006	18	8	0.501	0.012	30	10	0.651	0.007	29	18
chrI	188190	T	C	5	8	0.502	0.015	24	12	0.444	0.008	23	12	0.488	0.008	23	18	0.510	0.008	55	17	0.610	0.005	8	2	0.750	0.014	12	8	0.477	0.010	30	11	0.627	0.007	39	23	0.506	0.006	17	10	0.501	0.012	28	10	0.651	0.007	28	12
chrI	188209	C	T	3	6	0.502	0.015	21	11	0.444	0.008	16	9	0.488	0.008	19	14	0.510	0.008	41	14	0.610	0.005	7	2	0.750	0.014	11	7	0.477	0.010	22	9	0.627	0.007	31	16	0.506	0.006	13	9	0.501	0.012	29	8	0.651	0.007	15	10
chrI	188210	G	A	3	6	0.502	0.015	21	11	0.444	0.008	16	9	0.488	0.008	19	14	0.510	0.008	41	14	0.610	0.005	7	2	0.750	0.014	11	7	0.477	0.010	22	9	0.627	0.007	31	16	0.506	0.006	13	9	0.501	0.012	29	8	0.651	0.007	15	10
chrI	188219	T	G	3	5	0.502	0.015	17	11	0.444	0.008	16	8	0.488	0.008	16	13	0.510	0.008	41	13	0.610	0.005	7	2	0.750	0.014	11	7	0.477	0.010	20	11	0.627	0.007	29	17	0.506	0.006	13	9	0.501	0.012	28	7	0.651	0.007	14	10
chrI	188276	T	C	1	0	0.500	0.015	5	3	0.443	0.008	2	2	0.490	0.008	1	4	0.509	0.008	27	10	0.610	0.005	1	0	0.750	0.014	1	9	0.477	0.010	17	8	0.628	0.007	15	11	0.508	0.006	4	6	0.502	0.013	12	2	0.651	0.007	2	8
chrI	188284	G	A	1	0	0.500	0.015	5	3	0.443	0.008	0	2	0.490	0.008	1	4	0.509	0.008	23	9	0.610	0.005	0	0	0.750	0.014	1	9	0.477	0.010	13	8	0.628	0.007	13	11	0.508	0.006	1	5	0.502	0.013	11	1	0.651	0.007	0	8
chrI	188323	G	C	1	0	0.500	0.015	2	3	0.443	0.008	0	3	0.490	0.008	0	2	0.509	0.008	19	13	0.610	0.005	0	0	0.750	0.014	2	10	0.477	0.010	15	7	0.628	0.007	9	10	0.508	0.006	1	4	0.502	0.013	7	1	0.651	0.007	1	8
chrI	188349	T	G	0	0	0.500	0.015	1	2	0.443	0.008	1	2	0.490	0.008	1	2	0.509	0.008	20	7	0.610	0.005	0	0	0.750	0.014	5	4	0.477	0.010	10	5	0.628	0.007	10	7	0.508	0.006	1	4	0.502	0.013	6	1	0.651	0.007	2	5
chrI	188354	T	C	0	0	0.500	0.015	1	2	0.443	0.008	1	2	0.490	0.008	1	2	0.509	0.008	17	6	0.610	0.005	2	0	0.750	0.014	5	3	0.477	0.010	10	5	0.628	0.007	9	6	0.508	0.006	1	3	0.502	0.013	7	1	0.651	0.007	2	5
chrI	188356	A	C	0	0	0.500	0.015	1	2	0.443	0.008	1	2	0.490	0.008	1	2	0.509	0.008	17	6	0.610	0.005	2	0	0.750	0.014	5	3	0.477	0.010	10	5	0.628	0.007	9	6	0.508	0.006	1	3	0.502	0.013	7	1	0.651	0.007	2	5
chrI	188357	C	T	0	0	0.500	0.015	1	2	0.443	0.008	1	2	0.490	0.008	1	2	0.509	0.008	17	6	0.610	0.005	2	0	0.750	0.014	5	3	0.477	0.010	10	5	0.628	0.007	9	6	0.508	0.006	1	3	0.502	0.013	7	1	0.651	0.007	2	5
chrI	188369	G	T	2	0	0.500	0.015	2	4	0.443	0.008	1	2	0.490	0.008	2	2	0.509	0.008	24	7	0.610	0.005	5	0	0.750	0.014	6	4	0.477	0.010	12	5	0.628	0.007	6	9	0.508	0.006	1	4	0.502	0.013	6	2	0.651	0.007	2	5
chrI	188386	A	G	2	1	0.500	0.015	5	9	0.443	0.008	5	2	0.490	0.008	4	3	0.509	0.008	27	11	0.610	0.005	6	0	0.750	0.014	7	4	0.477	0.010	12	6	0.628	0.007	10	7	0.508	0.006	2	4	0.502	0.013	9	6	0.651	0.007	6	8
chrI	188452	A	G	5	5	0.500	0.015	10	10	0.443	0.008	6	3	0.490	0.008	12	5	0.509	0.008	36	20	0.610	0.005	8	0	0.750	0.014	7	8	0.477	0.010	20	10	0.628	0.007	17	13	0.508	0.006	5	4	0.502	0.013	20	10	0.651	0.007	9	10
chrI	188881	G	C	8	25	0.500	0.015	15	35	0.443	0.008	21	31	0.490	0.008	18	34	0.509	0.008	56	41	0.610	0.005	16	22	0.749	0.014	13	21	0.477	0.010	30	25	0.628	0.007	56	41	0.508	0.006	11	22	0.502	0.013	23	31	0.651	0.007	29	31
chrI	188939	A	G	10	18	0.500	0.015	17	36	0.443	0.008	32	38	0.490	0.008	22	40	0.509	0.008	49	35	0.610	0.005	13	21	0.749	0.014	13	28	0.477	0.010	32	29	0.628	0.007	54	39	0.508	0.006	13	23	0.502	0.013	31	36	0.651	0.007	36	38
chrI	189047	C	T	8	2	0.500	0.015	19	6	0.443	0.008	20	18	0.490	0.008	20	19	0.509	0.008	43	17	0.610	0.005	17	4	0.749	0.014	16	13	0.477	0.010	34	12	0.628	0.007	33	16	0.508	0.006	15	10	0.502	0.013	28	11	0.651	0.007	21	13
chrI	189049	C	T	8	2	0.500	0.015	19	6	0.443	0.008	20	18	0.490	0.008	20	19	0.509	0.008	43	17	0.610	0.005	17	4	0.749	0.014	16	13	0.477	0.010	34	12	0.628	0.007	33	16	0.508	0.006	15	10	0.502	0.013	28	11	0.651	0.007	21	13
chrI	189052	G	A	8	2	0.500	0.015	19	6	0.443	0.008	20	18	0.490	0.008	20	19	0.509	0.008	43	17	0.610	0.005	17	4	0.749	0.014	16	13	0.477	0.010	34	12	0.628	0.007	33	16	0.508	0.006	15	10	0.502	0.013	28	11	0.651	0.007	21	13
chrI	189066	T	C	7	4	0.500	0.015	12	6	0.443	0.008	17	20	0.490	0.008	17	20	0.509	0.008	44	17	0.610	0.005	18	4	0.749	0.014	15	15	0.477	0.010	28	17	0.628	0.007	32	20	0.508	0.006	12	10	0.502	0.013	26	10	0.651	0.007	16	14
chrI	189131	C	T	3	4	0.500	0.015	4	6	0.443	0.008	11	9	0.490	0.008	8	10	0.509	0.008	12	6	0.610	0.005	9	2	0.749	0.014	11	5	0.477	0.010	13	10	0.628	0.007	23	10	0.508	0.006	4	1	0.502	0.013	13	6	0.651	0.007	9	6
chrI	189213	A	G	0	0	0.500	0.015	1	2	0.443	0.008	0	1	0.490	0.008	1	1	0.509	0.008	1	0	0.610	0.005	0	0	0.749	0.014	1	1	0.477	0.010	2	1	0.628	0.007	1	1	0.508	0.006	0	0	0.502	0.013	0	0	0.651	0.007	3	1
chrI	189284	T	A	2	0	0.500	0.015	1	1	0.444	0.008	1	0	0.489	0.008	1	2	0.509	0.008	2	0	0.609	0.005	0	0	0.748	0.014	0	0	0.479	0.010	1	0	0.627	0.007	0	1	0.507	0.006	0	0	0.502	0.013	2	1	0.651	0.007	1	0
chrI	189287	A	G	2	0	0.500	0.015	1	1	0.444	0.008	1	0	0.489	0.008	1	2	0.509	0.008	2	0	0.609	0.005	0	0	0.748	0.014	0	0	0.479	0.010	1	0	0.627	0.007	0	1	0.507	0.006	0	0	0.502	0.013	2	1	0.651	0.007	1	0
chrI	189292	G	A	0	2	0.500	0.015	2	0	0.444	0.008	1	0	0.489	0.008	3	0	0.509	0.008	3	0	0.609	0.005	0	0	0.748	0.014	0	0	0.479	0.010	1	0	0.627	0.007	1	0	0.507	0.006	0	0	0.502	0.013	2	2	0.651	0.007	1	0
chrI	189414	G	A	0	4	0.500	0.015	4	14	0.444	0.008	7	17	0.489	0.008	10	14	0.509	0.008	23	23	0.609	0.005	4	0	0.748	0.014	5	5	0.479	0.010	12	12	0.627	0.007	9	19	0.507	0.006	7	2	0.502	0.013	14	8	0.651	0.007	6	15
chrI	189418	T	C	0	4	0.500	0.015	4	14	0.444	0.008	7	17	0.489	0.008	10	14	0.509	0.008	23	23	0.609	0.005	4	0	0.748	0.014	5	5	0.479	0.010	12	12	0.627	0.007	9	19	0.507	0.006	7	2	0.502	0.013	14	8	0.651	0.007	6	15
chrI	189549	A	G	16	1	0.500	0.016	7	7	0.444	0.008	3	6	0.489	0.008	3	5	0.509	0.008	13	10	0.610	0.005	4	0	0.748	0.014	11	5	0.479	0.010	20	9	0.627	0.007	16	21	0.507	0.006	3	7	0.503	0.013	17	6	0.651	0.007	9	13
chrI	189587	C	T	6	0	0.500	0.016	4	1	0.444	0.008	4	4	0.489	0.008	6	4	0.509	0.008	15	3	0.610	0.005	0	0	0.748	0.014	9	1	0.479	0.010	14	4	0.627	0.007	12	14	0.507	0.006	2	2	0.503	0.013	9	4	0.651	0.007	5	4
chrI	189609	A	T	1	2	0.500	0.016	2	1	0.444	0.008	6	5	0.489	0.008	7	2	0.509	0.008	13	6	0.610	0.005	0	0	0.748	0.014	5	1	0.479	0.010	13	3	0.627	0.007	8	12	0.507	0.006	3	2	0.503	0.013	7	2	0.651	0.007	4	4
chrI	189633	T	C	0	2	0.500	0.016	3	3	0.444	0.008	8	6	0.489	0.008	12	3	0.509	0.008	15	13	0.610	0.005	1	0	0.748	0.014	7	1	0.479	0.010	12	1	0.627	0.007	12	9	0.507	0.006	7	2	0.503	0.013	12	4	0.651	0.007	4	5
chrI	189669	A	G	0	2	0.500	0.016	4	4	0.444	0.008	7	6	0.489	0.008	15	4	0.509	0.008	23	19	0.610	0.005	2	0	0.748	0.014	7	1	0.479	0.010	18	4	0.627	0.007	17	9	0.507	0.006	10	4	0.503	0.013	15	4	0.651	0.007	9	4
chrI	189715	A	T	0	3	0.500	0.016	9	11	0.444	0.008	9	10	0.489	0.008	21	5	0.509	0.008	36	26	0.610	0.005	7	3	0.748	0.014	11	10	0.479	0.010	34	16	0.627	0.007	23	14	0.507	0.006	11	5	0.503	0.013	25	5	0.651	0.007	21	7
chrI	189717	A	T	0	3	0.500	0.016	9	11	0.444	0.008	9	10	0.489	0.008	21	5	0.509	0.008	36	26	0.610	0.005	7	3	0.748	0.014	11	10	0.479	0.010	34	16	0.627	0.007	23	14	0.507	0.006	11	5	0.503	0.013	25	5	0.651	0.007	21	7
chrI	189735	T	A	0	2	0.500	0.016	13	11	0.444	0.008	10	7	0.489	0.008	20	3	0.509	0.008	31	23	0.610	0.005	7	3	0.748	0.014	11	10	0.479	0.010	36	15	0.627	0.007	26	12	0.507	0.006	13	4	0.503	0.013	24	4	0.651	0.007	20	6
chrI	189736	C	A	0	2	0.500	0.016	13	11	0.444	0.008	10	7	0.489	0.008	20	3	0.509	0.008	31	23	0.610	0.005	7	3	0.748	0.014	11	10	0.479	0.010	36	15	0.627	0.007	26	12	0.507	0.006	13	4	0.503	0.013	24	4	0.651	0.007	20	6
chrI	189740	A	G	0	2	0.500	0.016	13	11	0.444	0.008	10	7	0.489	0.008	20	3	0.509	0.008	31	23	0.610	0.005	7	3	0.748	0.014	11	10	0.479	0.010	36	15	0.627	0.007	26	12	0.507	0.006	13	4	0.503	0.013	24	4	0.651	0.007	20	6
chrI	189748	C	A	0	2	0.500	0.016	13	11	0.444	0.008	10	7	0.489	0.008	20	3	0.509	0.008	31	23	0.610	0.005	7	3	0.748	0.014	11	10	0.479	0.010	36	15	0.627	0.007	26	12	0.507	0.006	13	4	0.503	0.013	24	4	0.651	0.007	20	6
chrI	189757	A	T	1	10	0.500	0.016	14	21	0.444	0.008	12	21	0.489	0.008	22	7	0.509	0.008	39	36	0.610	0.005	9	5	0.748	0.014	16	17	0.479	0.010	47	25	0.627	0.007	35	25	0.507	0.006	14	8	0.503	0.013	35	9	0.651	0.007	23	17
chrI	189851	G	T	12	22	0.500	0.016	23	38	0.444	0.008	30	46	0.489	0.008	26	31	0.509	0.008	68	68	0.610	0.005	18	9	0.748	0.014	28	21	0.479	0.010	64	32	0.627	0.007	47	58	0.507	0.006	11	15	0.503	0.013	55	16	0.651	0.007	37	34
chrI	189877	A	G	12	20	0.500	0.016	19	37	0.444	0.008	17	44	0.489	0.008	28	33	0.509	0.008	74	64	0.610	0.005	17	11	0.748	0.014	31	21	0.479	0.010	70	29	0.627	0.007	55	61	0.507	0.006	11	15	0.503	0.013	63	16	0.651	0.007	36	34
chrI	189909	G	A	17	16	0.500	0.016	25	33	0.444	0.008	29	34	0.489	0.008	40	40	0.509	0.008	74	55	0.610	0.005	16	8	0.748	0.014	39	21	0.479	0.010	59	30	0.627	0.007	58	63	0.507	0.006	10	18	0.503	0.013	58	17	0.651	0.007	48	33
chrI	189934	G	A	14	12	0.500	0.016	21	33	0.444	0.008	26	32	0.489	0.008	44	40	0.509	0.008	74	52	0.610	0.005	9	7	0.748	0.014	33	19	0.479	0.010	56	32	0.627	0.007	58	58	0.507	0.006	9	14	0.503	0.013	50	19	0.651	0.007	46	32
chrI	190081	G	A	21	19	0.500	0.016	38	43	0.444	0.008	62	58	0.489	0.008	46	40	0.509	0.008	108	76	0.610	0.005	17	4	0.748	0.014	42	27	0.479	0.010	78	47	0.627	0.007	82	68	0.507	0.006	24	13	0.503	0.013	65	22	0.651	0.007	46	59
chrI	190109	A	G	17	14	0.500	0.016	44	31	0.444	0.008	53	49	0.489	0.008	41	40	0.509	0.008	119	57	0.610	0.005	19	2	0.748	0.014	32	19	0.479	0.010	84	36	0.627	0.007	76	63	0.507	0.006	26	12	0.503	0.013	76	26	0.651	0.007	44	57
chrI	190148	C	T	18	15	0.500	0.016	46	35	0.444	0.008	45	52	0.489	0.008	51	31	0.509	0.008	130	59	0.610	0.005	22	5	0.748	0.014	33	27	0.479	0.010	95	37	0.627	0.007	97	62	0.507	0.006	23	15	0.503	0.013	79	31	0.651	0.007	46	45
chrI	190169	G	C	15	15	0.500	0.016	44	28	0.444	0.008	32	39	0.489	0.008	47	19	0.509	0.008	115	46	0.610	0.005	19	6	0.748	0.014	24	22	0.479	0.010	90	24	0.627	0.007	82	44	0.507	0.006	24	13	0.503	0.013	76	24	0.651	0.007	44	33
chrI	190402	A	C	22	36	0.500	0.016	53	70	0.444	0.008	65	71	0.489	0.008	67	65	0.509	0.008	137	87	0.610	0.005	33	9	0.748	0.014	45	43	0.478	0.010	110	52	0.627	0.007	75	91	0.507	0.006	34	24	0.503	0.013	94	40	0.651	0.007	79	71
chrI	190429	G	A	24	42	0.500	0.016	48	64	0.444	0.008	61	66	0.489	0.008	61	57	0.509	0.008	121	77	0.610	0.005	28	10	0.748	0.014	39	36	0.478	0.010	101	47	0.627	0.007	71	70	0.507	0.006	36	33	0.503	0.013	90	35	0.651	0.007	67	64
chrI	190558	T	A	32	32	0.500	0.016	54	80	0.445	0.009	58	75	0.489	0.008	75	54	0.507	0.008	137	107	0.609	0.005	33	9	0.748	0.014	40	40	0.477	0.010	119	45	0.626	0.007	94	83	0.507	0.006	42	23	0.503	0.013	75	49	0.650	0.008	78	82
chrI	190588	T	C	26	26	0.500	0.016	52	74	0.445	0.009	60	72	0.489	0.008	67	48	0.507	0.008	131	94	0.609	0.005	23	6	0.748	0.014	43	44	0.477	0.010	106	41	0.626	0.007	88	75	0.507	0.006	40	23	0.503	0.013	79	43	0.650	0.008	59	76
chrI	190621	A	G	28	18	0.500	0.016	47	76	0.445	0.009	64	69	0.489	0.008	59	49	0.507	0.008	134	93	0.609	0.005	25	6	0.748	0.014	48	44	0.477	0.010	95	38	0.626	0.007	84	71	0.507	0.006	40	22	0.503	0.013	76	43	0.650	0.008	57	76
chrI	190636	T	C	26	14	0.500	0.016	42	76	0.445	0.009	58	67	0.489	0.008	60	44	0.507	0.008	132	96	0.609	0.005	32	4	0.748	0.014	42	43	0.477	0.010	89	47	0.626	0.007	86	72	0.507	0.006	44	25	0.503	0.013	74	37	0.650	0.008	54	73
chrI	190880	T	A	19	22	0.498	0.016	44	60	0.444	0.009	48	61	0.487	0.008	40	49	0.507	0.008	107	96	0.610	0.006	24	11	0.747	0.015	38	47	0.478	0.010	75	60	0.627	0.007	74	71	0.507	0.006	25	16	0.503	0.013	78	36	0.650	0.008	65	55
chrI	191026	C	T	19	20	0.498	0.016	55	64	0.444	0.009	61	77	0.487	0.008	53	55	0.507	0.008	139	92	0.610	0.006	34	11	0.747	0.015	40	44	0.478	0.010	106	49	0.627	0.007	59	68	0.507	0.006	35	25	0.503	0.013	111	50	0.650	0.008	76	77
chrI	191472	G	A	14	25	0.496	0.016	28	37	0.444	0.009	32	44	0.486	0.008	23	31	0.506	0.008	92	46	0.609	0.006	8	1	0.747	0.015	31	20	0.480	0.010	69	47	0.625	0.007	48	51	0.507	0.007	22	13	0.504	0.013	47	14	0.650	0.008	43	63
chrI	191617	T	C	22	13	0.496	0.016	40	40	0.444	0.009	52	41	0.486	0.008	34	44	0.506	0.008	135	72	0.609	0.006	11	8	0.747	0.015	25	31	0.480	0.010	80	47	0.625	0.007	65	75	0.507	0.007	20	24	0.504	0.013	70	51	0.650	0.008	43	56
chrI	191704	G	C	23	18	0.496	0.016	42	58	0.444	0.009	72	55	0.486	0.008	56	52	0.506	0.008	117	90	0.609	0.006	24	9	0.747	0.015	28	37	0.480	0.010	73	43	0.625	0.007	71	77	0.507	0.007	32	25	0.504	0.013	64	48	0.650	0.008	56	61
chrI	191755	A	G	14	23	0.496	0.016	47	54	0.444	0.009	61	51	0.486	0.008	53	44	0.506	0.008	114	77	0.609	0.006	20	5	0.747	0.015	28	33	0.480	0.010	70	29	0.625	0.007	67	73	0.507	0.007	31	23	0.504	0.013	77	25	0.650	0.008	58	62
chrI	191818	G	T	10	15	0.497	0.016	57	60	0.443	0.009	52	54	0.488	0.008	64	44	0.505	0.008	111	73	0.609	0.006	26	5	0.746	0.015	23	39	0.477	0.010	71	43	0.625	0.007	64	80	0.506	0.007	32	26	0.501	0.013	85	26	0.650	0.008	74	65
chrI	192170	A	G	15	6	0.497	0.016	26	29	0.444	0.009	34	20	0.486	0.008	24	28	0.504	0.008	91	51	0.608	0.006	12	5	0.745	0.015	14	28	0.478	0.010	31	35	0.625	0.007	54	41	0.505	0.007	10	14	0.501	0.013	41	29	0.648	0.008	21	36
chrI	192196	A	G	6	4	0.497	0.016	17	29	0.444	0.009	32	19	0.486	0.008	18	22	0.504	0.008	85	44	0.608	0.006	10	5	0.745	0.015	12	27	0.478	0.010	42	28	0.625	0.007	41	33	0.505	0.007	10	15	0.501	0.013	33	27	0.648	0.008	21	32
chrI	192429	G	C	1	0	0.499	0.016	6	4	0.444	0.009	4	1	0.485	0.009	4	3	0.502	0.009	5	1	0.607	0.006	0	0	0.745	0.015	2	0	0.477	0.010	9	0	0.625	0.007	2	5	0.506	0.007	2	2	0.501	0.013	5	4	0.646	0.008	0	2
chrI	192469	G	A	2	0	0.502	0.016	2	2	0.445	0.009	1	1	0.484	0.009	2	7	0.500	0.009	1	1	0.607	0.006	0	0	0.745	0.015	2	0	0.478	0.010	4	0	0.625	0.007	1	3	0.506	0.007	0	1	0.500	0.013	3	2	0.647	0.008	0	4
chrI	192531	C	T	0	0	0.502	0.016	2	1	0.445	0.009	1	2	0.484	0.009	1	7	0.500	0.009	2	0	0.607	0.006	0	0	0.745	0.015	3	0	0.478	0.010	6	0	0.625	0.007	2	1	0.506	0.007	0	0	0.500	0.013	3	1	0.647	0.008	0	2
chrI	192723	C	T	7	9	0.502	0.016	25	27	0.445	0.009	31	24	0.484	0.009	22	35	0.500	0.009	66	36	0.606	0.006	18	2	0.744	0.015	14	16	0.478	0.010	42	25	0.625	0.007	33	36	0.506	0.007	10	10	0.500	0.013	46	18	0.647	0.008	24	25
chrI	193131	C	T	20	12	0.502	0.016	36	41	0.445	0.009	29	40	0.484	0.009	43	25	0.500	0.009	88	63	0.607	0.006	18	1	0.744	0.015	23	24	0.478	0.010	65	31	0.624	0.007	55	36	0.507	0.007	16	18	0.501	0.013	54	16	0.647	0.008	38	41
chrI	193191	T	C	19	26	0.503	0.016	35	29	0.446	0.009	29	34	0.484	0.009	46	21	0.500	0.009	99	59	0.608	0.006	17	2	0.744	0.015	24	19	0.478	0.010	64	34	0.625	0.007	53	45	0.507	0.007	15	21	0.501	0.013	63	15	0.647	0.008	51	38
chrI	193260	T	C	14	17	0.502	0.016	19	28	0.446	0.009	35	30	0.484	0.009	31	19	0.500	0.009	72	56	0.608	0.006	19	2	0.744	0.015	23	18	0.478	0.010	57	25	0.625	0.007	58	40	0.507	0.007	9	12	0.501	0.013	57	27	0.647	0.008	44	26
chrI	193737	C	T	4	14	0.502	0.016	14	24	0.445	0.009	24	29	0.484	0.009	29	30	0.500	0.009	55	25	0.608	0.006	8	0	0.744	0.015	19	17	0.479	0.010	26	18	0.624	0.007	28	25	0.507	0.007	17	14	0.502	0.013	33	16	0.647	0.008	16	25
chrI	193807	C	T	3	9	0.502	0.016	19	31	0.445	0.009	22	25	0.484	0.009	31	29	0.500	0.009	38	24	0.608	0.006	8	0	0.744	0.015	15	17	0.479	0.010	27	19	0.624	0.007	32	32	0.507	0.007	17	11	0.502	0.013	32	20	0.647	0.008	25	28
chrI	194101	A	G	10	5	0.502	0.016	19	12	0.445	0.009	9	15	0.484	0.009	13	17	0.500	0.009	22	28	0.608	0.006	8	0	0.744	0.015	5	11	0.479	0.010	27	11	0.624	0.007	26	18	0.507	0.007	7	6	0.501	0.013	18	3	0.647	0.008	14	21
chrI	194104	C	T	10	5	0.502	0.016	19	12	0.445	0.009	9	15	0.484	0.009	13	17	0.500	0.009	22	28	0.608	0.006	8	0	0.744	0.015	5	11	0.479	0.010	27	11	0.624	0.007	26	18	0.507	0.007	7	6	0.501	0.013	18	3	0.647	0.008	14	21
chrI	194166	T	C	8	6	0.502	0.016	18	20	0.445	0.009	24	16	0.484	0.009	19	13	0.500	0.009	37	28	0.608	0.006	17	1	0.744	0.015	7	12	0.479	0.010	37	15	0.624	0.007	19	35	0.507	0.007	10	3	0.501	0.013	29	12	0.647	0.008	17	34
chrI	194169	T	C	8	6	0.502	0.016	18	20	0.445	0.009	24	16	0.484	0.009	19	13	0.500	0.009	37	28	0.608	0.006	17	1	0.744	0.015	7	12	0.479	0.010	37	15	0.624	0.007	19	35	0.507	0.007	10	3	0.501	0.013	29	12	0.647	0.008	17	34
chrI	194241	C	T	3	9	0.502	0.016	17	27	0.445	0.009	30	20	0.484	0.009	26	13	0.500	0.009	40	36	0.608	0.006	14	2	0.744	0.015	7	13	0.479	0.010	33	15	0.624	0.007	25	37	0.507	0.007	15	7	0.501	0.013	26	20	0.647	0.008	27	33
chrI	194406	C	T	6	2	0.503	0.017	12	28	0.447	0.009	4	18	0.483	0.009	18	11	0.500	0.009	25	18	0.608	0.006	3	0	0.745	0.015	5	8	0.478	0.010	30	10	0.624	0.007	18	22	0.507	0.007	3	5	0.501	0.013	23	6	0.646	0.008	21	29
chrI	194436	G	A	8	2	0.503	0.017	15	25	0.447	0.009	5	16	0.483	0.009	17	12	0.500	0.009	28	17	0.608	0.006	3	0	0.745	0.015	3	5	0.478	0.010	32	11	0.624	0.007	19	18	0.507	0.007	4	5	0.501	0.013	24	6	0.646	0.008	26	21
chrI	194475	C	T	7	2	0.503	0.017	10	24	0.448	0.009	4	14	0.485	0.009	8	10	0.499	0.009	24	17	0.608	0.006	2	0	0.743	0.015	2	6	0.479	0.010	26	9	0.624	0.007	21	12	0.507	0.007	7	3	0.501	0.013	14	8	0.648	0.008	18	20
chrI	194499	T	A	5	3	0.503	0.017	9	16	0.447	0.009	4	10	0.484	0.009	7	8	0.499	0.009	21	16	0.608	0.006	1	1	0.742	0.015	2	4	0.480	0.010	25	8	0.624	0.007	20	11	0.507	0.007	6	1	0.501	0.013	9	5	0.648	0.008	13	17
chrI	194619	A	G	3	1	0.502	0.017	5	8	0.447	0.009	3	5	0.486	0.009	4	5	0.499	0.009	17	15	0.608	0.006	2	1	0.741	0.015	4	3	0.481	0.010	11	13	0.624	0.007	9	15	0.508	0.007	4	5	0.503	0.013	5	0	0.646	0.008	10	6
chrI	194625	G	A	3	1	0.502	0.017	5	7	0.447	0.009	3	6	0.486	0.009	4	5	0.499	0.009	19	17	0.608	0.006	1	1	0.741	0.015	4	4	0.481	0.010	12	14	0.624	0.007	9	16	0.508	0.007	4	6	0.503	0.013	4	0	0.646	0.008	11	6
chrI	194803	G	A	2	1	0.502	0.017	6	6	0.447	0.009	11	1	0.486	0.009	3	8	0.500	0.009	21	14	0.609	0.006	4	2	0.741	0.015	11	4	0.481	0.010	10	1	0.623	0.007	9	15	0.508	0.007	4	4	0.502	0.014	11	8	0.647	0.008	10	7
chrI	194818	G	A	5	1	0.502	0.017	8	8	0.447	0.009	12	2	0.486	0.009	3	8	0.500	0.009	19	14	0.609	0.006	4	2	0.741	0.015	14	4	0.481	0.010	17	1	0.623	0.007	11	15	0.508	0.007	6	4	0.502	0.014	13	7	0.647	0.008	10	8
chrI	194831	A	G	5	3	0.502	0.017	7	8	0.447	0.009	13	3	0.486	0.009	5	9	0.500	0.009	24	15	0.609	0.006	3	2	0.741	0.015	14	6	0.481	0.010	18	2	0.623	0.007	12	15	0.508	0.007	7	6	0.502	0.014	16	8	0.647	0.008	12	13
chrI	194853	G	A	7	3	0.502	0.017	14	10	0.447	0.009	19	5	0.486	0.009	8	10	0.500	0.009	25	17	0.609	0.006	1	1	0.741	0.015	11	8	0.481	0.010	17	2	0.623	0.007	12	13	0.508	0.007	10	5	0.502	0.014	16	8	0.647	0.008	13	13
chrI	194952	C	G	16	7	0.502	0.017	16	22	0.447	0.009	33	28	0.486	0.009	32	21	0.500	0.009	49	39	0.609	0.006	12	0	0.741	0.015	25	28	0.481	0.010	37	28	0.623	0.007	34	33	0.508	0.007	11	13	0.502	0.014	30	11	0.647	0.008	34	24
chrI	195144	C	T	11	10	0.501	0.017	36	38	0.446	0.009	39	36	0.485	0.009	43	44	0.500	0.009	94	53	0.608	0.006	15	2	0.741	0.015	26	49	0.480	0.010	52	47	0.623	0.007	84	65	0.508	0.007	21	29	0.502	0.014	57	31	0.645	0.008	47	46
chrI	195324	C	T	30	18	0.501	0.017	41	33	0.446	0.009	47	42	0.485	0.009	34	57	0.500	0.009	85	72	0.608	0.006	15	1	0.741	0.015	32	40	0.480	0.010	55	34	0.623	0.007	86	47	0.508	0.007	22	27	0.502	0.014	58	30	0.645	0.008	38	42
chrI	195456	G	A	5	9	0.499	0.017	35	26	0.446	0.009	28	26	0.487	0.009	39	25	0.499	0.009	77	42	0.607	0.006	17	0	0.740	0.015	21	31	0.478	0.010	51	23	0.622	0.008	56	47	0.507	0.007	9	18	0.501	0.014	44	24	0.645	0.008	24	27
chrI	195459	T	C	5	9	0.499	0.017	35	26	0.446	0.009	28	26	0.487	0.009	39	25	0.499	0.009	77	42	0.607	0.006	17	0	0.740	0.015	21	31	0.478	0.010	51	23	0.622	0.008	56	47	0.507	0.007	9	18	0.501	0.014	44	24	0.645	0.008	24	27
chrI	195522	C	T	6	6	0.499	0.017	42	39	0.446	0.009	37	33	0.487	0.009	39	28	0.499	0.009	79	54	0.607	0.006	20	0	0.740	0.015	13	24	0.478	0.010	55	32	0.622	0.008	61	49	0.507	0.007	6	18	0.501	0.014	51	26	0.645	0.008	21	26
chrI	195609	T	C	13	7	0.499	0.017	15	27	0.447	0.009	27	25	0.485	0.009	36	26	0.497	0.009	63	40	0.606	0.006	4	2	0.740	0.015	11	25	0.478	0.010	35	18	0.622	0.008	41	38	0.507	0.007	5	13	0.500	0.014	36	14	0.648	0.008	15	22
chrI	195672	G	A	14	7	0.499	0.017	15	18	0.447	0.009	19	17	0.485	0.009	20	16	0.497	0.009	60	31	0.606	0.006	8	4	0.740	0.015	11	13	0.478	0.010	22	9	0.622	0.008	38	30	0.507	0.007	4	17	0.500	0.014	35	14	0.648	0.008	25	29
chrI	195750	A	G	3	3	0.499	0.017	19	15	0.447	0.009	17	15	0.485	0.009	18	16	0.497	0.009	57	24	0.606	0.006	7	2	0.740	0.015	13	8	0.478	0.010	24	10	0.622	0.008	23	21	0.507	0.007	6	13	0.500	0.014	28	8	0.648	0.008	24	20
chrI	195910	A	G	4	3	0.502	0.017	14	19	0.444	0.009	17	11	0.489	0.009	24	18	0.499	0.009	43	17	0.607	0.006	12	4	0.738	0.015	7	11	0.476	0.010	21	16	0.622	0.008	21	27	0.508	0.007	12	6	0.504	0.014	16	16	0.645	0.008	18	15
chrI	196198	A	G	12	3	0.502	0.017	13	23	0.444	0.009	19	19	0.489	0.009	16	16	0.499	0.009	52	23	0.607	0.006	4	1	0.738	0.015	12	14	0.476	0.010	31	17	0.622	0.008	40	22	0.508	0.007	6	11	0.503	0.014	15	16	0.645	0.008	40	15
chrI	196240	G	A	8	0	0.502	0.017	17	22	0.444	0.009	15	13	0.489	0.009	15	12	0.499	0.009	47	21	0.607	0.006	6	2	0.738	0.015	9	15	0.476	0.010	24	11	0.622	0.008	28	11	0.508	0.007	3	4	0.503	0.014	22	7	0.645	0.008	29	10
chrI	196248	G	C	8	0	0.502	0.017	17	20	0.444	0.009	15	12	0.489	0.009	15	12	0.499	0.009	44	20	0.607	0.006	5	3	0.738	0.015	9	15	0.476	0.010	23	11	0.622	0.008	29	11	0.508	0.007	3	2	0.503	0.014	16	12	0.645	0.008	27	9
chrI	196284	G	A	0	0	0.502	0.017	11	11	0.444	0.009	10	5	0.489	0.009	11	4	0.499	0.009	35	19	0.607	0.006	6	3	0.738	0.015	3	7	0.476	0.010	20	4	0.622	0.008	17	9	0.508	0.007	3	0	0.503	0.014	19	8	0.645	0.008	19	4
chrI	196331	C	G	0	0	0.502	0.017	13	11	0.444	0.009	12	3	0.489	0.009	13	2	0.499	0.009	32	17	0.607	0.006	6	3	0.738	0.015	3	12	0.476	0.010	26	4	0.622	0.008	9	20	0.508	0.007	5	0	0.503	0.014	19	6	0.645	0.008	15	6
chrI	196423	C	T	0	2	0.502	0.017	7	3	0.446	0.009	10	3	0.487	0.009	2	6	0.499	0.009	23	10	0.607	0.006	2	0	0.738	0.016	5	10	0.477	0.011	21	4	0.621	0.008	12	21	0.509	0.007	2	0	0.503	0.014	10	9	0.646	0.008	10	4
chrI	196452	C	T	0	2	0.502	0.017	6	4	0.446	0.009	7	4	0.487	0.009	2	2	0.499	0.009	10	8	0.607	0.006	2	0	0.738	0.016	5	5	0.477	0.011	21	4	0.621	0.008	11	22	0.509	0.007	1	0	0.503	0.014	9	9	0.646	0.008	5	3
chrI	196477	C	T	2	2	0.502	0.017	6	3	0.446	0.009	7	4	0.487	0.009	2	3	0.499	0.009	13	8	0.607	0.006	1	0	0.738	0.016	4	3	0.477	0.011	17	5	0.621	0.008	12	20	0.509	0.007	0	1	0.503	0.014	8	8	0.646	0.008	4	4
chrI	196500	C	T	2	1	0.502	0.017	5	3	0.446	0.009	7	3	0.487	0.009	3	2	0.499	0.009	7	8	0.607	0.006	1	0	0.737	0.016	3	2	0.477	0.011	13	5	0.621	0.008	9	17	0.509	0.007	0	0	0.503	0.014	10	7	0.646	0.008	5	4
chrI	196523	T	A	2	1	0.501	0.017	3	6	0.443	0.009	5	4	0.488	0.009	3	3	0.498	0.009	8	6	0.608	0.006	1	2	0.735	0.016	4	1	0.478	0.011	8	5	0.622	0.008	8	13	0.509	0.007	0	2	0.499	0.014	12	7	0.647	0.008	4	3
chrI	196558	A	G	2	0	0.501	0.017	1	3	0.443	0.009	4	5	0.488	0.009	2	3	0.498	0.009	10	6	0.608	0.006	0	2	0.735	0.016	3	2	0.478	0.011	5	6	0.622	0.008	6	10	0.509	0.007	0	2	0.499	0.014	13	5	0.647	0.008	3	5
chrI	196623	C	T	0	0	0.502	0.017	0	3	0.444	0.009	3	5	0.487	0.009	3	4	0.498	0.009	13	13	0.608	0.006	2	2	0.734	0.016	8	4	0.476	0.011	11	5	0.620	0.008	10	13	0.508	0.007	0	3	0.501	0.014	12	5	0.645	0.008	6	7
chrI	196738	C	T	0	1	0.502	0.018	4	4	0.443	0.009	4	5	0.488	0.009	4	5	0.498	0.009	17	12	0.607	0.006	5	0	0.733	0.016	5	3	0.475	0.011	6	4	0.621	0.008	4	7	0.507	0.007	0	3	0.501	0.014	8	2	0.644	0.008	10	2
chrI	196756	A	T	0	3	0.502	0.018	6	11	0.443	0.009	5	4	0.488	0.009	4	7	0.498	0.009	19	12	0.607	0.006	5	0	0.733	0.016	1	6	0.475	0.011	5	5	0.621	0.008	11	9	0.507	0.007	1	3	0.501	0.014	9	5	0.644	0.008	10	5
chrI	196773	G	T	0	3	0.502	0.018	6	12	0.443	0.009	5	7	0.488	0.009	3	6	0.498	0.009	20	12	0.607	0.006	3	0	0.733	0.016	1	8	0.475	0.011	5	8	0.621	0.008	14	10	0.507	0.007	1	3	0.501	0.014	9	5	0.644	0.008	10	5
chrI	196779	G	A	0	3	0.502	0.018	6	11	0.443	0.009	6	7	0.488	0.009	3	6	0.498	0.009	22	11	0.607	0.006	3	0	0.733	0.016	1	8	0.475	0.011	5	8	0.621	0.008	13	10	0.507	0.007	1	2	0.501	0.014	12	5	0.644	0.008	9	5
chrI	196801	A	G	0	2	0.502	0.018	7	11	0.443	0.009	6	7	0.488	0.009	6	7	0.498	0.009	23	10	0.607	0.006	4	0	0.733	0.016	0	9	0.475	0.011	5	10	0.621	0.008	16	13	0.507	0.007	3	3	0.501	0.014	12	7	0.644	0.008	9	5
chrI	196817	A	G	0	4	0.502	0.018	7	12	0.443	0.009	5	8	0.488	0.009	7	8	0.498	0.009	23	9	0.607	0.006	4	0	0.733	0.016	1	9	0.475	0.011	12	9	0.621	0.008	16	12	0.507	0.007	3	3	0.501	0.014	13	7	0.644	0.008	7	5
chrI	196836	G	A	0	4	0.502	0.018	8	11	0.443	0.009	5	13	0.488	0.009	11	10	0.498	0.009	21	10	0.607	0.006	5	0	0.733	0.016	4	16	0.475	0.011	13	10	0.621	0.008	17	11	0.507	0.007	6	1	0.501	0.014	10	6	0.644	0.008	8	6
chrI	196855	T	C	0	4	0.502	0.018	7	10	0.443	0.009	5	18	0.488	0.009	15	11	0.498	0.009	20	10	0.607	0.006	5	0	0.733	0.016	5	17	0.475	0.011	13	10	0.621	0.008	21	13	0.507	0.007	8	2	0.501	0.014	10	7	0.644	0.008	6	9
chrI	196861	C	T	0	4	0.502	0.018	6	8	0.443	0.009	5	17	0.488	0.009	17	10	0.498	0.009	17	10	0.607	0.006	4	0	0.733	0.016	6	15	0.475	0.011	12	9	0.621	0.008	17	11	0.507	0.007	8	2	0.501	0.014	7	4	0.644	0.008	5	8
chrI	196884	C	T	0	4	0.502	0.018	6	8	0.443	0.009	5	19	0.488	0.009	18	12	0.498	0.009	18	14	0.607	0.006	5	1	0.733	0.016	7	19	0.475	0.011	12	9	0.621	0.008	21	13	0.507	0.007	8	2	0.501	0.014	6	5	0.644	0.008	7	10
chrI	196891	G	T	0	5	0.502	0.018	5	7	0.443	0.009	5	21	0.488	0.009	17	14	0.498	0.009	19	16	0.607	0.006	4	2	0.733	0.016	7	18	0.475	0.011	12	9	0.621	0.008	18	11	0.507	0.007	8	3	0.501	0.014	7	4	0.644	0.008	7	13
chrI	196896	C	T	1	3	0.502	0.018	5	6	0.443	0.009	5	21	0.488	0.009	18	13	0.498	0.009	19	15	0.607	0.006	6	0	0.733	0.016	7	18	0.475	0.011	9	8	0.621	0.008	20	7	0.507	0.007	8	3	0.501	0.014	7	4	0.644	0.008	7	11
chrI	196929	A	G	2	5	0.502	0.018	4	10	0.443	0.009	8	25	0.488	0.009	15	10	0.498	0.009	21	18	0.607	0.006	5	2	0.733	0.016	10	18	0.475	0.011	15	12	0.621	0.008	20	12	0.507	0.007	4	5	0.501	0.014	13	5	0.644	0.008	13	11
chrI	196932	C	T	2	5	0.502	0.018	4	10	0.443	0.009	8	25	0.488	0.009	15	10	0.498	0.009	21	18	0.607	0.006	5	2	0.733	0.016	10	18	0.475	0.011	15	12	0.621	0.008	20	12	0.507	0.007	4	5	0.501	0.014	13	5	0.644	0.008	13	11
chrI	196953	A	G	2	3	0.502	0.018	4	15	0.444	0.009	9	25	0.487	0.009	13	9	0.497	0.009	24	21	0.607	0.006	6	0	0.733	0.016	10	20	0.475	0.011	16	12	0.621	0.008	22	11	0.507	0.007	5	3	0.500	0.014	19	3	0.644	0.008	15	11
chrI	197024	A	G	2	2	0.502	0.018	4	18	0.444	0.009	6	23	0.487	0.009	11	8	0.497	0.009	39	29	0.607	0.006	4	1	0.733	0.016	11	15	0.475	0.011	24	9	0.621	0.008	33	28	0.507	0.007	2	5	0.500	0.014	14	22	0.644	0.008	10	14
chrI	197042	A	T	2	4	0.501	0.018	4	15	0.444	0.009	4	17	0.488	0.009	11	6	0.498	0.009	40	24	0.607	0.006	4	0	0.733	0.016	11	11	0.475	0.011	22	8	0.621	0.008	28	29	0.506	0.007	1	7	0.500	0.014	21	15	0.643	0.008	10	10
chrI	197120	G	A	4	2	0.501	0.018	8	5	0.444	0.009	5	5	0.488	0.009	10	4	0.498	0.009	26	17	0.607	0.006	3	0	0.732	0.016	7	5	0.475	0.011	16	4	0.621	0.008	12	14	0.506	0.007	2	5	0.500	0.014	16	6	0.643	0.008	8	4
chrI	197123	G	A	4	2	0.501	0.018	8	5	0.444	0.009	5	5	0.488	0.009	10	4	0.498	0.009	26	17	0.607	0.006	3	0	0.732	0.016	7	5	0.475	0.011	16	4	0.621	0.008	12	14	0.506	0.007	2	5	0.500	0.014	16	6	0.643	0.008	8	4
chrI	197153	A	C	2	1	0.501	0.018	11	6	0.444	0.009	5	5	0.488	0.009	12	5	0.498	0.009	28	13	0.607	0.006	4	0	0.732	0.016	7	6	0.475	0.011	20	4	0.621	0.008	12	12	0.506	0.007	3	7	0.500	0.014	16	5	0.643	0.008	12	2
chrI	197236	G	T	0	0	0.501	0.018	8	7	0.444	0.009	4	5	0.488	0.009	12	8	0.498	0.009	24	5	0.607	0.006	2	0	0.732	0.016	5	7	0.475	0.011	14	7	0.621	0.008	11	11	0.506	0.007	2	6	0.500	0.014	5	5	0.643	0.008	11	0
chrI	197266	G	T	0	0	0.501	0.018	10	5	0.444	0.009	5	5	0.488	0.009	9	8	0.498	0.009	24	4	0.607	0.006	2	0	0.732	0.016	4	7	0.475	0.011	13	7	0.621	0.008	11	11	0.506	0.007	1	5	0.500	0.014	3	4	0.643	0.008	8	1
chrI	197344	C	T	0	0	0.501	0.018	5	5	0.444	0.009	5	6	0.488	0.009	8	5	0.498	0.009	10	9	0.606	0.006	4	0	0.732	0.016	2	2	0.475	0.011	7	6	0.621	0.008	8	4	0.506	0.007	6	1	0.500	0.014	4	5	0.643	0.008	4	4
chrI	197587	G	A	2	0	0.501	0.018	2	5	0.444	0.009	7	3	0.488	0.009	5	0	0.498	0.009	6	4	0.607	0.006	0	0	0.732	0.016	1	0	0.475	0.011	7	3	0.621	0.008	6	5	0.507	0.007	1	1	0.500	0.014	5	3	0.643	0.008	5	3
chrI	197621	G	A	3	0	0.501	0.018	3	4	0.444	0.009	5	3	0.488	0.009	7	0	0.498	0.009	6	3	0.607	0.006	0	0	0.732	0.016	1	0	0.475	0.011	6	3	0.621	0.008	6	8	0.507	0.007	0	1	0.500	0.014	7	0	0.643	0.008	3	3
chrI	197623	T	C	3	0	0.501	0.018	3	4	0.444	0.009	5	3	0.488	0.009	7	0	0.498	0.009	6	3	0.607	0.006	0	0	0.732	0.016	1	0	0.475	0.011	6	3	0.621	0.008	6	8	0.507	0.007	0	1	0.500	0.014	7	0	0.643	0.008	3	3
chrI	197633	T	A	3	0	0.501	0.018	3	4	0.444	0.009	5	3	0.488	0.009	7	0	0.498	0.009	6	3	0.607	0.006	0	0	0.732	0.016	1	0	0.475	0.011	6	3	0.621	0.008	7	8	0.507	0.007	0	1	0.500	0.014	4	0	0.643	0.008	6	3
chrI	197641	A	G	4	1	0.501	0.018	2	7	0.444	0.009	6	7	0.488	0.009	7	1	0.498	0.009	8	3	0.607	0.006	0	0	0.732	0.016	2	1	0.475	0.011	8	5	0.621	0.008	8	17	0.507	0.007	0	1	0.500	0.014	8	4	0.643	0.008	8	7
chrI	197646	T	G	4	1	0.501	0.018	2	8	0.444	0.009	6	8	0.488	0.009	9	1	0.498	0.009	8	3	0.607	0.006	4	0	0.732	0.016	2	1	0.475	0.011	8	5	0.621	0.008	9	18	0.507	0.007	0	2	0.500	0.014	5	10	0.643	0.008	7	8
chrI	197670	G	T	3	2	0.501	0.018	6	9	0.444	0.009	6	10	0.488	0.009	11	3	0.498	0.009	21	5	0.607	0.006	8	0	0.732	0.016	7	4	0.475	0.011	11	7	0.621	0.008	14	23	0.507	0.007	0	2	0.500	0.014	10	8	0.643	0.008	8	12
chrI	197694	G	T	3	2	0.501	0.018	6	8	0.444	0.009	6	9	0.488	0.009	10	3	0.498	0.009	24	7	0.607	0.006	8	0	0.732	0.016	7	5	0.475	0.011	15	6	0.621	0.008	15	22	0.507	0.007	0	2	0.500	0.014	6	12	0.643	0.008	10	12
chrI	197695	A	G	3	2	0.501	0.018	6	8	0.444	0.009	6	9	0.488	0.009	10	3	0.498	0.009	24	7	0.607	0.006	8	0	0.732	0.016	7	5	0.475	0.011	15	6	0.621	0.008	15	22	0.507	0.007	0	2	0.500	0.014	6	12	0.643	0.008	10	12
chrI	197772	A	G	4	3	0.501	0.018	2	17	0.444	0.009	14	6	0.488	0.009	17	6	0.498	0.009	25	15	0.607	0.006	8	0	0.732	0.016	7	11	0.475	0.011	31	7	0.621	0.008	28	21	0.507	0.007	5	16	0.500	0.014	17	14	0.643	0.008	19	8
chrI	197811	G	A	5	2	0.501	0.018	8	20	0.444	0.009	15	9	0.488	0.009	14	11	0.498	0.009	38	20	0.607	0.006	10	0	0.732	0.016	8	11	0.475	0.011	37	15	0.621	0.008	31	20	0.507	0.007	5	15	0.500	0.014	14	8	0.643	0.008	17	9
chrI	197867	C	A	4	7	0.501	0.018	14	14	0.444	0.009	14	9	0.488	0.009	19	19	0.498	0.009	43	18	0.607	0.006	12	0	0.732	0.016	8	14	0.475	0.011	44	16	0.621	0.008	33	19	0.507	0.007	6	16	0.500	0.014	17	14	0.643	0.008	22	9
chrI	197873	G	A	3	7	0.501	0.018	15	15	0.444	0.009	16	11	0.488	0.009	20	20	0.498	0.009	43	18	0.607	0.006	12	0	0.732	0.016	9	14	0.475	0.011	43	14	0.621	0.008	36	18	0.507	0.007	4	17	0.500	0.014	14	20	0.643	0.008	21	9
chrI	197983	T	A	1	5	0.501	0.018	13	20	0.444	0.009	9	8	0.488	0.009	19	19	0.498	0.009	42	21	0.606	0.006	8	0	0.732	0.016	13	19	0.475	0.011	32	11	0.621	0.008	23	23	0.507	0.007	7	5	0.500	0.014	15	7	0.643	0.008	16	18
chrI	198013	T	A	2	4	0.501	0.018	13	23	0.444	0.009	9	10	0.488	0.009	18	17	0.498	0.009	43	21	0.606	0.006	9	1	0.732	0.016	12	17	0.475	0.011	28	10	0.621	0.008	22	27	0.507	0.007	3	5	0.500	0.014	17	9	0.643	0.008	16	21
chrI	198091	C	T	2	2	0.501	0.018	13	20	0.443	0.009	19	16	0.489	0.009	17	13	0.498	0.009	45	22	0.606	0.006	7	4	0.732	0.016	7	11	0.474	0.011	23	11	0.622	0.008	24	27	0.506	0.007	3	8	0.499	0.014	28	14	0.643	0.008	19	9
chrI	198113	T	C	6	5	0.501	0.018	16	23	0.443	0.009	22	19	0.489	0.009	20	18	0.498	0.009	55	25	0.606	0.006	7	6	0.732	0.016	10	14	0.474	0.011	25	17	0.622	0.008	31	27	0.506	0.007	4	8	0.499	0.014	38	14	0.643	0.008	18	9
chrI	198157	C	G	4	6	0.501	0.018	11	26	0.443	0.009	16	14	0.489	0.009	23	17	0.498	0.009	50	26	0.606	0.006	5	3	0.732	0.016	6	17	0.474	0.011	24	18	0.622	0.008	26	22	0.506	0.007	3	6	0.499	0.014	26	11	0.643	0.008	12	11
chrI	198168	G	T	4	6	0.501	0.018	11	26	0.443	0.009	16	14	0.489	0.009	23	17	0.498	0.009	50	26	0.606	0.006	5	3	0.732	0.016	6	17	0.474	0.011	24	18	0.622	0.008	26	22	0.506	0.007	3	6	0.499	0.014	26	11	0.643	0.008	12	11
chrI	198190	T	C	6	4	0.501	0.018	21	20	0.443	0.009	16	14	0.489	0.009	21	18	0.498	0.009	53	21	0.606	0.006	9	4	0.732	0.016	10	19	0.474	0.011	21	16	0.622	0.008	27	24	0.506	0.007	5	4	0.499	0.014	25	16	0.643	0.008	8	13
chrI	198215	C	A	6	7	0.501	0.018	20	15	0.443	0.009	13	9	0.489	0.009	21	15	0.498	0.009	38	17	0.606	0.006	9	2	0.732	0.016	10	17	0.474	0.011	21	13	0.622	0.008	24	21	0.506	0.007	7	5	0.499	0.014	24	16	0.643	0.008	5	12
chrI	198232	C	G	6	6	0.501	0.018	19	19	0.443	0.009	11	14	0.489	0.009	25	15	0.498	0.009	31	20	0.606	0.006	7	2	0.732	0.016	13	11	0.474	0.011	22	14	0.622	0.008	22	26	0.506	0.007	7	6	0.499	0.014	21	15	0.643	0.008	10	10
chrI	198244	G	T	3	6	0.501	0.018	18	17	0.443	0.009	10	14	0.489	0.009	21	13	0.498	0.009	26	15	0.606	0.006	8	1	0.732	0.016	14	5	0.474	0.011	17	11	0.622	0.008	19	21	0.506	0.007	7	6	0.499	0.014	18	12	0.643	0.008	9	11
chrI	198252	C	G	1	3	0.501	0.018	17	16	0.443	0.009	10	11	0.489	0.009	21	11	0.498	0.009	25	14	0.606	0.006	4	0	0.732	0.016	11	5	0.474	0.011	19	7	0.622	0.008	17	17	0.506	0.007	7	5	0.499	0.014	16	9	0.643	0.008	9	10
chrI	198253	T	C	1	3	0.501	0.018	17	16	0.443	0.009	10	11	0.489	0.009	21	11	0.498	0.009	25	14	0.606	0.006	4	0	0.732	0.016	11	5	0.474	0.011	19	7	0.622	0.008	17	17	0.506	0.007	7	5	0.499	0.014	16	9	0.643	0.008	9	10
chrI	198259	T	C	0	3	0.501	0.018	14	15	0.443	0.009	6	11	0.489	0.009	21	10	0.498	0.009	20	17	0.606	0.006	2	1	0.732	0.016	11	6	0.474	0.011	17	8	0.622	0.008	16	17	0.506	0.007	7	5	0.499	0.014	9	10	0.643	0.008	8	11
chrI	198267	A	G	0	4	0.501	0.018	14	14	0.443	0.009	5	11	0.489	0.009	22	10	0.498	0.009	20	18	0.606	0.006	2	1	0.732	0.016	9	7	0.474	0.011	17	7	0.622	0.008	17	16	0.506	0.007	8	6	0.499	0.014	9	8	0.643	0.008	8	11
chrI	198279	A	G	0	4	0.502	0.018	11	13	0.442	0.009	4	9	0.490	0.009	20	9	0.498	0.009	18	14	0.606	0.006	1	2	0.732	0.016	10	7	0.475	0.011	15	7	0.620	0.008	12	17	0.506	0.007	8	5	0.498	0.014	8	9	0.644	0.008	8	9
chrI	198287	A	G	0	6	0.502	0.018	10	13	0.442	0.009	4	9	0.490	0.009	19	9	0.498	0.009	20	14	0.606	0.006	1	2	0.732	0.016	8	7	0.475	0.011	16	7	0.620	0.008	12	14	0.506	0.007	6	5	0.498	0.014	7	9	0.644	0.008	8	9
chrI	198299	A	C	1	5	0.501	0.018	10	11	0.443	0.009	4	7	0.490	0.009	14	9	0.498	0.009	19	15	0.606	0.006	1	1	0.732	0.016	9	5	0.476	0.011	13	6	0.620	0.008	10	12	0.506	0.007	6	4	0.498	0.014	11	7	0.644	0.008	9	7
chrI	198331	G	T	2	6	0.501	0.018	5	7	0.443	0.010	4	4	0.490	0.009	8	5	0.498	0.009	13	20	0.606	0.006	2	2	0.732	0.016	6	3	0.476	0.011	12	10	0.620	0.008	14	9	0.506	0.007	5	0	0.498	0.014	8	7	0.644	0.008	5	4
chrI	198351	G	A	2	4	0.501	0.018	5	5	0.443	0.010	4	7	0.490	0.009	9	5	0.498	0.009	13	19	0.606	0.006	2	2	0.732	0.016	5	3	0.476	0.011	10	11	0.620	0.008	12	9	0.506	0.007	3	0	0.498	0.014	5	7	0.644	0.008	9	4
chrI	198384	T	C	2	3	0.501	0.018	5	3	0.443	0.009	5	10	0.490	0.009	9	5	0.498	0.009	13	18	0.606	0.006	1	0	0.732	0.016	4	2	0.476	0.011	7	9	0.619	0.008	12	9	0.506	0.007	2	0	0.498	0.014	9	6	0.644	0.008	7	5
chrI	198398	C	T	2	3	0.501	0.018	5	3	0.443	0.009	5	10	0.490	0.009	9	5	0.498	0.009	10	18	0.606	0.006	0	1	0.732	0.016	2	2	0.476	0.011	6	8	0.619	0.008	11	12	0.506	0.007	2	0	0.498	0.014	3	10	0.644	0.008	6	3
chrI	198418	A	C	0	3	0.501	0.018	3	3	0.443	0.009	5	8	0.490	0.009	8	3	0.498	0.009	6	14	0.606	0.006	0	0	0.732	0.016	2	0	0.476	0.011	6	5	0.619	0.008	8	8	0.506	0.007	2	0	0.498	0.014	6	8	0.644	0.008	5	3
chrI	198422	T	A	0	3	0.501	0.018	3	3	0.443	0.009	5	8	0.490	0.009	8	3	0.498	0.009	6	14	0.606	0.006	0	0	0.732	0.016	2	0	0.476	0.011	6	5	0.619	0.008	8	8	0.506	0.007	2	0	0.498	0.014	6	8	0.644	0.008	5	3
chrI	198456	T	A	0	4	0.501	0.018	3	3	0.443	0.009	6	9	0.490	0.009	6	5	0.498	0.009	6	14	0.606	0.006	4	1	0.732	0.016	2	2	0.476	0.011	8	3	0.619	0.008	10	9	0.506	0.007	0	0	0.496	0.014	0	15	0.644	0.008	2	5
chrI	198467	G	T	2	4	0.501	0.018	1	2	0.443	0.009	7	8	0.490	0.009	5	4	0.498	0.009	5	15	0.606	0.006	4	1	0.732	0.016	2	2	0.476	0.011	8	4	0.619	0.008	6	8	0.506	0.007	0	0	0.496	0.014	10	8	0.644	0.008	1	4
chrI	198468	C	G	2	4	0.501	0.018	1	2	0.443	0.009	7	8	0.490	0.009	5	4	0.498	0.009	5	15	0.606	0.006	4	1	0.732	0.016	2	2	0.476	0.011	8	4	0.619	0.008	6	8	0.506	0.007	0	0	0.496	0.014	10	8	0.644	0.008	1	4
chrI	198482	G	A	2	4	0.501	0.018	3	2	0.443	0.009	6	7	0.490	0.009	4	5	0.498	0.009	5	12	0.606	0.006	4	1	0.727	0.016	1	2	0.476	0.011	7	5	0.619	0.008	4	10	0.506	0.007	1	0	0.496	0.014	11	6	0.644	0.008	1	5
chrI	198514	C	A	2	4	0.501	0.018	4	2	0.443	0.009	5	5	0.490	0.009	5	8	0.498	0.009	7	10	0.606	0.006	4	1	0.727	0.016	2	3	0.476	0.011	6	5	0.619	0.008	6	6	0.506	0.007	1	1	0.495	0.014	11	5	0.644	0.008	1	6
chrI	198536	C	T	3	0	0.502	0.018	4	1	0.444	0.010	5	1	0.491	0.009	5	8	0.498	0.009	14	8	0.608	0.006	3	0	0.726	0.016	2	2	0.476	0.011	5	4	0.620	0.008	9	9	0.506	0.007	1	1	0.497	0.014	5	4	0.643	0.008	4	7
chrI	198557	C	T	2	0	0.502	0.018	6	2	0.444	0.010	4	3	0.491	0.009	4	7	0.498	0.009	15	4	0.608	0.006	3	1	0.726	0.016	2	2	0.476	0.011	3	3	0.620	0.008	7	10	0.506	0.007	2	1	0.497	0.014	7	1	0.643	0.008	4	7
chrI	198560	T	C	2	0	0.502	0.018	6	2	0.444	0.010	4	3	0.491	0.009	4	7	0.498	0.009	15	4	0.608	0.006	3	1	0.726	0.016	2	2	0.476	0.011	3	3	0.620	0.008	7	10	0.506	0.007	2	1	0.497	0.014	7	1	0.643	0.008	4	7
chrI	198562	G	A	2	0	0.502	0.018	6	2	0.444	0.010	4	3	0.491	0.009	4	7	0.498	0.009	15	4	0.608	0.006	3	1	0.726	0.016	2	2	0.476	0.011	3	3	0.620	0.008	7	10	0.506	0.007	2	1	0.497	0.014	7	1	0.643	0.008	4	7
chrI	198582	G	A	2	0	0.502	0.018	5	2	0.444	0.010	2	4	0.491	0.009	3	6	0.498	0.009	15	4	0.608	0.006	4	1	0.726	0.016	1	3	0.476	0.011	6	2	0.620	0.008	5	6	0.506	0.007	2	0	0.497	0.014	6	1	0.643	0.008	5	7
chrI	198586	A	G	2	0	0.502	0.018	5	2	0.444	0.010	2	4	0.491	0.009	3	6	0.498	0.009	15	4	0.608	0.006	4	1	0.726	0.016	1	3	0.476	0.011	6	2	0.620	0.008	5	6	0.506	0.007	2	0	0.497	0.014	6	1	0.643	0.008	5	7
chrI	198589	A	G	2	0	0.502	0.018	5	2	0.444	0.010	2	4	0.491	0.009	3	6	0.498	0.009	15	4	0.608	0.006	4	1	0.726	0.016	1	3	0.476	0.011	6	2	0.620	0.008	5	6	0.506	0.007	2	0	0.497	0.014	6	1	0.643	0.008	5	7
chrI	198601	T	A	3	0	0.502	0.018	6	2	0.441	0.009	2	2	0.488	0.009	4	6	0.495	0.009	19	4	0.606	0.006	4	1	0.726	0.016	2	3	0.475	0.011	7	1	0.619	0.008	7	6	0.501	0.007	2	0	0.497	0.014	6	1	0.643	0.008	5	6
chrI	198603	T	G	3	0	0.502	0.018	6	2	0.441	0.009	2	2	0.488	0.009	4	6	0.495	0.009	19	4	0.606	0.006	4	1	0.726	0.016	2	3	0.475	0.011	7	1	0.619	0.008	7	6	0.501	0.007	2	0	0.497	0.014	6	1	0.643	0.008	5	6
chrI	198604	C	T	3	0	0.502	0.018	6	2	0.441	0.009	2	2	0.488	0.009	4	6	0.495	0.009	19	4	0.606	0.006	4	1	0.726	0.016	2	3	0.475	0.011	7	1	0.619	0.008	7	6	0.501	0.007	2	0	0.497	0.014	6	1	0.643	0.008	5	6
chrI	198642	T	C	3	0	0.502	0.018	6	4	0.441	0.009	4	0	0.488	0.009	4	3	0.495	0.009	14	6	0.606	0.006	2	0	0.726	0.016	2	0	0.475	0.011	12	1	0.619	0.008	6	4	0.501	0.007	3	2	0.497	0.014	6	1	0.643	0.008	7	4
chrI	198648	C	T	3	0	0.502	0.018	6	4	0.441	0.009	4	0	0.488	0.009	4	3	0.495	0.009	14	6	0.606	0.006	2	0	0.726	0.016	2	0	0.475	0.011	12	1	0.619	0.008	6	4	0.501	0.007	3	2	0.497	0.014	6	1	0.643	0.008	7	4
chrI	198652	A	G	3	0	0.502	0.018	6	4	0.441	0.009	4	0	0.488	0.009	4	3	0.495	0.009	14	6	0.606	0.006	2	0	0.726	0.016	2	0	0.475	0.011	12	1	0.619	0.008	6	4	0.501	0.007	3	2	0.497	0.014	6	1	0.643	0.008	7	4
chrI	198657	C	T	3	0	0.502	0.018	7	6	0.441	0.009	4	4	0.488	0.009	4	5	0.495	0.009	14	6	0.606	0.006	3	1	0.726	0.016	2	0	0.475	0.011	11	3	0.619	0.008	6	5	0.501	0.007	3	3	0.497	0.014	7	1	0.641	0.008	7	4
chrI	198664	A	G	3	0	0.502	0.018	7	6	0.441	0.009	4	4	0.488	0.009	4	5	0.495	0.009	13	6	0.606	0.006	2	1	0.726	0.016	2	0	0.475	0.011	11	3	0.619	0.008	4	5	0.501	0.007	4	3	0.497	0.014	7	1	0.641	0.008	7	4
chrI	198675	T	C	2	0	0.502	0.018	5	6	0.441	0.009	4	4	0.488	0.009	2	5	0.495	0.009	12	6	0.606	0.006	2	1	0.726	0.016	1	0	0.475	0.011	8	3	0.619	0.008	4	6	0.501	0.007	4	3	0.497	0.014	7	1	0.641	0.008	6	4
chrI	198676	C	T	2	0	0.502	0.018	5	6	0.441	0.009	4	4	0.488	0.009	2	5	0.495	0.009	12	6	0.606	0.006	2	1	0.726	0.016	1	0	0.475	0.011	8	3	0.619	0.008	4	6	0.501	0.007	4	3	0.497	0.014	7	1	0.641	0.008	6	4
chrI	198677	A	G	2	0	0.502	0.018	5	6	0.441	0.009	4	4	0.488	0.009	2	5	0.495	0.009	12	6	0.606	0.006	2	1	0.726	0.016	1	0	0.475	0.011	8	3	0.619	0.008	4	6	0.501	0.007	4	3	0.497	0.014	7	1	0.641	0.008	6	4
chrI	198707	C	T	2	0	0.502	0.018	4	7	0.441	0.009	2	4	0.488	0.009	2	3	0.495	0.009	13	6	0.606	0.006	1	1	0.726	0.016	3	1	0.475	0.011	9	5	0.619	0.008	3	8	0.501	0.007	3	3	0.496	0.014	4	1	0.641	0.008	6	2
chrI	198713	C	T	2	0	0.502	0.018	4	7	0.441	0.009	2	4	0.488	0.009	2	3	0.495	0.009	13	6	0.606	0.006	1	1	0.726	0.016	3	1	0.475	0.011	9	5	0.619	0.008	3	8	0.501	0.007	3	3	0.496	0.014	4	1	0.641	0.008	6	2
chrI	198815	G	A	1	0	0.502	0.018	3	1	0.444	0.010	4	3	0.488	0.009	6	4	0.494	0.009	14	7	0.607	0.006	2	1	0.725	0.016	4	3	0.475	0.011	7	3	0.619	0.008	8	9	0.501	0.007	1	2	0.495	0.014	3	3	0.640	0.008	11	10
chrI	198816	G	A	1	0	0.502	0.018	3	1	0.444	0.010	4	3	0.488	0.009	6	4	0.494	0.009	14	7	0.607	0.006	2	1	0.725	0.016	4	3	0.475	0.011	7	3	0.619	0.008	8	9	0.501	0.007	1	2	0.495	0.014	3	3	0.640	0.008	11	10
chrI	199811	T	G	0	0	0.499	0.018	0	8	0.434	0.010	0	9	0.484	0.009	0	6	0.492	0.009	0	10	0.603	0.006	0	2	0.712	0.017	0	0	0.468	0.011	0	11	0.613	0.008	0	6	0.500	0.007	0	2	0.492	0.015	0	4	0.631	0.009	0	9
chrI	200532	C	T	15	6	0.499	0.018	18	8	0.436	0.010	13	14	0.486	0.010	27	16	0.493	0.009	38	23	0.600	0.006	10	2	0.707	0.017	13	8	0.466	0.011	21	18	0.613	0.008	21	22	0.496	0.007	3	6	0.490	0.015	27	8	0.631	0.009	15	14
chrI	200534	T	G	15	6	0.499	0.018	18	8	0.436	0.010	13	14	0.486	0.010	27	16	0.493	0.009	38	23	0.600	0.006	10	2	0.707	0.017	13	8	0.466	0.011	21	18	0.613	0.008	21	22	0.496	0.007	3	6	0.490	0.015	27	8	0.631	0.009	15	14
chrI	200537	A	G	15	6	0.499	0.018	18	8	0.436	0.010	13	14	0.486	0.010	27	16	0.493	0.009	38	23	0.600	0.006	10	2	0.707	0.017	13	8	0.466	0.011	21	18	0.613	0.008	21	22	0.496	0.007	3	6	0.490	0.015	27	8	0.631	0.009	15	14
chrI	201152	T	A	3	4	0.488	0.018	7	12	0.430	0.010	13	28	0.480	0.010	16	8	0.485	0.010	47	17	0.593	0.007	5	4	0.701	0.017	9	18	0.455	0.011	21	11	0.608	0.008	25	31	0.490	0.008	4	10	0.476	0.015	24	11	0.617	0.009	22	9
chrI	202663	C	T	3	0	0.479	0.019	9	8	0.421	0.010	9	3	0.471	0.010	11	1	0.477	0.010	30	9	0.584	0.007	8	0	0.683	0.018	7	7	0.451	0.011	15	3	0.604	0.008	25	8	0.487	0.008	5	2	0.461	0.015	16	8	0.605	0.009	10	8
chrI	202664	T	C	3	0	0.479	0.019	9	8	0.421	0.010	9	3	0.471	0.010	11	1	0.477	0.010	30	9	0.584	0.007	8	0	0.683	0.018	7	7	0.451	0.011	15	3	0.604	0.008	25	8	0.487	0.008	5	2	0.461	0.015	16	8	0.605	0.009	10	8
chrI	202692	G	T	0	0	0.479	0.019	12	9	0.421	0.010	9	3	0.471	0.010	15	1	0.477	0.010	33	10	0.584	0.007	8	0	0.683	0.018	10	8	0.451	0.011	14	6	0.604	0.008	30	11	0.487	0.008	7	3	0.461	0.015	12	11	0.605	0.009	17	10
chrI	202740	T	A	0	1	0.479	0.019	11	11	0.421	0.010	17	5	0.471	0.010	18	7	0.477	0.010	45	18	0.584	0.007	11	0	0.683	0.018	8	6	0.451	0.011	11	6	0.603	0.008	29	19	0.487	0.008	8	13	0.461	0.015	21	8	0.605	0.009	19	11
chrI	202761	C	T	0	1	0.479	0.019	11	11	0.421	0.010	20	6	0.471	0.010	22	12	0.477	0.010	40	18	0.584	0.007	10	0	0.683	0.018	11	4	0.451	0.011	12	6	0.603	0.008	31	22	0.487	0.008	8	13	0.461	0.015	15	7	0.605	0.009	19	9
chrI	202762	T	A	0	1	0.479	0.019	11	11	0.421	0.010	20	6	0.471	0.010	22	12	0.477	0.010	40	18	0.584	0.007	10	0	0.683	0.018	11	4	0.451	0.011	12	6	0.603	0.008	31	22	0.487	0.008	8	13	0.461	0.015	15	7	0.605	0.009	19	9
chrI	202763	C	G	0	1	0.479	0.019	11	11	0.421	0.010	20	6	0.471	0.010	22	12	0.477	0.010	40	18	0.584	0.007	10	0	0.683	0.018	11	4	0.451	0.011	12	6	0.603	0.008	31	22	0.487	0.008	8	13	0.461	0.015	15	7	0.605	0.009	19	9
chrI	202776	C	T	0	5	0.479	0.019	9	13	0.421	0.010	19	8	0.471	0.010	25	12	0.477	0.010	39	22	0.584	0.007	11	0	0.683	0.018	11	5	0.451	0.011	15	12	0.603	0.008	28	27	0.487	0.008	11	15	0.461	0.015	19	13	0.605	0.009	19	10
chrI	202801	G	A	4	7	0.479	0.019	10	13	0.421	0.010	21	12	0.471	0.010	25	12	0.477	0.010	38	23	0.584	0.007	12	0	0.683	0.018	10	10	0.451	0.011	17	14	0.603	0.008	30	27	0.487	0.008	13	15	0.461	0.015	18	16	0.605	0.009	18	14
chrI	202840	T	A	13	12	0.479	0.019	14	16	0.421	0.010	22	20	0.469	0.010	29	15	0.477	0.010	44	32	0.581	0.007	9	4	0.683	0.018	14	14	0.450	0.011	32	18	0.603	0.008	33	31	0.485	0.008	15	18	0.461	0.015	25	17	0.605	0.009	23	24
chrI	202856	T	G	17	14	0.483	0.019	15	17	0.422	0.010	22	21	0.470	0.010	31	17	0.477	0.010	51	34	0.582	0.007	9	5	0.683	0.018	14	14	0.452	0.011	32	22	0.603	0.008	35	31	0.485	0.008	20	21	0.461	0.015	27	21	0.607	0.009	27	25
chrI	202897	C	T	16	19	0.480	0.019	21	17	0.422	0.010	25	24	0.470	0.010	35	15	0.476	0.010	48	39	0.583	0.007	4	7	0.677	0.018	14	17	0.452	0.011	26	25	0.603	0.008	23	23	0.485	0.008	20	21	0.461	0.015	22	23	0.608	0.009	30	25
chrI	202906	A	T	16	19	0.480	0.019	21	19	0.422	0.010	27	25	0.470	0.010	40	14	0.476	0.010	46	43	0.583	0.007	5	6	0.677	0.018	18	18	0.452	0.011	29	23	0.603	0.008	25	24	0.485	0.008	21	19	0.461	0.015	34	21	0.608	0.009	35	28
chrI	202939	A	T	14	16	0.482	0.019	21	25	0.422	0.010	27	20	0.468	0.010	39	13	0.473	0.010	49	37	0.582	0.007	8	5	0.677	0.018	20	18	0.452	0.011	30	22	0.603	0.008	30	27	0.486	0.008	22	17	0.459	0.015	26	17	0.609	0.009	28	25
chrI	202953	A	G	8	15	0.482	0.019	22	26	0.422	0.010	25	17	0.468	0.010	37	16	0.473	0.010	40	38	0.582	0.007	7	1	0.677	0.018	20	17	0.452	0.011	23	21	0.603	0.008	32	31	0.486	0.008	14	14	0.459	0.015	17	23	0.609	0.009	28	24
chrI	202957	T	C	8	15	0.482	0.019	22	26	0.422	0.010	25	17	0.468	0.010	37	16	0.473	0.010	40	38	0.582	0.007	7	1	0.677	0.018	20	17	0.452	0.011	23	21	0.603	0.008	32	31	0.486	0.008	14	14	0.459	0.015	17	23	0.609	0.009	28	24
chrI	202977	A	T	8	11	0.482	0.019	20	32	0.422	0.010	18	13	0.468	0.010	40	14	0.473	0.010	53	34	0.582	0.007	7	1	0.677	0.018	19	17	0.452	0.011	29	26	0.603	0.008	31	33	0.486	0.008	19	14	0.459	0.015	16	25	0.609	0.009	30	29
chrI	203031	C	T	11	4	0.482	0.019	24	34	0.422	0.010	8	18	0.468	0.010	31	16	0.473	0.010	50	19	0.582	0.007	8	0	0.677	0.018	19	22	0.452	0.011	36	25	0.603	0.008	37	35	0.486	0.008	14	13	0.459	0.015	21	16	0.609	0.009	27	21
chrI	203111	C	T	4	8	0.482	0.019	19	41	0.422	0.010	8	37	0.468	0.010	18	29	0.473	0.010	44	58	0.582	0.007	8	10	0.677	0.018	9	16	0.452	0.011	26	27	0.603	0.008	34	57	0.486	0.008	8	23	0.459	0.015	18	46	0.609	0.009	21	36
chrI	203117	T	C	9	3	0.482	0.019	31	28	0.422	0.010	26	22	0.468	0.010	33	16	0.473	0.010	74	28	0.582	0.007	17	3	0.677	0.018	10	14	0.452	0.011	34	18	0.603	0.008	61	33	0.486	0.008	20	11	0.459	0.015	39	26	0.609	0.009	38	20
chrI	203122	G	A	8	5	0.480	0.019	46	13	0.419	0.010	32	21	0.468	0.010	36	14	0.474	0.010	70	35	0.582	0.007	11	9	0.677	0.018	25	0	0.449	0.012	43	11	0.602	0.009	66	31	0.483	0.008	20	13	0.460	0.015	57	13	0.607	0.009	42	18
chrI	203137	T	C	10	5	0.480	0.019	52	15	0.419	0.010	33	23	0.468	0.010	34	16	0.474	0.010	66	38	0.582	0.007	10	9	0.677	0.018	27	3	0.449	0.012	37	16	0.602	0.009	54	36	0.483	0.008	18	15	0.460	0.015	47	14	0.607	0.009	41	22
chrI	203167	A	G	9	6	0.480	0.019	44	17	0.419	0.010	27	24	0.468	0.010	29	17	0.474	0.010	64	44	0.582	0.007	8	8	0.677	0.018	23	3	0.449	0.012	38	20	0.602	0.009	50	38	0.483	0.008	17	16	0.460	0.015	47	17	0.607	0.009	31	24
chrI	203214	G	C	1	9	0.481	0.019	5	30	0.420	0.010	6	37	0.467	0.010	10	31	0.471	0.010	35	69	0.581	0.007	7	4	0.677	0.018	13	15	0.450	0.012	11	28	0.603	0.009	17	54	0.483	0.008	3	18	0.458	0.015	9	48	0.607	0.009	19	31
chrI	203215	C	T	1	9	0.481	0.019	5	30	0.420	0.010	6	37	0.467	0.010	10	31	0.471	0.010	35	69	0.581	0.007	7	4	0.677	0.018	13	15	0.450	0.012	11	28	0.603	0.009	17	54	0.483	0.008	3	18	0.458	0.015	9	48	0.607	0.009	19	31
chrI	203238	T	A	2	7	0.481	0.019	16	23	0.420	0.010	17	33	0.467	0.010	14	30	0.471	0.010	47	74	0.581	0.007	5	9	0.677	0.018	11	21	0.450	0.012	18	25	0.603	0.009	34	50	0.483	0.008	5	12	0.458	0.015	27	37	0.607	0.009	23	31
chrI	203283	A	T	4	7	0.478	0.019	14	29	0.419	0.010	22	35	0.468	0.010	9	27	0.472	0.010	48	71	0.581	0.007	4	11	0.679	0.018	16	28	0.452	0.012	21	28	0.602	0.009	30	61	0.484	0.008	5	9	0.457	0.015	28	31	0.605	0.009	18	31
chrI	203301	G	A	5	6	0.478	0.019	14	32	0.419	0.010	24	32	0.468	0.010	10	29	0.472	0.010	46	71	0.581	0.007	4	10	0.679	0.018	16	27	0.452	0.012	22	29	0.602	0.009	29	61	0.484	0.008	4	7	0.457	0.015	26	31	0.605	0.009	15	34
chrI	203313	G	A	3	9	0.478	0.019	4	36	0.419	0.010	11	46	0.467	0.010	9	30	0.474	0.010	31	86	0.580	0.007	3	11	0.678	0.018	13	30	0.450	0.012	18	31	0.602	0.009	16	75	0.483	0.008	1	10	0.459	0.015	14	44	0.606	0.009	8	37
chrI	203349	C	T	2	6	0.478	0.019	5	36	0.419	0.010	11	44	0.467	0.010	8	32	0.474	0.010	29	72	0.580	0.007	5	8	0.678	0.018	5	23	0.450	0.012	17	29	0.602	0.009	17	69	0.483	0.008	1	14	0.459	0.015	13	35	0.606	0.009	14	36
chrI	203386	A	T	13	10	0.479	0.019	34	31	0.418	0.010	41	47	0.468	0.010	28	35	0.474	0.010	64	49	0.581	0.007	10	11	0.677	0.018	23	36	0.449	0.012	31	32	0.601	0.009	51	63	0.483	0.008	11	11	0.459	0.015	31	34	0.607	0.009	36	35
chrI	203458	C	T	4	29	0.479	0.019	9	49	0.418	0.010	14	56	0.468	0.010	19	51	0.474	0.010	48	86	0.581	0.007	3	14	0.677	0.018	12	50	0.449	0.012	19	42	0.601	0.009	21	93	0.483	0.008	4	13	0.459	0.015	22	53	0.607	0.009	21	53
chrI	203461	G	A	4	29	0.479	0.019	9	49	0.418	0.010	14	56	0.468	0.010	19	51	0.474	0.010	48	86	0.581	0.007	3	14	0.677	0.018	12	50	0.449	0.012	19	42	0.601	0.009	21	93	0.483	0.008	4	13	0.459	0.015	22	53	0.607	0.009	21	53
chrI	205385	C	T	0	0	0.472	0.019	0	0	0.415	0.010	0	1	0.457	0.010	0	1	0.466	0.010	1	1	0.573	0.007	0	0	0.664	0.018	0	0	0.437	0.012	1	2	0.589	0.009	1	3	0.480	0.008	0	0	0.447	0.015	0	1	0.594	0.009	0	0
chrI	205388	T	C	0	0	0.472	0.019	0	0	0.415	0.010	0	1	0.457	0.010	0	1	0.466	0.010	1	1	0.573	0.007	0	0	0.664	0.018	0	0	0.437	0.012	1	2	0.589	0.009	1	3	0.480	0.008	0	0	0.447	0.015	0	1	0.594	0.009	0	0
chrI	205499	C	G	0	0	0.465	0.019	0	0	0.413	0.010	0	0	0.458	0.010	0	0	0.468	0.010	0	3	0.572	0.007	0	0	0.652	0.018	0	0	0.437	0.012	0	1	0.588	0.009	0	0	0.476	0.008	0	0	0.439	0.015	0	0	0.593	0.009	0	2
chrI	205519	C	A	0	0	0.465	0.019	0	0	0.413	0.010	0	0	0.458	0.010	0	0	0.468	0.010	1	4	0.572	0.007	0	0	0.652	0.018	0	1	0.437	0.012	0	3	0.588	0.009	0	2	0.476	0.008	0	0	0.439	0.015	0	1	0.593	0.009	0	2
chrI	205787	T	C	19	14	0.459	0.019	58	57	0.412	0.010	37	51	0.458	0.010	38	28	0.467	0.010	92	107	0.574	0.007	17	13	0.650	0.019	31	26	0.437	0.012	83	78	0.587	0.009	54	81	0.478	0.008	13	24	0.439	0.015	57	62	0.595	0.009	36	47
chrI	205811	C	T	20	16	0.462	0.019	61	65	0.413	0.010	36	56	0.455	0.010	42	33	0.467	0.010	94	139	0.573	0.007	15	20	0.650	0.019	30	32	0.439	0.012	82	92	0.587	0.009	53	87	0.474	0.008	17	29	0.437	0.015	61	76	0.597	0.009	36	63
chrI	205829	T	C	20	18	0.462	0.019	59	65	0.413	0.010	37	58	0.455	0.010	41	39	0.467	0.010	95	137	0.573	0.007	12	19	0.650	0.019	29	33	0.439	0.012	87	93	0.587	0.009	52	92	0.474	0.008	16	26	0.437	0.015	62	82	0.597	0.009	34	59
chrI	205835	C	T	20	18	0.462	0.019	59	65	0.413	0.010	37	58	0.455	0.010	41	39	0.467	0.010	95	137	0.573	0.007	12	19	0.650	0.019	29	33	0.439	0.012	87	93	0.587	0.009	52	92	0.474	0.008	16	26	0.437	0.015	62	82	0.597	0.009	34	59
chrI	205886	T	C	16	13	0.462	0.019	48	42	0.413	0.010	39	45	0.455	0.010	45	28	0.467	0.010	108	87	0.573	0.007	17	16	0.650	0.019	27	21	0.439	0.012	72	51	0.587	0.009	59	51	0.474	0.008	23	17	0.437	0.015	61	53	0.597	0.009	39	35
chrI	206126	T	C	0	7	0.461	0.019	0	29	0.413	0.010	0	29	0.456	0.010	0	26	0.467	0.010	0	58	0.573	0.007	0	15	0.645	0.019	0	11	0.439	0.012	0	42	0.587	0.009	0	27	0.473	0.008	0	7	0.436	0.015	0	25	0.596	0.009	0	21
chrI	206129	A	C	0	7	0.461	0.019	0	29	0.413	0.010	0	29	0.456	0.010	0	26	0.467	0.010	0	58	0.573	0.007	0	15	0.645	0.019	0	11	0.439	0.012	0	42	0.587	0.009	0	27	0.473	0.008	0	7	0.436	0.015	0	25	0.596	0.009	0	21
chrI	206132	G	T	0	7	0.461	0.019	0	29	0.413	0.010	0	29	0.456	0.010	0	26	0.467	0.010	0	58	0.573	0.007	0	15	0.645	0.019	0	11	0.439	0.012	0	42	0.587	0.009	0	27	0.473	0.008	0	7	0.436	0.015	0	25	0.596	0.009	0	21
chrI	206144	C	T	0	6	0.461	0.019	2	29	0.413	0.010	0	31	0.456	0.010	2	27	0.467	0.010	5	52	0.573	0.007	0	19	0.645	0.019	0	12	0.439	0.012	2	37	0.587	0.009	2	28	0.473	0.008	0	6	0.436	0.015	0	21	0.596	0.009	2	28
chrI	206177	G	C	0	5	0.461	0.019	0	28	0.413	0.010	0	28	0.456	0.010	0	25	0.467	0.010	0	59	0.573	0.007	0	18	0.645	0.019	0	11	0.439	0.012	0	43	0.587	0.009	0	37	0.473	0.008	0	8	0.436	0.015	0	25	0.596	0.009	0	25
chrI	206178	C	A	0	5	0.461	0.019	0	28	0.413	0.010	0	28	0.456	0.010	0	25	0.467	0.010	0	59	0.573	0.007	0	18	0.645	0.019	0	11	0.439	0.012	0	43	0.587	0.009	0	37	0.473	0.008	0	8	0.436	0.015	0	25	0.596	0.009	0	25
chrI	206179	A	C	0	5	0.461	0.019	0	28	0.413	0.010	0	28	0.456	0.010	0	25	0.467	0.010	0	59	0.573	0.007	0	18	0.645	0.019	0	11	0.439	0.012	0	43	0.587	0.009	0	37	0.473	0.008	0	8	0.436	0.015	0	25	0.596	0.009	0	25
chrI	206549	T	C	14	17	0.451	0.020	29	49	0.402	0.010	40	55	0.450	0.011	30	41	0.464	0.010	73	84	0.572	0.007	8	12	0.637	0.019	41	41	0.431	0.012	58	46	0.580	0.009	43	82	0.469	0.008	10	25	0.432	0.015	41	46	0.591	0.010	50	61
chrI	206558	T	C	13	19	0.451	0.020	25	47	0.402	0.010	32	58	0.449	0.011	28	45	0.464	0.010	65	83	0.571	0.007	8	16	0.637	0.019	39	39	0.431	0.012	55	44	0.581	0.009	38	79	0.469	0.008	12	23	0.432	0.015	44	51	0.589	0.010	49	59
chrI	206561	T	A	13	19	0.451	0.020	25	47	0.402	0.010	32	58	0.449	0.011	28	45	0.464	0.010	65	83	0.571	0.007	8	16	0.637	0.019	39	39	0.431	0.012	55	44	0.581	0.009	38	79	0.469	0.008	12	23	0.432	0.015	44	51	0.589	0.010	49	59
chrI	206564	G	T	13	19	0.451	0.020	25	47	0.402	0.010	32	58	0.449	0.011	28	45	0.464	0.010	65	83	0.571	0.007	8	16	0.637	0.019	39	39	0.431	0.012	55	44	0.581	0.009	38	79	0.469	0.008	12	23	0.432	0.015	44	51	0.589	0.010	49	59
chrI	206567	T	A	13	19	0.451	0.020	25	47	0.402	0.010	32	58	0.449	0.011	28	45	0.464	0.010	65	83	0.571	0.007	8	16	0.637	0.019	39	39	0.431	0.012	55	44	0.581	0.009	38	79	0.469	0.008	12	23	0.432	0.015	44	51	0.589	0.010	49	59
chrI	206580	T	A	13	36	0.451	0.020	26	88	0.402	0.010	25	105	0.449	0.011	29	101	0.464	0.010	58	146	0.571	0.007	9	31	0.637	0.019	30	73	0.431	0.012	53	111	0.581	0.009	35	160	0.469	0.008	11	49	0.432	0.015	40	95	0.589	0.010	46	122
chrI	206618	A	G	25	37	0.451	0.020	60	81	0.402	0.010	60	106	0.449	0.011	62	106	0.464	0.010	116	119	0.571	0.007	16	36	0.637	0.019	53	56	0.431	0.012	89	103	0.581	0.009	102	153	0.469	0.008	33	56	0.432	0.015	82	82	0.589	0.010	96	125
chrI	206785	T	A	9	14	0.451	0.020	11	72	0.405	0.010	13	53	0.450	0.011	20	61	0.463	0.010	43	88	0.571	0.007	13	11	0.633	0.020	15	42	0.431	0.012	33	49	0.582	0.009	31	80	0.469	0.008	7	35	0.432	0.016	21	54	0.591	0.010	24	69
chrI	206799	T	G	10	7	0.451	0.020	14	55	0.405	0.010	14	31	0.450	0.011	18	42	0.463	0.010	46	66	0.571	0.007	10	8	0.633	0.020	20	27	0.431	0.012	30	39	0.582	0.009	24	50	0.469	0.008	7	25	0.432	0.016	19	38	0.591	0.010	23	52
chrI	210818	A	T	0	3	0.447	0.021	0	12	0.395	0.011	0	6	0.443	0.012	0	9	0.456	0.011	0	25	0.554	0.008	0	0	0.604	0.022	0	4	0.414	0.013	0	9	0.567	0.010	0	16	0.458	0.009	0	4	0.427	0.016	0	9	0.574	0.010	0	12
chrI	211019	T	C	0	7	0.454	0.021	0	3	0.395	0.011	0	6	0.440	0.012	0	10	0.460	0.011	0	31	0.557	0.008	0	0	0.601	0.022	0	3	0.417	0.013	0	10	0.569	0.010	0	14	0.459	0.009	0	0	0.421	0.016	0	21	0.573	0.010	0	8
chrI	219453	G	A	1	1	0.370	0.030	8	12	0.333	0.015	7	10	0.370	0.017	8	12	0.395	0.015	21	11	0.486	0.011	5	0	0.450	0.031	4	5	0.356	0.018	9	11	0.491	0.014	19	22	0.392	0.012	4	3	0.343	0.022	12	6	0.480	0.015	9	10
chrI	219455	A	G	1	1	0.370	0.030	8	12	0.333	0.015	7	10	0.370	0.017	8	12	0.395	0.015	21	11	0.486	0.011	5	0	0.450	0.031	4	5	0.356	0.018	9	11	0.491	0.014	19	22	0.392	0.012	4	3	0.343	0.022	12	6	0.480	0.015	9	10
chrI	219462	C	T	1	1	0.371	0.030	8	13	0.333	0.015	7	10	0.368	0.016	8	14	0.394	0.015	20	11	0.486	0.011	5	0	0.453	0.031	4	5	0.355	0.018	8	11	0.492	0.014	19	22	0.392	0.012	5	2	0.343	0.022	13	6	0.480	0.015	8	9
chrI	219464	G	C	1	1	0.371	0.030	8	13	0.333	0.015	7	10	0.368	0.016	8	14	0.394	0.015	20	11	0.486	0.011	5	0	0.453	0.031	4	5	0.355	0.018	8	11	0.492	0.014	19	22	0.392	0.012	5	2	0.343	0.022	13	6	0.480	0.015	8	9
chrI	219491	T	C	1	4	0.370	0.030	9	22	0.332	0.015	6	18	0.368	0.017	9	26	0.392	0.015	21	21	0.483	0.011	5	0	0.453	0.031	3	10	0.353	0.018	11	14	0.493	0.015	13	34	0.391	0.012	6	5	0.343	0.022	21	12	0.478	0.015	5	15
chrI	219520	T	C	1	4	0.370	0.030	9	32	0.332	0.015	7	19	0.368	0.017	13	31	0.392	0.015	26	39	0.483	0.011	5	1	0.453	0.031	5	17	0.353	0.018	14	21	0.493	0.015	17	45	0.391	0.012	8	14	0.343	0.022	25	16	0.478	0.015	8	26
chrI	219551	A	C	1	11	0.370	0.030	12	45	0.330	0.015	10	39	0.370	0.017	18	49	0.391	0.015	36	56	0.483	0.011	6	7	0.451	0.031	5	26	0.353	0.018	17	32	0.493	0.015	25	72	0.389	0.012	11	23	0.343	0.022	31	31	0.480	0.015	12	47
chrI	219589	G	A	2	13	0.370	0.030	18	62	0.331	0.015	13	55	0.370	0.017	17	67	0.392	0.015	44	73	0.483	0.011	6	11	0.451	0.031	8	34	0.352	0.018	22	42	0.491	0.015	31	97	0.390	0.012	10	28	0.343	0.022	35	40	0.480	0.015	19	62
chrI	219608	T	G	1	14	0.370	0.030	19	53	0.331	0.015	14	56	0.370	0.017	17	65	0.392	0.015	40	68	0.483	0.011	4	9	0.451	0.031	6	30	0.352	0.018	23	34	0.491	0.015	28	92	0.390	0.012	9	23	0.343	0.022	35	37	0.480	0.015	20	55
chrI	219610	T	A	1	14	0.370	0.031	19	53	0.331	0.015	14	56	0.370	0.017	17	65	0.392	0.015	40	68	0.486	0.011	4	9	0.449	0.031	6	30	0.353	0.018	23	34	0.491	0.015	28	92	0.391	0.012	9	23	0.343	0.022	35	37	0.478	0.015	20	55
chrI	219618	C	T	1	15	0.370	0.031	18	54	0.331	0.015	10	53	0.370	0.017	14	61	0.392	0.015	31	67	0.486	0.011	5	9	0.449	0.031	6	31	0.353	0.018	22	32	0.491	0.015	24	88	0.391	0.012	8	22	0.343	0.022	30	34	0.478	0.015	20	57
chrI	219669	C	G	1	10	0.370	0.031	9	30	0.331	0.015	5	23	0.368	0.017	11	36	0.391	0.015	19	32	0.487	0.011	1	6	0.451	0.031	2	8	0.352	0.018	16	18	0.493	0.015	17	65	0.390	0.012	1	12	0.345	0.022	15	16	0.479	0.015	13	36
chrI	219673	T	C	1	10	0.370	0.031	9	30	0.331	0.015	5	23	0.368	0.017	11	36	0.391	0.015	19	32	0.487	0.011	1	6	0.451	0.031	2	8	0.352	0.018	16	18	0.493	0.015	17	65	0.390	0.012	1	12	0.345	0.022	15	16	0.479	0.015	13	36
chrI	219726	T	G	0	3	0.370	0.031	3	18	0.331	0.015	4	14	0.368	0.017	5	22	0.391	0.015	11	24	0.484	0.011	0	4	0.446	0.031	1	4	0.352	0.018	8	13	0.493	0.015	13	26	0.390	0.012	0	5	0.345	0.022	8	11	0.479	0.015	7	20
chrI	219759	A	C	0	2	0.370	0.031	2	19	0.329	0.015	3	16	0.368	0.017	5	21	0.390	0.015	11	26	0.484	0.011	0	4	0.444	0.031	2	6	0.352	0.018	4	14	0.491	0.015	14	26	0.389	0.012	1	5	0.346	0.022	4	10	0.479	0.015	2	18
chrI	219826	C	A	0	0	0.370	0.031	1	9	0.329	0.015	1	10	0.367	0.017	1	8	0.390	0.015	3	15	0.484	0.011	0	2	0.442	0.031	2	5	0.352	0.018	3	5	0.491	0.015	4	11	0.390	0.012	1	4	0.344	0.022	2	3	0.478	0.015	1	10
chrI	219845	G	C	0	0	0.370	0.031	1	5	0.329	0.015	1	11	0.367	0.017	0	2	0.390	0.015	3	7	0.484	0.011	0	1	0.442	0.031	1	3	0.352	0.018	3	2	0.491	0.015	4	4	0.390	0.012	1	2	0.344	0.022	3	2	0.478	0.015	1	7
chrI	219879	C	A	0	0	0.370	0.031	0	4	0.329	0.015	1	7	0.367	0.017	0	1	0.390	0.015	3	5	0.484	0.011	0	0	0.442	0.031	1	1	0.352	0.018	3	0	0.491	0.015	1	3	0.390	0.012	0	0	0.344	0.022	2	2	0.478	0.015	0	5
chrI	219882	A	G	0	0	0.370	0.031	0	4	0.329	0.015	1	7	0.367	0.017	0	1	0.390	0.015	3	5	0.484	0.011	0	0	0.442	0.031	1	1	0.352	0.018	3	0	0.491	0.015	1	3	0.390	0.012	0	0	0.344	0.022	2	2	0.478	0.015	0	5
chrI	219902	A	G	0	0	0.370	0.031	0	3	0.328	0.015	1	7	0.368	0.017	0	1	0.391	0.015	3	2	0.484	0.011	0	0	0.444	0.031	1	1	0.352	0.018	3	0	0.491	0.015	1	2	0.390	0.012	0	1	0.342	0.022	2	1	0.477	0.015	0	3
chrI	219952	G	C	0	0	0.370	0.031	0	0	0.328	0.015	1	1	0.368	0.017	0	0	0.391	0.015	2	0	0.484	0.011	0	0	0.444	0.031	0	0	0.352	0.018	0	0	0.491	0.015	0	0	0.390	0.012	0	1	0.342	0.022	0	0	0.477	0.015	0	0
chrI	219962	G	T	0	0	0.370	0.031	0	0	0.328	0.015	1	1	0.368	0.017	0	0	0.391	0.015	2	0	0.484	0.011	0	0	0.444	0.031	0	0	0.352	0.018	0	0	0.491	0.015	0	0	0.390	0.012	0	1	0.342	0.022	0	0	0.477	0.015	0	0
chrI	220464	T	A	2	14	0.370	0.031	10	40	0.328	0.015	24	16	0.368	0.017	22	35	0.391	0.015	53	49	0.484	0.011	12	18	0.444	0.031	8	18	0.351	0.018	38	39	0.491	0.015	27	37	0.390	0.012	10	15	0.342	0.022	23	28	0.477	0.015	20	36
chrI	220465	T	G	2	14	0.370	0.031	10	40	0.328	0.015	24	16	0.368	0.017	22	35	0.391	0.015	53	49	0.484	0.011	12	18	0.444	0.031	8	18	0.351	0.018	38	39	0.491	0.015	27	37	0.390	0.012	10	15	0.342	0.022	23	28	0.477	0.015	20	36
chrI	220518	C	T	1	19	0.370	0.031	15	76	0.328	0.015	32	43	0.368	0.017	32	67	0.391	0.015	74	86	0.484	0.011	15	29	0.444	0.031	10	40	0.351	0.018	34	58	0.491	0.015	47	73	0.390	0.012	6	26	0.342	0.022	26	58	0.477	0.015	22	66
chrI	220607	C	T	13	19	0.370	0.031	32	82	0.328	0.015	31	62	0.368	0.017	37	66	0.391	0.015	70	91	0.484	0.011	10	31	0.444	0.031	12	51	0.351	0.018	46	55	0.491	0.015	56	110	0.390	0.012	12	46	0.342	0.022	37	74	0.477	0.015	33	77
chrI	220648	T	C	13	16	0.369	0.031	30	82	0.328	0.015	30	62	0.368	0.017	42	60	0.391	0.015	64	89	0.484	0.011	11	32	0.444	0.031	11	59	0.351	0.018	51	54	0.491	0.015	53	116	0.390	0.012	14	47	0.342	0.022	48	69	0.477	0.015	28	81
chrI	220690	C	T	11	14	0.369	0.031	23	69	0.328	0.015	25	42	0.368	0.017	41	46	0.391	0.015	54	68	0.484	0.011	12	22	0.444	0.031	9	43	0.351	0.018	50	35	0.491	0.015	49	81	0.390	0.012	14	29	0.342	0.022	34	52	0.477	0.015	26	50
chrI	220970	T	C	0	0	0.369	0.031	0	1	0.328	0.015	1	0	0.367	0.017	2	0	0.389	0.015	2	0	0.482	0.011	0	0	0.441	0.031	1	0	0.349	0.018	0	0	0.489	0.015	2	0	0.389	0.012	1	0	0.342	0.022	3	0	0.477	0.015	3	0
chrI	221658	T	C	0	0	0.369	0.031	3	3	0.328	0.015	4	1	0.366	0.017	2	2	0.389	0.015	16	8	0.482	0.011	0	0	0.441	0.031	1	2	0.349	0.018	8	3	0.489	0.015	9	5	0.389	0.012	2	2	0.342	0.022	4	4	0.477	0.015	3	5
chrI	221681	C	T	0	0	0.369	0.031	7	6	0.328	0.015	3	2	0.366	0.017	4	4	0.389	0.015	19	15	0.482	0.011	0	0	0.441	0.031	0	6	0.349	0.018	8	5	0.489	0.015	7	8	0.389	0.012	2	2	0.342	0.022	7	6	0.477	0.015	4	7
chrI	221690	T	C	0	0	0.369	0.031	7	6	0.328	0.015	4	4	0.366	0.017	4	8	0.389	0.015	20	16	0.482	0.011	0	0	0.441	0.031	1	7	0.349	0.018	8	5	0.489	0.015	11	12	0.389	0.012	2	2	0.342	0.022	9	8	0.477	0.015	4	9
chrI	221719	G	A	0	0	0.369	0.031	7	9	0.328	0.015	6	7	0.366	0.017	7	13	0.389	0.015	28	25	0.482	0.011	1	1	0.441	0.031	1	9	0.349	0.018	11	12	0.489	0.015	11	24	0.389	0.012	2	5	0.342	0.022	11	11	0.477	0.015	4	23
chrI	221858	A	C	4	18	0.369	0.031	16	43	0.328	0.015	28	51	0.366	0.017	20	67	0.389	0.015	40	84	0.482	0.011	3	21	0.441	0.031	7	28	0.349	0.018	38	55	0.489	0.015	39	85	0.389	0.012	13	41	0.342	0.022	34	53	0.477	0.015	27	75
chrI	221861	C	T	4	18	0.369	0.031	16	43	0.328	0.015	28	51	0.366	0.017	20	67	0.389	0.015	40	84	0.482	0.011	3	21	0.441	0.031	7	28	0.349	0.018	38	55	0.489	0.015	39	85	0.389	0.012	13	41	0.342	0.022	34	53	0.477	0.015	27	75
chrI	222095	C	T	0	5	0.369	0.031	17	33	0.328	0.015	9	34	0.366	0.017	10	32	0.389	0.015	37	65	0.482	0.011	4	3	0.441	0.031	9	14	0.349	0.018	22	25	0.489	0.015	33	54	0.389	0.012	3	12	0.342	0.022	25	43	0.477	0.015	12	34
chrI	222114	T	C	0	4	0.369	0.031	18	29	0.328	0.015	8	35	0.366	0.017	9	27	0.389	0.015	44	59	0.482	0.011	5	3	0.441	0.031	11	14	0.349	0.018	24	26	0.489	0.015	30	49	0.389	0.012	2	11	0.342	0.022	27	37	0.477	0.015	15	36
chrI	222136	C	T	1	8	0.369	0.031	15	29	0.328	0.015	11	32	0.366	0.017	15	32	0.389	0.015	50	67	0.482	0.011	5	4	0.441	0.031	11	16	0.349	0.018	22	25	0.489	0.015	32	57	0.389	0.012	2	14	0.342	0.022	32	34	0.477	0.015	16	34
chrI	222191	C	T	4	7	0.369	0.031	18	31	0.328	0.015	14	23	0.366	0.017	20	27	0.389	0.015	65	46	0.482	0.011	6	5	0.441	0.031	14	17	0.349	0.018	28	20	0.489	0.015	44	54	0.389	0.012	8	13	0.342	0.022	36	30	0.477	0.015	17	31
chrI	222242	A	T	4	6	0.369	0.031	16	24	0.328	0.015	15	13	0.363	0.017	28	15	0.379	0.015	57	27	0.478	0.011	4	2	0.423	0.032	19	10	0.341	0.019	27	16	0.487	0.015	36	37	0.386	0.012	9	11	0.341	0.022	40	18	0.468	0.015	18	20
chrI	222263	T	C	8	29	0.369	0.031	28	68	0.328	0.015	36	60	0.363	0.017	41	63	0.379	0.015	104	112	0.478	0.011	9	21	0.423	0.032	26	36	0.341	0.019	69	58	0.487	0.015	62	137	0.386	0.012	14	39	0.341	0.022	69	62	0.468	0.015	32	83
chrI	222280	C	T	8	29	0.369	0.031	34	72	0.328	0.015	37	71	0.363	0.017	41	66	0.379	0.015	99	125	0.478	0.011	9	20	0.423	0.032	22	40	0.341	0.019	64	60	0.487	0.015	55	141	0.386	0.012	13	41	0.341	0.022	65	65	0.468	0.015	33	92
chrI	222329	T	C	7	14	0.369	0.031	20	40	0.328	0.015	31	46	0.363	0.017	27	39	0.379	0.015	70	71	0.478	0.011	1	8	0.423	0.032	11	26	0.341	0.019	41	24	0.487	0.015	46	81	0.386	0.012	6	27	0.341	0.022	40	35	0.468	0.015	22	56
chrI	222330	A	G	7	14	0.369	0.031	20	40	0.328	0.015	31	46	0.363	0.017	27	39	0.379	0.015	70	71	0.478	0.011	1	8	0.423	0.032	11	26	0.341	0.019	41	24	0.487	0.015	46	81	0.386	0.012	6	27	0.341	0.022	40	35	0.468	0.015	22	56
chrI	222380	C	T	8	17	0.369	0.031	19	54	0.327	0.015	25	59	0.363	0.017	23	61	0.379	0.015	72	89	0.478	0.011	2	5	0.423	0.032	13	51	0.341	0.019	35	37	0.487	0.015	52	117	0.386	0.012	8	34	0.341	0.022	36	50	0.468	0.015	25	80
chrI	222525	G	C	16	41	0.369	0.031	27	77	0.327	0.015	44	89	0.363	0.017	41	94	0.379	0.015	96	149	0.478	0.011	18	34	0.423	0.032	38	52	0.341	0.019	67	76	0.487	0.015	76	165	0.386	0.012	23	63	0.341	0.022	61	74	0.468	0.015	50	129
chrI	222583	C	T	20	53	0.369	0.031	28	103	0.327	0.015	45	124	0.363	0.017	48	117	0.379	0.015	123	182	0.478	0.011	20	38	0.422	0.032	36	61	0.341	0.019	70	105	0.487	0.015	79	174	0.386	0.012	20	71	0.341	0.022	89	90	0.468	0.015	53	140
chrI	222605	T	C	18	48	0.369	0.031	26	84	0.327	0.015	41	105	0.363	0.017	40	97	0.379	0.015	109	167	0.478	0.011	13	34	0.422	0.032	37	53	0.341	0.019	69	99	0.487	0.015	71	159	0.386	0.012	14	70	0.341	0.022	78	79	0.468	0.015	51	127
chrI	222656	A	G	10	24	0.369	0.031	12	46	0.327	0.015	21	55	0.363	0.017	16	35	0.379	0.015	51	87	0.478	0.011	4	22	0.422	0.032	16	24	0.341	0.019	29	56	0.487	0.015	21	73	0.386	0.012	5	35	0.341	0.022	36	35	0.468	0.015	28	60
chrI	222857	T	C	1	0	0.369	0.031	3	6	0.327	0.015	2	6	0.363	0.017	3	11	0.379	0.015	13	18	0.478	0.011	2	0	0.422	0.032	2	2	0.341	0.019	4	6	0.487	0.015	9	9	0.386	0.012	2	3	0.341	0.022	7	4	0.468	0.015	8	4
chrI	222901	C	T	0	1	0.369	0.031	2	2	0.327	0.015	2	3	0.363	0.017	4	9	0.379	0.015	10	11	0.478	0.011	2	0	0.422	0.032	1	1	0.341	0.019	4	2	0.487	0.015	8	4	0.386	0.012	2	3	0.341	0.022	12	5	0.468	0.015	1	3
chrI	222934	C	G	0	1	0.369	0.031	3	2	0.327	0.015	2	5	0.363	0.017	6	11	0.379	0.015	11	11	0.478	0.011	3	0	0.422	0.032	1	1	0.341	0.019	5	3	0.487	0.015	13	7	0.386	0.012	2	4	0.341	0.022	12	9	0.468	0.015	3	4
chrI	222960	G	A	0	0	0.369	0.031	3	2	0.327	0.015	3	8	0.363	0.017	6	13	0.379	0.015	13	12	0.478	0.011	3	0	0.422	0.032	2	1	0.341	0.019	6	5	0.487	0.015	10	10	0.386	0.012	2	3	0.341	0.022	13	9	0.468	0.015	3	4
chrI	222985	G	A	0	1	0.369	0.031	3	1	0.327	0.015	3	8	0.363	0.017	7	13	0.379	0.015	12	12	0.478	0.011	3	0	0.422	0.032	2	1	0.341	0.019	6	6	0.487	0.015	12	13	0.386	0.012	2	2	0.341	0.022	11	8	0.468	0.015	3	4
chrI	223115	A	G	0	0	0.369	0.031	0	0	0.327	0.015	0	0	0.363	0.017	1	0	0.379	0.015	1	1	0.478	0.011	0	0	0.422	0.032	0	0	0.341	0.019	0	1	0.487	0.015	2	1	0.386	0.012	0	0	0.341	0.022	2	0	0.468	0.015	0	2
chrI	223127	C	T	0	0	0.369	0.031	0	0	0.327	0.015	0	0	0.363	0.017	0	0	0.379	0.015	0	0	0.478	0.011	0	0	0.422	0.032	0	0	0.341	0.019	0	1	0.487	0.015	0	1	0.386	0.012	0	0	0.341	0.022	1	0	0.468	0.015	0	1
chrI	223239	G	A	0	0	0.369	0.031	1	1	0.327	0.015	0	0	0.363	0.017	0	2	0.379	0.015	0	8	0.478	0.011	0	0	0.422	0.032	0	0	0.341	0.019	2	2	0.487	0.015	0	5	0.386	0.012	0	0	0.341	0.022	2	4	0.468	0.015	0	2
chrI	223251	T	C	0	0	0.369	0.031	1	1	0.327	0.015	0	0	0.363	0.017	0	2	0.379	0.015	0	4	0.478	0.011	0	0	0.422	0.032	0	0	0.341	0.019	2	1	0.487	0.015	0	5	0.386	0.012	0	0	0.341	0.022	2	4	0.468	0.015	0	2
chrI	223283	G	A	0	0	0.369	0.031	0	1	0.327	0.015	0	0	0.363	0.017	0	0	0.379	0.016	0	4	0.478	0.011	0	0	0.422	0.032	0	0	0.341	0.019	2	1	0.487	0.015	0	4	0.386	0.012	0	0	0.341	0.022	2	2	0.468	0.015	0	2
chrI	223288	G	A	0	0	0.369	0.031	0	1	0.327	0.015	0	0	0.363	0.017	0	0	0.379	0.016	0	4	0.478	0.011	0	0	0.422	0.032	0	0	0.341	0.019	2	1	0.487	0.015	0	4	0.386	0.012	0	0	0.341	0.022	2	2	0.468	0.015	0	2
chrI	223297	G	T	0	0	0.369	0.031	0	1	0.327	0.015	0	0	0.363	0.017	0	0	0.379	0.016	0	4	0.478	0.011	0	0	0.422	0.032	0	0	0.341	0.019	2	1	0.487	0.015	0	4	0.386	0.012	0	0	0.341	0.022	2	2	0.468	0.015	0	2
chrI	223325	G	A	0	0	0.369	0.031	0	1	0.327	0.015	0	0	0.363	0.017	0	0	0.379	0.016	0	2	0.478	0.011	0	0	0.422	0.032	0	0	0.341	0.019	1	1	0.487	0.015	0	2	0.386	0.012	0	0	0.341	0.022	1	0	0.468	0.015	0	1
chrI	223346	C	A	0	0	0.369	0.031	1	1	0.327	0.015	0	0	0.363	0.017	0	0	0.379	0.016	0	2	0.478	0.011	0	0	0.422	0.032	0	0	0.341	0.019	0	1	0.487	0.015	0	2	0.386	0.012	0	0	0.341	0.022	1	0	0.468	0.015	0	1
chrI	223349	G	A	0	0	0.369	0.031	1	1	0.327	0.015	0	0	0.363	0.017	0	0	0.379	0.016	0	2	0.478	0.011	0	0	0.422	0.032	0	0	0.341	0.019	0	1	0.487	0.015	0	2	0.386	0.012	0	0	0.341	0.022	1	0	0.468	0.015	0	1
chrI	223359	A	G	0	0	0.369	0.031	1	1	0.327	0.015	0	0	0.363	0.017	0	0	0.379	0.016	0	3	0.478	0.011	0	0	0.422	0.032	0	0	0.341	0.019	0	1	0.487	0.015	0	3	0.386	0.012	0	0	0.341	0.022	1	0	0.468	0.015	0	1
chrI	223435	T	C	0	0	0.368	0.031	1	1	0.327	0.015	0	0	0.363	0.017	0	0	0.379	0.016	1	1	0.478	0.011	0	0	0.422	0.032	0	0	0.341	0.019	0	0	0.487	0.015	0	0	0.386	0.012	0	0	0.341	0.022	0	0	0.468	0.015	0	0
chrI	224974	A	G	0	0	0.348	0.034	0	2	0.298	0.017	0	0	0.356	0.019	1	1	0.350	0.016	4	6	0.454	0.013	0	0	0.390	0.036	2	0	0.332	0.021	1	1	0.476	0.017	3	5	0.355	0.013	0	0	0.306	0.025	2	0	0.443	0.017	1	2
chrI	224983	T	C	0	0	0.348	0.034	0	2	0.298	0.017	0	0	0.356	0.019	1	1	0.350	0.016	3	6	0.454	0.013	0	0	0.390	0.036	2	0	0.332	0.021	1	1	0.476	0.017	5	5	0.355	0.013	0	0	0.306	0.025	2	0	0.443	0.017	1	2
chrI	225419	C	G	0	0	0.348	0.034	0	0	0.298	0.017	0	0	0.356	0.019	0	1	0.350	0.016	2	1	0.454	0.013	0	0	0.390	0.036	2	0	0.332	0.021	0	0	0.476	0.017	1	2	0.355	0.013	0	0	0.306	0.025	0	0	0.443	0.017	2	1
chrI	225432	G	C	0	0	0.348	0.034	0	0	0.298	0.017	0	2	0.356	0.019	0	3	0.350	0.016	2	6	0.454	0.013	0	0	0.390	0.036	2	0	0.332	0.021	1	3	0.476	0.017	1	3	0.355	0.013	0	0	0.306	0.025	0	2	0.443	0.017	2	1
chrI	225447	A	C	0	0	0.348	0.034	0	0	0.298	0.017	0	1	0.356	0.019	0	5	0.350	0.016	2	7	0.454	0.013	0	0	0.390	0.036	2	1	0.332	0.021	1	0	0.476	0.017	2	3	0.355	0.013	0	0	0.306	0.025	0	2	0.443	0.017	2	6
chrI	225451	G	A	0	0	0.348	0.034	0	0	0.298	0.017	0	1	0.356	0.019	0	5	0.350	0.016	2	7	0.454	0.013	0	0	0.390	0.036	2	1	0.332	0.021	1	0	0.476	0.017	2	3	0.355	0.013	0	0	0.306	0.025	0	2	0.443	0.017	2	6
chrI	225452	A	G	0	0	0.348	0.034	0	0	0.298	0.017	0	1	0.356	0.019	0	5	0.350	0.016	2	7	0.454	0.013	0	0	0.390	0.036	2	1	0.332	0.021	1	0	0.476	0.017	2	3	0.355	0.013	0	0	0.306	0.025	0	2	0.443	0.017	2	6
chrI	225456	A	T	0	0	0.348	0.034	0	0	0.298	0.017	0	1	0.356	0.019	0	5	0.350	0.016	2	7	0.454	0.013	0	0	0.390	0.036	2	1	0.332	0.021	1	0	0.476	0.017	2	3	0.355	0.013	0	0	0.306	0.025	0	2	0.443	0.017	2	6
chrI	225457	C	T	0	0	0.348	0.034	0	0	0.298	0.017	0	1	0.356	0.019	0	5	0.350	0.016	2	7	0.454	0.013	0	0	0.390	0.036	2	1	0.332	0.021	1	0	0.476	0.017	2	3	0.355	0.013	0	0	0.306	0.025	0	2	0.443	0.017	2	6
chrI	225465	G	C	0	0	0.348	0.034	0	2	0.298	0.017	2	2	0.356	0.019	0	5	0.350	0.016	3	9	0.454	0.013	0	0	0.390	0.036	2	2	0.332	0.021	1	2	0.476	0.017	2	7	0.355	0.013	0	0	0.306	0.025	1	3	0.443	0.017	3	8
chrI	225519	A	T	1	2	0.348	0.034	3	8	0.298	0.017	8	10	0.356	0.019	5	10	0.350	0.016	11	19	0.454	0.013	0	2	0.390	0.036	3	10	0.332	0.021	5	8	0.476	0.017	7	19	0.355	0.013	0	1	0.306	0.025	6	13	0.443	0.017	5	19
chrI	225531	G	A	1	2	0.348	0.034	3	8	0.298	0.017	8	10	0.356	0.019	7	7	0.350	0.016	11	15	0.454	0.013	0	2	0.390	0.036	3	11	0.332	0.021	6	7	0.476	0.017	7	18	0.355	0.013	0	1	0.306	0.025	6	14	0.443	0.017	4	19
chrI	225532	T	C	1	2	0.348	0.034	3	8	0.298	0.017	8	10	0.356	0.019	7	7	0.350	0.016	11	15	0.454	0.013	0	2	0.390	0.036	3	11	0.332	0.021	6	7	0.476	0.017	7	18	0.355	0.013	0	1	0.306	0.025	6	14	0.443	0.017	4	19
chrI	225546	C	T	2	4	0.348	0.034	3	11	0.298	0.017	8	12	0.356	0.019	7	9	0.350	0.016	11	14	0.454	0.013	0	3	0.390	0.036	3	12	0.332	0.021	6	8	0.476	0.017	7	22	0.355	0.013	0	2	0.306	0.025	6	16	0.443	0.017	4	19
chrI	225557	C	G	2	4	0.348	0.034	3	9	0.298	0.017	8	11	0.356	0.019	7	9	0.350	0.016	11	14	0.454	0.013	0	3	0.390	0.036	3	11	0.332	0.021	6	8	0.476	0.017	6	19	0.355	0.013	0	2	0.306	0.025	6	15	0.443	0.017	4	17
chrI	225558	T	C	2	4	0.348	0.034	3	9	0.298	0.017	8	11	0.356	0.019	7	9	0.350	0.016	11	14	0.454	0.013	0	3	0.390	0.036	3	11	0.332	0.021	6	8	0.476	0.017	6	19	0.355	0.013	0	2	0.306	0.025	6	15	0.443	0.017	4	17
chrI	225564	G	A	2	4	0.348	0.034	3	10	0.298	0.017	9	11	0.356	0.019	7	9	0.350	0.016	10	13	0.454	0.013	0	3	0.390	0.036	2	11	0.332	0.021	6	8	0.476	0.017	6	21	0.355	0.013	0	2	0.306	0.025	6	17	0.443	0.017	4	17
chrI	225567	A	G	2	4	0.348	0.034	3	10	0.298	0.017	9	11	0.356	0.019	7	9	0.350	0.016	10	13	0.454	0.013	0	3	0.390	0.036	2	11	0.332	0.021	6	8	0.476	0.017	6	21	0.355	0.013	0	2	0.306	0.025	6	17	0.443	0.017	4	17
chrI	225621	T	C	6	14	0.348	0.034	6	32	0.298	0.017	9	30	0.356	0.019	12	35	0.350	0.016	27	30	0.454	0.013	4	7	0.390	0.036	13	25	0.332	0.021	9	31	0.476	0.017	17	46	0.355	0.013	5	14	0.306	0.025	15	23	0.443	0.017	13	29
chrI	225632	G	T	6	16	0.348	0.034	6	33	0.298	0.017	10	32	0.356	0.019	13	39	0.350	0.016	28	33	0.454	0.013	4	6	0.390	0.036	13	25	0.332	0.021	8	36	0.476	0.017	19	50	0.355	0.013	5	18	0.306	0.025	17	22	0.443	0.017	13	31
chrI	225636	T	C	6	16	0.348	0.034	6	33	0.298	0.017	10	32	0.356	0.019	13	39	0.350	0.016	28	33	0.454	0.013	4	6	0.390	0.036	13	25	0.332	0.021	8	36	0.476	0.017	19	50	0.355	0.013	5	18	0.306	0.025	17	22	0.443	0.017	13	31
chrI	225711	A	G	5	24	0.348	0.034	13	59	0.298	0.017	18	66	0.356	0.019	15	59	0.350	0.016	58	96	0.454	0.013	6	24	0.390	0.036	18	52	0.332	0.021	25	63	0.476	0.017	32	103	0.355	0.013	11	33	0.306	0.025	34	59	0.443	0.017	33	76
chrI	225727	A	G	8	26	0.348	0.034	15	70	0.298	0.017	19	68	0.356	0.019	19	65	0.350	0.016	69	99	0.454	0.013	7	24	0.390	0.036	19	64	0.332	0.021	29	70	0.476	0.017	39	116	0.355	0.013	13	37	0.306	0.025	37	61	0.443	0.017	34	86
chrI	225738	C	T	8	20	0.348	0.034	15	55	0.298	0.017	17	53	0.356	0.019	16	48	0.350	0.016	62	76	0.454	0.013	6	17	0.390	0.036	17	56	0.332	0.021	28	62	0.476	0.017	42	96	0.355	0.013	15	27	0.306	0.025	28	44	0.443	0.017	28	68
chrI	225741	A	G	8	20	0.348	0.034	15	55	0.298	0.017	17	53	0.356	0.019	16	48	0.350	0.016	62	76	0.454	0.013	6	17	0.390	0.036	17	56	0.332	0.021	28	62	0.476	0.017	42	96	0.355	0.013	15	27	0.306	0.025	28	44	0.443	0.017	28	68
chrI	225745	A	G	8	20	0.348	0.034	15	55	0.298	0.017	17	53	0.356	0.019	16	48	0.350	0.016	62	76	0.454	0.013	6	17	0.390	0.036	17	56	0.332	0.021	28	62	0.476	0.017	42	96	0.355	0.013	15	27	0.306	0.025	28	44	0.443	0.017	28	68
chrI	225767	G	A	7	15	0.348	0.034	11	48	0.298	0.017	12	46	0.356	0.019	15	44	0.350	0.016	44	71	0.454	0.013	5	11	0.390	0.036	11	45	0.332	0.021	26	48	0.476	0.017	34	72	0.355	0.013	11	27	0.306	0.025	25	34	0.443	0.017	19	55
chrI	225772	G	T	6	13	0.348	0.034	10	44	0.298	0.017	11	45	0.356	0.019	14	41	0.350	0.016	46	69	0.454	0.013	4	7	0.390	0.036	10	44	0.332	0.021	24	45	0.476	0.017	33	72	0.355	0.013	9	25	0.306	0.025	25	33	0.443	0.017	18	51
chrI	225812	G	A	7	9	0.348	0.034	9	41	0.298	0.017	9	34	0.356	0.019	11	31	0.350	0.016	38	53	0.454	0.013	3	6	0.390	0.036	6	32	0.332	0.021	19	32	0.476	0.017	33	61	0.355	0.013	7	19	0.306	0.025	21	27	0.443	0.017	17	45
chrI	225819	C	T	6	8	0.348	0.034	9	30	0.298	0.017	9	28	0.356	0.019	8	24	0.350	0.016	30	37	0.454	0.013	2	6	0.390	0.036	6	22	0.332	0.021	16	25	0.476	0.017	27	41	0.355	0.013	7	13	0.306	0.025	19	18	0.443	0.017	15	34
chrI	225822	A	T	6	8	0.348	0.034	9	30	0.298	0.017	9	28	0.356	0.019	8	24	0.350	0.016	30	37	0.454	0.013	2	6	0.390	0.036	6	22	0.332	0.021	16	25	0.476	0.017	27	41	0.355	0.013	7	13	0.306	0.025	19	18	0.443	0.017	15	34
chrI	225826	C	T	6	8	0.348	0.034	9	30	0.298	0.017	9	28	0.356	0.019	8	24	0.350	0.016	30	37	0.454	0.013	2	6	0.390	0.036	6	22	0.332	0.021	16	25	0.476	0.017	27	41	0.355	0.013	7	13	0.306	0.025	19	18	0.443	0.017	15	34
chrI	225828	A	G	6	8	0.348	0.034	9	30	0.298	0.017	9	28	0.356	0.019	8	24	0.350	0.016	30	37	0.454	0.013	2	6	0.390	0.036	6	22	0.332	0.021	16	25	0.476	0.017	27	41	0.355	0.013	7	13	0.306	0.025	19	18	0.443	0.017	15	34
chrI	225843	A	G	5	9	0.348	0.034	9	29	0.298	0.017	9	29	0.356	0.019	9	25	0.350	0.016	30	34	0.454	0.013	2	5	0.390	0.036	4	28	0.332	0.021	13	26	0.476	0.017	24	38	0.355	0.013	7	14	0.306	0.025	17	15	0.443	0.017	17	36
chrI	225849	C	A	5	8	0.348	0.034	6	27	0.298	0.017	8	31	0.356	0.019	9	25	0.350	0.016	29	41	0.454	0.013	3	5	0.390	0.036	4	29	0.332	0.021	18	26	0.476	0.017	24	39	0.355	0.013	7	14	0.306	0.025	15	16	0.443	0.017	18	35
chrI	225858	C	G	5	7	0.348	0.034	6	26	0.298	0.017	6	31	0.356	0.019	8	23	0.350	0.016	28	38	0.454	0.013	3	4	0.390	0.036	3	24	0.332	0.021	17	24	0.476	0.017	22	34	0.355	0.013	5	13	0.306	0.025	14	17	0.443	0.017	15	34
chrI	225859	A	G	5	7	0.348	0.034	6	26	0.298	0.017	6	31	0.356	0.019	8	23	0.350	0.016	28	38	0.454	0.013	3	4	0.390	0.036	3	24	0.332	0.021	17	24	0.476	0.017	22	34	0.355	0.013	5	13	0.306	0.025	14	17	0.443	0.017	15	34
chrI	225879	C	T	2	3	0.348	0.034	2	13	0.298	0.017	3	21	0.356	0.019	7	12	0.350	0.016	17	33	0.454	0.013	1	3	0.390	0.036	1	14	0.332	0.021	17	16	0.476	0.017	11	21	0.355	0.013	2	11	0.306	0.025	9	15	0.443	0.017	13	24
chrI	226074	T	G	0	0	0.348	0.034	1	0	0.298	0.017	1	1	0.356	0.019	0	3	0.350	0.016	1	7	0.454	0.013	0	0	0.390	0.036	2	0	0.332	0.021	1	4	0.476	0.017	0	3	0.355	0.013	0	0	0.306	0.025	1	3	0.443	0.017	0	4
chrI	226095	C	T	0	0	0.348	0.034	0	0	0.298	0.017	1	1	0.356	0.019	0	3	0.350	0.016	0	2	0.454	0.013	0	0	0.390	0.036	2	0	0.332	0.021	1	2	0.476	0.017	0	2	0.355	0.013	0	0	0.306	0.025	1	3	0.443	0.017	0	2
chrI	226344	T	C	0	1	0.348	0.034	4	11	0.298	0.017	5	7	0.356	0.019	4	16	0.350	0.017	15	21	0.454	0.013	1	0	0.389	0.036	2	8	0.332	0.021	8	11	0.476	0.017	7	22	0.355	0.013	0	8	0.306	0.025	6	9	0.443	0.017	3	10
chrI	226512	C	T	3	31	0.348	0.034	23	56	0.298	0.017	27	39	0.356	0.019	31	81	0.350	0.017	79	98	0.454	0.013	6	26	0.389	0.036	19	43	0.332	0.021	39	81	0.476	0.017	39	125	0.355	0.013	7	37	0.306	0.025	32	63	0.443	0.017	23	66
chrI	226631	A	G	3	13	0.348	0.034	12	11	0.298	0.017	23	23	0.356	0.019	24	28	0.350	0.017	51	35	0.454	0.013	8	11	0.389	0.036	12	20	0.332	0.021	30	25	0.476	0.017	42	46	0.355	0.013	2	10	0.306	0.025	28	25	0.443	0.017	21	19
chrI	226639	G	A	7	13	0.348	0.034	12	13	0.298	0.017	27	23	0.356	0.019	26	29	0.350	0.017	61	36	0.454	0.013	9	11	0.389	0.036	12	18	0.332	0.021	38	24	0.476	0.017	45	46	0.355	0.013	2	8	0.306	0.025	36	26	0.443	0.017	21	22
chrI	227604	G	A	0	0	0.324	0.035	2	0	0.282	0.017	3	0	0.349	0.020	4	0	0.333	0.017	5	0	0.453	0.013	1	0	0.371	0.038	0	0	0.313	0.021	4	0	0.472	0.017	8	0	0.352	0.014	1	0	0.302	0.026	3	0	0.440	0.018	2	0
chrI	228164	G	A	21	47	0.326	0.038	40	108	0.274	0.018	43	76	0.341	0.020	39	99	0.325	0.018	91	135	0.452	0.014	14	38	0.372	0.038	27	82	0.310	0.022	61	85	0.467	0.018	67	147	0.357	0.015	36	36	0.303	0.027	36	73	0.437	0.019	48	103
chrI	228182	A	G	21	57	0.326	0.038	41	112	0.274	0.018	42	92	0.341	0.020	44	107	0.325	0.018	89	140	0.452	0.014	16	41	0.372	0.038	29	90	0.310	0.022	67	106	0.467	0.018	78	167	0.357	0.015	39	41	0.303	0.027	38	72	0.437	0.019	49	108
chrI	228199	C	A	16	59	0.326	0.038	26	109	0.274	0.018	31	100	0.341	0.020	25	109	0.325	0.018	71	138	0.452	0.014	13	41	0.372	0.038	23	89	0.310	0.022	45	108	0.467	0.018	55	175	0.357	0.015	22	45	0.303	0.027	32	76	0.437	0.019	34	114
chrI	230209	T	G	0	0	0.326	0.038	0	0	0.274	0.018	0	0	0.341	0.021	0	0	0.325	0.018	0	0	0.452	0.014	0	0	0.372	0.038	0	0	0.310	0.022	0	0	0.467	0.018	0	0	0.357	0.015	0	0	0.303	0.027	0	0	0.437	0.019	0	0
chrII	102	G	A	5	10	0.493	0.019	22	6	0.510	0.010	35	11	0.546	0.010	31	29	0.672	0.011	43	20	0.515	0.008	0	2	0.587	0.024	3	12	0.289	0.014	19	14	0.484	0.011	11	29	0.296	0.009	7	18	0.499	0.021	7	12	0.414	0.013	29	26
chrII	103	T	C	5	10	0.493	0.019	22	6	0.510	0.010	35	11	0.546	0.010	31	29	0.672	0.011	43	20	0.515	0.008	0	2	0.587	0.024	3	12	0.289	0.014	19	14	0.484	0.011	11	29	0.296	0.009	7	18	0.499	0.021	7	12	0.414	0.013	29	26
chrII	173	A	G	5	6	0.493	0.019	29	6	0.510	0.010	36	10	0.546	0.010	36	15	0.672	0.011	41	8	0.515	0.008	1	4	0.587	0.024	5	3	0.289	0.014	21	7	0.484	0.011	12	11	0.296	0.009	7	9	0.499	0.021	7	14	0.414	0.013	32	15
chrII	1771	A	G	38	27	0.491	0.019	106	54	0.507	0.009	122	62	0.538	0.010	122	49	0.672	0.010	152	67	0.511	0.008	17	10	0.598	0.022	19	49	0.289	0.013	108	50	0.478	0.010	57	83	0.298	0.008	24	33	0.495	0.020	51	40	0.423	0.012	97	54
chrII	1778	A	G	38	32	0.491	0.019	106	63	0.507	0.009	125	67	0.538	0.010	126	52	0.672	0.010	139	79	0.511	0.008	18	15	0.598	0.022	18	56	0.289	0.013	112	49	0.478	0.010	56	76	0.298	0.008	18	37	0.495	0.020	48	48	0.423	0.012	87	61
chrII	1786	A	G	38	32	0.491	0.019	106	63	0.507	0.009	125	67	0.538	0.010	126	52	0.672	0.010	139	79	0.511	0.008	18	15	0.598	0.022	18	56	0.289	0.013	112	49	0.478	0.010	56	76	0.298	0.008	18	37	0.495	0.020	48	48	0.423	0.012	87	61
chrII	1799	C	T	94	98	0.491	0.019	259	214	0.507	0.009	272	235	0.538	0.010	277	232	0.672	0.010	333	303	0.511	0.008	38	68	0.598	0.022	138	183	0.289	0.013	263	215	0.478	0.010	308	338	0.298	0.008	95	111	0.495	0.020	199	180	0.423	0.012	262	219
chrII	1943	C	T	50	34	0.491	0.019	119	120	0.507	0.009	115	112	0.538	0.010	128	133	0.672	0.010	146	169	0.511	0.008	21	13	0.598	0.022	27	103	0.289	0.013	98	136	0.478	0.010	55	186	0.298	0.008	23	56	0.495	0.020	65	74	0.423	0.012	79	118
chrII	2191	C	A	13	2	0.489	0.018	67	17	0.505	0.009	44	18	0.539	0.010	54	12	0.674	0.010	79	34	0.509	0.008	19	2	0.597	0.022	18	12	0.285	0.013	49	20	0.474	0.010	38	24	0.298	0.008	12	9	0.493	0.020	28	17	0.420	0.012	40	20
chrII	2210	A	G	14	5	0.489	0.018	53	31	0.505	0.009	39	38	0.539	0.010	48	26	0.674	0.010	67	59	0.509	0.008	17	2	0.597	0.022	17	22	0.285	0.013	46	32	0.474	0.010	39	48	0.298	0.008	10	16	0.493	0.020	36	19	0.420	0.012	43	34
chrII	2254	A	G	10	2	0.489	0.018	45	27	0.505	0.009	41	38	0.539	0.010	38	36	0.674	0.010	56	55	0.509	0.008	11	2	0.597	0.022	10	23	0.285	0.013	38	31	0.474	0.010	27	60	0.298	0.008	14	17	0.493	0.020	27	25	0.420	0.012	29	37
chrII	2395	C	A	1	0	0.489	0.018	25	9	0.505	0.009	13	12	0.539	0.010	24	1	0.674	0.010	26	13	0.509	0.008	2	0	0.597	0.022	6	4	0.285	0.013	14	7	0.474	0.010	13	5	0.298	0.008	1	1	0.493	0.020	8	9	0.420	0.012	12	8
chrII	2401	G	A	1	0	0.489	0.018	27	9	0.505	0.009	13	12	0.539	0.010	26	1	0.674	0.010	27	13	0.509	0.008	2	0	0.597	0.022	6	4	0.285	0.013	15	7	0.474	0.010	13	5	0.298	0.008	1	1	0.493	0.020	8	9	0.420	0.012	12	8
chrII	2468	C	T	0	1	0.489	0.018	6	8	0.505	0.009	0	12	0.539	0.010	9	2	0.674	0.010	11	17	0.509	0.008	1	0	0.597	0.022	1	2	0.285	0.013	4	4	0.474	0.010	5	6	0.298	0.008	0	3	0.493	0.020	1	2	0.420	0.012	2	6
chrII	2496	A	T	0	1	0.489	0.018	4	3	0.505	0.009	1	11	0.539	0.010	6	0	0.674	0.010	9	16	0.509	0.008	1	0	0.597	0.022	0	2	0.285	0.013	2	2	0.474	0.010	3	5	0.298	0.008	0	2	0.493	0.020	0	1	0.420	0.012	2	6
chrII	5933	T	C	54	32	0.488	0.017	143	66	0.501	0.008	159	100	0.531	0.009	177	79	0.669	0.009	176	117	0.494	0.007	27	10	0.588	0.020	31	62	0.284	0.012	103	78	0.466	0.009	87	145	0.295	0.008	33	28	0.496	0.018	65	66	0.406	0.011	136	74
chrII	5983	C	G	45	2	0.485	0.016	117	0	0.504	0.008	128	0	0.531	0.009	155	0	0.668	0.009	162	0	0.492	0.007	23	0	0.591	0.020	23	0	0.284	0.012	84	0	0.465	0.009	89	3	0.296	0.008	34	0	0.496	0.018	53	0	0.405	0.011	120	0
chrII	6034	G	C	43	13	0.485	0.016	144	88	0.504	0.008	161	97	0.531	0.009	165	75	0.668	0.009	177	103	0.492	0.007	30	5	0.591	0.020	19	65	0.284	0.012	95	82	0.465	0.009	79	139	0.296	0.008	40	33	0.496	0.018	62	75	0.405	0.011	135	79
chrII	6041	T	C	42	14	0.485	0.016	132	90	0.504	0.008	162	102	0.531	0.009	166	78	0.668	0.009	175	103	0.492	0.007	30	7	0.591	0.020	20	61	0.284	0.012	97	81	0.465	0.009	78	140	0.296	0.008	40	32	0.496	0.018	62	82	0.405	0.011	132	85
chrII	6047	T	C	39	17	0.485	0.016	126	73	0.504	0.008	156	87	0.531	0.009	154	63	0.668	0.009	170	89	0.492	0.007	30	8	0.591	0.020	19	50	0.284	0.012	88	75	0.465	0.009	77	110	0.296	0.008	37	34	0.496	0.018	58	67	0.405	0.011	129	70
chrII	6116	T	A	42	98	0.485	0.016	109	315	0.504	0.008	146	309	0.531	0.009	153	324	0.668	0.009	131	391	0.492	0.007	22	41	0.591	0.020	19	236	0.284	0.012	81	291	0.465	0.009	63	476	0.296	0.008	42	135	0.496	0.018	35	279	0.405	0.011	109	291
chrII	6225	A	G	50	49	0.483	0.016	109	135	0.504	0.008	145	118	0.528	0.009	154	137	0.670	0.009	144	173	0.491	0.007	32	17	0.591	0.020	28	96	0.281	0.012	91	106	0.466	0.009	55	168	0.295	0.007	35	70	0.495	0.018	97	86	0.406	0.011	108	109
chrII	6227	G	C	50	49	0.483	0.016	109	135	0.504	0.008	145	118	0.528	0.009	154	137	0.670	0.009	144	173	0.491	0.007	32	17	0.591	0.020	28	96	0.281	0.012	91	106	0.466	0.009	55	168	0.295	0.007	35	70	0.495	0.018	97	86	0.406	0.011	108	109
chrII	6228	C	A	50	49	0.483	0.016	109	135	0.504	0.008	145	118	0.528	0.009	154	137	0.670	0.009	144	173	0.491	0.007	32	17	0.591	0.020	28	96	0.281	0.012	91	106	0.466	0.009	55	168	0.295	0.007	35	70	0.495	0.018	97	86	0.406	0.011	108	109
chrII	6264	C	A	40	17	0.483	0.016	92	65	0.504	0.008	123	58	0.528	0.009	118	54	0.670	0.009	128	81	0.491	0.007	22	7	0.591	0.020	32	48	0.281	0.012	91	59	0.466	0.009	58	87	0.295	0.007	26	37	0.495	0.018	42	39	0.406	0.011	84	52
chrII	6265	A	C	40	17	0.483	0.016	92	65	0.504	0.008	123	58	0.528	0.009	118	54	0.670	0.009	128	81	0.491	0.007	22	7	0.591	0.020	32	48	0.281	0.012	91	59	0.466	0.009	58	87	0.295	0.007	26	37	0.495	0.018	42	39	0.406	0.011	84	52
chrII	6266	A	C	40	17	0.483	0.016	92	65	0.504	0.008	123	58	0.528	0.009	118	54	0.670	0.009	128	81	0.491	0.007	22	7	0.591	0.020	32	48	0.281	0.012	91	59	0.466	0.009	58	87	0.295	0.007	26	37	0.495	0.018	42	39	0.406	0.011	84	52
chrII	6326	T	C	27	13	0.483	0.016	96	68	0.503	0.008	112	55	0.528	0.009	113	54	0.670	0.009	131	98	0.491	0.007	16	7	0.587	0.020	29	57	0.281	0.012	74	61	0.466	0.009	57	92	0.295	0.007	25	35	0.495	0.018	48	54	0.406	0.011	77	51
chrII	6335	C	T	26	11	0.483	0.016	100	60	0.503	0.008	111	50	0.528	0.009	112	45	0.670	0.009	130	86	0.491	0.007	13	5	0.587	0.020	37	46	0.281	0.012	71	54	0.466	0.009	58	80	0.295	0.007	24	29	0.495	0.018	45	32	0.406	0.011	79	48
chrII	6440	G	C	0	11	0.479	0.016	0	48	0.504	0.008	0	55	0.527	0.009	0	53	0.669	0.009	0	75	0.488	0.007	0	2	0.587	0.020	1	9	0.279	0.012	0	48	0.464	0.009	0	41	0.296	0.007	0	12	0.494	0.018	0	31	0.407	0.011	0	42
chrII	6766	A	C	18	7	0.482	0.016	56	18	0.505	0.008	47	26	0.527	0.008	56	23	0.670	0.009	67	23	0.488	0.007	19	1	0.588	0.020	10	14	0.280	0.012	34	12	0.462	0.009	30	48	0.295	0.007	20	6	0.493	0.017	20	21	0.410	0.010	46	26
chrII	6769	C	T	18	7	0.482	0.016	56	18	0.505	0.008	47	26	0.527	0.008	56	23	0.670	0.009	67	23	0.488	0.007	19	1	0.588	0.020	10	14	0.280	0.012	34	12	0.462	0.009	30	48	0.295	0.007	20	6	0.493	0.017	20	21	0.410	0.010	46	26
chrII	6796	C	G	25	13	0.482	0.016	70	50	0.505	0.008	66	64	0.527	0.008	58	65	0.670	0.009	81	78	0.488	0.007	20	6	0.588	0.020	20	23	0.280	0.012	51	50	0.462	0.009	53	110	0.295	0.007	34	18	0.493	0.017	34	60	0.410	0.010	61	74
chrII	6958	A	G	10	40	0.482	0.016	37	139	0.505	0.008	38	127	0.527	0.008	39	123	0.670	0.009	43	212	0.488	0.007	5	20	0.588	0.020	14	76	0.280	0.012	24	132	0.462	0.009	25	221	0.295	0.007	8	43	0.493	0.017	39	129	0.410	0.010	29	145
chrII	6965	T	C	10	40	0.482	0.016	37	139	0.505	0.008	38	127	0.527	0.008	39	123	0.670	0.009	43	212	0.488	0.007	5	20	0.588	0.020	14	76	0.280	0.012	24	132	0.462	0.009	25	221	0.295	0.007	8	43	0.493	0.017	39	129	0.410	0.010	29	145
chrII	6971	G	T	21	20	0.482	0.016	92	52	0.505	0.008	92	52	0.527	0.008	79	52	0.670	0.009	148	76	0.488	0.007	19	7	0.588	0.020	46	27	0.280	0.012	68	52	0.462	0.009	118	91	0.295	0.007	24	25	0.493	0.017	83	64	0.410	0.010	80	62
chrII	6975	A	T	21	20	0.482	0.016	92	52	0.505	0.008	92	52	0.527	0.008	79	52	0.670	0.009	148	76	0.488	0.007	19	7	0.588	0.020	46	27	0.280	0.012	68	52	0.462	0.009	118	91	0.295	0.007	24	25	0.493	0.017	83	64	0.410	0.010	80	62
chrII	6980	C	T	8	20	0.482	0.016	38	53	0.505	0.008	37	52	0.527	0.008	45	52	0.670	0.009	42	76	0.488	0.007	5	7	0.588	0.020	14	29	0.280	0.012	23	53	0.462	0.009	23	92	0.295	0.007	5	27	0.493	0.017	40	65	0.410	0.010	29	62
chrII	6987	A	G	8	20	0.482	0.016	38	53	0.505	0.008	37	52	0.527	0.008	45	52	0.670	0.009	42	76	0.488	0.007	5	7	0.588	0.020	14	29	0.280	0.012	23	53	0.462	0.009	23	92	0.295	0.007	5	27	0.493	0.017	40	65	0.410	0.010	29	62
chrII	6999	A	T	8	18	0.482	0.016	38	47	0.505	0.008	37	49	0.527	0.008	41	51	0.670	0.009	45	71	0.488	0.007	10	6	0.588	0.020	9	25	0.280	0.012	24	53	0.462	0.009	19	74	0.295	0.007	7	21	0.493	0.017	32	47	0.410	0.010	32	50
chrII	7003	G	T	8	18	0.482	0.016	38	47	0.505	0.008	37	49	0.527	0.008	41	51	0.670	0.009	45	71	0.488	0.007	10	6	0.588	0.020	9	25	0.280	0.012	24	53	0.462	0.009	19	74	0.295	0.007	7	21	0.493	0.017	32	47	0.410	0.010	32	50
chrII	7006	C	G	8	18	0.482	0.016	38	47	0.505	0.008	37	49	0.527	0.008	41	51	0.670	0.009	45	71	0.488	0.007	10	6	0.588	0.020	9	25	0.280	0.012	24	53	0.462	0.009	19	74	0.295	0.007	7	21	0.493	0.017	32	47	0.410	0.010	32	50
chrII	7035	G	T	12	12	0.482	0.016	51	34	0.505	0.008	56	37	0.527	0.008	55	35	0.670	0.009	85	55	0.488	0.007	12	4	0.588	0.020	16	19	0.280	0.012	37	39	0.462	0.009	55	55	0.295	0.007	8	17	0.493	0.017	41	32	0.410	0.010	42	33
chrII	7273	A	G	5	0	0.482	0.016	34	0	0.505	0.008	33	0	0.527	0.008	27	0	0.670	0.009	55	0	0.488	0.007	9	0	0.588	0.020	11	0	0.280	0.012	33	0	0.462	0.009	25	0	0.295	0.007	14	0	0.493	0.017	21	26	0.410	0.010	25	0
chrII	7366	T	C	7	0	0.482	0.016	47	0	0.505	0.008	50	0	0.527	0.008	36	0	0.670	0.009	53	0	0.488	0.007	9	0	0.588	0.020	26	1	0.280	0.012	36	0	0.462	0.009	41	0	0.295	0.007	16	0	0.493	0.017	28	15	0.410	0.010	38	0
chrII	7461	C	T	2	1	0.482	0.016	8	8	0.505	0.008	14	10	0.527	0.008	15	7	0.670	0.009	17	12	0.488	0.007	4	0	0.588	0.020	14	3	0.280	0.012	16	8	0.462	0.009	13	16	0.295	0.007	4	3	0.493	0.017	6	11	0.410	0.010	22	8
chrII	7481	T	C	1	0	0.482	0.016	2	6	0.505	0.008	7	8	0.528	0.008	6	10	0.670	0.009	7	9	0.488	0.007	0	1	0.586	0.020	4	7	0.280	0.011	7	8	0.461	0.009	1	15	0.294	0.007	2	5	0.493	0.017	2	9	0.410	0.010	4	12
chrII	8072	C	A	9	6	0.482	0.016	43	32	0.505	0.008	38	26	0.527	0.008	47	21	0.669	0.009	60	38	0.487	0.007	3	3	0.587	0.019	14	25	0.281	0.011	30	29	0.459	0.009	23	50	0.293	0.007	21	12	0.494	0.017	25	16	0.411	0.010	46	19
chrII	8306	G	A	18	6	0.479	0.015	49	11	0.504	0.008	45	22	0.526	0.008	53	15	0.668	0.009	92	23	0.484	0.006	7	4	0.590	0.019	9	11	0.280	0.011	47	20	0.457	0.009	35	26	0.291	0.007	8	5	0.490	0.017	22	16	0.407	0.010	41	22
chrII	8315	G	A	18	5	0.479	0.015	52	13	0.504	0.008	42	23	0.526	0.008	50	15	0.668	0.009	90	27	0.484	0.006	7	4	0.590	0.019	8	10	0.280	0.011	49	21	0.457	0.009	35	26	0.291	0.007	13	6	0.490	0.017	23	17	0.407	0.010	36	22
chrII	8316	A	T	18	5	0.479	0.015	52	13	0.504	0.008	42	23	0.526	0.008	50	15	0.668	0.009	90	27	0.484	0.006	7	4	0.590	0.019	8	10	0.280	0.011	49	21	0.457	0.009	35	26	0.291	0.007	13	6	0.490	0.017	23	17	0.407	0.010	36	22
chrII	8317	A	G	18	5	0.479	0.015	52	13	0.504	0.008	42	23	0.526	0.008	50	15	0.668	0.009	90	27	0.484	0.006	7	4	0.590	0.019	8	10	0.280	0.011	49	21	0.457	0.009	35	26	0.291	0.007	13	6	0.490	0.017	23	17	0.407	0.010	36	22
chrII	8328	G	C	16	11	0.479	0.015	47	29	0.504	0.008	45	22	0.526	0.008	54	20	0.668	0.009	87	45	0.484	0.006	7	8	0.590	0.019	9	17	0.280	0.011	45	29	0.457	0.009	35	52	0.291	0.007	13	10	0.490	0.017	24	27	0.407	0.010	39	42
chrII	8331	C	T	16	11	0.479	0.015	47	29	0.504	0.008	45	22	0.526	0.008	54	20	0.668	0.009	87	45	0.484	0.006	7	8	0.590	0.019	9	17	0.280	0.011	45	29	0.457	0.009	35	52	0.291	0.007	13	10	0.490	0.017	24	27	0.407	0.010	39	42
chrII	8455	A	G	7	12	0.479	0.015	47	67	0.504	0.008	41	71	0.526	0.008	41	43	0.668	0.009	72	107	0.484	0.006	8	12	0.590	0.019	14	30	0.280	0.011	27	65	0.457	0.009	12	112	0.291	0.007	13	16	0.490	0.017	16	45	0.407	0.010	40	45
chrII	9560	C	T	7	13	0.479	0.015	37	30	0.503	0.008	24	18	0.525	0.008	32	13	0.668	0.009	52	32	0.484	0.006	4	0	0.590	0.019	5	8	0.280	0.011	26	23	0.457	0.009	26	42	0.291	0.007	10	9	0.490	0.017	18	23	0.407	0.010	29	28
chrII	9565	A	G	8	12	0.479	0.015	33	30	0.503	0.008	21	18	0.525	0.008	32	12	0.668	0.009	47	30	0.484	0.006	4	0	0.590	0.019	5	8	0.280	0.011	27	21	0.457	0.009	27	43	0.291	0.007	10	9	0.490	0.017	16	23	0.407	0.010	29	28
chrII	9567	G	A	8	12	0.479	0.015	33	30	0.503	0.008	21	18	0.525	0.008	32	12	0.668	0.009	47	30	0.484	0.006	4	0	0.590	0.019	5	8	0.280	0.011	27	21	0.457	0.009	27	43	0.291	0.007	10	9	0.490	0.017	16	23	0.407	0.010	29	28
chrII	9679	A	G	5	4	0.479	0.015	14	20	0.503	0.008	15	11	0.525	0.008	17	3	0.668	0.009	22	24	0.484	0.006	2	3	0.590	0.019	4	3	0.280	0.011	19	8	0.457	0.009	10	18	0.291	0.007	4	3	0.490	0.017	6	13	0.407	0.010	24	10
chrII	9688	C	G	5	5	0.479	0.015	14	21	0.503	0.008	15	14	0.525	0.008	19	3	0.668	0.009	23	26	0.484	0.006	2	4	0.590	0.019	4	5	0.280	0.011	19	12	0.457	0.008	11	22	0.291	0.007	3	3	0.490	0.017	6	14	0.407	0.010	25	11
chrII	9859	T	G	2	6	0.479	0.015	7	12	0.503	0.008	3	14	0.525	0.008	13	3	0.668	0.009	22	36	0.484	0.006	0	8	0.590	0.019	4	7	0.280	0.011	17	13	0.457	0.008	7	38	0.291	0.007	6	1	0.490	0.017	4	9	0.407	0.010	5	22
chrII	9932	T	C	5	11	0.479	0.015	13	25	0.503	0.008	13	16	0.525	0.008	21	8	0.668	0.009	27	38	0.484	0.006	4	6	0.590	0.019	5	9	0.280	0.011	13	12	0.457	0.008	8	38	0.291	0.007	5	8	0.490	0.017	5	11	0.407	0.010	14	28
chrII	10027	C	T	10	7	0.479	0.015	19	34	0.503	0.008	15	25	0.525	0.008	22	12	0.668	0.009	32	43	0.484	0.006	3	6	0.590	0.019	4	11	0.280	0.011	22	25	0.457	0.008	8	27	0.291	0.007	4	14	0.490	0.017	13	24	0.407	0.010	31	20
chrII	10038	C	T	8	6	0.479	0.015	20	34	0.503	0.008	14	23	0.525	0.008	22	13	0.668	0.009	35	44	0.484	0.006	3	7	0.590	0.019	4	7	0.280	0.011	25	28	0.457	0.008	9	30	0.291	0.007	3	17	0.490	0.017	13	25	0.407	0.010	31	21
chrII	10136	G	T	3	17	0.479	0.015	12	31	0.503	0.008	19	22	0.525	0.008	27	5	0.668	0.009	28	27	0.484	0.006	5	6	0.590	0.019	7	14	0.280	0.011	17	20	0.457	0.008	11	31	0.291	0.007	1	5	0.490	0.017	10	19	0.407	0.010	15	21
chrII	10210	G	A	0	8	0.479	0.015	11	25	0.503	0.008	21	25	0.525	0.008	23	2	0.668	0.009	26	32	0.484	0.006	9	6	0.590	0.019	6	11	0.280	0.011	15	17	0.457	0.008	12	32	0.291	0.007	5	4	0.490	0.017	4	21	0.407	0.010	11	22
chrII	10325	T	C	4	2	0.479	0.015	5	6	0.503	0.008	8	17	0.525	0.008	14	8	0.668	0.009	23	28	0.483	0.006	2	0	0.590	0.019	2	3	0.280	0.011	11	9	0.456	0.008	5	24	0.291	0.007	1	4	0.490	0.017	9	16	0.407	0.010	14	10
chrII	10401	G	A	6	2	0.479	0.015	13	16	0.503	0.008	11	14	0.525	0.008	14	9	0.668	0.009	23	21	0.483	0.006	6	1	0.590	0.019	2	5	0.280	0.011	15	17	0.456	0.008	9	22	0.291	0.007	3	2	0.490	0.017	14	10	0.407	0.010	12	25
chrII	10572	T	C	10	3	0.479	0.015	12	11	0.503	0.008	19	6	0.525	0.008	15	12	0.667	0.009	24	17	0.483	0.006	3	3	0.590	0.019	0	7	0.281	0.011	9	14	0.456	0.008	3	29	0.291	0.007	5	1	0.489	0.017	10	11	0.407	0.010	6	13
chrII	10621	C	T	5	0	0.479	0.015	12	18	0.503	0.008	18	9	0.525	0.008	12	9	0.667	0.009	24	21	0.483	0.006	3	6	0.590	0.019	0	9	0.281	0.011	7	15	0.456	0.008	4	23	0.290	0.007	3	0	0.489	0.017	6	21	0.407	0.010	9	17
chrII	10627	G	A	5	0	0.479	0.015	14	17	0.503	0.008	20	8	0.525	0.008	14	7	0.667	0.009	26	19	0.483	0.006	2	6	0.590	0.019	0	9	0.281	0.011	6	13	0.456	0.008	5	21	0.290	0.007	2	0	0.489	0.017	10	18	0.407	0.010	10	17
chrII	10674	A	C	4	2	0.479	0.015	15	15	0.503	0.008	18	9	0.525	0.008	20	10	0.667	0.009	32	22	0.483	0.006	3	4	0.590	0.019	2	7	0.281	0.011	8	12	0.456	0.008	5	16	0.290	0.007	0	0	0.489	0.017	8	18	0.407	0.010	13	10
chrII	10708	C	T	3	3	0.479	0.015	10	12	0.503	0.008	19	7	0.525	0.008	20	7	0.667	0.009	31	22	0.483	0.006	2	5	0.590	0.019	2	3	0.281	0.011	8	13	0.456	0.008	7	16	0.290	0.007	1	1	0.489	0.017	6	20	0.407	0.010	11	14
chrII	10783	G	A	6	10	0.479	0.015	29	27	0.503	0.008	26	14	0.525	0.008	26	7	0.667	0.009	41	49	0.483	0.006	6	4	0.590	0.019	6	11	0.281	0.011	22	29	0.456	0.008	14	25	0.290	0.007	3	8	0.489	0.017	11	23	0.406	0.010	19	29
chrII	10795	T	A	7	8	0.479	0.015	34	29	0.503	0.008	24	17	0.525	0.008	28	8	0.667	0.009	43	51	0.483	0.006	6	4	0.590	0.019	6	12	0.281	0.011	22	28	0.456	0.008	15	24	0.290	0.007	3	8	0.489	0.017	11	22	0.406	0.010	19	32
chrII	10801	G	T	6	8	0.479	0.015	34	31	0.503	0.008	24	17	0.525	0.008	28	7	0.667	0.009	44	52	0.483	0.006	6	4	0.590	0.019	6	12	0.281	0.011	22	28	0.456	0.008	15	24	0.290	0.007	4	8	0.489	0.017	11	23	0.406	0.010	19	33
chrII	10943	G	A	24	20	0.479	0.015	56	69	0.503	0.008	52	50	0.525	0.008	58	24	0.667	0.009	84	80	0.483	0.006	7	5	0.590	0.019	17	33	0.281	0.011	49	51	0.456	0.008	34	58	0.290	0.007	14	15	0.489	0.017	22	44	0.406	0.010	55	57
chrII	11039	A	G	17	20	0.478	0.015	60	91	0.503	0.008	81	62	0.525	0.008	73	36	0.667	0.009	87	83	0.483	0.006	17	20	0.590	0.019	10	34	0.281	0.011	65	66	0.456	0.008	38	94	0.290	0.007	20	10	0.489	0.017	32	56	0.406	0.010	72	84
chrII	11360	T	A	13	11	0.478	0.015	28	40	0.503	0.008	39	30	0.525	0.008	40	20	0.667	0.009	56	61	0.483	0.006	6	5	0.590	0.019	14	20	0.281	0.011	40	37	0.456	0.008	24	65	0.290	0.007	5	4	0.489	0.017	19	43	0.406	0.010	26	47
chrII	11361	G	C	13	11	0.478	0.015	28	40	0.503	0.008	39	30	0.525	0.008	40	20	0.667	0.009	56	61	0.483	0.006	6	5	0.590	0.019	14	20	0.281	0.011	40	37	0.456	0.008	24	65	0.290	0.007	5	4	0.489	0.017	19	43	0.406	0.010	26	47
chrII	11435	G	A	7	5	0.478	0.015	19	23	0.503	0.008	26	22	0.525	0.008	27	11	0.667	0.009	50	44	0.483	0.006	2	6	0.590	0.019	9	15	0.281	0.011	20	34	0.456	0.008	20	45	0.290	0.007	9	7	0.489	0.017	12	23	0.406	0.010	10	27
chrII	11470	T	C	7	3	0.478	0.015	20	29	0.503	0.008	20	18	0.525	0.008	24	13	0.667	0.009	50	47	0.483	0.006	2	8	0.590	0.019	10	14	0.281	0.011	21	34	0.456	0.008	22	47	0.290	0.007	7	9	0.489	0.017	12	17	0.406	0.010	10	29
chrII	11545	T	C	8	6	0.478	0.015	21	30	0.503	0.008	11	25	0.525	0.008	33	15	0.667	0.009	40	50	0.483	0.006	7	7	0.590	0.019	4	16	0.281	0.011	19	33	0.456	0.008	20	45	0.290	0.007	6	7	0.489	0.017	21	19	0.406	0.010	17	45
chrII	11749	T	C	2	5	0.478	0.015	28	46	0.503	0.008	36	35	0.525	0.008	33	10	0.667	0.009	46	62	0.483	0.006	4	2	0.590	0.019	8	25	0.281	0.011	22	29	0.456	0.008	27	60	0.290	0.007	10	5	0.489	0.017	11	27	0.406	0.010	29	54
chrII	12208	G	A	11	4	0.478	0.015	32	30	0.503	0.008	34	29	0.525	0.008	32	17	0.667	0.009	70	52	0.483	0.006	7	5	0.590	0.019	7	27	0.281	0.011	27	35	0.456	0.008	22	48	0.290	0.007	9	9	0.489	0.017	10	18	0.406	0.010	26	44
chrII	12578	A	G	9	14	0.478	0.015	48	48	0.503	0.008	38	39	0.525	0.008	51	21	0.667	0.009	55	60	0.483	0.006	12	10	0.590	0.019	6	28	0.281	0.011	39	50	0.456	0.008	22	61	0.290	0.007	16	7	0.489	0.017	26	30	0.406	0.010	50	39
chrII	12914	A	G	13	13	0.478	0.015	41	51	0.503	0.008	30	37	0.525	0.008	37	18	0.667	0.009	44	54	0.483	0.006	9	2	0.590	0.019	8	11	0.281	0.011	28	33	0.456	0.008	15	75	0.290	0.007	15	9	0.489	0.017	16	22	0.406	0.010	37	65
chrII	13006	A	C	9	13	0.478	0.015	40	41	0.503	0.008	46	55	0.525	0.008	46	21	0.667	0.009	52	60	0.483	0.006	5	5	0.590	0.019	3	21	0.281	0.011	33	31	0.456	0.008	14	62	0.290	0.007	4	10	0.489	0.017	17	19	0.406	0.010	41	52
chrII	13043	T	C	6	18	0.478	0.015	41	40	0.503	0.008	46	45	0.525	0.008	40	22	0.667	0.009	53	56	0.483	0.006	5	6	0.590	0.019	5	18	0.281	0.011	37	31	0.456	0.008	15	59	0.290	0.007	3	10	0.489	0.017	19	23	0.406	0.010	36	62
chrII	13061	G	T	5	19	0.478	0.015	45	43	0.503	0.008	41	42	0.525	0.008	42	25	0.667	0.009	57	59	0.483	0.006	7	6	0.590	0.019	5	22	0.281	0.011	38	31	0.456	0.008	17	59	0.290	0.007	3	7	0.489	0.017	22	21	0.406	0.010	37	68
chrII	13145	A	G	7	8	0.478	0.015	38	40	0.503	0.008	25	22	0.525	0.008	37	14	0.667	0.009	33	38	0.483	0.006	3	0	0.590	0.019	6	19	0.281	0.011	32	24	0.456	0.008	17	57	0.290	0.007	4	7	0.489	0.017	16	26	0.406	0.010	30	48
chrII	13169	A	C	6	7	0.478	0.015	39	42	0.503	0.008	38	21	0.525	0.008	38	13	0.667	0.009	34	39	0.483	0.006	6	0	0.590	0.019	10	21	0.281	0.011	37	29	0.456	0.008	19	62	0.290	0.007	4	6	0.489	0.017	14	26	0.406	0.010	35	50
chrII	13609	G	T	8	8	0.478	0.015	45	42	0.503	0.008	36	29	0.524	0.008	37	21	0.667	0.009	59	71	0.483	0.006	9	7	0.590	0.019	4	27	0.281	0.011	28	36	0.456	0.008	30	67	0.290	0.007	11	6	0.489	0.017	22	27	0.406	0.010	30	45
chrII	13708	A	G	7	8	0.478	0.015	30	30	0.503	0.008	29	28	0.524	0.008	35	14	0.667	0.009	49	56	0.483	0.006	6	9	0.590	0.019	6	18	0.281	0.011	15	33	0.456	0.008	22	35	0.290	0.007	10	7	0.489	0.017	11	22	0.406	0.010	24	28
chrII	14038	C	T	18	4	0.478	0.015	21	22	0.503	0.008	23	17	0.524	0.008	21	11	0.667	0.009	24	23	0.482	0.006	9	9	0.590	0.019	11	5	0.281	0.011	16	25	0.456	0.008	7	37	0.290	0.007	4	3	0.489	0.017	13	7	0.406	0.010	24	23
chrII	14472	G	A	12	15	0.478	0.015	38	35	0.503	0.008	30	40	0.524	0.008	22	19	0.667	0.009	55	59	0.482	0.006	10	9	0.590	0.019	7	26	0.281	0.011	15	23	0.455	0.008	23	70	0.290	0.007	8	7	0.489	0.017	13	26	0.406	0.010	34	66
chrII	14629	G	A	25	0	0.479	0.015	42	40	0.503	0.008	44	40	0.521	0.008	20	40	0.667	0.009	119	0	0.482	0.006	16	0	0.590	0.019	38	0	0.282	0.011	73	0	0.455	0.008	92	0	0.289	0.007	25	0	0.487	0.017	42	0	0.405	0.010	61	0
chrII	15101	T	G	10	5	0.479	0.015	19	17	0.502	0.008	8	13	0.521	0.008	0	17	0.666	0.009	26	29	0.481	0.006	2	2	0.587	0.019	8	8	0.280	0.011	15	10	0.455	0.008	25	11	0.290	0.007	1	2	0.485	0.017	13	4	0.405	0.010	12	16
chrII	15222	T	A	6	7	0.479	0.015	21	17	0.502	0.008	16	15	0.521	0.008	10	13	0.666	0.009	31	23	0.481	0.006	0	0	0.586	0.019	3	5	0.280	0.011	13	17	0.455	0.008	11	35	0.293	0.007	4	4	0.486	0.016	3	9	0.406	0.010	11	19
chrII	15234	T	C	5	7	0.479	0.015	21	20	0.503	0.008	16	16	0.522	0.008	10	16	0.667	0.008	34	24	0.482	0.006	0	0	0.586	0.019	3	6	0.281	0.011	17	15	0.455	0.008	10	36	0.293	0.007	4	4	0.486	0.016	3	9	0.406	0.010	13	19
chrII	15282	T	G	13	0	0.479	0.015	22	24	0.503	0.008	24	23	0.522	0.008	15	19	0.667	0.008	55	0	0.482	0.006	5	0	0.586	0.019	17	0	0.280	0.011	38	0	0.455	0.008	47	0	0.293	0.007	10	0	0.486	0.016	21	0	0.406	0.010	34	0
chrII	15510	G	T	0	6	0.480	0.015	0	68	0.503	0.008	0	53	0.522	0.008	0	44	0.667	0.008	0	74	0.482	0.006	0	15	0.586	0.019	0	29	0.280	0.011	0	48	0.455	0.008	0	67	0.293	0.007	0	11	0.486	0.016	0	31	0.406	0.010	0	47
chrII	15518	A	G	0	8	0.480	0.015	0	77	0.503	0.008	0	62	0.522	0.008	0	51	0.667	0.008	0	91	0.482	0.006	0	17	0.586	0.019	0	30	0.280	0.011	0	53	0.455	0.008	0	69	0.293	0.007	0	12	0.486	0.016	0	38	0.406	0.010	0	55
chrII	15567	T	C	18	0	0.480	0.015	30	29	0.503	0.008	20	32	0.522	0.008	8	32	0.667	0.008	83	0	0.482	0.006	15	0	0.586	0.019	23	0	0.280	0.011	36	0	0.455	0.008	51	0	0.293	0.007	8	0	0.486	0.016	31	0	0.406	0.010	50	0
chrII	15830	A	G	3	2	0.478	0.015	13	21	0.503	0.008	21	9	0.522	0.008	15	3	0.668	0.008	26	30	0.482	0.006	1	0	0.586	0.018	3	7	0.280	0.011	18	16	0.454	0.008	7	22	0.293	0.007	5	3	0.486	0.016	3	8	0.406	0.010	11	23
chrII	15880	C	T	7	4	0.478	0.015	19	15	0.503	0.008	25	17	0.522	0.008	14	4	0.668	0.008	22	38	0.482	0.006	9	4	0.586	0.018	4	13	0.280	0.011	24	14	0.454	0.008	14	23	0.293	0.007	4	6	0.486	0.016	7	6	0.406	0.010	17	26
chrII	16009	T	G	8	14	0.478	0.015	53	44	0.503	0.008	39	38	0.522	0.008	35	21	0.668	0.008	42	67	0.482	0.006	7	3	0.586	0.018	9	23	0.280	0.011	33	40	0.454	0.008	21	64	0.293	0.007	7	11	0.486	0.016	18	21	0.406	0.010	42	40
chrII	16211	A	T	27	0	0.478	0.015	60	60	0.503	0.008	53	58	0.522	0.008	33	53	0.668	0.008	169	0	0.482	0.006	27	0	0.586	0.018	44	0	0.280	0.011	105	0	0.454	0.008	91	0	0.293	0.007	25	0	0.486	0.016	68	0	0.405	0.010	125	0
chrII	16380	C	T	10	15	0.478	0.015	66	47	0.503	0.008	46	53	0.522	0.008	33	56	0.668	0.008	90	68	0.482	0.006	13	9	0.586	0.018	25	7	0.280	0.011	42	29	0.454	0.008	88	31	0.293	0.007	15	16	0.486	0.016	44	18	0.405	0.010	73	42
chrII	16392	A	G	9	17	0.479	0.015	65	45	0.504	0.008	45	53	0.521	0.008	31	55	0.667	0.008	85	72	0.481	0.006	13	9	0.586	0.018	23	9	0.278	0.011	40	33	0.455	0.008	83	28	0.295	0.007	15	16	0.486	0.016	43	17	0.402	0.010	66	37
chrII	16530	C	T	14	21	0.479	0.015	43	35	0.504	0.008	57	33	0.521	0.008	37	27	0.667	0.008	67	90	0.481	0.006	23	7	0.586	0.018	17	24	0.278	0.011	46	42	0.455	0.008	31	87	0.295	0.007	9	17	0.486	0.016	22	43	0.402	0.010	43	56
chrII	16583	A	G	34	0	0.479	0.015	40	37	0.504	0.008	46	50	0.521	0.008	28	36	0.667	0.008	169	0	0.481	0.006	29	0	0.587	0.018	40	0	0.278	0.011	92	0	0.455	0.008	117	0	0.295	0.007	28	0	0.487	0.016	66	0	0.402	0.010	112	0
chrII	16749	G	A	27	21	0.479	0.015	57	40	0.504	0.008	39	29	0.521	0.008	50	33	0.667	0.008	69	91	0.481	0.006	9	7	0.587	0.018	13	39	0.278	0.011	43	44	0.455	0.008	23	72	0.295	0.007	9	5	0.487	0.016	24	40	0.402	0.010	44	53
chrII	17715	A	G	4	8	0.479	0.015	25	18	0.503	0.008	32	24	0.521	0.008	40	16	0.667	0.008	38	51	0.481	0.006	6	3	0.587	0.018	11	23	0.278	0.011	14	30	0.455	0.008	22	59	0.295	0.007	1	4	0.487	0.016	11	22	0.402	0.010	16	30
chrII	18082	A	T	5	9	0.479	0.015	29	38	0.503	0.008	28	28	0.521	0.008	37	26	0.667	0.008	46	48	0.481	0.006	8	6	0.587	0.018	7	31	0.278	0.011	17	38	0.455	0.008	17	61	0.295	0.007	3	4	0.487	0.016	16	29	0.402	0.010	29	40
chrII	18175	T	C	10	14	0.480	0.014	44	57	0.504	0.008	43	53	0.522	0.008	60	27	0.666	0.008	82	71	0.482	0.006	12	12	0.587	0.018	12	37	0.277	0.011	36	60	0.454	0.008	24	88	0.294	0.007	8	14	0.487	0.016	22	34	0.402	0.010	53	69
chrII	18513	A	G	5	5	0.478	0.014	23	44	0.506	0.008	37	35	0.521	0.008	31	20	0.667	0.008	52	61	0.481	0.006	8	10	0.589	0.018	1	26	0.276	0.011	20	36	0.454	0.008	20	63	0.293	0.007	4	3	0.487	0.016	13	19	0.402	0.010	32	47
chrII	18966	A	G	13	14	0.477	0.014	48	38	0.505	0.008	38	47	0.522	0.008	42	12	0.664	0.008	69	75	0.481	0.006	7	8	0.588	0.018	5	24	0.277	0.011	38	42	0.454	0.008	42	76	0.293	0.007	8	18	0.482	0.016	22	48	0.399	0.010	28	49
chrII	19023	T	C	7	24	0.477	0.014	38	35	0.505	0.008	37	46	0.522	0.008	34	16	0.664	0.008	55	67	0.481	0.006	9	8	0.588	0.018	4	20	0.277	0.011	32	40	0.454	0.008	32	80	0.293	0.007	9	13	0.482	0.016	25	25	0.399	0.010	37	53
chrII	19967	T	C	8	13	0.473	0.014	32	46	0.505	0.007	40	45	0.523	0.008	38	11	0.661	0.008	54	77	0.479	0.006	6	11	0.591	0.017	9	23	0.274	0.010	18	39	0.451	0.008	19	55	0.291	0.007	12	17	0.483	0.016	9	29	0.398	0.010	18	51
chrII	20206	T	C	16	27	0.473	0.014	61	74	0.505	0.007	69	70	0.523	0.008	65	33	0.661	0.008	96	98	0.479	0.006	15	7	0.591	0.017	5	43	0.273	0.010	50	56	0.451	0.008	40	82	0.291	0.007	23	24	0.484	0.016	28	52	0.398	0.010	56	90
chrII	20220	G	A	18	17	0.473	0.014	56	71	0.505	0.007	67	61	0.523	0.008	64	34	0.661	0.008	84	92	0.479	0.006	12	10	0.591	0.017	3	43	0.273	0.010	46	62	0.451	0.008	37	75	0.291	0.007	21	25	0.484	0.016	28	50	0.398	0.010	48	78
chrII	20445	A	G	11	10	0.471	0.014	31	37	0.503	0.007	19	25	0.522	0.008	28	12	0.661	0.008	44	59	0.478	0.006	4	2	0.592	0.017	10	23	0.270	0.010	27	42	0.449	0.008	16	44	0.291	0.006	7	9	0.481	0.016	14	31	0.400	0.009	15	50
chrII	20568	A	G	11	10	0.471	0.014	23	34	0.503	0.007	30	22	0.522	0.008	28	18	0.661	0.008	42	48	0.479	0.006	8	4	0.594	0.017	6	20	0.269	0.010	12	39	0.450	0.008	21	47	0.291	0.006	4	8	0.480	0.016	14	15	0.401	0.009	23	45
chrII	21007	A	G	4	13	0.470	0.014	38	32	0.503	0.007	26	21	0.522	0.007	28	14	0.662	0.008	38	49	0.478	0.006	8	2	0.596	0.017	3	36	0.270	0.010	28	38	0.451	0.008	18	56	0.290	0.006	5	8	0.482	0.016	13	38	0.401	0.009	26	29
chrII	21051	A	G	5	15	0.470	0.014	36	27	0.503	0.007	34	27	0.522	0.007	30	14	0.662	0.008	40	52	0.478	0.006	7	1	0.596	0.017	4	30	0.270	0.010	32	39	0.451	0.008	18	53	0.290	0.006	4	6	0.482	0.016	14	33	0.401	0.009	18	28
chrII	21461	T	C	15	24	0.470	0.014	63	69	0.504	0.007	35	60	0.521	0.007	44	21	0.665	0.008	77	90	0.476	0.006	9	18	0.598	0.017	14	34	0.270	0.010	38	53	0.451	0.008	34	75	0.291	0.006	8	14	0.482	0.015	35	31	0.401	0.009	43	51
chrII	21480	G	A	17	24	0.470	0.014	64	62	0.504	0.007	36	67	0.521	0.007	51	23	0.665	0.008	79	106	0.476	0.006	10	17	0.598	0.017	15	34	0.270	0.010	45	56	0.451	0.008	34	85	0.291	0.006	7	16	0.482	0.015	35	35	0.401	0.009	46	56
chrII	21560	G	A	14	13	0.470	0.014	60	53	0.504	0.007	56	56	0.521	0.007	59	25	0.665	0.008	82	109	0.476	0.006	21	6	0.598	0.017	15	37	0.270	0.010	47	71	0.451	0.008	44	100	0.291	0.006	8	16	0.482	0.015	24	36	0.401	0.009	54	51
chrII	21610	A	T	11	7	0.470	0.014	48	41	0.504	0.007	49	37	0.521	0.007	41	20	0.665	0.008	62	92	0.476	0.006	15	3	0.598	0.017	14	33	0.270	0.010	36	61	0.451	0.008	33	81	0.291	0.006	9	11	0.482	0.015	16	24	0.401	0.009	32	47
chrII	21662	T	C	0	0	0.470	0.014	16	18	0.505	0.007	15	17	0.521	0.007	6	9	0.664	0.008	21	47	0.476	0.006	0	0	0.597	0.017	4	16	0.270	0.010	10	21	0.452	0.008	14	32	0.291	0.006	2	6	0.482	0.015	2	11	0.400	0.009	14	22
chrII	21769	T	G	0	4	0.470	0.014	5	7	0.505	0.007	9	19	0.521	0.007	1	3	0.664	0.008	16	37	0.476	0.006	1	0	0.597	0.017	0	10	0.270	0.010	4	12	0.452	0.008	9	25	0.291	0.006	4	4	0.482	0.015	1	10	0.400	0.009	6	25
chrII	21977	C	A	7	4	0.470	0.014	11	10	0.505	0.007	11	13	0.522	0.007	12	7	0.664	0.008	28	19	0.477	0.006	5	0	0.597	0.017	2	15	0.268	0.010	15	13	0.452	0.008	5	30	0.292	0.006	2	0	0.483	0.015	9	6	0.401	0.009	14	10
chrII	21979	C	A	7	4	0.470	0.014	11	10	0.505	0.007	11	13	0.522	0.007	12	7	0.664	0.008	28	19	0.477	0.006	5	0	0.597	0.017	2	15	0.268	0.010	15	13	0.452	0.008	5	30	0.292	0.006	2	0	0.483	0.015	9	6	0.401	0.009	14	10
chrII	22025	C	T	6	9	0.470	0.014	13	10	0.505	0.007	15	18	0.522	0.007	12	5	0.664	0.008	25	25	0.477	0.006	4	2	0.597	0.017	1	14	0.268	0.010	14	18	0.452	0.008	7	32	0.292	0.006	2	0	0.483	0.015	7	8	0.401	0.009	20	16
chrII	22296	C	G	3	15	0.471	0.013	21	30	0.505	0.007	27	27	0.523	0.007	38	17	0.663	0.008	53	46	0.476	0.006	8	3	0.594	0.017	12	15	0.269	0.010	21	32	0.451	0.008	18	22	0.291	0.006	6	15	0.480	0.015	21	16	0.401	0.009	27	36
chrII	22375	G	T	3	10	0.471	0.013	14	13	0.505	0.007	27	27	0.523	0.007	24	17	0.663	0.008	27	35	0.476	0.006	7	0	0.594	0.017	3	10	0.269	0.010	13	26	0.451	0.008	13	17	0.291	0.006	2	8	0.480	0.015	14	6	0.401	0.009	20	20
chrII	22415	T	C	4	4	0.471	0.013	13	14	0.505	0.007	25	23	0.523	0.007	22	16	0.663	0.008	25	41	0.476	0.006	7	1	0.594	0.017	1	9	0.269	0.010	12	28	0.451	0.008	10	25	0.291	0.006	3	8	0.480	0.015	12	7	0.401	0.009	18	13
chrII	23230	A	G	16	19	0.469	0.013	54	68	0.501	0.007	73	53	0.518	0.007	89	30	0.658	0.008	96	110	0.469	0.006	16	11	0.590	0.016	10	46	0.268	0.010	39	72	0.444	0.007	41	89	0.284	0.006	14	17	0.477	0.015	23	44	0.399	0.009	47	86
chrII	23683	A	G	4	6	0.466	0.013	18	21	0.500	0.007	23	25	0.516	0.007	28	10	0.659	0.008	35	48	0.464	0.006	0	9	0.590	0.017	3	18	0.266	0.010	26	37	0.442	0.008	12	43	0.283	0.006	4	5	0.479	0.016	9	9	0.394	0.009	20	26
chrII	24209	T	C	4	36	0.466	0.013	32	49	0.500	0.007	38	47	0.514	0.007	38	24	0.657	0.008	59	89	0.464	0.006	8	10	0.592	0.016	14	25	0.267	0.010	31	40	0.443	0.007	31	56	0.281	0.006	21	20	0.475	0.015	18	43	0.394	0.009	27	63
chrII	24286	C	T	7	26	0.466	0.013	34	37	0.500	0.007	37	37	0.514	0.007	44	27	0.657	0.008	48	74	0.464	0.006	6	10	0.592	0.016	12	18	0.267	0.010	38	29	0.443	0.007	25	53	0.281	0.006	23	18	0.475	0.015	21	22	0.394	0.009	33	53
chrII	24355	T	C	10	10	0.466	0.013	40	51	0.500	0.007	40	47	0.514	0.007	49	28	0.657	0.008	55	76	0.464	0.006	18	6	0.592	0.016	7	15	0.267	0.010	42	48	0.443	0.007	20	60	0.281	0.006	20	13	0.475	0.015	28	23	0.394	0.009	39	61
chrII	24379	T	C	8	14	0.466	0.013	38	54	0.500	0.007	38	44	0.514	0.007	51	27	0.657	0.008	59	84	0.464	0.006	18	3	0.592	0.016	9	23	0.267	0.010	46	51	0.443	0.007	24	62	0.281	0.006	20	12	0.474	0.015	31	24	0.394	0.009	48	56
chrII	24823	A	G	0	7	0.464	0.013	10	18	0.499	0.007	17	18	0.515	0.007	10	5	0.656	0.008	12	30	0.463	0.006	2	1	0.590	0.016	0	13	0.267	0.010	7	15	0.442	0.007	8	29	0.282	0.006	1	5	0.472	0.015	4	11	0.393	0.009	15	8
chrII	24859	G	A	2	6	0.464	0.013	1	13	0.499	0.007	9	9	0.515	0.007	5	4	0.656	0.008	10	19	0.463	0.006	1	1	0.590	0.016	0	7	0.267	0.010	6	8	0.442	0.007	5	15	0.282	0.006	0	3	0.472	0.015	2	9	0.393	0.009	9	3
chrII	24888	G	A	2	6	0.464	0.013	1	10	0.499	0.007	5	6	0.515	0.007	4	3	0.656	0.008	6	15	0.463	0.006	1	1	0.590	0.016	0	5	0.267	0.010	8	6	0.442	0.007	5	12	0.282	0.006	0	3	0.472	0.015	1	5	0.393	0.009	11	2
chrII	25246	T	C	14	18	0.464	0.013	63	49	0.499	0.007	42	53	0.515	0.007	46	31	0.656	0.008	68	94	0.463	0.006	14	16	0.590	0.016	11	30	0.267	0.010	38	47	0.442	0.007	25	74	0.282	0.006	17	16	0.472	0.015	21	55	0.393	0.009	27	60
chrII	25341	T	C	23	20	0.464	0.013	60	64	0.499	0.007	49	64	0.515	0.007	56	34	0.655	0.008	91	124	0.463	0.006	12	18	0.590	0.016	18	35	0.267	0.010	57	59	0.442	0.007	31	78	0.282	0.006	16	12	0.472	0.015	36	52	0.393	0.009	40	63
chrII	25345	A	G	23	20	0.464	0.013	60	64	0.499	0.007	49	64	0.515	0.007	56	34	0.655	0.008	91	124	0.463	0.006	12	18	0.590	0.016	18	35	0.267	0.010	57	59	0.442	0.007	31	78	0.282	0.006	16	12	0.472	0.015	36	52	0.393	0.009	40	63
chrII	25978	G	A	13	8	0.464	0.013	38	37	0.499	0.007	25	48	0.516	0.007	35	21	0.656	0.008	49	66	0.462	0.006	5	3	0.593	0.016	7	41	0.266	0.010	31	41	0.443	0.007	22	54	0.282	0.006	15	13	0.468	0.015	19	37	0.394	0.009	31	43
chrII	26010	C	T	12	6	0.460	0.013	32	39	0.499	0.007	25	50	0.516	0.007	35	22	0.656	0.008	52	62	0.462	0.006	10	3	0.593	0.016	7	30	0.266	0.010	29	39	0.443	0.007	19	59	0.282	0.006	10	18	0.472	0.015	16	40	0.394	0.009	37	37
chrII	26029	G	A	14	6	0.460	0.013	37	34	0.499	0.007	26	40	0.516	0.007	30	19	0.656	0.008	59	60	0.462	0.006	6	5	0.593	0.016	8	30	0.266	0.010	30	39	0.443	0.007	17	62	0.282	0.006	8	14	0.472	0.015	17	42	0.394	0.009	34	32
chrII	26161	G	A	11	14	0.460	0.013	41	25	0.499	0.007	44	26	0.516	0.007	26	20	0.656	0.008	54	38	0.460	0.006	1	2	0.593	0.016	9	19	0.268	0.010	28	20	0.441	0.007	23	58	0.281	0.006	4	1	0.472	0.015	15	26	0.394	0.009	11	33
chrII	26500	A	C	14	14	0.460	0.013	35	45	0.499	0.007	47	36	0.516	0.007	25	16	0.656	0.008	38	54	0.460	0.006	4	5	0.593	0.016	6	18	0.268	0.010	25	40	0.441	0.007	19	55	0.281	0.006	10	7	0.472	0.015	8	18	0.394	0.009	38	44
chrII	26596	C	G	5	8	0.457	0.013	30	41	0.499	0.007	36	32	0.517	0.007	23	14	0.658	0.007	50	55	0.459	0.006	2	9	0.590	0.016	8	16	0.268	0.009	19	27	0.439	0.007	20	62	0.282	0.006	6	11	0.473	0.015	8	16	0.396	0.009	22	34
chrII	26815	A	G	7	12	0.457	0.013	36	34	0.499	0.007	49	31	0.517	0.007	47	25	0.658	0.007	52	89	0.459	0.006	13	7	0.590	0.016	15	19	0.268	0.009	34	42	0.439	0.007	26	67	0.282	0.006	13	15	0.473	0.015	20	45	0.396	0.009	32	54
chrII	27032	G	A	13	19	0.452	0.013	37	16	0.498	0.007	42	37	0.518	0.007	28	18	0.659	0.007	36	53	0.460	0.005	9	3	0.590	0.016	6	16	0.268	0.009	20	30	0.439	0.007	19	37	0.283	0.006	6	6	0.473	0.015	9	15	0.397	0.009	28	46
chrII	27154	G	A	10	11	0.449	0.013	44	27	0.500	0.007	25	32	0.521	0.007	35	6	0.662	0.007	45	49	0.465	0.006	16	0	0.593	0.016	3	14	0.271	0.009	31	20	0.442	0.007	18	49	0.286	0.006	6	10	0.474	0.015	19	13	0.396	0.009	16	32
chrII	27232	A	G	9	14	0.449	0.013	35	38	0.495	0.007	21	37	0.516	0.007	37	10	0.658	0.007	41	57	0.458	0.006	4	1	0.587	0.016	3	24	0.267	0.009	30	28	0.437	0.007	18	51	0.280	0.006	5	7	0.471	0.015	18	23	0.395	0.009	20	37
chrII	27397	T	C	15	30	0.452	0.013	53	48	0.497	0.007	41	58	0.519	0.007	51	20	0.661	0.007	57	80	0.461	0.006	5	8	0.589	0.016	6	35	0.271	0.009	37	68	0.440	0.007	35	65	0.284	0.006	8	12	0.473	0.015	35	41	0.395	0.009	56	68
chrII	27441	T	C	16	29	0.447	0.013	46	45	0.498	0.007	39	45	0.519	0.007	46	24	0.661	0.007	49	86	0.460	0.006	5	8	0.588	0.016	9	35	0.272	0.009	39	62	0.439	0.007	31	69	0.284	0.006	8	10	0.474	0.015	38	44	0.396	0.009	52	68
chrII	27663	G	A	7	3	0.447	0.013	50	33	0.496	0.007	49	40	0.516	0.007	41	18	0.660	0.008	60	61	0.458	0.006	7	3	0.586	0.016	7	15	0.267	0.010	18	37	0.437	0.007	21	62	0.281	0.006	6	9	0.474	0.015	20	15	0.393	0.009	32	43
chrII	27781	T	C	18	13	0.447	0.013	69	44	0.495	0.007	58	49	0.516	0.007	64	19	0.660	0.008	82	81	0.458	0.006	13	5	0.585	0.016	9	27	0.268	0.009	25	33	0.437	0.007	24	71	0.282	0.006	13	9	0.475	0.015	28	20	0.391	0.009	52	50
chrII	27832	C	T	21	31	0.447	0.013	59	48	0.495	0.007	59	52	0.516	0.007	71	27	0.660	0.008	75	84	0.458	0.006	13	18	0.585	0.016	11	44	0.268	0.009	34	49	0.437	0.007	34	84	0.282	0.006	14	22	0.475	0.015	34	38	0.391	0.009	55	65
chrII	28538	A	G	4	3	0.446	0.013	26	30	0.494	0.007	23	14	0.510	0.007	25	12	0.661	0.008	33	39	0.456	0.006	7	7	0.582	0.016	7	17	0.267	0.010	15	25	0.437	0.007	9	37	0.282	0.006	3	2	0.472	0.015	11	12	0.384	0.009	21	31
chrII	28614	T	C	10	14	0.445	0.013	26	20	0.494	0.007	27	26	0.509	0.007	26	14	0.660	0.008	32	37	0.456	0.006	9	3	0.582	0.016	3	21	0.267	0.010	11	20	0.436	0.007	6	38	0.281	0.006	3	2	0.472	0.015	14	14	0.384	0.009	14	33
chrII	28912	A	G	3	4	0.445	0.013	19	16	0.494	0.007	12	20	0.509	0.007	20	11	0.660	0.008	25	36	0.456	0.006	5	2	0.582	0.016	3	4	0.267	0.010	8	19	0.436	0.007	6	33	0.281	0.006	6	5	0.472	0.015	6	5	0.384	0.009	14	25
chrII	28960	C	G	4	1	0.446	0.013	18	20	0.494	0.007	13	23	0.510	0.007	25	10	0.659	0.008	32	40	0.456	0.006	2	2	0.582	0.016	4	3	0.266	0.010	8	23	0.435	0.007	10	38	0.282	0.006	2	4	0.471	0.015	5	6	0.384	0.009	13	24
chrII	29027	A	G	6	0	0.446	0.013	8	23	0.494	0.007	8	18	0.510	0.007	20	8	0.659	0.008	22	32	0.456	0.006	2	0	0.582	0.016	2	4	0.266	0.010	5	19	0.435	0.007	8	40	0.282	0.006	4	2	0.471	0.015	4	11	0.384	0.009	7	18
chrII	29038	G	A	4	0	0.446	0.013	8	24	0.494	0.007	8	21	0.510	0.007	19	8	0.659	0.008	20	34	0.456	0.006	4	0	0.582	0.016	2	6	0.266	0.010	7	19	0.435	0.007	9	43	0.282	0.006	6	2	0.471	0.015	3	12	0.384	0.009	6	19
chrII	29064	T	C	5	2	0.446	0.013	9	23	0.494	0.007	14	24	0.510	0.007	15	10	0.659	0.008	23	33	0.456	0.006	3	2	0.582	0.016	1	6	0.266	0.010	9	27	0.435	0.007	3	43	0.282	0.006	5	2	0.471	0.015	4	14	0.384	0.009	8	22
chrII	29096	T	C	7	3	0.446	0.013	9	18	0.494	0.007	23	28	0.510	0.007	20	10	0.659	0.008	26	45	0.456	0.006	4	1	0.582	0.016	1	8	0.266	0.010	9	34	0.435	0.007	6	38	0.282	0.006	4	2	0.471	0.015	5	17	0.384	0.009	11	25
chrII	29111	T	C	10	4	0.446	0.013	15	17	0.494	0.007	26	22	0.510	0.007	18	11	0.659	0.008	29	57	0.456	0.006	4	1	0.582	0.016	0	7	0.266	0.010	11	39	0.435	0.007	6	41	0.282	0.006	5	3	0.471	0.015	5	17	0.384	0.009	10	23
chrII	29154	C	G	13	15	0.446	0.013	23	20	0.494	0.007	23	23	0.510	0.007	24	15	0.659	0.008	38	63	0.456	0.006	13	2	0.582	0.016	4	16	0.266	0.010	19	41	0.435	0.007	14	42	0.282	0.006	7	8	0.471	0.015	8	27	0.384	0.009	15	35
chrII	29190	A	G	14	21	0.446	0.013	27	17	0.494	0.007	19	19	0.510	0.007	30	14	0.659	0.008	44	67	0.456	0.006	13	5	0.582	0.016	6	21	0.266	0.010	23	39	0.435	0.007	18	49	0.282	0.006	8	9	0.471	0.015	11	27	0.384	0.009	22	37
chrII	29361	T	C	7	13	0.446	0.013	25	40	0.494	0.007	33	35	0.511	0.007	40	22	0.659	0.008	46	64	0.456	0.006	13	5	0.582	0.016	1	26	0.266	0.010	34	40	0.435	0.007	25	73	0.282	0.006	5	13	0.471	0.015	12	23	0.384	0.009	20	49
chrII	29377	A	C	5	12	0.446	0.013	20	43	0.494	0.007	28	39	0.511	0.007	39	18	0.659	0.008	39	57	0.456	0.006	12	5	0.582	0.016	1	25	0.266	0.010	32	37	0.435	0.007	25	71	0.282	0.006	6	11	0.471	0.015	11	22	0.384	0.009	20	48
chrII	30012	C	T	0	16	0.440	0.013	0	51	0.490	0.007	0	39	0.504	0.007	1	57	0.652	0.008	0	57	0.448	0.006	0	14	0.583	0.016	0	15	0.262	0.009	0	24	0.428	0.007	0	20	0.278	0.006	0	11	0.465	0.015	2	19	0.377	0.009	0	44
chrII	30050	A	G	0	17	0.440	0.013	0	56	0.490	0.007	0	43	0.504	0.007	1	56	0.652	0.008	0	56	0.448	0.006	0	12	0.583	0.016	0	18	0.262	0.009	0	24	0.428	0.007	0	21	0.278	0.006	0	16	0.465	0.015	1	22	0.377	0.009	0	46
chrII	30210	T	C	0	0	0.440	0.013	0	2	0.490	0.007	0	2	0.504	0.007	0	3	0.652	0.008	0	8	0.448	0.006	0	0	0.583	0.016	0	3	0.262	0.009	0	0	0.428	0.007	1	4	0.278	0.006	0	0	0.465	0.015	0	2	0.377	0.009	0	4
chrII	30658	G	T	0	0	0.438	0.013	0	4	0.490	0.007	1	6	0.504	0.007	0	1	0.656	0.008	0	5	0.449	0.006	0	1	0.583	0.016	0	1	0.261	0.009	0	3	0.430	0.007	0	0	0.277	0.006	0	1	0.465	0.015	1	1	0.378	0.009	0	4
chrII	30660	T	C	0	0	0.438	0.013	0	4	0.490	0.007	1	6	0.504	0.007	0	1	0.656	0.008	0	5	0.449	0.006	0	1	0.583	0.016	0	1	0.261	0.009	0	3	0.430	0.007	0	0	0.277	0.006	0	1	0.465	0.015	1	1	0.378	0.009	0	4
chrII	30723	G	A	0	0	0.438	0.013	1	0	0.491	0.007	1	0	0.505	0.007	1	0	0.656	0.008	0	1	0.449	0.006	0	0	0.583	0.016	0	0	0.262	0.009	1	0	0.431	0.007	0	0	0.276	0.006	0	0	0.465	0.015	0	0	0.378	0.009	0	0
chrII	30754	G	A	0	0	0.439	0.013	1	2	0.490	0.007	1	7	0.505	0.007	1	0	0.656	0.008	0	2	0.448	0.006	0	1	0.583	0.016	0	0	0.262	0.009	1	1	0.430	0.007	0	2	0.275	0.006	0	0	0.464	0.015	0	0	0.377	0.009	0	2
chrII	30848	C	G	0	1	0.439	0.013	0	6	0.489	0.007	0	11	0.505	0.007	0	2	0.656	0.008	0	10	0.448	0.006	0	1	0.583	0.016	0	2	0.262	0.009	0	7	0.430	0.007	0	3	0.275	0.006	0	0	0.464	0.015	0	3	0.377	0.009	0	6
chrII	31198	T	C	0	1	0.438	0.013	0	1	0.490	0.007	0	3	0.505	0.007	1	0	0.654	0.008	0	1	0.449	0.006	0	0	0.583	0.016	0	1	0.263	0.009	0	0	0.429	0.007	0	1	0.276	0.006	0	0	0.462	0.015	0	1	0.377	0.009	0	1
chrII	31205	G	T	0	1	0.438	0.013	0	1	0.490	0.007	0	3	0.505	0.007	1	0	0.654	0.008	0	2	0.449	0.006	0	0	0.583	0.016	0	1	0.263	0.009	0	0	0.429	0.007	0	1	0.276	0.006	0	0	0.462	0.015	0	1	0.377	0.009	0	1
chrII	31236	A	G	0	1	0.437	0.013	0	2	0.491	0.007	0	2	0.505	0.007	1	1	0.655	0.008	0	6	0.449	0.006	0	0	0.583	0.016	0	1	0.262	0.009	0	1	0.428	0.007	0	4	0.277	0.006	0	0	0.462	0.015	0	3	0.377	0.009	0	2
chrII	31242	A	G	0	1	0.437	0.013	0	1	0.491	0.007	0	2	0.505	0.007	1	1	0.655	0.008	0	6	0.449	0.006	0	0	0.583	0.016	0	1	0.262	0.009	0	1	0.428	0.007	0	4	0.277	0.006	0	0	0.462	0.015	0	3	0.377	0.009	0	2
chrII	31253	C	A	0	1	0.437	0.013	0	3	0.491	0.007	0	3	0.505	0.007	0	3	0.655	0.008	0	7	0.449	0.006	0	0	0.583	0.016	0	1	0.262	0.009	0	3	0.428	0.007	0	9	0.277	0.006	0	0	0.462	0.015	0	4	0.377	0.009	0	4
chrII	31260	A	C	0	1	0.437	0.013	0	4	0.491	0.007	0	5	0.505	0.007	0	3	0.655	0.008	0	7	0.449	0.006	0	0	0.583	0.016	0	1	0.262	0.009	0	3	0.428	0.007	0	10	0.277	0.006	0	0	0.462	0.015	0	4	0.377	0.009	0	4
chrII	31264	A	G	0	1	0.437	0.013	0	4	0.491	0.007	0	5	0.505	0.007	0	3	0.655	0.008	0	7	0.449	0.006	0	0	0.583	0.016	0	1	0.262	0.009	0	3	0.428	0.007	0	10	0.277	0.006	0	0	0.462	0.015	0	4	0.377	0.009	0	4
chrII	31318	G	A	1	0	0.437	0.013	5	5	0.491	0.007	3	6	0.506	0.007	4	4	0.654	0.008	2	7	0.449	0.006	0	0	0.585	0.016	2	1	0.262	0.009	2	6	0.428	0.007	2	14	0.277	0.006	1	0	0.462	0.015	1	4	0.377	0.009	3	8
chrII	31324	G	A	1	0	0.437	0.013	5	5	0.491	0.007	3	6	0.506	0.007	4	4	0.654	0.008	3	7	0.449	0.006	0	0	0.585	0.016	2	1	0.262	0.009	2	6	0.428	0.007	2	12	0.277	0.006	1	0	0.462	0.015	1	4	0.377	0.009	3	7
chrII	31486	C	T	11	3	0.436	0.013	19	14	0.491	0.007	28	14	0.506	0.007	17	14	0.654	0.008	22	31	0.449	0.006	3	0	0.585	0.016	7	9	0.262	0.009	4	19	0.428	0.007	8	20	0.277	0.006	2	3	0.462	0.015	8	19	0.377	0.009	18	18
chrII	31492	C	T	6	3	0.436	0.013	13	6	0.491	0.007	20	9	0.506	0.007	15	4	0.654	0.008	19	24	0.449	0.006	1	0	0.585	0.016	7	7	0.262	0.009	2	16	0.428	0.007	6	15	0.277	0.006	2	2	0.462	0.015	7	10	0.377	0.009	16	10
chrII	31510	G	A	1	2	0.436	0.013	7	4	0.491	0.007	14	6	0.506	0.007	5	4	0.654	0.008	9	17	0.449	0.006	1	0	0.585	0.016	3	4	0.262	0.009	0	7	0.428	0.007	4	9	0.277	0.006	0	0	0.462	0.015	2	7	0.377	0.009	7	5
chrII	31525	T	C	0	2	0.436	0.013	0	7	0.491	0.007	1	13	0.506	0.007	0	4	0.654	0.008	0	17	0.449	0.006	0	1	0.585	0.016	0	5	0.262	0.009	0	5	0.428	0.007	0	9	0.277	0.006	0	0	0.462	0.015	0	7	0.377	0.009	0	8
chrII	31561	A	G	0	1	0.437	0.013	4	1	0.491	0.007	7	5	0.506	0.007	3	2	0.654	0.008	6	7	0.449	0.006	1	0	0.585	0.016	1	4	0.261	0.009	0	5	0.428	0.007	3	3	0.277	0.006	0	0	0.461	0.015	2	3	0.377	0.009	4	3
chrII	31643	T	G	0	0	0.437	0.013	0	0	0.491	0.007	1	0	0.506	0.007	1	0	0.654	0.008	1	1	0.449	0.006	0	0	0.585	0.016	0	0	0.261	0.009	0	0	0.428	0.007	0	0	0.277	0.006	0	0	0.461	0.015	0	1	0.377	0.009	1	1
chrII	31645	G	A	0	0	0.437	0.013	0	0	0.491	0.007	1	0	0.506	0.007	1	0	0.654	0.008	1	1	0.449	0.006	0	0	0.585	0.016	0	0	0.261	0.009	0	0	0.428	0.007	0	0	0.277	0.006	0	0	0.461	0.015	0	1	0.377	0.009	1	1
chrII	31648	C	A	0	0	0.437	0.013	0	0	0.491	0.007	1	0	0.506	0.007	1	0	0.654	0.008	1	1	0.449	0.006	0	0	0.585	0.016	0	0	0.261	0.009	0	0	0.428	0.007	0	0	0.277	0.006	0	0	0.461	0.015	0	1	0.377	0.009	1	1
chrII	34298	G	A	0	0	0.428	0.013	0	0	0.496	0.007	0	1	0.509	0.007	0	0	0.650	0.008	0	3	0.444	0.006	0	0	0.586	0.016	0	0	0.260	0.009	0	0	0.425	0.007	0	2	0.275	0.006	0	0	0.449	0.015	0	2	0.375	0.009	0	0
chrII	35485	C	T	0	0	0.424	0.013	0	4	0.496	0.007	0	4	0.506	0.007	0	1	0.649	0.008	0	1	0.445	0.006	0	2	0.586	0.016	0	1	0.262	0.009	0	2	0.423	0.007	0	3	0.275	0.006	0	1	0.445	0.015	0	0	0.375	0.009	0	4
chrII	35631	C	T	7	5	0.426	0.013	26	25	0.497	0.007	11	27	0.505	0.007	30	13	0.648	0.008	23	31	0.446	0.006	2	4	0.589	0.016	9	15	0.261	0.009	15	18	0.422	0.007	13	45	0.276	0.006	3	6	0.445	0.015	11	20	0.376	0.009	15	29
chrII	35660	T	C	6	10	0.426	0.013	23	34	0.497	0.007	14	37	0.505	0.007	24	21	0.648	0.008	26	49	0.446	0.006	3	8	0.589	0.016	9	21	0.261	0.009	10	26	0.422	0.007	15	65	0.276	0.006	4	9	0.445	0.015	9	25	0.376	0.009	15	40
chrII	35662	T	C	6	10	0.426	0.013	23	34	0.497	0.007	14	37	0.505	0.007	24	21	0.648	0.008	26	49	0.446	0.006	3	8	0.589	0.016	9	21	0.261	0.009	10	26	0.422	0.007	15	65	0.276	0.006	4	9	0.445	0.015	9	25	0.376	0.009	15	40
chrII	35672	G	T	5	14	0.426	0.013	29	42	0.497	0.007	19	44	0.505	0.007	27	24	0.648	0.008	30	59	0.446	0.006	4	9	0.589	0.016	11	22	0.261	0.009	16	30	0.422	0.007	18	73	0.276	0.006	8	11	0.445	0.015	9	27	0.376	0.009	17	47
chrII	35688	T	G	5	16	0.426	0.013	31	43	0.497	0.007	22	49	0.505	0.007	31	20	0.648	0.008	33	58	0.446	0.006	5	9	0.589	0.016	12	23	0.261	0.009	21	38	0.422	0.007	17	73	0.276	0.006	9	11	0.445	0.015	9	30	0.376	0.009	17	50
chrII	35711	C	G	5	15	0.425	0.013	34	39	0.497	0.007	24	37	0.506	0.007	28	18	0.649	0.008	29	47	0.445	0.006	4	9	0.590	0.016	9	14	0.262	0.009	22	37	0.422	0.007	19	58	0.276	0.006	7	8	0.443	0.015	7	27	0.376	0.009	13	38
chrII	35712	T	C	5	15	0.425	0.013	34	39	0.497	0.007	24	37	0.506	0.007	28	18	0.649	0.008	29	47	0.445	0.006	4	9	0.590	0.016	9	14	0.262	0.009	22	37	0.422	0.007	19	58	0.276	0.006	7	8	0.443	0.015	7	27	0.376	0.009	13	38
chrII	35718	C	T	5	15	0.425	0.013	35	44	0.497	0.007	24	40	0.506	0.007	24	22	0.649	0.008	28	56	0.445	0.006	4	9	0.590	0.016	9	17	0.262	0.009	21	39	0.422	0.007	19	65	0.276	0.006	7	10	0.443	0.015	7	30	0.376	0.009	15	44
chrII	35722	T	C	5	15	0.425	0.013	35	44	0.497	0.007	24	40	0.506	0.007	24	22	0.649	0.008	28	56	0.445	0.006	4	9	0.590	0.016	9	17	0.262	0.009	21	39	0.422	0.007	19	65	0.276	0.006	7	10	0.443	0.015	7	30	0.376	0.009	15	44
chrII	35736	T	C	4	13	0.425	0.013	33	44	0.497	0.007	26	41	0.506	0.007	24	19	0.649	0.008	28	64	0.445	0.006	4	6	0.590	0.016	8	18	0.262	0.009	19	39	0.422	0.007	22	62	0.276	0.006	6	11	0.443	0.015	7	22	0.376	0.009	15	45
chrII	35737	A	C	4	13	0.425	0.013	33	44	0.497	0.007	26	41	0.506	0.007	24	19	0.649	0.008	28	64	0.445	0.006	4	6	0.590	0.016	8	18	0.262	0.009	19	39	0.422	0.007	22	62	0.276	0.006	6	11	0.443	0.015	7	22	0.376	0.009	15	45
chrII	35840	G	A	9	10	0.425	0.013	27	31	0.497	0.007	31	18	0.506	0.007	20	15	0.649	0.008	36	49	0.445	0.006	5	3	0.590	0.016	5	28	0.262	0.009	30	35	0.422	0.007	20	34	0.276	0.006	3	8	0.443	0.015	9	13	0.376	0.009	15	35
chrII	36240	T	C	14	1	0.426	0.013	42	13	0.497	0.007	58	13	0.505	0.007	52	10	0.650	0.008	64	23	0.446	0.006	11	9	0.592	0.016	16	9	0.260	0.009	40	23	0.423	0.007	32	37	0.277	0.006	6	5	0.446	0.015	13	13	0.378	0.009	40	28
chrII	36302	G	A	9	1	0.424	0.013	27	20	0.497	0.007	37	19	0.505	0.007	33	12	0.650	0.008	58	54	0.447	0.006	3	15	0.592	0.016	7	14	0.260	0.009	25	34	0.423	0.007	21	39	0.277	0.006	5	6	0.447	0.015	15	23	0.378	0.009	27	38
chrII	36362	A	G	8	3	0.423	0.013	20	18	0.496	0.007	25	18	0.505	0.007	28	14	0.650	0.008	42	49	0.446	0.006	1	6	0.592	0.016	4	7	0.259	0.009	18	28	0.422	0.007	14	34	0.278	0.006	4	7	0.447	0.015	5	21	0.379	0.009	18	33
chrII	36383	G	T	7	5	0.423	0.013	21	16	0.496	0.007	25	21	0.505	0.007	28	15	0.651	0.008	40	52	0.446	0.006	1	5	0.592	0.016	4	9	0.259	0.009	18	27	0.422	0.007	17	34	0.278	0.006	6	5	0.448	0.015	10	22	0.379	0.009	17	33
chrII	36389	T	C	6	5	0.423	0.013	19	17	0.496	0.007	22	23	0.505	0.007	23	16	0.651	0.008	35	52	0.446	0.006	1	5	0.592	0.016	4	10	0.259	0.009	18	25	0.422	0.007	16	30	0.278	0.006	5	5	0.448	0.015	7	25	0.379	0.009	17	34
chrII	36690	C	T	6	11	0.423	0.013	20	16	0.496	0.007	22	21	0.505	0.007	27	7	0.651	0.008	25	25	0.446	0.006	9	0	0.592	0.016	4	13	0.259	0.009	11	19	0.422	0.007	16	34	0.278	0.006	4	3	0.448	0.015	8	14	0.379	0.009	32	18
chrII	36721	C	T	6	11	0.423	0.013	20	17	0.496	0.007	24	19	0.505	0.007	28	10	0.651	0.008	25	28	0.446	0.006	11	0	0.592	0.016	4	12	0.259	0.009	12	19	0.422	0.007	16	31	0.278	0.006	6	3	0.448	0.015	8	13	0.379	0.009	26	18
chrII	36837	C	G	6	5	0.423	0.013	20	19	0.496	0.007	19	20	0.505	0.007	29	12	0.651	0.008	33	18	0.446	0.006	10	7	0.592	0.016	0	12	0.259	0.009	14	8	0.422	0.007	15	40	0.278	0.006	8	1	0.449	0.015	4	21	0.379	0.009	17	24
chrII	37454	C	T	16	15	0.421	0.013	37	35	0.498	0.007	46	48	0.503	0.007	46	28	0.649	0.008	53	63	0.445	0.006	12	2	0.590	0.016	6	30	0.261	0.009	48	49	0.421	0.007	27	38	0.278	0.006	3	18	0.450	0.015	11	40	0.379	0.009	34	42
chrII	37628	C	T	15	17	0.421	0.013	43	40	0.498	0.007	41	52	0.507	0.007	38	25	0.649	0.008	40	63	0.442	0.006	17	10	0.594	0.016	5	23	0.261	0.009	25	25	0.420	0.007	23	72	0.278	0.006	10	9	0.447	0.015	19	30	0.379	0.009	30	56
chrII	38956	T	C	0	2	0.422	0.013	3	2	0.494	0.007	3	1	0.503	0.007	4	1	0.649	0.008	0	1	0.441	0.006	0	0	0.585	0.016	0	3	0.257	0.009	1	1	0.419	0.007	0	8	0.276	0.006	0	0	0.450	0.015	0	8	0.378	0.009	4	5
chrII	39234	A	T	8	6	0.423	0.013	27	22	0.493	0.007	33	25	0.502	0.007	27	17	0.648	0.008	47	38	0.441	0.006	3	9	0.584	0.016	7	23	0.256	0.009	19	27	0.419	0.007	17	51	0.276	0.006	4	1	0.450	0.015	10	13	0.379	0.009	19	22
chrII	39405	C	T	5	12	0.422	0.013	40	23	0.494	0.007	28	33	0.500	0.007	30	16	0.649	0.008	33	57	0.443	0.006	10	5	0.583	0.016	2	15	0.257	0.009	30	37	0.420	0.007	14	53	0.276	0.006	13	4	0.447	0.015	17	17	0.378	0.009	30	17
chrII	39435	T	C	3	8	0.422	0.013	41	20	0.494	0.007	23	31	0.500	0.007	29	13	0.649	0.008	32	48	0.443	0.006	8	7	0.583	0.016	3	14	0.257	0.009	28	33	0.420	0.007	14	55	0.276	0.006	15	3	0.447	0.015	20	14	0.378	0.009	31	19
chrII	39607	A	G	6	6	0.422	0.013	27	19	0.495	0.007	22	34	0.501	0.007	26	11	0.648	0.008	30	42	0.441	0.006	5	3	0.585	0.016	3	16	0.257	0.009	17	23	0.421	0.007	9	41	0.277	0.006	4	10	0.448	0.015	7	17	0.377	0.009	22	21
chrII	40029	C	T	3	6	0.422	0.013	28	37	0.496	0.007	28	16	0.503	0.007	20	23	0.648	0.008	44	46	0.443	0.006	5	4	0.587	0.016	8	17	0.258	0.009	15	22	0.423	0.007	14	38	0.278	0.006	4	8	0.450	0.015	9	26	0.376	0.009	26	39
chrII	40245	T	C	5	17	0.420	0.013	34	36	0.497	0.007	44	24	0.504	0.007	35	17	0.646	0.008	43	50	0.443	0.006	7	3	0.592	0.016	3	18	0.257	0.009	23	39	0.423	0.007	15	38	0.278	0.006	10	3	0.452	0.015	13	23	0.379	0.009	22	38
chrII	40260	G	A	3	16	0.420	0.013	29	33	0.497	0.007	37	24	0.504	0.007	32	17	0.646	0.008	38	49	0.443	0.006	7	3	0.592	0.016	3	16	0.257	0.009	21	37	0.423	0.007	14	35	0.278	0.006	6	3	0.452	0.015	8	25	0.380	0.009	21	36
chrII	40571	T	G	1	0	0.421	0.013	7	5	0.497	0.007	2	1	0.504	0.007	5	6	0.646	0.008	7	5	0.443	0.006	2	0	0.592	0.016	0	4	0.257	0.009	10	5	0.423	0.007	5	5	0.278	0.006	0	2	0.449	0.015	4	4	0.380	0.009	2	1
chrII	40590	C	A	1	0	0.421	0.013	5	2	0.497	0.007	1	0	0.504	0.007	1	2	0.646	0.008	7	2	0.443	0.006	1	0	0.592	0.016	0	0	0.257	0.009	5	2	0.423	0.007	3	3	0.278	0.006	0	1	0.449	0.015	2	3	0.380	0.009	1	0
chrII	40771	C	T	4	6	0.419	0.013	17	13	0.496	0.007	13	12	0.505	0.007	15	14	0.646	0.008	19	31	0.443	0.006	1	1	0.589	0.016	1	17	0.258	0.009	9	16	0.423	0.007	6	29	0.278	0.006	4	2	0.449	0.014	4	6	0.380	0.009	9	23
chrII	40829	A	G	3	3	0.419	0.013	15	17	0.496	0.007	14	16	0.505	0.007	17	17	0.646	0.008	17	34	0.443	0.006	2	3	0.589	0.016	3	18	0.258	0.009	5	16	0.423	0.007	6	34	0.278	0.006	6	4	0.449	0.014	4	11	0.380	0.009	9	22
chrII	40882	T	C	3	4	0.419	0.013	17	23	0.496	0.007	12	14	0.505	0.007	13	16	0.646	0.008	20	34	0.443	0.006	3	4	0.589	0.016	4	11	0.258	0.009	10	15	0.423	0.007	11	34	0.278	0.006	6	3	0.449	0.014	5	16	0.380	0.009	17	26
chrII	40992	C	T	5	5	0.419	0.013	27	25	0.496	0.007	17	16	0.505	0.007	17	16	0.646	0.008	26	34	0.443	0.006	9	3	0.589	0.016	3	13	0.258	0.009	17	33	0.423	0.007	12	39	0.278	0.006	2	2	0.449	0.014	8	20	0.380	0.009	20	20
chrII	41046	T	C	2	5	0.419	0.013	19	31	0.496	0.007	20	15	0.506	0.007	17	14	0.645	0.008	26	44	0.443	0.006	7	3	0.590	0.016	3	17	0.258	0.009	22	31	0.423	0.007	19	34	0.278	0.006	4	3	0.450	0.015	6	20	0.378	0.009	23	26
chrII	41124	T	C	10	12	0.419	0.013	31	37	0.496	0.007	29	36	0.506	0.007	31	21	0.645	0.008	50	61	0.443	0.006	10	6	0.590	0.016	5	27	0.258	0.009	25	44	0.423	0.007	23	54	0.278	0.006	4	15	0.450	0.015	9	22	0.378	0.009	33	52
chrII	41298	G	A	11	16	0.423	0.013	31	50	0.497	0.007	34	40	0.507	0.007	55	27	0.644	0.008	52	72	0.443	0.006	6	3	0.587	0.016	5	39	0.261	0.009	29	50	0.423	0.007	27	74	0.278	0.006	7	14	0.450	0.015	21	20	0.380	0.009	34	65
chrII	41463	C	T	6	7	0.426	0.013	30	29	0.496	0.007	34	28	0.508	0.007	38	19	0.645	0.008	52	67	0.444	0.006	2	0	0.585	0.016	6	22	0.263	0.009	28	30	0.423	0.007	19	60	0.278	0.006	8	13	0.451	0.015	19	18	0.381	0.009	39	43
chrII	41484	C	T	6	6	0.426	0.013	28	28	0.496	0.007	29	29	0.508	0.007	33	18	0.645	0.008	48	57	0.444	0.006	5	0	0.585	0.016	5	21	0.263	0.009	26	25	0.423	0.007	16	59	0.278	0.006	7	12	0.451	0.015	15	18	0.381	0.009	34	36
chrII	41543	A	G	6	7	0.424	0.013	23	32	0.497	0.007	26	24	0.508	0.007	30	15	0.645	0.008	46	43	0.443	0.006	9	3	0.586	0.016	4	16	0.263	0.009	30	25	0.423	0.007	16	36	0.277	0.006	4	13	0.451	0.015	19	18	0.382	0.009	29	30
chrII	41637	C	A	6	9	0.424	0.013	24	29	0.497	0.007	31	25	0.508	0.007	26	9	0.645	0.008	41	57	0.443	0.006	2	6	0.586	0.016	3	10	0.263	0.009	25	13	0.423	0.007	15	35	0.277	0.006	6	8	0.451	0.015	13	16	0.382	0.009	18	21
chrII	41733	G	C	6	9	0.424	0.013	31	29	0.497	0.007	23	30	0.509	0.007	28	10	0.644	0.008	40	54	0.443	0.006	7	6	0.586	0.016	0	19	0.262	0.009	28	17	0.423	0.007	18	38	0.277	0.006	1	6	0.450	0.015	7	16	0.384	0.009	18	22
chrII	41858	C	T	15	21	0.425	0.013	41	38	0.497	0.007	33	30	0.509	0.007	36	13	0.644	0.008	52	64	0.444	0.006	9	3	0.586	0.016	6	11	0.261	0.009	34	30	0.424	0.007	14	55	0.277	0.006	10	7	0.450	0.015	14	19	0.384	0.009	31	30
chrII	41913	A	G	13	19	0.425	0.013	39	38	0.497	0.007	40	29	0.509	0.007	37	20	0.644	0.008	40	60	0.444	0.006	2	4	0.586	0.016	7	20	0.261	0.009	28	33	0.424	0.007	14	68	0.277	0.006	5	9	0.450	0.015	18	25	0.384	0.009	29	30
[truncated: 73,491 more rows]
[truncated: 82 more columns]
