# Supplementary material for: Natural variants suppress mutations in hundreds of essential genes
Source: Mol Syst Biol. 2021 May 27;17(5):e10138. doi: 10.15252/msb.202010138 (PMC8156963; doi:10.15252/msb.202010138)
Supplement: Supplementary file 6 — Dataset EV4 [file MSB-17-e10138-s001.zip › seq_Y14279.xls]

#Chromosome	Location	Ref_allele	Alt_allele	TSQ986_Y14279_34.1_ref_count	TSQ986_Y14279_34.1_alt_count	TSQ986_Y14279_34.1_posterior_mean	TSQ986_Y14279_34.1_posterior_SD	TSQ986_Y14279_26.1_ref_count	TSQ986_Y14279_26.1_alt_count	TSQ986_Y14279_26.1_posterior_mean	TSQ986_Y14279_26.1_posterior_SD	TSQ2884x_Y14279_34.2_ref_count	TSQ2884x_Y14279_34.2_alt_count	TSQ2884x_Y14279_34.2_posterior_mean	TSQ2884x_Y14279_34.2_posterior_SD	TSQ986_Y14279_34.2_ref_count	TSQ986_Y14279_34.2_alt_count	TSQ986_Y14279_34.2_posterior_mean	TSQ986_Y14279_34.2_posterior_SD	TSQ1989_Y14279_26.1_ref_count	TSQ1989_Y14279_26.1_alt_count	TSQ1989_Y14279_26.1_posterior_mean	TSQ1989_Y14279_26.1_posterior_SD	SN851_Y14279_34.1_ref_count	SN851_Y14279_34.1_alt_count	SN851_Y14279_34.1_posterior_mean	SN851_Y14279_34.1_posterior_SD	SN851_Y14279_34.2_ref_count	SN851_Y14279_34.2_alt_count	SN851_Y14279_34.2_posterior_mean	SN851_Y14279_34.2_posterior_SD	SN851_Y14279_26.2_ref_count	SN851_Y14279_26.2_alt_count	SN851_Y14279_26.2_posterior_mean	SN851_Y14279_26.2_posterior_SD	TSQ2884x_Y14279_26.1_ref_count	TSQ2884x_Y14279_26.1_alt_count	TSQ2884x_Y14279_26.1_posterior_mean	TSQ2884x_Y14279_26.1_posterior_SD	SN851_Y14279_26.1_ref_count	SN851_Y14279_26.1_alt_count	SN851_Y14279_26.1_posterior_mean	SN851_Y14279_26.1_posterior_SD	TSQ1989_Y14279_26.2_ref_count	TSQ1989_Y14279_26.2_alt_count	TSQ1989_Y14279_26.2_posterior_mean	TSQ1989_Y14279_26.2_posterior_SD	TSQ1989_Y14279_34.1_ref_count	TSQ1989_Y14279_34.1_alt_count
chrI	2146	G	A	80	38	0.676	0.043	53	24	0.686	0.052	73	99	0.484	0.032	58	21	0.731	0.049	1	0	0.500	0.354	4	8	0.337	0.092	4	10	0.456	0.159	5	13	0.338	0.150	101	111	0.550	0.029	3	10	0.369	0.130	7	6	0.531	0.204	1	0
chrI	2223	T	A	77	18	0.676	0.043	62	12	0.686	0.052	60	57	0.484	0.032	62	18	0.731	0.049	1	0	0.500	0.354	3	3	0.337	0.092	3	3	0.456	0.159	3	10	0.338	0.150	88	50	0.550	0.029	1	3	0.369	0.130	4	1	0.531	0.204	1	0
chrI	2225	A	C	77	18	0.676	0.043	62	12	0.686	0.052	60	57	0.484	0.032	62	18	0.731	0.049	1	0	0.500	0.354	3	3	0.337	0.092	3	3	0.456	0.159	3	10	0.338	0.150	88	50	0.550	0.029	1	3	0.369	0.130	4	1	0.531	0.204	1	0
chrI	2323	C	T	114	172	0.676	0.043	76	116	0.686	0.052	124	164	0.484	0.032	87	136	0.731	0.049	1	0	0.500	0.354	13	17	0.337	0.092	2	3	0.457	0.159	7	15	0.338	0.150	155	189	0.550	0.029	12	19	0.369	0.130	4	4	0.531	0.204	5	0
chrI	2331	A	C	109	168	0.676	0.043	72	112	0.686	0.052	59	222	0.484	0.032	85	133	0.731	0.049	1	0	0.500	0.354	8	22	0.337	0.092	2	3	0.457	0.159	2	17	0.338	0.150	98	241	0.550	0.029	7	24	0.369	0.130	4	4	0.531	0.204	2	3
chrI	2340	T	C	124	159	0.676	0.043	85	108	0.686	0.052	55	207	0.484	0.032	98	127	0.731	0.049	1	0	0.500	0.354	6	22	0.337	0.092	2	2	0.457	0.159	2	16	0.338	0.150	99	216	0.550	0.029	7	20	0.369	0.130	4	4	0.531	0.204	2	3
chrI	12964	A	G	125	45	0.480	0.009	98	19	0.488	0.011	57	41	0.494	0.010	118	29	0.484	0.010	0	1	0.500	0.354	5	11	0.456	0.035	2	1	0.484	0.061	6	2	0.513	0.042	81	41	0.481	0.009	2	1	0.477	0.045	3	0	0.500	0.069	0	1
chrI	25340	C	A	0	91	0.484	0.006	0	46	0.462	0.007	0	63	0.497	0.007	0	67	0.489	0.006	0	0	0.500	0.354	0	3	0.463	0.023	0	1	0.493	0.043	0	4	0.492	0.027	0	60	0.482	0.006	0	2	0.509	0.029	0	2	0.501	0.043	0	0
chrI	25461	G	A	74	23	0.484	0.005	46	6	0.462	0.007	65	59	0.497	0.007	67	13	0.489	0.006	0	0	0.500	0.354	3	7	0.463	0.023	1	5	0.493	0.043	3	6	0.492	0.027	53	48	0.482	0.006	1	6	0.509	0.029	2	0	0.501	0.043	0	3
chrI	25464	G	A	74	23	0.484	0.005	46	6	0.462	0.007	65	59	0.497	0.007	67	13	0.489	0.006	0	0	0.500	0.354	3	7	0.463	0.023	1	5	0.493	0.043	3	6	0.492	0.027	53	48	0.482	0.006	1	6	0.509	0.029	2	0	0.501	0.043	0	3
chrI	25479	T	C	61	26	0.484	0.005	33	4	0.462	0.007	60	61	0.497	0.007	56	15	0.489	0.006	0	0	0.500	0.354	5	7	0.463	0.023	1	5	0.493	0.043	3	6	0.492	0.027	43	58	0.482	0.006	2	7	0.509	0.029	2	0	0.501	0.043	0	3
chrI	25488	G	A	26	51	0.484	0.005	6	29	0.462	0.007	66	47	0.497	0.007	17	44	0.489	0.006	0	0	0.500	0.354	9	3	0.463	0.023	5	1	0.493	0.043	7	2	0.492	0.027	61	34	0.482	0.006	8	0	0.509	0.029	0	2	0.501	0.043	4	0
chrI	25497	G	A	6	46	0.484	0.005	2	24	0.462	0.007	51	38	0.497	0.007	5	34	0.489	0.006	0	0	0.500	0.354	9	2	0.463	0.023	4	1	0.493	0.043	6	2	0.492	0.027	40	30	0.482	0.006	7	0	0.509	0.029	0	2	0.501	0.043	4	0
chrI	25506	C	T	3	19	0.484	0.005	0	6	0.462	0.007	39	16	0.497	0.007	3	14	0.489	0.006	0	0	0.500	0.354	6	0	0.463	0.023	4	0	0.493	0.043	7	0	0.492	0.027	34	8	0.482	0.006	5	0	0.509	0.029	0	0	0.501	0.043	3	0
chrI	25509	G	A	3	19	0.484	0.005	0	6	0.462	0.007	39	16	0.497	0.007	3	14	0.489	0.006	0	0	0.500	0.354	6	0	0.463	0.023	4	0	0.493	0.043	7	0	0.492	0.027	34	8	0.482	0.006	5	0	0.509	0.029	0	0	0.501	0.043	3	0
chrI	25512	T	G	3	19	0.484	0.005	0	6	0.462	0.007	39	16	0.497	0.007	3	14	0.489	0.006	0	0	0.500	0.354	6	0	0.463	0.023	4	0	0.493	0.043	7	0	0.492	0.027	34	8	0.482	0.006	5	0	0.509	0.029	0	0	0.501	0.043	3	0
chrI	25515	A	G	3	19	0.484	0.005	0	6	0.462	0.007	39	16	0.497	0.007	3	14	0.489	0.006	0	0	0.500	0.354	6	0	0.463	0.023	4	0	0.493	0.043	7	0	0.492	0.027	34	8	0.482	0.006	5	0	0.509	0.029	0	0	0.501	0.043	3	0
chrI	25536	G	A	0	30	0.484	0.005	0	24	0.462	0.007	1	23	0.497	0.007	0	23	0.489	0.006	0	0	0.500	0.354	0	1	0.463	0.023	0	0	0.493	0.043	0	1	0.492	0.027	2	27	0.482	0.006	0	0	0.509	0.029	0	0	0.501	0.043	0	0
chrI	25542	A	G	0	25	0.484	0.005	0	20	0.462	0.007	1	21	0.497	0.007	0	20	0.489	0.006	0	0	0.500	0.354	0	0	0.463	0.023	0	0	0.493	0.043	0	1	0.492	0.027	2	28	0.482	0.006	0	0	0.509	0.029	0	0	0.501	0.043	0	0
chrI	25560	G	A	0	26	0.484	0.005	0	24	0.462	0.007	2	23	0.497	0.007	0	18	0.489	0.006	0	0	0.500	0.354	0	1	0.463	0.023	0	0	0.493	0.043	0	1	0.492	0.027	4	30	0.482	0.006	0	0	0.509	0.029	0	0	0.501	0.043	0	0
chrI	25584	A	G	0	25	0.484	0.005	0	24	0.462	0.007	3	21	0.497	0.007	0	18	0.489	0.006	0	0	0.500	0.354	0	1	0.463	0.023	0	0	0.493	0.043	0	1	0.492	0.027	6	29	0.482	0.006	0	0	0.509	0.029	0	0	0.501	0.043	0	0
chrI	25611	G	A	4	22	0.484	0.005	5	18	0.462	0.007	13	15	0.497	0.007	1	17	0.489	0.006	0	0	0.500	0.354	0	1	0.463	0.023	0	0	0.493	0.043	0	0	0.492	0.027	10	23	0.482	0.006	0	0	0.509	0.029	0	0	0.501	0.043	0	0
chrI	25623	G	A	4	22	0.484	0.005	5	18	0.462	0.007	14	12	0.497	0.007	1	17	0.489	0.006	0	0	0.500	0.354	0	1	0.463	0.023	0	0	0.493	0.043	0	0	0.492	0.027	12	14	0.482	0.006	0	0	0.509	0.029	0	0	0.501	0.043	0	0
chrI	25872	G	C	0	0	0.483	0.005	0	0	0.463	0.007	1	40	0.498	0.006	0	0	0.489	0.006	0	0	0.500	0.354	0	3	0.464	0.023	0	1	0.493	0.043	0	0	0.491	0.027	0	38	0.482	0.006	0	2	0.509	0.028	0	1	0.501	0.043	0	0
chrI	26058	T	C	0	0	0.481	0.005	0	0	0.463	0.007	1	5	0.499	0.006	0	0	0.488	0.006	0	0	0.500	0.354	0	0	0.464	0.023	0	0	0.493	0.043	0	0	0.491	0.027	3	7	0.483	0.006	0	0	0.509	0.028	0	0	0.501	0.043	0	0
chrI	26121	G	A	0	0	0.481	0.005	1	0	0.463	0.007	3	3	0.499	0.006	0	0	0.488	0.006	0	0	0.500	0.354	0	0	0.464	0.023	0	0	0.493	0.043	0	1	0.491	0.027	2	0	0.483	0.006	0	0	0.509	0.028	0	0	0.501	0.043	0	0
chrI	26136	G	T	0	0	0.481	0.005	1	0	0.462	0.007	3	2	0.498	0.006	0	0	0.487	0.006	0	0	0.500	0.354	0	0	0.464	0.023	0	0	0.493	0.043	0	2	0.491	0.027	0	3	0.483	0.006	0	0	0.509	0.028	0	0	0.504	0.043	0	0
chrI	26160	G	T	0	0	0.481	0.005	0	2	0.462	0.007	8	0	0.498	0.006	0	1	0.487	0.006	0	0	0.500	0.354	2	0	0.464	0.023	1	0	0.493	0.043	2	0	0.491	0.027	8	0	0.483	0.006	0	0	0.509	0.028	0	0	0.504	0.043	0	0
chrI	26171	T	C	0	0	0.481	0.005	0	2	0.462	0.007	9	0	0.498	0.006	0	1	0.487	0.006	0	0	0.500	0.354	2	0	0.464	0.023	2	0	0.493	0.043	2	0	0.491	0.027	8	0	0.483	0.006	1	0	0.509	0.028	0	0	0.504	0.043	0	0
chrI	26172	G	A	0	0	0.481	0.005	0	2	0.462	0.007	9	0	0.498	0.006	0	1	0.487	0.006	0	0	0.500	0.354	2	0	0.464	0.023	2	0	0.493	0.043	2	0	0.491	0.027	8	0	0.483	0.006	1	0	0.509	0.028	0	0	0.504	0.043	0	0
chrI	26173	T	G	0	0	0.481	0.005	0	2	0.462	0.007	9	0	0.498	0.006	0	1	0.487	0.006	0	0	0.500	0.354	2	0	0.464	0.023	2	0	0.493	0.043	2	0	0.491	0.027	8	0	0.483	0.006	1	0	0.509	0.028	0	0	0.504	0.043	0	0
chrI	26203	G	C	0	1	0.481	0.005	0	7	0.462	0.007	39	0	0.498	0.006	0	7	0.487	0.006	0	0	0.500	0.354	5	0	0.464	0.023	8	0	0.493	0.043	9	0	0.491	0.027	39	0	0.483	0.006	2	0	0.509	0.028	3	0	0.504	0.043	0	0
chrI	26205	G	T	0	1	0.481	0.005	0	7	0.462	0.007	39	0	0.498	0.006	0	7	0.487	0.006	0	0	0.500	0.354	5	0	0.464	0.023	8	0	0.493	0.043	9	0	0.491	0.027	39	0	0.483	0.006	2	0	0.509	0.028	3	0	0.504	0.043	0	0
chrI	26214	T	A	3	7	0.481	0.005	0	9	0.462	0.007	51	0	0.498	0.006	0	14	0.487	0.006	0	0	0.500	0.354	5	0	0.464	0.023	11	0	0.493	0.043	9	0	0.491	0.027	54	0	0.483	0.006	2	0	0.509	0.028	3	0	0.504	0.043	0	0
chrI	26229	A	G	3	8	0.481	0.005	0	9	0.462	0.007	78	0	0.498	0.006	0	16	0.487	0.006	0	0	0.500	0.354	6	0	0.464	0.023	11	0	0.493	0.043	16	0	0.491	0.027	71	0	0.483	0.006	2	0	0.509	0.028	4	0	0.504	0.043	0	0
chrI	26232	G	A	3	8	0.481	0.005	0	9	0.462	0.007	78	0	0.498	0.006	0	16	0.487	0.006	0	0	0.500	0.354	6	0	0.464	0.023	11	0	0.493	0.043	16	0	0.491	0.027	71	0	0.483	0.006	2	0	0.509	0.028	4	0	0.504	0.043	0	0
chrI	26283	A	T	0	9	0.481	0.005	0	6	0.462	0.007	128	0	0.498	0.006	0	18	0.487	0.006	0	0	0.500	0.354	13	0	0.464	0.023	14	0	0.493	0.043	22	0	0.491	0.027	133	0	0.483	0.006	9	0	0.509	0.028	12	0	0.504	0.042	0	0
chrI	26412	G	C	0	0	0.481	0.005	0	0	0.462	0.007	0	27	0.498	0.006	0	0	0.487	0.006	0	0	0.500	0.354	0	6	0.464	0.023	0	0	0.493	0.043	0	4	0.491	0.027	0	25	0.483	0.006	0	0	0.509	0.028	0	1	0.504	0.042	0	0
chrI	26575	T	C	0	0	0.480	0.005	0	0	0.462	0.007	0	5	0.499	0.006	0	0	0.486	0.006	0	0	0.500	0.354	0	0	0.465	0.023	0	0	0.490	0.042	0	1	0.494	0.026	0	1	0.482	0.006	0	1	0.506	0.028	0	0	0.504	0.042	0	0
chrI	26576	C	T	0	0	0.480	0.005	0	0	0.462	0.007	0	5	0.499	0.006	0	0	0.486	0.006	0	0	0.500	0.354	0	0	0.465	0.023	0	0	0.490	0.042	0	1	0.494	0.026	0	1	0.482	0.006	0	1	0.506	0.028	0	0	0.504	0.042	0	0
chrI	26765	T	C	0	3	0.480	0.005	0	1	0.462	0.007	0	1	0.499	0.006	0	1	0.486	0.006	0	0	0.500	0.354	1	0	0.465	0.023	0	0	0.490	0.042	0	1	0.494	0.026	6	4	0.482	0.006	0	0	0.506	0.028	0	0	0.506	0.042	0	0
chrI	26766	G	A	0	3	0.480	0.005	0	1	0.462	0.007	0	1	0.499	0.006	0	1	0.486	0.006	0	0	0.500	0.354	1	0	0.465	0.023	0	0	0.490	0.042	0	1	0.494	0.026	6	4	0.482	0.006	0	0	0.506	0.028	0	0	0.506	0.042	0	0
chrI	26793	A	G	0	3	0.480	0.005	0	3	0.462	0.007	0	1	0.499	0.006	0	1	0.486	0.006	0	0	0.500	0.354	0	0	0.465	0.023	0	0	0.490	0.042	0	1	0.494	0.026	6	4	0.482	0.006	0	0	0.506	0.028	0	0	0.506	0.042	0	0
chrI	26799	G	A	0	3	0.480	0.005	2	1	0.462	0.007	0	1	0.499	0.006	1	0	0.486	0.006	0	0	0.500	0.354	0	0	0.465	0.023	0	0	0.490	0.042	1	0	0.494	0.026	8	3	0.482	0.006	0	0	0.506	0.028	0	0	0.506	0.042	0	0
chrI	26835	G	A	0	3	0.480	0.005	0	3	0.460	0.007	0	0	0.499	0.006	0	1	0.486	0.006	0	0	0.500	0.354	0	0	0.465	0.023	0	0	0.490	0.042	0	1	0.495	0.026	6	5	0.481	0.006	0	0	0.506	0.028	0	0	0.506	0.042	0	0
chrI	26838	A	G	0	3	0.480	0.005	0	3	0.460	0.007	0	0	0.499	0.006	0	1	0.486	0.006	0	0	0.500	0.354	0	0	0.465	0.023	0	0	0.490	0.042	0	1	0.495	0.026	6	5	0.481	0.006	0	0	0.506	0.028	0	0	0.506	0.042	0	0
chrI	26839	A	G	0	3	0.480	0.005	0	3	0.460	0.007	0	0	0.499	0.006	0	1	0.486	0.006	0	0	0.500	0.354	0	0	0.465	0.023	0	0	0.490	0.042	0	1	0.495	0.026	6	5	0.481	0.006	0	0	0.506	0.028	0	0	0.506	0.042	0	0
chrI	26846	T	C	0	3	0.480	0.005	0	3	0.460	0.007	0	0	0.499	0.006	0	1	0.486	0.006	0	0	0.500	0.354	0	0	0.465	0.023	0	0	0.490	0.042	0	0	0.495	0.026	6	5	0.481	0.006	0	0	0.506	0.028	0	0	0.506	0.042	0	0
chrI	26847	G	A	0	3	0.480	0.005	0	3	0.460	0.007	0	0	0.499	0.006	0	1	0.486	0.006	0	0	0.500	0.354	0	0	0.465	0.023	0	0	0.490	0.042	0	0	0.495	0.026	6	5	0.481	0.006	0	0	0.506	0.028	0	0	0.506	0.042	0	0
chrI	26848	T	G	0	3	0.480	0.005	0	3	0.460	0.007	0	0	0.499	0.006	0	1	0.486	0.006	0	0	0.500	0.354	0	0	0.465	0.023	0	0	0.490	0.042	0	0	0.495	0.026	6	5	0.481	0.006	0	0	0.506	0.028	0	0	0.506	0.042	0	0
chrI	26872	G	A	0	2	0.480	0.005	0	0	0.460	0.007	1	0	0.499	0.006	1	0	0.486	0.006	0	0	0.500	0.354	0	0	0.465	0.023	0	0	0.490	0.042	0	0	0.495	0.026	2	0	0.481	0.006	0	0	0.506	0.028	0	0	0.506	0.042	0	0
chrI	26878	G	C	0	0	0.480	0.005	0	0	0.460	0.007	0	1	0.499	0.006	0	1	0.486	0.006	0	0	0.500	0.354	0	0	0.465	0.023	0	0	0.490	0.042	0	0	0.495	0.026	1	0	0.481	0.006	0	0	0.506	0.028	0	0	0.506	0.042	0	0
chrI	26880	G	T	0	0	0.480	0.005	0	0	0.460	0.007	0	1	0.499	0.006	0	1	0.486	0.006	0	0	0.500	0.354	0	0	0.465	0.023	0	0	0.490	0.042	0	0	0.495	0.026	1	0	0.481	0.006	0	0	0.506	0.028	0	0	0.506	0.042	0	0
chrI	26896	C	T	0	9	0.480	0.005	0	7	0.460	0.007	0	6	0.499	0.006	0	6	0.486	0.006	0	0	0.500	0.354	0	1	0.465	0.023	0	1	0.490	0.042	0	0	0.495	0.026	0	11	0.481	0.006	0	0	0.506	0.028	0	0	0.506	0.042	0	0
chrI	26900	T	C	0	9	0.480	0.005	0	7	0.460	0.007	0	6	0.499	0.006	0	6	0.486	0.006	0	0	0.500	0.354	0	1	0.465	0.023	0	1	0.490	0.042	0	0	0.495	0.026	0	11	0.481	0.006	0	0	0.506	0.028	0	0	0.506	0.042	0	0
chrI	26901	T	A	0	9	0.480	0.005	0	7	0.460	0.007	0	6	0.499	0.006	0	6	0.486	0.006	0	0	0.500	0.354	0	1	0.465	0.023	0	1	0.490	0.042	0	0	0.495	0.026	0	11	0.481	0.006	0	0	0.506	0.028	0	0	0.506	0.042	0	0
chrI	26923	C	G	0	12	0.480	0.005	0	13	0.460	0.007	0	11	0.499	0.006	0	11	0.486	0.006	0	0	0.500	0.354	0	2	0.465	0.023	0	1	0.490	0.042	0	0	0.495	0.026	0	16	0.481	0.006	0	0	0.506	0.028	0	0	0.506	0.042	0	0
chrI	26931	A	G	9	13	0.480	0.005	3	13	0.460	0.007	4	10	0.499	0.006	3	12	0.486	0.006	0	0	0.500	0.354	2	2	0.465	0.023	0	1	0.490	0.042	0	0	0.495	0.026	6	17	0.481	0.006	0	0	0.506	0.028	0	0	0.506	0.042	0	0
chrI	26945	C	T	17	2	0.480	0.005	7	3	0.460	0.007	6	6	0.499	0.006	7	4	0.486	0.006	0	0	0.500	0.354	2	2	0.465	0.023	0	0	0.490	0.042	0	0	0.495	0.026	10	5	0.481	0.006	0	0	0.506	0.028	0	0	0.506	0.042	0	0
chrI	26946	T	A	17	2	0.480	0.005	7	3	0.460	0.007	6	6	0.499	0.006	7	4	0.486	0.006	0	0	0.500	0.354	2	2	0.465	0.023	0	0	0.490	0.042	0	0	0.495	0.026	10	5	0.481	0.006	0	0	0.506	0.028	0	0	0.506	0.042	0	0
chrI	26949	G	A	17	2	0.480	0.005	7	3	0.460	0.007	6	6	0.499	0.006	7	4	0.486	0.006	0	0	0.500	0.354	2	2	0.465	0.023	0	0	0.490	0.042	0	0	0.495	0.026	10	5	0.481	0.006	0	0	0.506	0.028	0	0	0.506	0.042	0	0
chrI	26970	G	A	0	23	0.480	0.005	0	10	0.460	0.007	0	9	0.499	0.006	0	10	0.486	0.006	0	0	0.500	0.354	0	2	0.465	0.023	0	0	0.490	0.042	0	0	0.495	0.026	0	14	0.481	0.006	0	0	0.506	0.028	0	0	0.506	0.042	0	0
chrI	26973	A	G	0	23	0.480	0.005	0	10	0.460	0.007	0	9	0.499	0.006	0	10	0.486	0.006	0	0	0.500	0.354	0	2	0.465	0.023	0	0	0.490	0.042	0	0	0.495	0.026	0	14	0.481	0.006	0	0	0.506	0.028	0	0	0.506	0.042	0	0
chrI	26974	A	G	0	23	0.480	0.005	0	10	0.460	0.007	0	9	0.499	0.006	0	10	0.486	0.006	0	0	0.500	0.354	0	2	0.465	0.023	0	0	0.490	0.042	0	0	0.495	0.026	0	14	0.481	0.006	0	0	0.506	0.028	0	0	0.506	0.042	0	0
chrI	26981	T	C	0	28	0.480	0.005	0	16	0.460	0.007	0	11	0.499	0.006	0	17	0.486	0.006	0	0	0.500	0.354	0	4	0.465	0.023	0	0	0.490	0.042	0	0	0.495	0.026	0	14	0.481	0.006	0	0	0.506	0.028	1	0	0.506	0.042	0	0
chrI	26982	G	A	0	28	0.480	0.005	0	16	0.460	0.007	0	11	0.499	0.006	0	17	0.486	0.006	0	0	0.500	0.354	0	4	0.465	0.023	0	0	0.490	0.042	0	0	0.495	0.026	0	14	0.481	0.006	0	0	0.506	0.028	1	0	0.506	0.042	0	0
chrI	26983	T	G	0	28	0.480	0.005	0	16	0.460	0.007	0	11	0.499	0.006	0	17	0.486	0.006	0	0	0.500	0.354	0	4	0.465	0.023	0	0	0.490	0.042	0	0	0.495	0.026	0	14	0.481	0.006	0	0	0.506	0.028	1	0	0.506	0.042	0	0
chrI	27027	A	T	0	54	0.480	0.005	0	35	0.460	0.007	0	73	0.499	0.006	0	25	0.486	0.006	0	0	0.500	0.354	0	11	0.465	0.022	0	6	0.490	0.042	0	3	0.495	0.026	0	115	0.481	0.006	0	4	0.506	0.028	0	0	0.506	0.042	0	0
chrI	27031	C	T	0	54	0.480	0.005	0	35	0.460	0.007	0	73	0.499	0.006	0	25	0.486	0.006	0	0	0.500	0.354	0	11	0.465	0.022	0	6	0.490	0.042	0	3	0.495	0.026	0	115	0.481	0.006	0	4	0.506	0.028	0	0	0.506	0.042	0	0
chrI	27035	T	C	0	54	0.480	0.005	0	35	0.460	0.007	0	73	0.499	0.006	0	25	0.486	0.006	0	0	0.500	0.354	0	11	0.465	0.022	0	6	0.490	0.042	0	3	0.495	0.026	0	115	0.481	0.006	0	4	0.506	0.028	0	0	0.506	0.042	0	0
chrI	27036	G	A	0	54	0.480	0.005	0	35	0.460	0.007	0	73	0.499	0.006	0	25	0.486	0.006	0	0	0.500	0.354	0	11	0.465	0.022	0	6	0.490	0.042	0	3	0.495	0.026	0	115	0.481	0.006	0	4	0.506	0.028	0	0	0.506	0.042	0	0
chrI	27044	C	T	0	74	0.480	0.005	0	45	0.460	0.007	1	89	0.498	0.006	0	38	0.485	0.006	0	1	0.500	0.354	0	15	0.461	0.022	0	7	0.490	0.042	0	4	0.495	0.026	0	145	0.480	0.006	0	4	0.508	0.028	0	2	0.504	0.041	0	0
chrI	27060	A	T	0	64	0.480	0.005	0	37	0.460	0.007	0	93	0.498	0.006	0	32	0.485	0.006	0	0	0.500	0.354	0	13	0.461	0.022	0	7	0.490	0.042	0	2	0.495	0.026	0	141	0.480	0.006	0	4	0.508	0.028	0	0	0.504	0.041	0	0
chrI	27063	G	A	0	64	0.480	0.005	0	37	0.460	0.007	0	93	0.498	0.006	0	32	0.485	0.006	0	0	0.500	0.354	0	13	0.461	0.022	0	7	0.490	0.042	0	2	0.495	0.026	0	141	0.480	0.006	0	4	0.508	0.028	0	0	0.504	0.041	0	0
chrI	27072	A	G	9	54	0.480	0.005	7	29	0.460	0.007	10	89	0.498	0.006	8	21	0.485	0.006	2	0	0.500	0.354	1	11	0.461	0.022	1	7	0.490	0.042	2	1	0.495	0.026	13	130	0.480	0.006	0	3	0.508	0.028	1	0	0.504	0.041	0	0
chrI	27075	G	A	9	54	0.480	0.005	7	29	0.460	0.007	10	89	0.498	0.006	8	21	0.485	0.006	2	0	0.500	0.354	1	11	0.461	0.022	1	7	0.490	0.042	2	1	0.495	0.026	13	130	0.480	0.006	0	3	0.508	0.028	1	0	0.504	0.041	0	0
chrI	27080	C	T	3	54	0.480	0.005	4	29	0.460	0.007	4	88	0.498	0.006	2	21	0.485	0.006	0	0	0.500	0.354	0	10	0.461	0.022	1	7	0.490	0.042	0	1	0.495	0.026	5	129	0.480	0.006	0	3	0.508	0.028	1	0	0.504	0.041	0	0
chrI	27081	G	A	3	54	0.480	0.005	4	29	0.460	0.007	4	88	0.498	0.006	2	21	0.485	0.006	0	0	0.500	0.354	0	10	0.461	0.022	1	7	0.490	0.042	0	1	0.495	0.026	5	129	0.480	0.006	0	3	0.508	0.028	1	0	0.504	0.041	0	0
chrI	27084	G	A	3	54	0.480	0.005	4	29	0.460	0.007	4	88	0.498	0.006	2	21	0.485	0.006	0	0	0.500	0.354	0	10	0.461	0.022	1	7	0.490	0.042	0	1	0.495	0.026	5	129	0.480	0.006	0	3	0.508	0.028	1	0	0.504	0.041	0	0
chrI	27090	T	C	0	88	0.480	0.005	0	69	0.460	0.007	0	118	0.498	0.006	0	59	0.485	0.006	0	0	0.500	0.354	0	10	0.461	0.022	0	6	0.490	0.042	0	4	0.495	0.026	0	167	0.480	0.006	0	4	0.508	0.028	0	0	0.504	0.041	0	0
chrI	27099	T	C	0	88	0.480	0.005	0	69	0.460	0.007	0	118	0.498	0.006	0	59	0.485	0.006	0	0	0.500	0.354	0	10	0.461	0.022	0	6	0.490	0.042	0	4	0.495	0.026	0	167	0.480	0.006	0	4	0.508	0.028	0	0	0.504	0.041	0	0
chrI	27105	A	G	1	129	0.480	0.005	0	101	0.460	0.007	7	141	0.498	0.006	0	90	0.485	0.006	2	0	0.500	0.354	0	15	0.461	0.022	0	12	0.490	0.042	1	5	0.495	0.026	6	196	0.480	0.006	0	7	0.508	0.028	1	1	0.504	0.041	0	0
chrI	27126	T	C	0	141	0.480	0.005	0	108	0.460	0.007	0	152	0.498	0.006	0	114	0.485	0.006	0	0	0.500	0.354	0	23	0.461	0.022	0	12	0.490	0.042	0	9	0.495	0.026	0	224	0.480	0.006	0	7	0.508	0.028	0	1	0.504	0.041	0	0
chrI	27129	C	G	0	141	0.480	0.005	0	108	0.460	0.007	0	152	0.498	0.006	0	114	0.485	0.006	0	0	0.500	0.354	0	23	0.461	0.022	0	12	0.490	0.042	0	9	0.495	0.026	0	224	0.480	0.006	0	7	0.508	0.028	0	1	0.504	0.041	0	0
chrI	27210	A	G	103	114	0.480	0.005	63	89	0.460	0.007	109	111	0.498	0.006	78	93	0.485	0.006	0	1	0.500	0.354	17	21	0.461	0.022	3	14	0.490	0.042	15	11	0.495	0.026	113	120	0.480	0.006	8	9	0.508	0.028	0	7	0.504	0.041	0	0
chrI	27290	C	A	114	133	0.480	0.005	61	89	0.460	0.007	105	112	0.498	0.006	82	72	0.485	0.006	0	1	0.500	0.354	15	15	0.461	0.022	5	6	0.490	0.042	12	6	0.495	0.026	109	99	0.480	0.006	5	12	0.508	0.028	2	8	0.504	0.041	1	0
chrI	27667	A	G	84	81	0.480	0.005	65	42	0.460	0.007	69	50	0.498	0.006	74	62	0.485	0.006	0	0	0.500	0.354	1	9	0.461	0.022	4	5	0.490	0.042	8	4	0.495	0.026	77	71	0.480	0.006	4	2	0.508	0.028	0	2	0.504	0.041	0	1
chrI	27668	A	C	84	81	0.480	0.005	65	42	0.460	0.007	69	50	0.498	0.006	74	62	0.485	0.006	0	0	0.500	0.354	1	9	0.461	0.022	4	5	0.490	0.042	8	4	0.495	0.026	77	71	0.480	0.006	4	2	0.508	0.028	0	2	0.504	0.041	0	1
chrI	27804	C	A	72	61	0.480	0.005	53	42	0.459	0.007	39	48	0.498	0.006	59	45	0.487	0.006	0	0	0.500	0.354	4	4	0.461	0.022	0	0	0.490	0.042	3	1	0.495	0.026	50	56	0.480	0.006	8	0	0.508	0.027	0	2	0.500	0.040	0	0
chrI	27810	T	C	74	65	0.480	0.005	52	38	0.459	0.007	38	51	0.498	0.006	56	43	0.487	0.006	0	0	0.500	0.354	5	4	0.461	0.022	0	0	0.490	0.042	3	1	0.495	0.026	46	60	0.480	0.006	8	0	0.508	0.027	0	2	0.500	0.040	0	0
chrI	27823	C	T	74	67	0.480	0.005	51	40	0.459	0.007	40	49	0.498	0.006	58	45	0.487	0.006	0	0	0.500	0.354	5	5	0.461	0.022	0	0	0.490	0.042	3	1	0.495	0.026	53	61	0.480	0.006	7	0	0.508	0.027	0	2	0.500	0.040	0	0
chrI	27843	G	A	75	71	0.480	0.005	52	46	0.459	0.007	36	48	0.498	0.006	51	47	0.487	0.006	0	0	0.500	0.354	5	5	0.461	0.022	0	0	0.490	0.042	3	1	0.495	0.026	55	55	0.480	0.006	7	0	0.508	0.027	0	2	0.500	0.040	0	0
chrI	27848	C	T	74	75	0.480	0.005	52	46	0.459	0.007	39	49	0.498	0.006	53	43	0.487	0.006	0	0	0.500	0.354	5	7	0.461	0.022	0	0	0.490	0.042	3	0	0.495	0.026	59	58	0.480	0.006	7	0	0.508	0.027	0	2	0.500	0.040	0	0
chrI	27914	T	C	66	81	0.480	0.005	38	41	0.459	0.006	30	54	0.498	0.006	46	43	0.487	0.006	0	0	0.500	0.354	4	6	0.461	0.022	0	0	0.490	0.042	1	1	0.495	0.026	54	59	0.480	0.006	6	2	0.508	0.027	0	4	0.500	0.040	0	2
chrI	27948	A	G	55	73	0.480	0.005	36	34	0.459	0.006	23	39	0.498	0.006	54	50	0.487	0.006	0	1	0.500	0.354	4	4	0.461	0.022	1	0	0.490	0.042	1	4	0.495	0.026	41	47	0.480	0.006	2	2	0.508	0.027	0	4	0.500	0.040	0	1
chrI	27970	T	G	45	66	0.480	0.005	27	33	0.459	0.006	13	32	0.498	0.006	47	55	0.487	0.006	0	2	0.500	0.354	3	1	0.461	0.022	2	0	0.490	0.042	1	3	0.495	0.026	35	34	0.480	0.006	2	2	0.508	0.027	0	4	0.500	0.040	0	0
chrI	27983	T	A	49	67	0.480	0.005	32	33	0.459	0.006	17	30	0.498	0.006	59	57	0.487	0.006	0	2	0.500	0.354	4	1	0.461	0.022	3	0	0.490	0.042	1	3	0.495	0.026	33	34	0.480	0.006	2	2	0.508	0.027	0	3	0.500	0.040	0	0
chrI	27997	T	C	49	69	0.480	0.005	33	31	0.459	0.006	16	25	0.498	0.006	56	58	0.487	0.006	0	2	0.500	0.354	3	1	0.461	0.022	3	0	0.490	0.042	1	3	0.495	0.026	29	31	0.480	0.006	0	0	0.508	0.027	0	2	0.500	0.040	0	0
chrI	28007	G	C	52	63	0.480	0.005	35	27	0.459	0.006	16	23	0.498	0.006	53	59	0.487	0.006	0	2	0.500	0.354	3	1	0.461	0.022	3	0	0.490	0.042	1	3	0.495	0.026	28	31	0.480	0.006	0	0	0.508	0.027	0	2	0.500	0.040	0	0
chrI	28083	T	C	37	58	0.480	0.005	30	35	0.461	0.006	18	24	0.499	0.006	41	50	0.487	0.006	0	2	0.500	0.354	0	0	0.461	0.022	1	0	0.490	0.042	0	1	0.495	0.026	21	19	0.480	0.006	0	2	0.508	0.027	0	2	0.500	0.040	0	0
chrI	28117	G	C	58	70	0.480	0.005	35	50	0.461	0.006	22	28	0.499	0.006	35	47	0.487	0.006	0	0	0.500	0.354	0	0	0.461	0.022	0	2	0.490	0.042	0	3	0.495	0.026	16	28	0.480	0.006	1	2	0.508	0.027	1	2	0.500	0.040	0	0
chrI	28127	T	C	56	74	0.480	0.005	34	52	0.461	0.006	21	30	0.499	0.006	39	48	0.487	0.006	0	0	0.500	0.354	0	0	0.461	0.022	0	2	0.490	0.042	0	3	0.495	0.026	23	30	0.480	0.006	2	2	0.508	0.027	2	2	0.500	0.040	0	0
chrI	28321	G	A	71	109	0.480	0.005	45	57	0.461	0.006	31	24	0.499	0.006	51	69	0.487	0.006	0	0	0.500	0.354	2	4	0.462	0.022	0	0	0.490	0.042	0	0	0.495	0.026	38	29	0.480	0.006	2	2	0.508	0.027	2	0	0.500	0.040	0	0
chrI	28352	C	T	71	108	0.480	0.005	44	65	0.463	0.006	31	19	0.499	0.006	53	60	0.488	0.006	0	0	0.500	0.354	2	3	0.462	0.022	0	0	0.490	0.042	1	3	0.495	0.026	29	25	0.480	0.006	1	4	0.508	0.027	2	0	0.500	0.040	0	0
chrI	28384	G	C	75	92	0.480	0.005	48	62	0.463	0.006	33	21	0.499	0.006	57	54	0.488	0.006	0	0	0.500	0.354	2	3	0.462	0.022	0	0	0.490	0.042	2	4	0.495	0.026	19	20	0.480	0.006	1	3	0.508	0.027	0	0	0.500	0.040	0	0
chrI	28385	A	G	75	92	0.480	0.005	48	62	0.463	0.006	33	21	0.499	0.006	57	54	0.488	0.006	0	0	0.500	0.354	2	3	0.462	0.022	0	0	0.490	0.042	2	4	0.495	0.026	19	20	0.480	0.006	1	3	0.508	0.027	0	0	0.500	0.040	0	0
chrI	28433	G	A	82	109	0.480	0.005	44	76	0.463	0.006	24	23	0.499	0.006	58	68	0.488	0.006	0	0	0.500	0.354	0	2	0.462	0.022	0	0	0.490	0.042	2	2	0.495	0.026	23	20	0.480	0.006	2	1	0.508	0.027	2	1	0.500	0.040	0	0
chrI	28458	C	T	80	94	0.480	0.005	50	70	0.463	0.006	38	24	0.499	0.006	67	79	0.488	0.006	0	0	0.500	0.354	0	2	0.462	0.022	0	0	0.490	0.042	2	2	0.495	0.026	27	16	0.480	0.006	1	1	0.508	0.027	0	2	0.500	0.040	0	0
chrI	28517	A	G	67	77	0.480	0.005	43	51	0.463	0.006	32	21	0.498	0.006	54	60	0.488	0.006	0	0	0.500	0.354	0	1	0.462	0.022	0	0	0.490	0.042	2	2	0.497	0.026	21	10	0.480	0.006	1	0	0.507	0.027	0	4	0.500	0.040	0	0
chrI	28650	G	T	52	67	0.480	0.005	36	48	0.463	0.006	14	13	0.498	0.006	43	34	0.488	0.006	0	0	0.500	0.354	0	0	0.462	0.022	0	0	0.490	0.042	0	0	0.497	0.026	18	13	0.480	0.006	0	0	0.507	0.027	0	0	0.500	0.040	0	0
chrI	28666	A	G	44	70	0.480	0.005	32	56	0.463	0.006	13	15	0.498	0.006	46	39	0.488	0.006	0	0	0.500	0.354	0	0	0.462	0.022	0	0	0.490	0.042	0	0	0.497	0.026	20	12	0.480	0.006	0	0	0.507	0.027	0	0	0.500	0.040	0	0
chrI	28684	A	G	45	72	0.480	0.005	34	52	0.463	0.006	11	11	0.498	0.006	44	43	0.488	0.006	0	0	0.500	0.354	0	0	0.462	0.022	0	0	0.490	0.042	0	0	0.497	0.026	16	9	0.480	0.006	0	0	0.507	0.027	0	0	0.500	0.040	0	0
chrI	28696	G	T	49	84	0.480	0.005	37	51	0.463	0.006	12	12	0.498	0.006	52	45	0.488	0.006	0	0	0.500	0.354	0	0	0.462	0.022	0	0	0.490	0.042	0	1	0.497	0.026	16	11	0.480	0.006	0	0	0.507	0.027	0	0	0.500	0.040	0	0
chrI	28844	C	T	49	70	0.481	0.005	43	54	0.464	0.006	21	24	0.498	0.006	46	47	0.488	0.006	0	1	0.500	0.354	2	2	0.462	0.022	0	4	0.490	0.042	3	3	0.497	0.026	25	37	0.479	0.006	2	2	0.507	0.027	1	0	0.504	0.040	0	0
chrI	28926	A	T	45	65	0.481	0.005	23	52	0.464	0.006	27	27	0.498	0.006	45	51	0.488	0.006	0	1	0.500	0.354	3	2	0.462	0.022	2	2	0.490	0.042	4	4	0.497	0.026	31	51	0.479	0.006	3	2	0.507	0.027	2	2	0.504	0.040	0	0
chrI	28975	G	A	39	53	0.481	0.005	21	47	0.464	0.006	25	29	0.498	0.006	39	43	0.488	0.006	0	0	0.500	0.354	1	1	0.462	0.022	4	0	0.490	0.042	3	1	0.497	0.026	29	47	0.479	0.006	2	0	0.507	0.027	0	1	0.504	0.040	0	0
chrI	29009	G	T	38	27	0.481	0.005	22	23	0.464	0.006	24	21	0.498	0.006	32	29	0.488	0.006	0	1	0.500	0.354	1	1	0.462	0.022	1	0	0.490	0.042	3	1	0.497	0.026	25	30	0.479	0.006	1	0	0.507	0.027	0	0	0.504	0.040	0	0
chrI	29093	A	T	68	49	0.481	0.005	35	46	0.464	0.006	19	19	0.498	0.006	49	53	0.488	0.006	0	1	0.500	0.354	2	3	0.462	0.022	2	0	0.490	0.042	7	4	0.497	0.026	25	31	0.479	0.006	0	0	0.507	0.027	0	0	0.504	0.040	0	0
chrI	29109	G	C	70	50	0.481	0.005	34	46	0.464	0.006	24	19	0.498	0.006	48	47	0.488	0.006	0	1	0.500	0.354	2	3	0.462	0.022	2	0	0.490	0.042	7	3	0.497	0.026	34	35	0.479	0.006	0	0	0.507	0.027	0	0	0.504	0.040	0	0
chrI	29118	C	T	65	49	0.481	0.005	34	46	0.464	0.006	27	16	0.498	0.006	43	44	0.488	0.006	0	1	0.500	0.354	1	3	0.462	0.022	2	0	0.490	0.042	8	3	0.497	0.026	34	35	0.479	0.006	0	0	0.507	0.027	0	0	0.504	0.040	0	0
chrI	29126	T	C	69	50	0.481	0.005	32	50	0.464	0.006	25	15	0.498	0.006	44	47	0.488	0.006	0	1	0.500	0.354	1	0	0.462	0.022	2	0	0.490	0.042	10	3	0.497	0.026	34	35	0.479	0.006	0	0	0.507	0.027	0	0	0.504	0.040	0	0
chrI	29131	A	G	65	50	0.481	0.005	33	51	0.464	0.006	25	14	0.498	0.006	45	49	0.488	0.006	0	1	0.500	0.354	1	0	0.462	0.022	2	0	0.490	0.042	12	3	0.497	0.026	34	35	0.479	0.006	0	0	0.507	0.027	0	0	0.504	0.040	0	0
chrI	29154	G	A	61	50	0.481	0.005	37	44	0.465	0.006	32	11	0.497	0.006	47	44	0.488	0.006	0	0	0.500	0.354	0	0	0.462	0.022	2	0	0.490	0.042	11	1	0.497	0.026	38	30	0.480	0.006	0	0	0.507	0.027	0	0	0.504	0.040	0	0
chrI	29180	T	C	47	32	0.481	0.005	26	31	0.465	0.006	31	11	0.497	0.006	36	41	0.488	0.006	0	0	0.500	0.354	0	0	0.462	0.022	2	0	0.490	0.042	7	0	0.497	0.026	30	24	0.480	0.006	0	0	0.507	0.027	0	0	0.504	0.040	0	0
chrI	29397	T	C	65	43	0.481	0.005	42	22	0.464	0.006	31	20	0.496	0.006	44	36	0.489	0.006	0	0	0.500	0.354	2	0	0.463	0.022	0	0	0.490	0.041	2	1	0.499	0.026	40	20	0.480	0.006	3	2	0.508	0.027	0	4	0.504	0.039	0	0
chrI	29400	C	T	65	43	0.481	0.005	42	22	0.464	0.006	31	20	0.496	0.006	44	36	0.489	0.006	0	0	0.500	0.354	2	0	0.463	0.022	0	0	0.490	0.041	2	1	0.499	0.026	40	20	0.480	0.006	3	2	0.508	0.027	0	4	0.504	0.039	0	0
chrI	29402	A	T	65	43	0.481	0.005	42	22	0.464	0.006	31	20	0.496	0.006	44	36	0.489	0.006	0	0	0.500	0.354	2	0	0.463	0.022	0	0	0.490	0.041	2	1	0.499	0.026	40	20	0.480	0.006	3	2	0.508	0.027	0	4	0.504	0.039	0	0
chrI	29476	A	G	56	39	0.481	0.005	50	26	0.464	0.006	36	23	0.496	0.006	37	42	0.489	0.006	0	0	0.500	0.354	4	0	0.463	0.022	0	0	0.490	0.041	0	0	0.499	0.026	33	20	0.480	0.006	3	0	0.508	0.027	1	3	0.504	0.039	0	0
chrI	29508	T	C	66	43	0.481	0.005	54	29	0.464	0.006	36	24	0.496	0.006	43	46	0.489	0.006	0	0	0.500	0.354	4	2	0.463	0.022	0	2	0.490	0.041	0	2	0.499	0.026	28	20	0.480	0.006	1	1	0.508	0.027	3	3	0.504	0.039	0	0
chrI	29530	C	T	59	42	0.481	0.005	46	26	0.464	0.006	34	23	0.496	0.006	37	42	0.489	0.006	0	0	0.500	0.354	2	2	0.463	0.022	0	2	0.490	0.041	0	3	0.499	0.026	25	19	0.480	0.006	0	2	0.508	0.027	4	2	0.504	0.039	0	0
chrI	29554	G	A	51	37	0.481	0.005	43	27	0.464	0.006	31	20	0.496	0.006	38	38	0.489	0.006	0	0	0.500	0.354	2	2	0.463	0.022	0	2	0.490	0.041	0	3	0.499	0.026	23	17	0.480	0.006	0	2	0.508	0.027	4	2	0.504	0.039	0	0
chrI	29564	T	C	48	38	0.481	0.005	37	31	0.464	0.006	31	22	0.496	0.006	32	42	0.489	0.006	0	0	0.500	0.354	2	2	0.463	0.022	2	2	0.490	0.041	0	3	0.499	0.026	24	16	0.480	0.006	0	2	0.508	0.027	4	2	0.504	0.039	0	0
chrI	29666	C	A	36	37	0.482	0.005	32	38	0.466	0.006	18	19	0.497	0.006	35	43	0.489	0.006	0	0	0.500	0.354	4	0	0.463	0.022	0	0	0.490	0.041	0	0	0.499	0.026	22	10	0.481	0.006	0	0	0.508	0.027	0	0	0.504	0.039	0	0
chrI	29693	G	A	44	57	0.482	0.005	39	37	0.466	0.006	20	18	0.497	0.006	41	44	0.489	0.006	0	0	0.500	0.354	4	0	0.463	0.022	0	0	0.490	0.041	0	0	0.499	0.026	22	11	0.481	0.006	0	0	0.508	0.027	0	0	0.504	0.039	0	0
chrI	29713	T	A	39	60	0.482	0.005	37	41	0.466	0.006	18	17	0.497	0.006	40	40	0.489	0.006	0	0	0.500	0.354	3	0	0.463	0.022	0	0	0.490	0.041	0	0	0.499	0.026	20	11	0.481	0.006	0	0	0.508	0.027	0	0	0.504	0.039	0	0
chrI	29746	T	C	39	66	0.482	0.005	40	46	0.466	0.006	16	16	0.497	0.006	36	37	0.489	0.006	0	0	0.500	0.354	4	2	0.463	0.022	0	0	0.490	0.041	0	0	0.499	0.026	15	10	0.481	0.006	0	0	0.508	0.027	2	0	0.504	0.039	0	0
chrI	29758	C	T	35	56	0.482	0.005	36	34	0.466	0.006	13	9	0.497	0.006	29	33	0.489	0.006	0	0	0.500	0.354	4	2	0.463	0.022	0	0	0.490	0.041	0	0	0.499	0.026	10	6	0.481	0.006	0	0	0.508	0.027	2	0	0.504	0.039	0	0
chrI	29759	T	C	35	56	0.482	0.005	36	34	0.466	0.006	13	9	0.497	0.006	29	33	0.489	0.006	0	0	0.500	0.354	4	2	0.463	0.022	0	0	0.490	0.041	0	0	0.499	0.026	10	6	0.481	0.006	0	0	0.508	0.027	2	0	0.504	0.039	0	0
chrI	29761	G	T	35	56	0.482	0.005	36	34	0.466	0.006	13	9	0.497	0.006	29	33	0.489	0.006	0	0	0.500	0.354	4	2	0.463	0.022	0	0	0.490	0.041	0	0	0.499	0.026	10	6	0.481	0.006	0	0	0.508	0.027	2	0	0.504	0.039	0	0
chrI	29762	T	G	35	56	0.482	0.005	36	34	0.466	0.006	13	9	0.497	0.006	29	33	0.489	0.006	0	0	0.500	0.354	4	2	0.463	0.022	0	0	0.490	0.041	0	0	0.499	0.026	10	6	0.481	0.006	0	0	0.508	0.027	2	0	0.504	0.039	0	0
chrI	29765	C	T	35	56	0.482	0.005	36	34	0.466	0.006	13	9	0.497	0.006	29	33	0.489	0.006	0	0	0.500	0.354	4	2	0.463	0.022	0	0	0.490	0.041	0	0	0.499	0.026	10	6	0.481	0.006	0	0	0.508	0.027	2	0	0.504	0.039	0	0
chrI	29767	T	C	35	56	0.482	0.005	36	34	0.466	0.006	13	9	0.497	0.006	29	33	0.489	0.006	0	0	0.500	0.354	4	2	0.463	0.022	0	0	0.490	0.041	0	0	0.499	0.026	10	6	0.481	0.006	0	0	0.508	0.027	2	0	0.504	0.039	0	0
chrI	29778	G	A	33	51	0.482	0.005	35	33	0.466	0.006	17	10	0.497	0.006	27	33	0.489	0.006	0	0	0.500	0.354	4	2	0.463	0.022	0	0	0.490	0.041	0	0	0.500	0.025	11	7	0.481	0.006	0	0	0.508	0.026	2	0	0.504	0.039	0	0
chrI	29782	A	T	33	51	0.482	0.005	35	33	0.466	0.006	17	10	0.497	0.006	27	33	0.489	0.006	0	0	0.500	0.354	4	2	0.463	0.022	0	0	0.490	0.041	0	0	0.500	0.025	11	7	0.481	0.006	0	0	0.508	0.026	2	0	0.504	0.039	0	0
chrI	29787	G	A	32	49	0.482	0.005	33	30	0.466	0.006	16	10	0.497	0.006	28	30	0.489	0.006	0	0	0.500	0.354	4	2	0.463	0.022	0	0	0.490	0.041	0	0	0.500	0.025	13	7	0.481	0.006	0	0	0.508	0.026	2	0	0.504	0.039	0	0
chrI	29817	G	A	37	39	0.482	0.005	34	33	0.466	0.006	18	9	0.497	0.006	27	35	0.489	0.006	0	0	0.500	0.354	0	2	0.463	0.022	0	0	0.490	0.041	0	0	0.500	0.025	15	6	0.481	0.006	0	0	0.508	0.026	2	0	0.504	0.039	0	0
chrI	29908	C	T	40	38	0.482	0.005	28	20	0.466	0.006	15	6	0.497	0.006	30	25	0.489	0.006	0	0	0.500	0.354	0	0	0.463	0.022	0	0	0.490	0.041	0	0	0.500	0.025	26	9	0.481	0.006	2	0	0.508	0.026	0	0	0.504	0.039	0	0
chrI	29911	A	G	40	38	0.482	0.005	28	20	0.466	0.006	15	6	0.497	0.006	30	25	0.489	0.006	0	0	0.500	0.354	0	0	0.463	0.022	0	0	0.490	0.041	0	0	0.500	0.025	26	9	0.481	0.006	2	0	0.508	0.026	0	0	0.504	0.039	0	0
chrI	30051	C	T	74	55	0.481	0.005	55	30	0.466	0.006	20	14	0.498	0.006	55	42	0.489	0.006	0	0	0.500	0.354	3	6	0.463	0.022	0	0	0.494	0.041	0	4	0.499	0.025	24	17	0.481	0.006	0	0	0.508	0.026	0	0	0.504	0.039	0	0
chrI	30066	T	A	69	51	0.481	0.005	46	26	0.466	0.006	18	12	0.498	0.006	43	34	0.489	0.006	0	0	0.500	0.354	1	5	0.463	0.022	0	1	0.494	0.041	1	2	0.499	0.025	20	17	0.481	0.006	0	0	0.508	0.026	0	0	0.504	0.039	0	0
chrI	30071	G	A	68	41	0.481	0.005	47	26	0.466	0.006	18	10	0.498	0.006	45	32	0.489	0.006	0	0	0.500	0.354	1	5	0.463	0.022	0	1	0.494	0.041	1	2	0.499	0.025	20	17	0.481	0.006	0	0	0.508	0.026	0	0	0.504	0.039	0	0
chrI	30091	A	G	60	45	0.481	0.005	48	24	0.466	0.006	21	10	0.498	0.006	37	29	0.489	0.006	0	0	0.500	0.354	1	4	0.463	0.022	0	1	0.494	0.041	1	2	0.499	0.025	23	21	0.481	0.006	0	0	0.508	0.026	0	0	0.504	0.039	0	0
chrI	30204	A	G	57	49	0.481	0.005	40	42	0.466	0.006	24	19	0.498	0.006	38	38	0.489	0.006	2	0	0.500	0.354	1	0	0.462	0.022	1	1	0.494	0.041	1	1	0.499	0.025	36	30	0.481	0.006	1	2	0.504	0.026	0	0	0.506	0.039	0	0
chrI	30209	T	A	58	49	0.481	0.005	41	41	0.466	0.006	23	21	0.498	0.006	35	39	0.489	0.006	2	0	0.500	0.354	0	0	0.462	0.022	1	1	0.494	0.041	2	1	0.499	0.025	34	30	0.481	0.006	1	2	0.504	0.026	0	0	0.506	0.039	0	0
chrI	30220	G	A	59	49	0.481	0.005	39	39	0.466	0.006	19	16	0.498	0.006	34	39	0.489	0.006	2	0	0.500	0.354	0	0	0.462	0.022	2	0	0.494	0.041	2	1	0.499	0.025	33	28	0.481	0.006	3	2	0.504	0.026	0	0	0.506	0.039	0	0
chrI	30239	A	G	68	61	0.481	0.005	46	43	0.466	0.006	20	15	0.498	0.006	57	44	0.489	0.006	2	0	0.500	0.354	0	0	0.462	0.022	2	0	0.494	0.041	2	1	0.499	0.025	31	29	0.481	0.006	3	1	0.504	0.026	0	0	0.506	0.039	0	0
chrI	30335	C	T	55	79	0.481	0.005	49	40	0.465	0.006	35	38	0.498	0.006	56	45	0.489	0.006	0	0	0.500	0.354	1	4	0.462	0.022	1	2	0.494	0.041	0	0	0.499	0.025	40	28	0.481	0.005	3	2	0.504	0.026	2	0	0.506	0.039	0	0
chrI	30351	A	G	59	68	0.481	0.005	55	48	0.465	0.006	42	39	0.498	0.006	40	44	0.489	0.006	0	1	0.500	0.354	1	2	0.462	0.022	1	2	0.494	0.041	0	0	0.499	0.025	40	24	0.481	0.005	3	0	0.504	0.026	0	0	0.506	0.039	0	0
chrI	30352	C	A	59	68	0.481	0.005	55	48	0.465	0.006	42	39	0.498	0.006	40	44	0.489	0.006	0	1	0.500	0.354	1	2	0.462	0.022	1	2	0.494	0.041	0	0	0.499	0.025	40	24	0.481	0.005	3	0	0.504	0.026	0	0	0.506	0.039	0	0
chrI	30356	C	G	59	68	0.481	0.005	55	48	0.465	0.006	42	39	0.498	0.006	40	44	0.489	0.006	0	1	0.500	0.354	1	2	0.462	0.022	1	2	0.494	0.041	0	0	0.499	0.025	40	24	0.481	0.005	3	0	0.504	0.026	0	0	0.506	0.039	0	0
chrI	30361	A	T	72	73	0.481	0.005	63	52	0.465	0.006	47	40	0.498	0.006	48	45	0.489	0.006	0	1	0.500	0.354	2	2	0.462	0.022	1	2	0.494	0.041	0	0	0.499	0.025	48	27	0.481	0.005	2	0	0.504	0.026	0	0	0.506	0.039	0	0
chrI	30371	C	A	72	79	0.481	0.005	55	53	0.465	0.006	47	43	0.498	0.006	41	54	0.489	0.006	0	1	0.500	0.354	2	1	0.462	0.022	0	2	0.494	0.041	0	1	0.499	0.025	48	28	0.481	0.005	2	0	0.504	0.026	0	0	0.506	0.039	0	0
chrI	30381	T	C	70	85	0.481	0.005	56	57	0.465	0.006	50	42	0.498	0.006	41	55	0.489	0.006	0	1	0.500	0.354	2	1	0.462	0.022	0	2	0.494	0.041	0	1	0.499	0.025	50	31	0.481	0.005	2	0	0.504	0.026	0	0	0.506	0.039	0	0
chrI	30413	G	A	68	87	0.481	0.005	58	60	0.465	0.006	53	45	0.498	0.006	46	55	0.489	0.006	0	1	0.500	0.354	5	0	0.462	0.022	0	0	0.494	0.041	1	1	0.499	0.025	46	47	0.481	0.005	4	4	0.503	0.026	0	0	0.506	0.039	0	0
chrI	30422	G	A	65	80	0.481	0.005	57	59	0.465	0.006	54	41	0.498	0.006	41	57	0.489	0.006	0	1	0.500	0.354	6	0	0.462	0.022	0	0	0.494	0.041	1	1	0.499	0.025	47	44	0.481	0.005	4	4	0.503	0.026	0	0	0.506	0.039	0	0
chrI	30427	G	C	67	78	0.481	0.005	58	58	0.465	0.006	55	42	0.498	0.006	44	57	0.489	0.006	0	1	0.500	0.354	6	0	0.462	0.022	0	0	0.494	0.041	1	1	0.499	0.025	49	44	0.481	0.005	6	4	0.503	0.026	0	0	0.506	0.039	0	0
chrI	30432	G	T	68	77	0.481	0.005	58	59	0.465	0.006	54	40	0.498	0.006	43	56	0.489	0.006	0	1	0.500	0.354	6	0	0.462	0.022	0	0	0.494	0.041	1	1	0.499	0.025	50	43	0.481	0.005	6	4	0.503	0.026	0	0	0.506	0.039	0	0
chrI	30434	C	T	68	77	0.481	0.005	58	59	0.465	0.006	54	40	0.498	0.006	43	56	0.489	0.006	0	1	0.500	0.354	6	0	0.462	0.022	0	0	0.494	0.041	1	1	0.499	0.025	50	43	0.481	0.005	6	4	0.503	0.026	0	0	0.506	0.039	0	0
chrI	30468	G	A	62	78	0.481	0.005	58	55	0.465	0.006	49	53	0.498	0.006	55	51	0.489	0.006	0	1	0.500	0.354	8	4	0.462	0.022	0	0	0.494	0.041	4	3	0.499	0.025	63	59	0.481	0.005	6	2	0.503	0.026	1	0	0.506	0.039	0	0
chrI	30478	C	T	54	57	0.481	0.005	48	45	0.465	0.006	50	47	0.498	0.006	47	37	0.489	0.006	0	1	0.500	0.354	10	3	0.462	0.022	0	0	0.494	0.041	4	2	0.499	0.025	59	50	0.481	0.005	5	0	0.503	0.026	1	0	0.506	0.039	0	0
chrI	30481	T	A	54	57	0.481	0.005	48	45	0.465	0.006	50	47	0.498	0.006	47	37	0.489	0.006	0	1	0.500	0.354	10	3	0.462	0.022	0	0	0.494	0.041	4	2	0.499	0.025	59	50	0.481	0.005	5	0	0.503	0.026	1	0	0.506	0.039	0	0
chrI	30493	G	A	54	74	0.481	0.005	55	53	0.465	0.006	46	50	0.498	0.006	45	46	0.489	0.006	0	1	0.500	0.354	11	3	0.462	0.022	0	0	0.494	0.041	6	2	0.499	0.025	59	63	0.481	0.005	5	0	0.503	0.026	1	0	0.506	0.039	0	0
chrI	30516	G	A	62	82	0.481	0.005	57	60	0.465	0.006	37	48	0.498	0.006	45	55	0.489	0.006	0	1	0.500	0.354	9	2	0.462	0.022	0	0	0.494	0.041	6	2	0.499	0.025	54	70	0.481	0.005	2	1	0.503	0.026	1	0	0.506	0.039	0	0
chrI	30522	A	G	66	84	0.481	0.005	56	56	0.465	0.006	41	49	0.498	0.006	42	52	0.489	0.006	0	0	0.500	0.354	9	3	0.462	0.022	0	0	0.494	0.041	6	2	0.499	0.025	54	71	0.481	0.005	2	2	0.503	0.026	1	0	0.506	0.039	0	0
chrI	30548	A	G	66	87	0.481	0.005	56	55	0.465	0.006	41	53	0.498	0.006	40	50	0.489	0.006	0	0	0.500	0.354	8	4	0.462	0.022	0	0	0.494	0.041	5	2	0.499	0.025	49	68	0.481	0.005	1	2	0.503	0.026	3	0	0.506	0.039	0	0
chrI	30551	G	A	66	87	0.481	0.005	56	55	0.465	0.006	41	53	0.498	0.006	40	50	0.489	0.006	0	0	0.500	0.354	8	4	0.462	0.022	0	0	0.494	0.041	5	2	0.499	0.025	49	68	0.481	0.005	1	2	0.503	0.026	3	0	0.506	0.039	0	0
chrI	30558	G	A	68	93	0.481	0.005	62	58	0.465	0.006	41	53	0.498	0.006	42	53	0.489	0.006	0	0	0.500	0.354	8	4	0.462	0.022	0	0	0.494	0.041	5	2	0.499	0.025	50	69	0.481	0.005	1	2	0.503	0.026	4	0	0.506	0.039	0	0
chrI	30583	A	G	72	94	0.481	0.005	68	58	0.465	0.006	42	47	0.498	0.006	43	50	0.489	0.006	0	0	0.500	0.354	5	3	0.462	0.022	0	0	0.494	0.041	3	2	0.499	0.025	52	61	0.481	0.005	1	2	0.503	0.026	3	0	0.506	0.039	0	0
chrI	30601	C	T	70	84	0.481	0.005	58	49	0.465	0.006	44	51	0.498	0.006	33	42	0.489	0.006	0	0	0.500	0.354	6	3	0.462	0.022	0	0	0.494	0.041	2	2	0.499	0.025	60	58	0.481	0.005	0	2	0.503	0.026	3	0	0.506	0.039	0	0
chrI	30602	G	A	70	84	0.481	0.005	58	49	0.465	0.006	44	51	0.498	0.006	33	42	0.489	0.006	0	0	0.500	0.354	6	3	0.462	0.022	0	0	0.494	0.041	2	2	0.499	0.025	60	58	0.481	0.005	0	2	0.503	0.026	3	0	0.506	0.039	0	0
chrI	30613	C	T	75	83	0.481	0.005	56	52	0.465	0.006	44	47	0.498	0.006	41	46	0.489	0.006	0	0	0.500	0.354	6	3	0.462	0.022	0	0	0.494	0.041	2	2	0.499	0.025	56	54	0.481	0.005	0	3	0.503	0.026	1	0	0.506	0.039	0	0
chrI	30614	T	C	75	83	0.481	0.005	56	52	0.465	0.006	44	47	0.498	0.006	41	46	0.489	0.006	0	0	0.500	0.354	6	3	0.462	0.022	0	0	0.494	0.041	2	2	0.499	0.025	56	54	0.481	0.005	0	3	0.503	0.026	1	0	0.506	0.039	0	0
chrI	30624	T	A	75	89	0.481	0.005	61	74	0.465	0.006	37	51	0.498	0.006	44	61	0.489	0.006	0	0	0.500	0.354	3	3	0.462	0.022	0	0	0.494	0.041	1	2	0.499	0.025	52	62	0.481	0.005	0	5	0.503	0.026	1	0	0.506	0.039	0	0
chrI	30662	T	G	79	83	0.481	0.005	68	65	0.465	0.006	32	50	0.498	0.006	47	77	0.489	0.006	0	0	0.500	0.354	2	4	0.462	0.022	1	0	0.494	0.041	1	2	0.499	0.025	52	59	0.481	0.005	0	5	0.503	0.026	0	0	0.506	0.039	0	0
chrI	30669	T	C	77	74	0.481	0.005	65	58	0.465	0.006	28	47	0.498	0.006	49	72	0.489	0.006	0	0	0.500	0.354	2	3	0.462	0.022	1	1	0.494	0.041	1	2	0.499	0.025	53	51	0.481	0.005	0	5	0.503	0.026	2	0	0.506	0.039	0	0
chrI	30670	T	C	77	74	0.481	0.005	65	58	0.465	0.006	28	47	0.498	0.006	49	72	0.489	0.006	0	0	0.500	0.354	2	3	0.462	0.022	1	1	0.494	0.041	1	2	0.499	0.025	53	51	0.481	0.005	0	5	0.503	0.026	2	0	0.506	0.039	0	0
chrI	30706	T	C	71	80	0.481	0.005	54	60	0.465	0.006	30	38	0.498	0.006	45	67	0.489	0.006	0	0	0.500	0.354	2	4	0.462	0.022	1	2	0.494	0.041	2	3	0.499	0.025	45	70	0.481	0.005	2	3	0.503	0.026	2	2	0.506	0.039	0	0
chrI	30713	T	G	69	77	0.481	0.005	56	60	0.465	0.006	30	37	0.498	0.006	46	66	0.489	0.006	0	0	0.500	0.354	2	5	0.462	0.022	1	2	0.494	0.041	2	2	0.499	0.025	44	68	0.481	0.005	0	5	0.503	0.026	2	2	0.506	0.039	0	0
chrI	30747	A	C	77	67	0.481	0.005	56	45	0.465	0.006	25	21	0.498	0.006	41	54	0.489	0.006	0	0	0.500	0.354	1	3	0.462	0.022	2	0	0.494	0.041	4	3	0.499	0.025	30	52	0.481	0.005	0	2	0.503	0.026	2	1	0.506	0.039	0	0
chrI	30749	G	A	77	67	0.481	0.005	56	45	0.465	0.006	25	21	0.498	0.006	41	54	0.489	0.006	0	0	0.500	0.354	1	3	0.462	0.022	2	0	0.494	0.041	4	3	0.499	0.025	30	52	0.481	0.005	0	2	0.503	0.026	2	1	0.506	0.039	0	0
chrI	30755	C	G	73	71	0.481	0.005	57	46	0.465	0.006	27	21	0.498	0.006	40	58	0.489	0.006	0	0	0.500	0.354	0	3	0.462	0.022	1	0	0.494	0.041	4	3	0.499	0.025	30	54	0.481	0.005	0	2	0.503	0.026	0	1	0.506	0.039	0	0
chrI	30782	T	C	72	70	0.481	0.005	53	48	0.465	0.006	22	13	0.498	0.006	41	56	0.489	0.006	0	0	0.500	0.354	0	1	0.462	0.022	1	0	0.494	0.041	6	3	0.499	0.025	27	39	0.481	0.005	0	0	0.503	0.026	0	0	0.506	0.039	0	0
chrI	30787	T	C	68	68	0.481	0.005	54	49	0.465	0.006	23	12	0.498	0.006	40	47	0.489	0.006	0	0	0.500	0.354	0	0	0.462	0.022	1	0	0.494	0.041	6	2	0.499	0.025	24	38	0.481	0.005	0	0	0.503	0.026	0	0	0.506	0.039	0	0
chrI	30817	T	C	72	74	0.481	0.005	61	56	0.465	0.006	17	17	0.498	0.006	44	52	0.489	0.006	0	0	0.500	0.354	1	0	0.462	0.022	2	0	0.494	0.041	6	1	0.499	0.025	26	38	0.481	0.005	0	0	0.503	0.026	0	0	0.506	0.039	0	0
chrI	30840	G	A	68	80	0.481	0.005	52	52	0.465	0.006	11	16	0.498	0.006	46	56	0.489	0.006	0	0	0.500	0.354	3	0	0.462	0.022	2	0	0.494	0.041	2	0	0.499	0.025	27	33	0.481	0.005	0	0	0.503	0.026	1	0	0.506	0.039	0	0
chrI	30852	T	C	72	73	0.481	0.005	51	46	0.465	0.006	10	16	0.498	0.006	43	53	0.489	0.006	0	0	0.500	0.354	3	0	0.462	0.022	2	0	0.494	0.041	2	0	0.499	0.025	22	30	0.481	0.005	0	0	0.503	0.026	1	0	0.506	0.039	0	0
chrI	30980	G	A	30	32	0.481	0.005	27	21	0.465	0.006	6	10	0.499	0.006	23	32	0.488	0.006	0	0	0.500	0.354	0	0	0.462	0.022	0	0	0.494	0.041	0	0	0.497	0.025	11	8	0.481	0.005	0	0	0.502	0.026	1	0	0.506	0.039	0	0
chrI	30987	T	G	22	23	0.481	0.005	20	15	0.465	0.006	4	11	0.499	0.006	18	25	0.488	0.006	0	0	0.500	0.354	0	0	0.462	0.022	0	0	0.494	0.041	0	0	0.497	0.025	11	5	0.481	0.005	0	0	0.502	0.026	0	0	0.506	0.039	0	0
chrI	31018	G	A	22	23	0.481	0.005	20	15	0.465	0.006	4	11	0.499	0.006	18	25	0.488	0.006	0	0	0.500	0.354	0	0	0.462	0.022	0	0	0.494	0.041	0	0	0.497	0.025	11	5	0.481	0.005	0	0	0.502	0.026	0	0	0.506	0.039	0	0
chrI	31026	G	C	53	39	0.481	0.005	47	30	0.465	0.006	4	12	0.499	0.006	47	47	0.488	0.006	0	0	0.500	0.354	0	0	0.462	0.022	0	0	0.494	0.041	0	0	0.497	0.025	11	5	0.481	0.005	0	0	0.502	0.026	0	0	0.506	0.039	0	0
chrI	31058	G	A	57	49	0.481	0.005	43	39	0.465	0.006	2	10	0.499	0.006	49	47	0.488	0.006	0	0	0.500	0.354	0	1	0.462	0.022	2	0	0.494	0.041	0	0	0.497	0.025	9	9	0.481	0.005	0	0	0.502	0.026	0	1	0.506	0.039	0	0
chrI	31152	C	T	15	44	0.482	0.005	21	29	0.465	0.006	9	10	0.499	0.006	16	42	0.487	0.006	0	0	0.500	0.354	0	1	0.463	0.021	0	0	0.494	0.041	0	0	0.497	0.025	6	23	0.480	0.005	0	0	0.502	0.025	0	0	0.509	0.038	0	0
chrI	31154	G	A	15	44	0.482	0.005	21	29	0.465	0.006	9	10	0.499	0.006	16	42	0.487	0.006	0	0	0.500	0.354	0	1	0.463	0.021	0	0	0.494	0.041	0	0	0.497	0.025	6	23	0.480	0.005	0	0	0.502	0.025	0	0	0.509	0.038	0	0
chrI	31168	A	G	20	52	0.482	0.005	26	34	0.465	0.006	12	14	0.499	0.006	22	50	0.487	0.006	0	0	0.500	0.354	0	1	0.463	0.021	0	0	0.494	0.041	0	0	0.497	0.025	8	25	0.480	0.005	0	0	0.502	0.025	0	0	0.509	0.038	0	0
chrI	31176	A	G	22	55	0.482	0.005	31	34	0.465	0.006	12	15	0.499	0.006	23	55	0.487	0.006	0	0	0.500	0.354	0	1	0.463	0.021	0	0	0.494	0.041	0	0	0.497	0.025	10	27	0.480	0.005	0	0	0.502	0.025	0	0	0.509	0.038	0	0
chrI	31212	G	A	26	62	0.482	0.005	33	30	0.465	0.006	16	19	0.499	0.006	25	59	0.487	0.006	0	0	0.500	0.354	2	1	0.463	0.021	0	0	0.494	0.041	0	0	0.497	0.025	15	34	0.480	0.005	0	0	0.502	0.025	0	0	0.509	0.038	0	0
chrI	31391	A	G	42	61	0.482	0.005	52	42	0.465	0.006	40	62	0.499	0.006	31	62	0.487	0.006	0	0	0.500	0.354	6	4	0.463	0.021	4	1	0.494	0.040	0	2	0.494	0.025	56	44	0.480	0.005	0	2	0.502	0.025	0	0	0.509	0.038	0	0
chrI	31403	T	A	42	65	0.482	0.005	53	48	0.465	0.006	40	61	0.499	0.006	31	66	0.487	0.006	0	0	0.500	0.354	4	4	0.463	0.021	4	1	0.494	0.040	1	1	0.494	0.025	54	44	0.480	0.005	0	2	0.502	0.025	0	0	0.509	0.038	0	0
chrI	31635	T	C	57	55	0.483	0.005	35	33	0.465	0.006	37	32	0.500	0.006	39	52	0.487	0.006	0	0	0.500	0.354	2	3	0.463	0.021	0	0	0.497	0.040	0	3	0.494	0.025	35	13	0.480	0.005	0	1	0.502	0.025	0	0	0.509	0.038	0	0
chrI	31755	C	T	71	75	0.483	0.005	41	36	0.465	0.006	65	60	0.500	0.006	44	64	0.487	0.006	0	0	0.500	0.354	4	3	0.463	0.021	2	1	0.497	0.040	5	5	0.494	0.025	51	76	0.480	0.005	3	12	0.502	0.025	4	0	0.509	0.038	0	0
chrI	31821	C	T	68	96	0.481	0.005	52	49	0.465	0.006	70	73	0.499	0.006	58	76	0.487	0.006	0	0	0.500	0.354	5	6	0.463	0.021	0	1	0.497	0.040	6	10	0.493	0.024	64	83	0.481	0.005	8	10	0.502	0.025	6	2	0.509	0.038	0	0
chrI	31848	T	C	66	95	0.481	0.005	53	51	0.465	0.006	68	74	0.499	0.006	58	63	0.487	0.006	0	0	0.500	0.354	5	8	0.463	0.021	0	2	0.497	0.040	5	9	0.493	0.024	58	78	0.481	0.005	9	9	0.502	0.025	6	2	0.509	0.038	0	0
chrI	31975	C	T	78	87	0.481	0.005	48	36	0.465	0.006	79	76	0.499	0.006	65	79	0.487	0.006	0	0	0.500	0.354	13	7	0.463	0.021	7	5	0.493	0.039	9	7	0.493	0.024	82	95	0.481	0.005	4	6	0.502	0.025	2	3	0.509	0.038	0	0
chrI	31989	T	C	84	96	0.481	0.005	49	37	0.465	0.006	74	80	0.499	0.006	70	76	0.487	0.006	0	0	0.500	0.354	13	8	0.463	0.021	5	2	0.493	0.039	10	9	0.493	0.024	74	98	0.481	0.005	3	6	0.502	0.025	2	3	0.509	0.038	0	0
chrI	32145	C	T	79	78	0.481	0.005	40	52	0.465	0.006	61	81	0.500	0.006	54	58	0.486	0.006	0	0	0.500	0.354	9	7	0.463	0.021	3	4	0.491	0.039	8	8	0.493	0.024	65	71	0.481	0.005	2	5	0.502	0.025	2	3	0.509	0.038	0	0
chrI	32158	T	C	80	85	0.481	0.005	38	53	0.465	0.006	64	89	0.500	0.006	54	62	0.486	0.006	0	0	0.500	0.354	9	5	0.463	0.021	3	4	0.491	0.039	8	9	0.493	0.024	73	81	0.481	0.005	2	5	0.502	0.025	2	3	0.509	0.038	0	0
chrI	32271	G	A	74	82	0.481	0.005	35	42	0.465	0.006	51	89	0.500	0.006	40	61	0.486	0.006	0	0	0.500	0.354	13	5	0.463	0.021	2	3	0.491	0.039	9	11	0.493	0.024	72	103	0.481	0.005	6	13	0.502	0.025	2	6	0.505	0.037	0	0
chrI	32511	C	T	75	70	0.481	0.005	39	50	0.463	0.006	90	90	0.500	0.006	46	66	0.484	0.005	0	0	0.500	0.354	12	8	0.462	0.021	6	3	0.491	0.039	13	9	0.493	0.024	87	75	0.481	0.005	4	5	0.502	0.025	7	5	0.505	0.037	0	0
chrI	32652	A	C	59	64	0.481	0.005	37	33	0.463	0.006	72	58	0.500	0.006	37	42	0.484	0.005	0	0	0.500	0.354	6	8	0.462	0.021	2	7	0.491	0.039	4	15	0.493	0.024	76	74	0.481	0.005	1	2	0.502	0.025	4	3	0.505	0.037	0	0
chrI	32883	C	T	69	80	0.482	0.005	54	43	0.463	0.006	53	61	0.502	0.006	62	51	0.483	0.005	0	0	0.500	0.354	12	1	0.462	0.021	4	1	0.491	0.039	1	5	0.494	0.024	58	63	0.482	0.005	5	5	0.503	0.025	3	0	0.505	0.037	0	0
chrI	32986	G	T	69	46	0.482	0.005	47	40	0.463	0.006	48	50	0.502	0.006	58	46	0.483	0.005	0	0	0.500	0.354	1	2	0.462	0.021	1	0	0.491	0.039	3	1	0.494	0.024	58	54	0.482	0.005	3	6	0.503	0.025	1	0	0.505	0.037	0	0
chrI	32989	G	A	69	46	0.482	0.005	47	40	0.463	0.006	48	50	0.502	0.006	58	46	0.483	0.005	0	0	0.500	0.354	1	2	0.462	0.021	1	0	0.491	0.039	3	1	0.494	0.024	58	54	0.482	0.005	3	6	0.503	0.025	1	0	0.505	0.037	0	0
chrI	33040	A	G	63	41	0.482	0.005	52	46	0.463	0.006	64	48	0.502	0.006	56	43	0.483	0.005	0	0	0.500	0.354	2	6	0.462	0.021	0	2	0.491	0.039	4	2	0.494	0.024	59	55	0.482	0.005	3	5	0.503	0.025	0	1	0.505	0.037	0	0
chrI	33048	A	C	70	43	0.482	0.005	55	48	0.463	0.006	66	50	0.502	0.006	61	47	0.483	0.005	0	0	0.500	0.354	2	6	0.462	0.021	0	2	0.491	0.039	6	2	0.494	0.024	61	55	0.482	0.005	3	5	0.503	0.025	0	1	0.505	0.037	0	0
chrI	33070	A	T	78	45	0.482	0.005	59	50	0.463	0.006	66	53	0.502	0.006	65	49	0.483	0.005	0	0	0.500	0.354	4	7	0.462	0.021	0	3	0.491	0.039	7	2	0.494	0.024	66	61	0.482	0.005	3	4	0.503	0.025	0	1	0.505	0.037	0	0
chrI	33077	G	A	76	46	0.482	0.005	57	50	0.463	0.006	60	56	0.502	0.006	65	50	0.483	0.005	0	0	0.500	0.354	5	8	0.462	0.021	0	3	0.491	0.039	7	4	0.494	0.024	62	56	0.482	0.005	3	4	0.503	0.025	0	1	0.505	0.037	0	0
chrI	33147	G	T	58	60	0.482	0.005	33	35	0.463	0.006	55	54	0.502	0.006	46	40	0.484	0.005	0	0	0.500	0.354	6	9	0.461	0.021	0	5	0.491	0.039	3	7	0.494	0.024	53	53	0.482	0.005	5	5	0.503	0.025	0	3	0.505	0.037	0	0
chrI	33152	T	C	56	60	0.482	0.005	35	30	0.463	0.006	52	55	0.502	0.006	46	42	0.484	0.005	0	0	0.500	0.354	6	9	0.461	0.021	2	5	0.491	0.039	2	7	0.494	0.024	55	53	0.482	0.005	7	4	0.503	0.025	0	3	0.505	0.037	0	0
chrI	33200	C	T	63	78	0.482	0.005	42	39	0.463	0.006	45	60	0.502	0.006	51	61	0.484	0.005	0	0	0.500	0.354	5	8	0.461	0.021	4	3	0.492	0.038	3	4	0.494	0.024	65	64	0.482	0.005	10	2	0.503	0.025	3	2	0.505	0.037	0	0
chrI	33293	A	T	50	73	0.482	0.005	40	45	0.463	0.006	51	65	0.502	0.006	50	60	0.484	0.005	0	0	0.500	0.354	2	8	0.461	0.021	0	1	0.492	0.038	3	3	0.494	0.024	52	93	0.482	0.005	5	3	0.503	0.025	3	1	0.507	0.037	0	0
chrI	33328	C	A	54	55	0.482	0.005	35	41	0.463	0.006	54	67	0.502	0.006	56	52	0.484	0.005	0	0	0.500	0.354	4	5	0.461	0.021	0	3	0.492	0.038	3	3	0.494	0.024	54	101	0.482	0.005	4	2	0.503	0.025	1	1	0.507	0.037	0	0
chrI	33347	T	A	52	51	0.482	0.005	27	40	0.463	0.006	49	56	0.502	0.006	54	50	0.484	0.005	0	0	0.500	0.354	2	2	0.461	0.021	2	3	0.492	0.038	4	3	0.494	0.024	53	92	0.482	0.005	4	0	0.503	0.025	2	1	0.507	0.037	0	0
chrI	33348	G	C	52	51	0.482	0.005	27	40	0.463	0.006	49	56	0.502	0.006	54	50	0.484	0.005	0	0	0.500	0.354	2	2	0.461	0.021	2	3	0.492	0.038	4	3	0.494	0.024	53	92	0.482	0.005	4	0	0.503	0.025	2	1	0.507	0.037	0	0
chrI	33403	C	T	50	55	0.482	0.005	32	38	0.463	0.006	67	56	0.502	0.006	47	42	0.484	0.005	1	0	0.500	0.354	2	1	0.461	0.021	2	4	0.491	0.038	5	2	0.494	0.024	64	104	0.482	0.005	3	0	0.503	0.025	2	0	0.507	0.037	0	0
chrI	33502	A	G	79	72	0.482	0.005	47	40	0.463	0.006	94	65	0.502	0.006	58	71	0.483	0.005	1	0	0.500	0.354	4	12	0.463	0.021	2	6	0.489	0.038	2	6	0.494	0.024	73	111	0.482	0.005	5	8	0.503	0.025	0	7	0.507	0.037	0	0
chrI	33548	A	C	63	67	0.482	0.005	34	35	0.463	0.006	91	73	0.502	0.006	59	75	0.483	0.005	0	1	0.500	0.354	9	12	0.463	0.021	4	9	0.489	0.038	3	7	0.494	0.024	89	114	0.482	0.005	4	12	0.503	0.025	2	6	0.507	0.037	0	0
chrI	33612	A	G	56	67	0.481	0.005	35	45	0.463	0.006	87	81	0.500	0.006	51	51	0.483	0.005	0	0	0.500	0.354	6	13	0.465	0.021	2	1	0.489	0.038	4	5	0.494	0.024	96	93	0.483	0.005	12	7	0.503	0.024	4	3	0.507	0.037	1	0
chrI	33892	C	G	66	80	0.481	0.005	31	42	0.463	0.006	81	97	0.500	0.006	43	47	0.483	0.005	0	0	0.500	0.354	16	16	0.465	0.021	3	5	0.489	0.037	12	6	0.494	0.024	93	93	0.483	0.005	7	3	0.503	0.024	7	3	0.507	0.037	3	0
chrI	33996	A	G	69	80	0.482	0.005	40	52	0.463	0.006	77	101	0.500	0.006	48	59	0.483	0.005	0	0	0.500	0.354	10	17	0.465	0.021	6	12	0.489	0.037	13	7	0.494	0.024	107	120	0.483	0.005	11	5	0.503	0.024	4	9	0.507	0.037	1	0
chrI	34170	T	A	53	71	0.481	0.005	40	49	0.462	0.006	82	86	0.500	0.006	49	56	0.482	0.005	0	1	0.500	0.354	10	5	0.469	0.021	1	8	0.489	0.038	10	9	0.495	0.024	78	98	0.484	0.005	3	3	0.507	0.025	2	3	0.507	0.037	1	0
chrI	34308	C	T	61	79	0.481	0.005	46	55	0.462	0.006	99	90	0.500	0.006	72	56	0.482	0.005	0	1	0.500	0.354	6	13	0.469	0.021	4	7	0.489	0.038	9	4	0.495	0.024	111	94	0.484	0.005	4	5	0.508	0.025	6	5	0.507	0.037	0	0
chrI	34515	T	C	87	92	0.480	0.005	45	58	0.461	0.006	77	84	0.501	0.006	68	68	0.482	0.005	0	0	0.500	0.354	12	10	0.469	0.021	4	0	0.487	0.037	5	9	0.495	0.024	83	86	0.484	0.005	6	1	0.508	0.025	4	3	0.507	0.037	0	0
chrI	34554	A	G	76	81	0.480	0.005	37	41	0.461	0.006	60	80	0.501	0.006	61	64	0.482	0.005	0	0	0.500	0.354	7	8	0.469	0.021	4	1	0.487	0.037	5	5	0.495	0.024	74	70	0.484	0.005	4	2	0.508	0.025	3	2	0.507	0.037	0	0
chrI	34943	C	G	42	47	0.481	0.005	24	36	0.459	0.006	27	35	0.500	0.006	29	34	0.481	0.005	0	0	0.500	0.354	7	3	0.467	0.020	0	6	0.487	0.037	3	4	0.494	0.024	37	42	0.484	0.005	3	0	0.508	0.025	0	0	0.505	0.037	0	0
chrI	34991	A	G	30	42	0.481	0.005	23	33	0.459	0.006	24	19	0.500	0.006	35	33	0.481	0.005	0	0	0.500	0.354	2	4	0.467	0.020	0	5	0.487	0.037	1	3	0.494	0.024	33	41	0.484	0.005	1	0	0.508	0.025	0	0	0.505	0.037	0	0
chrI	35059	G	A	13	24	0.481	0.005	13	20	0.459	0.006	15	7	0.500	0.006	25	17	0.481	0.005	0	0	0.500	0.354	4	2	0.467	0.020	0	5	0.485	0.037	1	3	0.494	0.024	21	23	0.484	0.005	1	0	0.508	0.024	0	1	0.505	0.037	0	0
chrI	35070	C	T	13	16	0.481	0.005	10	15	0.459	0.006	11	5	0.500	0.006	16	12	0.481	0.005	0	0	0.500	0.354	4	0	0.467	0.020	0	3	0.485	0.037	1	2	0.494	0.024	17	12	0.484	0.005	1	0	0.508	0.024	0	0	0.505	0.037	0	0
chrI	35129	G	A	2	1	0.481	0.005	0	4	0.459	0.006	1	3	0.500	0.006	1	4	0.481	0.005	0	0	0.500	0.354	0	0	0.467	0.020	0	0	0.485	0.037	0	0	0.495	0.024	3	5	0.484	0.005	0	0	0.508	0.024	0	0	0.505	0.037	0	0
chrI	35130	G	A	2	1	0.481	0.005	0	4	0.459	0.006	1	3	0.500	0.006	1	4	0.481	0.005	0	0	0.500	0.354	0	0	0.467	0.020	0	0	0.485	0.037	0	0	0.495	0.024	3	5	0.484	0.005	0	0	0.508	0.024	0	0	0.505	0.037	0	0
chrI	35466	G	A	55	68	0.481	0.004	33	32	0.459	0.006	48	64	0.500	0.005	38	41	0.481	0.005	0	0	0.500	0.354	6	13	0.467	0.020	10	3	0.488	0.036	4	6	0.494	0.023	56	75	0.484	0.005	7	6	0.509	0.024	2	2	0.505	0.036	0	0
chrI	35508	A	G	68	79	0.481	0.004	32	39	0.459	0.006	58	70	0.500	0.005	44	51	0.481	0.005	0	0	0.500	0.354	11	15	0.467	0.020	7	3	0.488	0.036	7	6	0.494	0.023	61	82	0.484	0.005	7	6	0.509	0.024	1	3	0.505	0.036	0	0
chrI	35514	T	C	69	74	0.481	0.004	34	37	0.459	0.006	58	70	0.500	0.005	46	50	0.481	0.005	0	0	0.500	0.354	11	17	0.467	0.020	8	2	0.488	0.036	8	6	0.494	0.023	64	80	0.484	0.005	6	6	0.509	0.024	2	4	0.505	0.036	0	0
chrI	35565	A	G	69	78	0.481	0.004	41	40	0.459	0.006	49	62	0.500	0.005	46	61	0.481	0.005	0	0	0.500	0.354	8	18	0.467	0.020	9	2	0.488	0.036	9	8	0.494	0.023	71	82	0.484	0.005	6	5	0.509	0.024	2	5	0.505	0.036	0	0
chrI	35568	A	G	69	78	0.481	0.004	41	40	0.459	0.006	49	62	0.500	0.005	46	61	0.481	0.005	0	0	0.500	0.354	8	18	0.467	0.020	9	2	0.488	0.036	9	8	0.494	0.023	71	82	0.484	0.005	6	5	0.509	0.024	2	5	0.505	0.036	0	0
chrI	35631	G	C	84	77	0.481	0.004	41	52	0.459	0.006	45	55	0.500	0.005	56	56	0.481	0.005	0	0	0.500	0.354	1	10	0.467	0.020	6	5	0.488	0.036	5	4	0.494	0.023	76	88	0.484	0.005	4	1	0.509	0.024	1	0	0.505	0.036	0	0
chrI	35668	G	A	94	91	0.481	0.004	39	51	0.459	0.006	55	49	0.500	0.005	69	67	0.481	0.005	0	0	0.500	0.354	2	8	0.467	0.020	4	4	0.488	0.036	5	6	0.494	0.023	73	89	0.484	0.005	2	2	0.509	0.024	1	1	0.505	0.036	0	0
chrI	35736	G	A	81	86	0.482	0.004	34	47	0.459	0.006	61	42	0.500	0.005	70	48	0.481	0.005	0	0	0.500	0.354	6	10	0.466	0.020	2	4	0.488	0.036	1	5	0.494	0.023	65	77	0.483	0.005	1	1	0.511	0.024	2	1	0.507	0.036	0	0
chrI	35751	T	C	78	78	0.482	0.004	34	39	0.459	0.006	63	48	0.500	0.005	64	45	0.481	0.005	0	0	0.500	0.354	5	9	0.466	0.020	2	4	0.488	0.036	1	5	0.494	0.023	70	78	0.483	0.005	2	3	0.511	0.024	2	1	0.507	0.036	0	0
chrI	35796	T	C	72	71	0.482	0.004	38	46	0.459	0.006	47	60	0.500	0.005	58	47	0.481	0.005	0	0	0.500	0.354	1	7	0.466	0.020	0	0	0.488	0.036	4	5	0.494	0.023	78	79	0.483	0.005	2	4	0.511	0.024	2	1	0.507	0.036	0	0
chrI	35818	A	G	75	76	0.482	0.004	44	43	0.459	0.006	50	57	0.500	0.005	62	48	0.481	0.005	0	0	0.500	0.354	5	7	0.466	0.020	1	0	0.488	0.036	3	4	0.494	0.023	79	91	0.483	0.005	2	1	0.511	0.024	4	0	0.507	0.036	0	0
chrI	35970	T	C	67	87	0.483	0.004	48	65	0.459	0.006	59	71	0.501	0.005	53	60	0.480	0.005	0	0	0.500	0.354	6	7	0.465	0.020	1	6	0.488	0.036	3	6	0.494	0.023	74	88	0.483	0.005	9	7	0.509	0.024	5	0	0.504	0.036	0	0
chrI	36005	A	G	67	91	0.483	0.004	43	63	0.459	0.006	61	69	0.501	0.005	61	56	0.480	0.005	0	1	0.500	0.354	4	6	0.465	0.020	1	4	0.488	0.036	3	5	0.494	0.023	67	84	0.483	0.005	5	6	0.509	0.024	6	3	0.504	0.036	1	0
chrI	36048	C	G	55	83	0.483	0.004	31	46	0.459	0.006	53	60	0.501	0.005	52	56	0.480	0.005	0	1	0.500	0.354	2	5	0.465	0.020	2	1	0.488	0.036	2	7	0.494	0.023	57	77	0.483	0.005	4	4	0.509	0.024	3	3	0.504	0.036	1	0
chrI	36123	C	T	65	86	0.483	0.004	47	60	0.459	0.006	42	64	0.501	0.005	53	50	0.480	0.005	0	2	0.500	0.354	4	2	0.465	0.020	1	3	0.488	0.036	3	10	0.494	0.023	54	67	0.483	0.005	1	4	0.509	0.024	3	0	0.504	0.036	2	0
chrI	36160	G	A	65	91	0.483	0.004	43	61	0.459	0.006	38	67	0.501	0.005	38	53	0.480	0.005	0	1	0.500	0.354	7	1	0.465	0.020	1	2	0.488	0.036	3	6	0.494	0.023	53	63	0.483	0.005	1	4	0.509	0.024	2	3	0.504	0.036	0	1
chrI	36313	A	G	37	62	0.483	0.004	26	36	0.460	0.005	26	14	0.500	0.005	40	41	0.479	0.005	0	0	0.500	0.354	1	2	0.465	0.020	3	0	0.488	0.036	2	2	0.492	0.023	28	24	0.484	0.005	0	0	0.508	0.024	0	0	0.505	0.035	0	0
chrI	36524	C	T	39	44	0.483	0.004	25	28	0.460	0.005	12	15	0.500	0.005	28	36	0.479	0.005	0	0	0.500	0.354	1	1	0.465	0.020	0	3	0.488	0.036	0	0	0.492	0.023	11	9	0.484	0.005	0	0	0.508	0.024	0	2	0.505	0.035	0	0
chrI	36574	A	G	70	67	0.483	0.004	40	35	0.460	0.005	20	29	0.500	0.005	43	54	0.479	0.005	0	0	0.500	0.354	4	3	0.465	0.020	0	6	0.488	0.036	2	0	0.492	0.023	22	17	0.484	0.005	0	4	0.508	0.024	2	1	0.505	0.035	0	0
chrI	36637	A	G	68	70	0.483	0.004	34	34	0.460	0.005	21	35	0.501	0.005	41	59	0.478	0.005	0	0	0.500	0.354	3	5	0.465	0.020	0	3	0.488	0.036	2	0	0.493	0.023	32	26	0.484	0.005	0	4	0.508	0.024	2	0	0.502	0.035	0	0
chrI	36898	C	T	63	78	0.483	0.004	29	44	0.460	0.005	44	20	0.501	0.005	41	47	0.478	0.005	0	0	0.500	0.354	4	4	0.465	0.020	0	0	0.488	0.036	1	6	0.493	0.023	43	39	0.484	0.005	4	2	0.508	0.024	3	2	0.502	0.035	0	0
chrI	37008	C	A	83	74	0.483	0.004	43	43	0.461	0.005	49	18	0.500	0.005	42	57	0.478	0.005	0	0	0.500	0.354	0	2	0.467	0.020	2	0	0.488	0.036	3	2	0.492	0.022	38	50	0.484	0.005	2	0	0.506	0.023	1	2	0.502	0.035	0	0
chrI	37019	A	G	88	74	0.483	0.004	44	43	0.461	0.005	48	18	0.500	0.005	48	59	0.478	0.005	0	0	0.500	0.354	0	2	0.467	0.020	2	0	0.488	0.036	3	2	0.492	0.022	38	50	0.484	0.005	2	2	0.506	0.023	1	2	0.502	0.035	0	0
chrI	37069	C	T	71	75	0.483	0.004	48	46	0.461	0.005	44	18	0.500	0.005	53	57	0.478	0.005	0	0	0.500	0.354	3	3	0.467	0.020	2	2	0.488	0.036	2	2	0.492	0.022	33	47	0.484	0.005	2	2	0.506	0.023	1	2	0.502	0.035	0	0
chrI	37294	T	C	17	30	0.483	0.004	20	27	0.461	0.005	9	10	0.500	0.005	24	27	0.478	0.005	0	0	0.500	0.354	0	0	0.467	0.020	0	0	0.488	0.036	0	0	0.492	0.022	10	19	0.484	0.005	1	0	0.506	0.023	0	0	0.502	0.035	0	0
chrI	37315	T	A	19	42	0.483	0.004	21	24	0.461	0.005	11	12	0.500	0.005	29	24	0.478	0.005	0	0	0.500	0.354	0	0	0.467	0.020	0	0	0.488	0.036	0	0	0.492	0.022	13	22	0.484	0.005	1	0	0.506	0.023	0	0	0.502	0.035	0	0
chrI	37330	A	G	22	42	0.483	0.004	21	28	0.461	0.005	13	15	0.500	0.005	31	23	0.478	0.005	0	0	0.500	0.354	0	0	0.467	0.020	0	0	0.488	0.036	0	0	0.492	0.022	13	19	0.484	0.005	1	0	0.506	0.023	0	0	0.502	0.035	0	0
chrI	37553	A	G	60	84	0.483	0.004	62	45	0.461	0.005	57	53	0.501	0.005	49	57	0.478	0.005	0	0	0.500	0.354	14	1	0.468	0.020	0	2	0.487	0.035	0	1	0.495	0.022	57	47	0.484	0.005	2	4	0.508	0.023	4	0	0.500	0.035	0	0
chrI	37595	G	A	66	85	0.483	0.004	57	36	0.461	0.005	65	59	0.501	0.005	56	58	0.478	0.005	0	0	0.500	0.354	9	6	0.468	0.020	0	2	0.487	0.035	3	2	0.495	0.022	72	52	0.484	0.005	4	5	0.508	0.023	4	0	0.500	0.035	0	0
chrI	37885	C	T	92	83	0.483	0.004	47	51	0.461	0.005	65	71	0.501	0.005	51	58	0.478	0.005	0	0	0.500	0.354	7	6	0.467	0.019	1	2	0.483	0.035	1	6	0.495	0.022	72	60	0.484	0.005	4	1	0.505	0.023	2	0	0.500	0.035	0	0
chrI	37976	C	A	106	104	0.483	0.004	63	71	0.461	0.005	55	74	0.501	0.005	79	63	0.478	0.005	0	0	0.500	0.354	9	7	0.467	0.019	1	0	0.483	0.035	2	1	0.495	0.022	83	74	0.484	0.005	4	5	0.505	0.023	2	0	0.500	0.035	0	0
chrI	38120	A	T	117	117	0.483	0.004	65	67	0.461	0.005	65	64	0.501	0.005	75	72	0.477	0.005	0	0	0.500	0.354	9	4	0.466	0.019	2	2	0.483	0.035	3	7	0.495	0.022	77	73	0.484	0.005	1	4	0.505	0.023	0	0	0.500	0.035	0	0
chrI	38236	A	G	102	109	0.483	0.004	42	62	0.461	0.005	72	58	0.501	0.005	69	76	0.477	0.005	0	0	0.500	0.354	11	9	0.466	0.019	2	3	0.486	0.035	5	5	0.498	0.022	76	83	0.484	0.005	2	6	0.505	0.023	1	4	0.500	0.035	0	0
chrI	38361	C	T	94	80	0.483	0.004	51	52	0.462	0.005	55	64	0.502	0.005	73	47	0.477	0.005	0	0	0.500	0.354	3	12	0.466	0.019	1	7	0.486	0.035	4	4	0.498	0.022	85	78	0.484	0.005	1	6	0.505	0.023	5	4	0.500	0.034	0	1
chrI	38490	C	G	100	84	0.483	0.004	54	52	0.462	0.005	61	53	0.502	0.005	69	52	0.477	0.005	0	0	0.500	0.354	6	6	0.466	0.019	0	4	0.486	0.035	0	6	0.498	0.022	71	49	0.484	0.005	4	4	0.506	0.023	1	4	0.500	0.034	0	0
chrI	38504	T	G	91	67	0.483	0.004	38	47	0.462	0.005	59	49	0.502	0.005	61	53	0.477	0.005	0	0	0.500	0.354	3	5	0.466	0.019	0	3	0.486	0.035	0	3	0.498	0.022	61	56	0.484	0.005	3	4	0.506	0.023	1	3	0.500	0.034	0	1
chrI	38508	G	T	91	67	0.483	0.004	38	47	0.462	0.005	59	49	0.502	0.005	61	53	0.477	0.005	0	0	0.500	0.354	3	5	0.466	0.019	0	3	0.486	0.035	0	3	0.498	0.022	61	56	0.484	0.005	3	4	0.506	0.023	1	3	0.500	0.034	0	1
chrI	38524	C	A	101	76	0.483	0.004	48	58	0.462	0.005	57	51	0.502	0.005	66	59	0.477	0.005	0	0	0.500	0.354	5	7	0.466	0.019	0	3	0.486	0.035	1	5	0.498	0.022	63	65	0.484	0.005	2	5	0.506	0.023	1	4	0.500	0.034	0	1
chrI	38533	T	C	98	77	0.483	0.004	50	54	0.462	0.005	56	47	0.502	0.005	69	57	0.477	0.005	0	0	0.500	0.354	5	5	0.466	0.019	0	2	0.486	0.035	1	5	0.498	0.022	66	63	0.484	0.005	2	5	0.506	0.023	1	3	0.500	0.034	0	1
chrI	38657	G	A	87	84	0.483	0.004	38	45	0.463	0.005	57	44	0.502	0.005	54	58	0.477	0.005	0	0	0.500	0.354	4	8	0.464	0.019	4	0	0.486	0.035	3	4	0.497	0.022	80	59	0.484	0.005	6	7	0.506	0.023	7	0	0.500	0.034	1	0
chrI	38689	G	C	80	82	0.483	0.004	33	43	0.463	0.005	55	46	0.502	0.005	52	58	0.477	0.005	0	0	0.500	0.354	5	8	0.464	0.019	0	0	0.486	0.035	3	4	0.497	0.022	75	69	0.484	0.005	6	5	0.506	0.023	6	0	0.500	0.034	1	0
chrI	38888	A	C	77	66	0.483	0.004	31	39	0.463	0.005	45	56	0.502	0.005	67	59	0.477	0.005	0	0	0.500	0.354	2	7	0.464	0.019	0	4	0.486	0.035	6	6	0.497	0.022	63	73	0.484	0.005	5	4	0.506	0.023	2	4	0.500	0.034	1	0
chrI	38980	G	A	53	63	0.483	0.004	42	42	0.463	0.005	52	64	0.502	0.005	57	55	0.477	0.005	0	0	0.500	0.354	6	6	0.463	0.019	1	1	0.484	0.034	7	3	0.496	0.022	75	61	0.483	0.005	4	0	0.505	0.023	2	4	0.500	0.034	0	0
chrI	39009	T	C	50	53	0.483	0.004	40	40	0.463	0.005	52	72	0.502	0.005	51	48	0.477	0.005	0	0	0.500	0.354	4	6	0.463	0.019	0	0	0.484	0.034	2	3	0.496	0.022	65	56	0.483	0.005	1	0	0.505	0.023	2	3	0.500	0.034	0	0
chrI	39105	A	G	59	65	0.483	0.004	35	34	0.463	0.005	45	63	0.502	0.005	47	44	0.477	0.005	0	0	0.500	0.354	0	3	0.463	0.019	0	1	0.484	0.034	0	1	0.496	0.022	69	63	0.483	0.005	8	4	0.505	0.023	0	0	0.500	0.034	0	0
chrI	39123	C	T	60	71	0.483	0.004	36	36	0.463	0.005	48	63	0.502	0.005	45	48	0.477	0.005	0	0	0.500	0.354	0	3	0.463	0.019	0	1	0.484	0.034	2	1	0.496	0.022	67	62	0.483	0.005	8	4	0.505	0.023	0	0	0.500	0.034	0	0
chrI	39162	C	G	66	77	0.484	0.004	42	40	0.462	0.005	43	62	0.501	0.005	48	47	0.477	0.005	0	0	0.500	0.354	0	3	0.463	0.019	0	2	0.484	0.034	4	0	0.496	0.022	69	72	0.483	0.005	4	5	0.505	0.023	0	0	0.503	0.034	0	0
chrI	39795	G	A	82	76	0.483	0.004	45	62	0.463	0.005	40	25	0.500	0.005	60	48	0.477	0.005	0	0	0.500	0.354	1	3	0.466	0.019	0	0	0.486	0.034	0	3	0.497	0.021	36	37	0.483	0.005	0	4	0.508	0.022	3	1	0.503	0.034	0	0
chrI	39901	T	C	79	71	0.483	0.004	66	56	0.463	0.005	35	33	0.500	0.005	59	60	0.477	0.005	0	0	0.500	0.354	2	4	0.466	0.019	0	3	0.483	0.033	5	4	0.497	0.021	59	46	0.483	0.005	0	2	0.508	0.022	0	2	0.504	0.033	0	0
chrI	39919	T	C	83	64	0.483	0.004	58	49	0.463	0.005	39	32	0.500	0.005	56	56	0.477	0.005	0	0	0.500	0.354	2	4	0.466	0.019	0	2	0.483	0.033	5	3	0.497	0.021	54	45	0.483	0.005	0	2	0.508	0.022	0	1	0.504	0.033	0	0
chrI	39920	T	C	83	64	0.483	0.004	58	49	0.463	0.005	39	32	0.500	0.005	56	56	0.477	0.005	0	0	0.500	0.354	2	4	0.466	0.019	0	2	0.483	0.033	5	3	0.497	0.021	54	45	0.483	0.005	0	2	0.508	0.022	0	1	0.504	0.033	0	0
chrI	39963	G	A	72	62	0.483	0.004	45	62	0.463	0.005	33	31	0.500	0.005	58	60	0.477	0.005	0	0	0.500	0.354	0	0	0.466	0.019	2	3	0.483	0.033	3	1	0.497	0.021	47	48	0.483	0.005	4	0	0.508	0.022	2	1	0.504	0.033	0	0
chrI	40064	C	T	71	72	0.483	0.004	36	82	0.463	0.005	63	70	0.500	0.005	67	68	0.477	0.005	0	3	0.500	0.354	2	1	0.466	0.019	3	0	0.483	0.033	3	0	0.497	0.021	58	62	0.483	0.005	4	4	0.508	0.022	2	0	0.504	0.033	0	0
chrI	40237	C	T	70	102	0.483	0.004	64	56	0.463	0.005	59	55	0.500	0.005	73	67	0.477	0.005	0	1	0.500	0.354	2	5	0.466	0.019	2	7	0.483	0.033	8	1	0.497	0.021	56	60	0.483	0.005	3	4	0.508	0.022	2	3	0.504	0.033	0	0
chrI	40380	G	A	95	89	0.483	0.004	40	64	0.463	0.005	51	41	0.500	0.005	54	54	0.477	0.005	0	0	0.500	0.354	2	9	0.466	0.019	0	1	0.483	0.033	1	4	0.497	0.021	52	61	0.483	0.005	3	1	0.508	0.022	4	0	0.504	0.033	0	0
chrI	40860	A	G	109	116	0.483	0.004	62	73	0.463	0.005	39	62	0.500	0.005	58	71	0.477	0.005	0	0	0.500	0.354	9	2	0.466	0.019	1	2	0.483	0.033	3	4	0.497	0.021	65	58	0.483	0.005	6	4	0.508	0.022	0	0	0.504	0.033	0	0
chrI	40866	T	C	103	112	0.483	0.004	62	70	0.463	0.005	37	59	0.500	0.005	53	68	0.477	0.005	0	0	0.500	0.354	9	2	0.466	0.019	1	2	0.483	0.033	3	4	0.497	0.021	61	58	0.483	0.005	6	4	0.508	0.022	0	0	0.504	0.033	0	0
chrI	40914	C	G	73	62	0.483	0.004	52	50	0.463	0.005	47	56	0.500	0.005	48	46	0.477	0.005	0	0	0.500	0.354	7	3	0.466	0.019	0	2	0.483	0.033	2	3	0.497	0.021	54	48	0.483	0.005	7	0	0.508	0.022	0	0	0.504	0.033	0	0
chrI	41278	G	A	96	83	0.483	0.004	52	66	0.462	0.005	59	64	0.500	0.005	53	68	0.476	0.005	0	0	0.500	0.354	2	5	0.463	0.018	1	5	0.483	0.033	5	0	0.499	0.021	78	90	0.484	0.005	3	3	0.508	0.022	2	0	0.506	0.033	0	0
chrI	41481	A	G	90	85	0.483	0.004	61	61	0.462	0.005	87	95	0.500	0.005	59	54	0.476	0.005	0	0	0.500	0.354	15	17	0.463	0.018	11	3	0.483	0.033	14	13	0.499	0.021	90	92	0.484	0.005	2	5	0.508	0.022	0	8	0.506	0.033	2	0
chrI	41587	C	T	86	91	0.483	0.004	47	75	0.463	0.005	74	79	0.501	0.005	66	66	0.477	0.005	0	0	0.500	0.354	9	15	0.463	0.018	6	4	0.483	0.033	12	14	0.499	0.021	93	87	0.485	0.005	9	13	0.508	0.022	2	5	0.506	0.033	0	0
chrI	41736	T	C	53	82	0.483	0.004	33	61	0.463	0.005	40	39	0.501	0.005	42	42	0.477	0.005	0	0	0.500	0.354	0	1	0.463	0.018	1	5	0.483	0.033	6	4	0.499	0.021	52	52	0.485	0.005	0	2	0.508	0.022	0	0	0.506	0.033	0	0
chrI	41739	A	G	53	82	0.483	0.004	33	61	0.463	0.005	40	39	0.501	0.005	42	42	0.477	0.005	0	0	0.500	0.354	0	1	0.463	0.018	1	5	0.483	0.033	6	4	0.499	0.021	52	52	0.485	0.005	0	2	0.508	0.022	0	0	0.506	0.033	0	0
chrI	41802	G	A	52	79	0.483	0.004	32	60	0.463	0.005	30	33	0.501	0.005	41	53	0.477	0.005	0	0	0.500	0.354	0	0	0.463	0.018	1	4	0.483	0.033	3	0	0.499	0.021	37	37	0.485	0.005	0	2	0.508	0.022	3	0	0.506	0.033	0	0
chrI	41883	C	T	49	53	0.483	0.004	31	41	0.463	0.005	19	19	0.501	0.005	50	42	0.477	0.005	0	0	0.500	0.354	0	0	0.463	0.018	2	2	0.483	0.033	0	0	0.499	0.021	19	33	0.485	0.005	2	0	0.508	0.022	2	0	0.506	0.033	0	0
chrI	41906	G	A	49	39	0.483	0.004	26	38	0.463	0.005	21	14	0.501	0.005	47	36	0.477	0.005	0	0	0.500	0.354	0	0	0.463	0.018	2	4	0.483	0.033	0	0	0.499	0.021	14	29	0.485	0.005	2	0	0.508	0.022	2	0	0.506	0.033	0	0
chrI	41987	C	T	27	22	0.483	0.004	12	20	0.463	0.005	14	11	0.501	0.005	26	25	0.477	0.005	0	0	0.500	0.354	0	0	0.463	0.018	0	0	0.483	0.033	0	0	0.499	0.021	8	19	0.485	0.005	2	0	0.508	0.022	2	2	0.506	0.033	0	0
chrI	42115	T	C	25	23	0.483	0.004	18	19	0.463	0.005	6	6	0.501	0.005	13	19	0.477	0.005	0	0	0.500	0.354	0	0	0.463	0.018	1	0	0.483	0.033	0	1	0.499	0.021	12	13	0.485	0.005	1	0	0.508	0.022	0	0	0.506	0.033	0	0
chrI	42257	G	A	64	53	0.483	0.004	35	50	0.463	0.005	33	45	0.501	0.005	47	46	0.477	0.005	0	0	0.500	0.354	3	4	0.463	0.018	1	4	0.483	0.033	4	5	0.499	0.021	42	63	0.485	0.005	6	5	0.508	0.022	0	0	0.506	0.033	0	0
chrI	42484	G	A	78	69	0.483	0.004	38	46	0.463	0.005	86	70	0.502	0.005	52	48	0.477	0.005	0	1	0.500	0.354	8	10	0.463	0.018	6	3	0.483	0.033	4	3	0.500	0.021	70	85	0.485	0.005	15	5	0.508	0.022	2	6	0.504	0.033	0	2
chrI	42527	T	C	75	64	0.483	0.004	29	45	0.463	0.005	79	71	0.502	0.005	45	46	0.477	0.005	0	0	0.500	0.354	5	13	0.463	0.018	4	5	0.483	0.033	3	5	0.500	0.021	64	79	0.485	0.005	11	3	0.508	0.022	3	6	0.504	0.033	0	2
chrI	42554	A	T	73	55	0.483	0.004	24	39	0.463	0.005	66	67	0.502	0.005	37	39	0.477	0.005	0	0	0.500	0.354	5	11	0.463	0.018	2	4	0.483	0.033	5	5	0.500	0.021	44	65	0.485	0.005	4	3	0.508	0.022	3	2	0.504	0.033	0	1
chrI	42562	G	A	76	52	0.483	0.004	26	40	0.463	0.005	69	65	0.502	0.005	38	41	0.477	0.005	0	0	0.500	0.354	7	11	0.463	0.018	3	4	0.483	0.033	5	5	0.500	0.021	47	57	0.485	0.005	3	4	0.508	0.022	3	4	0.504	0.033	0	1
chrI	42590	G	A	84	55	0.483	0.004	32	50	0.463	0.005	55	56	0.502	0.005	44	47	0.477	0.005	0	0	0.500	0.354	8	9	0.463	0.018	2	4	0.483	0.033	5	9	0.500	0.021	45	54	0.485	0.005	1	4	0.508	0.022	2	3	0.504	0.033	0	0
chrI	42629	A	G	82	60	0.483	0.004	39	49	0.463	0.005	48	47	0.502	0.005	52	56	0.477	0.005	0	0	0.500	0.354	8	8	0.463	0.018	2	0	0.483	0.033	5	7	0.500	0.021	52	45	0.485	0.005	2	4	0.508	0.022	5	5	0.504	0.033	0	0
chrI	42635	C	T	84	60	0.483	0.004	38	50	0.463	0.005	48	47	0.502	0.005	54	58	0.477	0.005	0	0	0.500	0.354	8	7	0.463	0.018	2	0	0.483	0.033	5	6	0.500	0.021	49	45	0.485	0.005	2	4	0.508	0.022	5	5	0.504	0.033	0	0
chrI	42684	G	A	68	47	0.483	0.004	35	42	0.463	0.005	37	44	0.502	0.005	43	52	0.477	0.005	0	0	0.500	0.354	6	8	0.463	0.018	0	0	0.483	0.033	2	3	0.500	0.021	45	38	0.485	0.005	2	3	0.508	0.022	5	3	0.504	0.033	0	0
chrI	43004	G	A	46	56	0.483	0.004	26	42	0.463	0.005	22	19	0.502	0.005	45	42	0.477	0.005	0	0	0.500	0.354	1	4	0.463	0.018	0	0	0.483	0.033	0	1	0.500	0.021	25	25	0.485	0.005	0	1	0.508	0.022	0	0	0.504	0.033	0	0
chrI	43137	C	T	42	67	0.483	0.004	26	28	0.463	0.005	47	31	0.502	0.005	46	44	0.477	0.005	0	0	0.500	0.354	6	0	0.463	0.018	0	2	0.483	0.033	3	4	0.500	0.021	40	40	0.485	0.005	1	3	0.508	0.022	0	4	0.504	0.033	0	0
chrI	43478	G	A	72	78	0.483	0.004	47	44	0.463	0.005	57	63	0.502	0.005	70	46	0.477	0.005	0	0	0.500	0.354	7	7	0.464	0.018	6	2	0.483	0.033	2	7	0.501	0.021	76	58	0.486	0.005	0	11	0.506	0.022	5	6	0.506	0.032	0	0
chrI	43565	A	G	67	81	0.483	0.004	42	49	0.463	0.005	52	74	0.502	0.005	62	62	0.477	0.005	0	0	0.500	0.354	2	10	0.464	0.018	0	1	0.483	0.033	4	6	0.501	0.021	87	66	0.486	0.005	0	5	0.506	0.022	1	4	0.506	0.032	0	0
chrI	43691	C	T	53	67	0.483	0.004	18	38	0.463	0.005	45	39	0.502	0.005	38	42	0.477	0.005	2	0	0.500	0.354	0	7	0.464	0.018	0	0	0.483	0.033	5	1	0.501	0.021	56	56	0.486	0.005	1	0	0.506	0.022	2	1	0.506	0.032	0	0
chrI	43784	C	G	74	109	0.483	0.004	44	69	0.463	0.005	52	52	0.502	0.005	71	61	0.477	0.005	1	0	0.500	0.354	9	3	0.464	0.018	0	0	0.483	0.033	3	3	0.501	0.021	63	66	0.486	0.005	1	0	0.506	0.022	4	1	0.506	0.032	0	0
chrI	44588	A	G	108	101	0.483	0.004	54	50	0.464	0.005	96	93	0.502	0.005	71	71	0.477	0.005	1	0	0.500	0.354	5	8	0.464	0.018	5	4	0.483	0.033	6	8	0.502	0.021	95	113	0.485	0.005	7	8	0.505	0.022	7	2	0.506	0.032	0	0
chrI	44675	G	A	90	97	0.483	0.004	61	52	0.464	0.005	98	92	0.502	0.005	66	64	0.477	0.005	0	0	0.500	0.354	3	15	0.464	0.018	3	2	0.483	0.033	9	6	0.502	0.021	82	112	0.485	0.005	7	2	0.505	0.022	3	1	0.506	0.032	2	0
chrI	44891	A	G	57	56	0.483	0.004	37	45	0.464	0.005	81	82	0.502	0.005	35	44	0.477	0.005	0	2	0.500	0.354	7	7	0.466	0.018	0	2	0.483	0.033	8	11	0.502	0.021	79	85	0.486	0.005	12	6	0.505	0.022	2	4	0.506	0.032	0	0
chrI	44935	C	A	56	62	0.483	0.004	40	49	0.464	0.005	85	83	0.502	0.005	44	50	0.477	0.005	0	2	0.500	0.354	4	9	0.466	0.018	0	2	0.483	0.033	5	11	0.502	0.021	99	78	0.486	0.005	8	3	0.504	0.022	2	3	0.506	0.032	0	0
chrI	45024	G	A	62	83	0.483	0.004	52	46	0.464	0.005	64	77	0.502	0.005	58	50	0.477	0.005	0	0	0.500	0.354	4	3	0.466	0.018	4	0	0.483	0.033	5	5	0.502	0.021	94	76	0.486	0.005	8	2	0.504	0.022	2	0	0.506	0.032	0	0
chrI	45198	G	A	43	41	0.483	0.004	24	24	0.464	0.005	51	41	0.502	0.005	33	32	0.477	0.005	0	0	0.500	0.354	2	1	0.466	0.018	2	0	0.483	0.033	1	3	0.502	0.021	52	64	0.486	0.005	4	2	0.504	0.022	0	2	0.506	0.032	0	0
chrI	45431	G	A	36	26	0.483	0.004	24	17	0.464	0.005	38	44	0.502	0.005	28	24	0.477	0.005	0	0	0.500	0.354	8	3	0.466	0.018	2	0	0.483	0.033	8	2	0.502	0.021	37	51	0.486	0.005	6	0	0.504	0.022	3	2	0.506	0.032	0	0
chrI	45546	A	T	15	13	0.483	0.004	13	9	0.464	0.005	12	23	0.502	0.005	14	17	0.477	0.005	0	0	0.500	0.354	1	3	0.466	0.018	0	0	0.483	0.033	0	2	0.502	0.021	14	17	0.486	0.005	2	1	0.504	0.022	0	0	0.506	0.032	0	0
chrI	45831	G	C	46	44	0.483	0.004	30	32	0.464	0.005	59	52	0.502	0.005	25	38	0.477	0.005	0	0	0.500	0.354	1	0	0.466	0.018	1	2	0.483	0.033	2	4	0.502	0.021	44	54	0.486	0.005	0	3	0.504	0.022	0	0	0.506	0.032	0	0
chrI	46030	G	A	82	96	0.483	0.004	43	57	0.464	0.005	77	78	0.502	0.005	54	64	0.477	0.005	0	0	0.500	0.354	2	6	0.466	0.018	4	4	0.483	0.033	4	6	0.502	0.021	85	87	0.486	0.005	4	4	0.504	0.022	1	3	0.506	0.032	0	0
chrI	46375	A	T	106	103	0.483	0.004	44	62	0.465	0.005	119	119	0.502	0.005	72	59	0.476	0.005	0	1	0.500	0.354	16	14	0.466	0.018	6	7	0.484	0.032	10	18	0.502	0.021	100	135	0.486	0.005	3	5	0.505	0.022	1	9	0.503	0.032	2	0
chrI	46723	A	G	99	130	0.484	0.004	67	73	0.465	0.005	97	72	0.502	0.005	78	76	0.476	0.005	0	0	0.500	0.354	19	20	0.470	0.019	1	4	0.484	0.032	5	6	0.505	0.021	92	92	0.486	0.005	12	4	0.504	0.021	1	4	0.503	0.032	0	0
chrI	46837	G	A	105	143	0.484	0.004	69	90	0.465	0.005	67	73	0.502	0.005	79	114	0.476	0.005	0	0	0.500	0.354	3	15	0.470	0.019	0	5	0.484	0.032	5	4	0.505	0.021	80	94	0.486	0.005	4	4	0.504	0.021	0	5	0.503	0.032	0	0
chrI	46846	T	C	100	129	0.484	0.004	64	83	0.465	0.005	61	64	0.502	0.005	70	105	0.476	0.005	0	0	0.500	0.354	3	11	0.470	0.019	0	5	0.484	0.032	4	3	0.505	0.021	73	87	0.486	0.005	4	4	0.504	0.021	0	5	0.503	0.032	0	0
chrI	46894	A	G	108	127	0.484	0.004	63	74	0.465	0.005	44	47	0.502	0.005	88	106	0.476	0.005	0	0	0.500	0.354	2	8	0.470	0.019	0	2	0.484	0.032	2	3	0.505	0.021	54	78	0.486	0.005	1	3	0.504	0.021	0	5	0.503	0.032	0	0
chrI	46912	T	G	108	119	0.484	0.004	54	65	0.465	0.005	42	40	0.502	0.005	77	102	0.476	0.005	0	0	0.500	0.354	2	7	0.470	0.019	0	2	0.484	0.032	1	3	0.505	0.021	48	71	0.486	0.005	1	1	0.504	0.021	0	3	0.503	0.032	0	0
chrI	46966	T	C	93	131	0.484	0.004	56	65	0.465	0.005	37	33	0.502	0.005	72	91	0.476	0.005	0	0	0.500	0.354	0	1	0.470	0.019	2	0	0.484	0.032	0	1	0.505	0.021	46	46	0.486	0.005	0	5	0.504	0.021	0	0	0.503	0.032	0	0
chrI	47044	A	C	86	120	0.484	0.004	50	78	0.465	0.005	27	33	0.502	0.005	66	82	0.476	0.005	0	0	0.500	0.354	1	4	0.470	0.019	1	0	0.484	0.032	1	0	0.505	0.021	50	45	0.486	0.005	0	3	0.504	0.021	0	0	0.503	0.032	0	0
chrI	47206	A	G	102	117	0.484	0.004	62	83	0.465	0.005	33	38	0.502	0.005	76	104	0.476	0.005	0	0	0.500	0.354	0	6	0.470	0.019	4	0	0.484	0.032	0	0	0.505	0.021	38	37	0.486	0.005	1	0	0.504	0.021	2	1	0.503	0.032	0	0
chrI	47518	A	G	63	82	0.484	0.004	40	50	0.465	0.005	40	33	0.502	0.005	52	58	0.476	0.005	0	0	0.500	0.354	2	1	0.470	0.019	1	2	0.484	0.032	4	2	0.505	0.021	43	59	0.486	0.005	2	4	0.504	0.021	1	0	0.503	0.032	0	0
chrI	47660	T	C	83	115	0.484	0.004	51	80	0.465	0.005	43	32	0.502	0.005	70	69	0.476	0.005	0	0	0.500	0.354	1	1	0.470	0.019	0	0	0.484	0.032	0	2	0.505	0.021	50	72	0.486	0.005	2	3	0.504	0.021	3	2	0.503	0.032	0	0
chrI	47690	T	C	88	121	0.484	0.004	52	76	0.465	0.005	38	31	0.502	0.005	67	64	0.476	0.005	0	0	0.500	0.354	2	0	0.470	0.019	1	2	0.484	0.032	0	3	0.505	0.021	50	68	0.486	0.005	2	4	0.504	0.021	3	4	0.503	0.032	0	0
chrI	47896	C	T	57	68	0.484	0.004	32	57	0.464	0.005	41	43	0.502	0.005	37	46	0.476	0.005	0	0	0.500	0.354	1	5	0.469	0.018	4	1	0.484	0.032	2	1	0.505	0.021	34	51	0.486	0.005	0	2	0.504	0.021	0	0	0.503	0.032	0	0
chrI	48115	G	C	54	62	0.484	0.004	27	38	0.464	0.005	35	39	0.502	0.005	31	39	0.475	0.005	0	0	0.500	0.354	3	8	0.469	0.018	0	2	0.484	0.032	5	1	0.505	0.021	29	46	0.486	0.005	4	2	0.504	0.021	2	3	0.503	0.032	1	0
chrI	48286	A	T	21	40	0.484	0.004	23	29	0.464	0.005	14	15	0.502	0.005	24	24	0.475	0.005	0	0	0.500	0.354	1	0	0.469	0.018	0	0	0.484	0.032	1	0	0.503	0.021	11	22	0.486	0.005	0	0	0.504	0.021	0	0	0.503	0.032	2	0
chrI	48751	T	C	33	43	0.484	0.004	22	33	0.464	0.005	40	52	0.504	0.005	45	26	0.475	0.005	0	0	0.500	0.354	6	1	0.473	0.018	1	3	0.484	0.032	1	3	0.502	0.021	43	45	0.486	0.005	4	4	0.507	0.021	2	4	0.501	0.032	0	0
chrI	48815	T	C	46	44	0.484	0.004	25	38	0.464	0.005	41	52	0.504	0.005	54	25	0.475	0.005	0	0	0.500	0.354	3	1	0.473	0.018	2	0	0.484	0.032	0	2	0.502	0.021	55	47	0.486	0.005	3	1	0.507	0.021	2	2	0.501	0.032	0	0
chrI	48890	C	T	51	42	0.484	0.004	35	32	0.464	0.005	57	50	0.503	0.005	49	35	0.475	0.005	0	1	0.500	0.354	7	3	0.473	0.018	2	0	0.485	0.032	0	0	0.500	0.021	55	50	0.486	0.005	3	0	0.505	0.021	0	1	0.501	0.032	0	0
chrI	49103	C	T	59	54	0.484	0.004	49	40	0.463	0.005	44	30	0.504	0.005	49	51	0.474	0.005	0	0	0.500	0.354	0	2	0.470	0.018	0	2	0.485	0.032	0	0	0.500	0.021	41	41	0.486	0.005	1	0	0.502	0.021	0	0	0.501	0.032	0	0
chrI	49114	T	C	61	54	0.484	0.004	46	36	0.463	0.005	46	31	0.504	0.005	45	49	0.474	0.005	0	0	0.500	0.354	0	3	0.470	0.018	0	2	0.485	0.032	0	0	0.500	0.021	40	40	0.486	0.005	1	0	0.502	0.021	0	0	0.501	0.032	0	0
chrI	49247	C	T	52	44	0.483	0.004	48	31	0.461	0.005	34	26	0.504	0.005	48	60	0.474	0.005	0	0	0.500	0.354	2	2	0.470	0.018	0	1	0.485	0.032	0	0	0.500	0.021	28	31	0.486	0.005	0	4	0.504	0.021	0	1	0.503	0.032	0	0
chrI	49403	C	T	49	47	0.483	0.004	51	32	0.462	0.005	40	16	0.504	0.005	55	46	0.474	0.005	1	0	0.500	0.354	2	1	0.470	0.018	3	0	0.485	0.032	5	0	0.500	0.021	21	38	0.486	0.005	1	3	0.503	0.021	0	3	0.503	0.032	0	0
chrI	49589	T	C	50	46	0.484	0.004	43	45	0.462	0.005	28	35	0.504	0.005	37	42	0.474	0.005	0	0	0.500	0.354	1	3	0.471	0.019	1	0	0.485	0.032	2	1	0.502	0.021	39	33	0.487	0.005	4	5	0.503	0.021	0	0	0.501	0.032	2	0
chrI	49871	C	T	85	81	0.484	0.004	76	67	0.463	0.005	40	43	0.504	0.005	69	73	0.474	0.005	0	0	0.500	0.354	1	0	0.471	0.019	0	0	0.485	0.032	3	0	0.502	0.021	29	42	0.486	0.005	0	3	0.503	0.021	4	2	0.501	0.032	0	0
chrI	50024	C	T	77	67	0.485	0.004	45	41	0.463	0.005	37	39	0.504	0.005	47	48	0.474	0.005	0	0	0.500	0.354	0	3	0.472	0.019	0	0	0.485	0.032	0	0	0.500	0.021	48	41	0.486	0.005	5	5	0.504	0.021	1	5	0.501	0.032	0	0
chrI	50204	A	G	77	81	0.485	0.004	58	57	0.464	0.005	41	56	0.504	0.005	62	54	0.474	0.005	0	0	0.500	0.354	7	3	0.471	0.019	2	0	0.485	0.033	0	4	0.500	0.021	68	56	0.486	0.005	1	0	0.503	0.021	9	0	0.501	0.033	0	0
chrI	50343	A	G	63	64	0.485	0.004	39	47	0.464	0.005	39	51	0.503	0.005	40	42	0.474	0.005	0	0	0.500	0.354	3	1	0.471	0.019	0	2	0.485	0.033	4	0	0.500	0.021	44	43	0.487	0.005	2	1	0.503	0.021	2	0	0.501	0.033	0	0
chrI	50354	C	T	65	66	0.485	0.004	38	46	0.464	0.005	35	49	0.503	0.005	43	42	0.474	0.005	0	0	0.500	0.354	3	2	0.471	0.019	0	2	0.485	0.033	4	0	0.500	0.021	45	48	0.487	0.005	2	1	0.503	0.021	2	0	0.501	0.033	0	0
chrI	50384	G	A	67	64	0.485	0.004	36	49	0.464	0.005	30	47	0.503	0.005	47	42	0.474	0.005	0	0	0.500	0.354	5	2	0.471	0.019	0	3	0.485	0.033	4	2	0.500	0.021	45	41	0.487	0.005	1	3	0.503	0.021	0	0	0.501	0.033	0	0
chrI	50432	T	C	58	61	0.485	0.004	34	49	0.464	0.005	33	42	0.503	0.005	51	41	0.474	0.005	0	0	0.500	0.354	4	7	0.471	0.019	2	2	0.485	0.033	4	2	0.500	0.021	39	43	0.487	0.005	0	3	0.503	0.021	0	2	0.501	0.033	0	0
chrI	50456	G	A	59	60	0.485	0.004	40	42	0.464	0.005	32	38	0.503	0.005	52	52	0.474	0.005	0	0	0.500	0.354	4	5	0.471	0.019	2	2	0.485	0.033	4	2	0.500	0.021	42	41	0.487	0.005	0	3	0.503	0.021	2	2	0.501	0.033	0	0
chrI	50498	A	G	60	59	0.484	0.004	46	37	0.464	0.005	32	37	0.503	0.005	43	50	0.474	0.005	0	0	0.500	0.354	2	5	0.471	0.019	2	2	0.485	0.033	1	4	0.500	0.021	42	46	0.486	0.005	0	3	0.503	0.021	2	0	0.501	0.033	0	0
chrI	50660	T	A	53	47	0.483	0.004	50	33	0.465	0.005	33	22	0.504	0.005	47	42	0.474	0.005	0	0	0.500	0.354	4	0	0.470	0.019	0	1	0.485	0.033	1	0	0.499	0.022	27	16	0.486	0.005	3	0	0.503	0.022	0	0	0.504	0.033	0	0
chrI	50663	C	T	53	47	0.483	0.004	50	33	0.465	0.005	33	22	0.504	0.005	47	42	0.474	0.005	0	0	0.500	0.354	4	0	0.470	0.019	0	1	0.485	0.033	1	0	0.499	0.022	27	16	0.486	0.005	3	0	0.503	0.022	0	0	0.504	0.033	0	0
chrI	50840	A	G	84	73	0.483	0.004	48	51	0.465	0.005	44	43	0.503	0.005	43	83	0.474	0.005	0	0	0.500	0.354	7	1	0.470	0.019	0	4	0.484	0.033	3	2	0.499	0.022	35	42	0.485	0.005	1	1	0.503	0.022	0	0	0.501	0.033	0	0
chrI	51095	G	A	94	114	0.484	0.004	67	70	0.464	0.005	62	55	0.503	0.005	74	88	0.473	0.005	0	0	0.500	0.354	4	12	0.468	0.019	9	5	0.484	0.033	4	5	0.499	0.022	80	74	0.485	0.005	8	1	0.502	0.022	6	1	0.501	0.033	0	0
chrI	51248	T	G	72	75	0.483	0.004	46	49	0.464	0.005	37	35	0.503	0.005	47	67	0.474	0.005	0	0	0.500	0.354	2	4	0.470	0.019	4	1	0.484	0.033	3	0	0.499	0.022	55	55	0.485	0.005	3	6	0.502	0.022	3	2	0.501	0.033	0	0
chrI	51287	T	C	66	64	0.484	0.004	47	60	0.463	0.005	42	35	0.503	0.005	56	68	0.473	0.005	0	0	0.500	0.354	4	5	0.470	0.019	1	2	0.484	0.033	3	1	0.501	0.022	48	44	0.487	0.005	1	5	0.502	0.022	2	2	0.501	0.033	0	0
chrI	51321	T	C	60	67	0.484	0.004	42	59	0.463	0.005	50	38	0.503	0.005	58	65	0.473	0.005	0	0	0.500	0.354	4	4	0.470	0.019	0	2	0.482	0.033	2	2	0.501	0.021	48	48	0.486	0.005	0	5	0.504	0.022	0	1	0.501	0.033	0	0
chrI	51371	A	C	77	70	0.484	0.004	52	63	0.463	0.005	49	27	0.503	0.005	70	64	0.473	0.005	0	0	0.500	0.354	3	3	0.470	0.019	0	5	0.482	0.033	1	3	0.501	0.021	35	43	0.486	0.005	0	2	0.504	0.022	0	0	0.501	0.033	0	0
chrI	51434	A	G	71	54	0.483	0.004	36	43	0.463	0.005	48	38	0.503	0.005	52	44	0.473	0.005	0	1	0.500	0.354	1	2	0.469	0.019	0	5	0.482	0.033	4	6	0.500	0.022	34	41	0.487	0.005	0	1	0.503	0.022	3	0	0.501	0.033	0	0
chrI	51462	G	A	72	63	0.483	0.004	45	53	0.463	0.005	46	40	0.503	0.005	54	47	0.472	0.005	0	1	0.500	0.354	4	5	0.470	0.019	0	5	0.484	0.033	5	5	0.500	0.022	41	44	0.487	0.005	1	2	0.503	0.022	4	0	0.501	0.033	0	0
chrI	51951	T	G	57	49	0.484	0.004	28	34	0.462	0.005	48	42	0.502	0.005	33	50	0.473	0.005	0	0	0.500	0.354	3	8	0.467	0.019	5	2	0.484	0.033	2	4	0.500	0.022	44	61	0.487	0.005	4	5	0.504	0.022	0	5	0.501	0.033	0	0
chrI	52164	C	T	64	59	0.484	0.004	36	39	0.461	0.005	48	40	0.503	0.005	37	51	0.473	0.005	0	0	0.500	0.354	3	2	0.467	0.019	4	0	0.484	0.033	5	1	0.500	0.022	50	61	0.487	0.005	3	3	0.504	0.022	4	2	0.501	0.033	0	0
chrI	52310	A	G	69	60	0.483	0.004	35	52	0.460	0.005	44	43	0.504	0.005	37	58	0.473	0.005	0	0	0.500	0.354	0	9	0.467	0.019	1	1	0.484	0.033	4	7	0.500	0.022	52	50	0.485	0.005	0	2	0.504	0.022	0	1	0.501	0.033	0	0
chrI	52603	A	T	58	45	0.484	0.004	32	47	0.461	0.005	34	25	0.503	0.005	37	41	0.473	0.005	0	0	0.500	0.354	0	2	0.467	0.019	2	1	0.484	0.033	0	2	0.500	0.022	26	32	0.487	0.005	3	3	0.504	0.022	1	0	0.501	0.033	0	0
chrI	52613	G	A	49	48	0.484	0.004	29	45	0.461	0.005	31	30	0.503	0.005	33	37	0.473	0.005	0	0	0.500	0.354	0	1	0.467	0.019	2	1	0.484	0.033	0	2	0.500	0.022	27	32	0.487	0.005	3	3	0.504	0.022	1	0	0.501	0.033	0	0
chrI	52632	T	C	45	57	0.484	0.004	35	39	0.461	0.005	28	29	0.503	0.005	37	44	0.473	0.005	0	0	0.500	0.354	0	0	0.467	0.019	1	3	0.484	0.033	0	2	0.500	0.022	24	28	0.487	0.005	3	0	0.504	0.022	0	0	0.501	0.033	0	0
chrI	52733	A	G	53	56	0.484	0.004	38	38	0.460	0.005	26	25	0.504	0.005	49	54	0.474	0.005	0	0	0.500	0.354	0	2	0.466	0.019	0	2	0.484	0.033	4	1	0.500	0.022	35	26	0.486	0.005	0	2	0.504	0.022	0	2	0.501	0.033	0	0
chrI	52846	G	A	29	61	0.485	0.004	41	47	0.461	0.005	18	27	0.503	0.005	34	43	0.473	0.005	0	0	0.500	0.354	0	0	0.470	0.019	0	0	0.484	0.033	0	2	0.500	0.022	40	22	0.486	0.005	0	0	0.504	0.022	1	0	0.501	0.033	0	0
chrI	52849	A	G	29	61	0.485	0.004	41	47	0.461	0.005	18	27	0.503	0.005	34	43	0.473	0.005	0	0	0.500	0.354	0	0	0.470	0.019	0	0	0.484	0.033	0	2	0.500	0.022	40	22	0.486	0.005	0	0	0.504	0.022	1	0	0.501	0.033	0	0
chrI	52858	T	C	32	59	0.485	0.004	36	49	0.461	0.005	22	30	0.503	0.005	34	47	0.473	0.005	0	0	0.500	0.354	0	1	0.470	0.019	2	0	0.484	0.033	1	2	0.500	0.022	36	19	0.486	0.005	1	0	0.504	0.022	1	0	0.501	0.033	0	0
chrI	52939	C	T	53	54	0.484	0.004	36	40	0.460	0.005	33	29	0.504	0.005	47	60	0.475	0.005	0	0	0.500	0.354	0	12	0.467	0.019	2	4	0.481	0.034	7	0	0.498	0.022	46	33	0.488	0.005	2	0	0.505	0.022	2	0	0.501	0.033	0	0
chrI	52951	G	T	52	55	0.484	0.004	36	41	0.460	0.005	33	32	0.504	0.005	47	63	0.475	0.005	0	0	0.500	0.354	2	12	0.467	0.019	2	4	0.481	0.034	7	0	0.498	0.022	45	34	0.488	0.005	1	0	0.505	0.022	2	0	0.501	0.033	0	0
chrI	52984	A	G	50	44	0.484	0.004	33	36	0.460	0.005	42	35	0.504	0.005	45	63	0.475	0.005	0	0	0.500	0.354	3	11	0.467	0.019	0	5	0.481	0.034	6	0	0.498	0.022	43	39	0.488	0.005	1	0	0.505	0.022	2	0	0.501	0.033	0	0
chrI	52996	A	G	54	37	0.484	0.004	35	37	0.460	0.005	40	36	0.504	0.005	43	57	0.475	0.005	0	0	0.500	0.354	3	10	0.467	0.019	0	6	0.481	0.034	6	0	0.498	0.022	38	38	0.488	0.005	1	0	0.505	0.022	2	0	0.501	0.033	0	0
chrI	53146	T	G	65	83	0.484	0.004	51	55	0.460	0.005	57	51	0.503	0.005	52	72	0.474	0.005	2	0	0.500	0.354	5	6	0.469	0.019	2	3	0.480	0.034	0	8	0.500	0.022	48	49	0.487	0.005	4	4	0.503	0.022	0	2	0.501	0.033	0	0
chrI	53167	A	G	51	77	0.484	0.004	48	53	0.460	0.005	52	53	0.503	0.005	54	68	0.474	0.005	2	0	0.500	0.354	6	6	0.469	0.019	4	4	0.480	0.034	0	9	0.500	0.022	56	53	0.487	0.005	4	2	0.503	0.022	0	1	0.501	0.033	0	0
chrI	53266	C	T	91	105	0.484	0.004	44	71	0.459	0.005	53	51	0.504	0.005	77	67	0.474	0.005	1	0	0.500	0.354	8	0	0.469	0.019	0	3	0.479	0.034	0	8	0.499	0.022	67	63	0.489	0.005	3	0	0.505	0.022	2	4	0.501	0.033	0	0
chrI	53542	C	T	95	99	0.483	0.004	50	85	0.460	0.005	61	48	0.505	0.005	63	89	0.474	0.005	0	0	0.500	0.354	2	4	0.466	0.019	0	4	0.478	0.033	3	3	0.499	0.022	63	71	0.489	0.005	8	3	0.506	0.022	1	8	0.503	0.034	0	0
chrI	53836	A	G	97	76	0.483	0.004	45	51	0.461	0.005	74	54	0.508	0.005	45	68	0.475	0.005	0	0	0.500	0.354	6	2	0.464	0.019	0	1	0.476	0.034	1	3	0.498	0.022	72	61	0.489	0.005	2	1	0.508	0.022	5	0	0.502	0.034	0	0
chrI	53843	C	T	95	80	0.483	0.004	44	51	0.461	0.005	70	52	0.508	0.005	46	63	0.475	0.005	0	0	0.500	0.354	6	1	0.464	0.019	0	1	0.476	0.034	1	3	0.498	0.022	70	62	0.489	0.005	1	2	0.508	0.022	5	0	0.502	0.034	0	0
chrI	53851	G	A	93	78	0.483	0.004	44	49	0.461	0.005	68	53	0.508	0.005	45	59	0.475	0.005	0	0	0.500	0.354	6	1	0.464	0.019	0	1	0.476	0.034	1	3	0.498	0.022	68	63	0.489	0.005	1	2	0.508	0.022	5	0	0.502	0.034	0	0
chrI	53935	A	T	114	86	0.483	0.004	58	64	0.461	0.005	62	51	0.508	0.005	56	82	0.475	0.005	0	1	0.500	0.354	0	3	0.464	0.019	0	4	0.476	0.034	2	2	0.498	0.022	74	43	0.489	0.005	5	4	0.508	0.022	0	0	0.502	0.034	1	0
chrI	54175	A	G	95	100	0.484	0.004	49	73	0.462	0.005	46	35	0.507	0.005	63	65	0.475	0.005	0	1	0.500	0.354	2	3	0.467	0.020	0	4	0.476	0.034	0	1	0.498	0.022	44	54	0.490	0.005	0	0	0.511	0.022	3	0	0.501	0.034	0	1
chrI	54198	G	A	100	97	0.484	0.004	49	71	0.462	0.005	54	37	0.507	0.005	63	71	0.475	0.005	0	1	0.500	0.354	1	2	0.467	0.020	0	2	0.476	0.034	0	1	0.498	0.022	48	60	0.490	0.005	0	0	0.511	0.022	6	1	0.501	0.034	0	1
chrI	54244	A	G	92	109	0.482	0.004	63	73	0.460	0.005	52	43	0.507	0.005	66	91	0.475	0.005	0	0	0.500	0.354	6	2	0.467	0.020	1	1	0.476	0.034	2	2	0.495	0.022	53	70	0.491	0.005	0	2	0.512	0.022	5	1	0.501	0.034	0	0
chrI	54319	T	C	101	114	0.482	0.004	75	69	0.460	0.005	55	48	0.506	0.005	76	90	0.475	0.005	0	0	0.500	0.354	7	1	0.466	0.020	1	0	0.480	0.034	5	3	0.495	0.022	59	65	0.491	0.005	2	2	0.512	0.022	3	2	0.501	0.034	0	0
chrI	54478	G	A	76	84	0.482	0.004	48	48	0.460	0.005	62	71	0.507	0.005	52	63	0.475	0.005	2	0	0.500	0.354	6	5	0.468	0.020	1	2	0.479	0.034	1	5	0.496	0.023	63	65	0.491	0.005	8	5	0.511	0.022	0	2	0.500	0.034	0	0
chrI	54481	T	C	76	84	0.482	0.004	48	48	0.460	0.005	62	71	0.507	0.005	52	63	0.475	0.005	2	0	0.500	0.354	6	5	0.468	0.020	1	2	0.479	0.034	1	5	0.496	0.023	63	65	0.491	0.005	8	5	0.511	0.022	0	2	0.499	0.034	0	0
chrI	54508	A	G	81	109	0.482	0.004	65	64	0.460	0.005	66	75	0.507	0.005	69	69	0.475	0.005	2	0	0.500	0.354	8	8	0.468	0.020	0	3	0.479	0.034	2	6	0.496	0.023	68	77	0.491	0.005	7	3	0.511	0.022	1	4	0.499	0.034	0	0
chrI	54661	G	T	50	76	0.483	0.004	42	57	0.460	0.005	50	85	0.507	0.005	47	59	0.474	0.005	0	0	0.500	0.354	13	9	0.469	0.020	0	6	0.476	0.035	3	11	0.496	0.023	82	57	0.492	0.005	3	7	0.514	0.022	0	1	0.499	0.034	0	0
chrI	54679	C	T	46	67	0.483	0.004	37	48	0.460	0.005	50	83	0.507	0.005	45	58	0.474	0.005	0	0	0.500	0.354	14	11	0.469	0.020	0	6	0.476	0.035	3	10	0.496	0.023	84	58	0.492	0.005	3	3	0.514	0.022	2	5	0.499	0.034	0	0
chrI	54742	A	C	38	48	0.482	0.004	24	41	0.460	0.005	47	64	0.507	0.005	31	43	0.474	0.005	0	0	0.500	0.354	11	8	0.467	0.020	2	2	0.481	0.035	1	6	0.498	0.023	63	51	0.493	0.005	7	7	0.514	0.022	0	2	0.499	0.034	1	0
chrI	54784	A	G	32	35	0.482	0.004	21	33	0.460	0.005	33	50	0.507	0.005	26	35	0.474	0.005	2	0	0.500	0.354	6	4	0.467	0.020	2	0	0.481	0.035	0	3	0.498	0.023	60	43	0.493	0.005	6	5	0.514	0.022	0	2	0.499	0.034	1	0
chrI	54806	T	C	33	34	0.482	0.004	20	33	0.460	0.005	29	37	0.507	0.005	24	32	0.474	0.005	2	0	0.500	0.354	1	3	0.467	0.020	2	0	0.481	0.035	0	4	0.498	0.023	50	38	0.493	0.005	6	4	0.514	0.022	0	0	0.499	0.034	1	0
chrI	55145	C	T	51	64	0.483	0.004	28	42	0.460	0.005	31	24	0.507	0.005	34	43	0.475	0.005	0	0	0.500	0.354	2	3	0.461	0.020	0	2	0.478	0.035	0	4	0.499	0.023	31	24	0.493	0.005	1	0	0.511	0.023	2	2	0.498	0.035	0	0
chrI	55171	A	G	52	67	0.483	0.004	32	44	0.460	0.005	28	19	0.507	0.005	36	45	0.475	0.005	0	0	0.500	0.354	2	3	0.461	0.020	0	2	0.478	0.035	0	4	0.499	0.023	33	26	0.493	0.005	1	0	0.511	0.023	0	1	0.498	0.035	0	0
chrI	55213	A	C	49	66	0.483	0.004	30	43	0.460	0.005	26	27	0.507	0.005	38	49	0.475	0.005	0	0	0.500	0.354	0	0	0.461	0.020	1	1	0.478	0.035	2	1	0.499	0.023	36	32	0.493	0.005	2	0	0.511	0.023	0	0	0.498	0.035	0	0
chrI	55256	A	G	55	65	0.483	0.004	29	43	0.460	0.005	29	28	0.507	0.005	37	52	0.474	0.005	0	0	0.500	0.354	0	1	0.469	0.020	2	1	0.481	0.036	3	1	0.497	0.023	37	34	0.492	0.005	2	0	0.510	0.023	1	2	0.499	0.035	0	0
chrI	55327	C	A	54	59	0.483	0.004	33	47	0.460	0.005	29	19	0.508	0.005	44	60	0.474	0.005	0	0	0.500	0.354	0	1	0.469	0.020	4	2	0.480	0.036	3	0	0.497	0.023	44	31	0.492	0.005	3	2	0.510	0.023	2	2	0.499	0.035	0	0
chrI	55470	A	G	38	69	0.483	0.004	33	63	0.461	0.005	21	13	0.509	0.005	37	51	0.475	0.005	0	0	0.500	0.354	0	1	0.463	0.020	1	2	0.480	0.036	0	0	0.496	0.023	20	25	0.494	0.005	0	0	0.510	0.023	0	1	0.502	0.035	0	0
chrI	55508	T	C	35	67	0.483	0.004	30	60	0.461	0.005	15	10	0.509	0.005	33	50	0.475	0.005	0	0	0.500	0.354	0	0	0.463	0.020	0	2	0.480	0.036	0	0	0.496	0.023	14	18	0.494	0.005	0	0	0.510	0.023	0	0	0.502	0.035	0	0
chrI	55688	T	C	44	34	0.483	0.004	25	53	0.461	0.005	8	10	0.508	0.005	26	32	0.474	0.005	0	0	0.500	0.354	0	0	0.464	0.020	0	1	0.483	0.036	0	0	0.498	0.023	11	9	0.494	0.005	0	0	0.511	0.023	0	0	0.501	0.036	0	0
chrI	55793	T	C	37	52	0.483	0.004	21	42	0.461	0.005	7	9	0.508	0.005	27	43	0.474	0.005	0	0	0.500	0.354	2	0	0.464	0.020	0	0	0.483	0.036	0	0	0.498	0.023	13	12	0.494	0.005	0	0	0.511	0.023	0	0	0.501	0.036	0	0
chrI	56007	A	G	54	51	0.483	0.004	24	33	0.461	0.005	15	24	0.508	0.005	34	49	0.474	0.005	0	0	0.500	0.354	4	7	0.464	0.020	5	1	0.483	0.036	6	1	0.498	0.023	24	16	0.494	0.005	4	1	0.511	0.023	1	2	0.501	0.036	0	0
chrI	56107	T	C	68	52	0.482	0.004	39	39	0.461	0.005	32	38	0.510	0.005	48	57	0.474	0.005	0	0	0.500	0.354	5	12	0.464	0.021	1	3	0.483	0.036	10	2	0.498	0.023	39	34	0.493	0.005	4	4	0.509	0.023	1	2	0.499	0.036	1	0
chrI	56129	T	C	70	52	0.482	0.004	40	42	0.461	0.005	29	26	0.510	0.005	49	52	0.474	0.005	0	0	0.500	0.354	4	11	0.464	0.021	2	3	0.483	0.036	4	1	0.498	0.023	37	32	0.493	0.005	5	5	0.509	0.023	0	0	0.499	0.036	1	0
chrI	56144	T	G	81	51	0.482	0.004	48	49	0.461	0.005	29	26	0.510	0.005	48	57	0.474	0.005	0	0	0.500	0.354	4	11	0.465	0.021	2	3	0.483	0.036	3	3	0.498	0.023	46	31	0.493	0.005	4	5	0.509	0.023	0	0	0.499	0.036	1	0
chrI	56195	A	G	84	59	0.482	0.004	47	49	0.461	0.005	32	23	0.510	0.005	37	60	0.474	0.005	0	0	0.500	0.354	1	7	0.465	0.021	3	2	0.483	0.036	2	3	0.498	0.023	53	29	0.493	0.005	6	2	0.509	0.023	0	0	0.499	0.036	1	0
chrI	56351	G	A	64	59	0.483	0.004	37	52	0.461	0.005	27	27	0.510	0.005	49	56	0.474	0.005	0	0	0.500	0.354	3	0	0.467	0.021	6	4	0.483	0.036	2	3	0.499	0.023	32	42	0.493	0.005	3	2	0.509	0.023	0	2	0.503	0.036	0	0
chrI	56786	G	A	78	58	0.483	0.004	40	46	0.460	0.005	29	22	0.511	0.005	35	44	0.474	0.005	0	0	0.500	0.354	3	5	0.470	0.021	6	0	0.482	0.036	4	4	0.501	0.024	36	48	0.494	0.005	8	5	0.508	0.023	2	1	0.503	0.036	0	0
chrI	56871	C	T	54	45	0.483	0.004	35	34	0.460	0.005	17	18	0.510	0.005	35	46	0.475	0.005	0	0	0.500	0.354	1	2	0.469	0.021	2	0	0.481	0.036	0	0	0.502	0.024	20	18	0.495	0.005	2	2	0.505	0.023	0	2	0.505	0.036	0	0
chrI	56878	T	C	50	40	0.483	0.004	32	31	0.460	0.005	14	18	0.510	0.005	33	42	0.475	0.005	0	0	0.500	0.354	1	4	0.469	0.021	1	0	0.481	0.036	0	0	0.502	0.024	16	17	0.495	0.005	0	2	0.505	0.023	0	2	0.505	0.036	0	0
chrI	56904	G	C	41	36	0.483	0.004	27	28	0.461	0.005	14	16	0.511	0.005	30	43	0.475	0.005	0	0	0.500	0.354	0	4	0.469	0.021	1	0	0.481	0.036	0	0	0.501	0.024	12	15	0.494	0.005	0	1	0.508	0.023	0	2	0.503	0.036	0	0
chrI	57041	C	T	71	68	0.483	0.004	45	55	0.461	0.005	44	42	0.511	0.005	60	81	0.475	0.005	0	0	0.500	0.354	2	3	0.469	0.021	0	3	0.481	0.036	4	4	0.501	0.024	42	48	0.494	0.005	2	4	0.508	0.023	2	4	0.503	0.036	0	0
chrI	57155	G	A	66	67	0.483	0.004	48	55	0.461	0.005	67	58	0.511	0.005	42	65	0.474	0.005	0	0	0.500	0.354	7	7	0.470	0.021	2	2	0.481	0.036	2	8	0.502	0.024	59	59	0.494	0.005	5	2	0.507	0.023	6	0	0.499	0.036	0	0
chrI	57320	C	T	87	93	0.483	0.004	57	49	0.461	0.005	57	65	0.509	0.005	52	83	0.473	0.005	0	0	0.500	0.354	10	1	0.472	0.021	5	3	0.476	0.036	5	9	0.502	0.024	83	72	0.495	0.005	1	2	0.508	0.023	5	4	0.497	0.036	0	0
chrI	57669	T	C	82	83	0.485	0.004	54	54	0.462	0.006	74	66	0.511	0.005	43	59	0.474	0.005	0	0	0.500	0.354	9	12	0.474	0.021	6	1	0.478	0.037	14	11	0.505	0.024	71	81	0.495	0.005	1	9	0.508	0.023	1	2	0.499	0.037	0	0
chrI	58073	G	A	65	53	0.483	0.004	41	38	0.462	0.005	83	91	0.511	0.005	41	38	0.473	0.005	0	0	0.500	0.354	10	7	0.472	0.021	5	0	0.478	0.037	5	6	0.505	0.024	77	87	0.496	0.005	8	11	0.511	0.023	2	0	0.497	0.037	0	0
chrI	58490	A	T	79	80	0.483	0.004	49	52	0.462	0.006	99	78	0.510	0.005	59	64	0.474	0.005	0	0	0.500	0.354	11	9	0.472	0.021	3	4	0.478	0.037	12	5	0.504	0.024	106	90	0.496	0.005	6	4	0.509	0.023	1	2	0.495	0.038	1	0
chrI	58494	C	T	79	80	0.483	0.004	49	52	0.462	0.006	99	78	0.510	0.005	59	64	0.474	0.005	0	0	0.500	0.354	11	9	0.472	0.021	3	4	0.478	0.037	12	5	0.504	0.024	106	90	0.496	0.005	6	4	0.509	0.023	1	2	0.495	0.038	1	0
chrI	58600	G	T	80	78	0.483	0.004	60	63	0.462	0.006	130	78	0.510	0.005	48	63	0.474	0.005	0	0	0.500	0.354	8	16	0.472	0.021	5	8	0.478	0.037	4	6	0.504	0.024	117	98	0.496	0.005	6	6	0.509	0.023	3	0	0.495	0.038	2	0
chrI	58794	G	A	73	94	0.484	0.004	45	59	0.463	0.006	73	70	0.510	0.005	58	68	0.474	0.005	1	0	0.500	0.354	9	16	0.472	0.021	2	5	0.478	0.037	0	8	0.504	0.024	74	86	0.497	0.005	4	8	0.510	0.023	4	0	0.495	0.038	0	0
chrI	58827	G	A	69	92	0.484	0.004	39	53	0.463	0.006	63	55	0.510	0.005	60	62	0.474	0.005	1	0	0.500	0.354	7	11	0.472	0.021	3	6	0.478	0.037	1	7	0.504	0.024	59	73	0.497	0.005	4	6	0.510	0.023	3	0	0.495	0.038	0	0
chrI	59073	C	T	78	81	0.484	0.005	51	44	0.460	0.006	49	56	0.510	0.005	44	73	0.474	0.005	1	0	0.500	0.354	6	8	0.470	0.022	5	0	0.480	0.038	4	9	0.503	0.025	59	72	0.495	0.005	0	2	0.511	0.024	4	0	0.495	0.038	0	0
chrI	59229	G	T	76	79	0.484	0.005	62	60	0.461	0.006	50	40	0.510	0.005	52	66	0.474	0.005	0	0	0.500	0.354	4	5	0.468	0.022	2	1	0.480	0.038	7	3	0.498	0.024	45	46	0.495	0.005	0	8	0.512	0.024	1	0	0.495	0.038	0	0
chrI	59349	A	C	76	79	0.484	0.005	44	31	0.460	0.006	44	28	0.511	0.006	49	52	0.472	0.005	0	0	0.500	0.354	3	4	0.468	0.022	0	3	0.478	0.038	4	1	0.502	0.025	43	44	0.494	0.005	4	1	0.512	0.024	5	5	0.495	0.038	0	0
chrI	59394	G	A	62	72	0.484	0.005	41	25	0.460	0.006	34	26	0.511	0.006	45	44	0.472	0.005	0	0	0.500	0.354	3	3	0.468	0.022	0	5	0.478	0.038	6	1	0.502	0.025	41	58	0.494	0.005	4	1	0.512	0.024	4	4	0.495	0.038	0	0
chrI	59475	C	T	69	52	0.484	0.005	27	33	0.460	0.006	27	29	0.510	0.006	50	53	0.473	0.005	0	2	0.500	0.354	1	0	0.466	0.022	0	0	0.479	0.038	5	0	0.502	0.025	49	55	0.495	0.005	2	1	0.512	0.024	0	1	0.495	0.038	0	0
chrI	59496	A	G	77	68	0.484	0.005	34	41	0.460	0.006	34	31	0.510	0.006	62	62	0.473	0.005	0	2	0.500	0.354	3	2	0.466	0.022	0	0	0.479	0.038	5	0	0.502	0.025	47	57	0.495	0.005	2	1	0.512	0.024	1	1	0.495	0.038	0	0
chrI	59659	C	G	92	91	0.484	0.005	60	56	0.460	0.006	72	72	0.511	0.006	57	77	0.472	0.005	0	0	0.500	0.354	6	11	0.466	0.022	1	1	0.479	0.038	7	9	0.502	0.025	90	95	0.494	0.005	5	8	0.511	0.024	4	4	0.494	0.038	0	1
chrI	59976	T	C	62	68	0.483	0.005	46	53	0.460	0.006	65	58	0.511	0.006	57	51	0.471	0.005	0	0	0.500	0.354	8	11	0.465	0.022	2	3	0.479	0.038	3	4	0.503	0.025	53	70	0.493	0.005	3	4	0.512	0.024	3	0	0.494	0.038	0	0
chrI	59985	T	C	60	71	0.483	0.005	52	56	0.460	0.006	69	63	0.511	0.006	54	53	0.471	0.005	0	0	0.500	0.354	8	12	0.465	0.022	2	3	0.479	0.038	3	4	0.503	0.025	57	73	0.493	0.005	5	3	0.512	0.024	3	0	0.494	0.038	0	0
chrI	60198	C	T	67	65	0.482	0.005	34	48	0.460	0.006	44	55	0.511	0.006	42	44	0.470	0.005	0	0	0.500	0.354	1	2	0.464	0.023	2	0	0.479	0.039	5	1	0.503	0.025	45	59	0.494	0.005	3	0	0.512	0.024	4	2	0.497	0.039	0	0
chrI	60246	C	T	66	69	0.482	0.005	34	34	0.460	0.006	44	55	0.511	0.006	43	38	0.470	0.005	0	0	0.500	0.354	2	4	0.464	0.023	2	1	0.479	0.039	4	3	0.502	0.026	58	44	0.493	0.005	2	2	0.508	0.024	3	1	0.497	0.039	0	0
chrI	60384	C	T	77	76	0.481	0.005	47	55	0.460	0.006	46	59	0.512	0.006	50	55	0.470	0.005	0	0	0.500	0.354	1	0	0.464	0.023	1	3	0.479	0.038	7	3	0.502	0.026	58	72	0.494	0.005	3	3	0.508	0.024	2	0	0.497	0.039	0	0
chrI	60417	C	T	82	76	0.481	0.005	50	64	0.460	0.006	50	67	0.512	0.006	56	55	0.470	0.005	0	0	0.500	0.354	1	2	0.464	0.023	1	4	0.479	0.038	6	2	0.502	0.026	64	77	0.494	0.005	4	4	0.508	0.024	1	0	0.497	0.039	0	0
chrI	60526	A	G	85	93	0.481	0.005	47	39	0.460	0.006	58	55	0.512	0.006	43	48	0.470	0.005	0	0	0.500	0.354	2	5	0.464	0.023	3	4	0.479	0.038	6	2	0.502	0.026	64	57	0.494	0.005	3	2	0.508	0.024	2	0	0.497	0.039	0	0
chrI	60774	T	C	94	117	0.481	0.005	63	63	0.460	0.006	78	99	0.512	0.006	70	88	0.470	0.005	0	0	0.500	0.354	16	8	0.464	0.023	0	4	0.479	0.038	9	9	0.502	0.026	111	113	0.494	0.005	5	2	0.508	0.024	9	3	0.497	0.039	0	0
chrI	60912	A	G	91	110	0.481	0.005	65	52	0.459	0.006	97	95	0.513	0.006	72	76	0.470	0.005	0	0	0.500	0.354	16	11	0.464	0.023	5	12	0.479	0.038	11	8	0.502	0.026	78	101	0.494	0.005	6	5	0.509	0.025	3	2	0.497	0.039	0	0
chrI	62308	T	C	66	83	0.480	0.005	31	45	0.464	0.006	92	76	0.511	0.006	47	65	0.469	0.005	0	0	0.500	0.354	5	12	0.465	0.023	1	5	0.484	0.039	9	5	0.501	0.026	96	66	0.496	0.005	7	7	0.510	0.025	8	5	0.496	0.040	0	0
chrI	62361	T	C	69	80	0.480	0.005	40	35	0.464	0.006	91	83	0.512	0.006	54	52	0.469	0.005	0	0	0.500	0.354	10	11	0.465	0.023	1	9	0.484	0.039	13	8	0.502	0.026	82	72	0.496	0.005	5	8	0.510	0.025	8	3	0.496	0.040	0	0
chrI	62654	C	T	52	48	0.479	0.005	40	37	0.464	0.006	37	21	0.512	0.006	40	36	0.469	0.006	0	0	0.500	0.354	1	2	0.468	0.023	0	2	0.484	0.039	2	0	0.502	0.026	39	30	0.496	0.005	0	0	0.510	0.025	0	0	0.496	0.040	0	0
chrI	63520	T	C	67	72	0.479	0.005	58	54	0.465	0.006	55	38	0.513	0.006	52	51	0.468	0.006	0	0	0.500	0.354	0	3	0.468	0.023	3	3	0.480	0.040	5	4	0.500	0.027	62	61	0.497	0.006	1	1	0.512	0.025	2	3	0.501	0.041	0	0
chrI	64483	G	A	92	97	0.476	0.005	58	67	0.469	0.006	38	37	0.513	0.006	62	77	0.468	0.006	1	0	0.500	0.354	6	4	0.470	0.024	3	3	0.476	0.041	2	1	0.500	0.027	53	34	0.499	0.006	3	5	0.512	0.026	5	3	0.505	0.041	0	0
chrI	65365	G	A	43	51	0.476	0.005	37	32	0.469	0.006	24	27	0.512	0.006	36	38	0.466	0.006	0	0	0.500	0.354	0	0	0.470	0.024	2	0	0.476	0.041	2	1	0.504	0.028	26	32	0.498	0.006	0	5	0.512	0.026	0	0	0.504	0.042	0	0
chrI	65451	A	C	29	41	0.476	0.005	32	27	0.469	0.006	17	20	0.512	0.006	31	31	0.466	0.006	0	0	0.500	0.354	0	2	0.470	0.024	1	0	0.476	0.041	0	2	0.504	0.028	26	24	0.498	0.006	0	4	0.512	0.026	0	0	0.504	0.042	0	0
chrI	65453	A	G	29	41	0.476	0.005	32	27	0.469	0.006	17	20	0.512	0.006	31	31	0.466	0.006	0	0	0.500	0.354	0	2	0.470	0.024	1	0	0.476	0.041	0	2	0.504	0.028	26	24	0.498	0.006	0	4	0.512	0.026	0	0	0.504	0.042	0	0
chrI	65506	T	C	19	30	0.476	0.005	21	16	0.469	0.006	14	15	0.512	0.006	20	25	0.466	0.006	0	0	0.500	0.354	0	3	0.470	0.024	1	0	0.476	0.041	0	1	0.504	0.028	12	14	0.498	0.006	2	3	0.512	0.026	0	0	0.504	0.042	0	0
chrI	65514	A	T	21	30	0.476	0.005	21	15	0.469	0.006	14	14	0.512	0.006	25	24	0.466	0.006	0	0	0.500	0.354	0	3	0.470	0.024	2	0	0.476	0.041	0	1	0.504	0.028	15	12	0.498	0.006	2	3	0.512	0.026	0	0	0.504	0.042	0	0
chrI	65570	A	G	16	22	0.476	0.005	14	15	0.469	0.006	4	6	0.512	0.006	18	13	0.466	0.006	0	0	0.500	0.354	0	0	0.470	0.024	2	0	0.476	0.041	0	1	0.504	0.028	8	10	0.498	0.006	2	2	0.512	0.026	0	0	0.504	0.042	0	0
chrI	65590	T	C	15	19	0.476	0.005	11	19	0.469	0.006	4	6	0.512	0.006	15	13	0.466	0.006	0	0	0.500	0.354	0	0	0.470	0.024	0	0	0.476	0.041	0	1	0.504	0.028	6	7	0.498	0.006	1	0	0.512	0.026	0	0	0.504	0.042	0	0
chrI	65871	G	A	25	26	0.477	0.005	26	14	0.471	0.006	22	21	0.512	0.006	24	26	0.465	0.006	0	0	0.500	0.354	4	2	0.472	0.025	0	1	0.477	0.041	2	0	0.508	0.028	28	26	0.497	0.006	0	1	0.513	0.026	1	0	0.504	0.043	0	0
chrI	65892	A	C	31	26	0.477	0.005	25	13	0.471	0.006	28	25	0.512	0.006	25	28	0.465	0.006	0	0	0.500	0.354	4	6	0.472	0.025	0	1	0.477	0.041	2	1	0.508	0.028	33	23	0.497	0.006	0	3	0.513	0.026	0	0	0.504	0.043	0	0
chrI	65910	T	C	31	30	0.477	0.005	23	18	0.471	0.006	27	30	0.512	0.006	23	31	0.465	0.006	0	0	0.500	0.354	4	7	0.472	0.025	0	1	0.477	0.041	2	2	0.508	0.028	35	25	0.497	0.006	0	3	0.513	0.026	0	0	0.504	0.043	0	0
chrI	65991	G	A	45	32	0.476	0.005	33	21	0.469	0.006	37	37	0.512	0.006	29	36	0.464	0.006	0	0	0.500	0.354	7	4	0.472	0.025	4	1	0.473	0.042	0	2	0.506	0.029	46	36	0.499	0.006	3	4	0.513	0.026	0	1	0.504	0.043	0	0
chrI	66003	T	C	44	32	0.476	0.005	35	23	0.469	0.006	36	38	0.512	0.006	29	35	0.464	0.006	0	0	0.500	0.354	4	3	0.472	0.025	4	1	0.473	0.042	0	1	0.506	0.029	46	37	0.499	0.006	3	4	0.513	0.026	0	1	0.504	0.043	0	0
chrI	66033	A	G	46	36	0.476	0.005	47	23	0.469	0.006	32	41	0.512	0.006	33	46	0.465	0.006	0	0	0.500	0.354	1	1	0.467	0.025	6	1	0.473	0.042	0	2	0.503	0.029	43	38	0.500	0.006	1	3	0.510	0.026	0	2	0.505	0.043	0	0
chrI	66841	G	A	61	76	0.475	0.005	42	54	0.469	0.006	45	41	0.512	0.006	58	68	0.464	0.006	0	0	0.500	0.354	1	6	0.470	0.025	0	1	0.473	0.042	3	3	0.508	0.029	49	43	0.500	0.006	4	0	0.508	0.026	2	0	0.506	0.044	0	0
chrI	67269	A	G	79	75	0.475	0.005	48	45	0.468	0.006	57	59	0.512	0.006	41	61	0.465	0.006	0	0	0.500	0.354	1	6	0.470	0.025	2	2	0.477	0.042	1	2	0.510	0.028	67	59	0.501	0.006	2	1	0.507	0.027	3	0	0.506	0.044	0	0
chrI	67275	G	A	79	78	0.475	0.005	47	40	0.468	0.006	61	59	0.512	0.006	43	60	0.465	0.006	0	0	0.500	0.354	1	7	0.470	0.025	3	2	0.477	0.042	2	2	0.510	0.028	62	66	0.501	0.006	2	1	0.507	0.027	2	0	0.506	0.044	0	0
chrI	67421	A	C	65	56	0.473	0.005	35	33	0.468	0.006	50	54	0.511	0.006	28	50	0.466	0.006	0	1	0.500	0.354	4	13	0.470	0.025	6	4	0.477	0.042	7	5	0.510	0.028	99	59	0.501	0.006	6	6	0.507	0.027	2	4	0.506	0.044	0	0
chrI	67441	G	A	60	49	0.473	0.005	31	34	0.468	0.006	48	51	0.511	0.006	31	55	0.466	0.006	0	2	0.500	0.354	4	11	0.470	0.025	5	4	0.477	0.042	9	5	0.510	0.029	97	61	0.501	0.006	10	7	0.507	0.027	4	3	0.506	0.044	0	0
chrI	67476	C	G	77	70	0.473	0.005	40	41	0.469	0.006	63	51	0.512	0.006	50	62	0.466	0.006	0	1	0.500	0.354	2	10	0.470	0.025	5	3	0.476	0.043	6	5	0.513	0.029	86	63	0.501	0.006	6	6	0.507	0.027	3	3	0.506	0.044	0	0
chrI	68785	A	C	48	47	0.471	0.005	30	51	0.471	0.006	77	61	0.505	0.006	36	42	0.470	0.006	0	0	0.500	0.354	8	10	0.472	0.026	4	4	0.477	0.043	5	5	0.521	0.029	86	85	0.504	0.006	9	10	0.515	0.026	0	6	0.497	0.043	0	0
chrI	69417	G	T	44	51	0.472	0.005	21	23	0.474	0.006	81	63	0.506	0.006	30	47	0.470	0.006	1	0	0.500	0.354	12	6	0.477	0.026	6	2	0.480	0.043	10	3	0.520	0.029	81	71	0.507	0.006	7	3	0.516	0.027	3	6	0.502	0.045	0	0
chrI	69603	T	C	30	42	0.472	0.005	21	37	0.474	0.006	33	17	0.506	0.006	34	32	0.470	0.006	0	0	0.500	0.354	2	0	0.477	0.026	1	0	0.480	0.043	0	1	0.520	0.029	20	32	0.507	0.006	0	2	0.516	0.027	0	0	0.502	0.045	0	0
chrI	69675	G	A	27	40	0.472	0.005	13	34	0.474	0.006	24	14	0.506	0.006	26	34	0.470	0.006	0	0	0.500	0.354	2	0	0.477	0.026	1	0	0.480	0.043	0	0	0.520	0.029	17	29	0.507	0.006	2	2	0.516	0.027	0	0	0.502	0.045	0	0
chrI	69678	A	G	27	40	0.472	0.005	13	34	0.474	0.006	24	14	0.506	0.006	26	34	0.470	0.006	0	0	0.500	0.354	2	0	0.477	0.026	1	0	0.480	0.043	0	0	0.520	0.029	17	29	0.507	0.006	2	2	0.516	0.027	0	0	0.502	0.045	0	0
chrI	69731	G	A	37	40	0.472	0.005	18	31	0.474	0.006	31	14	0.506	0.006	34	37	0.470	0.006	0	0	0.500	0.354	2	0	0.477	0.026	1	0	0.480	0.043	0	0	0.520	0.029	17	33	0.507	0.006	0	3	0.516	0.027	0	0	0.502	0.045	0	0
chrI	69759	G	A	33	37	0.472	0.005	19	31	0.474	0.006	25	15	0.506	0.006	29	34	0.470	0.006	0	0	0.500	0.354	2	0	0.477	0.026	3	0	0.480	0.043	0	0	0.520	0.029	14	32	0.507	0.006	0	3	0.516	0.027	0	0	0.502	0.045	0	0
chrI	69849	C	T	1	3	0.473	0.005	0	1	0.475	0.006	8	9	0.506	0.006	1	0	0.469	0.006	0	0	0.500	0.354	0	0	0.477	0.026	1	0	0.480	0.043	0	0	0.520	0.029	6	17	0.508	0.006	2	0	0.516	0.027	0	0	0.502	0.045	0	0
chrI	70024	T	C	44	64	0.474	0.005	29	48	0.476	0.006	56	58	0.507	0.006	40	53	0.469	0.006	0	0	0.500	0.354	3	8	0.477	0.026	4	0	0.480	0.043	10	3	0.520	0.029	55	50	0.508	0.006	3	6	0.516	0.027	7	1	0.507	0.046	0	0
chrI	70045	A	G	41	69	0.474	0.005	30	42	0.476	0.006	52	53	0.507	0.006	46	47	0.469	0.006	0	0	0.500	0.354	3	7	0.477	0.026	4	1	0.480	0.043	7	1	0.520	0.029	54	42	0.508	0.006	3	5	0.516	0.027	9	1	0.507	0.046	0	0
chrI	70071	C	T	44	60	0.474	0.005	33	41	0.476	0.006	49	50	0.507	0.006	47	45	0.469	0.006	0	0	0.500	0.354	3	8	0.477	0.026	4	1	0.480	0.043	6	1	0.520	0.029	55	38	0.508	0.006	2	3	0.516	0.027	7	1	0.507	0.046	0	0
chrI	70280	A	G	52	77	0.473	0.005	35	42	0.475	0.006	25	23	0.507	0.006	46	43	0.468	0.006	0	0	0.500	0.354	6	1	0.477	0.026	1	3	0.480	0.043	1	0	0.520	0.029	32	37	0.508	0.006	0	4	0.516	0.027	0	0	0.507	0.046	0	0
chrI	71601	G	A	30	21	0.472	0.005	22	20	0.471	0.006	2	5	0.508	0.007	19	25	0.461	0.006	0	0	0.500	0.354	0	1	0.472	0.026	0	0	0.480	0.043	0	0	0.515	0.030	9	13	0.508	0.006	0	0	0.517	0.028	2	0	0.502	0.048	0	0
chrI	74327	T	C	58	82	0.469	0.006	47	51	0.475	0.007	66	51	0.504	0.007	52	56	0.468	0.006	0	0	0.500	0.354	8	3	0.478	0.027	3	5	0.476	0.047	3	4	0.532	0.032	81	73	0.511	0.006	7	7	0.531	0.030	2	0	0.493	0.050	0	0
chrI	74572	A	G	57	93	0.470	0.005	50	47	0.473	0.007	91	61	0.504	0.007	61	58	0.469	0.006	0	0	0.500	0.354	7	8	0.477	0.027	5	6	0.475	0.048	4	4	0.532	0.032	85	67	0.511	0.006	4	3	0.528	0.030	2	0	0.493	0.050	2	0
chrI	75211	T	C	53	57	0.470	0.006	48	38	0.477	0.007	47	58	0.502	0.007	48	56	0.469	0.006	0	0	0.500	0.354	5	3	0.479	0.028	2	0	0.475	0.048	7	0	0.533	0.032	63	48	0.513	0.006	3	2	0.528	0.030	0	6	0.499	0.051	0	0
chrI	76368	G	C	47	63	0.468	0.006	29	33	0.479	0.007	34	21	0.504	0.007	45	42	0.471	0.007	0	0	0.500	0.354	2	2	0.476	0.029	0	0	0.482	0.051	4	1	0.533	0.033	33	29	0.510	0.007	3	2	0.528	0.031	2	0	0.490	0.053	0	0
chrI	76386	G	A	52	56	0.468	0.006	30	31	0.479	0.007	38	25	0.504	0.007	46	43	0.471	0.007	0	0	0.500	0.354	3	5	0.476	0.029	0	0	0.482	0.051	5	0	0.533	0.033	31	36	0.510	0.007	2	3	0.528	0.031	2	0	0.490	0.053	0	0
chrI	76417	T	C	52	56	0.470	0.006	34	32	0.482	0.007	37	22	0.504	0.007	45	41	0.471	0.007	0	0	0.500	0.354	3	5	0.476	0.029	0	0	0.488	0.052	4	0	0.533	0.033	37	32	0.511	0.007	0	3	0.528	0.031	2	0	0.495	0.053	0	0
chrI	76456	G	A	65	57	0.470	0.006	36	38	0.482	0.007	39	21	0.504	0.007	54	35	0.471	0.007	0	0	0.500	0.354	2	1	0.476	0.029	2	0	0.488	0.052	2	2	0.533	0.033	42	35	0.511	0.007	0	3	0.528	0.031	1	0	0.495	0.053	0	0
chrI	76496	A	G	53	46	0.470	0.006	27	28	0.482	0.007	29	22	0.504	0.007	49	34	0.471	0.007	0	0	0.500	0.354	3	3	0.476	0.029	2	0	0.488	0.052	0	1	0.533	0.033	32	34	0.511	0.007	0	3	0.528	0.031	0	0	0.495	0.053	0	0
chrI	76497	A	G	53	46	0.470	0.006	27	28	0.482	0.007	29	22	0.504	0.007	49	34	0.471	0.007	0	0	0.500	0.354	3	3	0.476	0.029	2	0	0.488	0.052	0	1	0.533	0.033	32	34	0.511	0.007	0	3	0.528	0.031	0	0	0.495	0.053	0	0
chrI	77115	G	T	33	52	0.469	0.006	27	40	0.485	0.007	17	13	0.503	0.007	31	38	0.473	0.007	0	0	0.500	0.354	2	0	0.476	0.029	1	0	0.480	0.053	0	0	0.533	0.033	10	21	0.510	0.007	0	0	0.527	0.032	2	0	0.495	0.054	0	0
chrI	77351	C	T	60	51	0.470	0.006	31	41	0.487	0.007	30	19	0.505	0.007	37	35	0.472	0.007	0	0	0.500	0.354	5	3	0.480	0.030	0	0	0.484	0.054	0	2	0.534	0.034	23	17	0.513	0.007	4	1	0.528	0.032	4	2	0.500	0.055	0	0
chrI	78829	G	A	72	104	0.464	0.006	55	56	0.490	0.008	57	57	0.505	0.008	65	83	0.478	0.007	0	0	0.500	0.354	2	9	0.487	0.030	0	0	0.477	0.058	5	1	0.548	0.036	73	51	0.511	0.007	7	3	0.532	0.034	3	1	0.500	0.060	0	0
chrI	81442	G	A	61	97	0.457	0.007	53	70	0.493	0.008	68	60	0.504	0.008	53	67	0.483	0.008	0	0	0.500	0.354	12	3	0.493	0.036	1	1	0.493	0.065	3	0	0.549	0.042	79	62	0.526	0.008	7	2	0.550	0.036	0	0	0.506	0.072	0	0
chrI	82379	G	A	64	71	0.456	0.007	48	43	0.493	0.008	39	70	0.508	0.009	68	59	0.483	0.008	0	0	0.500	0.354	3	7	0.500	0.037	5	0	0.489	0.070	8	1	0.552	0.043	92	75	0.522	0.008	4	2	0.544	0.037	0	0	0.506	0.072	2	0
chrI	85154	G	A	86	90	0.454	0.007	53	42	0.494	0.009	47	52	0.502	0.009	61	57	0.484	0.008	0	0	0.500	0.354	9	1	0.511	0.040	0	1	0.504	0.074	2	3	0.549	0.046	65	68	0.522	0.008	3	3	0.547	0.039	1	0	0.499	0.077	0	0
chrI	85480	C	T	71	79	0.454	0.007	45	44	0.494	0.009	42	60	0.502	0.009	50	59	0.484	0.008	0	0	0.500	0.354	3	3	0.511	0.040	0	2	0.504	0.074	3	3	0.549	0.046	50	48	0.522	0.008	4	2	0.547	0.039	2	2	0.499	0.077	2	0
chrI	85751	C	T	74	71	0.453	0.007	45	38	0.493	0.009	24	23	0.499	0.009	42	57	0.483	0.008	0	0	0.500	0.354	1	1	0.511	0.040	0	0	0.505	0.078	2	0	0.549	0.047	29	28	0.522	0.009	2	0	0.548	0.040	5	0	0.509	0.081	0	0
chrI	88173	C	A	73	79	0.450	0.007	44	49	0.489	0.009	34	37	0.497	0.009	65	55	0.481	0.008	0	0	0.500	0.354	3	0	0.500	0.040	0	0	0.505	0.083	6	4	0.522	0.047	32	40	0.523	0.009	2	0	0.560	0.040	0	0	0.484	0.082	0	0
chrI	88212	C	T	73	84	0.450	0.007	53	44	0.489	0.009	43	28	0.497	0.009	53	59	0.481	0.008	0	0	0.500	0.354	4	0	0.500	0.040	0	0	0.505	0.083	4	4	0.522	0.047	35	41	0.523	0.009	0	0	0.560	0.040	0	0	0.484	0.082	0	0
chrI	88393	A	C	66	107	0.450	0.007	51	59	0.491	0.009	23	25	0.497	0.009	59	54	0.482	0.008	0	0	0.500	0.354	2	0	0.500	0.040	0	0	0.515	0.083	0	0	0.523	0.049	25	18	0.521	0.009	3	0	0.560	0.040	0	1	0.484	0.082	0	0
chrI	88638	A	G	70	113	0.449	0.007	40	42	0.490	0.009	20	38	0.497	0.009	53	52	0.484	0.009	0	0	0.500	0.354	5	0	0.500	0.040	2	0	0.506	0.089	3	1	0.524	0.050	62	43	0.522	0.009	4	0	0.558	0.041	4	0	0.501	0.082	0	0
chrI	88645	G	C	68	112	0.449	0.007	40	41	0.490	0.009	22	34	0.497	0.009	55	51	0.484	0.009	0	0	0.500	0.354	5	0	0.500	0.040	2	0	0.506	0.089	4	1	0.524	0.050	62	44	0.522	0.009	4	0	0.558	0.041	4	0	0.501	0.082	0	0
chrI	88782	G	A	65	108	0.448	0.007	64	72	0.489	0.009	43	48	0.497	0.009	66	72	0.481	0.008	0	0	0.500	0.354	15	5	0.500	0.040	2	5	0.505	0.083	5	6	0.524	0.050	64	60	0.522	0.009	6	5	0.549	0.040	7	2	0.501	0.078	0	0
chrI	88812	A	G	68	116	0.448	0.007	71	74	0.489	0.009	41	39	0.497	0.009	66	76	0.481	0.008	0	1	0.500	0.354	13	8	0.500	0.040	2	6	0.505	0.083	4	6	0.524	0.050	67	58	0.522	0.009	7	4	0.549	0.040	8	2	0.501	0.078	0	0
chrI	89010	T	C	71	84	0.448	0.007	48	48	0.489	0.009	33	41	0.497	0.009	57	50	0.481	0.008	0	0	0.500	0.354	4	0	0.500	0.040	0	2	0.505	0.083	1	1	0.524	0.050	56	37	0.522	0.009	2	1	0.549	0.040	0	0	0.501	0.078	0	1
chrI	89060	C	T	95	86	0.448	0.007	53	56	0.492	0.009	40	44	0.497	0.009	48	59	0.483	0.008	0	1	0.500	0.354	7	0	0.500	0.040	0	1	0.505	0.083	0	2	0.531	0.048	50	46	0.520	0.008	1	0	0.549	0.040	0	0	0.501	0.074	1	0
chrI	89266	A	C	81	98	0.448	0.007	64	54	0.492	0.009	26	42	0.497	0.009	69	71	0.483	0.008	0	0	0.500	0.354	4	3	0.500	0.040	2	0	0.505	0.083	2	6	0.531	0.048	30	37	0.520	0.008	0	0	0.549	0.040	5	0	0.501	0.074	0	0
chrI	89268	T	C	81	98	0.448	0.007	64	54	0.492	0.009	26	42	0.497	0.009	69	71	0.483	0.008	0	0	0.500	0.354	4	3	0.500	0.040	2	0	0.505	0.083	2	6	0.531	0.048	30	37	0.520	0.008	0	0	0.549	0.040	5	0	0.501	0.074	0	0
chrI	89334	T	C	71	95	0.448	0.007	63	59	0.492	0.009	26	50	0.497	0.009	60	72	0.483	0.008	0	0	0.500	0.354	2	3	0.500	0.040	0	3	0.505	0.083	2	1	0.531	0.048	35	38	0.520	0.008	4	3	0.549	0.040	2	0	0.501	0.074	0	0
chrI	89430	C	T	93	97	0.446	0.007	55	66	0.489	0.009	44	46	0.498	0.009	63	57	0.484	0.008	0	2	0.500	0.354	2	1	0.500	0.040	0	3	0.505	0.083	6	0	0.531	0.048	37	45	0.520	0.008	3	0	0.549	0.040	0	0	0.501	0.074	0	0
chrI	89433	A	G	93	97	0.446	0.007	55	66	0.489	0.009	44	46	0.498	0.009	63	57	0.484	0.008	0	2	0.500	0.354	2	1	0.500	0.040	0	3	0.505	0.083	6	0	0.531	0.048	37	45	0.520	0.008	3	0	0.549	0.040	0	0	0.501	0.074	0	0
chrI	89472	A	G	94	98	0.446	0.007	59	61	0.489	0.009	43	56	0.498	0.009	70	56	0.484	0.008	0	0	0.500	0.354	1	0	0.500	0.040	0	4	0.505	0.083	5	2	0.531	0.048	43	52	0.520	0.008	3	0	0.549	0.040	2	2	0.501	0.074	0	0
chrI	89484	C	G	99	89	0.446	0.007	60	58	0.489	0.009	44	55	0.498	0.009	70	56	0.484	0.008	0	0	0.500	0.354	1	0	0.500	0.040	0	3	0.505	0.083	4	2	0.531	0.048	52	58	0.520	0.008	3	0	0.549	0.040	2	2	0.501	0.074	0	0
chrI	89494	A	G	97	90	0.446	0.007	61	55	0.489	0.009	36	51	0.498	0.009	71	57	0.484	0.008	0	0	0.500	0.354	2	0	0.500	0.040	0	3	0.505	0.083	4	5	0.531	0.048	48	52	0.520	0.008	3	0	0.549	0.040	2	2	0.501	0.074	0	0
chrI	89561	T	C	74	87	0.446	0.007	53	46	0.489	0.009	44	48	0.498	0.009	60	51	0.484	0.008	0	0	0.500	0.354	1	6	0.500	0.040	0	3	0.505	0.083	2	4	0.531	0.048	58	56	0.520	0.008	3	0	0.548	0.040	2	1	0.501	0.074	0	0
chrI	89679	T	A	52	92	0.446	0.007	52	64	0.489	0.009	38	55	0.498	0.009	63	59	0.484	0.008	0	0	0.500	0.354	0	1	0.500	0.040	0	1	0.505	0.083	3	2	0.531	0.048	51	58	0.520	0.008	2	5	0.548	0.040	0	6	0.501	0.074	0	0
chrI	89705	T	C	52	93	0.446	0.007	49	65	0.489	0.009	39	51	0.498	0.009	55	64	0.484	0.008	0	0	0.500	0.354	0	3	0.500	0.040	0	1	0.505	0.083	3	2	0.531	0.048	45	66	0.520	0.008	1	6	0.548	0.040	0	4	0.501	0.074	0	0
chrI	89805	C	T	72	107	0.446	0.007	64	59	0.489	0.009	53	61	0.498	0.009	60	63	0.484	0.008	0	0	0.500	0.354	1	12	0.500	0.040	2	2	0.505	0.083	2	11	0.531	0.048	69	65	0.520	0.008	6	4	0.548	0.040	2	2	0.501	0.074	0	0
chrI	89979	A	G	94	91	0.444	0.007	56	60	0.489	0.009	54	42	0.496	0.009	50	67	0.485	0.008	0	0	0.500	0.354	1	4	0.500	0.040	2	2	0.492	0.089	0	1	0.531	0.050	42	32	0.517	0.009	0	0	0.551	0.041	0	0	0.501	0.078	0	2
chrI	90064	G	T	59	67	0.444	0.007	54	35	0.489	0.009	36	37	0.496	0.009	52	51	0.485	0.008	0	0	0.500	0.354	3	1	0.500	0.040	1	0	0.492	0.089	1	0	0.531	0.050	42	30	0.517	0.009	4	0	0.551	0.041	1	0	0.501	0.078	0	0
chrI	93789	T	A	66	81	0.450	0.007	50	48	0.504	0.009	48	59	0.499	0.009	57	49	0.488	0.008	0	0	0.500	0.354	4	5	0.512	0.038	0	2	0.529	0.075	5	2	0.530	0.047	60	62	0.526	0.008	2	5	0.547	0.040	0	0	0.526	0.065	0	0
chrI	94472	G	A	36	32	0.450	0.007	50	23	0.504	0.009	15	16	0.499	0.009	30	23	0.488	0.008	0	0	0.500	0.354	0	0	0.512	0.038	0	0	0.530	0.075	0	0	0.530	0.047	31	32	0.526	0.008	0	1	0.547	0.040	0	0	0.526	0.065	0	0
chrI	99471	A	G	76	79	0.453	0.007	58	36	0.502	0.009	40	37	0.498	0.009	54	50	0.493	0.008	0	0	0.500	0.354	5	4	0.510	0.040	3	0	0.533	0.071	1	2	0.546	0.047	38	46	0.528	0.008	0	1	0.549	0.042	0	0	0.519	0.058	0	0
chrI	99871	G	T	51	59	0.453	0.007	26	32	0.502	0.009	27	18	0.498	0.009	24	31	0.492	0.008	0	0	0.500	0.354	0	5	0.510	0.040	0	0	0.533	0.071	2	4	0.546	0.047	28	31	0.528	0.008	2	0	0.549	0.042	0	2	0.519	0.058	0	0
chrI	101820	T	C	52	70	0.452	0.007	46	38	0.501	0.009	44	41	0.496	0.009	51	52	0.494	0.008	0	0	0.500	0.354	4	6	0.505	0.040	3	2	0.533	0.071	1	3	0.546	0.047	50	37	0.528	0.008	7	3	0.547	0.042	3	1	0.511	0.060	1	0
chrI	104128	T	C	77	106	0.457	0.007	64	61	0.507	0.009	43	50	0.497	0.009	55	64	0.495	0.008	0	0	0.500	0.354	0	2	0.505	0.040	0	4	0.535	0.072	2	1	0.545	0.047	38	42	0.524	0.008	5	0	0.544	0.042	2	1	0.511	0.060	0	0
chrI	107538	G	A	82	108	0.455	0.007	52	56	0.505	0.009	75	84	0.505	0.009	50	71	0.493	0.009	0	0	0.500	0.354	7	5	0.518	0.042	4	0	0.535	0.072	4	8	0.554	0.049	80	68	0.524	0.009	8	7	0.535	0.045	1	2	0.512	0.062	0	0
chrI	107970	A	G	72	97	0.456	0.007	50	64	0.504	0.009	46	53	0.509	0.009	59	72	0.491	0.009	0	0	0.500	0.354	4	1	0.518	0.042	0	4	0.535	0.072	4	0	0.553	0.047	54	47	0.523	0.009	6	8	0.538	0.044	0	1	0.512	0.062	0	0
chrI	108108	A	G	72	73	0.456	0.007	47	54	0.504	0.009	53	42	0.509	0.009	54	56	0.491	0.009	0	0	0.500	0.354	2	4	0.518	0.042	1	0	0.535	0.072	1	2	0.553	0.047	62	47	0.523	0.009	6	5	0.538	0.044	4	0	0.512	0.062	1	0
chrI	109735	A	G	63	78	0.456	0.007	42	50	0.505	0.009	72	71	0.518	0.009	47	69	0.494	0.009	0	0	0.500	0.354	6	19	0.523	0.038	3	3	0.529	0.066	7	2	0.529	0.045	85	79	0.529	0.008	5	9	0.537	0.040	5	5	0.512	0.062	0	0
chrI	110101	G	T	65	90	0.459	0.007	57	43	0.505	0.009	74	73	0.520	0.009	60	54	0.493	0.009	0	0	0.500	0.354	3	1	0.517	0.040	0	3	0.535	0.064	4	2	0.534	0.047	64	72	0.527	0.009	2	7	0.537	0.041	2	2	0.512	0.062	0	0
chrI	110461	G	A	25	47	0.456	0.008	21	42	0.512	0.009	21	18	0.521	0.009	37	29	0.491	0.009	0	0	0.500	0.354	4	0	0.511	0.040	1	0	0.535	0.064	1	3	0.535	0.047	14	17	0.529	0.009	2	0	0.535	0.042	2	0	0.512	0.062	0	0
chrI	112136	G	T	94	89	0.456	0.007	61	41	0.510	0.009	48	39	0.531	0.009	48	57	0.500	0.009	0	0	0.500	0.354	2	1	0.523	0.036	2	1	0.550	0.058	0	0	0.532	0.046	66	34	0.537	0.008	1	2	0.530	0.040	4	3	0.514	0.066	0	0
chrI	112237	C	T	47	65	0.456	0.007	51	32	0.510	0.009	65	57	0.531	0.009	46	42	0.500	0.009	0	0	0.500	0.354	3	1	0.523	0.036	1	2	0.550	0.058	1	0	0.532	0.046	67	40	0.537	0.008	3	5	0.530	0.040	2	0	0.514	0.066	0	0
chrI	112684	C	T	48	57	0.457	0.007	40	26	0.511	0.009	96	72	0.531	0.008	35	41	0.500	0.008	1	0	0.500	0.354	8	7	0.520	0.035	0	6	0.547	0.056	6	8	0.527	0.045	73	81	0.540	0.008	6	8	0.526	0.040	4	5	0.523	0.064	0	0
chrI	113132	A	G	45	54	0.459	0.007	34	34	0.511	0.009	92	61	0.532	0.008	37	41	0.500	0.008	0	0	0.500	0.354	6	17	0.526	0.034	1	3	0.547	0.056	4	1	0.527	0.045	84	74	0.541	0.008	7	2	0.526	0.039	3	4	0.523	0.064	0	0
chrI	113207	T	C	57	52	0.457	0.007	30	42	0.512	0.009	86	73	0.533	0.008	45	40	0.498	0.008	0	0	0.500	0.354	8	24	0.526	0.034	3	2	0.551	0.055	6	3	0.527	0.045	92	59	0.541	0.008	9	8	0.526	0.039	0	3	0.533	0.061	0	0
chrI	113326	C	G	82	73	0.457	0.007	51	41	0.512	0.009	87	84	0.533	0.008	46	57	0.498	0.008	0	0	0.500	0.354	17	10	0.526	0.034	5	7	0.551	0.055	12	11	0.527	0.045	142	102	0.541	0.008	14	6	0.526	0.039	4	6	0.533	0.061	0	0
chrI	113926	G	A	54	55	0.458	0.007	32	37	0.514	0.009	121	114	0.534	0.008	27	38	0.497	0.008	0	0	0.500	0.354	27	19	0.526	0.034	9	4	0.551	0.055	6	15	0.518	0.044	184	111	0.541	0.008	15	9	0.530	0.039	7	4	0.535	0.059	0	0
chrI	114652	C	T	68	68	0.459	0.007	48	39	0.513	0.008	86	93	0.533	0.008	56	42	0.495	0.008	0	0	0.500	0.354	5	9	0.521	0.034	5	5	0.551	0.055	8	9	0.516	0.041	100	97	0.546	0.008	4	4	0.529	0.038	1	0	0.535	0.059	0	0
chrI	114824	C	T	68	81	0.458	0.007	40	34	0.511	0.008	80	65	0.534	0.008	43	68	0.495	0.008	0	1	0.500	0.354	6	11	0.521	0.034	2	4	0.551	0.055	10	6	0.513	0.041	80	83	0.547	0.008	5	5	0.529	0.038	4	2	0.535	0.059	0	0
chrI	116327	T	C	62	88	0.456	0.007	35	45	0.505	0.008	38	33	0.539	0.008	51	56	0.492	0.008	0	0	0.500	0.354	2	9	0.525	0.033	4	2	0.539	0.052	0	4	0.498	0.040	45	40	0.549	0.007	0	0	0.532	0.036	2	3	0.533	0.058	0	0
chrI	117975	C	T	42	49	0.455	0.006	32	30	0.499	0.008	16	32	0.541	0.008	37	33	0.491	0.007	0	0	0.500	0.354	0	0	0.523	0.032	1	0	0.537	0.051	4	3	0.501	0.038	23	22	0.545	0.007	0	0	0.523	0.035	4	0	0.531	0.056	0	0
chrI	119344	G	A	85	80	0.454	0.006	60	52	0.497	0.008	79	68	0.540	0.007	68	58	0.490	0.007	0	0	0.500	0.354	14	4	0.518	0.031	1	4	0.540	0.050	9	7	0.501	0.038	76	69	0.544	0.007	8	3	0.523	0.034	2	4	0.533	0.055	0	0
chrI	119350	A	G	77	70	0.454	0.006	55	49	0.497	0.008	75	62	0.540	0.007	62	55	0.490	0.007	0	0	0.500	0.354	14	2	0.518	0.031	1	3	0.540	0.050	7	7	0.501	0.038	71	66	0.544	0.007	8	3	0.523	0.034	2	4	0.533	0.055	0	0
chrI	119404	G	C	64	56	0.455	0.006	49	41	0.497	0.008	69	65	0.540	0.007	47	46	0.493	0.007	0	0	0.500	0.354	10	3	0.524	0.030	1	4	0.540	0.050	4	9	0.505	0.038	65	57	0.546	0.007	9	5	0.524	0.034	3	4	0.533	0.055	0	0
chrI	119460	G	A	59	49	0.455	0.006	39	48	0.497	0.008	70	68	0.540	0.007	50	41	0.493	0.007	0	0	0.500	0.354	16	4	0.524	0.030	2	4	0.540	0.050	5	9	0.505	0.038	86	60	0.546	0.007	7	6	0.524	0.034	1	2	0.533	0.055	0	0
chrI	119659	T	G	46	41	0.455	0.006	30	28	0.497	0.008	25	20	0.540	0.007	37	24	0.493	0.007	0	0	0.500	0.354	1	0	0.524	0.030	0	1	0.540	0.050	0	0	0.505	0.038	22	25	0.546	0.007	0	3	0.524	0.034	1	0	0.533	0.055	0	0
chrI	119951	T	C	46	69	0.455	0.006	40	44	0.497	0.008	31	22	0.540	0.007	46	42	0.493	0.007	0	0	0.500	0.354	2	1	0.524	0.030	0	2	0.540	0.050	0	2	0.505	0.038	33	28	0.546	0.007	2	0	0.524	0.034	1	0	0.533	0.055	0	0
chrI	120281	A	G	48	64	0.456	0.006	46	46	0.497	0.008	36	35	0.540	0.007	36	46	0.492	0.007	0	0	0.500	0.354	2	7	0.524	0.030	2	0	0.540	0.050	2	1	0.505	0.038	39	31	0.546	0.007	4	1	0.525	0.033	2	1	0.539	0.053	0	0
chrI	120347	C	T	42	56	0.456	0.006	31	45	0.497	0.008	31	36	0.540	0.007	36	55	0.492	0.007	2	0	0.500	0.354	1	3	0.524	0.030	2	3	0.540	0.050	1	2	0.505	0.038	45	33	0.546	0.007	0	1	0.525	0.033	2	0	0.539	0.053	0	2
chrI	120378	G	A	36	62	0.456	0.006	24	43	0.497	0.008	36	36	0.540	0.007	37	52	0.492	0.007	2	0	0.500	0.354	1	3	0.524	0.030	1	2	0.540	0.050	1	3	0.505	0.038	40	37	0.546	0.007	0	0	0.525	0.033	2	0	0.539	0.053	0	2
chrI	120485	A	T	59	77	0.456	0.006	25	46	0.497	0.008	56	46	0.540	0.007	42	41	0.492	0.007	0	0	0.500	0.354	2	3	0.524	0.030	0	0	0.540	0.050	4	1	0.505	0.038	44	26	0.546	0.007	0	2	0.525	0.033	5	0	0.539	0.053	0	0
chrI	121223	A	G	90	95	0.454	0.006	56	70	0.492	0.008	25	28	0.542	0.007	79	67	0.492	0.007	0	0	0.500	0.354	2	2	0.523	0.030	0	0	0.538	0.049	0	3	0.505	0.037	32	28	0.547	0.007	2	2	0.525	0.033	2	0	0.539	0.053	0	0
chrI	121368	G	A	81	65	0.454	0.006	59	53	0.492	0.008	21	24	0.542	0.007	56	54	0.492	0.007	0	0	0.500	0.354	2	0	0.523	0.030	2	0	0.538	0.049	0	5	0.505	0.037	35	24	0.547	0.007	2	0	0.525	0.033	0	0	0.539	0.053	0	0
chrI	123517	G	C	75	72	0.455	0.006	73	47	0.495	0.008	40	32	0.540	0.007	52	74	0.497	0.007	0	0	0.500	0.354	5	1	0.531	0.029	0	2	0.537	0.048	3	0	0.498	0.036	44	46	0.548	0.007	4	2	0.531	0.032	1	2	0.543	0.052	2	0
chrI	123518	T	G	75	72	0.455	0.006	73	47	0.495	0.008	40	32	0.540	0.007	52	74	0.497	0.007	0	0	0.500	0.354	5	1	0.531	0.029	0	2	0.537	0.048	3	0	0.498	0.036	44	46	0.548	0.007	4	2	0.531	0.032	1	2	0.543	0.052	2	0
chrI	128911	C	A	65	73	0.453	0.006	40	45	0.488	0.007	92	63	0.546	0.007	38	57	0.498	0.007	0	0	0.500	0.354	25	9	0.538	0.028	10	3	0.535	0.046	13	11	0.495	0.035	92	90	0.548	0.007	6	4	0.530	0.031	9	1	0.522	0.049	0	0
chrI	129476	A	G	34	44	0.456	0.006	19	14	0.488	0.007	64	54	0.548	0.007	34	21	0.501	0.007	0	0	0.500	0.354	8	8	0.537	0.029	3	3	0.533	0.045	5	7	0.501	0.035	67	55	0.547	0.007	5	4	0.536	0.031	2	4	0.528	0.050	0	1
chrI	130267	A	G	52	63	0.455	0.006	41	35	0.487	0.007	107	76	0.549	0.007	46	47	0.502	0.007	0	0	0.500	0.354	13	3	0.537	0.028	4	4	0.533	0.045	8	7	0.501	0.035	100	72	0.547	0.007	6	3	0.534	0.031	9	0	0.528	0.050	0	0
chrI	130292	C	T	47	60	0.455	0.006	33	26	0.487	0.007	109	76	0.549	0.007	42	46	0.502	0.007	0	0	0.500	0.354	12	2	0.537	0.028	3	5	0.533	0.045	9	7	0.501	0.035	92	80	0.547	0.007	4	3	0.534	0.031	8	1	0.528	0.050	0	0
chrI	130362	C	T	30	72	0.455	0.006	33	31	0.487	0.007	101	73	0.549	0.007	33	42	0.502	0.007	0	0	0.500	0.354	12	6	0.537	0.028	3	3	0.533	0.045	11	6	0.501	0.035	76	75	0.547	0.007	10	3	0.534	0.031	3	7	0.528	0.050	0	0
chrI	130776	C	G	71	77	0.455	0.006	51	65	0.488	0.007	43	28	0.549	0.007	60	55	0.502	0.007	0	0	0.500	0.354	3	4	0.539	0.028	2	0	0.533	0.045	0	4	0.501	0.035	62	48	0.547	0.007	2	4	0.534	0.031	3	1	0.527	0.049	0	0
chrI	130975	G	A	54	65	0.454	0.006	40	41	0.487	0.007	63	38	0.549	0.007	59	44	0.503	0.007	0	0	0.500	0.354	2	4	0.543	0.028	2	1	0.533	0.045	7	0	0.503	0.036	63	65	0.546	0.007	4	1	0.534	0.031	0	3	0.527	0.049	0	0
chrI	131539	C	T	46	64	0.455	0.006	37	44	0.486	0.007	89	72	0.552	0.007	56	52	0.505	0.007	0	0	0.500	0.354	13	3	0.543	0.028	4	2	0.535	0.046	6	3	0.501	0.036	100	80	0.549	0.007	1	9	0.540	0.031	0	0	0.531	0.050	0	0
chrI	131635	T	C	63	71	0.455	0.006	43	46	0.486	0.007	73	73	0.552	0.007	51	55	0.505	0.007	0	0	0.500	0.354	10	8	0.543	0.028	8	0	0.535	0.046	6	4	0.501	0.036	91	87	0.549	0.007	2	7	0.540	0.031	0	0	0.531	0.050	0	0
chrI	131980	C	T	32	49	0.453	0.006	25	30	0.486	0.007	42	35	0.549	0.007	43	32	0.504	0.007	0	0	0.500	0.354	3	8	0.545	0.027	0	0	0.530	0.045	0	3	0.501	0.035	67	48	0.547	0.007	2	2	0.532	0.031	0	2	0.522	0.048	0	0
chrI	132012	C	T	25	38	0.453	0.006	23	27	0.486	0.007	32	40	0.549	0.007	37	28	0.504	0.007	0	0	0.500	0.354	2	4	0.545	0.027	0	1	0.530	0.045	0	3	0.501	0.035	48	35	0.547	0.007	2	3	0.532	0.031	0	2	0.522	0.048	0	0
chrI	132189	A	C	82	86	0.454	0.006	58	53	0.485	0.007	63	69	0.549	0.007	65	62	0.504	0.007	0	0	0.500	0.354	9	9	0.545	0.027	2	1	0.530	0.045	9	3	0.501	0.035	89	66	0.545	0.007	8	6	0.532	0.031	4	1	0.522	0.048	0	0
chrI	132423	A	G	58	75	0.454	0.006	44	34	0.485	0.007	83	64	0.549	0.007	60	53	0.504	0.007	0	0	0.500	0.354	12	9	0.545	0.027	0	1	0.530	0.045	3	8	0.501	0.035	74	74	0.545	0.007	6	4	0.532	0.031	7	0	0.522	0.048	0	0
chrI	132468	T	C	69	101	0.454	0.006	45	37	0.485	0.007	70	55	0.549	0.007	65	61	0.504	0.007	0	0	0.500	0.354	6	9	0.545	0.027	2	2	0.530	0.045	2	8	0.501	0.035	72	70	0.545	0.007	6	8	0.532	0.031	4	0	0.522	0.048	0	0
chrI	132618	A	G	65	82	0.454	0.006	46	48	0.485	0.007	64	35	0.549	0.007	49	53	0.504	0.007	0	0	0.500	0.354	7	2	0.545	0.027	3	1	0.530	0.045	2	7	0.501	0.035	57	50	0.545	0.007	0	0	0.532	0.031	3	0	0.522	0.048	0	0
chrI	132723	G	A	53	81	0.454	0.006	46	43	0.486	0.007	29	23	0.550	0.007	57	51	0.505	0.007	0	0	0.500	0.354	5	3	0.545	0.027	2	1	0.530	0.045	0	2	0.501	0.035	31	21	0.545	0.007	0	6	0.532	0.031	0	0	0.522	0.048	0	0
chrI	132831	A	G	55	58	0.454	0.006	32	29	0.486	0.007	20	15	0.550	0.007	30	34	0.505	0.007	0	0	0.500	0.354	2	2	0.545	0.027	1	0	0.530	0.045	0	0	0.501	0.035	19	9	0.545	0.007	0	2	0.532	0.031	0	0	0.522	0.048	0	0
chrI	133080	A	G	61	77	0.453	0.006	44	43	0.486	0.007	34	23	0.550	0.007	69	48	0.505	0.007	0	0	0.500	0.354	4	2	0.545	0.027	0	1	0.530	0.045	1	2	0.501	0.035	47	24	0.546	0.006	2	0	0.532	0.031	2	0	0.522	0.048	0	2
chrI	133134	C	T	63	76	0.453	0.006	31	46	0.486	0.007	31	25	0.550	0.007	57	48	0.505	0.007	0	0	0.500	0.354	2	0	0.545	0.027	0	3	0.530	0.045	1	2	0.501	0.035	45	27	0.546	0.006	2	3	0.532	0.031	0	0	0.522	0.048	0	0
chrI	133174	G	A	57	63	0.453	0.006	33	54	0.486	0.007	27	27	0.550	0.007	59	47	0.505	0.007	0	0	0.500	0.354	6	2	0.545	0.027	0	2	0.530	0.045	2	1	0.501	0.035	45	29	0.546	0.006	4	6	0.532	0.031	0	1	0.522	0.048	0	0
chrI	133231	G	T	58	59	0.454	0.006	44	52	0.487	0.007	42	31	0.550	0.007	52	44	0.504	0.007	0	0	0.500	0.354	8	2	0.545	0.027	0	1	0.530	0.045	2	0	0.501	0.035	55	33	0.546	0.007	3	1	0.532	0.031	0	2	0.522	0.048	0	0
chrI	133346	C	T	48	56	0.451	0.006	36	37	0.487	0.007	33	32	0.548	0.007	49	39	0.506	0.007	0	0	0.500	0.354	1	1	0.544	0.027	2	0	0.522	0.045	1	2	0.498	0.035	48	24	0.545	0.006	1	1	0.530	0.030	0	0	0.519	0.048	0	0
chrI	133347	C	T	48	56	0.451	0.006	36	37	0.487	0.007	33	32	0.548	0.007	49	39	0.506	0.007	0	0	0.500	0.354	1	1	0.544	0.027	2	0	0.522	0.045	1	2	0.498	0.035	48	24	0.545	0.006	1	1	0.530	0.030	0	0	0.519	0.048	0	0
chrI	133374	G	A	45	55	0.451	0.006	35	38	0.487	0.007	35	33	0.548	0.007	43	45	0.506	0.007	1	0	0.500	0.354	0	1	0.544	0.027	2	0	0.522	0.045	2	2	0.498	0.035	44	36	0.545	0.006	4	1	0.530	0.030	0	0	0.519	0.048	0	0
chrI	133425	G	C	42	63	0.451	0.006	34	47	0.487	0.007	43	27	0.548	0.007	47	39	0.506	0.007	3	0	0.500	0.354	0	0	0.544	0.027	0	0	0.522	0.045	2	3	0.498	0.035	42	46	0.545	0.006	3	1	0.530	0.030	0	0	0.519	0.048	0	0
chrI	133429	T	G	42	63	0.451	0.006	34	47	0.487	0.007	43	27	0.548	0.007	47	39	0.506	0.007	3	0	0.500	0.354	0	0	0.544	0.027	0	0	0.522	0.045	2	3	0.498	0.035	42	46	0.545	0.006	3	1	0.530	0.030	0	0	0.519	0.048	0	0
chrI	133615	G	A	61	58	0.451	0.006	58	46	0.487	0.007	35	31	0.548	0.007	57	63	0.506	0.007	0	0	0.500	0.354	2	3	0.544	0.027	0	2	0.522	0.045	1	0	0.498	0.035	43	33	0.545	0.006	3	1	0.530	0.030	0	3	0.519	0.048	0	0
chrI	133640	A	G	68	54	0.451	0.006	56	42	0.487	0.007	36	30	0.548	0.007	51	62	0.506	0.007	0	0	0.500	0.354	2	3	0.544	0.027	0	2	0.522	0.045	2	0	0.498	0.035	45	34	0.545	0.006	1	2	0.530	0.030	0	4	0.519	0.048	0	0
chrI	133749	G	A	62	65	0.451	0.006	49	41	0.489	0.007	46	40	0.549	0.007	45	49	0.506	0.007	0	0	0.500	0.354	4	4	0.544	0.027	2	2	0.522	0.045	2	2	0.498	0.035	49	34	0.545	0.006	0	5	0.530	0.030	4	2	0.519	0.048	0	0
chrI	133857	G	A	60	54	0.452	0.006	38	38	0.487	0.007	49	36	0.549	0.007	43	47	0.506	0.007	0	0	0.500	0.354	5	2	0.544	0.027	0	5	0.527	0.046	1	1	0.498	0.035	50	36	0.543	0.006	2	5	0.535	0.031	1	0	0.519	0.048	0	0
chrI	134219	C	T	36	57	0.452	0.006	41	33	0.485	0.007	30	21	0.548	0.007	24	40	0.506	0.007	0	0	0.500	0.354	0	4	0.545	0.028	2	1	0.527	0.046	0	4	0.501	0.036	39	36	0.545	0.007	6	0	0.538	0.031	5	2	0.522	0.049	0	0
chrI	134475	T	C	62	72	0.453	0.006	64	43	0.486	0.007	33	15	0.546	0.007	50	55	0.506	0.007	0	0	0.500	0.354	2	0	0.545	0.028	0	0	0.521	0.046	2	0	0.495	0.036	44	32	0.546	0.007	4	2	0.542	0.031	0	0	0.521	0.049	0	0
chrI	134587	G	A	60	93	0.453	0.006	71	45	0.486	0.007	30	24	0.547	0.007	55	44	0.505	0.007	0	0	0.500	0.354	0	1	0.544	0.027	2	0	0.521	0.046	2	4	0.500	0.035	45	37	0.546	0.007	2	0	0.542	0.031	4	3	0.521	0.049	0	0
chrI	134604	A	G	68	95	0.453	0.006	65	44	0.486	0.007	33	26	0.547	0.007	49	47	0.505	0.007	0	0	0.500	0.354	0	1	0.544	0.027	2	0	0.521	0.046	0	4	0.500	0.035	46	35	0.546	0.007	2	0	0.542	0.031	4	2	0.521	0.049	0	0
chrI	134639	G	A	58	89	0.453	0.006	69	51	0.486	0.007	41	32	0.547	0.007	49	54	0.505	0.007	1	0	0.500	0.354	0	1	0.544	0.027	1	0	0.521	0.046	0	2	0.500	0.035	50	34	0.546	0.007	2	0	0.542	0.031	0	1	0.521	0.049	0	0
chrI	134661	G	A	64	88	0.453	0.006	74	53	0.486	0.007	31	31	0.547	0.007	55	61	0.505	0.007	1	0	0.500	0.354	0	1	0.544	0.027	1	0	0.521	0.046	0	2	0.500	0.035	43	32	0.546	0.007	2	0	0.542	0.031	0	0	0.521	0.049	0	0
chrI	135181	C	T	61	79	0.452	0.006	60	63	0.484	0.007	44	54	0.548	0.007	34	55	0.505	0.007	0	0	0.500	0.354	2	4	0.543	0.027	0	0	0.526	0.046	7	6	0.499	0.036	57	32	0.543	0.007	1	3	0.538	0.032	0	0	0.530	0.049	0	0
chrI	135222	G	A	76	95	0.452	0.006	60	78	0.484	0.007	46	57	0.548	0.007	46	73	0.505	0.007	0	0	0.500	0.354	1	5	0.543	0.027	0	0	0.526	0.046	7	2	0.499	0.036	56	35	0.543	0.007	3	3	0.538	0.032	0	0	0.530	0.049	0	0
chrI	135325	G	C	100	98	0.454	0.006	59	71	0.485	0.007	51	47	0.550	0.007	57	82	0.505	0.006	0	0	0.500	0.354	1	3	0.544	0.027	0	2	0.526	0.046	8	1	0.499	0.036	54	43	0.542	0.006	2	4	0.541	0.031	3	1	0.530	0.049	0	0
chrI	135417	T	A	93	88	0.454	0.006	57	57	0.485	0.007	52	44	0.550	0.007	71	73	0.505	0.006	0	0	0.500	0.354	0	4	0.544	0.027	0	2	0.526	0.046	6	7	0.499	0.036	77	39	0.542	0.006	0	5	0.541	0.031	6	2	0.530	0.049	0	0
chrI	135827	G	A	45	60	0.452	0.006	25	39	0.487	0.007	59	39	0.550	0.007	50	53	0.506	0.006	0	0	0.500	0.354	5	0	0.542	0.027	2	0	0.521	0.047	1	2	0.506	0.035	71	49	0.538	0.006	0	0	0.533	0.031	0	0	0.526	0.050	0	0
chrI	135952	C	T	64	72	0.451	0.006	35	55	0.487	0.007	50	50	0.552	0.007	53	59	0.503	0.006	0	0	0.500	0.354	13	7	0.545	0.027	6	2	0.515	0.046	5	10	0.511	0.035	61	54	0.538	0.006	3	1	0.533	0.031	0	0	0.526	0.050	0	0
chrI	136041	G	A	68	74	0.451	0.006	27	35	0.487	0.007	50	45	0.552	0.007	42	53	0.503	0.006	0	0	0.500	0.354	5	4	0.545	0.027	2	4	0.515	0.046	4	5	0.511	0.035	54	50	0.538	0.006	7	3	0.533	0.031	0	2	0.526	0.050	0	0
chrI	136057	A	G	69	78	0.450	0.006	32	38	0.487	0.007	48	44	0.552	0.007	46	60	0.503	0.006	0	0	0.500	0.354	4	2	0.545	0.027	2	4	0.515	0.046	4	5	0.511	0.035	48	47	0.537	0.006	7	3	0.533	0.031	0	3	0.525	0.049	0	0
chrI	136153	C	G	55	71	0.450	0.006	56	60	0.487	0.007	56	46	0.552	0.007	56	64	0.503	0.006	0	0	0.500	0.354	5	0	0.545	0.027	0	0	0.515	0.046	4	6	0.511	0.035	68	40	0.537	0.006	5	0	0.533	0.031	0	2	0.525	0.049	0	0
chrI	136160	C	T	55	71	0.450	0.006	53	57	0.487	0.007	56	44	0.552	0.007	55	66	0.503	0.006	0	0	0.500	0.354	5	0	0.545	0.027	0	0	0.515	0.046	4	6	0.511	0.035	59	42	0.537	0.006	3	0	0.533	0.031	0	2	0.525	0.049	0	0
chrI	136195	C	T	72	72	0.450	0.006	63	58	0.487	0.007	43	46	0.552	0.007	52	65	0.503	0.006	0	0	0.500	0.354	5	0	0.545	0.027	0	0	0.515	0.046	2	5	0.511	0.035	50	43	0.537	0.006	2	0	0.533	0.031	0	1	0.525	0.049	0	0
chrI	136667	G	A	32	49	0.450	0.005	34	38	0.486	0.007	30	16	0.553	0.007	35	32	0.503	0.006	0	0	0.500	0.354	3	0	0.540	0.027	0	0	0.515	0.046	2	0	0.515	0.034	23	13	0.538	0.006	1	0	0.534	0.031	0	2	0.525	0.049	0	1
chrI	136814	T	C	38	58	0.450	0.005	32	31	0.486	0.007	17	11	0.553	0.007	30	40	0.503	0.006	0	0	0.500	0.354	0	0	0.540	0.027	0	0	0.515	0.046	0	0	0.515	0.034	11	23	0.538	0.006	2	0	0.534	0.031	0	0	0.525	0.049	0	0
chrI	136961	T	C	49	83	0.450	0.005	48	53	0.486	0.007	44	25	0.553	0.007	45	47	0.503	0.006	0	0	0.500	0.354	0	4	0.540	0.026	0	1	0.519	0.045	6	0	0.515	0.034	45	31	0.538	0.006	2	4	0.533	0.031	3	0	0.525	0.049	0	0
chrI	137074	G	C	57	58	0.450	0.005	40	37	0.486	0.007	53	39	0.553	0.007	53	43	0.503	0.006	0	0	0.500	0.354	3	7	0.540	0.026	2	2	0.519	0.045	1	3	0.515	0.034	53	38	0.538	0.006	3	1	0.533	0.031	4	0	0.525	0.049	0	0
chrI	137148	C	G	67	70	0.450	0.005	48	46	0.487	0.007	42	38	0.552	0.007	50	60	0.504	0.006	0	0	0.500	0.354	4	6	0.540	0.026	0	4	0.519	0.045	2	3	0.511	0.034	43	37	0.538	0.006	2	0	0.533	0.031	4	4	0.525	0.049	0	0
chrI	137167	C	A	60	68	0.450	0.005	38	50	0.487	0.007	41	39	0.552	0.007	46	58	0.504	0.006	0	0	0.500	0.354	4	6	0.540	0.026	0	5	0.519	0.045	3	6	0.511	0.034	45	41	0.538	0.006	3	2	0.533	0.031	3	4	0.525	0.049	0	0
chrI	137237	G	A	56	89	0.450	0.005	35	52	0.487	0.007	44	40	0.552	0.007	51	55	0.504	0.006	2	0	0.500	0.354	3	0	0.540	0.026	2	4	0.519	0.045	6	10	0.511	0.034	38	47	0.538	0.006	0	5	0.533	0.031	0	0	0.525	0.049	0	0
chrI	137264	A	G	54	87	0.450	0.005	35	51	0.487	0.007	51	43	0.552	0.007	47	49	0.504	0.006	2	0	0.500	0.354	3	0	0.540	0.026	2	3	0.519	0.045	6	10	0.511	0.034	44	45	0.538	0.006	0	3	0.533	0.031	0	2	0.525	0.049	0	0
chrI	137304	G	T	44	67	0.450	0.005	36	35	0.487	0.007	41	35	0.552	0.007	45	39	0.504	0.006	2	0	0.500	0.354	3	2	0.540	0.026	0	3	0.518	0.044	3	5	0.511	0.034	44	37	0.538	0.006	0	1	0.531	0.030	0	2	0.525	0.049	0	0
chrI	137336	A	G	59	64	0.450	0.005	41	47	0.487	0.007	35	37	0.552	0.007	53	44	0.504	0.006	1	0	0.500	0.354	3	3	0.540	0.026	0	2	0.518	0.044	2	5	0.511	0.034	43	29	0.538	0.006	2	1	0.531	0.030	0	2	0.525	0.049	0	0
chrI	138257	G	A	73	92	0.451	0.005	48	50	0.484	0.006	63	37	0.553	0.007	48	64	0.506	0.006	0	0	0.500	0.354	4	6	0.548	0.026	1	6	0.523	0.044	2	5	0.513	0.033	46	46	0.539	0.006	0	2	0.536	0.030	2	0	0.513	0.049	0	0
chrI	138499	G	A	59	75	0.450	0.005	40	56	0.485	0.006	43	30	0.554	0.007	50	57	0.508	0.006	0	0	0.500	0.354	0	3	0.548	0.026	1	0	0.523	0.044	10	3	0.518	0.032	40	50	0.539	0.006	2	4	0.537	0.030	1	0	0.513	0.049	0	0
chrI	138591	A	G	40	59	0.450	0.005	54	34	0.485	0.006	25	22	0.554	0.007	41	42	0.508	0.006	0	0	0.500	0.354	2	1	0.548	0.026	0	0	0.523	0.044	4	2	0.518	0.032	21	29	0.539	0.006	1	0	0.537	0.030	2	0	0.513	0.049	0	0
chrI	138650	A	G	44	52	0.450	0.005	53	47	0.485	0.006	33	18	0.554	0.007	46	50	0.508	0.006	0	0	0.500	0.354	2	3	0.548	0.026	0	0	0.523	0.044	0	1	0.518	0.032	24	25	0.539	0.006	3	0	0.537	0.030	2	0	0.513	0.049	0	0
chrI	138655	G	A	42	52	0.450	0.005	53	46	0.485	0.006	33	18	0.554	0.007	44	48	0.508	0.006	0	0	0.500	0.354	2	3	0.548	0.026	0	0	0.523	0.044	0	1	0.518	0.032	24	24	0.539	0.006	3	0	0.537	0.030	2	0	0.513	0.049	0	0
chrI	138666	A	G	35	43	0.450	0.005	51	43	0.485	0.006	31	12	0.554	0.007	42	40	0.508	0.006	0	0	0.500	0.354	0	2	0.548	0.026	0	0	0.523	0.044	0	1	0.518	0.032	21	21	0.539	0.006	3	0	0.537	0.030	2	0	0.513	0.049	0	0
chrI	138667	A	G	35	43	0.450	0.005	51	43	0.485	0.006	31	12	0.554	0.007	42	40	0.508	0.006	0	0	0.500	0.354	0	2	0.548	0.026	0	0	0.523	0.044	0	1	0.518	0.032	21	21	0.539	0.006	3	0	0.537	0.030	2	0	0.513	0.049	0	0
chrI	138668	T	G	35	43	0.450	0.005	51	43	0.485	0.006	31	12	0.554	0.007	42	40	0.508	0.006	0	0	0.500	0.354	0	2	0.548	0.026	0	0	0.523	0.044	0	1	0.518	0.032	21	21	0.539	0.006	3	0	0.537	0.030	2	0	0.513	0.049	0	0
chrI	138669	T	C	35	43	0.450	0.005	51	43	0.485	0.006	31	12	0.554	0.007	42	40	0.508	0.006	0	0	0.500	0.354	0	2	0.548	0.026	0	0	0.523	0.044	0	1	0.518	0.032	21	21	0.539	0.006	3	0	0.537	0.030	2	0	0.513	0.049	0	0
chrI	138770	A	G	27	36	0.450	0.005	20	32	0.485	0.006	33	32	0.554	0.007	38	33	0.508	0.006	0	0	0.500	0.354	0	2	0.548	0.026	1	0	0.523	0.044	1	0	0.518	0.032	24	30	0.539	0.006	1	0	0.537	0.030	0	0	0.513	0.049	0	0
chrI	138780	C	T	28	34	0.450	0.005	18	27	0.485	0.006	32	31	0.554	0.007	38	26	0.508	0.006	0	0	0.500	0.354	0	2	0.548	0.026	1	1	0.523	0.044	4	0	0.518	0.032	25	32	0.539	0.006	1	0	0.537	0.030	0	0	0.513	0.049	0	0
chrI	138785	C	T	27	35	0.450	0.005	16	26	0.485	0.006	33	31	0.554	0.007	36	24	0.508	0.006	0	0	0.500	0.354	0	2	0.548	0.026	1	1	0.523	0.044	4	0	0.518	0.032	24	34	0.539	0.006	1	0	0.537	0.030	0	0	0.513	0.049	0	0
chrI	138791	T	C	27	33	0.450	0.005	16	23	0.485	0.006	31	31	0.554	0.007	36	19	0.508	0.006	0	0	0.500	0.354	0	2	0.548	0.026	2	1	0.523	0.044	4	0	0.518	0.032	28	37	0.539	0.006	2	0	0.537	0.030	0	0	0.513	0.049	0	0
chrI	138793	T	C	27	33	0.450	0.005	16	23	0.485	0.006	31	31	0.554	0.007	36	19	0.508	0.006	0	0	0.500	0.354	0	2	0.548	0.026	2	1	0.523	0.044	4	0	0.518	0.032	28	37	0.539	0.006	2	0	0.537	0.030	0	0	0.513	0.049	0	0
chrI	138806	A	T	27	32	0.450	0.005	19	22	0.485	0.006	38	37	0.554	0.007	38	20	0.508	0.006	0	0	0.500	0.354	1	2	0.548	0.026	2	1	0.523	0.044	4	1	0.518	0.032	29	39	0.539	0.006	4	0	0.537	0.030	0	0	0.513	0.049	0	0
chrI	138807	G	A	27	32	0.450	0.005	19	22	0.485	0.006	38	37	0.554	0.007	38	20	0.508	0.006	0	0	0.500	0.354	1	2	0.548	0.026	2	1	0.523	0.044	4	1	0.518	0.032	29	39	0.539	0.006	4	0	0.537	0.030	0	0	0.513	0.049	0	0
chrI	138823	A	G	34	39	0.450	0.005	31	38	0.485	0.006	39	36	0.554	0.007	41	28	0.508	0.006	0	0	0.500	0.354	1	2	0.548	0.026	2	1	0.523	0.044	4	1	0.518	0.032	29	39	0.539	0.006	4	1	0.537	0.030	0	0	0.513	0.049	0	0
chrI	138824	T	C	34	39	0.450	0.005	31	38	0.485	0.006	39	36	0.554	0.007	41	28	0.508	0.006	0	0	0.500	0.354	1	2	0.548	0.026	2	1	0.523	0.044	4	1	0.518	0.032	29	39	0.539	0.006	4	1	0.537	0.030	0	0	0.513	0.049	0	0
chrI	139045	C	G	39	48	0.450	0.005	20	39	0.485	0.006	45	45	0.554	0.007	39	39	0.508	0.006	0	0	0.500	0.354	4	3	0.548	0.026	0	0	0.523	0.044	2	3	0.518	0.032	68	57	0.539	0.006	2	3	0.537	0.030	2	2	0.513	0.049	0	0
chrI	139073	G	A	27	37	0.451	0.005	13	29	0.485	0.006	45	35	0.554	0.007	23	37	0.508	0.006	0	0	0.500	0.354	4	6	0.548	0.026	0	0	0.519	0.045	2	5	0.518	0.032	64	54	0.539	0.006	4	3	0.537	0.030	0	0	0.518	0.050	0	0
chrI	139123	T	C	30	48	0.451	0.005	17	24	0.485	0.006	40	25	0.554	0.007	20	33	0.508	0.006	0	0	0.500	0.354	3	3	0.548	0.026	2	0	0.519	0.045	1	5	0.518	0.032	50	48	0.539	0.006	0	0	0.537	0.030	2	1	0.518	0.050	0	0
chrI	139132	A	T	29	47	0.451	0.005	16	25	0.485	0.006	41	26	0.554	0.007	18	34	0.508	0.006	0	0	0.500	0.354	4	3	0.548	0.026	2	0	0.519	0.045	2	5	0.518	0.032	51	51	0.539	0.006	0	0	0.537	0.030	2	2	0.518	0.050	0	0
chrI	139199	T	A	27	49	0.451	0.005	12	20	0.485	0.006	29	24	0.554	0.007	11	29	0.508	0.006	0	0	0.500	0.354	2	2	0.548	0.026	0	0	0.519	0.045	2	4	0.518	0.032	33	39	0.539	0.006	0	1	0.537	0.030	2	0	0.518	0.050	0	0
chrI	139277	T	C	33	45	0.451	0.005	13	26	0.485	0.006	24	30	0.554	0.007	17	38	0.508	0.006	0	0	0.500	0.354	1	3	0.548	0.026	0	0	0.519	0.045	3	0	0.518	0.032	27	26	0.539	0.006	0	2	0.537	0.030	0	2	0.518	0.050	0	0
chrI	139311	T	C	30	45	0.451	0.005	11	29	0.485	0.006	17	33	0.554	0.007	21	40	0.508	0.006	0	0	0.500	0.354	2	1	0.548	0.026	0	0	0.519	0.045	1	0	0.518	0.032	24	31	0.539	0.006	0	2	0.537	0.030	0	2	0.517	0.050	0	0
chrI	139349	T	C	25	34	0.451	0.005	10	24	0.485	0.006	12	30	0.554	0.007	17	29	0.508	0.006	0	0	0.500	0.354	1	0	0.548	0.026	0	0	0.519	0.045	0	0	0.518	0.032	17	26	0.539	0.006	0	2	0.537	0.030	0	2	0.517	0.050	0	0
chrI	139686	G	A	58	78	0.451	0.005	35	45	0.485	0.006	56	48	0.555	0.007	51	36	0.508	0.006	0	0	0.500	0.354	5	9	0.548	0.026	5	3	0.519	0.045	3	1	0.518	0.032	57	54	0.539	0.006	5	5	0.537	0.030	7	5	0.517	0.050	0	0
chrI	139692	G	A	65	83	0.451	0.005	39	51	0.485	0.006	53	50	0.555	0.007	55	41	0.508	0.006	0	0	0.500	0.354	3	7	0.548	0.026	5	4	0.519	0.045	3	1	0.518	0.032	59	54	0.539	0.006	5	5	0.537	0.030	6	5	0.517	0.050	0	0
chrI	140451	T	C	35	34	0.451	0.005	30	23	0.485	0.006	90	29	0.555	0.007	45	19	0.508	0.006	0	0	0.500	0.354	9	4	0.548	0.026	1	3	0.519	0.045	9	6	0.515	0.032	101	60	0.539	0.006	4	3	0.537	0.030	7	0	0.517	0.050	0	0
chrI	141030	T	A	0	68	0.449	0.005	0	47	0.484	0.007	1	38	0.555	0.007	0	47	0.507	0.006	0	0	0.500	0.354	0	2	0.548	0.026	0	0	0.525	0.046	0	1	0.515	0.033	1	42	0.540	0.006	0	1	0.534	0.030	0	1	0.521	0.051	0	0
chrI	141135	A	T	0	82	0.449	0.005	0	70	0.484	0.007	0	86	0.555	0.007	0	74	0.507	0.006	0	0	0.500	0.354	0	6	0.548	0.026	0	4	0.525	0.046	0	4	0.515	0.033	0	68	0.540	0.006	0	3	0.534	0.030	0	4	0.521	0.051	0	0
chrI	141342	A	G	62	64	0.449	0.005	42	45	0.484	0.007	51	40	0.555	0.007	39	48	0.507	0.006	0	0	0.500	0.354	2	8	0.548	0.026	0	1	0.525	0.046	3	1	0.516	0.033	52	47	0.540	0.006	8	6	0.534	0.030	4	2	0.521	0.051	1	0
chrI	141802	C	T	41	53	0.450	0.005	36	32	0.484	0.007	38	25	0.555	0.007	41	31	0.507	0.006	0	0	0.500	0.354	0	0	0.547	0.026	2	2	0.529	0.047	2	2	0.514	0.033	24	27	0.539	0.006	2	0	0.534	0.030	0	4	0.516	0.052	0	0
chrI	141835	A	G	41	48	0.450	0.005	38	28	0.484	0.007	32	20	0.555	0.007	36	29	0.507	0.006	0	0	0.500	0.354	0	0	0.547	0.026	1	2	0.529	0.047	2	2	0.514	0.033	20	25	0.539	0.006	0	0	0.534	0.030	0	4	0.516	0.052	0	0
chrI	141913	C	T	42	40	0.450	0.005	28	28	0.484	0.007	15	15	0.555	0.007	30	20	0.507	0.006	0	0	0.500	0.354	3	0	0.547	0.026	0	0	0.529	0.047	0	2	0.514	0.033	19	21	0.539	0.006	0	0	0.534	0.030	0	2	0.516	0.052	0	0
chrI	141984	T	C	45	45	0.450	0.005	34	16	0.484	0.007	12	18	0.555	0.007	32	28	0.507	0.006	0	0	0.500	0.354	2	2	0.547	0.026	0	2	0.529	0.047	0	1	0.514	0.033	21	23	0.539	0.006	0	0	0.534	0.030	4	0	0.516	0.052	0	0
chrI	143085	T	C	29	28	0.451	0.005	20	12	0.487	0.007	21	27	0.555	0.007	25	14	0.507	0.006	0	0	0.500	0.354	0	0	0.550	0.027	0	0	0.529	0.047	0	0	0.514	0.033	25	19	0.539	0.006	7	3	0.535	0.031	0	0	0.516	0.052	0	0
chrI	143622	A	G	40	39	0.451	0.005	26	31	0.487	0.007	31	26	0.555	0.007	39	22	0.507	0.006	0	0	0.500	0.354	3	0	0.550	0.027	0	1	0.529	0.047	0	2	0.514	0.033	41	44	0.539	0.006	0	0	0.535	0.031	2	1	0.516	0.052	0	0
chrI	143638	C	A	48	53	0.451	0.005	35	37	0.487	0.007	41	30	0.555	0.007	47	28	0.507	0.006	0	0	0.500	0.354	4	2	0.550	0.027	0	2	0.529	0.047	1	2	0.514	0.033	48	44	0.539	0.006	2	0	0.535	0.031	2	1	0.516	0.052	0	0
chrI	143679	G	A	49	68	0.451	0.005	47	52	0.487	0.007	51	37	0.555	0.007	50	32	0.507	0.006	0	0	0.500	0.354	4	2	0.550	0.027	0	2	0.529	0.047	2	1	0.514	0.033	66	53	0.539	0.006	4	1	0.535	0.031	2	2	0.516	0.052	0	0
chrI	143806	T	C	71	76	0.451	0.005	48	42	0.487	0.007	85	60	0.555	0.007	63	43	0.507	0.006	0	0	0.500	0.354	7	6	0.550	0.027	1	3	0.529	0.047	8	5	0.514	0.033	90	77	0.539	0.006	0	13	0.535	0.031	1	0	0.516	0.052	2	0
chrI	143852	T	C	68	78	0.451	0.005	52	40	0.487	0.007	77	72	0.555	0.007	56	41	0.507	0.006	0	0	0.500	0.354	8	4	0.550	0.027	2	2	0.529	0.047	7	11	0.514	0.033	94	66	0.539	0.006	0	10	0.535	0.031	0	0	0.516	0.052	0	0
chrI	144684	T	C	71	86	0.449	0.005	37	54	0.486	0.007	31	23	0.556	0.007	53	48	0.507	0.006	0	0	0.500	0.354	1	3	0.550	0.027	2	1	0.529	0.047	1	1	0.514	0.033	26	32	0.538	0.006	0	0	0.535	0.031	2	0	0.516	0.052	0	0
chrI	144826	C	G	32	56	0.449	0.005	36	44	0.486	0.007	22	26	0.556	0.007	57	44	0.507	0.006	0	0	0.500	0.354	0	3	0.550	0.027	0	0	0.529	0.047	3	0	0.514	0.033	38	33	0.538	0.006	1	0	0.535	0.031	1	0	0.516	0.052	0	0
chrI	145634	T	C	50	65	0.449	0.005	41	35	0.487	0.007	36	26	0.556	0.007	64	38	0.507	0.006	0	1	0.500	0.354	2	2	0.545	0.026	0	0	0.529	0.047	0	0	0.516	0.033	37	36	0.538	0.006	2	0	0.535	0.031	2	2	0.518	0.050	0	0
chrI	145720	G	A	72	82	0.449	0.005	53	47	0.487	0.007	51	38	0.556	0.007	54	65	0.507	0.006	0	0	0.500	0.354	1	1	0.545	0.026	1	1	0.529	0.047	3	1	0.516	0.033	49	55	0.538	0.006	4	4	0.535	0.031	0	0	0.518	0.050	0	0
chrI	146738	A	G	52	64	0.449	0.005	36	42	0.487	0.007	33	19	0.556	0.007	44	44	0.507	0.006	0	0	0.500	0.354	1	4	0.545	0.026	0	2	0.529	0.047	0	2	0.516	0.033	22	45	0.538	0.006	0	2	0.535	0.031	1	2	0.518	0.050	0	0
chrI	146820	T	C	33	65	0.449	0.005	32	42	0.487	0.007	26	17	0.556	0.007	45	43	0.507	0.006	0	0	0.500	0.354	3	1	0.545	0.026	0	0	0.529	0.047	0	3	0.516	0.033	26	35	0.538	0.006	0	1	0.535	0.031	0	1	0.518	0.050	0	0
chrI	147726	A	G	63	92	0.450	0.005	33	46	0.488	0.007	51	35	0.558	0.007	48	60	0.506	0.006	0	0	0.500	0.354	2	4	0.545	0.026	0	2	0.528	0.046	4	1	0.514	0.032	51	49	0.538	0.006	4	2	0.535	0.031	1	2	0.519	0.049	0	0
chrI	147785	C	G	52	76	0.450	0.005	25	36	0.488	0.007	50	40	0.558	0.007	42	40	0.506	0.006	0	0	0.500	0.354	4	3	0.545	0.026	1	2	0.528	0.046	3	0	0.514	0.032	56	52	0.538	0.006	6	2	0.535	0.031	2	0	0.519	0.049	0	0
chrI	149307	T	C	61	96	0.451	0.005	47	58	0.492	0.006	43	29	0.561	0.007	64	60	0.504	0.006	0	0	0.500	0.354	3	3	0.537	0.025	2	1	0.527	0.045	1	1	0.513	0.031	57	32	0.536	0.006	2	2	0.534	0.030	2	0	0.511	0.045	0	1
chrI	149467	C	T	72	96	0.451	0.005	39	54	0.492	0.006	57	30	0.561	0.007	56	47	0.504	0.006	0	0	0.500	0.354	5	6	0.537	0.025	0	3	0.527	0.045	4	1	0.513	0.031	79	53	0.536	0.006	7	4	0.534	0.030	3	4	0.511	0.045	0	1
chrI	149773	C	T	74	99	0.451	0.005	49	63	0.494	0.006	41	23	0.560	0.007	50	68	0.503	0.006	0	0	0.500	0.354	2	1	0.537	0.025	4	1	0.527	0.045	2	2	0.511	0.031	38	29	0.535	0.006	4	2	0.534	0.030	0	6	0.511	0.045	0	0
chrI	150303	G	A	97	101	0.450	0.005	52	69	0.492	0.006	27	44	0.562	0.006	61	58	0.504	0.006	0	0	0.500	0.354	0	2	0.537	0.025	2	2	0.522	0.044	2	2	0.513	0.030	24	30	0.534	0.006	4	2	0.532	0.030	2	0	0.511	0.045	0	0
chrI	150447	C	T	75	106	0.450	0.005	62	67	0.492	0.006	23	26	0.562	0.006	68	59	0.504	0.006	0	0	0.500	0.354	1	0	0.535	0.025	2	1	0.522	0.044	0	0	0.513	0.030	33	36	0.534	0.006	2	1	0.532	0.030	2	0	0.511	0.045	0	0
chrI	150921	G	A	78	96	0.450	0.005	40	54	0.493	0.006	69	42	0.561	0.007	57	40	0.506	0.006	0	0	0.500	0.354	3	2	0.535	0.025	4	0	0.522	0.044	0	1	0.512	0.031	62	52	0.534	0.006	3	4	0.530	0.030	2	7	0.511	0.045	0	0
chrI	151010	C	T	55	78	0.450	0.005	38	47	0.493	0.006	55	40	0.561	0.007	49	43	0.506	0.006	0	0	0.500	0.354	3	7	0.535	0.025	0	1	0.522	0.044	0	3	0.512	0.031	59	51	0.534	0.006	1	0	0.530	0.030	0	0	0.511	0.045	0	0
chrI	151332	A	C	18	31	0.450	0.005	28	24	0.493	0.006	10	10	0.561	0.007	16	20	0.506	0.006	0	0	0.500	0.354	2	2	0.535	0.025	0	0	0.522	0.044	0	0	0.512	0.031	10	15	0.534	0.006	0	0	0.530	0.030	0	0	0.511	0.045	0	0
chrI	151446	A	C	6	11	0.449	0.005	8	10	0.493	0.006	2	2	0.561	0.007	9	10	0.504	0.006	0	0	0.500	0.354	2	0	0.536	0.025	0	0	0.523	0.045	0	0	0.518	0.031	2	1	0.533	0.006	0	0	0.526	0.031	2	0	0.511	0.045	0	0
chrI	151450	A	T	6	11	0.449	0.005	8	10	0.493	0.006	2	2	0.561	0.007	9	10	0.504	0.006	0	0	0.500	0.354	2	0	0.536	0.025	0	0	0.523	0.045	0	0	0.518	0.031	2	1	0.533	0.006	0	0	0.526	0.031	2	0	0.511	0.045	0	0
chrI	151453	G	A	6	11	0.449	0.005	8	10	0.493	0.006	2	2	0.561	0.007	9	10	0.504	0.006	0	0	0.500	0.354	2	0	0.536	0.025	0	0	0.523	0.045	0	0	0.518	0.031	2	1	0.533	0.006	0	0	0.526	0.031	2	0	0.511	0.045	0	0
chrI	151460	G	C	7	11	0.449	0.005	9	8	0.493	0.006	2	1	0.561	0.007	9	10	0.504	0.006	0	0	0.500	0.354	2	0	0.536	0.025	0	0	0.523	0.045	0	0	0.518	0.031	2	1	0.533	0.006	0	0	0.526	0.031	2	0	0.511	0.045	0	0
chrI	151465	G	A	6	10	0.449	0.005	7	8	0.493	0.006	1	0	0.561	0.007	8	9	0.504	0.006	0	0	0.500	0.354	2	0	0.536	0.025	0	0	0.523	0.045	0	0	0.518	0.031	1	0	0.533	0.006	0	0	0.526	0.031	2	0	0.511	0.045	0	0
chrI	151475	A	G	4	6	0.449	0.005	7	4	0.493	0.006	0	0	0.561	0.007	8	7	0.504	0.006	0	0	0.500	0.354	2	0	0.536	0.025	0	0	0.523	0.045	0	0	0.518	0.031	1	0	0.533	0.006	0	0	0.526	0.031	0	0	0.511	0.045	0	0
chrI	151478	A	G	4	6	0.449	0.005	7	4	0.493	0.006	0	0	0.561	0.007	8	7	0.504	0.006	0	0	0.500	0.354	2	0	0.536	0.025	0	0	0.523	0.045	0	0	0.518	0.031	1	0	0.533	0.006	0	0	0.526	0.031	0	0	0.511	0.045	0	0
chrI	151483	A	T	3	3	0.449	0.005	7	2	0.493	0.006	0	0	0.561	0.007	3	5	0.504	0.006	0	0	0.500	0.354	0	0	0.536	0.025	0	0	0.523	0.045	0	0	0.518	0.031	0	0	0.533	0.006	0	0	0.526	0.031	0	0	0.511	0.045	0	0
chrI	151521	T	C	3	3	0.449	0.005	8	3	0.493	0.006	0	0	0.561	0.007	3	5	0.504	0.006	0	0	0.500	0.354	0	0	0.536	0.025	0	0	0.523	0.045	0	0	0.518	0.031	0	0	0.533	0.006	0	0	0.526	0.031	0	0	0.507	0.045	0	0
chrI	151658	G	C	14	18	0.449	0.005	17	14	0.493	0.006	5	3	0.561	0.007	13	15	0.504	0.006	0	0	0.500	0.354	0	0	0.536	0.025	2	0	0.523	0.045	0	0	0.518	0.031	14	7	0.533	0.006	2	0	0.526	0.031	0	0	0.507	0.045	0	0
chrI	151740	T	C	22	28	0.449	0.005	24	21	0.493	0.006	15	20	0.561	0.007	16	15	0.504	0.006	0	0	0.500	0.354	4	2	0.536	0.025	0	1	0.523	0.045	0	0	0.518	0.031	32	23	0.533	0.006	1	0	0.526	0.031	2	2	0.507	0.045	0	0
chrI	151834	C	A	8	18	0.449	0.005	8	12	0.493	0.006	23	17	0.561	0.007	11	8	0.504	0.006	0	0	0.500	0.354	1	0	0.536	0.025	0	0	0.523	0.045	0	0	0.518	0.031	30	21	0.533	0.006	3	0	0.526	0.031	0	0	0.507	0.045	0	0
chrI	151963	T	A	14	15	0.451	0.005	15	22	0.492	0.006	5	10	0.561	0.007	16	11	0.505	0.006	0	0	0.500	0.354	0	0	0.533	0.026	0	0	0.524	0.046	2	0	0.514	0.031	5	9	0.533	0.006	0	0	0.526	0.031	0	2	0.507	0.045	0	0
chrI	152004	A	G	12	13	0.451	0.005	7	12	0.492	0.006	4	8	0.561	0.007	17	9	0.505	0.006	0	0	0.500	0.354	0	0	0.533	0.026	0	0	0.524	0.046	2	0	0.514	0.031	4	6	0.533	0.006	0	0	0.526	0.031	0	0	0.507	0.045	0	0
chrI	152155	A	G	3	7	0.449	0.005	4	1	0.494	0.006	2	2	0.561	0.007	1	1	0.505	0.006	0	0	0.500	0.354	0	0	0.532	0.026	0	0	0.524	0.046	0	0	0.512	0.031	5	1	0.531	0.006	0	0	0.530	0.032	0	0	0.507	0.045	0	0
chrI	152235	G	A	30	42	0.449	0.005	20	27	0.494	0.006	18	20	0.561	0.007	26	24	0.505	0.006	0	0	0.500	0.354	6	2	0.532	0.026	0	0	0.524	0.046	2	1	0.512	0.031	30	20	0.531	0.006	2	0	0.530	0.032	5	0	0.507	0.045	0	0
chrI	152239	T	C	30	42	0.449	0.005	20	27	0.494	0.006	18	20	0.561	0.007	26	24	0.505	0.006	0	0	0.500	0.354	6	2	0.532	0.026	0	0	0.524	0.046	2	1	0.512	0.031	30	20	0.531	0.006	2	0	0.530	0.032	5	0	0.507	0.045	0	0
chrI	152274	G	A	34	54	0.449	0.005	28	36	0.494	0.006	26	26	0.561	0.007	38	34	0.505	0.006	0	0	0.500	0.354	6	2	0.532	0.026	0	1	0.524	0.046	2	1	0.512	0.031	38	28	0.531	0.006	4	0	0.530	0.032	5	0	0.507	0.045	0	0
chrI	152291	C	T	35	58	0.449	0.005	26	38	0.494	0.006	28	30	0.561	0.007	43	36	0.505	0.006	0	0	0.500	0.354	5	4	0.532	0.026	0	2	0.524	0.046	0	1	0.512	0.031	46	31	0.531	0.006	5	2	0.530	0.032	3	1	0.507	0.045	0	0
chrI	152336	A	G	36	64	0.449	0.005	26	42	0.494	0.006	31	30	0.561	0.007	34	33	0.505	0.006	0	0	0.500	0.354	5	1	0.532	0.026	0	5	0.524	0.046	0	0	0.512	0.031	50	34	0.531	0.006	3	2	0.530	0.032	3	2	0.507	0.045	0	0
chrI	152709	A	G	59	88	0.450	0.005	57	61	0.495	0.006	50	46	0.558	0.007	54	62	0.503	0.006	0	0	0.500	0.354	5	3	0.535	0.026	0	0	0.516	0.047	0	2	0.511	0.031	54	49	0.531	0.006	0	2	0.530	0.032	4	6	0.507	0.045	0	0
chrI	152728	G	A	63	97	0.450	0.005	56	58	0.495	0.006	48	43	0.558	0.007	61	58	0.503	0.006	0	0	0.500	0.354	7	3	0.535	0.026	0	0	0.516	0.047	0	2	0.511	0.031	58	57	0.531	0.006	2	2	0.530	0.032	4	5	0.507	0.045	0	0
chrI	152932	A	G	71	91	0.450	0.005	65	61	0.495	0.006	51	66	0.558	0.007	64	58	0.503	0.006	0	0	0.500	0.354	5	1	0.534	0.026	1	2	0.516	0.047	3	3	0.511	0.031	59	73	0.531	0.006	2	5	0.530	0.032	1	2	0.507	0.045	0	0
chrI	152970	C	T	58	87	0.450	0.005	66	63	0.495	0.006	44	60	0.558	0.007	53	63	0.503	0.006	0	0	0.500	0.354	5	0	0.534	0.026	0	1	0.516	0.047	1	7	0.511	0.031	62	59	0.531	0.006	3	7	0.530	0.032	3	0	0.507	0.045	0	0
chrI	153156	A	T	90	101	0.449	0.005	55	76	0.494	0.007	60	43	0.561	0.007	69	65	0.504	0.006	0	0	0.500	0.354	5	4	0.534	0.026	2	0	0.515	0.046	4	0	0.513	0.031	55	65	0.529	0.006	2	4	0.527	0.032	4	0	0.507	0.045	0	0
chrI	153742	T	C	52	64	0.449	0.005	46	37	0.493	0.006	42	29	0.565	0.007	39	37	0.501	0.006	0	0	0.500	0.354	8	1	0.533	0.026	0	0	0.519	0.047	0	2	0.511	0.031	41	40	0.530	0.006	1	4	0.531	0.032	0	0	0.504	0.044	0	0
chrI	153762	A	G	63	68	0.449	0.005	48	40	0.493	0.006	37	24	0.565	0.007	45	37	0.501	0.006	0	0	0.500	0.354	6	0	0.533	0.026	0	0	0.519	0.047	0	1	0.511	0.031	37	35	0.530	0.006	1	4	0.531	0.032	0	0	0.504	0.044	0	0
chrI	154086	A	G	26	45	0.449	0.005	26	29	0.493	0.006	16	12	0.566	0.007	34	32	0.502	0.006	0	0	0.500	0.354	0	2	0.534	0.026	0	0	0.515	0.048	0	0	0.514	0.030	29	14	0.528	0.006	2	0	0.535	0.032	0	0	0.501	0.043	0	0
chrI	154332	C	T	44	74	0.449	0.005	27	26	0.492	0.006	37	44	0.566	0.007	53	40	0.500	0.006	0	0	0.500	0.354	0	5	0.532	0.026	0	0	0.515	0.048	2	3	0.516	0.030	39	35	0.526	0.006	0	0	0.538	0.032	2	2	0.500	0.043	0	0
chrI	154746	C	T	38	37	0.449	0.005	37	25	0.493	0.007	20	12	0.567	0.007	31	30	0.500	0.006	0	0	0.500	0.354	0	1	0.532	0.026	0	0	0.515	0.048	1	0	0.518	0.030	17	23	0.525	0.006	0	2	0.538	0.032	0	4	0.500	0.043	0	0
chrI	155562	T	G	75	92	0.447	0.005	60	61	0.490	0.007	63	42	0.566	0.007	57	70	0.502	0.006	0	0	0.500	0.354	2	2	0.531	0.027	0	0	0.516	0.049	4	2	0.518	0.031	50	50	0.523	0.006	0	2	0.541	0.032	1	0	0.489	0.045	0	0
chrI	156174	T	G	87	90	0.447	0.005	50	63	0.490	0.007	71	60	0.569	0.007	64	65	0.503	0.006	0	0	0.500	0.354	9	6	0.522	0.026	4	3	0.516	0.049	5	0	0.522	0.030	78	85	0.522	0.006	7	2	0.533	0.032	4	2	0.487	0.045	0	2
chrI	156314	T	C	78	67	0.446	0.005	60	59	0.488	0.007	55	44	0.569	0.007	62	57	0.504	0.006	0	0	0.500	0.354	5	8	0.525	0.026	0	2	0.519	0.048	1	4	0.520	0.030	63	61	0.517	0.006	0	1	0.533	0.032	1	1	0.487	0.045	0	0
chrI	156315	A	G	78	67	0.446	0.005	60	59	0.488	0.007	55	44	0.569	0.007	62	57	0.504	0.006	0	0	0.500	0.354	5	8	0.525	0.026	0	2	0.519	0.048	1	4	0.520	0.030	63	61	0.517	0.006	0	1	0.533	0.032	1	1	0.487	0.045	0	0
chrI	156383	T	G	75	69	0.446	0.005	49	49	0.488	0.007	68	34	0.569	0.007	48	50	0.504	0.006	0	0	0.500	0.354	2	1	0.525	0.026	0	0	0.519	0.048	1	4	0.520	0.030	60	62	0.517	0.006	4	2	0.533	0.032	0	0	0.487	0.045	0	0
chrI	156393	G	T	73	68	0.446	0.005	45	47	0.488	0.007	69	33	0.569	0.007	51	47	0.504	0.006	0	0	0.500	0.354	2	1	0.525	0.026	0	0	0.519	0.048	1	3	0.520	0.030	58	58	0.517	0.006	4	2	0.533	0.032	0	0	0.487	0.045	0	0
chrI	156394	G	A	73	68	0.446	0.005	45	47	0.488	0.007	69	33	0.569	0.007	51	47	0.504	0.006	0	0	0.500	0.354	2	1	0.525	0.026	0	0	0.519	0.048	1	3	0.520	0.030	58	58	0.517	0.006	4	2	0.533	0.032	0	0	0.487	0.045	0	0
chrI	156403	T	C	76	70	0.447	0.005	49	49	0.488	0.007	68	35	0.570	0.007	59	50	0.504	0.006	0	0	0.500	0.354	2	1	0.525	0.026	2	0	0.519	0.048	1	3	0.520	0.030	62	60	0.516	0.006	4	2	0.529	0.032	0	0	0.487	0.045	0	0
chrI	156518	T	C	69	94	0.447	0.005	75	63	0.489	0.007	55	35	0.570	0.007	74	55	0.506	0.006	0	0	0.500	0.354	2	1	0.525	0.026	1	0	0.519	0.048	4	2	0.520	0.030	54	55	0.518	0.006	0	2	0.534	0.033	2	0	0.487	0.045	0	0
chrI	156538	T	C	64	83	0.447	0.005	70	61	0.489	0.007	57	38	0.570	0.007	72	52	0.506	0.006	0	0	0.500	0.354	3	1	0.525	0.026	2	0	0.519	0.048	2	3	0.520	0.030	57	55	0.518	0.006	0	1	0.534	0.033	2	0	0.487	0.045	0	0
chrI	156554	C	A	68	83	0.447	0.005	66	51	0.489	0.007	58	38	0.570	0.007	76	44	0.506	0.006	0	0	0.500	0.354	3	3	0.525	0.026	2	0	0.519	0.048	2	2	0.520	0.030	67	57	0.518	0.006	0	0	0.534	0.033	0	0	0.487	0.045	0	0
chrI	156584	T	C	39	69	0.447	0.005	42	42	0.489	0.007	44	32	0.570	0.007	47	39	0.506	0.006	0	0	0.500	0.354	3	3	0.525	0.026	4	0	0.519	0.048	2	2	0.520	0.030	47	53	0.518	0.006	0	0	0.534	0.033	0	0	0.487	0.045	0	0
chrI	156614	T	A	53	62	0.448	0.005	43	32	0.491	0.007	35	25	0.570	0.007	46	28	0.507	0.006	0	0	0.500	0.354	3	3	0.521	0.026	4	0	0.519	0.048	0	2	0.519	0.030	48	43	0.519	0.006	0	0	0.535	0.032	0	0	0.492	0.045	0	0
chrI	156615	C	T	53	62	0.448	0.005	43	32	0.491	0.007	35	25	0.570	0.007	46	28	0.507	0.006	0	0	0.500	0.354	3	3	0.521	0.026	4	0	0.519	0.048	0	2	0.519	0.030	48	43	0.519	0.006	0	0	0.535	0.032	0	0	0.492	0.045	0	0
chrI	156651	A	G	54	58	0.448	0.005	31	35	0.491	0.007	34	21	0.570	0.007	39	23	0.507	0.006	0	0	0.500	0.354	2	1	0.521	0.026	3	1	0.519	0.048	0	1	0.519	0.030	42	41	0.519	0.006	0	0	0.535	0.032	0	0	0.492	0.045	0	0
chrI	156666	G	A	50	56	0.448	0.005	26	34	0.491	0.007	33	24	0.570	0.007	36	20	0.507	0.006	0	0	0.500	0.354	0	1	0.521	0.026	1	3	0.519	0.048	0	1	0.519	0.030	41	35	0.519	0.006	0	0	0.535	0.032	0	0	0.492	0.045	0	0
chrI	156835	G	A	63	80	0.448	0.005	67	46	0.491	0.007	47	46	0.570	0.007	46	50	0.507	0.006	1	0	0.500	0.354	9	2	0.521	0.026	0	2	0.519	0.048	3	2	0.519	0.030	56	54	0.519	0.006	3	5	0.535	0.032	1	0	0.492	0.045	1	1
chrI	156949	T	C	84	101	0.447	0.005	48	53	0.491	0.007	68	55	0.570	0.007	45	44	0.507	0.006	2	0	0.500	0.354	7	4	0.521	0.026	2	2	0.519	0.048	5	2	0.521	0.030	53	56	0.517	0.006	8	9	0.535	0.032	0	0	0.492	0.045	0	2
chrI	157114	A	G	63	91	0.447	0.005	44	48	0.492	0.007	56	48	0.570	0.007	36	45	0.507	0.006	0	0	0.500	0.354	5	1	0.517	0.026	2	0	0.519	0.048	3	0	0.523	0.030	55	50	0.515	0.006	3	1	0.535	0.032	2	2	0.492	0.045	0	1
chrI	157134	G	A	65	81	0.447	0.005	48	44	0.492	0.007	53	43	0.570	0.007	36	51	0.507	0.006	0	0	0.500	0.354	5	2	0.519	0.026	2	0	0.519	0.048	1	0	0.523	0.030	57	49	0.515	0.006	2	2	0.535	0.032	0	2	0.492	0.045	0	0
chrI	157339	C	T	77	110	0.446	0.005	47	60	0.493	0.007	60	42	0.568	0.007	68	57	0.506	0.006	0	0	0.500	0.363	3	6	0.515	0.026	0	1	0.525	0.049	9	2	0.525	0.031	66	47	0.515	0.006	1	3	0.530	0.033	0	2	0.492	0.045	0	0
chrI	157344	A	G	75	109	0.446	0.005	47	60	0.493	0.007	60	43	0.568	0.007	65	55	0.506	0.006	0	0	0.500	0.363	3	6	0.515	0.026	0	1	0.525	0.049	10	2	0.525	0.031	66	49	0.515	0.006	1	3	0.530	0.033	0	2	0.492	0.045	0	0
chrI	157428	G	A	79	82	0.446	0.005	47	54	0.493	0.007	56	45	0.568	0.007	60	55	0.506	0.006	0	0	0.500	0.363	10	6	0.515	0.026	0	2	0.525	0.049	4	2	0.525	0.031	40	55	0.515	0.006	2	1	0.530	0.033	0	2	0.492	0.045	1	0
chrI	157912	C	G	89	93	0.449	0.005	51	55	0.496	0.006	36	31	0.569	0.007	73	76	0.509	0.006	0	0	0.500	0.362	3	2	0.515	0.026	3	0	0.526	0.048	0	1	0.525	0.030	51	46	0.515	0.006	2	2	0.531	0.033	1	0	0.492	0.045	0	0
chrI	157927	T	A	93	91	0.449	0.005	48	53	0.496	0.006	37	36	0.569	0.007	75	75	0.509	0.006	0	0	0.500	0.362	3	2	0.515	0.026	4	2	0.526	0.048	0	1	0.525	0.030	61	51	0.515	0.006	3	1	0.531	0.033	1	0	0.489	0.044	0	0
chrI	158089	A	G	82	91	0.450	0.005	43	49	0.493	0.006	41	30	0.568	0.007	52	55	0.508	0.006	0	0	0.500	0.362	3	6	0.515	0.026	4	0	0.526	0.048	1	4	0.525	0.030	39	36	0.514	0.006	2	2	0.531	0.033	2	7	0.489	0.044	0	0
chrI	158200	A	G	85	100	0.450	0.005	58	45	0.492	0.006	41	42	0.566	0.007	65	56	0.510	0.006	0	0	0.500	0.362	3	9	0.515	0.026	1	0	0.529	0.047	4	6	0.523	0.030	41	35	0.513	0.006	3	0	0.536	0.033	0	1	0.489	0.044	0	0
chrI	158341	T	C	70	121	0.450	0.005	51	61	0.491	0.006	48	43	0.566	0.007	54	64	0.509	0.006	0	0	0.500	0.362	1	6	0.519	0.026	4	4	0.526	0.047	9	4	0.521	0.029	50	57	0.512	0.006	2	3	0.536	0.033	0	2	0.488	0.045	0	0
chrI	158503	C	T	68	86	0.451	0.005	52	54	0.492	0.006	39	26	0.565	0.007	65	63	0.510	0.006	0	0	0.500	0.362	1	1	0.518	0.026	3	2	0.531	0.048	4	4	0.525	0.030	50	44	0.513	0.006	4	0	0.536	0.033	0	1	0.488	0.045	0	0
chrI	158597	C	T	62	75	0.450	0.005	44	49	0.492	0.006	51	28	0.562	0.007	65	49	0.510	0.006	0	0	0.500	0.362	1	1	0.517	0.025	1	0	0.529	0.047	0	4	0.528	0.029	50	43	0.513	0.006	0	2	0.540	0.033	8	1	0.488	0.045	0	0
chrI	158641	C	T	68	80	0.450	0.005	40	69	0.492	0.006	48	26	0.562	0.007	59	43	0.510	0.006	0	0	0.500	0.362	1	3	0.517	0.025	0	0	0.529	0.047	0	1	0.528	0.029	56	44	0.513	0.006	2	0	0.540	0.033	6	2	0.488	0.045	0	0
chrI	158733	A	T	85	96	0.450	0.005	32	53	0.492	0.006	45	34	0.564	0.007	43	40	0.510	0.006	0	0	0.500	0.362	2	2	0.512	0.025	0	0	0.530	0.046	0	0	0.526	0.029	49	43	0.513	0.006	2	0	0.535	0.032	0	2	0.488	0.045	0	0
chrI	158824	G	C	78	97	0.450	0.005	40	48	0.492	0.006	49	32	0.564	0.007	66	42	0.510	0.006	0	0	0.500	0.362	4	3	0.512	0.025	0	0	0.530	0.046	2	0	0.526	0.029	52	43	0.513	0.006	4	0	0.535	0.032	2	4	0.488	0.045	0	0
chrI	158827	G	A	78	97	0.450	0.005	40	48	0.492	0.006	49	32	0.564	0.007	66	42	0.510	0.006	0	0	0.500	0.362	4	3	0.512	0.025	0	0	0.530	0.046	2	0	0.526	0.029	52	43	0.513	0.006	4	0	0.535	0.032	2	4	0.488	0.045	0	0
chrI	158870	T	C	60	91	0.450	0.005	36	57	0.492	0.006	52	39	0.564	0.007	49	58	0.510	0.006	0	0	0.500	0.362	4	4	0.512	0.025	0	0	0.530	0.046	4	2	0.526	0.029	55	42	0.513	0.006	2	1	0.535	0.032	0	3	0.488	0.045	0	0
chrI	158971	A	G	70	79	0.449	0.005	51	61	0.493	0.006	60	39	0.565	0.006	67	59	0.509	0.006	0	0	0.500	0.362	7	4	0.510	0.025	2	2	0.530	0.046	1	8	0.527	0.029	64	50	0.514	0.006	4	6	0.536	0.032	1	0	0.488	0.045	0	0
chrI	159164	G	C	55	102	0.448	0.005	51	60	0.493	0.006	61	46	0.564	0.006	68	47	0.510	0.006	0	2	0.500	0.362	7	4	0.510	0.025	0	1	0.530	0.046	4	3	0.527	0.029	48	59	0.512	0.006	4	2	0.536	0.032	4	0	0.488	0.045	0	0
chrI	159467	G	A	72	99	0.447	0.005	60	58	0.494	0.006	64	41	0.563	0.006	74	50	0.509	0.006	0	0	0.500	0.362	11	2	0.508	0.025	3	0	0.532	0.045	9	4	0.525	0.028	58	53	0.512	0.006	3	2	0.531	0.032	3	0	0.489	0.044	0	0
chrI	166369	T	C	42	56	0.445	0.005	39	33	0.495	0.006	74	62	0.558	0.006	45	47	0.506	0.005	0	0	0.500	0.359	5	8	0.500	0.023	0	4	0.530	0.043	8	6	0.533	0.026	87	78	0.509	0.006	2	6	0.544	0.030	1	3	0.476	0.041	0	0
chrI	166416	T	C	41	51	0.445	0.005	42	36	0.495	0.006	73	56	0.558	0.006	39	42	0.506	0.005	0	0	0.500	0.359	10	7	0.500	0.023	0	2	0.530	0.043	9	6	0.533	0.026	81	80	0.509	0.006	2	9	0.544	0.030	3	2	0.476	0.041	0	0
chrI	168686	G	A	69	58	0.448	0.005	49	39	0.493	0.006	75	34	0.556	0.006	49	53	0.503	0.005	0	0	0.500	0.358	2	2	0.501	0.023	2	2	0.525	0.043	0	1	0.532	0.026	68	51	0.506	0.006	6	2	0.548	0.030	8	2	0.478	0.042	0	0
chrI	168767	G	T	79	93	0.448	0.005	43	41	0.493	0.006	72	49	0.556	0.006	61	60	0.503	0.005	0	0	0.500	0.358	7	2	0.501	0.023	12	2	0.525	0.043	4	5	0.532	0.026	88	74	0.506	0.006	10	1	0.548	0.030	6	5	0.478	0.042	0	0
chrI	168772	G	A	82	98	0.448	0.005	42	42	0.493	0.006	73	49	0.556	0.006	60	59	0.503	0.005	0	0	0.500	0.358	7	2	0.501	0.023	12	2	0.525	0.043	4	5	0.532	0.026	91	75	0.506	0.006	10	1	0.548	0.030	6	5	0.478	0.042	0	0
chrI	168787	C	A	86	98	0.448	0.005	45	43	0.493	0.006	85	52	0.557	0.006	63	62	0.503	0.005	0	0	0.500	0.358	7	2	0.496	0.023	10	2	0.525	0.043	4	5	0.532	0.026	91	81	0.506	0.006	9	1	0.551	0.029	6	5	0.476	0.042	0	0
chrI	169205	C	T	58	66	0.449	0.005	42	39	0.493	0.006	39	17	0.558	0.006	49	56	0.503	0.005	0	0	0.500	0.358	4	5	0.494	0.022	2	0	0.523	0.042	0	2	0.535	0.026	36	29	0.508	0.005	1	0	0.551	0.029	2	2	0.479	0.042	0	0
chrI	169217	T	C	49	65	0.449	0.005	43	38	0.493	0.006	32	10	0.558	0.006	41	44	0.503	0.005	0	0	0.500	0.358	2	4	0.494	0.022	2	0	0.523	0.042	0	0	0.535	0.026	34	20	0.508	0.005	1	0	0.551	0.029	2	2	0.479	0.042	0	0
chrI	169243	C	T	27	35	0.449	0.005	29	15	0.493	0.006	11	1	0.558	0.006	29	27	0.503	0.005	0	0	0.500	0.357	0	1	0.494	0.022	0	0	0.523	0.042	1	0	0.535	0.026	15	11	0.508	0.005	0	0	0.551	0.029	0	0	0.479	0.042	0	0
chrI	169269	T	C	50	63	0.449	0.005	41	31	0.493	0.006	20	13	0.558	0.006	46	40	0.503	0.005	0	0	0.500	0.357	4	4	0.494	0.022	2	0	0.523	0.042	1	0	0.535	0.026	33	22	0.508	0.005	3	0	0.551	0.029	0	0	0.479	0.042	0	0
chrI	169422	C	T	74	74	0.449	0.005	45	32	0.493	0.006	63	37	0.558	0.006	50	55	0.503	0.005	0	0	0.500	0.357	10	10	0.494	0.022	8	1	0.523	0.042	5	4	0.535	0.026	71	55	0.508	0.005	5	5	0.551	0.029	3	1	0.479	0.042	0	0
chrI	169476	T	C	83	98	0.449	0.005	44	42	0.493	0.006	77	52	0.558	0.006	51	54	0.503	0.005	0	0	0.500	0.357	11	6	0.494	0.022	2	1	0.523	0.042	7	6	0.535	0.026	77	69	0.508	0.005	4	5	0.551	0.029	5	3	0.479	0.042	0	0
chrI	169638	T	C	60	79	0.449	0.005	62	45	0.493	0.006	71	57	0.558	0.006	50	59	0.503	0.005	0	0	0.500	0.357	4	3	0.494	0.022	0	4	0.523	0.042	4	5	0.535	0.026	60	65	0.508	0.005	11	0	0.551	0.029	2	5	0.479	0.042	0	0
chrI	169689	C	T	81	109	0.449	0.005	62	49	0.493	0.006	83	62	0.558	0.006	54	80	0.503	0.005	0	0	0.500	0.357	4	3	0.494	0.022	0	5	0.523	0.042	6	3	0.535	0.026	91	76	0.508	0.005	5	0	0.551	0.029	3	5	0.479	0.042	0	0
chrI	169830	A	G	86	93	0.449	0.005	59	45	0.493	0.006	60	55	0.558	0.006	64	68	0.503	0.005	0	0	0.500	0.357	2	7	0.494	0.022	0	2	0.523	0.042	5	5	0.535	0.026	66	76	0.508	0.005	8	6	0.551	0.029	3	1	0.479	0.042	0	0
chrI	169887	C	T	80	86	0.449	0.005	70	53	0.493	0.006	72	56	0.558	0.006	56	66	0.503	0.005	0	0	0.500	0.357	3	10	0.494	0.022	1	5	0.523	0.042	6	6	0.535	0.026	70	82	0.508	0.005	4	5	0.551	0.029	2	3	0.479	0.042	0	0
chrI	169992	T	C	91	92	0.449	0.005	52	64	0.493	0.006	85	62	0.558	0.006	59	61	0.503	0.005	0	0	0.500	0.357	4	7	0.494	0.022	2	3	0.523	0.042	7	3	0.535	0.026	77	88	0.508	0.005	3	6	0.551	0.029	2	4	0.479	0.042	0	0
chrI	170022	T	C	91	97	0.449	0.005	49	61	0.493	0.006	85	67	0.558	0.006	65	64	0.503	0.005	0	0	0.500	0.357	4	4	0.494	0.022	1	6	0.523	0.042	7	5	0.535	0.026	62	83	0.508	0.005	1	6	0.551	0.029	2	2	0.479	0.042	0	0
chrI	170564	G	A	68	88	0.451	0.005	64	46	0.494	0.006	51	48	0.557	0.006	56	72	0.504	0.005	0	0	0.500	0.357	4	0	0.489	0.022	2	0	0.524	0.043	1	2	0.535	0.025	50	56	0.509	0.005	2	9	0.553	0.029	0	0	0.479	0.042	0	1
chrI	171200	G	A	86	102	0.452	0.005	63	57	0.495	0.006	78	43	0.555	0.006	70	66	0.504	0.005	0	0	0.500	0.357	0	7	0.490	0.022	1	2	0.527	0.041	5	4	0.539	0.025	67	76	0.509	0.005	3	0	0.553	0.029	0	0	0.482	0.042	0	0
chrI	171389	A	G	75	91	0.452	0.005	43	57	0.496	0.006	52	42	0.555	0.006	60	74	0.505	0.005	0	0	0.500	0.357	1	2	0.489	0.023	0	3	0.527	0.041	3	2	0.539	0.025	58	61	0.508	0.005	6	5	0.551	0.029	2	0	0.482	0.042	0	0
chrI	171975	A	G	15	22	0.452	0.005	15	10	0.497	0.006	10	22	0.554	0.006	12	12	0.505	0.005	0	0	0.500	0.356	6	0	0.487	0.022	0	0	0.530	0.041	0	0	0.537	0.025	13	22	0.506	0.005	0	0	0.547	0.029	0	0	0.482	0.042	0	0
chrI	172113	C	A	19	41	0.452	0.005	26	18	0.498	0.006	22	19	0.553	0.006	24	17	0.504	0.005	0	0	0.500	0.356	0	0	0.485	0.022	0	2	0.528	0.042	1	4	0.537	0.025	39	30	0.506	0.005	0	0	0.549	0.029	0	0	0.482	0.042	0	0
chrI	172129	A	T	21	44	0.452	0.005	26	17	0.498	0.006	22	17	0.553	0.006	25	21	0.504	0.005	0	0	0.500	0.356	0	0	0.485	0.022	0	2	0.528	0.042	1	4	0.537	0.025	39	33	0.506	0.005	0	0	0.549	0.029	0	0	0.482	0.042	0	0
chrI	172431	A	T	48	38	0.452	0.005	31	26	0.499	0.006	27	22	0.553	0.006	38	38	0.503	0.005	1	0	0.500	0.356	0	3	0.480	0.022	0	2	0.529	0.041	0	0	0.537	0.025	53	42	0.507	0.005	2	6	0.551	0.028	0	2	0.482	0.042	0	0
chrI	172585	A	T	41	62	0.453	0.005	33	31	0.498	0.006	24	25	0.553	0.006	45	37	0.503	0.005	1	0	0.500	0.356	0	1	0.479	0.022	0	0	0.529	0.041	0	2	0.537	0.025	31	41	0.507	0.005	0	0	0.551	0.028	2	3	0.482	0.042	0	0
chrI	173222	A	C	54	96	0.453	0.005	62	50	0.499	0.006	44	39	0.552	0.006	50	62	0.504	0.005	0	0	0.500	0.356	0	1	0.477	0.022	0	2	0.529	0.041	1	2	0.540	0.025	43	44	0.508	0.005	2	0	0.551	0.028	0	1	0.481	0.043	0	0
chrI	174118	G	A	57	78	0.453	0.005	42	45	0.500	0.006	53	37	0.552	0.006	68	61	0.502	0.005	0	0	0.500	0.355	2	7	0.475	0.022	4	4	0.533	0.041	5	2	0.540	0.025	55	62	0.509	0.005	2	2	0.549	0.028	2	0	0.483	0.044	0	0
chrI	174371	T	C	65	109	0.454	0.005	52	64	0.498	0.006	71	54	0.554	0.006	62	73	0.503	0.005	1	0	0.500	0.355	4	5	0.475	0.022	5	2	0.533	0.041	3	4	0.540	0.025	64	67	0.508	0.005	3	1	0.551	0.028	3	0	0.483	0.044	0	0
chrI	174746	T	G	87	114	0.453	0.005	57	63	0.499	0.006	103	61	0.553	0.006	73	65	0.503	0.005	0	0	0.500	0.355	11	11	0.475	0.022	0	0	0.533	0.041	3	9	0.538	0.024	97	72	0.508	0.005	8	4	0.552	0.028	2	3	0.487	0.044	0	0
chrI	174919	A	G	84	104	0.454	0.005	43	46	0.499	0.006	87	54	0.553	0.006	69	66	0.504	0.005	0	0	0.500	0.355	3	3	0.472	0.022	0	2	0.533	0.041	5	3	0.538	0.024	70	72	0.509	0.005	1	5	0.556	0.028	0	3	0.487	0.044	0	0
chrI	174938	G	A	85	105	0.454	0.005	44	50	0.499	0.006	99	61	0.553	0.006	71	68	0.504	0.005	0	0	0.500	0.355	5	3	0.472	0.022	0	2	0.533	0.041	7	3	0.538	0.024	82	67	0.509	0.005	3	5	0.556	0.028	0	3	0.487	0.044	0	0
chrI	175121	G	A	86	94	0.454	0.005	61	59	0.499	0.006	129	73	0.553	0.006	73	71	0.504	0.005	0	0	0.500	0.355	18	10	0.472	0.022	11	1	0.533	0.041	7	7	0.538	0.024	103	117	0.509	0.005	6	3	0.556	0.028	3	5	0.487	0.044	0	0
chrI	176230	T	C	10	20	0.459	0.004	8	18	0.501	0.005	13	13	0.552	0.006	14	9	0.505	0.005	0	0	0.500	0.354	2	0	0.472	0.021	2	0	0.531	0.040	0	0	0.538	0.024	10	19	0.509	0.005	0	0	0.557	0.028	0	0	0.486	0.043	0	0
chrI	176266	A	T	8	22	0.459	0.004	8	15	0.501	0.005	19	12	0.552	0.006	18	16	0.505	0.005	0	0	0.500	0.354	2	0	0.472	0.021	2	0	0.531	0.040	0	0	0.538	0.024	14	18	0.509	0.005	0	0	0.557	0.028	0	0	0.486	0.043	0	0
chrI	176273	A	G	8	22	0.459	0.004	8	14	0.501	0.005	16	12	0.552	0.006	17	17	0.505	0.005	0	0	0.500	0.354	2	0	0.472	0.021	2	1	0.531	0.040	0	0	0.538	0.024	14	18	0.509	0.005	0	0	0.557	0.028	0	0	0.486	0.043	0	0
chrI	176451	T	C	11	26	0.459	0.004	11	11	0.500	0.005	7	7	0.552	0.006	14	12	0.505	0.005	0	0	0.500	0.354	0	0	0.473	0.021	2	0	0.531	0.040	0	0	0.538	0.024	2	5	0.510	0.005	0	0	0.557	0.028	0	0	0.486	0.043	0	0
chrI	176512	T	A	7	12	0.459	0.004	8	4	0.500	0.005	0	0	0.552	0.006	11	6	0.505	0.005	0	0	0.500	0.354	0	0	0.473	0.021	0	0	0.531	0.040	0	0	0.538	0.024	1	0	0.510	0.005	0	0	0.557	0.028	0	0	0.486	0.043	0	0
chrI	176650	G	A	33	33	0.458	0.004	27	27	0.499	0.005	28	25	0.552	0.006	30	28	0.505	0.005	0	0	0.500	0.354	3	4	0.473	0.021	5	0	0.531	0.040	5	4	0.538	0.024	22	21	0.510	0.005	0	2	0.557	0.028	0	2	0.486	0.042	0	0
chrI	176694	A	G	50	59	0.458	0.004	37	34	0.499	0.005	66	34	0.552	0.006	49	35	0.505	0.005	0	0	0.500	0.354	7	2	0.474	0.021	6	0	0.531	0.040	7	5	0.538	0.024	54	31	0.510	0.005	2	4	0.558	0.027	5	0	0.486	0.042	0	0
chrI	176721	G	A	58	69	0.458	0.004	44	42	0.499	0.005	70	33	0.552	0.006	54	38	0.505	0.005	1	0	0.500	0.354	9	4	0.474	0.021	5	0	0.531	0.040	7	4	0.539	0.024	66	35	0.510	0.005	4	4	0.558	0.027	6	0	0.486	0.042	0	0
chrI	176847	G	A	43	39	0.458	0.004	47	46	0.500	0.005	63	46	0.553	0.005	39	39	0.505	0.005	2	0	0.500	0.354	3	7	0.474	0.021	0	2	0.528	0.039	4	5	0.539	0.024	48	55	0.510	0.005	1	6	0.558	0.027	3	1	0.486	0.042	0	0
chrI	176858	A	G	46	41	0.458	0.004	46	42	0.500	0.005	70	47	0.553	0.005	38	36	0.505	0.005	1	0	0.500	0.354	4	9	0.474	0.021	0	1	0.528	0.039	4	4	0.539	0.024	58	56	0.510	0.005	2	6	0.558	0.027	3	1	0.486	0.042	0	0
chrI	176948	A	G	68	61	0.458	0.004	30	33	0.500	0.005	102	46	0.553	0.005	44	40	0.505	0.005	1	0	0.500	0.354	3	6	0.473	0.021	0	1	0.528	0.039	4	3	0.539	0.024	82	80	0.510	0.005	5	0	0.558	0.027	0	0	0.486	0.042	0	0
chrI	177285	T	C	77	104	0.459	0.004	68	64	0.500	0.005	55	58	0.554	0.005	63	59	0.505	0.005	0	0	0.500	0.354	6	2	0.474	0.021	3	2	0.525	0.039	4	5	0.535	0.024	59	79	0.511	0.005	2	7	0.558	0.027	0	6	0.486	0.042	0	0
chrI	177667	T	C	88	98	0.459	0.004	76	55	0.501	0.005	65	54	0.553	0.006	89	69	0.506	0.005	0	0	0.500	0.354	6	10	0.470	0.021	2	7	0.524	0.039	5	5	0.533	0.024	74	60	0.511	0.005	3	2	0.556	0.027	4	2	0.482	0.043	1	0
chrI	177692	A	G	86	103	0.460	0.004	75	60	0.501	0.005	66	56	0.553	0.006	90	74	0.506	0.005	0	0	0.500	0.354	6	15	0.470	0.021	2	7	0.524	0.039	5	5	0.533	0.024	67	58	0.512	0.005	0	2	0.556	0.027	6	1	0.482	0.043	1	0
chrI	178224	G	A	96	133	0.460	0.005	82	80	0.500	0.006	52	52	0.553	0.006	70	90	0.505	0.005	1	2	0.500	0.354	1	2	0.470	0.022	0	1	0.525	0.040	4	0	0.533	0.024	62	66	0.512	0.005	0	4	0.561	0.028	0	1	0.481	0.043	0	0
chrI	178602	G	C	116	107	0.461	0.005	68	58	0.500	0.006	53	46	0.553	0.006	72	57	0.506	0.005	0	0	0.500	0.354	0	7	0.472	0.022	5	0	0.525	0.040	3	2	0.533	0.024	67	56	0.510	0.005	0	7	0.562	0.028	3	0	0.481	0.043	0	0
chrI	178654	G	A	106	96	0.461	0.005	82	54	0.500	0.006	47	43	0.553	0.006	67	60	0.506	0.005	0	0	0.500	0.354	1	6	0.472	0.022	5	4	0.525	0.040	3	3	0.533	0.024	61	55	0.510	0.005	0	7	0.562	0.028	3	0	0.481	0.043	0	0
chrI	178674	G	A	110	93	0.461	0.005	83	54	0.500	0.006	52	40	0.553	0.006	64	54	0.506	0.005	0	0	0.500	0.354	4	4	0.472	0.022	3	5	0.525	0.040	3	4	0.533	0.024	65	54	0.510	0.005	1	6	0.562	0.028	3	0	0.481	0.043	0	1
chrI	178682	C	T	105	93	0.461	0.005	82	55	0.500	0.006	50	39	0.553	0.006	66	58	0.506	0.005	0	0	0.500	0.354	4	4	0.472	0.022	3	5	0.525	0.040	4	4	0.533	0.024	66	54	0.510	0.005	1	7	0.562	0.028	3	0	0.481	0.043	0	1
chrI	178802	A	G	86	82	0.461	0.005	71	71	0.500	0.006	60	39	0.553	0.006	70	67	0.506	0.005	0	0	0.500	0.354	7	4	0.472	0.022	4	2	0.525	0.040	10	3	0.533	0.024	58	49	0.510	0.005	3	2	0.562	0.028	1	5	0.481	0.043	0	1
chrI	178875	G	C	77	79	0.461	0.005	67	57	0.500	0.006	48	39	0.553	0.006	64	51	0.506	0.005	0	0	0.500	0.354	2	6	0.472	0.022	3	1	0.525	0.040	10	2	0.533	0.024	55	37	0.510	0.005	3	2	0.562	0.028	1	6	0.481	0.043	0	0
chrI	178905	G	A	78	69	0.461	0.005	69	59	0.500	0.006	37	37	0.553	0.006	79	49	0.506	0.005	0	0	0.500	0.354	1	6	0.472	0.022	0	1	0.525	0.040	4	4	0.533	0.024	36	22	0.510	0.005	3	0	0.562	0.028	0	2	0.481	0.043	0	0
chrI	178989	A	G	84	75	0.461	0.005	58	70	0.500	0.006	41	39	0.553	0.006	82	57	0.506	0.005	0	0	0.500	0.354	0	1	0.469	0.022	0	0	0.525	0.040	1	2	0.531	0.024	29	36	0.511	0.005	0	1	0.561	0.028	1	2	0.481	0.043	0	0
chrI	179014	A	G	80	82	0.461	0.005	48	67	0.500	0.006	37	35	0.552	0.006	70	60	0.506	0.005	0	0	0.500	0.354	0	5	0.469	0.022	0	0	0.525	0.040	0	1	0.531	0.024	25	33	0.511	0.005	0	2	0.561	0.028	2	2	0.481	0.043	0	0
chrI	179051	A	G	57	61	0.461	0.005	36	53	0.500	0.006	26	37	0.552	0.006	47	43	0.506	0.005	0	0	0.500	0.354	1	8	0.469	0.022	0	0	0.525	0.040	2	2	0.531	0.024	31	37	0.511	0.005	0	1	0.561	0.028	4	0	0.481	0.043	0	0
chrI	179052	A	G	57	61	0.461	0.005	36	53	0.500	0.006	26	37	0.552	0.006	47	43	0.506	0.005	0	0	0.500	0.354	1	8	0.469	0.022	0	0	0.525	0.040	2	2	0.531	0.024	31	37	0.511	0.005	0	1	0.561	0.028	4	0	0.481	0.043	0	0
chrI	179221	A	G	51	61	0.458	0.005	22	48	0.499	0.006	26	38	0.554	0.006	41	38	0.507	0.005	0	0	0.500	0.354	5	4	0.466	0.022	2	1	0.522	0.040	2	3	0.531	0.024	28	42	0.509	0.005	2	0	0.561	0.028	0	9	0.481	0.043	0	0
chrI	179397	A	G	79	93	0.461	0.005	59	59	0.500	0.006	78	59	0.553	0.006	62	72	0.506	0.005	0	0	0.500	0.354	7	9	0.468	0.022	2	3	0.522	0.040	4	7	0.531	0.024	66	68	0.511	0.005	0	3	0.562	0.028	6	0	0.481	0.043	0	0
chrI	179578	G	A	72	103	0.461	0.005	80	79	0.500	0.006	47	69	0.553	0.006	75	63	0.505	0.005	0	0	0.500	0.354	6	6	0.468	0.022	2	2	0.524	0.040	12	7	0.534	0.024	78	68	0.510	0.005	6	3	0.564	0.029	2	0	0.481	0.043	0	0
chrI	179772	T	C	74	112	0.459	0.005	59	65	0.498	0.006	80	51	0.553	0.006	69	64	0.506	0.005	0	0	0.500	0.354	4	8	0.468	0.022	6	7	0.522	0.041	4	3	0.534	0.025	73	61	0.510	0.005	4	4	0.564	0.029	1	0	0.481	0.043	0	0
chrI	179796	A	C	78	112	0.459	0.005	59	63	0.498	0.006	79	48	0.553	0.006	65	70	0.506	0.005	0	0	0.500	0.354	3	7	0.468	0.022	6	5	0.522	0.041	3	4	0.534	0.025	68	64	0.510	0.005	4	7	0.564	0.029	1	0	0.481	0.043	0	0
chrI	179942	C	T	84	104	0.459	0.005	80	52	0.501	0.006	72	43	0.553	0.006	81	72	0.507	0.005	0	0	0.500	0.354	4	5	0.469	0.022	1	0	0.522	0.041	5	3	0.534	0.025	62	49	0.509	0.005	1	5	0.564	0.029	1	0	0.481	0.043	0	0
chrI	179951	A	C	71	80	0.459	0.005	73	50	0.500	0.006	69	40	0.552	0.006	65	65	0.505	0.005	0	0	0.500	0.354	3	5	0.468	0.022	1	0	0.522	0.041	4	3	0.534	0.025	57	50	0.509	0.005	1	4	0.564	0.029	1	0	0.485	0.044	0	0
chrI	179972	A	G	77	84	0.459	0.005	71	49	0.500	0.006	53	31	0.552	0.006	72	72	0.505	0.005	0	0	0.500	0.354	1	4	0.468	0.022	1	0	0.522	0.041	4	5	0.534	0.025	40	35	0.509	0.005	2	1	0.564	0.029	0	0	0.485	0.044	0	0
chrI	179996	A	G	67	89	0.459	0.005	63	48	0.500	0.006	56	29	0.552	0.006	70	80	0.505	0.005	0	0	0.500	0.354	2	5	0.468	0.022	1	0	0.522	0.041	6	4	0.534	0.025	38	33	0.509	0.005	2	1	0.564	0.029	1	0	0.485	0.044	0	0
chrI	180013	C	T	71	77	0.459	0.005	53	47	0.500	0.006	50	22	0.552	0.006	66	69	0.505	0.005	0	0	0.500	0.354	2	4	0.468	0.022	1	0	0.522	0.041	5	3	0.534	0.025	36	36	0.509	0.005	2	0	0.564	0.029	1	0	0.485	0.044	0	0
chrI	180069	A	G	81	88	0.461	0.005	52	52	0.501	0.006	32	22	0.553	0.006	58	71	0.505	0.005	0	0	0.500	0.354	1	2	0.467	0.022	0	0	0.522	0.041	2	2	0.533	0.025	34	47	0.510	0.005	3	0	0.558	0.029	2	0	0.485	0.044	0	0
chrI	180072	A	C	81	88	0.461	0.005	52	52	0.501	0.006	32	22	0.553	0.006	58	71	0.505	0.005	0	0	0.500	0.354	1	2	0.467	0.022	0	0	0.522	0.041	2	2	0.533	0.025	34	47	0.510	0.005	3	0	0.558	0.029	2	0	0.485	0.044	0	0
chrI	180103	T	C	79	92	0.461	0.005	42	46	0.501	0.006	30	27	0.553	0.006	59	61	0.505	0.005	0	0	0.500	0.354	0	3	0.467	0.022	0	0	0.522	0.041	0	3	0.533	0.025	32	45	0.510	0.005	3	1	0.558	0.029	2	0	0.485	0.044	0	0
chrI	180139	A	G	83	73	0.461	0.005	45	41	0.501	0.006	36	18	0.553	0.006	60	46	0.505	0.005	0	0	0.500	0.354	0	3	0.467	0.022	0	0	0.522	0.041	0	3	0.533	0.025	30	36	0.510	0.005	0	2	0.558	0.029	1	0	0.485	0.044	0	0
chrI	180221	A	G	58	94	0.461	0.005	43	50	0.501	0.006	25	30	0.553	0.006	60	48	0.505	0.005	0	0	0.500	0.354	0	0	0.467	0.022	1	0	0.522	0.041	1	0	0.533	0.025	24	39	0.510	0.005	2	0	0.558	0.029	1	0	0.485	0.044	0	0
chrI	180256	G	C	57	117	0.459	0.005	46	55	0.501	0.006	25	30	0.552	0.006	56	55	0.506	0.005	0	0	0.500	0.354	0	0	0.467	0.022	0	0	0.523	0.042	3	0	0.533	0.025	23	45	0.509	0.005	2	0	0.564	0.029	1	0	0.485	0.044	0	0
chrI	180264	C	T	61	118	0.459	0.005	49	52	0.501	0.006	28	35	0.552	0.006	57	50	0.506	0.005	0	0	0.500	0.354	0	0	0.467	0.022	1	0	0.523	0.042	3	0	0.533	0.025	24	43	0.509	0.005	2	0	0.564	0.029	1	0	0.485	0.044	0	0
chrI	180393	G	A	72	103	0.459	0.005	79	63	0.501	0.006	44	48	0.552	0.006	70	62	0.506	0.005	0	0	0.500	0.355	2	4	0.467	0.022	1	0	0.523	0.042	6	8	0.533	0.025	47	54	0.509	0.005	1	8	0.564	0.029	0	2	0.485	0.044	0	0
chrI	180431	A	G	62	93	0.459	0.005	69	59	0.501	0.006	53	65	0.552	0.006	49	54	0.506	0.005	0	0	0.500	0.355	2	2	0.467	0.022	1	0	0.523	0.042	6	8	0.533	0.025	59	57	0.509	0.005	5	7	0.564	0.029	2	2	0.485	0.044	0	0
chrI	180456	G	A	68	104	0.459	0.005	79	61	0.501	0.006	64	79	0.552	0.006	61	52	0.506	0.005	0	0	0.500	0.355	7	2	0.467	0.022	3	2	0.523	0.042	8	2	0.533	0.025	64	56	0.509	0.005	6	3	0.564	0.029	4	1	0.485	0.044	0	0
chrI	180509	C	T	67	100	0.459	0.005	78	66	0.501	0.006	80	87	0.552	0.006	63	58	0.506	0.005	0	0	0.500	0.355	9	6	0.467	0.022	4	2	0.523	0.042	9	2	0.533	0.025	69	66	0.509	0.005	7	4	0.564	0.029	4	2	0.485	0.044	0	0
chrI	180583	C	A	76	94	0.461	0.005	51	55	0.502	0.006	74	67	0.552	0.006	63	63	0.505	0.005	0	0	0.500	0.355	6	7	0.464	0.022	1	0	0.523	0.042	12	2	0.532	0.025	49	60	0.509	0.005	7	6	0.562	0.029	2	2	0.485	0.044	0	0
chrI	180592	A	G	69	90	0.461	0.005	46	50	0.502	0.006	65	71	0.552	0.006	60	59	0.505	0.005	0	0	0.500	0.355	6	7	0.464	0.022	1	0	0.523	0.042	12	1	0.532	0.025	48	61	0.509	0.005	6	6	0.562	0.029	3	3	0.485	0.044	0	0
chrI	180603	C	T	76	99	0.461	0.005	47	51	0.502	0.006	70	74	0.552	0.006	62	68	0.505	0.005	0	0	0.500	0.355	5	7	0.464	0.022	2	0	0.523	0.042	12	2	0.532	0.025	57	68	0.509	0.005	6	7	0.562	0.029	3	3	0.485	0.044	0	0
chrI	180646	C	T	76	112	0.461	0.005	41	55	0.502	0.006	57	76	0.552	0.006	74	65	0.505	0.005	0	0	0.500	0.355	4	4	0.464	0.022	5	0	0.523	0.042	6	3	0.532	0.025	65	70	0.509	0.005	1	5	0.562	0.029	1	2	0.485	0.044	0	0
chrI	180652	A	C	74	110	0.461	0.005	41	53	0.502	0.006	59	73	0.552	0.006	72	62	0.505	0.005	0	0	0.500	0.355	4	3	0.464	0.022	5	0	0.523	0.042	6	3	0.532	0.025	67	68	0.509	0.005	1	6	0.562	0.029	1	2	0.485	0.044	0	0
chrI	180697	A	G	71	107	0.461	0.005	53	63	0.502	0.006	53	63	0.552	0.006	78	70	0.505	0.005	0	0	0.500	0.355	2	3	0.464	0.022	8	0	0.523	0.042	3	6	0.532	0.025	63	53	0.509	0.005	1	5	0.562	0.029	2	2	0.485	0.044	0	0
chrI	180726	G	C	70	101	0.461	0.005	54	62	0.502	0.006	57	51	0.552	0.006	72	64	0.505	0.005	0	0	0.500	0.355	0	2	0.464	0.022	7	0	0.523	0.042	2	6	0.532	0.025	70	49	0.509	0.005	0	4	0.562	0.029	3	2	0.485	0.044	0	0
chrI	180747	A	G	70	103	0.461	0.005	62	55	0.502	0.006	57	50	0.552	0.006	66	62	0.505	0.005	0	0	0.500	0.355	3	3	0.464	0.022	8	0	0.523	0.042	2	4	0.532	0.025	70	58	0.509	0.005	0	1	0.562	0.029	2	2	0.485	0.044	0	0
chrI	180787	C	T	64	97	0.461	0.005	63	49	0.502	0.006	54	45	0.552	0.006	65	61	0.505	0.005	0	0	0.500	0.355	3	3	0.464	0.022	6	0	0.523	0.042	3	3	0.532	0.025	70	67	0.509	0.005	0	1	0.562	0.029	5	2	0.485	0.044	0	0
chrI	180794	T	A	68	91	0.461	0.005	69	49	0.502	0.006	54	42	0.552	0.006	67	63	0.505	0.005	0	0	0.500	0.355	3	3	0.464	0.022	4	0	0.523	0.042	2	3	0.532	0.025	69	71	0.509	0.005	0	2	0.562	0.029	4	2	0.485	0.044	0	0
chrI	180818	C	A	63	72	0.461	0.005	68	45	0.502	0.006	48	40	0.552	0.006	60	44	0.505	0.005	0	0	0.500	0.355	1	2	0.464	0.022	4	0	0.523	0.042	2	3	0.532	0.025	68	75	0.509	0.005	1	4	0.562	0.029	3	2	0.485	0.044	0	0
chrI	180822	T	A	63	72	0.461	0.005	68	45	0.502	0.006	48	40	0.552	0.006	60	44	0.505	0.005	0	0	0.500	0.355	1	2	0.464	0.022	4	0	0.523	0.042	2	3	0.532	0.025	68	75	0.509	0.005	1	4	0.562	0.029	3	2	0.485	0.044	0	0
chrI	180898	A	C	93	112	0.461	0.005	79	63	0.502	0.006	59	41	0.552	0.006	64	71	0.505	0.005	0	0	0.500	0.355	2	3	0.464	0.022	1	0	0.523	0.042	0	2	0.532	0.025	63	60	0.509	0.005	6	2	0.562	0.029	0	0	0.485	0.044	0	0
chrI	180907	C	T	99	113	0.461	0.005	79	65	0.502	0.006	56	43	0.552	0.006	68	72	0.505	0.005	0	0	0.500	0.355	2	3	0.464	0.022	1	0	0.523	0.042	0	2	0.532	0.025	61	66	0.509	0.005	6	2	0.562	0.029	0	0	0.485	0.044	0	0
chrI	180913	T	C	96	107	0.461	0.005	76	63	0.502	0.006	58	41	0.552	0.006	65	69	0.505	0.005	0	0	0.500	0.355	0	3	0.464	0.022	1	0	0.523	0.042	0	2	0.532	0.025	62	64	0.509	0.005	6	2	0.562	0.029	0	0	0.485	0.044	0	0
chrI	180922	G	T	88	101	0.461	0.005	65	62	0.502	0.006	61	42	0.552	0.006	60	66	0.505	0.005	0	0	0.500	0.355	0	3	0.464	0.022	1	0	0.523	0.042	0	2	0.532	0.025	64	64	0.509	0.005	6	2	0.562	0.029	0	0	0.485	0.044	0	0
chrI	180934	T	A	100	105	0.461	0.005	70	66	0.502	0.006	63	43	0.552	0.006	65	67	0.505	0.005	0	0	0.500	0.355	1	3	0.464	0.022	3	0	0.523	0.042	1	2	0.532	0.025	66	67	0.509	0.005	8	2	0.562	0.029	0	0	0.485	0.044	0	0
chrI	180953	A	G	106	114	0.461	0.005	65	59	0.502	0.006	62	50	0.552	0.006	74	59	0.505	0.005	0	0	0.500	0.355	1	4	0.464	0.022	5	1	0.523	0.042	1	2	0.532	0.025	64	77	0.509	0.005	7	1	0.562	0.029	0	0	0.485	0.044	0	0
chrI	180982	A	C	105	105	0.461	0.005	79	63	0.502	0.006	59	56	0.552	0.006	78	59	0.505	0.005	0	0	0.500	0.355	2	5	0.464	0.022	4	1	0.523	0.042	1	2	0.532	0.025	65	77	0.509	0.005	8	2	0.562	0.029	0	0	0.485	0.044	0	0
chrI	181589	G	A	80	79	0.461	0.005	51	44	0.502	0.006	78	39	0.552	0.006	56	67	0.505	0.005	0	0	0.500	0.355	7	5	0.464	0.022	3	2	0.523	0.042	3	5	0.532	0.025	73	56	0.509	0.005	2	3	0.562	0.029	3	1	0.485	0.044	0	0
chrI	181752	G	C	69	84	0.462	0.005	49	50	0.503	0.006	61	55	0.552	0.006	60	50	0.506	0.005	0	0	0.500	0.355	7	11	0.463	0.022	4	2	0.522	0.041	1	7	0.532	0.025	64	55	0.510	0.005	5	6	0.561	0.029	3	1	0.481	0.043	0	0
chrI	181824	G	A	95	98	0.462	0.005	60	70	0.503	0.006	71	61	0.552	0.006	71	66	0.506	0.005	0	0	0.500	0.355	9	2	0.463	0.022	4	3	0.522	0.041	4	14	0.532	0.025	58	68	0.510	0.005	0	2	0.561	0.029	1	3	0.481	0.043	0	0
chrI	182045	A	G	75	88	0.462	0.005	34	48	0.504	0.006	29	41	0.549	0.006	54	53	0.506	0.005	0	0	0.500	0.355	4	0	0.463	0.022	2	2	0.522	0.041	2	3	0.533	0.025	43	49	0.509	0.005	0	0	0.561	0.029	0	2	0.483	0.043	0	0
chrI	182093	C	T	60	81	0.462	0.005	41	48	0.504	0.006	41	46	0.549	0.006	49	51	0.506	0.005	0	0	0.500	0.355	2	0	0.463	0.022	0	0	0.522	0.041	2	2	0.533	0.025	47	60	0.509	0.005	0	2	0.561	0.029	2	0	0.483	0.043	0	0
chrI	182141	G	T	55	76	0.462	0.005	38	44	0.505	0.006	42	41	0.548	0.006	59	52	0.506	0.005	2	0	0.500	0.355	2	0	0.462	0.022	0	1	0.522	0.041	0	0	0.533	0.025	53	57	0.509	0.005	2	1	0.561	0.029	4	0	0.483	0.043	0	0
chrI	182201	C	T	41	68	0.462	0.005	43	43	0.505	0.006	47	45	0.548	0.006	46	49	0.506	0.005	3	0	0.500	0.355	5	2	0.462	0.022	0	1	0.521	0.040	4	2	0.533	0.025	52	58	0.509	0.005	4	2	0.561	0.029	0	0	0.483	0.043	0	0
chrI	182210	T	A	37	64	0.462	0.005	39	39	0.504	0.006	47	41	0.548	0.006	44	43	0.506	0.005	2	0	0.500	0.355	3	2	0.462	0.022	0	1	0.521	0.040	4	2	0.533	0.025	54	60	0.509	0.005	4	2	0.561	0.029	0	0	0.483	0.043	0	0
chrI	182240	T	C	50	64	0.462	0.005	46	42	0.504	0.006	48	39	0.548	0.006	57	55	0.506	0.005	2	0	0.500	0.355	2	3	0.462	0.022	0	2	0.521	0.040	2	2	0.533	0.025	51	65	0.509	0.005	4	2	0.561	0.029	0	0	0.484	0.042	0	0
chrI	182259	G	A	56	59	0.462	0.005	50	42	0.504	0.006	47	38	0.548	0.006	50	53	0.506	0.005	0	0	0.500	0.355	2	1	0.462	0.022	0	2	0.521	0.040	2	2	0.533	0.025	55	65	0.509	0.005	2	3	0.561	0.029	0	0	0.484	0.042	0	0
chrI	182447	T	A	49	73	0.462	0.005	37	38	0.504	0.006	30	28	0.548	0.006	38	41	0.506	0.005	0	0	0.500	0.355	0	5	0.462	0.022	0	0	0.521	0.040	3	1	0.533	0.025	44	49	0.509	0.005	8	4	0.561	0.029	0	4	0.484	0.042	0	0
chrI	182496	G	A	36	55	0.462	0.005	33	25	0.504	0.006	30	22	0.548	0.006	32	35	0.506	0.005	0	0	0.500	0.355	2	2	0.462	0.022	0	0	0.521	0.040	1	1	0.534	0.025	36	32	0.509	0.005	3	1	0.561	0.029	0	2	0.484	0.042	0	0
chrI	182519	T	C	23	45	0.462	0.005	36	22	0.504	0.006	23	16	0.548	0.006	25	29	0.506	0.005	0	0	0.500	0.355	2	0	0.462	0.022	0	0	0.521	0.040	1	1	0.534	0.025	31	14	0.509	0.005	2	1	0.561	0.029	0	1	0.484	0.042	0	0
chrI	183100	G	A	35	57	0.460	0.005	34	27	0.502	0.005	34	19	0.542	0.006	25	32	0.502	0.005	0	0	0.500	0.356	2	2	0.460	0.021	2	0	0.520	0.039	1	0	0.529	0.024	36	42	0.505	0.005	0	2	0.565	0.028	0	0	0.480	0.041	0	0
chrI	183101	A	G	35	57	0.460	0.005	34	27	0.502	0.005	34	19	0.542	0.006	25	32	0.502	0.005	0	0	0.500	0.356	2	2	0.460	0.021	2	0	0.520	0.039	1	0	0.529	0.024	36	42	0.505	0.005	0	2	0.565	0.028	0	0	0.480	0.041	0	0
chrI	183270	T	C	38	31	0.460	0.005	40	23	0.502	0.005	56	39	0.542	0.006	32	36	0.502	0.005	0	0	0.500	0.356	6	4	0.460	0.021	5	2	0.520	0.039	6	0	0.529	0.024	61	53	0.505	0.005	7	5	0.565	0.028	0	2	0.480	0.041	0	0
chrI	183881	T	C	75	80	0.460	0.005	43	62	0.502	0.005	72	43	0.542	0.006	49	47	0.502	0.005	0	1	0.500	0.356	11	4	0.460	0.021	1	4	0.520	0.039	4	0	0.529	0.024	41	48	0.505	0.005	1	2	0.565	0.028	3	1	0.480	0.041	0	0
chrI	183954	T	C	76	89	0.460	0.005	68	69	0.502	0.005	68	50	0.542	0.006	65	63	0.502	0.005	0	2	0.500	0.356	3	4	0.460	0.021	1	1	0.520	0.039	1	6	0.529	0.024	65	69	0.505	0.005	3	0	0.565	0.028	2	2	0.480	0.041	0	0
chrI	184083	T	C	68	113	0.460	0.005	50	64	0.502	0.005	43	58	0.542	0.006	70	66	0.502	0.005	0	1	0.500	0.356	6	4	0.460	0.021	5	3	0.520	0.039	1	7	0.529	0.024	73	55	0.505	0.005	0	1	0.565	0.028	0	2	0.480	0.041	0	0
chrI	184235	A	G	63	83	0.460	0.005	54	70	0.502	0.005	46	41	0.542	0.006	53	72	0.502	0.005	0	0	0.500	0.356	3	4	0.460	0.021	2	0	0.520	0.039	7	5	0.529	0.024	43	63	0.505	0.005	0	1	0.565	0.028	2	2	0.480	0.041	0	0
chrI	184256	A	G	64	87	0.460	0.005	58	70	0.502	0.005	51	40	0.542	0.006	54	74	0.502	0.005	0	0	0.500	0.356	3	6	0.460	0.021	2	0	0.520	0.039	6	5	0.529	0.024	46	62	0.505	0.005	0	1	0.565	0.028	2	2	0.480	0.041	0	0
chrI	184418	C	G	49	82	0.460	0.005	39	47	0.502	0.005	39	24	0.542	0.006	47	60	0.502	0.005	0	1	0.500	0.356	2	6	0.460	0.021	0	1	0.520	0.039	1	2	0.529	0.024	45	34	0.505	0.005	4	2	0.565	0.028	4	2	0.480	0.041	0	0
chrI	184481	C	A	40	80	0.460	0.005	28	47	0.501	0.005	21	25	0.542	0.006	50	54	0.502	0.005	0	2	0.500	0.356	1	3	0.460	0.021	0	0	0.520	0.039	1	3	0.529	0.024	30	38	0.505	0.005	2	2	0.565	0.028	0	2	0.480	0.041	0	0
chrI	184488	T	C	37	75	0.460	0.005	24	40	0.501	0.005	19	23	0.542	0.006	44	51	0.502	0.005	0	2	0.500	0.356	1	3	0.460	0.021	0	0	0.520	0.039	1	4	0.529	0.024	26	39	0.505	0.005	2	1	0.565	0.028	0	2	0.480	0.041	0	0
chrI	184492	T	C	37	75	0.460	0.005	24	40	0.501	0.005	19	23	0.542	0.006	44	51	0.502	0.005	0	2	0.500	0.356	1	3	0.460	0.021	0	0	0.520	0.039	1	4	0.529	0.024	26	39	0.505	0.005	2	1	0.565	0.028	0	2	0.480	0.041	0	0
chrI	184510	T	C	33	80	0.460	0.005	23	49	0.501	0.005	25	22	0.542	0.006	38	55	0.502	0.005	0	1	0.500	0.356	1	4	0.460	0.021	2	0	0.520	0.039	0	4	0.529	0.024	20	37	0.505	0.005	0	1	0.565	0.028	0	2	0.480	0.041	0	0
chrI	184520	T	C	29	78	0.460	0.005	24	45	0.501	0.005	27	22	0.542	0.006	36	50	0.502	0.005	0	1	0.500	0.356	1	5	0.460	0.021	2	0	0.520	0.039	0	4	0.529	0.024	20	34	0.505	0.005	0	1	0.565	0.028	0	2	0.480	0.041	0	0
chrI	184648	A	T	56	69	0.460	0.005	34	49	0.501	0.005	34	29	0.542	0.006	46	55	0.502	0.005	0	0	0.500	0.356	0	2	0.460	0.021	0	0	0.520	0.039	1	0	0.529	0.024	39	30	0.505	0.005	6	0	0.565	0.028	0	4	0.480	0.041	0	0
chrI	184669	G	T	49	63	0.460	0.005	30	50	0.501	0.005	31	35	0.542	0.006	44	52	0.502	0.005	0	0	0.500	0.356	0	0	0.460	0.021	0	0	0.520	0.039	3	2	0.529	0.024	37	36	0.505	0.005	5	1	0.565	0.028	0	2	0.480	0.041	0	0
chrI	184683	C	G	52	65	0.460	0.005	30	43	0.501	0.005	29	34	0.542	0.006	46	46	0.502	0.005	0	0	0.500	0.356	0	1	0.460	0.021	0	0	0.520	0.039	3	2	0.529	0.024	35	36	0.505	0.005	4	2	0.565	0.028	0	2	0.480	0.041	0	0
chrI	184686	C	T	52	65	0.460	0.005	30	43	0.501	0.005	29	34	0.542	0.006	46	46	0.502	0.005	0	0	0.500	0.356	0	1	0.460	0.021	0	0	0.520	0.039	3	2	0.529	0.024	35	36	0.505	0.005	4	2	0.565	0.028	0	2	0.480	0.041	0	0
chrI	184857	A	G	74	94	0.460	0.005	64	60	0.501	0.005	45	42	0.542	0.006	72	60	0.502	0.005	0	0	0.500	0.356	5	7	0.460	0.021	0	0	0.520	0.039	5	1	0.529	0.024	53	63	0.505	0.005	6	2	0.565	0.028	1	0	0.480	0.041	0	0
chrI	184890	C	A	80	98	0.460	0.005	75	64	0.501	0.005	55	46	0.542	0.006	82	66	0.502	0.005	0	0	0.500	0.356	9	7	0.460	0.021	2	0	0.520	0.039	7	0	0.529	0.024	59	65	0.505	0.005	5	4	0.565	0.028	1	0	0.480	0.041	0	0
chrI	184921	A	T	88	102	0.460	0.005	70	63	0.501	0.005	57	48	0.542	0.006	82	78	0.502	0.005	0	0	0.500	0.357	8	9	0.460	0.021	2	1	0.520	0.039	7	4	0.529	0.024	68	70	0.505	0.005	7	3	0.565	0.028	1	0	0.480	0.041	0	0
chrI	185109	G	A	73	83	0.460	0.005	59	58	0.501	0.005	79	72	0.542	0.006	78	68	0.502	0.005	0	0	0.500	0.357	9	1	0.460	0.021	3	2	0.520	0.039	11	5	0.529	0.024	79	57	0.505	0.005	7	1	0.565	0.028	2	2	0.480	0.041	0	0
chrI	185126	G	A	69	72	0.460	0.005	60	58	0.501	0.005	81	73	0.542	0.006	73	58	0.502	0.005	0	0	0.500	0.357	10	4	0.460	0.021	0	2	0.520	0.039	14	4	0.529	0.024	95	67	0.505	0.005	8	2	0.565	0.028	2	2	0.480	0.041	0	0
chrI	185131	G	A	60	64	0.460	0.005	55	54	0.501	0.005	79	70	0.542	0.006	69	59	0.502	0.005	0	0	0.500	0.357	9	3	0.460	0.021	0	2	0.520	0.039	15	5	0.529	0.024	92	68	0.505	0.005	7	2	0.565	0.028	2	2	0.480	0.041	0	0
chrI	185159	A	C	69	80	0.460	0.005	53	57	0.501	0.005	69	67	0.542	0.006	65	54	0.502	0.005	0	0	0.500	0.357	8	8	0.460	0.021	8	2	0.520	0.039	15	2	0.529	0.024	94	68	0.505	0.005	10	6	0.565	0.028	2	2	0.480	0.041	0	0
chrI	185194	C	A	74	80	0.460	0.005	51	60	0.501	0.005	73	72	0.542	0.006	68	61	0.502	0.005	0	0	0.500	0.357	7	9	0.460	0.021	9	3	0.520	0.039	16	3	0.529	0.024	109	77	0.505	0.005	13	6	0.565	0.028	2	2	0.480	0.041	0	0
chrI	185226	T	C	89	91	0.460	0.005	57	54	0.501	0.005	84	61	0.542	0.006	83	56	0.502	0.005	0	0	0.500	0.357	8	12	0.460	0.021	11	4	0.520	0.039	15	7	0.529	0.024	115	88	0.505	0.005	12	6	0.565	0.028	3	2	0.480	0.041	0	0
chrI	185303	A	G	81	101	0.460	0.005	50	52	0.501	0.005	74	53	0.542	0.006	62	71	0.502	0.005	0	0	0.500	0.357	8	8	0.460	0.021	4	8	0.520	0.039	6	6	0.529	0.024	75	78	0.505	0.005	8	6	0.565	0.028	0	2	0.480	0.041	0	0
chrI	185314	G	A	98	121	0.460	0.005	62	71	0.501	0.005	91	68	0.542	0.006	74	85	0.502	0.005	0	0	0.500	0.357	9	8	0.460	0.021	6	9	0.520	0.039	9	9	0.529	0.024	101	94	0.505	0.005	9	9	0.565	0.028	0	1	0.480	0.041	0	0
chrI	185480	T	G	90	99	0.460	0.005	32	57	0.501	0.005	71	53	0.542	0.006	63	56	0.502	0.005	0	0	0.500	0.357	11	6	0.460	0.021	0	1	0.520	0.039	8	3	0.529	0.024	87	69	0.505	0.005	1	2	0.565	0.028	0	0	0.480	0.041	0	0
chrI	185879	G	A	82	67	0.460	0.005	57	48	0.501	0.005	22	25	0.542	0.006	62	62	0.502	0.005	0	0	0.500	0.357	0	0	0.460	0.021	0	2	0.520	0.039	1	0	0.529	0.024	23	17	0.505	0.005	0	0	0.565	0.028	2	1	0.480	0.041	0	0
chrI	186098	T	A	64	68	0.460	0.005	47	51	0.501	0.005	28	39	0.542	0.006	65	37	0.502	0.005	1	0	0.500	0.357	3	3	0.460	0.021	0	0	0.520	0.039	1	1	0.529	0.024	46	42	0.505	0.005	0	0	0.565	0.028	2	0	0.480	0.041	0	0
chrI	186099	G	A	64	68	0.460	0.005	47	51	0.501	0.005	28	39	0.542	0.006	65	37	0.502	0.005	1	0	0.500	0.357	3	3	0.460	0.021	0	0	0.520	0.039	1	1	0.529	0.024	46	42	0.505	0.005	0	0	0.565	0.028	2	0	0.480	0.041	0	0
chrI	186131	A	G	76	82	0.460	0.005	49	57	0.501	0.005	39	32	0.542	0.006	70	54	0.502	0.005	2	0	0.500	0.357	2	1	0.460	0.021	0	0	0.520	0.039	2	1	0.529	0.024	40	48	0.505	0.005	2	0	0.565	0.028	2	0	0.480	0.041	0	0
chrI	186139	C	T	76	79	0.460	0.005	47	50	0.501	0.005	41	31	0.542	0.006	66	50	0.502	0.005	2	0	0.500	0.357	2	1	0.460	0.021	0	0	0.520	0.039	2	1	0.529	0.024	41	48	0.505	0.005	2	0	0.565	0.028	0	0	0.480	0.041	0	0
chrI	186146	T	G	80	82	0.460	0.005	48	51	0.501	0.005	39	32	0.542	0.006	64	52	0.502	0.005	1	0	0.500	0.357	2	1	0.460	0.021	0	0	0.520	0.039	2	1	0.529	0.024	40	47	0.505	0.005	2	0	0.565	0.028	0	0	0.480	0.041	0	0
chrI	186256	T	C	61	68	0.460	0.005	48	45	0.501	0.005	30	36	0.542	0.006	57	54	0.502	0.005	1	0	0.500	0.357	1	2	0.460	0.021	1	0	0.520	0.039	0	3	0.529	0.024	45	47	0.505	0.005	5	2	0.565	0.028	2	4	0.480	0.041	0	0
chrI	186291	A	G	57	72	0.460	0.005	47	58	0.501	0.005	30	35	0.542	0.006	69	58	0.502	0.005	0	0	0.500	0.357	1	6	0.460	0.021	1	1	0.520	0.039	2	0	0.529	0.024	43	49	0.505	0.005	4	0	0.565	0.028	2	0	0.480	0.041	0	0
chrI	186440	A	T	62	92	0.460	0.005	51	64	0.501	0.005	28	36	0.542	0.006	44	51	0.502	0.005	0	0	0.500	0.357	0	3	0.460	0.021	2	3	0.520	0.039	3	0	0.529	0.024	42	37	0.505	0.005	0	1	0.565	0.028	0	2	0.480	0.041	2	0
chrI	186504	G	C	61	51	0.460	0.005	39	42	0.501	0.005	36	29	0.542	0.006	40	36	0.502	0.005	0	0	0.500	0.357	0	4	0.460	0.021	0	0	0.520	0.039	5	0	0.529	0.024	36	35	0.505	0.005	0	3	0.565	0.028	0	3	0.480	0.041	2	0
chrI	186505	A	C	61	51	0.460	0.005	39	42	0.501	0.005	36	29	0.542	0.006	40	36	0.502	0.005	0	0	0.500	0.357	0	4	0.460	0.021	0	0	0.520	0.039	5	0	0.529	0.024	36	35	0.505	0.005	0	3	0.565	0.028	0	3	0.480	0.041	2	0
chrI	186596	G	A	59	70	0.460	0.005	49	66	0.501	0.005	50	36	0.542	0.006	54	57	0.502	0.005	0	0	0.500	0.357	8	6	0.460	0.021	2	1	0.520	0.039	2	2	0.529	0.024	51	25	0.505	0.005	0	4	0.565	0.028	2	0	0.480	0.041	0	0
chrI	186619	C	A	70	85	0.460	0.005	61	69	0.501	0.005	48	42	0.542	0.006	59	72	0.502	0.005	0	0	0.500	0.357	8	6	0.460	0.021	2	2	0.520	0.039	3	2	0.529	0.024	56	28	0.505	0.005	0	3	0.565	0.028	4	2	0.480	0.041	0	0
chrI	186714	C	T	64	90	0.460	0.005	63	53	0.501	0.005	50	43	0.542	0.006	60	54	0.502	0.005	0	0	0.500	0.357	1	1	0.460	0.021	0	0	0.520	0.039	4	0	0.529	0.024	50	47	0.505	0.005	0	1	0.565	0.028	4	0	0.480	0.041	0	0
chrI	186754	G	A	54	81	0.460	0.005	51	46	0.501	0.005	54	41	0.542	0.006	53	44	0.502	0.005	0	0	0.500	0.357	1	2	0.460	0.021	1	0	0.520	0.039	2	0	0.529	0.024	57	43	0.505	0.005	0	1	0.565	0.028	2	0	0.480	0.041	0	0
chrI	186807	C	T	44	82	0.460	0.005	51	47	0.501	0.005	49	38	0.542	0.006	36	47	0.502	0.005	0	0	0.500	0.357	3	2	0.460	0.021	2	0	0.520	0.039	2	0	0.529	0.024	58	48	0.505	0.005	0	1	0.565	0.028	2	0	0.480	0.041	0	0
chrI	186819	T	C	48	89	0.460	0.005	55	51	0.501	0.005	49	36	0.542	0.006	32	53	0.502	0.005	0	0	0.500	0.357	3	2	0.460	0.021	2	0	0.520	0.039	1	0	0.529	0.024	58	47	0.505	0.005	1	1	0.565	0.028	2	0	0.480	0.041	0	0
chrI	186841	G	A	53	80	0.460	0.005	48	45	0.501	0.005	40	29	0.542	0.006	39	55	0.502	0.005	0	0	0.500	0.357	5	1	0.460	0.021	2	0	0.520	0.039	2	0	0.529	0.024	52	42	0.505	0.005	2	3	0.565	0.028	0	0	0.480	0.041	0	0
chrI	186857	T	C	57	93	0.460	0.005	49	58	0.501	0.005	44	32	0.542	0.006	42	59	0.502	0.005	0	0	0.500	0.357	6	0	0.460	0.021	2	0	0.520	0.039	2	0	0.529	0.024	48	50	0.505	0.005	2	3	0.565	0.028	0	0	0.480	0.041	0	0
chrI	186907	T	C	68	98	0.460	0.005	68	65	0.501	0.005	41	39	0.542	0.006	55	56	0.502	0.005	0	0	0.500	0.357	10	0	0.460	0.021	3	0	0.520	0.039	4	0	0.529	0.024	52	58	0.505	0.005	6	2	0.565	0.028	0	0	0.480	0.041	0	0
chrI	186936	G	A	69	87	0.460	0.005	62	55	0.501	0.005	49	37	0.542	0.006	58	57	0.502	0.005	0	0	0.500	0.357	9	0	0.460	0.021	3	0	0.520	0.039	4	0	0.529	0.024	51	56	0.505	0.005	6	2	0.565	0.028	0	0	0.480	0.041	0	0
chrI	186963	C	A	56	72	0.460	0.005	59	46	0.501	0.005	44	31	0.542	0.006	52	45	0.502	0.005	0	0	0.500	0.357	4	0	0.460	0.021	2	0	0.520	0.039	4	2	0.529	0.024	48	48	0.505	0.005	4	2	0.565	0.028	0	1	0.480	0.041	0	0
chrI	186974	C	T	62	68	0.460	0.005	62	43	0.501	0.005	51	32	0.542	0.006	54	48	0.502	0.005	0	0	0.500	0.357	4	0	0.460	0.021	2	0	0.520	0.039	3	2	0.529	0.024	42	55	0.505	0.005	3	0	0.565	0.028	0	1	0.480	0.041	0	0
chrI	186987	G	A	59	66	0.460	0.005	61	36	0.501	0.005	54	33	0.542	0.006	60	50	0.502	0.005	0	0	0.500	0.357	1	1	0.460	0.021	2	0	0.520	0.039	3	2	0.529	0.024	37	48	0.505	0.005	3	0	0.565	0.028	0	1	0.480	0.041	0	0
chrI	186990	G	C	59	66	0.460	0.005	61	36	0.501	0.005	54	33	0.542	0.006	60	50	0.502	0.005	0	0	0.500	0.357	1	1	0.460	0.021	2	0	0.520	0.039	3	2	0.529	0.024	37	48	0.505	0.005	3	0	0.565	0.028	0	1	0.480	0.041	0	0
chrI	187062	T	C	64	62	0.460	0.005	42	41	0.501	0.005	52	37	0.542	0.006	58	43	0.502	0.005	0	0	0.500	0.357	1	6	0.460	0.021	0	2	0.520	0.039	0	2	0.529	0.024	42	47	0.505	0.005	5	0	0.565	0.028	2	4	0.480	0.041	0	0
chrI	187280	C	G	38	59	0.460	0.005	25	36	0.501	0.005	29	24	0.542	0.006	36	36	0.502	0.005	0	0	0.500	0.358	5	4	0.460	0.021	0	1	0.520	0.039	0	1	0.529	0.024	23	35	0.505	0.005	0	0	0.565	0.028	0	0	0.480	0.041	0	0
chrI	187411	C	T	58	46	0.460	0.005	35	30	0.501	0.005	28	23	0.542	0.006	39	29	0.502	0.005	0	0	0.500	0.358	1	2	0.460	0.021	1	3	0.520	0.039	2	1	0.529	0.024	34	20	0.505	0.005	0	2	0.565	0.028	0	0	0.480	0.041	0	0
chrI	187414	G	T	58	46	0.460	0.005	35	30	0.501	0.005	28	23	0.542	0.006	39	29	0.502	0.005	0	0	0.500	0.358	1	2	0.460	0.021	1	3	0.520	0.039	2	1	0.529	0.024	34	20	0.505	0.005	0	2	0.565	0.028	0	0	0.480	0.041	0	0
chrI	187515	G	A	65	64	0.461	0.005	36	45	0.501	0.005	29	28	0.541	0.006	49	54	0.501	0.005	0	0	0.500	0.358	0	4	0.464	0.021	1	4	0.520	0.039	2	0	0.527	0.025	37	31	0.504	0.005	0	3	0.565	0.028	2	0	0.480	0.041	0	0
chrI	187663	C	G	55	46	0.461	0.005	23	46	0.501	0.005	40	22	0.541	0.006	34	31	0.501	0.005	0	0	0.500	0.358	1	1	0.464	0.021	0	0	0.520	0.039	0	2	0.527	0.025	27	29	0.504	0.005	0	0	0.565	0.028	1	0	0.480	0.041	0	0
chrI	187680	T	C	55	42	0.461	0.005	25	42	0.501	0.005	40	19	0.541	0.006	36	31	0.501	0.005	0	0	0.500	0.358	2	1	0.464	0.021	0	0	0.520	0.039	0	2	0.527	0.025	28	26	0.504	0.005	0	0	0.565	0.028	0	0	0.480	0.041	0	0
chrI	187681	T	C	55	42	0.461	0.005	25	42	0.501	0.005	40	19	0.541	0.006	36	31	0.501	0.005	0	0	0.500	0.358	2	1	0.464	0.021	0	0	0.520	0.039	0	2	0.527	0.025	28	26	0.504	0.005	0	0	0.565	0.028	0	0	0.480	0.041	0	0
chrI	187685	A	G	55	42	0.461	0.005	25	42	0.501	0.005	40	19	0.541	0.006	36	31	0.501	0.005	0	0	0.500	0.358	2	1	0.464	0.021	0	0	0.520	0.039	0	2	0.527	0.025	28	26	0.504	0.005	0	0	0.565	0.028	0	0	0.480	0.041	0	0
chrI	187687	G	C	55	42	0.461	0.005	25	42	0.501	0.005	40	19	0.541	0.006	36	31	0.501	0.005	0	0	0.500	0.358	2	1	0.464	0.021	0	0	0.520	0.039	0	2	0.527	0.025	28	26	0.504	0.005	0	0	0.565	0.028	0	0	0.480	0.041	0	0
chrI	187705	G	A	59	59	0.461	0.005	31	53	0.501	0.005	47	23	0.541	0.006	42	40	0.501	0.005	0	0	0.500	0.358	4	2	0.464	0.021	0	2	0.520	0.039	0	2	0.527	0.025	40	40	0.504	0.005	0	0	0.565	0.028	1	0	0.480	0.041	0	0
chrI	187734	C	T	78	89	0.461	0.005	41	69	0.501	0.005	43	23	0.541	0.006	63	70	0.501	0.005	0	0	0.500	0.358	4	1	0.464	0.021	0	2	0.520	0.039	0	1	0.527	0.025	39	39	0.504	0.005	0	1	0.565	0.028	1	0	0.480	0.041	0	0
chrI	187768	A	G	84	87	0.461	0.005	42	60	0.501	0.005	50	31	0.541	0.006	54	75	0.501	0.005	0	0	0.500	0.358	4	2	0.464	0.021	0	2	0.520	0.039	0	0	0.527	0.025	46	53	0.504	0.005	0	2	0.565	0.028	2	0	0.480	0.041	0	0
chrI	187795	T	C	88	76	0.461	0.005	44	49	0.501	0.005	52	27	0.541	0.006	52	67	0.501	0.005	0	0	0.500	0.358	2	3	0.464	0.021	2	4	0.520	0.039	0	0	0.527	0.025	48	50	0.504	0.005	0	2	0.565	0.028	1	0	0.480	0.041	0	0
chrI	187797	C	A	88	76	0.461	0.005	44	49	0.501	0.005	52	27	0.541	0.006	52	67	0.501	0.005	0	0	0.500	0.358	2	3	0.464	0.021	2	4	0.520	0.039	0	0	0.527	0.025	48	50	0.504	0.005	0	2	0.565	0.028	1	0	0.480	0.041	0	0
chrI	187801	T	C	88	76	0.461	0.005	44	49	0.501	0.005	52	27	0.541	0.006	52	67	0.501	0.005	0	0	0.500	0.358	2	3	0.464	0.021	2	4	0.520	0.039	0	0	0.527	0.025	48	50	0.504	0.005	0	2	0.565	0.028	1	0	0.480	0.041	0	0
chrI	188057	A	G	58	65	0.461	0.005	54	49	0.501	0.005	62	50	0.541	0.006	58	54	0.501	0.005	0	0	0.500	0.358	7	6	0.464	0.021	0	1	0.520	0.039	8	2	0.527	0.025	69	83	0.504	0.005	4	2	0.565	0.028	5	0	0.480	0.041	0	0
chrI	188086	A	G	63	68	0.461	0.005	48	45	0.501	0.006	54	47	0.541	0.006	56	53	0.501	0.005	0	0	0.500	0.358	5	5	0.464	0.021	0	3	0.520	0.039	6	2	0.527	0.025	58	72	0.504	0.005	4	2	0.565	0.028	3	0	0.480	0.041	0	0
chrI	188347	T	C	53	51	0.461	0.005	30	29	0.501	0.006	30	19	0.541	0.006	40	37	0.501	0.005	0	0	0.500	0.358	0	2	0.464	0.021	0	0	0.520	0.039	0	2	0.527	0.025	21	25	0.504	0.005	0	0	0.565	0.028	0	0	0.480	0.041	0	0
chrI	188386	A	G	48	39	0.461	0.005	31	23	0.501	0.006	29	17	0.541	0.006	40	31	0.501	0.005	0	0	0.500	0.358	2	0	0.464	0.021	2	0	0.520	0.039	2	3	0.527	0.025	29	17	0.504	0.005	1	0	0.565	0.028	0	0	0.480	0.041	0	0
chrI	188881	G	C	64	44	0.461	0.005	37	45	0.501	0.006	49	80	0.541	0.006	41	40	0.501	0.005	0	0	0.500	0.358	11	4	0.464	0.021	0	2	0.520	0.039	4	9	0.527	0.025	66	92	0.504	0.005	1	6	0.565	0.028	0	2	0.480	0.041	0	0
chrI	188939	A	G	66	47	0.461	0.005	42	38	0.501	0.006	50	81	0.541	0.006	48	38	0.501	0.005	0	0	0.500	0.358	9	2	0.464	0.021	0	2	0.520	0.039	4	12	0.527	0.025	62	89	0.504	0.005	0	6	0.565	0.028	0	2	0.480	0.041	0	0
chrI	189066	T	C	47	23	0.461	0.005	43	19	0.501	0.006	38	32	0.541	0.006	34	13	0.501	0.005	0	0	0.500	0.358	3	3	0.464	0.021	0	1	0.520	0.039	4	3	0.527	0.025	35	46	0.504	0.005	8	1	0.565	0.028	2	0	0.480	0.041	0	0
chrI	189855	T	C	58	64	0.460	0.005	38	39	0.501	0.006	75	55	0.539	0.006	48	52	0.501	0.005	0	0	0.500	0.359	6	14	0.461	0.022	10	3	0.520	0.040	6	2	0.525	0.025	86	78	0.504	0.005	11	5	0.565	0.028	2	3	0.477	0.042	0	0
chrI	189876	A	G	60	63	0.460	0.005	32	39	0.501	0.006	74	65	0.540	0.006	56	53	0.501	0.005	0	0	0.500	0.359	5	16	0.461	0.022	7	4	0.520	0.040	7	3	0.525	0.025	90	86	0.504	0.005	7	5	0.565	0.028	1	3	0.477	0.042	0	0
chrI	189931	A	G	50	40	0.460	0.005	29	30	0.501	0.006	78	56	0.540	0.006	31	42	0.501	0.005	0	0	0.500	0.359	15	6	0.461	0.022	5	8	0.520	0.040	9	8	0.525	0.025	78	83	0.504	0.005	6	5	0.565	0.028	0	1	0.477	0.042	0	0
chrI	189932	A	G	50	40	0.460	0.005	29	30	0.501	0.006	78	56	0.540	0.006	31	42	0.501	0.005	0	0	0.500	0.359	15	6	0.461	0.022	5	8	0.520	0.040	9	8	0.525	0.025	78	83	0.504	0.005	6	5	0.565	0.028	0	1	0.477	0.042	0	0
chrI	189934	G	A	50	40	0.460	0.005	29	30	0.501	0.006	78	56	0.540	0.006	31	42	0.501	0.005	0	0	0.500	0.359	15	6	0.461	0.022	5	8	0.520	0.040	9	8	0.525	0.025	78	83	0.504	0.005	6	5	0.565	0.028	0	1	0.477	0.042	0	0
chrI	190025	C	T	61	55	0.460	0.005	41	44	0.501	0.006	125	57	0.540	0.006	37	49	0.501	0.005	1	0	0.500	0.359	16	7	0.461	0.022	4	4	0.520	0.040	8	3	0.525	0.025	107	79	0.504	0.005	6	5	0.565	0.028	4	4	0.477	0.042	0	0
chrI	190031	G	A	62	57	0.460	0.005	41	46	0.501	0.006	126	57	0.540	0.006	39	46	0.501	0.005	0	1	0.500	0.359	17	7	0.461	0.022	4	5	0.520	0.040	9	3	0.525	0.025	112	86	0.504	0.005	9	6	0.565	0.028	4	4	0.477	0.042	0	0
chrI	190132	C	T	30	37	0.460	0.005	17	28	0.501	0.006	118	59	0.540	0.006	20	25	0.501	0.005	0	0	0.500	0.359	14	15	0.461	0.022	4	7	0.520	0.040	11	2	0.525	0.025	108	73	0.504	0.005	7	4	0.565	0.028	11	0	0.477	0.042	0	0
chrI	190148	C	T	24	34	0.460	0.005	14	23	0.501	0.006	118	63	0.540	0.006	19	20	0.501	0.005	0	0	0.500	0.359	18	12	0.461	0.022	4	7	0.520	0.040	11	4	0.525	0.025	115	78	0.504	0.005	8	6	0.565	0.028	10	2	0.477	0.042	0	0
chrI	191617	T	C	68	53	0.460	0.005	40	31	0.497	0.006	77	86	0.536	0.006	40	38	0.503	0.005	2	0	0.500	0.359	10	18	0.461	0.022	3	9	0.521	0.041	13	11	0.530	0.026	102	82	0.502	0.006	8	7	0.567	0.029	7	2	0.478	0.045	1	0
chrI	191704	G	C	61	44	0.460	0.005	38	26	0.498	0.006	90	85	0.535	0.006	31	36	0.503	0.005	0	0	0.500	0.359	16	15	0.460	0.023	3	3	0.521	0.041	12	15	0.529	0.026	119	81	0.503	0.006	5	5	0.567	0.029	6	0	0.477	0.046	0	0
chrI	192073	G	A	46	49	0.460	0.005	28	26	0.498	0.006	83	74	0.535	0.006	43	31	0.503	0.005	1	0	0.500	0.360	13	5	0.460	0.023	4	2	0.521	0.041	12	5	0.529	0.026	83	61	0.503	0.006	1	6	0.567	0.029	8	7	0.477	0.046	0	0
chrI	192139	G	A	35	40	0.460	0.005	23	29	0.498	0.006	72	54	0.535	0.006	33	25	0.503	0.005	1	0	0.500	0.360	12	5	0.460	0.023	1	2	0.521	0.041	9	1	0.529	0.026	71	63	0.503	0.006	2	5	0.567	0.029	5	6	0.477	0.046	0	0
chrI	192169	G	A	38	33	0.460	0.005	23	27	0.498	0.006	64	63	0.535	0.006	24	14	0.503	0.005	0	0	0.500	0.360	18	1	0.460	0.023	1	1	0.521	0.041	6	0	0.529	0.026	72	64	0.503	0.006	4	2	0.567	0.029	5	2	0.477	0.046	0	0
chrI	192170	A	G	38	33	0.460	0.005	23	27	0.498	0.006	64	63	0.535	0.006	24	14	0.503	0.005	0	0	0.500	0.360	18	1	0.460	0.023	1	1	0.521	0.041	6	0	0.529	0.026	72	64	0.503	0.006	4	2	0.567	0.029	5	2	0.477	0.046	0	0
chrI	192196	A	G	38	57	0.460	0.005	29	30	0.498	0.006	60	66	0.535	0.006	29	29	0.503	0.005	0	0	0.500	0.360	16	1	0.460	0.023	1	0	0.521	0.041	2	0	0.529	0.026	81	68	0.503	0.006	3	0	0.567	0.029	2	0	0.477	0.046	0	0
chrI	192618	C	T	34	23	0.460	0.005	17	13	0.495	0.006	21	25	0.534	0.006	28	24	0.503	0.006	0	0	0.500	0.360	2	6	0.460	0.023	1	4	0.524	0.041	5	0	0.530	0.026	35	41	0.504	0.006	3	3	0.567	0.029	6	1	0.477	0.046	0	0
chrI	192693	C	T	52	45	0.460	0.005	26	26	0.495	0.006	54	60	0.534	0.006	46	38	0.503	0.006	0	0	0.500	0.360	1	10	0.460	0.023	1	3	0.524	0.041	7	1	0.530	0.026	51	69	0.504	0.006	3	4	0.567	0.029	7	2	0.477	0.046	0	0
chrI	192954	C	A	47	54	0.460	0.005	26	22	0.495	0.006	59	73	0.534	0.006	32	43	0.503	0.006	0	1	0.500	0.360	9	14	0.460	0.023	0	8	0.524	0.041	7	9	0.530	0.026	62	103	0.504	0.006	8	9	0.567	0.029	2	6	0.477	0.046	0	0
chrI	193260	T	C	62	83	0.460	0.005	43	54	0.497	0.006	68	59	0.534	0.006	46	49	0.504	0.006	0	0	0.500	0.360	7	12	0.461	0.023	5	4	0.524	0.041	2	2	0.530	0.026	89	69	0.505	0.006	6	4	0.568	0.029	0	0	0.477	0.046	0	0
chrI	193452	G	A	61	59	0.460	0.005	35	33	0.497	0.006	52	51	0.534	0.006	46	47	0.504	0.006	0	0	0.500	0.360	6	10	0.461	0.023	3	2	0.524	0.041	2	6	0.530	0.026	55	57	0.505	0.006	5	2	0.568	0.029	4	0	0.477	0.046	0	0
chrI	193500	C	T	76	75	0.460	0.005	55	37	0.497	0.006	69	58	0.534	0.006	55	61	0.504	0.006	0	0	0.500	0.360	6	13	0.461	0.023	3	0	0.524	0.041	8	7	0.530	0.026	70	57	0.505	0.006	10	7	0.568	0.029	5	0	0.477	0.046	0	0
chrI	194101	A	G	54	58	0.459	0.005	46	39	0.496	0.006	29	36	0.533	0.006	44	37	0.504	0.006	0	0	0.500	0.360	11	2	0.461	0.023	6	2	0.524	0.041	11	3	0.530	0.026	42	30	0.503	0.006	8	6	0.568	0.029	0	5	0.477	0.046	0	0
chrI	194104	C	T	54	58	0.459	0.005	46	39	0.496	0.006	29	36	0.533	0.006	44	37	0.504	0.006	0	0	0.500	0.360	11	2	0.461	0.023	6	2	0.524	0.041	11	3	0.530	0.026	42	30	0.503	0.006	8	6	0.568	0.029	0	5	0.477	0.046	0	0
chrI	194166	T	C	40	65	0.459	0.005	29	41	0.496	0.006	44	30	0.533	0.006	48	51	0.504	0.006	0	0	0.500	0.361	7	0	0.461	0.023	4	3	0.524	0.041	9	2	0.530	0.026	46	37	0.503	0.006	7	3	0.568	0.029	0	4	0.477	0.046	0	0
chrI	194169	T	C	40	65	0.459	0.005	29	41	0.496	0.006	44	30	0.533	0.006	48	51	0.504	0.006	0	0	0.500	0.361	7	0	0.461	0.023	4	3	0.524	0.041	9	2	0.530	0.026	46	37	0.503	0.006	7	3	0.568	0.029	0	4	0.477	0.046	0	0
chrI	194241	C	T	66	72	0.459	0.005	34	49	0.496	0.006	57	34	0.533	0.006	61	50	0.504	0.006	0	0	0.500	0.361	0	6	0.461	0.023	0	3	0.524	0.041	5	2	0.530	0.026	42	43	0.503	0.006	5	1	0.568	0.029	0	3	0.477	0.046	0	0
chrI	194282	T	C	74	82	0.459	0.005	45	55	0.496	0.006	61	40	0.533	0.006	64	60	0.504	0.006	0	0	0.500	0.361	0	7	0.461	0.023	0	2	0.524	0.041	5	2	0.530	0.026	48	44	0.503	0.006	5	1	0.568	0.029	0	1	0.477	0.046	0	0
chrI	194290	C	A	74	80	0.459	0.005	46	55	0.496	0.006	63	37	0.533	0.006	60	57	0.504	0.006	0	0	0.500	0.361	1	7	0.461	0.023	0	2	0.524	0.041	5	1	0.530	0.026	46	42	0.503	0.006	5	0	0.568	0.029	0	2	0.477	0.046	0	0
chrI	194475	C	T	78	91	0.460	0.005	55	79	0.496	0.006	33	27	0.534	0.006	71	68	0.504	0.006	0	0	0.500	0.361	2	1	0.461	0.023	1	0	0.524	0.041	2	1	0.530	0.026	31	26	0.504	0.006	2	3	0.568	0.029	1	1	0.479	0.047	0	0
chrI	194499	T	A	59	82	0.460	0.005	50	65	0.496	0.006	32	25	0.534	0.006	47	65	0.504	0.006	0	0	0.500	0.361	2	1	0.461	0.023	1	0	0.524	0.041	0	1	0.530	0.026	24	25	0.504	0.006	2	3	0.568	0.029	1	2	0.479	0.047	0	0
chrI	194626	G	A	66	79	0.460	0.005	47	55	0.496	0.006	23	25	0.534	0.006	64	75	0.504	0.006	0	0	0.500	0.361	4	1	0.461	0.023	1	0	0.524	0.041	0	0	0.530	0.026	29	19	0.504	0.006	0	2	0.568	0.029	2	2	0.479	0.047	0	0
chrI	194700	C	T	52	71	0.460	0.005	52	43	0.496	0.006	34	18	0.534	0.006	53	61	0.504	0.006	0	0	0.500	0.361	1	1	0.461	0.023	0	0	0.524	0.041	0	0	0.530	0.026	22	27	0.504	0.006	0	1	0.568	0.029	1	1	0.479	0.047	0	0
chrI	195459	T	C	77	105	0.461	0.005	51	58	0.495	0.006	82	61	0.533	0.006	65	61	0.504	0.006	0	0	0.500	0.361	5	5	0.461	0.023	0	1	0.525	0.042	2	2	0.528	0.027	96	87	0.505	0.006	4	3	0.569	0.030	0	2	0.479	0.047	0	0
chrI	195677	A	G	71	86	0.461	0.005	54	43	0.495	0.006	50	67	0.533	0.006	67	63	0.504	0.006	0	0	0.500	0.361	6	7	0.461	0.023	0	1	0.525	0.042	3	4	0.528	0.027	74	74	0.505	0.006	4	0	0.569	0.030	2	1	0.479	0.047	0	0
chrI	195872	C	T	69	87	0.463	0.005	55	61	0.496	0.006	50	54	0.532	0.006	57	57	0.505	0.006	0	0	0.500	0.361	4	3	0.461	0.023	0	2	0.520	0.043	2	1	0.530	0.027	56	56	0.505	0.006	3	0	0.569	0.030	3	0	0.479	0.047	0	0
chrI	195910	A	G	73	79	0.463	0.005	47	61	0.496	0.006	61	51	0.532	0.006	62	51	0.505	0.006	0	0	0.500	0.361	3	6	0.461	0.023	0	2	0.520	0.043	1	1	0.530	0.027	60	60	0.505	0.006	3	0	0.569	0.030	2	0	0.479	0.047	0	0
chrI	196198	A	G	77	72	0.463	0.005	56	40	0.496	0.006	56	46	0.530	0.006	57	46	0.504	0.006	0	0	0.500	0.361	4	10	0.460	0.023	2	2	0.520	0.043	2	3	0.528	0.027	58	61	0.503	0.006	3	2	0.566	0.030	3	4	0.481	0.048	0	0
chrI	196248	G	C	58	63	0.463	0.005	46	29	0.496	0.006	41	44	0.530	0.006	48	41	0.504	0.006	0	0	0.500	0.361	5	7	0.460	0.023	4	2	0.520	0.043	5	1	0.528	0.027	41	43	0.503	0.006	5	1	0.566	0.030	4	4	0.481	0.048	0	0
chrI	196284	G	A	42	45	0.463	0.005	36	21	0.496	0.006	29	28	0.530	0.006	38	30	0.504	0.006	0	0	0.500	0.361	3	0	0.460	0.023	0	0	0.520	0.043	4	1	0.528	0.027	38	29	0.503	0.006	3	0	0.566	0.030	1	0	0.481	0.048	0	0
chrI	196423	C	T	38	29	0.463	0.005	34	23	0.496	0.006	27	9	0.530	0.006	30	31	0.504	0.006	0	0	0.500	0.362	0	4	0.460	0.023	0	1	0.520	0.043	1	0	0.528	0.027	27	22	0.503	0.006	0	0	0.566	0.030	0	0	0.481	0.048	0	0
chrI	196452	C	T	39	28	0.463	0.005	27	29	0.496	0.006	17	11	0.530	0.006	30	24	0.504	0.006	0	0	0.500	0.362	0	4	0.460	0.023	0	0	0.520	0.043	2	0	0.528	0.027	25	17	0.503	0.006	0	0	0.566	0.030	2	2	0.481	0.048	0	0
chrI	196500	C	T	36	38	0.463	0.005	29	36	0.496	0.006	9	6	0.530	0.006	31	23	0.504	0.006	0	0	0.500	0.362	1	3	0.460	0.023	0	0	0.520	0.043	2	0	0.528	0.027	20	10	0.503	0.006	0	0	0.566	0.030	1	2	0.481	0.048	0	0
chrI	196523	T	A	52	46	0.463	0.005	38	41	0.496	0.006	9	8	0.530	0.006	32	37	0.504	0.006	0	0	0.500	0.362	4	2	0.460	0.023	0	0	0.520	0.043	1	0	0.528	0.027	22	15	0.503	0.006	0	0	0.566	0.030	1	2	0.481	0.048	0	0
chrI	196564	G	A	51	39	0.463	0.005	47	50	0.496	0.006	12	10	0.530	0.006	37	46	0.504	0.006	0	0	0.500	0.362	5	0	0.460	0.023	0	0	0.520	0.043	2	0	0.528	0.027	18	9	0.503	0.006	0	0	0.566	0.030	0	0	0.481	0.048	0	0
chrI	196587	C	T	56	39	0.463	0.005	47	47	0.496	0.006	12	11	0.530	0.006	36	47	0.504	0.006	0	0	0.500	0.362	5	0	0.460	0.023	0	0	0.520	0.043	2	0	0.528	0.027	18	9	0.503	0.006	0	0	0.566	0.030	0	0	0.481	0.048	0	0
chrI	196805	C	T	60	49	0.463	0.005	45	49	0.496	0.006	22	19	0.530	0.006	58	38	0.504	0.006	0	0	0.500	0.362	2	0	0.460	0.023	2	2	0.520	0.043	0	1	0.528	0.028	29	19	0.503	0.006	0	4	0.566	0.030	0	0	0.481	0.048	0	0
chrI	196861	C	T	65	59	0.463	0.005	40	43	0.496	0.006	25	25	0.530	0.006	49	31	0.504	0.006	0	0	0.500	0.362	4	0	0.460	0.023	1	2	0.520	0.043	3	2	0.528	0.028	33	29	0.503	0.006	0	1	0.566	0.030	0	0	0.481	0.048	0	0
chrI	196864	C	A	65	59	0.463	0.005	40	43	0.496	0.006	25	25	0.530	0.006	49	31	0.504	0.006	0	0	0.500	0.362	4	0	0.460	0.023	1	2	0.520	0.043	3	2	0.528	0.028	33	29	0.503	0.006	0	1	0.566	0.030	0	0	0.481	0.048	0	0
chrI	196884	C	T	64	58	0.463	0.005	37	53	0.496	0.006	25	22	0.530	0.006	47	33	0.504	0.006	0	0	0.500	0.362	4	0	0.460	0.023	0	1	0.520	0.043	3	2	0.528	0.028	34	30	0.503	0.006	0	0	0.566	0.030	0	0	0.481	0.048	0	0
chrI	196891	G	T	64	58	0.463	0.005	37	53	0.496	0.006	25	22	0.530	0.006	47	33	0.504	0.006	0	0	0.500	0.362	4	0	0.460	0.023	0	1	0.520	0.043	3	2	0.528	0.028	34	30	0.503	0.006	0	0	0.566	0.030	0	0	0.481	0.048	0	0
chrI	196929	A	G	74	59	0.463	0.005	47	53	0.496	0.006	25	23	0.530	0.006	49	34	0.504	0.006	0	0	0.500	0.362	5	2	0.460	0.023	0	0	0.520	0.043	0	3	0.528	0.028	39	31	0.503	0.006	0	2	0.566	0.030	4	0	0.481	0.048	0	0
chrI	196932	C	T	74	59	0.463	0.005	47	53	0.496	0.006	25	23	0.530	0.006	49	34	0.504	0.006	0	0	0.500	0.362	5	2	0.460	0.023	0	0	0.520	0.043	0	3	0.528	0.028	39	31	0.503	0.006	0	2	0.566	0.030	4	0	0.481	0.048	0	0
chrI	197024	A	G	84	72	0.463	0.005	75	60	0.496	0.006	31	33	0.530	0.006	55	52	0.504	0.006	0	0	0.500	0.362	6	0	0.460	0.023	1	0	0.520	0.043	2	2	0.528	0.028	40	34	0.503	0.006	0	4	0.566	0.030	0	0	0.481	0.048	0	0
chrI	197120	G	A	61	47	0.463	0.005	39	43	0.496	0.006	22	20	0.530	0.006	44	38	0.504	0.006	0	0	0.500	0.362	5	2	0.460	0.023	0	0	0.520	0.043	1	3	0.528	0.028	19	25	0.503	0.006	0	0	0.566	0.030	0	0	0.481	0.048	0	0
chrI	197123	G	A	61	47	0.463	0.005	39	43	0.496	0.006	22	20	0.530	0.006	44	38	0.504	0.006	0	0	0.500	0.362	5	2	0.460	0.023	0	0	0.520	0.043	1	3	0.528	0.028	19	25	0.503	0.006	0	0	0.566	0.030	0	0	0.481	0.048	0	0
chrI	197225	G	A	68	48	0.463	0.005	30	30	0.496	0.006	24	24	0.530	0.006	45	35	0.504	0.006	0	0	0.500	0.362	3	0	0.460	0.023	0	0	0.520	0.043	3	1	0.528	0.028	29	14	0.503	0.006	2	1	0.566	0.030	0	0	0.481	0.048	0	0
chrI	197236	G	T	65	41	0.463	0.005	25	26	0.496	0.006	29	24	0.530	0.006	39	30	0.504	0.006	0	0	0.500	0.362	2	0	0.460	0.023	0	0	0.520	0.043	3	0	0.528	0.028	32	18	0.503	0.006	2	1	0.566	0.030	0	0	0.481	0.048	0	0
chrI	197266	G	T	73	43	0.463	0.005	31	26	0.496	0.006	27	21	0.530	0.006	43	35	0.504	0.006	0	0	0.500	0.362	0	0	0.460	0.023	0	0	0.520	0.043	2	0	0.528	0.028	28	16	0.503	0.006	2	1	0.566	0.030	0	0	0.481	0.048	0	0
chrI	197344	C	T	53	40	0.463	0.005	32	25	0.496	0.006	11	14	0.524	0.006	37	36	0.504	0.006	0	0	0.500	0.362	3	0	0.455	0.024	0	0	0.520	0.043	0	1	0.528	0.028	20	10	0.505	0.006	0	2	0.564	0.031	0	2	0.485	0.049	0	0
chrI	197350	G	A	51	36	0.463	0.005	31	25	0.496	0.006	11	14	0.524	0.006	36	35	0.504	0.006	0	0	0.500	0.362	3	0	0.455	0.024	0	0	0.520	0.043	0	1	0.528	0.028	20	10	0.505	0.006	0	2	0.564	0.031	0	2	0.485	0.049	0	0
chrI	197428	A	T	29	35	0.463	0.005	27	31	0.496	0.006	8	7	0.524	0.006	45	35	0.504	0.006	0	0	0.500	0.362	3	1	0.455	0.024	1	0	0.520	0.043	2	2	0.528	0.028	19	8	0.505	0.006	0	1	0.564	0.031	0	0	0.485	0.049	0	0
chrI	197459	T	C	25	32	0.463	0.005	20	27	0.496	0.006	15	8	0.524	0.006	38	28	0.504	0.006	0	0	0.500	0.362	2	2	0.455	0.024	1	0	0.520	0.043	2	2	0.528	0.028	16	9	0.505	0.006	0	0	0.564	0.031	0	0	0.485	0.049	0	0
chrI	197484	T	C	23	30	0.463	0.005	15	22	0.496	0.006	17	8	0.524	0.006	33	28	0.504	0.006	0	0	0.500	0.362	1	2	0.455	0.024	1	0	0.519	0.043	2	2	0.528	0.028	13	10	0.505	0.006	0	0	0.564	0.031	0	0	0.485	0.049	0	0
chrI	197497	G	A	24	30	0.463	0.005	16	25	0.496	0.006	15	9	0.524	0.006	31	25	0.504	0.006	0	0	0.500	0.362	1	2	0.455	0.024	1	0	0.519	0.043	2	2	0.528	0.028	14	10	0.505	0.006	0	0	0.564	0.031	0	0	0.485	0.049	0	0
chrI	197560	A	G	28	35	0.463	0.005	17	23	0.497	0.006	18	8	0.528	0.006	26	21	0.504	0.006	0	0	0.500	0.362	0	1	0.455	0.024	0	0	0.517	0.043	1	1	0.528	0.028	14	10	0.505	0.006	0	0	0.564	0.031	0	0	0.485	0.049	0	0
chrI	197587	G	A	27	23	0.464	0.005	18	23	0.497	0.006	22	9	0.524	0.006	24	22	0.504	0.006	0	0	0.500	0.362	0	1	0.455	0.024	0	0	0.517	0.043	0	1	0.528	0.028	20	9	0.505	0.006	0	0	0.564	0.031	0	2	0.485	0.049	0	0
chrI	197629	C	T	26	32	0.464	0.005	18	29	0.497	0.006	25	6	0.524	0.006	25	23	0.504	0.006	0	0	0.500	0.362	0	1	0.455	0.024	0	0	0.517	0.043	0	1	0.528	0.028	26	17	0.505	0.006	0	0	0.564	0.031	0	2	0.485	0.049	0	0
chrI	197646	T	G	31	34	0.464	0.005	25	28	0.497	0.006	25	10	0.524	0.006	24	30	0.504	0.006	0	0	0.500	0.362	0	0	0.455	0.024	0	0	0.517	0.043	0	2	0.528	0.028	34	18	0.505	0.006	0	0	0.564	0.031	0	3	0.485	0.049	0	0
chrI	197656	A	G	38	36	0.464	0.005	30	31	0.497	0.006	26	11	0.524	0.006	30	32	0.504	0.006	0	0	0.500	0.362	0	0	0.455	0.024	0	0	0.517	0.043	0	3	0.528	0.028	36	19	0.505	0.006	0	0	0.564	0.031	0	3	0.485	0.049	0	0
chrI	197694	G	T	36	44	0.464	0.005	29	31	0.497	0.006	22	16	0.524	0.006	29	34	0.504	0.006	0	0	0.500	0.362	1	0	0.455	0.024	0	0	0.517	0.043	0	4	0.528	0.028	37	21	0.505	0.006	0	0	0.564	0.031	1	1	0.485	0.049	0	0
chrI	197695	A	G	36	44	0.464	0.005	29	31	0.497	0.006	22	16	0.524	0.006	29	34	0.504	0.006	0	0	0.500	0.362	1	0	0.455	0.024	0	0	0.517	0.043	0	4	0.528	0.028	37	21	0.505	0.006	0	0	0.564	0.031	1	1	0.485	0.049	0	0
chrI	197758	A	G	59	50	0.464	0.005	47	48	0.497	0.006	38	12	0.524	0.006	46	51	0.503	0.006	0	0	0.500	0.362	3	2	0.455	0.024	0	0	0.517	0.043	1	2	0.528	0.028	38	22	0.505	0.006	2	1	0.564	0.031	1	4	0.485	0.049	0	0
chrI	197760	G	C	59	50	0.464	0.005	47	48	0.497	0.006	38	12	0.524	0.006	46	51	0.503	0.006	0	0	0.500	0.362	3	2	0.455	0.024	0	0	0.517	0.043	1	2	0.528	0.028	38	22	0.505	0.006	2	1	0.564	0.031	1	4	0.485	0.049	0	0
chrI	197765	C	G	57	51	0.464	0.005	50	47	0.497	0.006	40	12	0.524	0.006	51	52	0.503	0.006	0	0	0.500	0.362	3	2	0.455	0.024	0	0	0.517	0.043	1	2	0.528	0.028	37	22	0.505	0.006	2	1	0.564	0.031	1	4	0.485	0.049	0	0
chrI	197770	A	G	57	52	0.464	0.005	46	46	0.497	0.006	40	11	0.528	0.006	47	53	0.504	0.006	0	0	0.500	0.362	4	2	0.463	0.024	0	0	0.517	0.043	1	2	0.530	0.028	37	22	0.506	0.006	3	1	0.564	0.031	1	4	0.485	0.049	0	0
chrI	197772	A	G	57	52	0.464	0.005	46	46	0.497	0.006	40	11	0.528	0.006	47	53	0.504	0.006	0	0	0.500	0.362	4	2	0.463	0.024	0	0	0.517	0.043	1	2	0.530	0.028	37	22	0.506	0.006	3	1	0.564	0.031	1	4	0.485	0.049	0	0
chrI	197783	G	A	51	63	0.464	0.005	51	57	0.497	0.006	44	14	0.528	0.006	43	65	0.504	0.006	0	0	0.500	0.362	4	4	0.463	0.024	0	0	0.517	0.043	5	3	0.530	0.028	40	34	0.506	0.006	4	1	0.564	0.031	0	6	0.485	0.049	0	0
chrI	197791	A	G	55	70	0.464	0.005	55	64	0.497	0.006	47	13	0.528	0.006	51	68	0.504	0.006	0	0	0.500	0.362	3	4	0.463	0.024	0	0	0.517	0.043	5	3	0.530	0.028	43	34	0.506	0.006	5	2	0.564	0.031	0	6	0.485	0.049	0	0
chrI	197811	G	A	54	64	0.464	0.005	53	55	0.496	0.006	44	16	0.528	0.006	45	59	0.504	0.006	0	0	0.500	0.362	4	4	0.463	0.024	0	0	0.517	0.043	5	1	0.532	0.028	36	35	0.507	0.006	6	4	0.567	0.031	1	4	0.485	0.049	0	0
chrI	197813	T	C	54	64	0.464	0.005	53	55	0.496	0.006	44	16	0.528	0.006	45	59	0.504	0.006	0	0	0.500	0.362	4	4	0.463	0.024	0	0	0.517	0.043	5	1	0.532	0.028	36	35	0.507	0.006	6	4	0.567	0.031	1	4	0.485	0.049	0	0
chrI	197819	A	G	56	66	0.464	0.005	55	60	0.496	0.006	44	24	0.528	0.006	45	64	0.504	0.006	0	0	0.500	0.362	4	4	0.463	0.024	0	0	0.517	0.043	6	2	0.532	0.028	39	46	0.507	0.006	6	4	0.567	0.031	2	4	0.485	0.049	0	0
chrI	197825	G	A	58	71	0.464	0.005	57	58	0.496	0.006	47	24	0.528	0.006	48	62	0.504	0.006	0	0	0.500	0.362	4	4	0.463	0.024	0	0	0.517	0.043	6	2	0.532	0.028	39	46	0.507	0.006	6	4	0.567	0.031	2	4	0.485	0.049	0	0
chrI	197873	G	A	61	80	0.464	0.005	71	64	0.496	0.006	54	27	0.528	0.006	56	70	0.504	0.006	1	0	0.500	0.362	3	0	0.463	0.024	2	3	0.517	0.043	8	2	0.532	0.028	46	44	0.507	0.006	2	4	0.567	0.031	6	0	0.485	0.049	0	0
chrI	197890	C	T	61	86	0.464	0.005	56	64	0.496	0.006	57	24	0.528	0.006	44	64	0.504	0.006	1	0	0.500	0.362	4	0	0.463	0.024	2	4	0.517	0.043	7	2	0.532	0.028	40	43	0.507	0.006	1	2	0.567	0.031	6	0	0.485	0.049	0	0
chrI	197908	C	T	72	77	0.464	0.005	57	66	0.496	0.006	56	26	0.528	0.006	49	55	0.504	0.006	2	0	0.500	0.362	4	0	0.463	0.024	5	4	0.517	0.043	5	2	0.532	0.028	41	43	0.507	0.006	0	1	0.567	0.031	5	0	0.485	0.049	0	0
chrI	197921	C	G	71	67	0.464	0.005	53	61	0.497	0.006	55	23	0.523	0.006	43	46	0.503	0.006	2	0	0.500	0.362	3	0	0.456	0.024	5	4	0.517	0.043	3	2	0.526	0.028	44	33	0.504	0.006	1	1	0.569	0.031	3	0	0.485	0.049	0	0
chrI	197983	T	A	77	69	0.464	0.005	52	64	0.497	0.006	51	21	0.523	0.006	43	49	0.503	0.006	1	0	0.500	0.362	2	3	0.456	0.024	6	0	0.517	0.043	2	0	0.528	0.028	42	36	0.505	0.006	3	0	0.569	0.031	0	0	0.485	0.049	0	0
chrI	198013	T	A	84	67	0.464	0.005	50	64	0.497	0.006	55	24	0.523	0.006	46	59	0.503	0.006	1	0	0.500	0.362	4	4	0.456	0.024	3	0	0.517	0.043	2	0	0.528	0.028	51	48	0.505	0.006	3	2	0.569	0.031	1	0	0.485	0.049	0	0
chrI	198022	A	G	84	66	0.464	0.005	50	57	0.496	0.006	53	24	0.526	0.006	47	59	0.503	0.006	1	0	0.500	0.362	4	4	0.457	0.024	2	0	0.517	0.043	2	0	0.529	0.028	53	44	0.505	0.006	3	2	0.569	0.031	1	0	0.485	0.049	0	0
chrI	198027	C	T	80	62	0.464	0.005	43	51	0.496	0.006	54	24	0.526	0.006	44	54	0.503	0.006	1	0	0.500	0.362	4	4	0.457	0.024	2	0	0.517	0.043	2	0	0.529	0.028	53	44	0.505	0.006	4	2	0.569	0.031	1	0	0.485	0.049	0	0
chrI	198118	G	A	69	85	0.464	0.005	53	49	0.496	0.006	58	29	0.526	0.006	55	65	0.503	0.006	0	0	0.500	0.362	2	5	0.457	0.024	1	2	0.517	0.043	2	4	0.529	0.028	52	47	0.505	0.006	3	0	0.569	0.031	1	1	0.485	0.049	2	0
chrI	198168	G	T	68	82	0.464	0.005	71	59	0.496	0.006	51	35	0.526	0.006	65	58	0.503	0.006	0	0	0.500	0.362	4	2	0.457	0.024	1	0	0.517	0.043	3	5	0.529	0.028	53	44	0.505	0.006	1	0	0.569	0.031	2	2	0.485	0.049	0	2
chrI	198190	T	C	74	78	0.464	0.005	72	63	0.496	0.006	45	35	0.526	0.006	63	62	0.503	0.006	0	0	0.500	0.362	6	2	0.457	0.024	1	0	0.517	0.043	3	5	0.529	0.028	49	44	0.505	0.006	0	0	0.569	0.031	2	2	0.485	0.049	0	2
chrI	198215	C	A	67	74	0.464	0.005	69	69	0.496	0.006	30	30	0.526	0.006	70	70	0.503	0.006	0	0	0.500	0.362	4	1	0.457	0.024	1	0	0.517	0.043	4	7	0.529	0.028	53	42	0.505	0.006	0	0	0.569	0.031	2	2	0.485	0.049	0	1
chrI	198232	C	G	67	81	0.464	0.005	66	67	0.496	0.006	26	30	0.526	0.006	63	59	0.503	0.006	0	0	0.500	0.362	4	3	0.457	0.024	1	0	0.517	0.043	4	6	0.529	0.028	50	45	0.505	0.006	0	0	0.569	0.031	2	2	0.485	0.049	0	1
chrI	198244	G	T	54	66	0.464	0.005	60	59	0.496	0.006	21	26	0.526	0.006	47	54	0.503	0.006	0	0	0.500	0.362	3	3	0.457	0.024	0	0	0.517	0.043	3	3	0.529	0.028	46	37	0.505	0.006	0	0	0.569	0.031	0	0	0.485	0.049	0	0
chrI	198252	C	G	49	65	0.464	0.005	57	58	0.496	0.006	20	21	0.526	0.006	47	51	0.503	0.006	0	0	0.500	0.362	3	3	0.457	0.024	0	0	0.517	0.043	3	3	0.529	0.028	42	34	0.505	0.006	0	0	0.569	0.031	0	0	0.485	0.049	0	0
chrI	198253	T	G	49	65	0.464	0.005	57	58	0.496	0.006	20	21	0.526	0.006	47	51	0.503	0.006	0	0	0.500	0.362	3	3	0.457	0.024	0	0	0.517	0.043	3	3	0.529	0.028	42	34	0.505	0.006	0	0	0.569	0.031	0	0	0.485	0.049	0	0
chrI	198259	T	C	48	70	0.464	0.005	56	57	0.496	0.006	19	25	0.526	0.006	47	54	0.503	0.006	0	0	0.500	0.362	3	3	0.457	0.024	0	0	0.517	0.043	1	3	0.529	0.028	37	34	0.505	0.006	0	0	0.569	0.031	0	0	0.485	0.049	0	0
chrI	198267	A	G	45	69	0.464	0.005	51	57	0.496	0.006	19	26	0.526	0.006	46	57	0.503	0.006	0	0	0.500	0.362	3	3	0.457	0.024	0	0	0.517	0.043	1	3	0.529	0.028	39	36	0.505	0.006	0	0	0.569	0.031	0	0	0.485	0.049	0	0
chrI	198279	A	G	51	66	0.464	0.005	46	56	0.496	0.006	14	26	0.526	0.006	41	55	0.503	0.006	0	0	0.500	0.362	2	2	0.457	0.024	0	0	0.517	0.043	1	3	0.529	0.028	32	29	0.505	0.006	0	0	0.569	0.031	0	0	0.485	0.049	0	0
chrI	198287	A	G	51	69	0.464	0.005	47	58	0.496	0.006	12	23	0.526	0.006	43	57	0.503	0.006	0	0	0.500	0.362	2	2	0.457	0.024	0	0	0.517	0.043	1	3	0.529	0.028	33	27	0.505	0.006	0	0	0.569	0.031	0	0	0.485	0.049	0	0
chrI	198331	G	T	60	51	0.464	0.005	36	40	0.496	0.006	11	14	0.526	0.006	41	37	0.503	0.006	0	0	0.500	0.362	0	2	0.457	0.024	0	1	0.517	0.043	0	0	0.529	0.028	24	20	0.505	0.006	0	0	0.569	0.031	0	0	0.485	0.049	0	0
chrI	198351	G	A	51	44	0.464	0.005	32	30	0.496	0.006	8	12	0.526	0.006	38	36	0.503	0.006	0	0	0.500	0.362	0	2	0.457	0.024	0	1	0.517	0.043	0	0	0.529	0.028	23	17	0.505	0.006	0	0	0.569	0.031	0	0	0.485	0.049	0	0
chrI	198398	C	T	46	46	0.463	0.005	34	26	0.496	0.006	9	10	0.522	0.007	37	37	0.503	0.006	0	0	0.500	0.362	0	0	0.459	0.024	0	1	0.517	0.043	0	0	0.528	0.029	20	16	0.505	0.006	0	0	0.569	0.031	0	0	0.485	0.049	0	0
chrI	198456	T	A	49	38	0.463	0.005	32	21	0.496	0.006	9	9	0.522	0.007	29	26	0.503	0.006	0	0	0.500	0.362	0	0	0.459	0.024	0	2	0.517	0.043	1	0	0.528	0.029	17	15	0.505	0.006	2	0	0.569	0.031	0	2	0.485	0.049	0	0
chrI	198490	G	C	47	35	0.463	0.005	35	23	0.496	0.006	11	7	0.522	0.007	24	25	0.503	0.006	0	0	0.500	0.362	0	0	0.459	0.024	0	1	0.517	0.043	2	0	0.528	0.029	14	14	0.505	0.006	2	0	0.569	0.031	0	2	0.485	0.049	0	0
chrI	198533	C	T	49	26	0.463	0.005	27	22	0.496	0.006	9	4	0.522	0.007	30	23	0.503	0.006	0	0	0.500	0.362	0	0	0.459	0.024	0	1	0.517	0.043	2	0	0.528	0.029	13	16	0.505	0.006	2	0	0.569	0.031	0	0	0.485	0.049	0	0
chrI	198536	C	T	49	26	0.463	0.005	27	22	0.496	0.006	9	4	0.522	0.007	30	23	0.503	0.006	0	0	0.500	0.362	0	0	0.459	0.024	0	1	0.517	0.043	2	0	0.528	0.029	13	16	0.505	0.006	2	0	0.569	0.031	0	0	0.485	0.049	0	0
chrI	198560	T	C	43	27	0.463	0.005	28	19	0.496	0.006	9	1	0.522	0.007	39	18	0.503	0.006	0	0	0.500	0.362	0	0	0.459	0.024	0	1	0.517	0.043	0	0	0.528	0.029	12	14	0.505	0.006	2	0	0.569	0.031	0	0	0.485	0.049	0	0
chrI	198562	G	A	43	27	0.463	0.005	28	19	0.496	0.006	9	1	0.522	0.007	39	18	0.503	0.006	0	0	0.500	0.362	0	0	0.459	0.024	0	1	0.517	0.043	0	0	0.528	0.029	12	14	0.505	0.006	2	0	0.569	0.031	0	0	0.485	0.049	0	0
chrI	198568	G	C	44	31	0.463	0.005	27	20	0.496	0.006	9	1	0.522	0.007	41	22	0.503	0.006	0	0	0.500	0.362	0	0	0.459	0.024	0	1	0.517	0.043	0	0	0.528	0.029	11	15	0.505	0.006	2	0	0.569	0.031	0	0	0.485	0.049	0	0
chrI	198586	A	G	39	22	0.463	0.005	23	14	0.496	0.006	11	1	0.522	0.007	37	20	0.503	0.006	0	0	0.500	0.362	0	0	0.459	0.024	1	0	0.517	0.043	0	0	0.528	0.029	9	12	0.505	0.006	0	0	0.569	0.031	0	0	0.485	0.049	0	0
chrI	198605	C	T	43	21	0.463	0.005	20	12	0.496	0.006	11	1	0.522	0.007	38	16	0.503	0.006	0	0	0.500	0.362	0	0	0.459	0.024	1	0	0.517	0.043	0	0	0.528	0.029	11	14	0.505	0.006	0	0	0.569	0.031	0	0	0.485	0.049	0	0
chrI	198707	C	T	37	33	0.463	0.005	29	22	0.496	0.006	13	7	0.522	0.007	42	26	0.503	0.006	0	0	0.500	0.362	1	0	0.459	0.024	0	0	0.517	0.044	0	0	0.528	0.029	12	13	0.505	0.006	0	0	0.569	0.031	2	0	0.485	0.049	0	0
chrI	198713	C	T	37	33	0.463	0.005	29	22	0.496	0.006	13	7	0.522	0.007	42	26	0.503	0.006	0	0	0.500	0.362	1	0	0.459	0.024	0	0	0.517	0.044	0	0	0.528	0.029	12	13	0.505	0.006	0	0	0.569	0.031	2	0	0.485	0.049	0	0
chrI	199811	T	G	0	18	0.465	0.005	0	10	0.498	0.006	0	8	0.523	0.007	0	22	0.503	0.006	0	0	0.500	0.354	0	0	0.459	0.024	0	0	0.509	0.044	0	2	0.529	0.029	0	9	0.507	0.006	0	0	0.569	0.031	0	2	0.474	0.049	0	0
chrI	202663	C	T	90	64	0.469	0.006	63	37	0.495	0.007	31	28	0.526	0.007	72	44	0.500	0.007	0	1	0.500	0.354	0	0	0.464	0.027	1	3	0.506	0.049	1	1	0.532	0.033	37	30	0.506	0.007	2	2	0.577	0.034	0	1	0.481	0.053	0	0
chrI	202664	T	C	90	64	0.469	0.006	63	37	0.495	0.007	31	28	0.526	0.007	72	44	0.500	0.007	0	1	0.500	0.354	0	0	0.464	0.027	1	3	0.506	0.049	1	1	0.532	0.033	37	30	0.506	0.007	2	2	0.577	0.034	0	1	0.481	0.053	0	0
chrI	202692	G	T	90	64	0.469	0.006	72	40	0.495	0.007	33	32	0.526	0.007	76	44	0.500	0.007	0	2	0.500	0.354	1	0	0.464	0.027	0	3	0.506	0.049	1	1	0.532	0.033	33	37	0.506	0.007	2	2	0.577	0.034	0	1	0.481	0.053	0	0
chrI	202718	A	T	105	39	0.469	0.006	74	29	0.495	0.007	36	24	0.526	0.007	80	34	0.500	0.007	0	2	0.500	0.354	1	2	0.464	0.027	0	1	0.506	0.049	1	0	0.532	0.033	28	33	0.506	0.007	1	2	0.577	0.034	1	0	0.481	0.053	0	0
chrI	202724	A	G	98	43	0.469	0.006	69	31	0.495	0.007	36	31	0.526	0.007	72	36	0.500	0.007	0	2	0.500	0.354	1	2	0.464	0.027	0	1	0.506	0.049	2	0	0.532	0.033	29	36	0.506	0.007	1	3	0.577	0.034	2	0	0.481	0.053	0	0
chrI	202727	T	C	98	43	0.469	0.006	69	31	0.495	0.007	36	31	0.526	0.007	72	36	0.500	0.007	0	2	0.500	0.354	1	2	0.464	0.027	0	1	0.506	0.049	2	0	0.532	0.033	29	36	0.506	0.007	1	3	0.577	0.034	2	0	0.481	0.053	0	0
chrI	202732	G	A	96	52	0.469	0.006	69	34	0.495	0.007	33	33	0.526	0.007	72	38	0.500	0.007	0	2	0.500	0.354	1	3	0.464	0.027	0	1	0.506	0.049	3	0	0.532	0.033	25	37	0.506	0.007	1	3	0.577	0.034	2	0	0.481	0.053	0	0
chrI	202763	C	G	80	63	0.469	0.006	61	42	0.495	0.007	35	48	0.526	0.007	56	45	0.500	0.007	0	1	0.500	0.354	2	4	0.464	0.027	1	1	0.506	0.049	2	1	0.532	0.033	33	48	0.506	0.007	1	2	0.577	0.034	2	4	0.481	0.053	0	0
chrI	202801	G	A	91	73	0.469	0.006	65	48	0.495	0.007	37	56	0.526	0.007	59	46	0.500	0.007	0	1	0.500	0.354	2	6	0.464	0.027	1	0	0.506	0.049	4	1	0.532	0.033	40	53	0.506	0.007	0	2	0.577	0.034	4	4	0.481	0.053	0	0
chrI	202825	G	A	99	103	0.468	0.006	72	57	0.495	0.007	31	52	0.522	0.007	60	63	0.501	0.007	0	0	0.500	0.354	3	9	0.458	0.027	2	1	0.506	0.050	6	1	0.537	0.034	46	50	0.506	0.007	2	1	0.577	0.034	4	4	0.481	0.053	0	0
chrI	202966	G	C	81	99	0.469	0.006	77	55	0.494	0.007	36	71	0.523	0.007	72	75	0.501	0.007	0	0	0.500	0.354	3	4	0.460	0.027	2	2	0.503	0.050	5	3	0.537	0.034	45	57	0.505	0.007	0	3	0.581	0.034	9	7	0.481	0.053	0	0
chrI	203074	A	G	106	115	0.469	0.006	59	71	0.494	0.007	51	65	0.523	0.007	80	81	0.501	0.007	0	0	0.500	0.354	5	2	0.460	0.027	1	0	0.503	0.050	0	2	0.537	0.034	66	67	0.505	0.007	3	0	0.581	0.034	2	0	0.481	0.053	0	0
chrI	203105	A	G	106	118	0.469	0.006	63	71	0.494	0.007	43	57	0.523	0.007	82	89	0.501	0.007	0	0	0.500	0.354	5	1	0.460	0.027	3	1	0.503	0.050	0	2	0.537	0.034	58	63	0.505	0.007	2	0	0.581	0.034	0	0	0.481	0.053	0	0
chrI	203111	C	T	109	122	0.469	0.006	63	73	0.494	0.007	46	57	0.523	0.007	84	85	0.501	0.007	0	2	0.500	0.354	7	1	0.460	0.027	3	2	0.503	0.050	0	2	0.537	0.034	59	65	0.505	0.007	2	0	0.581	0.034	0	0	0.481	0.053	0	0
chrI	203180	T	C	103	114	0.467	0.006	63	58	0.494	0.007	36	37	0.522	0.008	72	77	0.501	0.007	0	0	0.500	0.354	2	4	0.460	0.027	0	2	0.500	0.052	0	0	0.540	0.034	63	64	0.505	0.007	0	2	0.581	0.034	3	0	0.481	0.053	0	0
chrI	203214	G	C	113	101	0.467	0.006	66	58	0.494	0.007	34	33	0.522	0.008	60	71	0.501	0.007	0	0	0.500	0.354	2	5	0.460	0.027	0	2	0.500	0.052	0	0	0.544	0.034	55	49	0.506	0.007	1	2	0.581	0.034	4	0	0.481	0.053	0	0
chrI	203215	C	T	113	101	0.467	0.006	66	58	0.494	0.007	34	33	0.522	0.008	60	71	0.501	0.007	0	0	0.500	0.354	2	5	0.460	0.027	0	2	0.500	0.052	0	0	0.544	0.034	55	49	0.506	0.007	1	2	0.581	0.034	4	0	0.481	0.053	0	0
chrI	203238	T	A	106	113	0.467	0.006	79	67	0.494	0.007	33	34	0.522	0.008	56	94	0.501	0.007	0	0	0.500	0.354	1	3	0.460	0.027	1	1	0.500	0.052	0	0	0.544	0.034	53	49	0.506	0.007	1	1	0.582	0.034	1	0	0.481	0.053	0	0
chrI	203300	T	C	100	103	0.466	0.006	66	75	0.494	0.007	37	27	0.523	0.008	54	88	0.501	0.007	0	0	0.500	0.354	1	2	0.460	0.027	3	1	0.500	0.052	0	0	0.544	0.034	44	52	0.506	0.007	2	0	0.583	0.034	2	2	0.481	0.053	0	0
chrI	203677	G	A	86	89	0.468	0.006	70	68	0.496	0.007	50	16	0.523	0.008	72	68	0.501	0.007	0	0	0.500	0.354	5	0	0.457	0.028	1	0	0.500	0.053	6	1	0.541	0.034	78	26	0.509	0.007	2	0	0.579	0.035	1	0	0.481	0.053	0	0
chrI	203912	A	T	99	236	0.468	0.006	76	133	0.496	0.007	95	186	0.523	0.008	64	168	0.501	0.007	0	0	0.500	0.354	9	12	0.457	0.028	5	4	0.500	0.053	6	10	0.541	0.034	129	188	0.509	0.007	6	2	0.579	0.035	1	6	0.480	0.053	0	0
chrI	203922	A	G	93	221	0.468	0.006	71	127	0.496	0.007	98	178	0.523	0.008	63	169	0.501	0.007	0	0	0.500	0.354	11	11	0.457	0.028	5	5	0.500	0.053	6	10	0.541	0.034	123	180	0.509	0.007	7	4	0.579	0.035	0	6	0.480	0.053	0	0
chrI	203973	G	A	104	236	0.468	0.006	78	157	0.496	0.007	101	182	0.523	0.008	72	182	0.501	0.007	0	1	0.500	0.354	14	12	0.457	0.028	4	9	0.500	0.053	5	11	0.541	0.034	111	191	0.509	0.007	6	8	0.579	0.035	1	8	0.480	0.053	0	0
chrI	203984	G	A	116	251	0.468	0.006	84	161	0.496	0.007	108	171	0.523	0.008	85	193	0.501	0.007	0	1	0.500	0.354	15	15	0.457	0.028	7	11	0.500	0.053	5	11	0.541	0.034	117	206	0.509	0.007	7	8	0.579	0.035	1	7	0.480	0.053	0	0
chrI	204012	A	G	116	230	0.468	0.006	84	153	0.496	0.007	104	150	0.523	0.008	84	181	0.501	0.007	0	1	0.500	0.354	13	16	0.457	0.028	6	10	0.500	0.053	2	9	0.541	0.034	117	203	0.509	0.007	8	10	0.579	0.035	1	4	0.480	0.053	0	0
chrI	204023	C	T	107	204	0.468	0.006	79	138	0.496	0.007	97	149	0.523	0.008	80	168	0.501	0.007	0	1	0.500	0.354	14	14	0.457	0.028	6	10	0.500	0.053	2	9	0.541	0.034	112	198	0.509	0.007	9	9	0.579	0.035	1	4	0.480	0.053	0	0
chrI	204029	T	C	121	201	0.468	0.006	88	139	0.496	0.007	114	163	0.523	0.008	84	163	0.501	0.007	0	1	0.500	0.354	14	17	0.457	0.028	7	11	0.500	0.053	2	13	0.541	0.034	120	211	0.509	0.007	12	10	0.579	0.035	1	5	0.480	0.053	0	0
chrI	204035	C	T	112	158	0.468	0.006	80	111	0.496	0.007	112	137	0.523	0.008	78	130	0.501	0.007	0	1	0.500	0.354	15	15	0.457	0.028	6	8	0.500	0.053	2	11	0.541	0.034	114	182	0.509	0.007	11	9	0.579	0.035	0	4	0.480	0.053	0	0
chrI	204041	C	A	99	125	0.468	0.006	69	87	0.496	0.007	97	113	0.523	0.008	65	100	0.501	0.007	0	0	0.500	0.354	9	14	0.457	0.028	6	7	0.500	0.053	1	10	0.541	0.034	98	151	0.509	0.007	10	6	0.579	0.035	0	3	0.480	0.053	0	0
chrI	204043	A	T	99	125	0.468	0.006	69	87	0.496	0.007	97	113	0.523	0.008	65	100	0.501	0.007	0	0	0.500	0.354	9	14	0.457	0.028	6	7	0.500	0.053	1	10	0.541	0.034	98	151	0.509	0.007	10	6	0.579	0.035	0	3	0.480	0.053	0	0
chrI	204047	T	C	99	125	0.468	0.006	69	87	0.496	0.007	97	113	0.523	0.008	65	100	0.501	0.007	0	0	0.500	0.354	9	14	0.457	0.028	6	7	0.500	0.053	1	10	0.541	0.034	98	151	0.509	0.007	10	6	0.579	0.035	0	3	0.480	0.053	0	0
chrI	204050	T	C	99	125	0.468	0.006	69	87	0.496	0.007	97	113	0.523	0.008	65	100	0.501	0.007	0	0	0.500	0.354	9	14	0.457	0.028	6	7	0.500	0.053	1	10	0.541	0.034	98	151	0.509	0.007	10	6	0.579	0.035	0	3	0.480	0.053	0	0
chrI	204071	G	A	109	151	0.468	0.006	84	104	0.496	0.007	118	161	0.523	0.008	76	123	0.501	0.007	0	0	0.500	0.354	8	32	0.457	0.028	7	9	0.500	0.053	3	15	0.541	0.034	109	228	0.509	0.007	10	9	0.579	0.035	0	5	0.480	0.053	0	0
chrI	204074	C	T	109	151	0.468	0.006	84	104	0.496	0.007	118	161	0.523	0.008	76	123	0.501	0.007	0	0	0.500	0.354	8	32	0.457	0.028	7	9	0.500	0.053	3	15	0.541	0.034	109	228	0.509	0.007	10	9	0.579	0.035	0	5	0.480	0.053	0	0
chrI	204113	T	G	109	125	0.468	0.006	82	86	0.496	0.007	118	175	0.523	0.008	82	93	0.501	0.007	0	0	0.500	0.354	15	23	0.457	0.028	6	7	0.500	0.053	5	11	0.541	0.034	130	210	0.509	0.007	12	9	0.579	0.035	1	5	0.480	0.053	0	0
chrI	204116	A	T	109	125	0.468	0.006	82	86	0.496	0.007	118	175	0.523	0.008	82	93	0.501	0.007	0	0	0.500	0.354	15	23	0.457	0.028	6	7	0.500	0.053	5	11	0.541	0.034	130	210	0.509	0.007	12	9	0.579	0.035	1	5	0.480	0.053	0	0
chrI	204125	C	A	109	106	0.468	0.006	81	69	0.496	0.007	109	129	0.523	0.008	75	73	0.501	0.007	0	0	0.500	0.354	13	18	0.457	0.028	3	4	0.500	0.053	7	10	0.541	0.034	115	150	0.509	0.007	11	8	0.579	0.035	1	4	0.480	0.053	2	0
chrI	204126	A	G	109	106	0.468	0.006	81	69	0.496	0.007	109	129	0.523	0.008	75	73	0.501	0.007	0	0	0.500	0.354	13	18	0.457	0.028	3	4	0.500	0.053	7	10	0.541	0.034	115	150	0.509	0.007	11	8	0.579	0.035	1	4	0.480	0.053	2	0
chrI	204129	G	A	109	106	0.468	0.006	81	69	0.496	0.007	109	129	0.523	0.008	75	73	0.501	0.007	0	0	0.500	0.354	13	18	0.457	0.028	3	4	0.500	0.053	7	10	0.541	0.034	115	150	0.509	0.007	11	8	0.579	0.035	1	4	0.480	0.053	2	0
chrI	204131	A	C	109	106	0.468	0.006	81	69	0.496	0.007	109	129	0.523	0.008	75	73	0.501	0.007	0	0	0.500	0.354	13	18	0.457	0.028	3	4	0.500	0.053	7	10	0.541	0.034	115	150	0.509	0.007	11	8	0.579	0.035	1	4	0.480	0.053	2	0
chrI	204146	A	G	105	133	0.468	0.006	77	70	0.496	0.007	106	149	0.523	0.008	75	92	0.501	0.007	0	0	0.500	0.354	13	18	0.457	0.028	7	4	0.500	0.053	8	10	0.541	0.034	117	153	0.509	0.007	9	8	0.579	0.035	2	4	0.480	0.053	2	0
chrI	204149	G	A	105	133	0.468	0.006	77	70	0.496	0.007	106	149	0.523	0.008	75	92	0.501	0.007	0	0	0.500	0.354	13	18	0.457	0.028	7	4	0.500	0.053	8	10	0.541	0.034	117	153	0.509	0.007	9	8	0.579	0.035	2	4	0.480	0.053	2	0
chrI	204155	C	G	107	132	0.468	0.006	81	69	0.496	0.007	118	146	0.523	0.008	79	94	0.501	0.007	0	0	0.500	0.354	13	17	0.457	0.028	8	4	0.500	0.053	8	10	0.541	0.034	128	148	0.509	0.007	10	8	0.579	0.035	4	4	0.480	0.053	2	0
chrI	204167	C	T	95	120	0.468	0.006	74	61	0.496	0.007	116	126	0.523	0.008	73	80	0.501	0.007	0	0	0.500	0.354	17	13	0.457	0.028	8	4	0.500	0.053	5	9	0.541	0.034	121	130	0.509	0.007	8	7	0.579	0.035	5	3	0.480	0.053	2	0
chrI	204863	G	A	2	0	0.471	0.006	1	0	0.495	0.007	0	0	0.523	0.008	0	0	0.501	0.007	0	0	0.500	0.354	0	0	0.460	0.028	0	0	0.500	0.053	0	0	0.542	0.035	0	0	0.508	0.007	0	0	0.578	0.036	0	0	0.480	0.053	0	0
chrI	204959	C	G	0	1	0.470	0.006	0	3	0.493	0.007	0	0	0.521	0.008	0	0	0.502	0.007	0	0	0.500	0.354	0	0	0.456	0.028	0	0	0.500	0.053	0	0	0.542	0.035	0	0	0.508	0.007	0	0	0.578	0.036	0	0	0.480	0.053	0	0
chrI	205050	C	A	0	1	0.471	0.006	0	1	0.495	0.007	0	0	0.520	0.008	0	0	0.502	0.007	0	0	0.500	0.354	0	0	0.456	0.028	0	0	0.500	0.053	0	0	0.542	0.035	0	0	0.502	0.007	0	0	0.582	0.037	0	0	0.480	0.053	0	0
chrI	205175	C	T	0	1	0.470	0.006	1	2	0.495	0.008	0	0	0.518	0.008	0	0	0.502	0.007	0	0	0.500	0.354	0	0	0.462	0.028	0	0	0.505	0.052	0	0	0.542	0.035	0	0	0.509	0.007	0	0	0.582	0.037	0	0	0.479	0.054	0	0
chrI	205313	A	G	0	0	0.471	0.006	0	0	0.495	0.008	0	0	0.518	0.008	0	2	0.501	0.007	0	0	0.500	0.354	0	0	0.457	0.028	0	0	0.500	0.054	0	0	0.542	0.035	0	0	0.503	0.007	0	0	0.582	0.037	0	0	0.479	0.054	0	0
chrI	205499	C	G	0	0	0.472	0.006	0	0	0.497	0.008	0	0	0.521	0.008	0	0	0.501	0.007	0	0	0.500	0.354	0	0	0.457	0.029	0	0	0.500	0.054	0	0	0.537	0.035	0	2	0.507	0.007	0	0	0.582	0.037	0	0	0.486	0.054	0	0
chrI	205519	C	A	0	0	0.472	0.006	0	0	0.497	0.008	0	1	0.521	0.008	0	0	0.501	0.007	0	0	0.500	0.354	0	0	0.457	0.029	0	0	0.500	0.054	0	0	0.537	0.035	0	8	0.507	0.007	0	0	0.582	0.037	0	0	0.486	0.054	0	0
chrI	206126	T	C	0	33	0.476	0.007	0	26	0.498	0.008	0	59	0.519	0.008	0	19	0.505	0.008	0	0	0.500	0.354	0	9	0.459	0.029	0	3	0.500	0.054	0	2	0.539	0.036	0	52	0.508	0.008	0	4	0.584	0.038	0	0	0.478	0.056	0	0
chrI	206129	A	C	0	33	0.476	0.007	0	26	0.498	0.008	0	59	0.519	0.008	0	19	0.505	0.008	0	0	0.500	0.354	0	9	0.459	0.029	0	3	0.500	0.054	0	2	0.539	0.036	0	52	0.508	0.008	0	4	0.584	0.038	0	0	0.478	0.056	0	0
chrI	206132	G	T	0	33	0.476	0.007	0	26	0.498	0.008	0	59	0.519	0.008	0	19	0.505	0.008	0	0	0.500	0.354	0	9	0.459	0.029	0	3	0.500	0.054	0	2	0.539	0.036	0	52	0.508	0.008	0	4	0.584	0.038	0	0	0.478	0.056	0	0
chrI	206144	C	T	1	40	0.476	0.007	0	27	0.498	0.008	2	53	0.519	0.008	0	19	0.505	0.008	0	0	0.500	0.354	0	8	0.459	0.029	0	1	0.500	0.054	0	1	0.539	0.036	3	47	0.508	0.008	0	5	0.584	0.038	0	0	0.478	0.056	0	0
chrI	206177	G	C	0	34	0.476	0.007	0	26	0.498	0.008	0	57	0.519	0.008	0	23	0.505	0.008	0	0	0.500	0.354	0	9	0.459	0.029	0	2	0.500	0.054	0	3	0.539	0.036	0	55	0.508	0.008	0	6	0.584	0.038	0	0	0.478	0.056	0	0
chrI	206178	C	A	0	34	0.476	0.007	0	26	0.498	0.008	0	57	0.519	0.008	0	23	0.505	0.008	0	0	0.500	0.354	0	9	0.459	0.029	0	2	0.500	0.054	0	3	0.539	0.036	0	55	0.508	0.008	0	6	0.584	0.038	0	0	0.478	0.056	0	0
chrI	206179	A	C	0	34	0.476	0.007	0	26	0.498	0.008	0	57	0.519	0.008	0	23	0.505	0.008	0	0	0.500	0.354	0	9	0.459	0.029	0	2	0.500	0.054	0	3	0.539	0.036	0	55	0.508	0.008	0	6	0.584	0.038	0	0	0.478	0.056	0	0
chrI	210818	A	T	0	60	0.478	0.008	1	63	0.510	0.009	0	33	0.523	0.010	0	64	0.505	0.009	0	0	0.500	0.354	0	1	0.428	0.034	0	0	0.505	0.061	0	1	0.528	0.041	1	44	0.508	0.009	0	4	0.575	0.044	0	4	0.472	0.066	0	0
chrI	211019	T	C	0	30	0.479	0.008	0	31	0.506	0.010	0	26	0.522	0.010	0	29	0.505	0.009	0	0	0.500	0.354	0	0	0.432	0.035	0	0	0.491	0.061	0	2	0.518	0.042	0	29	0.508	0.009	0	0	0.563	0.044	0	2	0.479	0.066	0	0
chrI	220328	C	G	47	10	0.453	0.014	21	3	0.505	0.017	59	30	0.465	0.019	27	11	0.500	0.018	0	0	0.500	0.354	4	8	0.394	0.066	3	0	0.503	0.111	4	4	0.482	0.082	59	57	0.450	0.018	6	1	0.599	0.098	1	2	0.433	0.103	0	0
chrI	223168	T	C	0	1	0.448	0.015	0	0	0.502	0.018	2	1	0.460	0.020	0	0	0.491	0.019	0	0	0.500	0.354	0	0	0.394	0.066	0	0	0.503	0.112	0	0	0.482	0.082	1	2	0.449	0.019	0	0	0.599	0.099	0	0	0.433	0.103	0	0
chrI	227707	A	C	34	0	0.815	0.202	31	4	0.875	0.054	31	8	0.699	0.040	36	2	0.936	0.039	0	0	0.500	0.354	0	2	0.346	0.129	0	0	0.500	0.354	1	4	0.500	0.161	29	8	0.504	0.046	2	0	0.545	0.344	0	0	0.375	0.220	0	0
chrII	301	C	G	15	1	0.502	0.011	6	0	0.485	0.014	38	97	0.470	0.013	15	5	0.498	0.013	3	0	0.500	0.354	1	11	0.423	0.064	2	5	0.497	0.114	0	8	0.421	0.067	75	107	0.449	0.012	0	7	0.535	0.076	2	1	0.457	0.127	0	0
chrII	305	T	C	15	1	0.502	0.011	6	0	0.485	0.014	38	97	0.470	0.013	15	5	0.498	0.013	3	0	0.500	0.354	1	11	0.423	0.064	2	5	0.497	0.114	0	8	0.421	0.067	75	107	0.449	0.012	0	7	0.535	0.076	2	1	0.457	0.127	0	0
chrII	317	A	G	16	1	0.502	0.011	8	0	0.485	0.014	45	98	0.470	0.013	16	5	0.498	0.013	4	0	0.500	0.354	1	11	0.423	0.064	3	5	0.497	0.114	2	8	0.421	0.067	92	108	0.449	0.012	0	7	0.535	0.076	2	1	0.457	0.127	0	0
chrII	330	A	T	15	10	0.502	0.011	5	2	0.485	0.014	53	156	0.470	0.013	21	11	0.498	0.013	4	0	0.500	0.354	1	19	0.423	0.064	2	5	0.497	0.114	3	11	0.421	0.067	87	153	0.449	0.012	2	11	0.535	0.076	2	1	0.457	0.127	0	0
chrII	332	C	T	15	10	0.502	0.011	5	2	0.485	0.014	53	156	0.470	0.013	21	11	0.498	0.013	4	0	0.500	0.354	1	19	0.423	0.064	2	5	0.497	0.114	3	11	0.421	0.067	87	153	0.449	0.012	2	11	0.535	0.076	2	1	0.457	0.127	0	0
chrII	334	A	G	15	10	0.502	0.011	5	2	0.485	0.014	53	156	0.470	0.013	21	11	0.498	0.013	4	0	0.500	0.354	1	19	0.423	0.064	2	5	0.497	0.114	3	11	0.421	0.067	87	153	0.449	0.012	2	11	0.535	0.076	2	1	0.457	0.127	0	0
chrII	356	T	C	23	13	0.502	0.011	11	4	0.485	0.014	56	184	0.470	0.013	25	15	0.498	0.013	4	0	0.500	0.354	2	28	0.423	0.064	1	5	0.497	0.114	4	16	0.421	0.067	88	194	0.449	0.012	3	15	0.535	0.076	2	2	0.457	0.127	0	0
chrII	358	C	T	23	13	0.502	0.011	11	4	0.485	0.014	56	184	0.470	0.013	25	15	0.498	0.013	4	0	0.500	0.354	2	28	0.423	0.064	1	5	0.497	0.114	4	16	0.421	0.067	88	194	0.449	0.012	3	15	0.535	0.076	2	2	0.457	0.127	0	0
chrII	376	T	C	29	15	0.502	0.011	14	6	0.485	0.014	65	219	0.470	0.013	28	18	0.498	0.013	4	0	0.500	0.354	3	38	0.423	0.064	1	7	0.497	0.114	5	23	0.421	0.067	97	226	0.449	0.012	6	27	0.535	0.076	4	4	0.457	0.127	0	0
chrII	400	C	T	45	18	0.502	0.011	39	8	0.485	0.014	85	212	0.470	0.013	50	24	0.498	0.013	2	0	0.500	0.354	7	37	0.423	0.064	2	10	0.497	0.114	8	31	0.421	0.067	115	209	0.449	0.012	8	31	0.535	0.076	4	5	0.457	0.127	1	0
chrII	430	G	A	44	11	0.502	0.011	42	5	0.485	0.014	92	127	0.470	0.013	57	10	0.498	0.013	1	0	0.500	0.354	8	28	0.423	0.064	1	7	0.497	0.114	6	26	0.421	0.067	114	115	0.449	0.012	6	21	0.535	0.076	2	4	0.457	0.127	1	0
chrII	433	T	C	44	11	0.502	0.011	42	5	0.485	0.014	92	127	0.470	0.013	57	10	0.498	0.013	1	0	0.500	0.354	8	28	0.423	0.064	1	7	0.497	0.114	6	26	0.421	0.067	114	115	0.449	0.012	6	21	0.535	0.076	2	4	0.457	0.127	1	0
chrII	615	G	A	16	0	0.502	0.011	11	0	0.485	0.014	37	67	0.470	0.013	16	0	0.498	0.013	0	0	0.500	0.354	1	0	0.423	0.064	0	2	0.498	0.114	4	0	0.421	0.067	38	61	0.449	0.012	0	1	0.535	0.076	0	0	0.457	0.127	0	0
chrII	619	T	C	16	0	0.502	0.011	11	0	0.485	0.014	37	67	0.470	0.013	16	0	0.498	0.013	0	0	0.500	0.354	1	0	0.423	0.064	0	2	0.498	0.114	4	0	0.421	0.067	38	61	0.449	0.012	0	1	0.535	0.076	0	0	0.457	0.127	0	0
chrII	628	T	C	14	0	0.502	0.011	11	0	0.485	0.014	35	66	0.470	0.013	14	0	0.498	0.013	0	0	0.500	0.354	1	0	0.423	0.064	0	2	0.498	0.114	3	0	0.421	0.067	39	57	0.449	0.012	0	1	0.535	0.076	0	0	0.457	0.127	0	0
chrII	639	A	G	13	0	0.502	0.011	9	0	0.485	0.014	31	57	0.470	0.013	13	0	0.498	0.013	0	0	0.500	0.354	1	0	0.423	0.064	0	1	0.498	0.114	3	0	0.421	0.067	37	49	0.449	0.012	0	0	0.535	0.076	0	0	0.457	0.127	0	0
chrII	644	C	T	13	0	0.502	0.011	7	0	0.485	0.014	29	49	0.470	0.013	13	0	0.498	0.013	0	0	0.500	0.354	1	0	0.423	0.064	0	1	0.498	0.114	3	0	0.421	0.067	31	44	0.449	0.012	0	0	0.535	0.076	0	0	0.457	0.127	0	0
chrII	657	T	C	15	0	0.502	0.011	8	0	0.485	0.014	27	41	0.470	0.013	14	0	0.498	0.013	0	0	0.500	0.354	2	0	0.423	0.064	0	1	0.498	0.114	3	0	0.421	0.067	30	44	0.449	0.012	0	0	0.535	0.076	0	0	0.457	0.127	0	0
chrII	673	G	A	15	0	0.502	0.011	9	0	0.485	0.014	25	38	0.470	0.013	13	0	0.498	0.013	0	0	0.500	0.354	2	0	0.423	0.064	0	1	0.498	0.114	2	0	0.421	0.067	26	41	0.449	0.012	0	0	0.535	0.076	0	0	0.457	0.127	0	0
chrII	1851	T	A	90	44	0.502	0.011	66	31	0.485	0.014	119	233	0.470	0.013	70	28	0.498	0.013	2	0	0.500	0.354	27	32	0.423	0.063	10	10	0.498	0.114	17	27	0.421	0.067	137	231	0.449	0.012	17	25	0.535	0.076	2	13	0.456	0.127	0	0
chrII	1852	G	A	90	44	0.502	0.011	66	31	0.485	0.014	119	233	0.470	0.013	70	28	0.498	0.013	2	0	0.500	0.354	27	32	0.423	0.063	10	10	0.498	0.114	17	27	0.421	0.067	137	231	0.449	0.012	17	25	0.535	0.076	2	13	0.456	0.127	0	0
chrII	1855	G	A	90	44	0.502	0.011	66	31	0.485	0.014	119	233	0.470	0.013	70	28	0.498	0.013	2	0	0.500	0.354	27	32	0.423	0.063	10	10	0.498	0.114	17	27	0.421	0.067	137	231	0.449	0.012	17	25	0.535	0.076	2	13	0.456	0.127	0	0
chrII	1856	G	T	90	44	0.502	0.011	66	31	0.485	0.014	119	233	0.470	0.013	70	28	0.498	0.013	2	0	0.500	0.354	27	32	0.423	0.063	10	10	0.498	0.114	17	27	0.421	0.067	137	231	0.449	0.012	17	25	0.535	0.076	2	13	0.456	0.127	0	0
chrII	2539	A	T	13	0	0.502	0.011	9	1	0.485	0.013	2	4	0.470	0.013	8	1	0.498	0.012	0	0	0.500	0.354	0	0	0.423	0.063	0	0	0.498	0.114	0	0	0.421	0.067	4	8	0.449	0.012	0	0	0.536	0.075	0	0	0.456	0.127	0	0
chrII	2565	C	T	5	8	0.502	0.011	9	2	0.485	0.013	6	0	0.470	0.013	8	2	0.498	0.012	0	0	0.500	0.354	0	0	0.423	0.063	0	0	0.498	0.114	0	0	0.421	0.067	10	0	0.449	0.012	0	0	0.536	0.075	0	0	0.456	0.127	0	0
chrII	5983	C	G	75	0	0.502	0.010	53	0	0.490	0.012	2	188	0.476	0.013	58	0	0.493	0.012	0	0	0.500	0.354	22	0	0.459	0.055	6	0	0.499	0.102	21	0	0.429	0.063	3	226	0.459	0.011	20	0	0.546	0.067	9	0	0.456	0.127	1	0
chrII	6440	G	C	1	96	0.502	0.010	1	68	0.490	0.012	0	127	0.476	0.013	0	91	0.493	0.011	0	0	0.500	0.354	0	4	0.459	0.055	0	2	0.499	0.102	0	3	0.429	0.063	0	181	0.459	0.011	1	3	0.546	0.067	0	2	0.456	0.127	0	0
chrII	7116	C	A	81	70	0.502	0.010	58	55	0.490	0.012	58	26	0.476	0.013	61	66	0.493	0.011	0	0	0.500	0.354	1	0	0.459	0.055	2	0	0.499	0.102	6	0	0.429	0.063	79	64	0.459	0.011	4	0	0.546	0.067	1	0	0.456	0.127	0	0
chrII	7217	C	A	139	51	0.502	0.010	97	30	0.490	0.012	85	49	0.476	0.013	105	41	0.493	0.011	0	1	0.500	0.354	2	10	0.459	0.055	1	3	0.499	0.102	8	9	0.429	0.063	135	45	0.459	0.011	12	10	0.546	0.067	7	1	0.456	0.127	0	0
chrII	7273	A	G	187	163	0.502	0.010	114	98	0.490	0.012	118	95	0.476	0.013	132	125	0.493	0.011	0	2	0.500	0.354	11	17	0.459	0.055	5	12	0.499	0.102	14	16	0.429	0.063	121	116	0.459	0.011	14	17	0.546	0.067	1	12	0.456	0.127	0	0
chrII	7366	T	C	176	157	0.502	0.010	131	113	0.490	0.012	76	110	0.476	0.013	130	128	0.493	0.011	0	1	0.500	0.354	12	11	0.459	0.055	0	3	0.499	0.102	7	16	0.429	0.063	98	118	0.459	0.011	5	20	0.546	0.067	2	9	0.456	0.127	0	0
chrII	7387	G	A	142	72	0.502	0.010	110	64	0.490	0.012	61	76	0.476	0.013	102	68	0.493	0.011	0	0	0.500	0.354	9	2	0.459	0.055	3	1	0.499	0.102	6	8	0.429	0.063	77	68	0.459	0.011	3	8	0.546	0.067	2	7	0.456	0.127	0	0
chrII	7549	T	C	27	39	0.502	0.010	17	33	0.490	0.012	3	51	0.477	0.013	25	57	0.493	0.011	0	0	0.500	0.354	0	0	0.459	0.055	0	2	0.499	0.102	2	2	0.429	0.063	12	61	0.459	0.011	0	1	0.546	0.067	0	1	0.456	0.127	0	0
chrII	8330	G	A	96	83	0.502	0.010	56	70	0.489	0.012	88	61	0.477	0.013	67	88	0.493	0.011	0	0	0.500	0.354	9	15	0.459	0.055	0	5	0.500	0.102	0	7	0.429	0.063	74	80	0.459	0.011	6	2	0.546	0.067	0	0	0.455	0.127	0	0
chrII	8621	A	G	95	101	0.498	0.010	67	70	0.488	0.012	53	57	0.480	0.012	71	80	0.495	0.011	0	0	0.500	0.354	1	9	0.472	0.053	0	3	0.522	0.094	3	5	0.434	0.061	53	62	0.463	0.011	4	3	0.535	0.064	0	0	0.455	0.127	0	0
chrII	9578	T	A	51	78	0.498	0.010	43	38	0.488	0.012	84	0	0.480	0.012	57	45	0.495	0.011	0	0	0.500	0.354	10	0	0.472	0.053	1	0	0.522	0.094	6	0	0.434	0.061	98	0	0.464	0.011	3	0	0.535	0.064	5	0	0.455	0.127	0	0
chrII	10208	C	T	47	74	0.498	0.010	44	37	0.488	0.012	36	23	0.480	0.012	54	66	0.495	0.011	2	0	0.500	0.354	4	1	0.473	0.053	0	0	0.522	0.094	3	4	0.434	0.061	24	30	0.463	0.011	5	3	0.535	0.064	2	0	0.455	0.127	0	0
chrII	12970	T	C	90	91	0.498	0.010	59	84	0.488	0.012	53	48	0.480	0.012	80	75	0.495	0.011	0	0	0.500	0.354	8	2	0.473	0.053	5	1	0.523	0.093	4	6	0.434	0.061	44	60	0.463	0.011	3	2	0.535	0.064	0	3	0.455	0.126	0	0
chrII	13061	G	T	93	113	0.498	0.010	61	98	0.488	0.012	57	63	0.480	0.012	77	92	0.495	0.011	0	0	0.500	0.354	4	4	0.473	0.053	3	3	0.523	0.093	2	3	0.434	0.061	62	67	0.463	0.011	2	0	0.535	0.064	2	1	0.455	0.126	0	0
chrII	15101	T	G	55	71	0.499	0.010	55	59	0.492	0.012	35	26	0.488	0.012	57	54	0.493	0.011	0	0	0.500	0.354	1	0	0.474	0.053	0	0	0.523	0.093	1	0	0.444	0.059	38	27	0.467	0.011	1	0	0.535	0.064	0	0	0.488	0.114	0	0
chrII	15338	T	C	99	76	0.496	0.010	58	71	0.490	0.012	35	37	0.488	0.012	71	72	0.489	0.011	0	0	0.500	0.354	9	3	0.475	0.052	0	0	0.523	0.093	5	2	0.444	0.059	42	40	0.466	0.011	1	1	0.533	0.063	2	4	0.470	0.104	0	0
chrII	15510	G	T	0	140	0.496	0.010	0	97	0.490	0.012	0	71	0.488	0.012	0	112	0.489	0.011	0	1	0.500	0.354	0	10	0.475	0.052	0	3	0.535	0.088	0	10	0.444	0.059	0	91	0.466	0.011	0	8	0.533	0.063	0	0	0.470	0.104	0	0
chrII	15518	A	G	0	149	0.496	0.010	0	100	0.490	0.012	0	77	0.488	0.012	0	119	0.489	0.011	0	1	0.500	0.354	0	9	0.475	0.052	0	3	0.535	0.088	0	9	0.444	0.059	0	97	0.466	0.011	0	7	0.533	0.063	0	0	0.470	0.104	0	0
chrII	15736	T	C	85	89	0.496	0.010	50	70	0.490	0.012	38	29	0.488	0.012	68	69	0.489	0.011	0	0	0.500	0.354	1	2	0.475	0.052	0	0	0.535	0.088	5	2	0.444	0.059	34	44	0.466	0.011	0	3	0.533	0.063	2	2	0.470	0.104	0	0
chrII	16380	C	T	0	194	0.491	0.009	0	138	0.494	0.011	0	155	0.489	0.011	0	149	0.495	0.010	0	1	0.500	0.354	0	8	0.472	0.051	0	6	0.531	0.082	0	8	0.444	0.059	0	179	0.468	0.010	0	5	0.533	0.063	0	1	0.461	0.095	0	1
chrII	16392	A	G	0	205	0.491	0.009	0	148	0.494	0.011	0	165	0.489	0.011	1	153	0.495	0.010	0	1	0.500	0.354	0	9	0.472	0.051	0	7	0.531	0.082	0	8	0.444	0.059	0	187	0.468	0.010	0	5	0.533	0.063	0	1	0.461	0.095	0	1
chrII	17986	G	T	65	49	0.489	0.009	38	36	0.496	0.011	54	78	0.493	0.011	42	32	0.492	0.010	1	0	0.500	0.354	2	4	0.476	0.047	0	1	0.531	0.082	2	4	0.470	0.055	54	86	0.461	0.010	0	1	0.545	0.057	0	0	0.461	0.095	0	0
chrII	18004	C	T	67	43	0.489	0.009	33	34	0.496	0.011	50	66	0.493	0.011	39	27	0.492	0.010	1	0	0.500	0.354	1	3	0.476	0.047	0	0	0.531	0.082	2	3	0.470	0.055	48	73	0.461	0.010	0	0	0.545	0.057	0	0	0.461	0.095	0	0
chrII	19966	A	G	76	114	0.487	0.008	68	64	0.496	0.010	49	35	0.492	0.010	80	80	0.492	0.010	0	0	0.500	0.354	1	1	0.477	0.046	2	1	0.532	0.082	2	0	0.483	0.053	63	65	0.458	0.010	0	3	0.545	0.057	2	1	0.461	0.095	0	0
chrII	19967	T	C	76	114	0.487	0.008	68	64	0.496	0.010	49	35	0.492	0.010	80	80	0.492	0.010	0	0	0.500	0.354	1	1	0.477	0.046	2	1	0.532	0.082	2	0	0.483	0.053	63	65	0.458	0.010	0	3	0.545	0.057	2	1	0.461	0.095	0	0
chrII	24209	T	C	79	81	0.479	0.008	44	45	0.495	0.010	57	54	0.525	0.011	63	81	0.489	0.009	0	0	0.500	0.354	13	11	0.480	0.049	2	2	0.560	0.094	4	13	0.493	0.056	56	56	0.471	0.011	4	2	0.561	0.060	0	2	0.462	0.095	0	0
chrII	26500	A	C	111	105	0.479	0.008	80	69	0.495	0.010	45	45	0.525	0.011	70	71	0.489	0.009	0	0	0.500	0.354	5	3	0.481	0.049	7	2	0.560	0.094	3	3	0.494	0.056	56	40	0.471	0.011	2	2	0.561	0.060	2	0	0.462	0.095	0	0
chrII	29490	G	T	51	72	0.474	0.009	43	49	0.493	0.011	58	53	0.525	0.011	53	47	0.487	0.010	0	0	0.500	0.354	4	2	0.501	0.049	4	2	0.540	0.087	2	2	0.498	0.061	54	42	0.464	0.011	2	3	0.568	0.060	0	2	0.462	0.095	0	0
chrII	29530	A	C	55	101	0.474	0.009	52	56	0.493	0.011	50	59	0.525	0.011	52	59	0.487	0.010	0	0	0.500	0.354	6	4	0.501	0.049	4	1	0.540	0.087	1	2	0.498	0.061	50	47	0.464	0.011	2	6	0.568	0.060	0	2	0.462	0.095	0	0
chrII	30012	C	T	0	36	0.471	0.009	0	17	0.495	0.011	5	67	0.520	0.012	0	28	0.490	0.010	0	0	0.500	0.354	1	7	0.516	0.052	0	2	0.540	0.087	0	0	0.498	0.061	4	60	0.463	0.011	0	4	0.568	0.060	0	1	0.462	0.095	0	0
chrII	30050	A	G	0	29	0.471	0.009	0	12	0.495	0.011	7	62	0.520	0.012	0	23	0.490	0.010	0	0	0.500	0.354	0	7	0.516	0.052	0	2	0.540	0.087	1	0	0.498	0.061	12	69	0.463	0.011	0	4	0.568	0.060	0	2	0.462	0.095	0	0
chrII	30210	T	C	0	7	0.471	0.009	0	5	0.495	0.011	0	12	0.520	0.012	0	9	0.490	0.010	0	0	0.500	0.354	0	2	0.516	0.052	0	0	0.540	0.087	0	0	0.498	0.061	0	10	0.463	0.011	0	1	0.568	0.060	0	0	0.462	0.095	0	0
chrII	30658	G	T	0	4	0.471	0.009	0	0	0.496	0.011	0	6	0.523	0.012	0	2	0.491	0.010	0	0	0.500	0.354	0	0	0.516	0.052	0	0	0.540	0.087	0	0	0.513	0.065	0	7	0.463	0.012	0	0	0.569	0.064	0	0	0.462	0.095	0	0
chrII	30660	T	C	0	4	0.471	0.009	0	0	0.496	0.011	0	6	0.523	0.012	0	2	0.491	0.010	0	0	0.500	0.354	0	0	0.516	0.052	0	0	0.540	0.087	0	0	0.513	0.065	0	7	0.463	0.012	0	0	0.569	0.064	0	0	0.462	0.095	0	0
chrII	30723	G	A	0	2	0.469	0.009	0	3	0.498	0.011	0	2	0.525	0.012	0	6	0.491	0.010	0	0	0.500	0.354	0	0	0.516	0.052	0	0	0.540	0.087	0	0	0.519	0.063	0	3	0.463	0.012	0	0	0.564	0.061	0	0	0.462	0.095	0	0
chrII	30754	G	A	0	4	0.469	0.009	0	4	0.498	0.011	0	5	0.525	0.012	0	9	0.491	0.010	0	0	0.500	0.354	0	0	0.516	0.052	0	1	0.540	0.087	0	0	0.519	0.063	0	3	0.463	0.012	0	1	0.564	0.061	0	0	0.462	0.095	0	0
chrII	30848	C	G	0	9	0.469	0.009	1	12	0.498	0.011	2	9	0.525	0.012	0	8	0.491	0.010	0	0	0.500	0.354	0	0	0.516	0.052	0	0	0.540	0.087	0	0	0.520	0.063	2	6	0.463	0.012	0	0	0.564	0.061	0	0	0.462	0.095	0	0
chrII	31140	T	C	1	0	0.469	0.009	1	0	0.498	0.011	0	0	0.525	0.012	0	2	0.491	0.010	0	0	0.500	0.354	0	0	0.516	0.052	0	0	0.540	0.088	0	0	0.520	0.063	1	0	0.463	0.012	0	0	0.564	0.061	0	0	0.462	0.095	0	0
chrII	31260	A	G	0	0	0.469	0.009	0	1	0.498	0.011	0	3	0.525	0.012	0	0	0.491	0.010	0	0	0.500	0.354	0	0	0.516	0.052	0	0	0.540	0.088	0	0	0.520	0.063	0	2	0.463	0.012	0	0	0.564	0.061	0	0	0.462	0.095	0	0
chrII	31525	T	C	0	0	0.472	0.009	0	0	0.497	0.011	0	6	0.525	0.012	0	0	0.488	0.010	0	0	0.500	0.354	0	0	0.516	0.052	0	0	0.540	0.088	0	1	0.520	0.063	0	5	0.463	0.012	0	0	0.564	0.061	0	1	0.462	0.095	0	0
chrII	34298	G	A	0	1	0.470	0.009	0	1	0.492	0.011	0	1	0.516	0.012	0	2	0.484	0.011	0	0	0.500	0.354	0	0	0.516	0.052	0	0	0.540	0.088	0	0	0.539	0.068	0	7	0.466	0.011	0	0	0.554	0.069	0	0	0.463	0.095	0	0
chrII	35485	C	T	0	6	0.468	0.009	0	10	0.492	0.011	0	11	0.515	0.012	0	9	0.482	0.010	0	0	0.500	0.354	0	0	0.516	0.052	0	0	0.539	0.088	0	0	0.539	0.068	2	11	0.466	0.011	0	0	0.555	0.069	0	0	0.466	0.090	0	0
chrII	35642	G	T	32	26	0.468	0.009	29	14	0.492	0.011	50	23	0.515	0.012	17	25	0.482	0.010	0	0	0.500	0.354	0	0	0.516	0.052	0	2	0.539	0.088	1	0	0.539	0.068	45	33	0.466	0.011	6	0	0.555	0.069	2	0	0.466	0.090	2	0
chrII	35660	T	C	37	44	0.468	0.009	30	26	0.492	0.011	48	27	0.515	0.012	25	38	0.482	0.010	0	0	0.500	0.354	0	1	0.516	0.052	0	2	0.539	0.088	2	1	0.539	0.068	51	45	0.466	0.011	6	1	0.555	0.069	2	0	0.466	0.090	2	0
chrII	35672	G	T	41	50	0.468	0.009	30	36	0.492	0.011	50	33	0.515	0.012	28	47	0.482	0.010	0	0	0.500	0.354	0	1	0.516	0.052	0	2	0.539	0.088	4	2	0.539	0.068	50	52	0.466	0.011	6	1	0.555	0.069	2	0	0.466	0.090	2	0
chrII	35688	T	G	41	51	0.468	0.009	28	39	0.492	0.011	46	35	0.515	0.012	30	57	0.482	0.010	0	0	0.500	0.354	0	1	0.516	0.052	0	2	0.539	0.088	4	2	0.539	0.068	50	48	0.466	0.011	6	1	0.555	0.069	2	0	0.466	0.090	1	0
chrII	35711	C	G	41	45	0.468	0.009	32	35	0.492	0.011	44	29	0.515	0.012	29	45	0.482	0.010	0	0	0.500	0.354	0	1	0.516	0.052	0	2	0.539	0.088	3	3	0.539	0.068	47	51	0.466	0.011	6	1	0.555	0.069	2	0	0.466	0.090	1	0
chrII	35712	T	C	41	45	0.468	0.009	32	35	0.492	0.011	44	29	0.515	0.012	29	45	0.482	0.010	0	0	0.500	0.354	0	1	0.516	0.052	0	2	0.539	0.088	3	3	0.539	0.068	47	51	0.466	0.011	6	1	0.555	0.069	2	0	0.466	0.090	1	0
chrII	35718	C	T	37	50	0.468	0.009	33	42	0.492	0.011	46	33	0.515	0.012	33	53	0.482	0.010	0	0	0.500	0.354	0	2	0.516	0.052	0	2	0.539	0.088	3	3	0.539	0.068	48	54	0.466	0.011	6	1	0.555	0.069	2	1	0.466	0.090	1	0
chrII	35722	T	C	37	50	0.468	0.009	33	42	0.492	0.011	46	33	0.515	0.012	33	53	0.482	0.010	0	0	0.500	0.354	0	2	0.516	0.052	0	2	0.539	0.088	3	3	0.539	0.068	48	54	0.466	0.011	6	1	0.555	0.069	2	1	0.466	0.090	1	0
chrII	35736	T	C	37	59	0.468	0.009	38	47	0.492	0.011	44	37	0.515	0.012	34	53	0.482	0.010	0	0	0.500	0.354	0	4	0.516	0.052	0	2	0.539	0.088	3	4	0.539	0.068	51	64	0.466	0.011	6	2	0.555	0.069	0	2	0.466	0.090	1	0
chrII	35737	A	C	37	59	0.468	0.009	38	47	0.492	0.011	44	37	0.515	0.012	34	53	0.482	0.010	0	0	0.500	0.354	0	4	0.516	0.052	0	2	0.539	0.088	3	4	0.539	0.068	51	64	0.466	0.011	6	2	0.555	0.069	0	2	0.466	0.090	1	0
chrII	35816	A	T	36	56	0.468	0.009	34	38	0.492	0.011	45	43	0.515	0.012	35	43	0.482	0.010	0	0	0.500	0.354	0	3	0.516	0.052	0	0	0.539	0.088	0	4	0.539	0.068	54	55	0.466	0.011	1	0	0.555	0.069	0	2	0.466	0.090	0	0
chrII	35840	G	A	36	51	0.468	0.009	33	32	0.492	0.011	46	27	0.515	0.012	37	39	0.482	0.010	0	0	0.500	0.354	0	3	0.516	0.052	0	0	0.539	0.088	0	3	0.539	0.068	54	43	0.466	0.011	1	0	0.555	0.069	0	2	0.466	0.090	0	0
chrII	36362	A	G	37	57	0.469	0.009	28	38	0.500	0.011	29	33	0.517	0.012	26	46	0.484	0.011	0	0	0.500	0.354	1	1	0.518	0.055	0	0	0.546	0.094	0	0	0.553	0.072	37	47	0.465	0.012	0	0	0.555	0.069	1	2	0.466	0.090	0	0
chrII	36366	A	T	37	57	0.469	0.009	28	38	0.500	0.011	29	33	0.517	0.012	26	46	0.484	0.011	0	0	0.500	0.354	1	1	0.518	0.055	0	0	0.546	0.094	0	0	0.553	0.072	37	47	0.465	0.012	0	0	0.555	0.069	1	2	0.466	0.090	0	0
chrII	36389	T	C	39	46	0.469	0.009	31	30	0.500	0.011	26	38	0.517	0.012	26	41	0.484	0.011	0	0	0.500	0.354	1	2	0.518	0.055	0	0	0.546	0.094	0	0	0.553	0.072	38	43	0.465	0.012	1	1	0.555	0.069	1	2	0.466	0.090	0	0
chrII	36492	C	T	26	41	0.471	0.009	25	30	0.501	0.012	25	28	0.515	0.012	24	39	0.483	0.011	0	0	0.500	0.354	3	7	0.518	0.055	2	1	0.546	0.094	1	0	0.553	0.072	21	31	0.461	0.012	6	4	0.555	0.069	0	4	0.466	0.090	0	0
chrII	36830	A	G	60	75	0.465	0.009	50	46	0.505	0.012	33	34	0.514	0.012	62	44	0.481	0.011	0	0	0.500	0.354	0	0	0.516	0.051	0	0	0.546	0.094	0	2	0.539	0.068	33	41	0.462	0.012	0	6	0.546	0.066	0	0	0.484	0.098	0	0
chrII	37424	G	A	67	83	0.465	0.009	47	39	0.505	0.012	52	51	0.514	0.012	62	58	0.480	0.011	2	0	0.500	0.354	2	3	0.516	0.051	4	4	0.545	0.094	6	2	0.539	0.068	57	56	0.461	0.012	0	3	0.546	0.066	2	3	0.484	0.098	0	0
chrII	37454	C	T	61	74	0.464	0.010	38	35	0.511	0.012	49	52	0.512	0.012	56	50	0.480	0.011	2	0	0.500	0.354	0	4	0.521	0.052	4	6	0.545	0.094	6	1	0.539	0.068	51	49	0.462	0.012	0	4	0.546	0.066	3	6	0.480	0.108	0	0
chrII	37628	C	T	59	72	0.464	0.010	35	24	0.511	0.012	51	50	0.512	0.012	41	46	0.479	0.011	0	0	0.500	0.354	5	3	0.521	0.052	0	0	0.545	0.094	4	3	0.540	0.068	35	67	0.462	0.012	4	2	0.546	0.066	3	1	0.480	0.108	0	0
chrII	38273	C	T	89	96	0.464	0.009	47	51	0.510	0.012	57	45	0.511	0.012	60	71	0.482	0.011	0	0	0.500	0.354	2	4	0.521	0.052	0	0	0.525	0.089	4	2	0.515	0.064	36	54	0.462	0.012	4	3	0.559	0.061	0	4	0.508	0.098	0	0
chrII	39117	A	C	35	39	0.463	0.009	19	24	0.508	0.011	11	18	0.510	0.012	20	23	0.482	0.011	0	0	0.500	0.354	2	2	0.540	0.051	0	2	0.525	0.089	0	2	0.522	0.064	16	25	0.467	0.011	0	2	0.559	0.061	0	0	0.508	0.098	0	0
chrII	39234	A	T	52	45	0.463	0.009	27	33	0.508	0.011	40	37	0.510	0.012	44	47	0.482	0.011	0	0	0.500	0.354	3	6	0.540	0.051	0	0	0.525	0.089	2	6	0.522	0.064	38	52	0.467	0.011	9	0	0.559	0.061	2	0	0.508	0.098	0	0
chrII	40260	G	A	85	86	0.463	0.008	48	46	0.506	0.010	43	44	0.512	0.011	51	54	0.473	0.010	0	0	0.500	0.354	2	0	0.509	0.047	0	0	0.504	0.084	4	2	0.521	0.058	48	66	0.471	0.011	0	0	0.554	0.059	0	0	0.527	0.090	2	0
chrII	40882	T	C	69	88	0.467	0.008	46	46	0.505	0.010	36	36	0.509	0.011	60	56	0.478	0.010	0	0	0.500	0.354	1	0	0.509	0.047	0	0	0.504	0.084	0	0	0.521	0.058	21	29	0.476	0.010	0	0	0.554	0.059	0	1	0.528	0.090	0	0
chrII	42908	C	T	74	83	0.464	0.008	50	54	0.505	0.010	33	30	0.512	0.011	38	49	0.474	0.010	0	0	0.500	0.354	0	4	0.509	0.047	0	3	0.503	0.084	0	1	0.538	0.057	29	34	0.480	0.011	0	1	0.554	0.059	2	2	0.528	0.090	0	0
chrII	49603	A	G	66	64	0.469	0.008	48	45	0.500	0.010	55	37	0.504	0.011	38	50	0.478	0.010	0	0	0.500	0.354	7	5	0.500	0.048	2	3	0.484	0.095	0	0	0.537	0.057	40	57	0.476	0.011	11	7	0.545	0.061	2	0	0.530	0.091	0	0
chrII	51771	T	C	68	85	0.471	0.008	52	40	0.503	0.010	61	46	0.496	0.011	54	55	0.478	0.010	0	0	0.500	0.354	3	1	0.483	0.047	0	0	0.452	0.104	2	1	0.530	0.058	39	45	0.474	0.011	2	2	0.557	0.060	0	0	0.531	0.091	0	0
chrII	54156	T	C	38	61	0.484	0.008	31	37	0.501	0.009	25	36	0.487	0.010	35	45	0.485	0.009	0	0	0.500	0.354	3	0	0.480	0.040	0	0	0.424	0.083	0	0	0.549	0.050	29	36	0.475	0.009	0	2	0.552	0.050	1	0	0.537	0.077	0	1
chrII	55834	G	A	78	98	0.490	0.007	58	61	0.499	0.009	41	45	0.489	0.009	63	77	0.485	0.008	0	0	0.500	0.354	0	4	0.473	0.039	0	2	0.443	0.079	1	3	0.559	0.045	39	45	0.478	0.009	0	1	0.552	0.048	1	1	0.538	0.077	0	0
chrII	57715	G	A	64	73	0.490	0.007	55	49	0.494	0.009	33	42	0.485	0.009	54	65	0.488	0.008	0	0	0.500	0.354	6	6	0.472	0.039	2	0	0.437	0.076	2	3	0.556	0.046	48	43	0.477	0.009	9	10	0.562	0.046	3	0	0.546	0.084	0	0
chrII	59164	G	C	85	99	0.494	0.007	57	58	0.493	0.009	43	44	0.484	0.009	57	49	0.486	0.009	0	0	0.500	0.354	4	12	0.474	0.039	1	2	0.408	0.083	3	6	0.556	0.046	43	51	0.478	0.009	6	3	0.560	0.047	4	2	0.566	0.090	0	0
chrII	59191	G	C	72	102	0.494	0.007	63	58	0.493	0.009	41	39	0.484	0.009	58	54	0.486	0.009	0	0	0.500	0.354	4	13	0.474	0.039	1	2	0.408	0.083	0	5	0.556	0.046	43	48	0.478	0.009	5	3	0.560	0.047	4	2	0.566	0.090	0	0
chrII	59383	C	T	68	90	0.495	0.008	39	43	0.491	0.009	25	32	0.484	0.009	40	57	0.486	0.009	0	0	0.500	0.354	6	4	0.467	0.040	1	0	0.408	0.083	0	1	0.556	0.047	40	30	0.482	0.009	4	1	0.555	0.049	0	0	0.566	0.090	0	0
chrII	59477	A	G	67	90	0.495	0.008	44	43	0.491	0.009	30	28	0.484	0.009	52	45	0.486	0.009	0	0	0.500	0.354	6	0	0.467	0.040	0	0	0.408	0.083	1	3	0.556	0.047	34	44	0.482	0.009	0	0	0.555	0.049	0	1	0.566	0.090	0	0
chrII	59755	T	C	16	19	0.496	0.008	14	15	0.491	0.009	3	5	0.484	0.009	25	17	0.486	0.009	0	0	0.500	0.354	0	0	0.466	0.040	0	0	0.408	0.083	0	0	0.556	0.047	3	3	0.482	0.009	0	0	0.555	0.049	0	0	0.566	0.090	0	0
chrII	60471	T	G	66	71	0.498	0.008	53	57	0.490	0.009	50	53	0.482	0.009	60	80	0.486	0.009	0	0	0.500	0.354	2	6	0.471	0.040	0	8	0.408	0.083	7	8	0.551	0.049	63	62	0.483	0.009	5	0	0.554	0.050	2	0	0.566	0.090	0	0
chrII	60478	G	A	66	71	0.498	0.008	53	57	0.490	0.009	50	53	0.482	0.009	60	80	0.486	0.009	0	0	0.500	0.354	2	6	0.471	0.040	0	8	0.408	0.083	7	8	0.551	0.049	63	62	0.483	0.009	5	0	0.554	0.050	2	0	0.566	0.090	0	0
chrII	60786	T	C	79	105	0.498	0.008	70	65	0.490	0.009	43	36	0.482	0.009	50	77	0.486	0.009	0	0	0.500	0.354	2	4	0.471	0.040	0	1	0.408	0.083	3	2	0.551	0.049	41	44	0.483	0.009	0	2	0.554	0.050	0	0	0.566	0.090	0	0
chrII	61071	G	A	78	82	0.498	0.008	63	66	0.490	0.009	51	43	0.482	0.009	61	81	0.486	0.009	1	0	0.500	0.354	4	8	0.471	0.040	2	4	0.408	0.083	0	3	0.551	0.049	48	49	0.483	0.009	3	3	0.554	0.050	4	2	0.566	0.090	0	0
chrII	61675	A	G	93	75	0.497	0.008	56	59	0.490	0.009	34	46	0.481	0.010	81	56	0.486	0.009	0	0	0.500	0.354	0	2	0.478	0.041	0	0	0.408	0.083	3	1	0.551	0.049	69	48	0.484	0.009	2	0	0.554	0.050	0	1	0.566	0.090	0	0
chrII	62221	T	G	75	84	0.497	0.008	42	44	0.490	0.010	46	46	0.481	0.010	47	61	0.486	0.009	2	0	0.500	0.354	5	1	0.478	0.041	0	0	0.408	0.083	4	2	0.545	0.050	42	48	0.487	0.009	1	2	0.554	0.050	0	4	0.566	0.090	0	0
chrII	67976	C	T	54	48	0.503	0.007	26	32	0.494	0.009	35	48	0.479	0.009	48	25	0.485	0.008	0	0	0.500	0.354	2	2	0.465	0.038	0	1	0.406	0.078	0	3	0.540	0.049	36	50	0.488	0.009	4	0	0.559	0.048	0	0	0.572	0.085	0	0
chrII	68834	C	T	63	59	0.498	0.007	44	60	0.490	0.009	31	36	0.475	0.009	51	57	0.483	0.008	0	0	0.500	0.354	3	4	0.465	0.038	0	2	0.424	0.075	0	1	0.524	0.047	40	48	0.486	0.008	0	4	0.560	0.047	0	0	0.577	0.080	0	0
chrII	71431	G	A	59	68	0.499	0.007	53	43	0.490	0.009	37	52	0.474	0.009	51	53	0.484	0.008	0	0	0.500	0.354	2	2	0.465	0.038	0	0	0.424	0.075	0	2	0.524	0.047	47	42	0.487	0.008	2	1	0.560	0.047	0	0	0.588	0.085	0	0
chrII	72663	T	C	72	51	0.500	0.007	42	29	0.491	0.009	74	92	0.475	0.009	47	43	0.485	0.008	0	0	0.500	0.354	12	12	0.461	0.037	11	2	0.432	0.071	12	16	0.524	0.046	92	85	0.487	0.008	9	9	0.561	0.047	0	3	0.588	0.085	0	0
chrII	73337	T	C	85	73	0.501	0.007	59	58	0.491	0.009	35	65	0.469	0.009	57	70	0.489	0.008	0	0	0.500	0.354	3	6	0.453	0.038	2	0	0.433	0.075	2	3	0.524	0.046	46	44	0.489	0.008	1	1	0.550	0.047	4	2	0.588	0.085	2	0
chrII	73354	C	T	68	69	0.501	0.007	49	46	0.491	0.009	31	57	0.469	0.009	53	65	0.489	0.008	0	0	0.500	0.354	2	4	0.453	0.038	0	0	0.433	0.075	2	1	0.524	0.046	41	35	0.489	0.008	1	1	0.550	0.047	3	2	0.588	0.085	0	2
chrII	73448	A	G	75	58	0.501	0.007	41	37	0.491	0.009	41	54	0.469	0.009	42	51	0.489	0.008	0	0	0.500	0.354	5	5	0.453	0.038	0	1	0.433	0.075	4	2	0.524	0.046	36	45	0.489	0.008	0	0	0.550	0.047	0	2	0.588	0.085	2	0
chrII	73470	T	C	84	59	0.501	0.007	42	42	0.491	0.009	44	61	0.469	0.009	46	49	0.489	0.008	0	0	0.500	0.354	5	5	0.453	0.038	0	1	0.433	0.075	2	2	0.524	0.046	42	52	0.489	0.008	0	0	0.550	0.047	0	2	0.588	0.085	2	0
chrII	73697	A	C	102	85	0.501	0.007	54	60	0.491	0.009	57	64	0.469	0.009	64	65	0.489	0.008	0	2	0.500	0.354	6	7	0.453	0.038	1	2	0.433	0.074	5	0	0.524	0.046	48	70	0.489	0.008	4	5	0.550	0.047	1	2	0.588	0.085	0	0
chrII	73758	G	T	89	67	0.501	0.007	39	45	0.491	0.009	57	63	0.469	0.009	47	49	0.489	0.008	0	0	0.500	0.354	5	6	0.453	0.038	1	7	0.433	0.074	14	6	0.524	0.046	36	59	0.489	0.008	6	0	0.550	0.047	1	1	0.588	0.085	0	0
chrII	73871	C	T	105	71	0.501	0.007	48	51	0.491	0.009	57	64	0.469	0.009	51	59	0.489	0.008	1	0	0.500	0.354	9	3	0.453	0.038	4	6	0.433	0.074	7	4	0.524	0.046	60	71	0.489	0.008	3	2	0.550	0.047	0	0	0.588	0.085	0	0
chrII	73943	G	A	97	77	0.501	0.007	48	50	0.491	0.009	57	53	0.469	0.009	49	40	0.489	0.008	0	0	0.500	0.354	6	4	0.453	0.038	3	6	0.433	0.074	2	5	0.524	0.046	62	66	0.489	0.008	2	3	0.550	0.047	0	0	0.588	0.085	1	0
chrII	74102	C	T	110	79	0.501	0.007	50	47	0.491	0.009	64	60	0.470	0.009	61	62	0.489	0.008	3	0	0.500	0.354	1	3	0.453	0.038	3	3	0.433	0.074	2	1	0.516	0.045	66	59	0.490	0.008	8	1	0.552	0.047	3	0	0.587	0.085	0	0
chrII	74189	T	C	78	79	0.501	0.007	51	49	0.491	0.009	46	76	0.470	0.009	56	54	0.489	0.008	1	0	0.500	0.354	1	8	0.453	0.038	4	7	0.433	0.074	6	6	0.516	0.045	72	69	0.490	0.008	6	3	0.552	0.047	4	0	0.587	0.085	1	0
chrII	74564	C	T	46	69	0.501	0.007	40	41	0.491	0.009	78	79	0.470	0.009	42	54	0.489	0.008	0	1	0.500	0.354	7	8	0.453	0.038	1	6	0.433	0.074	10	5	0.516	0.045	75	97	0.490	0.008	11	3	0.552	0.047	4	1	0.587	0.085	0	0
chrII	74688	C	T	63	57	0.501	0.007	55	47	0.491	0.009	63	67	0.470	0.009	49	53	0.489	0.008	0	1	0.500	0.354	5	12	0.453	0.038	2	8	0.433	0.074	13	5	0.516	0.045	73	59	0.490	0.008	7	4	0.552	0.047	4	4	0.587	0.085	0	0
chrII	74853	A	T	39	30	0.501	0.007	24	31	0.491	0.009	31	22	0.470	0.009	48	24	0.489	0.008	0	0	0.500	0.354	2	0	0.453	0.038	0	0	0.433	0.074	0	0	0.516	0.045	38	34	0.490	0.008	2	2	0.552	0.047	0	1	0.587	0.085	1	0
chrII	74920	C	T	41	28	0.501	0.007	19	24	0.491	0.009	27	22	0.470	0.009	40	29	0.489	0.008	0	0	0.500	0.354	0	0	0.453	0.038	0	0	0.433	0.074	1	0	0.516	0.045	30	37	0.490	0.008	0	2	0.552	0.047	0	2	0.587	0.085	2	0
chrII	75097	T	A	56	28	0.501	0.007	46	17	0.491	0.009	43	18	0.470	0.009	46	33	0.489	0.008	0	0	0.500	0.354	0	2	0.453	0.038	2	0	0.433	0.074	1	0	0.516	0.045	26	27	0.490	0.008	3	0	0.552	0.047	2	0	0.588	0.085	0	0
chrII	75564	C	T	69	67	0.503	0.007	57	44	0.489	0.009	83	56	0.467	0.009	60	68	0.488	0.008	0	0	0.500	0.354	21	2	0.453	0.038	2	1	0.433	0.074	8	4	0.512	0.046	95	76	0.490	0.008	4	1	0.554	0.047	5	1	0.588	0.085	0	0
chrII	76187	G	A	89	61	0.503	0.007	46	50	0.489	0.009	81	89	0.467	0.009	64	73	0.488	0.008	0	1	0.500	0.354	4	7	0.453	0.038	0	2	0.433	0.075	7	4	0.512	0.046	86	107	0.490	0.008	4	3	0.554	0.047	1	0	0.588	0.085	1	0
chrII	76203	A	G	76	60	0.503	0.007	43	45	0.489	0.009	72	87	0.467	0.009	57	63	0.488	0.008	0	1	0.500	0.354	3	7	0.453	0.038	0	3	0.433	0.075	6	4	0.512	0.046	76	109	0.490	0.008	1	1	0.554	0.047	0	0	0.588	0.085	1	0
chrII	76212	C	T	71	60	0.503	0.007	44	47	0.489	0.009	67	88	0.467	0.009	55	62	0.488	0.008	0	0	0.500	0.354	3	6	0.453	0.038	0	3	0.433	0.075	6	3	0.512	0.046	73	106	0.490	0.008	2	1	0.554	0.047	0	0	0.588	0.085	1	0
chrII	76314	T	G	87	66	0.503	0.007	64	51	0.489	0.009	59	81	0.467	0.009	57	58	0.488	0.008	0	0	0.500	0.354	2	6	0.453	0.038	4	0	0.433	0.075	2	0	0.512	0.046	82	104	0.490	0.008	4	3	0.555	0.047	0	0	0.588	0.085	1	0
chrII	76824	A	G	75	55	0.503	0.007	32	51	0.489	0.009	30	43	0.467	0.009	53	44	0.488	0.008	0	0	0.500	0.354	0	4	0.453	0.038	0	2	0.434	0.075	2	2	0.512	0.046	36	32	0.490	0.008	0	1	0.555	0.048	0	0	0.588	0.085	0	2
chrII	76869	G	A	96	65	0.503	0.007	37	62	0.489	0.009	33	39	0.467	0.009	64	59	0.488	0.008	0	0	0.500	0.354	1	5	0.453	0.038	0	1	0.434	0.075	2	2	0.512	0.046	36	38	0.490	0.008	0	2	0.555	0.048	0	0	0.588	0.085	0	1
chrII	76947	A	G	89	80	0.505	0.007	52	59	0.489	0.009	34	58	0.468	0.009	47	71	0.489	0.008	2	0	0.500	0.354	3	8	0.453	0.038	1	2	0.434	0.075	1	2	0.512	0.046	46	47	0.491	0.008	3	1	0.555	0.048	0	1	0.588	0.085	0	0
chrII	77223	T	C	56	58	0.505	0.007	26	50	0.489	0.009	35	36	0.467	0.009	43	38	0.489	0.008	0	2	0.500	0.354	0	0	0.452	0.038	0	0	0.434	0.075	2	0	0.512	0.046	37	35	0.491	0.008	4	0	0.555	0.048	0	0	0.588	0.085	0	0
chrII	77239	G	A	55	58	0.505	0.007	25	44	0.489	0.009	35	35	0.467	0.009	37	36	0.489	0.008	0	1	0.500	0.354	0	1	0.452	0.038	1	0	0.434	0.075	2	0	0.512	0.046	39	36	0.491	0.008	4	0	0.555	0.048	0	0	0.588	0.085	0	0
chrII	77259	G	T	59	62	0.505	0.007	27	48	0.489	0.009	33	37	0.467	0.009	40	37	0.489	0.008	0	1	0.500	0.354	0	1	0.452	0.038	1	0	0.434	0.075	2	0	0.512	0.046	34	29	0.491	0.008	3	0	0.555	0.048	0	1	0.588	0.085	0	0
chrII	79931	G	T	17	12	0.507	0.007	14	13	0.490	0.009	24	8	0.467	0.009	21	7	0.491	0.008	0	0	0.500	0.354	2	0	0.452	0.038	0	0	0.434	0.075	0	1	0.511	0.046	15	15	0.491	0.009	0	0	0.555	0.048	0	0	0.596	0.089	0	0
chrII	80873	C	A	24	22	0.513	0.008	18	28	0.488	0.010	22	30	0.467	0.009	20	32	0.493	0.009	0	0	0.500	0.354	5	3	0.439	0.041	0	0	0.440	0.078	0	4	0.528	0.049	30	39	0.490	0.009	2	0	0.553	0.052	0	2	0.589	0.097	0	0
chrII	83526	T	C	75	57	0.515	0.008	49	33	0.483	0.010	34	51	0.466	0.010	52	57	0.498	0.010	0	0	0.500	0.354	0	0	0.451	0.044	0	2	0.450	0.083	0	3	0.532	0.050	57	46	0.483	0.009	1	0	0.563	0.051	2	1	0.580	0.107	0	0
chrII	83698	C	T	88	75	0.515	0.008	46	57	0.483	0.010	32	69	0.466	0.010	52	75	0.498	0.010	0	0	0.500	0.354	3	5	0.451	0.044	0	4	0.450	0.083	1	2	0.532	0.050	55	69	0.483	0.009	3	1	0.563	0.051	1	3	0.580	0.107	0	0
chrII	83845	A	T	75	72	0.515	0.008	67	57	0.483	0.010	64	80	0.466	0.010	60	71	0.498	0.010	2	0	0.500	0.354	5	12	0.451	0.044	1	2	0.450	0.083	5	4	0.532	0.050	72	75	0.483	0.009	6	1	0.563	0.051	1	3	0.580	0.107	1	0
chrII	84447	T	C	75	58	0.515	0.008	38	45	0.483	0.010	34	25	0.466	0.010	56	56	0.498	0.010	0	0	0.500	0.354	0	1	0.451	0.044	0	0	0.450	0.083	0	1	0.532	0.050	30	31	0.483	0.009	2	0	0.563	0.051	0	0	0.580	0.107	0	0
chrII	87562	G	A	79	89	0.512	0.008	54	50	0.487	0.010	51	46	0.470	0.009	68	58	0.494	0.009	0	0	0.500	0.354	3	7	0.460	0.043	0	2	0.447	0.079	6	2	0.533	0.049	60	72	0.487	0.009	1	1	0.545	0.048	0	1	0.541	0.099	0	0
chrII	87878	C	G	46	44	0.511	0.008	34	37	0.486	0.010	46	51	0.468	0.009	30	44	0.492	0.009	0	0	0.500	0.354	2	2	0.460	0.043	2	0	0.447	0.079	0	4	0.533	0.049	61	66	0.485	0.009	0	10	0.545	0.049	0	0	0.535	0.091	0	0
chrII	89547	A	G	73	112	0.512	0.008	43	63	0.485	0.010	54	78	0.472	0.009	49	74	0.491	0.009	2	0	0.500	0.354	7	2	0.464	0.042	5	1	0.441	0.075	3	5	0.525	0.050	51	76	0.484	0.009	3	2	0.545	0.049	2	1	0.534	0.091	0	0
chrII	89785	T	C	68	82	0.512	0.008	37	45	0.485	0.010	39	53	0.472	0.009	60	61	0.491	0.009	3	0	0.500	0.354	6	2	0.464	0.042	3	2	0.441	0.075	1	2	0.525	0.050	55	51	0.484	0.009	3	0	0.545	0.049	1	0	0.534	0.091	0	0
chrII	93588	A	T	24	18	0.513	0.008	19	16	0.487	0.010	11	6	0.476	0.009	17	13	0.488	0.009	0	0	0.500	0.354	0	2	0.465	0.044	0	0	0.441	0.076	0	0	0.510	0.048	7	8	0.487	0.009	0	0	0.546	0.047	2	0	0.497	0.081	0	0
chrII	93721	G	A	56	52	0.515	0.008	36	29	0.490	0.010	30	39	0.478	0.009	30	38	0.490	0.009	1	0	0.500	0.354	2	4	0.465	0.044	3	3	0.441	0.076	1	1	0.510	0.048	30	30	0.487	0.009	1	5	0.546	0.047	0	0	0.497	0.081	0	0
chrII	93811	T	C	75	67	0.516	0.008	44	40	0.487	0.010	35	57	0.480	0.009	59	41	0.490	0.009	0	2	0.500	0.354	3	2	0.464	0.045	1	2	0.441	0.076	2	3	0.510	0.048	46	46	0.486	0.009	3	4	0.543	0.048	0	3	0.497	0.081	0	0
chrII	95085	G	A	79	73	0.513	0.008	56	58	0.485	0.010	30	30	0.484	0.010	58	62	0.484	0.009	0	0	0.500	0.354	3	0	0.459	0.050	0	2	0.469	0.073	2	4	0.487	0.051	43	37	0.482	0.009	2	1	0.559	0.052	1	3	0.475	0.090	0	0
chrII	102053	T	C	81	97	0.508	0.007	47	71	0.505	0.009	96	95	0.489	0.009	67	61	0.470	0.008	0	0	0.500	0.354	1	12	0.499	0.041	7	2	0.483	0.067	12	9	0.430	0.046	95	117	0.470	0.008	7	4	0.509	0.045	0	3	0.461	0.066	0	0
chrII	107123	A	T	59	67	0.516	0.006	54	49	0.500	0.008	56	63	0.497	0.008	42	52	0.471	0.008	0	0	0.500	0.354	2	0	0.505	0.038	0	0	0.495	0.058	1	0	0.423	0.039	48	43	0.460	0.008	2	2	0.508	0.038	4	0	0.441	0.059	0	0
chrII	107124	C	T	59	67	0.516	0.006	54	49	0.500	0.008	56	63	0.497	0.008	42	52	0.471	0.008	0	0	0.500	0.354	2	0	0.505	0.038	0	0	0.495	0.058	1	0	0.423	0.039	48	43	0.460	0.008	2	2	0.508	0.038	4	0	0.441	0.059	0	0
chrII	108452	T	A	85	91	0.519	0.006	56	45	0.499	0.007	70	50	0.494	0.007	56	72	0.470	0.007	0	0	0.500	0.354	9	7	0.500	0.036	2	3	0.490	0.055	3	2	0.431	0.037	67	51	0.459	0.007	6	11	0.501	0.036	3	6	0.446	0.055	0	0
chrII	108764	T	C	97	97	0.517	0.006	76	85	0.499	0.007	38	59	0.493	0.007	62	81	0.470	0.007	0	0	0.500	0.354	2	6	0.500	0.036	0	0	0.490	0.055	1	0	0.429	0.036	30	49	0.459	0.007	4	0	0.496	0.035	2	2	0.446	0.055	0	1
chrII	109094	T	C	70	70	0.519	0.006	31	37	0.496	0.007	47	21	0.493	0.007	48	62	0.469	0.007	0	0	0.500	0.354	2	1	0.509	0.037	0	2	0.490	0.055	2	0	0.429	0.036	38	49	0.458	0.007	1	8	0.496	0.035	3	0	0.446	0.055	1	0
chrII	109165	A	G	78	76	0.519	0.006	41	49	0.496	0.007	49	32	0.493	0.007	55	60	0.469	0.007	0	0	0.500	0.354	0	2	0.509	0.037	1	2	0.490	0.055	1	1	0.429	0.036	33	50	0.458	0.007	1	6	0.496	0.035	0	0	0.446	0.055	1	0
chrII	112335	C	A	51	52	0.522	0.006	28	30	0.495	0.007	42	33	0.500	0.007	39	38	0.475	0.007	0	0	0.500	0.354	0	3	0.510	0.032	0	0	0.498	0.048	0	5	0.434	0.033	42	58	0.454	0.007	0	2	0.490	0.032	1	2	0.440	0.053	0	0
chrII	112591	C	A	58	41	0.522	0.006	25	35	0.494	0.007	52	56	0.499	0.007	35	39	0.475	0.007	0	0	0.500	0.354	10	1	0.509	0.031	0	3	0.500	0.047	2	5	0.434	0.033	60	45	0.455	0.007	3	2	0.489	0.032	2	4	0.440	0.053	1	0
chrII	112592	C	A	58	41	0.522	0.006	25	35	0.494	0.007	52	56	0.499	0.007	35	39	0.475	0.007	0	0	0.500	0.354	10	1	0.509	0.031	0	3	0.500	0.047	2	5	0.434	0.033	60	45	0.455	0.007	3	2	0.489	0.032	2	4	0.440	0.053	1	0
chrII	112699	A	G	54	54	0.522	0.006	45	46	0.494	0.007	65	74	0.499	0.007	55	58	0.475	0.007	0	0	0.500	0.354	3	7	0.509	0.031	0	0	0.500	0.047	2	6	0.437	0.033	73	73	0.455	0.007	3	2	0.489	0.032	0	4	0.440	0.053	0	0
chrII	114665	C	A	86	64	0.522	0.006	53	40	0.494	0.007	45	34	0.498	0.007	52	46	0.476	0.006	0	0	0.500	0.354	1	0	0.505	0.031	0	0	0.493	0.047	0	1	0.441	0.032	39	43	0.452	0.007	0	2	0.491	0.031	0	0	0.440	0.053	0	0
chrII	114766	T	C	83	77	0.522	0.006	43	55	0.494	0.007	43	43	0.498	0.007	55	49	0.476	0.006	0	0	0.500	0.354	0	0	0.505	0.031	0	0	0.493	0.047	0	3	0.441	0.032	44	59	0.452	0.007	0	0	0.491	0.031	1	0	0.440	0.053	0	0
chrII	115774	G	A	100	69	0.518	0.005	44	51	0.495	0.007	52	70	0.497	0.007	39	58	0.474	0.006	2	0	0.500	0.354	3	6	0.502	0.029	1	1	0.489	0.046	2	5	0.443	0.031	55	79	0.452	0.006	5	1	0.493	0.031	0	2	0.438	0.051	0	2
chrII	116038	C	T	84	98	0.518	0.005	53	50	0.495	0.007	40	45	0.497	0.007	42	67	0.474	0.006	0	0	0.500	0.354	4	1	0.502	0.029	4	2	0.489	0.046	0	4	0.443	0.031	44	52	0.452	0.006	3	2	0.493	0.031	0	0	0.438	0.051	0	0
chrII	116084	C	T	74	93	0.518	0.005	51	46	0.495	0.007	41	46	0.497	0.007	50	53	0.474	0.006	0	0	0.500	0.354	4	0	0.502	0.029	2	4	0.489	0.046	1	2	0.443	0.031	48	55	0.452	0.006	4	3	0.493	0.031	3	0	0.438	0.051	0	0
chrII	116102	G	A	61	84	0.518	0.005	43	44	0.495	0.007	34	46	0.497	0.007	48	48	0.474	0.006	0	0	0.500	0.354	4	0	0.502	0.029	1	2	0.489	0.046	2	1	0.443	0.031	40	43	0.452	0.006	4	3	0.493	0.031	3	1	0.438	0.051	0	0
chrII	116106	T	C	61	84	0.518	0.005	43	44	0.495	0.007	34	46	0.497	0.007	48	48	0.474	0.006	0	0	0.500	0.354	4	0	0.502	0.029	1	2	0.489	0.046	2	1	0.443	0.031	40	43	0.452	0.006	4	3	0.493	0.031	3	1	0.438	0.051	0	0
chrII	116143	G	A	72	99	0.518	0.005	45	52	0.495	0.007	30	49	0.497	0.007	60	55	0.474	0.006	0	0	0.500	0.354	4	0	0.502	0.029	1	2	0.489	0.046	5	2	0.443	0.031	47	44	0.452	0.006	3	2	0.493	0.031	3	1	0.438	0.051	0	0
chrII	116518	C	T	93	76	0.518	0.005	46	39	0.494	0.007	106	118	0.498	0.007	40	61	0.472	0.006	1	0	0.500	0.354	18	12	0.503	0.029	7	8	0.495	0.045	14	7	0.442	0.031	98	106	0.452	0.006	3	7	0.495	0.030	9	7	0.440	0.050	0	0
chrII	116536	G	A	84	78	0.518	0.005	44	35	0.494	0.007	106	120	0.498	0.007	40	53	0.472	0.006	1	0	0.500	0.354	16	10	0.503	0.029	7	8	0.495	0.045	13	5	0.442	0.031	90	110	0.452	0.006	3	6	0.495	0.030	12	2	0.440	0.050	0	0
chrII	116701	C	T	83	79	0.518	0.005	56	38	0.494	0.007	101	94	0.497	0.007	52	66	0.473	0.006	1	0	0.500	0.354	4	6	0.503	0.029	6	3	0.495	0.045	14	7	0.442	0.031	88	112	0.452	0.006	7	2	0.494	0.030	4	2	0.440	0.050	0	0
chrII	116704	T	C	83	79	0.518	0.005	56	38	0.494	0.007	101	94	0.497	0.007	52	66	0.473	0.006	1	0	0.500	0.354	4	6	0.503	0.029	6	3	0.495	0.045	14	7	0.442	0.031	88	112	0.452	0.006	7	2	0.494	0.030	4	2	0.440	0.050	0	0
chrII	116707	A	T	83	79	0.518	0.005	56	38	0.494	0.007	101	94	0.497	0.007	52	66	0.473	0.006	1	0	0.500	0.354	4	6	0.503	0.029	6	3	0.495	0.045	14	7	0.442	0.031	88	112	0.452	0.006	7	2	0.494	0.030	4	2	0.440	0.050	0	0
chrII	116832	A	G	111	86	0.518	0.005	66	54	0.495	0.007	84	105	0.497	0.007	56	61	0.473	0.006	0	0	0.500	0.354	4	4	0.504	0.028	4	3	0.495	0.045	8	10	0.440	0.031	93	108	0.452	0.006	8	4	0.494	0.030	1	4	0.442	0.049	0	0
chrII	116848	G	T	102	78	0.518	0.005	59	50	0.495	0.007	71	81	0.497	0.007	57	66	0.473	0.006	0	0	0.500	0.354	5	4	0.504	0.028	5	6	0.495	0.045	11	10	0.440	0.031	64	86	0.452	0.006	15	3	0.494	0.030	2	1	0.442	0.049	0	0
chrII	116850	G	A	102	78	0.518	0.005	59	50	0.495	0.007	71	81	0.497	0.007	57	66	0.473	0.006	0	0	0.500	0.354	5	4	0.504	0.028	5	6	0.495	0.045	11	10	0.440	0.031	64	86	0.452	0.006	15	3	0.494	0.030	2	1	0.442	0.049	0	0
chrII	116939	G	A	87	95	0.517	0.005	55	59	0.495	0.007	67	86	0.497	0.007	64	76	0.472	0.006	0	0	0.500	0.354	11	8	0.504	0.028	1	4	0.495	0.045	8	4	0.440	0.031	55	85	0.452	0.006	9	4	0.494	0.030	2	2	0.442	0.049	0	0
chrII	116947	T	G	84	98	0.517	0.005	51	59	0.495	0.007	66	84	0.497	0.007	60	76	0.472	0.006	0	0	0.500	0.354	11	8	0.504	0.028	1	4	0.495	0.045	7	4	0.440	0.031	55	86	0.452	0.006	9	4	0.494	0.030	2	2	0.442	0.049	0	0
chrII	117298	A	G	61	70	0.516	0.005	47	40	0.495	0.007	39	32	0.497	0.007	56	46	0.472	0.006	0	0	0.500	0.354	0	3	0.504	0.028	0	1	0.495	0.045	0	1	0.440	0.031	37	33	0.451	0.006	1	0	0.494	0.030	0	2	0.442	0.049	0	0
chrII	117972	G	A	91	58	0.517	0.005	59	39	0.494	0.006	70	57	0.497	0.006	70	47	0.472	0.006	0	0	0.500	0.354	8	7	0.506	0.027	2	5	0.491	0.044	3	8	0.437	0.030	56	67	0.452	0.006	4	7	0.494	0.029	3	1	0.442	0.049	0	0
chrII	118370	A	G	98	122	0.517	0.005	70	69	0.494	0.006	54	42	0.496	0.006	80	91	0.472	0.006	0	0	0.500	0.354	2	5	0.506	0.027	0	0	0.494	0.044	0	6	0.437	0.030	61	66	0.451	0.006	3	4	0.494	0.029	0	0	0.439	0.048	0	0
chrII	118457	C	T	83	97	0.517	0.005	63	59	0.494	0.006	49	37	0.496	0.006	62	82	0.472	0.006	0	0	0.500	0.354	6	7	0.506	0.027	0	0	0.494	0.044	0	0	0.437	0.030	74	70	0.451	0.006	0	2	0.494	0.029	0	0	0.439	0.048	1	0
chrII	118818	C	A	57	73	0.517	0.005	51	43	0.494	0.006	58	70	0.496	0.006	42	58	0.472	0.006	0	0	0.500	0.354	3	1	0.506	0.027	1	2	0.494	0.044	3	3	0.437	0.030	41	59	0.451	0.006	1	7	0.494	0.029	2	5	0.439	0.048	0	0
chrII	118921	C	T	67	87	0.517	0.005	45	51	0.494	0.006	60	67	0.496	0.006	50	63	0.472	0.006	0	0	0.500	0.354	1	7	0.506	0.027	2	2	0.494	0.044	1	4	0.437	0.030	51	80	0.451	0.006	0	5	0.494	0.029	2	3	0.439	0.048	0	0
chrII	118953	C	T	68	89	0.517	0.005	45	55	0.493	0.006	42	65	0.494	0.006	54	67	0.472	0.006	0	0	0.500	0.354	1	9	0.507	0.027	2	2	0.494	0.044	1	5	0.437	0.030	53	75	0.451	0.006	2	6	0.494	0.029	2	0	0.438	0.047	0	0
chrII	118959	C	T	61	88	0.517	0.005	48	53	0.493	0.006	41	61	0.494	0.006	50	67	0.472	0.006	0	0	0.500	0.354	1	9	0.507	0.027	2	2	0.494	0.044	1	5	0.437	0.030	50	72	0.451	0.006	2	5	0.494	0.029	2	0	0.438	0.047	0	0
chrII	119103	T	G	40	29	0.517	0.005	24	30	0.493	0.006	32	37	0.494	0.006	26	43	0.472	0.006	0	0	0.500	0.354	0	3	0.507	0.027	0	0	0.494	0.044	1	5	0.437	0.030	45	42	0.451	0.006	2	4	0.494	0.029	0	0	0.438	0.047	0	0
chrII	119247	A	C	38	27	0.517	0.005	31	29	0.493	0.006	26	32	0.494	0.006	34	37	0.472	0.006	0	0	0.500	0.354	0	1	0.507	0.027	0	0	0.494	0.044	0	1	0.437	0.030	39	41	0.451	0.006	0	0	0.494	0.029	0	0	0.438	0.047	0	0
chrII	119499	A	G	56	37	0.518	0.005	43	39	0.492	0.006	45	48	0.494	0.006	38	46	0.472	0.006	0	0	0.500	0.354	6	5	0.507	0.027	1	2	0.494	0.044	2	3	0.437	0.030	30	63	0.450	0.006	5	1	0.494	0.029	2	4	0.438	0.047	0	0
chrII	119604	A	G	78	62	0.518	0.005	58	60	0.492	0.006	50	44	0.495	0.006	49	49	0.472	0.006	0	0	0.500	0.354	7	5	0.507	0.027	3	3	0.494	0.044	0	2	0.437	0.030	34	41	0.449	0.006	0	1	0.494	0.029	2	4	0.438	0.047	0	0
chrII	119739	A	G	74	70	0.518	0.005	55	51	0.492	0.006	46	35	0.495	0.006	40	58	0.472	0.006	0	0	0.500	0.354	2	8	0.507	0.027	3	2	0.494	0.044	2	2	0.437	0.030	35	65	0.449	0.006	0	5	0.494	0.029	0	4	0.438	0.047	0	0
chrII	120170	G	A	63	60	0.517	0.005	57	41	0.493	0.006	28	24	0.495	0.006	47	45	0.474	0.006	0	0	0.500	0.354	3	1	0.506	0.026	0	0	0.494	0.044	0	0	0.441	0.029	37	25	0.448	0.006	4	2	0.490	0.029	2	2	0.436	0.046	0	0
chrII	120369	G	C	72	79	0.517	0.005	69	52	0.493	0.006	25	27	0.495	0.006	61	58	0.474	0.006	0	0	0.500	0.354	7	2	0.506	0.026	0	0	0.494	0.044	0	0	0.441	0.029	44	34	0.448	0.006	7	2	0.490	0.029	0	0	0.436	0.046	0	0
chrII	120427	C	T	75	65	0.517	0.005	63	52	0.493	0.006	29	19	0.495	0.006	55	47	0.474	0.006	0	0	0.500	0.354	2	1	0.506	0.026	0	0	0.494	0.044	1	2	0.441	0.029	39	31	0.448	0.006	8	1	0.490	0.029	0	1	0.436	0.046	0	0
chrII	120430	G	A	75	65	0.517	0.005	63	52	0.493	0.006	29	19	0.495	0.006	55	47	0.474	0.006	0	0	0.500	0.354	2	1	0.506	0.026	0	0	0.494	0.044	1	2	0.441	0.029	39	31	0.448	0.006	8	1	0.490	0.029	0	1	0.436	0.046	0	0
chrII	120437	C	A	70	63	0.517	0.005	62	53	0.493	0.006	29	21	0.495	0.006	55	48	0.474	0.006	0	0	0.500	0.354	1	1	0.506	0.026	0	0	0.494	0.044	1	2	0.441	0.029	30	32	0.448	0.006	7	0	0.490	0.029	0	1	0.436	0.046	0	0
chrII	120582	A	G	62	50	0.517	0.005	65	41	0.494	0.006	25	29	0.495	0.006	46	38	0.475	0.006	0	0	0.500	0.354	0	1	0.505	0.026	0	0	0.491	0.043	1	0	0.441	0.029	31	29	0.450	0.006	0	2	0.490	0.029	0	0	0.436	0.046	0	0
chrII	120585	A	G	62	50	0.517	0.005	65	41	0.494	0.006	25	29	0.495	0.006	46	38	0.475	0.006	0	0	0.500	0.354	0	1	0.505	0.026	0	0	0.491	0.043	1	0	0.441	0.029	31	29	0.450	0.006	0	2	0.490	0.029	0	0	0.436	0.046	0	0
chrII	120630	G	A	78	54	0.517	0.005	61	48	0.494	0.006	29	37	0.495	0.006	53	48	0.475	0.006	0	0	0.500	0.354	5	6	0.505	0.026	0	0	0.491	0.043	1	5	0.441	0.029	39	39	0.450	0.006	0	1	0.490	0.029	0	2	0.436	0.046	0	0
chrII	120701	A	G	80	53	0.517	0.005	55	45	0.494	0.006	29	34	0.495	0.006	47	47	0.475	0.006	0	0	0.500	0.354	6	4	0.505	0.026	0	0	0.491	0.043	1	4	0.441	0.029	25	34	0.450	0.006	0	1	0.490	0.029	0	3	0.436	0.046	0	0
chrII	120888	G	C	38	51	0.517	0.005	33	49	0.494	0.006	33	44	0.495	0.006	42	36	0.475	0.006	0	0	0.500	0.354	0	1	0.505	0.026	0	2	0.491	0.043	4	3	0.441	0.029	24	34	0.450	0.006	2	2	0.490	0.029	0	0	0.436	0.046	0	0
chrII	121101	C	T	65	57	0.517	0.005	56	53	0.495	0.006	15	20	0.496	0.006	38	51	0.476	0.006	1	0	0.500	0.354	1	0	0.505	0.026	2	0	0.491	0.043	1	0	0.441	0.029	27	31	0.450	0.006	0	2	0.492	0.029	0	0	0.436	0.046	0	0
chrII	121194	G	A	65	38	0.517	0.005	52	45	0.494	0.006	18	28	0.496	0.006	53	52	0.476	0.006	1	0	0.500	0.354	4	0	0.505	0.026	0	0	0.491	0.042	0	2	0.441	0.029	18	24	0.451	0.006	0	0	0.492	0.029	0	0	0.436	0.046	1	0
chrII	121421	G	A	54	48	0.517	0.005	42	50	0.494	0.006	30	27	0.496	0.006	37	55	0.476	0.006	0	0	0.500	0.354	2	0	0.505	0.026	0	0	0.491	0.042	0	2	0.441	0.029	20	25	0.451	0.006	0	1	0.492	0.028	2	0	0.436	0.046	0	0
chrII	121589	T	C	56	73	0.517	0.005	48	58	0.495	0.006	27	31	0.496	0.006	35	43	0.476	0.006	0	0	0.500	0.354	1	4	0.503	0.026	1	0	0.491	0.042	0	2	0.441	0.029	21	37	0.450	0.006	1	4	0.492	0.028	0	3	0.436	0.046	0	0
chrII	121718	A	T	55	76	0.517	0.005	43	51	0.495	0.006	34	44	0.496	0.006	37	53	0.476	0.006	0	0	0.500	0.354	1	2	0.503	0.026	5	0	0.491	0.042	4	0	0.441	0.029	29	41	0.450	0.006	1	4	0.492	0.028	0	2	0.436	0.046	0	0
chrII	121809	C	T	69	81	0.517	0.005	52	56	0.495	0.006	37	41	0.496	0.006	44	54	0.476	0.006	0	0	0.500	0.354	4	4	0.503	0.026	4	0	0.491	0.042	3	0	0.443	0.029	44	37	0.450	0.006	1	2	0.491	0.028	1	1	0.439	0.045	0	0
chrII	121848	C	T	66	80	0.517	0.005	45	52	0.495	0.006	33	33	0.496	0.006	36	46	0.476	0.006	0	0	0.500	0.354	6	4	0.503	0.026	1	0	0.491	0.042	3	0	0.443	0.029	41	29	0.450	0.006	1	0	0.491	0.028	2	0	0.439	0.045	0	0
chrII	121908	G	A	66	60	0.516	0.005	41	49	0.495	0.006	31	24	0.495	0.006	37	50	0.475	0.006	0	0	0.500	0.354	4	2	0.503	0.026	0	0	0.491	0.042	2	0	0.443	0.029	36	25	0.450	0.006	2	0	0.491	0.028	1	0	0.439	0.045	0	0
chrII	123008	G	A	72	91	0.518	0.005	58	49	0.495	0.006	101	85	0.495	0.006	49	58	0.477	0.006	0	0	0.500	0.354	14	7	0.501	0.025	4	5	0.495	0.041	1	8	0.444	0.029	76	84	0.450	0.006	9	5	0.491	0.028	4	5	0.439	0.045	0	0
chrII	123103	T	A	89	70	0.518	0.005	51	53	0.495	0.006	84	89	0.494	0.006	48	53	0.476	0.006	0	0	0.500	0.354	7	4	0.501	0.025	1	2	0.495	0.041	5	6	0.446	0.028	71	71	0.450	0.006	4	7	0.492	0.028	3	4	0.439	0.045	0	0
chrII	123311	C	T	65	67	0.518	0.005	42	45	0.495	0.006	61	58	0.494	0.006	52	58	0.476	0.006	1	0	0.500	0.354	8	2	0.501	0.025	0	2	0.495	0.041	6	1	0.448	0.029	69	82	0.449	0.006	4	2	0.491	0.028	1	2	0.439	0.045	0	0
chrII	123320	T	C	65	63	0.518	0.005	50	42	0.495	0.006	55	57	0.494	0.006	47	55	0.476	0.006	0	0	0.500	0.354	8	2	0.501	0.025	0	0	0.495	0.041	5	1	0.448	0.029	65	81	0.449	0.006	5	2	0.491	0.028	1	2	0.439	0.045	0	0
chrII	123339	C	T	84	60	0.518	0.005	60	51	0.495	0.006	65	62	0.494	0.006	53	57	0.476	0.006	0	0	0.500	0.354	9	1	0.501	0.025	0	0	0.495	0.041	5	2	0.448	0.029	74	77	0.449	0.006	5	1	0.491	0.028	1	2	0.439	0.045	0	0
chrII	123764	G	A	73	53	0.517	0.005	61	42	0.496	0.006	57	49	0.494	0.006	37	44	0.476	0.006	0	0	0.500	0.354	2	2	0.504	0.025	0	2	0.495	0.041	2	5	0.446	0.028	50	64	0.449	0.006	5	4	0.491	0.028	1	1	0.439	0.045	0	0
chrII	123800	C	T	72	57	0.517	0.005	47	31	0.496	0.006	53	52	0.494	0.006	46	40	0.476	0.006	0	0	0.500	0.354	7	5	0.504	0.025	0	0	0.495	0.041	4	3	0.446	0.028	52	65	0.449	0.006	5	0	0.491	0.028	2	1	0.439	0.045	0	0
chrII	123940	C	T	55	50	0.517	0.005	45	26	0.496	0.006	53	37	0.494	0.006	39	50	0.476	0.006	0	0	0.500	0.354	6	3	0.504	0.025	0	2	0.495	0.041	9	2	0.446	0.028	55	50	0.449	0.006	2	0	0.491	0.028	3	1	0.439	0.045	0	0
chrII	124174	C	G	85	69	0.517	0.005	51	53	0.497	0.006	33	30	0.493	0.006	53	54	0.475	0.006	0	0	0.500	0.354	0	0	0.500	0.025	1	1	0.495	0.041	1	2	0.444	0.028	36	50	0.449	0.006	2	2	0.491	0.028	1	0	0.439	0.045	0	0
chrII	124193	C	A	69	48	0.517	0.005	44	39	0.496	0.006	28	33	0.493	0.006	45	38	0.475	0.006	0	0	0.500	0.354	0	0	0.500	0.025	1	1	0.495	0.041	1	2	0.444	0.028	32	45	0.449	0.006	2	2	0.491	0.028	0	0	0.439	0.045	0	0
chrII	124286	C	A	51	49	0.517	0.005	33	47	0.496	0.006	18	35	0.493	0.006	42	37	0.475	0.006	0	0	0.500	0.354	0	0	0.500	0.025	0	0	0.495	0.041	0	1	0.444	0.028	21	34	0.449	0.006	2	0	0.491	0.028	1	0	0.439	0.045	0	0
chrII	124505	A	G	68	55	0.516	0.005	60	51	0.496	0.006	41	32	0.494	0.006	54	60	0.474	0.006	0	0	0.500	0.354	2	0	0.500	0.025	0	0	0.497	0.040	1	0	0.442	0.028	39	44	0.450	0.006	3	5	0.492	0.028	1	2	0.437	0.044	0	0
chrII	124574	T	C	69	48	0.516	0.005	49	44	0.496	0.006	32	42	0.494	0.006	36	46	0.474	0.006	0	0	0.500	0.354	0	1	0.500	0.025	0	0	0.497	0.040	2	2	0.442	0.028	32	46	0.450	0.006	2	1	0.492	0.028	2	2	0.437	0.044	0	0
chrII	124616	C	T	80	59	0.516	0.005	63	47	0.496	0.006	31	37	0.494	0.006	50	61	0.474	0.006	0	0	0.500	0.354	1	0	0.500	0.025	0	0	0.497	0.040	2	2	0.442	0.028	30	43	0.450	0.006	1	3	0.492	0.028	0	5	0.437	0.044	0	0
chrII	124617	A	G	80	59	0.516	0.005	63	47	0.496	0.006	31	37	0.494	0.006	50	61	0.474	0.006	0	0	0.500	0.354	1	0	0.500	0.025	0	0	0.497	0.040	2	2	0.442	0.028	30	43	0.450	0.006	1	3	0.492	0.028	0	5	0.437	0.044	0	0
chrII	124932	T	C	85	77	0.516	0.005	59	46	0.496	0.006	76	79	0.493	0.006	60	55	0.474	0.006	0	0	0.500	0.354	12	9	0.500	0.025	2	4	0.497	0.040	7	14	0.442	0.028	72	77	0.450	0.006	5	5	0.492	0.028	1	0	0.437	0.044	0	0
chrII	124959	A	C	72	80	0.516	0.005	68	42	0.496	0.006	79	74	0.493	0.006	59	62	0.474	0.006	0	0	0.500	0.354	9	8	0.500	0.025	1	6	0.497	0.040	4	12	0.442	0.028	77	72	0.450	0.006	6	3	0.492	0.028	0	0	0.437	0.044	0	0
chrII	124966	A	T	75	71	0.516	0.005	59	41	0.496	0.006	79	65	0.493	0.006	59	64	0.474	0.006	0	0	0.500	0.354	9	6	0.500	0.025	1	6	0.497	0.040	4	12	0.442	0.028	71	66	0.450	0.006	3	4	0.492	0.028	0	0	0.437	0.044	0	0
chrII	125022	A	G	85	74	0.516	0.005	49	41	0.496	0.006	62	72	0.493	0.006	53	80	0.474	0.006	0	0	0.500	0.354	11	5	0.500	0.025	3	8	0.497	0.040	0	10	0.442	0.028	67	80	0.450	0.006	1	2	0.492	0.028	1	2	0.437	0.044	0	0
chrII	125552	T	C	84	73	0.516	0.005	47	49	0.496	0.006	42	34	0.494	0.006	46	62	0.474	0.005	0	0	0.500	0.354	0	3	0.500	0.024	0	0	0.500	0.039	3	3	0.442	0.027	28	61	0.450	0.006	0	0	0.497	0.027	0	0	0.440	0.043	0	1
chrII	126130	C	T	92	59	0.517	0.005	45	69	0.496	0.006	37	29	0.498	0.006	49	63	0.473	0.005	1	0	0.500	0.354	3	4	0.499	0.024	0	2	0.500	0.039	2	3	0.446	0.027	41	40	0.451	0.006	4	0	0.497	0.027	0	0	0.441	0.043	0	0
chrII	126263	T	C	70	71	0.517	0.005	59	45	0.496	0.006	40	61	0.498	0.006	49	36	0.473	0.005	1	0	0.500	0.354	4	1	0.499	0.024	2	0	0.500	0.039	5	1	0.446	0.027	56	51	0.451	0.006	0	2	0.497	0.027	1	1	0.441	0.043	0	0
chrII	126335	G	A	102	67	0.517	0.005	49	59	0.496	0.006	55	82	0.498	0.006	37	54	0.473	0.005	1	0	0.500	0.354	8	2	0.499	0.024	5	2	0.500	0.039	2	3	0.446	0.027	67	77	0.451	0.006	1	2	0.497	0.027	5	3	0.441	0.043	0	0
chrII	126692	G	T	95	79	0.517	0.005	57	74	0.496	0.006	53	49	0.498	0.006	67	57	0.473	0.005	0	0	0.500	0.354	0	0	0.499	0.024	3	0	0.500	0.039	6	1	0.446	0.027	50	54	0.450	0.005	2	2	0.497	0.027	0	0	0.441	0.043	0	0
chrII	126836	G	A	78	61	0.517	0.005	57	54	0.496	0.006	52	61	0.498	0.006	40	59	0.473	0.005	0	0	0.500	0.354	2	3	0.499	0.024	2	2	0.500	0.039	2	6	0.446	0.027	51	72	0.450	0.005	0	1	0.497	0.027	0	1	0.441	0.043	0	0
chrII	127964	C	T	65	66	0.517	0.005	40	47	0.496	0.006	68	64	0.499	0.006	35	53	0.475	0.005	0	0	0.500	0.354	10	7	0.498	0.024	5	1	0.497	0.039	5	8	0.449	0.026	34	82	0.451	0.005	12	6	0.499	0.026	3	0	0.443	0.042	0	0
chrII	128096	A	G	86	90	0.517	0.005	56	55	0.496	0.006	62	91	0.499	0.006	53	48	0.475	0.005	0	0	0.500	0.354	7	4	0.498	0.024	2	2	0.497	0.039	2	7	0.449	0.026	46	86	0.451	0.005	6	10	0.499	0.026	5	1	0.443	0.042	0	0
chrII	128257	A	G	99	71	0.518	0.005	48	46	0.497	0.006	49	79	0.498	0.006	50	63	0.474	0.005	0	0	0.500	0.354	7	10	0.498	0.024	4	0	0.494	0.038	1	5	0.446	0.026	54	89	0.451	0.005	2	2	0.496	0.027	5	4	0.443	0.042	0	1
chrII	128282	G	A	101	78	0.518	0.005	52	54	0.497	0.006	52	84	0.498	0.006	49	62	0.474	0.005	0	0	0.500	0.354	6	9	0.498	0.024	4	0	0.494	0.038	1	4	0.446	0.026	54	87	0.451	0.005	2	2	0.496	0.027	1	4	0.443	0.042	2	0
chrII	128479	T	G	99	75	0.519	0.005	50	58	0.496	0.006	47	70	0.498	0.006	47	79	0.474	0.005	0	0	0.500	0.354	2	5	0.498	0.024	1	1	0.494	0.038	6	1	0.446	0.026	55	63	0.450	0.005	4	4	0.496	0.027	4	2	0.443	0.042	0	0
chrII	128480	T	A	99	75	0.519	0.005	50	58	0.496	0.006	47	70	0.498	0.006	47	79	0.474	0.005	0	0	0.500	0.354	2	5	0.498	0.024	1	1	0.494	0.038	6	1	0.446	0.026	55	63	0.450	0.005	4	4	0.496	0.027	4	2	0.443	0.042	0	0
chrII	128547	A	G	83	83	0.519	0.005	41	45	0.496	0.006	51	58	0.498	0.006	51	74	0.474	0.005	0	0	0.500	0.354	0	1	0.498	0.024	1	3	0.494	0.038	5	4	0.446	0.026	39	61	0.450	0.005	0	4	0.496	0.027	2	3	0.443	0.042	0	0
chrII	128669	A	G	86	78	0.519	0.005	50	44	0.496	0.006	45	47	0.498	0.006	55	60	0.474	0.005	0	0	0.500	0.354	0	0	0.498	0.024	4	1	0.494	0.038	8	0	0.446	0.026	58	50	0.450	0.005	2	0	0.496	0.027	3	0	0.443	0.042	0	0
chrII	128935	T	C	90	91	0.519	0.005	54	64	0.496	0.006	49	41	0.498	0.006	69	70	0.475	0.005	0	0	0.500	0.354	6	1	0.498	0.024	1	1	0.494	0.038	4	4	0.445	0.026	52	50	0.450	0.005	4	6	0.496	0.026	4	0	0.442	0.042	1	0
chrII	129254	C	T	95	83	0.518	0.004	59	56	0.497	0.005	46	34	0.497	0.005	78	67	0.474	0.005	0	0	0.500	0.354	2	2	0.499	0.024	0	0	0.494	0.038	1	2	0.445	0.026	31	37	0.450	0.005	1	2	0.496	0.026	1	0	0.442	0.042	0	0
chrII	129308	T	A	98	96	0.518	0.004	59	66	0.497	0.005	40	41	0.497	0.005	90	63	0.474	0.005	0	0	0.500	0.354	4	3	0.499	0.024	0	0	0.494	0.038	3	1	0.445	0.026	30	44	0.450	0.005	3	5	0.496	0.026	0	0	0.442	0.042	0	0
chrII	129347	G	A	85	95	0.518	0.004	52	69	0.497	0.005	32	37	0.497	0.005	68	68	0.474	0.005	0	0	0.500	0.354	8	3	0.499	0.024	3	0	0.494	0.038	1	0	0.445	0.026	31	42	0.450	0.005	2	2	0.496	0.026	0	0	0.442	0.042	0	0
chrII	129386	T	C	107	101	0.518	0.004	66	81	0.497	0.005	37	31	0.497	0.005	78	75	0.474	0.005	0	0	0.500	0.354	8	1	0.499	0.024	3	0	0.494	0.038	0	0	0.445	0.026	33	43	0.450	0.005	2	2	0.496	0.026	0	0	0.442	0.042	0	0
chrII	129437	G	A	94	82	0.518	0.004	68	83	0.497	0.005	35	39	0.497	0.005	70	69	0.474	0.005	0	0	0.500	0.354	6	2	0.499	0.024	1	2	0.494	0.038	1	0	0.445	0.026	30	36	0.450	0.005	0	4	0.496	0.026	0	0	0.442	0.042	0	0
chrII	129668	C	T	86	90	0.518	0.004	44	52	0.497	0.005	39	41	0.498	0.006	56	57	0.474	0.005	0	0	0.500	0.354	3	0	0.500	0.023	0	1	0.494	0.038	1	3	0.447	0.026	34	29	0.449	0.005	2	4	0.496	0.027	0	4	0.442	0.042	0	0
chrII	129692	C	T	95	95	0.518	0.004	55	53	0.497	0.005	38	37	0.498	0.006	63	59	0.474	0.005	0	0	0.500	0.354	4	0	0.500	0.023	0	1	0.494	0.038	2	4	0.447	0.026	31	28	0.449	0.005	2	6	0.496	0.027	2	6	0.442	0.042	0	0
chrII	129791	T	A	94	75	0.519	0.004	47	50	0.496	0.005	37	34	0.498	0.005	55	62	0.475	0.005	0	0	0.500	0.354	1	0	0.500	0.023	3	0	0.494	0.038	1	2	0.449	0.026	28	36	0.449	0.005	0	1	0.496	0.027	1	0	0.442	0.042	0	0
chrII	130040	T	C	87	70	0.519	0.004	37	57	0.496	0.005	33	27	0.497	0.006	57	58	0.476	0.005	0	0	0.500	0.354	5	2	0.498	0.024	0	0	0.496	0.039	4	2	0.447	0.026	34	54	0.448	0.005	1	1	0.499	0.027	2	0	0.444	0.042	0	0
chrII	130349	G	A	46	62	0.520	0.005	30	43	0.496	0.006	49	50	0.497	0.006	48	55	0.477	0.005	0	0	0.500	0.354	4	4	0.497	0.024	3	0	0.493	0.038	5	2	0.446	0.026	41	50	0.448	0.005	1	2	0.499	0.027	0	1	0.442	0.043	2	0
chrII	130370	G	T	46	49	0.520	0.005	23	41	0.496	0.006	49	57	0.497	0.006	44	49	0.477	0.005	0	0	0.500	0.354	5	6	0.497	0.024	3	2	0.493	0.038	5	2	0.446	0.026	57	51	0.448	0.005	4	5	0.499	0.027	0	1	0.442	0.043	3	0
chrII	130407	A	G	54	54	0.520	0.005	33	32	0.496	0.006	44	52	0.497	0.006	42	53	0.477	0.005	0	0	0.500	0.354	4	6	0.497	0.024	4	4	0.493	0.038	7	1	0.446	0.026	57	56	0.448	0.005	6	5	0.499	0.027	0	1	0.442	0.043	0	1
chrII	130769	C	T	79	80	0.520	0.004	40	50	0.496	0.005	58	45	0.498	0.005	60	50	0.478	0.005	0	0	0.500	0.354	1	5	0.497	0.023	0	1	0.495	0.038	6	5	0.445	0.026	38	49	0.448	0.005	6	0	0.497	0.027	1	2	0.443	0.043	0	0
chrII	130988	T	C	87	71	0.520	0.004	51	50	0.496	0.005	81	56	0.498	0.005	58	46	0.477	0.005	0	0	0.500	0.354	6	5	0.497	0.023	0	0	0.498	0.037	3	2	0.446	0.026	51	70	0.448	0.005	4	3	0.499	0.026	6	0	0.443	0.043	0	0
chrII	131020	A	G	88	80	0.520	0.004	58	43	0.496	0.005	78	60	0.498	0.005	63	49	0.477	0.005	0	0	0.500	0.354	6	4	0.497	0.023	0	0	0.498	0.037	3	3	0.446	0.026	57	79	0.448	0.005	3	3	0.499	0.026	4	0	0.443	0.043	0	0
chrII	131051	G	A	86	76	0.520	0.004	62	49	0.496	0.005	84	65	0.498	0.005	70	52	0.477	0.005	0	0	0.500	0.354	6	3	0.497	0.023	0	0	0.498	0.037	3	4	0.446	0.026	55	74	0.448	0.005	3	3	0.499	0.026	5	0	0.443	0.043	0	0
chrII	131705	G	A	97	93	0.519	0.004	47	60	0.496	0.005	67	62	0.498	0.005	92	73	0.475	0.005	0	0	0.500	0.354	6	6	0.496	0.023	3	2	0.496	0.037	1	8	0.446	0.025	66	77	0.445	0.005	1	2	0.503	0.026	0	2	0.442	0.042	0	0
chrII	131783	G	A	86	97	0.519	0.004	50	68	0.496	0.005	46	49	0.498	0.005	63	68	0.475	0.005	0	0	0.500	0.354	9	4	0.496	0.023	1	1	0.496	0.037	3	5	0.446	0.025	55	56	0.445	0.005	1	2	0.503	0.026	2	0	0.442	0.042	0	0
chrII	132147	T	C	98	93	0.519	0.004	63	74	0.496	0.005	60	43	0.498	0.005	67	84	0.475	0.005	0	0	0.500	0.354	5	3	0.497	0.023	0	5	0.496	0.037	3	8	0.447	0.025	42	79	0.445	0.005	0	5	0.503	0.026	0	0	0.442	0.042	0	0
chrII	132280	T	C	75	74	0.519	0.004	49	44	0.496	0.005	58	55	0.498	0.005	54	73	0.475	0.005	0	0	0.500	0.354	1	7	0.496	0.023	4	3	0.496	0.037	4	3	0.447	0.025	52	54	0.445	0.005	6	4	0.503	0.026	0	2	0.442	0.042	0	0
chrII	132482	G	A	85	75	0.519	0.004	61	41	0.496	0.005	43	48	0.498	0.005	54	89	0.475	0.005	0	0	0.500	0.354	8	7	0.496	0.023	0	0	0.496	0.037	4	0	0.447	0.025	41	73	0.445	0.005	3	6	0.503	0.026	1	1	0.442	0.042	0	0
chrII	132564	T	C	71	53	0.519	0.004	50	28	0.496	0.005	36	45	0.498	0.005	49	63	0.475	0.005	0	0	0.500	0.354	8	3	0.496	0.023	2	0	0.496	0.037	4	0	0.447	0.025	28	61	0.445	0.005	2	4	0.503	0.026	2	0	0.442	0.042	0	0
chrII	132576	G	A	67	54	0.519	0.004	44	25	0.496	0.005	37	44	0.498	0.005	44	57	0.475	0.005	0	0	0.500	0.354	6	2	0.496	0.023	2	0	0.496	0.037	4	0	0.447	0.025	26	59	0.445	0.005	2	3	0.503	0.026	2	0	0.442	0.042	0	0
chrII	132654	T	C	95	90	0.519	0.004	62	41	0.496	0.005	44	46	0.498	0.005	48	67	0.475	0.005	0	0	0.500	0.354	0	1	0.496	0.023	2	3	0.496	0.037	2	1	0.447	0.025	36	47	0.445	0.005	3	0	0.503	0.026	3	2	0.442	0.042	0	0
chrII	132945	A	G	112	85	0.520	0.004	56	72	0.495	0.005	53	76	0.497	0.005	74	73	0.475	0.005	0	0	0.500	0.354	3	6	0.496	0.023	3	1	0.496	0.037	3	3	0.447	0.025	61	54	0.445	0.005	2	1	0.503	0.026	2	2	0.442	0.042	0	0
chrII	132975	T	A	132	99	0.520	0.004	60	75	0.495	0.005	59	67	0.497	0.005	90	81	0.475	0.005	0	0	0.500	0.354	4	4	0.496	0.023	3	1	0.496	0.037	3	3	0.447	0.025	69	68	0.445	0.005	2	5	0.503	0.026	0	2	0.442	0.042	0	0
chrII	133163	G	C	98	88	0.520	0.004	62	60	0.495	0.005	60	52	0.498	0.005	67	70	0.476	0.005	0	0	0.500	0.354	2	1	0.496	0.023	3	0	0.496	0.037	3	4	0.451	0.025	47	73	0.446	0.005	4	0	0.503	0.026	0	4	0.446	0.042	0	0
chrII	133239	C	T	86	85	0.520	0.004	55	46	0.495	0.005	52	48	0.498	0.005	55	71	0.476	0.005	0	0	0.500	0.354	1	6	0.496	0.023	2	2	0.496	0.037	3	8	0.451	0.025	49	69	0.446	0.005	1	4	0.503	0.026	0	3	0.446	0.042	0	0
chrII	133355	T	C	68	70	0.520	0.004	41	29	0.495	0.005	45	58	0.498	0.005	43	45	0.476	0.005	0	0	0.500	0.354	6	6	0.496	0.023	0	2	0.496	0.037	3	0	0.451	0.025	51	49	0.446	0.005	4	6	0.503	0.026	0	0	0.446	0.042	0	0
chrII	133595	A	G	60	65	0.520	0.004	33	48	0.496	0.005	48	60	0.497	0.005	39	43	0.476	0.005	0	1	0.500	0.354	8	9	0.496	0.023	5	4	0.498	0.037	3	15	0.451	0.025	80	80	0.446	0.005	3	7	0.503	0.026	0	0	0.446	0.042	0	0
chrII	133612	A	G	64	74	0.520	0.004	44	50	0.496	0.005	50	57	0.497	0.005	49	49	0.476	0.005	0	1	0.500	0.354	8	8	0.496	0.023	6	6	0.498	0.037	4	14	0.451	0.025	80	78	0.446	0.005	7	8	0.503	0.026	4	0	0.446	0.042	0	0
chrII	133742	C	T	31	32	0.520	0.004	15	32	0.496	0.005	45	30	0.496	0.005	27	31	0.475	0.005	1	0	0.500	0.354	7	2	0.499	0.022	3	0	0.498	0.037	2	1	0.450	0.025	45	43	0.446	0.005	2	2	0.502	0.026	1	0	0.448	0.042	0	0
chrII	133779	C	T	32	43	0.520	0.004	24	37	0.496	0.005	40	31	0.496	0.005	29	33	0.475	0.005	0	0	0.500	0.354	4	1	0.499	0.022	0	0	0.498	0.037	0	1	0.449	0.025	42	39	0.445	0.005	1	1	0.502	0.026	0	0	0.451	0.043	0	0
chrII	133938	A	C	9	5	0.520	0.004	9	10	0.496	0.005	8	1	0.496	0.005	6	12	0.475	0.005	0	0	0.500	0.354	0	0	0.499	0.022	1	0	0.498	0.037	0	0	0.449	0.025	0	1	0.445	0.005	0	0	0.502	0.026	0	0	0.451	0.043	0	0
chrII	134090	A	G	60	46	0.520	0.004	28	33	0.496	0.005	32	40	0.496	0.005	35	29	0.475	0.005	0	0	0.500	0.354	3	1	0.499	0.022	1	2	0.498	0.037	5	1	0.449	0.025	37	41	0.445	0.005	7	0	0.502	0.026	0	0	0.451	0.043	0	0
chrII	135214	G	A	64	75	0.520	0.004	37	43	0.497	0.005	40	47	0.496	0.005	60	42	0.476	0.005	0	0	0.500	0.354	2	4	0.498	0.022	0	2	0.496	0.036	2	1	0.451	0.025	36	52	0.445	0.005	2	0	0.500	0.025	1	0	0.451	0.043	1	0
chrII	135630	T	A	75	79	0.520	0.004	43	51	0.497	0.005	30	44	0.496	0.005	55	62	0.476	0.005	0	0	0.500	0.354	3	0	0.498	0.022	1	0	0.496	0.036	0	2	0.451	0.025	33	59	0.445	0.005	3	2	0.500	0.025	2	0	0.451	0.043	0	1
chrII	135667	A	C	80	82	0.520	0.004	48	54	0.497	0.005	37	46	0.496	0.005	53	67	0.476	0.005	0	0	0.500	0.354	4	0	0.498	0.022	0	0	0.496	0.036	1	1	0.451	0.025	39	67	0.445	0.005	4	2	0.500	0.025	2	0	0.451	0.043	0	0
chrII	135827	G	A	64	70	0.520	0.004	40	26	0.497	0.005	33	37	0.497	0.005	48	55	0.475	0.005	0	0	0.500	0.354	0	5	0.498	0.022	1	0	0.496	0.036	4	3	0.454	0.025	37	45	0.444	0.005	1	0	0.499	0.026	0	0	0.451	0.043	0	0
chrII	135898	A	T	63	89	0.520	0.004	46	41	0.496	0.005	35	41	0.496	0.005	41	57	0.475	0.005	0	0	0.500	0.354	4	4	0.498	0.022	0	3	0.496	0.036	3	2	0.454	0.025	39	54	0.444	0.005	2	1	0.499	0.026	2	0	0.451	0.043	0	0
chrII	135912	G	A	71	89	0.520	0.004	43	52	0.496	0.005	44	51	0.496	0.005	40	57	0.475	0.005	0	0	0.500	0.354	6	3	0.498	0.022	1	3	0.496	0.036	2	1	0.454	0.025	46	60	0.444	0.005	3	2	0.499	0.026	0	0	0.451	0.043	0	0
chrII	135923	C	T	72	84	0.520	0.004	40	49	0.496	0.005	48	56	0.496	0.005	37	50	0.475	0.005	0	0	0.500	0.354	8	2	0.498	0.022	5	4	0.496	0.036	1	2	0.454	0.025	41	54	0.444	0.005	4	2	0.499	0.026	0	0	0.451	0.043	0	0
chrII	135925	G	A	72	84	0.520	0.004	40	49	0.496	0.005	48	56	0.496	0.005	37	50	0.475	0.005	0	0	0.500	0.354	8	2	0.498	0.022	5	4	0.496	0.036	1	2	0.454	0.025	41	54	0.444	0.005	4	2	0.499	0.026	0	0	0.451	0.043	0	0
chrII	136173	T	C	64	73	0.520	0.004	36	30	0.496	0.005	64	62	0.496	0.005	43	42	0.475	0.005	0	0	0.500	0.354	3	10	0.498	0.022	3	4	0.496	0.036	2	8	0.454	0.025	54	66	0.444	0.005	3	3	0.499	0.026	5	0	0.451	0.043	0	0
chrII	136243	G	A	50	56	0.520	0.004	25	29	0.496	0.005	49	58	0.496	0.005	29	40	0.475	0.005	0	0	0.500	0.354	4	6	0.498	0.022	3	4	0.496	0.036	1	9	0.454	0.025	44	67	0.444	0.005	3	1	0.499	0.026	5	8	0.451	0.043	0	0
chrII	136582	C	G	25	37	0.520	0.004	17	22	0.496	0.005	19	16	0.496	0.005	29	28	0.475	0.005	0	0	0.500	0.354	2	4	0.498	0.022	0	0	0.496	0.036	0	2	0.454	0.025	31	15	0.444	0.005	0	0	0.499	0.026	0	2	0.451	0.043	0	0
chrII	136632	T	G	27	49	0.520	0.004	20	35	0.496	0.005	30	28	0.496	0.005	33	45	0.475	0.005	0	0	0.500	0.354	0	6	0.498	0.022	0	0	0.496	0.036	0	3	0.454	0.025	31	32	0.444	0.005	0	0	0.499	0.026	0	0	0.451	0.043	0	0
chrII	136840	A	T	49	51	0.520	0.004	34	29	0.496	0.005	36	47	0.496	0.005	30	43	0.475	0.005	0	0	0.500	0.354	2	3	0.498	0.022	0	1	0.496	0.036	2	3	0.454	0.025	37	37	0.444	0.005	4	0	0.499	0.026	0	6	0.451	0.043	0	0
chrII	137272	T	C	68	50	0.518	0.004	40	39	0.496	0.005	56	58	0.496	0.005	44	56	0.477	0.005	0	0	0.500	0.354	11	8	0.503	0.022	4	3	0.490	0.036	4	6	0.456	0.025	57	63	0.445	0.005	11	10	0.496	0.025	5	6	0.453	0.042	0	0
chrII	137341	C	T	66	46	0.518	0.004	24	32	0.496	0.005	55	47	0.496	0.005	36	35	0.477	0.005	0	0	0.500	0.354	3	6	0.503	0.022	4	4	0.490	0.036	7	1	0.456	0.025	66	57	0.445	0.005	5	4	0.496	0.025	6	7	0.453	0.042	0	0
chrII	137649	T	A	0	2	0.519	0.004	2	0	0.497	0.005	2	0	0.497	0.005	3	0	0.477	0.005	0	0	0.500	0.354	0	0	0.503	0.022	0	0	0.492	0.037	0	0	0.456	0.025	0	0	0.444	0.005	0	0	0.495	0.026	0	0	0.449	0.043	0	0
chrII	137659	T	A	0	5	0.519	0.004	2	2	0.497	0.005	0	1	0.497	0.005	0	4	0.477	0.005	0	0	0.500	0.354	0	0	0.503	0.022	0	0	0.492	0.037	0	0	0.456	0.025	0	0	0.444	0.005	0	0	0.495	0.026	0	0	0.449	0.043	0	0
chrII	137745	A	G	16	26	0.519	0.004	26	18	0.497	0.005	11	21	0.497	0.005	16	8	0.477	0.005	0	0	0.500	0.354	3	0	0.499	0.022	0	0	0.492	0.037	0	1	0.455	0.025	11	21	0.444	0.005	1	2	0.495	0.026	0	0	0.449	0.043	0	0
chrII	137801	T	C	35	54	0.518	0.004	47	27	0.497	0.005	30	40	0.498	0.005	31	24	0.477	0.005	0	0	0.500	0.354	8	7	0.497	0.022	0	0	0.495	0.037	0	5	0.455	0.025	26	44	0.443	0.005	1	4	0.498	0.026	2	2	0.449	0.043	2	0
chrII	137859	T	G	48	75	0.518	0.004	52	49	0.497	0.005	26	36	0.498	0.005	37	48	0.477	0.005	0	0	0.500	0.354	2	7	0.497	0.022	0	0	0.495	0.037	2	4	0.455	0.025	33	60	0.443	0.005	4	4	0.498	0.026	0	0	0.449	0.043	2	0
chrII	137868	A	G	50	73	0.518	0.004	50	49	0.497	0.005	26	34	0.498	0.005	37	47	0.477	0.005	0	0	0.500	0.354	2	7	0.497	0.022	0	0	0.495	0.037	2	4	0.455	0.025	33	59	0.443	0.005	5	4	0.498	0.026	0	0	0.449	0.043	0	0
chrII	137948	A	G	50	65	0.519	0.004	35	35	0.496	0.005	30	35	0.498	0.005	26	40	0.477	0.005	0	0	0.500	0.354	6	2	0.498	0.022	0	0	0.489	0.037	3	2	0.456	0.025	42	52	0.443	0.005	1	1	0.495	0.026	0	2	0.449	0.043	0	0
chrII	138346	T	C	26	41	0.518	0.004	30	30	0.495	0.005	16	20	0.497	0.005	26	30	0.478	0.005	0	0	0.500	0.354	0	2	0.496	0.022	0	0	0.489	0.037	0	2	0.461	0.025	17	21	0.444	0.005	5	1	0.496	0.026	0	0	0.448	0.042	0	0
chrII	138529	G	T	46	57	0.519	0.004	32	41	0.495	0.005	32	36	0.498	0.005	43	45	0.478	0.005	0	0	0.500	0.354	5	3	0.494	0.022	0	3	0.489	0.037	2	4	0.458	0.025	38	37	0.445	0.005	2	4	0.496	0.026	0	2	0.446	0.043	0	2
chrII	138734	C	T	111	83	0.519	0.004	50	57	0.495	0.005	50	49	0.496	0.005	68	85	0.478	0.005	0	1	0.500	0.354	3	3	0.493	0.022	0	4	0.489	0.037	1	5	0.458	0.025	54	62	0.445	0.005	4	2	0.496	0.026	0	2	0.446	0.043	0	0
chrII	138835	A	G	85	75	0.519	0.004	42	59	0.495	0.005	59	59	0.496	0.005	60	48	0.478	0.005	0	1	0.500	0.354	5	2	0.493	0.022	2	4	0.489	0.037	3	5	0.458	0.025	43	58	0.445	0.005	0	1	0.496	0.026	5	2	0.446	0.042	0	0
chrII	139079	T	G	95	89	0.519	0.004	61	70	0.494	0.005	68	79	0.495	0.005	83	82	0.478	0.005	0	1	0.500	0.354	9	9	0.495	0.022	3	2	0.488	0.037	7	3	0.461	0.025	58	82	0.444	0.005	2	5	0.495	0.026	2	4	0.446	0.042	0	0
chrII	140021	C	T	85	69	0.518	0.004	38	51	0.493	0.005	30	60	0.494	0.005	46	53	0.479	0.005	0	0	0.500	0.354	4	3	0.498	0.022	0	0	0.490	0.036	6	0	0.464	0.025	42	45	0.446	0.005	1	3	0.503	0.026	2	3	0.453	0.042	0	0
chrII	140061	T	C	81	61	0.518	0.004	36	47	0.493	0.005	33	62	0.493	0.005	42	51	0.479	0.005	0	0	0.500	0.354	3	2	0.498	0.022	0	0	0.490	0.036	5	0	0.464	0.025	45	55	0.446	0.005	0	2	0.503	0.026	0	2	0.454	0.042	0	0
chrII	140131	T	C	70	66	0.518	0.004	50	44	0.493	0.005	38	36	0.493	0.005	50	50	0.479	0.005	0	0	0.500	0.354	2	3	0.498	0.022	0	2	0.490	0.036	4	0	0.464	0.025	26	49	0.446	0.005	0	2	0.503	0.026	0	0	0.454	0.042	0	0
chrII	140383	A	G	72	56	0.519	0.004	43	55	0.494	0.005	35	31	0.494	0.005	39	45	0.481	0.005	0	0	0.500	0.354	1	5	0.496	0.022	0	2	0.490	0.037	1	3	0.464	0.025	22	50	0.447	0.005	2	5	0.505	0.026	0	0	0.458	0.042	0	0
chrII	140643	C	A	54	51	0.519	0.004	30	29	0.493	0.005	43	39	0.494	0.005	41	41	0.480	0.005	0	0	0.500	0.354	1	4	0.496	0.022	0	2	0.490	0.037	5	2	0.464	0.025	29	44	0.447	0.005	1	4	0.505	0.026	1	0	0.458	0.042	0	0
chrII	141015	G	A	50	62	0.518	0.004	48	34	0.493	0.005	32	25	0.494	0.005	48	30	0.480	0.005	0	0	0.500	0.354	1	3	0.495	0.022	1	0	0.492	0.037	5	1	0.466	0.025	22	35	0.448	0.005	2	0	0.505	0.026	1	2	0.461	0.042	0	0
chrII	141047	G	T	46	26	0.518	0.004	29	29	0.493	0.005	30	18	0.494	0.005	33	19	0.480	0.005	0	0	0.500	0.354	0	1	0.495	0.022	2	0	0.492	0.037	2	0	0.466	0.025	19	19	0.448	0.005	1	0	0.505	0.026	1	0	0.461	0.042	0	0
chrII	141175	C	T	64	82	0.518	0.004	38	60	0.493	0.005	32	36	0.494	0.005	43	61	0.480	0.005	0	0	0.500	0.354	2	3	0.495	0.022	0	1	0.492	0.037	8	3	0.466	0.025	30	43	0.448	0.005	1	3	0.505	0.026	1	0	0.461	0.042	0	0
chrII	141191	G	A	62	80	0.518	0.004	49	58	0.493	0.005	34	35	0.495	0.005	49	53	0.480	0.005	0	0	0.500	0.354	4	5	0.495	0.022	0	1	0.492	0.037	7	5	0.468	0.024	32	49	0.449	0.005	2	7	0.505	0.026	0	1	0.461	0.042	0	0
chrII	141207	A	G	73	80	0.518	0.004	50	60	0.493	0.005	36	38	0.495	0.005	55	55	0.480	0.005	0	0	0.500	0.354	4	7	0.495	0.022	0	1	0.492	0.037	8	6	0.468	0.024	36	49	0.449	0.005	4	8	0.505	0.026	0	1	0.461	0.042	0	1
chrII	141215	C	T	79	74	0.518	0.004	57	63	0.493	0.005	40	44	0.495	0.005	56	59	0.480	0.005	0	0	0.500	0.354	4	9	0.495	0.022	0	1	0.492	0.037	9	6	0.468	0.024	38	54	0.449	0.005	4	8	0.505	0.026	0	1	0.461	0.042	0	1
chrII	141553	C	T	59	70	0.518	0.004	57	39	0.493	0.005	54	47	0.495	0.005	56	48	0.480	0.005	0	1	0.500	0.354	4	5	0.497	0.022	1	2	0.488	0.037	1	1	0.468	0.025	55	39	0.448	0.005	0	2	0.505	0.026	0	0	0.460	0.043	0	0
chrII	141579	C	T	54	71	0.518	0.004	57	40	0.493	0.005	66	56	0.495	0.005	47	48	0.480	0.005	0	2	0.500	0.354	2	5	0.497	0.022	1	2	0.488	0.037	3	4	0.468	0.025	71	63	0.449	0.005	0	0	0.505	0.026	3	0	0.460	0.043	0	0
chrII	141987	A	T	29	27	0.517	0.004	22	17	0.491	0.005	18	15	0.494	0.005	34	21	0.480	0.005	0	0	0.500	0.354	2	0	0.495	0.022	0	0	0.488	0.037	1	0	0.469	0.025	22	22	0.448	0.005	2	1	0.505	0.026	0	0	0.460	0.043	0	0
chrII	142133	C	T	39	37	0.517	0.004	25	33	0.490	0.005	13	24	0.494	0.005	30	29	0.480	0.005	0	0	0.500	0.354	0	0	0.494	0.022	0	0	0.491	0.036	6	0	0.469	0.025	17	37	0.448	0.005	3	0	0.505	0.025	0	0	0.464	0.042	0	0
chrII	142181	C	T	52	45	0.518	0.004	38	48	0.491	0.005	37	33	0.494	0.005	40	33	0.480	0.005	0	0	0.500	0.354	1	0	0.494	0.022	2	2	0.491	0.036	8	1	0.467	0.025	41	38	0.449	0.005	4	1	0.505	0.026	0	0	0.464	0.042	0	0
chrII	142186	G	A	53	46	0.518	0.004	36	46	0.491	0.005	38	34	0.494	0.005	41	37	0.480	0.005	0	0	0.500	0.354	1	0	0.494	0.022	2	2	0.491	0.036	7	1	0.467	0.025	42	41	0.449	0.005	4	1	0.505	0.026	0	0	0.464	0.042	0	0
chrII	142208	G	A	54	43	0.518	0.004	34	41	0.491	0.005	40	34	0.494	0.005	37	37	0.480	0.005	0	0	0.500	0.354	1	0	0.494	0.022	2	2	0.491	0.036	8	2	0.467	0.025	46	39	0.449	0.005	2	2	0.505	0.026	0	0	0.464	0.042	0	0
chrII	142364	A	G	94	87	0.518	0.004	64	74	0.491	0.005	85	97	0.493	0.005	61	74	0.480	0.005	0	0	0.500	0.354	14	6	0.494	0.022	0	6	0.491	0.036	6	2	0.467	0.025	72	88	0.448	0.005	5	7	0.505	0.026	4	1	0.464	0.042	2	0
chrII	142625	C	T	102	93	0.518	0.004	84	69	0.490	0.005	69	79	0.494	0.005	62	76	0.480	0.005	1	0	0.500	0.354	7	9	0.494	0.022	7	7	0.491	0.036	1	5	0.467	0.025	57	86	0.448	0.005	4	1	0.506	0.025	0	3	0.464	0.042	0	2
chrII	142804	C	G	93	94	0.518	0.004	60	61	0.491	0.005	58	76	0.494	0.005	67	74	0.480	0.005	1	0	0.500	0.354	5	7	0.496	0.022	5	1	0.492	0.036	3	3	0.469	0.025	57	68	0.449	0.005	2	3	0.506	0.025	4	4	0.465	0.041	0	0
chrII	142980	G	A	74	80	0.518	0.004	51	54	0.491	0.005	44	48	0.494	0.005	54	65	0.481	0.005	0	0	0.500	0.354	3	9	0.499	0.021	1	0	0.492	0.036	1	0	0.469	0.025	34	42	0.450	0.005	6	2	0.508	0.025	2	2	0.464	0.041	0	0
chrII	143298	A	T	65	38	0.518	0.004	36	35	0.491	0.005	25	29	0.495	0.005	51	49	0.481	0.005	0	0	0.500	0.354	0	0	0.499	0.021	0	0	0.492	0.036	1	3	0.469	0.025	20	24	0.450	0.005	0	4	0.508	0.025	0	0	0.464	0.041	0	0
chrII	143327	C	T	60	38	0.518	0.004	36	27	0.490	0.005	27	27	0.494	0.005	37	31	0.481	0.005	0	0	0.500	0.354	0	0	0.502	0.021	2	0	0.491	0.036	0	3	0.470	0.024	21	25	0.451	0.005	1	2	0.510	0.025	0	0	0.465	0.041	0	0
chrII	143329	G	T	60	38	0.518	0.004	36	27	0.490	0.005	27	27	0.494	0.005	37	31	0.481	0.005	0	0	0.500	0.354	0	0	0.502	0.021	2	0	0.491	0.036	0	3	0.470	0.024	21	25	0.451	0.005	1	2	0.510	0.025	0	0	0.465	0.041	0	0
chrII	143335	C	G	62	45	0.518	0.004	40	31	0.490	0.005	28	31	0.494	0.005	41	34	0.481	0.005	0	0	0.500	0.354	0	0	0.502	0.021	2	1	0.491	0.036	0	3	0.470	0.024	20	26	0.451	0.005	1	2	0.510	0.025	0	0	0.465	0.041	0	0
chrII	143491	T	C	27	41	0.518	0.004	33	19	0.490	0.005	22	41	0.494	0.005	28	28	0.481	0.005	0	0	0.500	0.354	0	0	0.502	0.021	0	0	0.491	0.036	3	3	0.470	0.024	18	37	0.451	0.005	1	1	0.510	0.025	0	0	0.465	0.041	0	0
chrII	143613	A	G	34	26	0.518	0.004	28	30	0.490	0.005	21	22	0.494	0.005	33	23	0.481	0.005	0	0	0.500	0.354	1	2	0.502	0.021	0	0	0.491	0.036	1	2	0.470	0.024	14	26	0.451	0.005	2	1	0.510	0.025	2	0	0.465	0.041	0	0
chrII	143759	A	T	11	18	0.518	0.004	7	13	0.491	0.005	19	14	0.495	0.005	9	12	0.481	0.005	0	0	0.500	0.354	0	0	0.501	0.021	0	0	0.491	0.036	1	0	0.472	0.024	10	14	0.451	0.005	2	2	0.511	0.025	2	0	0.465	0.041	0	0
chrII	144151	G	A	75	65	0.518	0.004	58	55	0.492	0.005	39	52	0.495	0.005	39	51	0.482	0.005	0	0	0.500	0.354	5	1	0.499	0.021	6	1	0.491	0.036	3	2	0.472	0.024	31	31	0.449	0.005	2	1	0.512	0.025	4	0	0.469	0.041	0	0
chrII	144294	C	T	66	57	0.520	0.004	39	36	0.490	0.005	44	41	0.493	0.005	52	53	0.482	0.005	0	0	0.500	0.354	4	1	0.501	0.021	1	0	0.490	0.035	4	2	0.475	0.024	22	46	0.449	0.005	4	0	0.507	0.025	2	0	0.467	0.040	0	0
chrII	144820	T	G	71	80	0.521	0.004	60	55	0.492	0.005	43	48	0.492	0.005	52	58	0.482	0.005	0	0	0.500	0.354	4	2	0.496	0.021	2	0	0.492	0.036	2	4	0.475	0.024	48	56	0.448	0.005	1	0	0.508	0.025	3	0	0.467	0.041	0	0
chrII	144853	G	A	71	87	0.521	0.004	59	55	0.492	0.005	39	48	0.492	0.005	49	71	0.482	0.005	0	0	0.500	0.354	4	2	0.496	0.021	1	0	0.492	0.036	2	6	0.475	0.024	41	62	0.448	0.005	0	0	0.508	0.025	2	0	0.470	0.041	0	0
chrII	144937	T	C	78	84	0.520	0.004	59	58	0.491	0.005	32	42	0.492	0.005	62	64	0.483	0.005	0	0	0.500	0.354	4	1	0.497	0.021	1	1	0.492	0.036	3	5	0.479	0.024	47	67	0.448	0.005	0	0	0.507	0.025	0	0	0.473	0.041	0	0
chrII	144991	A	G	88	89	0.521	0.004	65	59	0.492	0.005	39	52	0.492	0.005	64	74	0.483	0.005	0	0	0.500	0.354	6	4	0.497	0.021	4	4	0.492	0.036	4	4	0.479	0.024	54	72	0.448	0.005	1	0	0.507	0.025	0	1	0.473	0.041	0	0
chrII	145108	T	C	87	85	0.520	0.004	51	38	0.492	0.005	40	54	0.493	0.005	49	72	0.482	0.005	0	0	0.500	0.354	5	8	0.498	0.021	1	2	0.492	0.036	3	6	0.477	0.024	50	63	0.449	0.005	1	0	0.507	0.025	1	4	0.469	0.042	1	0
chrII	145459	A	C	69	87	0.520	0.004	44	47	0.490	0.005	58	54	0.491	0.005	42	58	0.483	0.005	2	0	0.500	0.354	2	16	0.496	0.021	4	0	0.492	0.035	3	6	0.478	0.024	57	62	0.448	0.005	4	3	0.507	0.026	3	5	0.469	0.041	2	0
chrII	145474	A	G	81	89	0.520	0.004	43	45	0.489	0.005	60	57	0.491	0.005	40	57	0.483	0.005	0	2	0.500	0.354	2	13	0.496	0.021	3	2	0.492	0.035	2	6	0.481	0.024	55	51	0.448	0.005	5	5	0.508	0.025	3	3	0.469	0.041	0	2
chrII	145486	A	G	81	89	0.520	0.004	39	46	0.489	0.005	59	58	0.491	0.005	37	55	0.483	0.005	0	2	0.500	0.354	3	12	0.496	0.021	3	2	0.492	0.035	2	7	0.481	0.024	55	52	0.448	0.005	4	5	0.508	0.025	4	3	0.469	0.041	0	2
chrII	145980	G	T	16	24	0.520	0.004	9	26	0.490	0.005	7	12	0.491	0.005	8	26	0.482	0.005	0	0	0.500	0.354	2	0	0.495	0.021	0	0	0.491	0.035	0	2	0.481	0.024	3	12	0.448	0.005	0	1	0.511	0.026	0	0	0.472	0.042	0	0
chrII	146099	C	T	61	64	0.520	0.004	35	31	0.489	0.005	26	15	0.491	0.005	36	42	0.481	0.005	0	0	0.500	0.354	2	2	0.494	0.021	0	0	0.494	0.035	0	2	0.483	0.025	26	18	0.448	0.005	0	2	0.510	0.026	1	0	0.472	0.042	0	0
chrII	146107	C	A	59	60	0.520	0.004	34	31	0.489	0.005	26	17	0.491	0.005	36	43	0.481	0.005	0	0	0.500	0.354	1	2	0.494	0.021	0	0	0.494	0.035	0	2	0.483	0.025	29	19	0.448	0.005	0	2	0.510	0.026	1	0	0.472	0.042	0	0
chrII	146113	A	T	62	57	0.520	0.004	35	25	0.489	0.005	27	17	0.491	0.005	41	37	0.481	0.005	0	0	0.500	0.354	5	2	0.494	0.021	0	0	0.494	0.035	0	2	0.483	0.025	31	18	0.448	0.005	0	2	0.510	0.026	3	0	0.472	0.042	0	0
chrII	146114	C	T	62	57	0.520	0.004	35	25	0.489	0.005	27	17	0.491	0.005	41	37	0.481	0.005	0	0	0.500	0.354	5	2	0.494	0.021	0	0	0.494	0.035	0	2	0.483	0.025	31	18	0.448	0.005	0	2	0.510	0.026	3	0	0.472	0.042	0	0
chrII	146129	T	A	70	62	0.520	0.004	45	25	0.489	0.005	27	26	0.491	0.005	49	51	0.481	0.005	0	0	0.500	0.354	5	1	0.494	0.021	0	0	0.494	0.035	0	3	0.483	0.025	37	31	0.448	0.005	0	2	0.510	0.026	3	0	0.472	0.042	0	0
chrII	146169	G	A	79	75	0.520	0.004	54	30	0.489	0.005	33	26	0.491	0.005	53	50	0.481	0.005	0	0	0.500	0.354	4	0	0.494	0.021	0	0	0.494	0.035	1	1	0.483	0.025	40	37	0.448	0.005	0	0	0.510	0.026	3	1	0.472	0.042	0	0
chrII	146217	T	G	77	69	0.520	0.004	60	36	0.489	0.005	31	33	0.491	0.005	53	53	0.481	0.005	0	0	0.500	0.354	4	3	0.494	0.021	0	0	0.494	0.035	2	0	0.483	0.025	43	45	0.448	0.005	0	0	0.510	0.026	1	1	0.472	0.042	0	0
chrII	146248	A	G	56	75	0.520	0.004	46	41	0.489	0.005	31	36	0.491	0.005	48	45	0.481	0.005	0	0	0.500	0.354	4	4	0.494	0.021	0	0	0.494	0.035	2	1	0.483	0.025	45	46	0.448	0.005	0	0	0.510	0.026	0	2	0.472	0.042	0	0
chrII	146312	C	G	67	77	0.520	0.004	47	49	0.489	0.005	41	43	0.491	0.005	54	43	0.481	0.005	1	0	0.500	0.354	5	5	0.494	0.021	2	1	0.494	0.035	0	4	0.484	0.024	34	53	0.448	0.005	5	2	0.510	0.026	0	1	0.472	0.042	0	0
chrII	146333	G	A	75	83	0.520	0.004	41	52	0.489	0.005	51	42	0.491	0.005	59	42	0.481	0.005	1	0	0.500	0.354	8	4	0.494	0.021	2	1	0.494	0.035	0	4	0.484	0.024	36	52	0.448	0.005	5	2	0.510	0.026	0	0	0.472	0.042	0	0
chrII	146444	C	T	93	95	0.521	0.004	63	45	0.489	0.005	56	40	0.491	0.005	80	76	0.482	0.005	2	0	0.500	0.354	4	0	0.494	0.021	0	3	0.494	0.035	7	9	0.484	0.024	72	50	0.448	0.005	4	7	0.510	0.026	3	0	0.472	0.042	0	0
chrII	146609	G	A	109	81	0.521	0.004	47	61	0.489	0.005	60	52	0.491	0.005	60	84	0.482	0.005	0	0	0.500	0.354	8	2	0.494	0.021	0	1	0.494	0.035	7	7	0.484	0.024	48	55	0.448	0.005	6	1	0.510	0.026	1	1	0.476	0.042	0	0
chrII	146672	G	T	80	53	0.521	0.004	44	49	0.489	0.005	65	43	0.491	0.005	52	57	0.483	0.005	0	0	0.500	0.354	7	2	0.494	0.021	1	0	0.494	0.035	10	8	0.484	0.024	49	62	0.448	0.005	6	1	0.511	0.026	2	2	0.478	0.042	0	0
chrII	146699	G	A	61	54	0.521	0.004	40	43	0.489	0.005	59	41	0.491	0.005	48	54	0.483	0.005	0	0	0.500	0.354	7	0	0.494	0.021	1	0	0.494	0.035	7	5	0.484	0.024	39	52	0.448	0.005	6	1	0.511	0.026	1	2	0.478	0.042	0	0
chrII	146992	C	T	69	52	0.521	0.004	59	50	0.489	0.005	66	50	0.492	0.005	49	62	0.483	0.005	0	0	0.500	0.354	2	6	0.494	0.021	1	1	0.494	0.035	6	2	0.484	0.024	62	70	0.447	0.005	4	0	0.511	0.026	1	1	0.476	0.042	4	0
chrII	147197	A	T	65	58	0.521	0.004	46	54	0.489	0.005	62	43	0.492	0.005	48	65	0.483	0.005	0	0	0.500	0.354	1	2	0.492	0.021	0	1	0.496	0.035	4	4	0.484	0.024	53	53	0.448	0.005	3	0	0.509	0.026	0	2	0.479	0.041	1	0
chrII	147484	A	G	60	58	0.520	0.004	52	54	0.490	0.005	28	29	0.491	0.005	41	54	0.484	0.005	0	0	0.500	0.354	2	0	0.493	0.021	0	1	0.496	0.035	0	1	0.484	0.025	41	59	0.449	0.005	3	1	0.509	0.026	0	0	0.483	0.041	0	0
chrII	148172	C	T	83	68	0.518	0.004	61	48	0.492	0.005	56	50	0.491	0.005	59	54	0.483	0.005	0	1	0.500	0.354	3	0	0.496	0.021	2	0	0.492	0.035	5	0	0.485	0.025	59	55	0.448	0.005	0	0	0.509	0.026	4	0	0.479	0.041	0	0
chrII	148327	A	T	90	78	0.518	0.004	35	48	0.492	0.005	67	56	0.491	0.005	48	56	0.483	0.005	0	0	0.500	0.354	3	0	0.496	0.021	0	1	0.492	0.035	2	8	0.485	0.025	50	69	0.448	0.005	3	3	0.509	0.026	2	2	0.479	0.041	0	0
chrII	148429	C	T	79	73	0.518	0.004	46	52	0.492	0.005	50	52	0.491	0.005	54	44	0.483	0.005	0	0	0.500	0.354	2	4	0.496	0.021	2	4	0.492	0.035	0	5	0.485	0.024	52	63	0.447	0.005	3	7	0.509	0.026	0	2	0.479	0.041	0	0
chrII	148600	T	A	111	103	0.518	0.004	60	73	0.492	0.005	53	41	0.491	0.005	68	81	0.483	0.005	0	0	0.500	0.354	6	3	0.496	0.021	0	0	0.492	0.035	3	2	0.485	0.024	38	60	0.447	0.005	6	3	0.509	0.026	0	0	0.484	0.041	0	0
chrII	149026	C	T	72	69	0.519	0.004	43	55	0.492	0.005	51	39	0.492	0.005	64	68	0.483	0.005	0	0	0.500	0.354	5	4	0.495	0.020	2	0	0.491	0.034	1	1	0.488	0.024	36	55	0.447	0.005	4	5	0.510	0.025	0	4	0.480	0.040	0	0
chrII	149182	A	G	74	69	0.517	0.004	43	51	0.492	0.005	49	39	0.492	0.005	46	63	0.486	0.005	0	0	0.500	0.354	5	4	0.498	0.021	1	2	0.491	0.035	5	1	0.490	0.024	44	52	0.449	0.005	4	4	0.505	0.026	1	3	0.480	0.040	0	0
chrII	149400	T	C	79	64	0.518	0.004	44	53	0.492	0.005	38	55	0.493	0.005	58	56	0.486	0.005	0	0	0.500	0.354	0	4	0.494	0.021	0	2	0.491	0.035	2	7	0.490	0.024	46	70	0.449	0.005	3	0	0.507	0.026	1	3	0.479	0.041	0	0
chrII	149872	T	C	81	74	0.518	0.004	38	37	0.492	0.005	75	64	0.495	0.005	53	52	0.487	0.005	1	0	0.500	0.354	3	9	0.496	0.021	1	0	0.491	0.035	1	2	0.489	0.025	66	71	0.450	0.005	3	3	0.508	0.026	1	2	0.480	0.041	0	0
chrII	150200	A	T	58	61	0.518	0.004	35	29	0.491	0.005	57	70	0.495	0.005	37	62	0.487	0.005	2	0	0.500	0.354	5	4	0.494	0.021	0	1	0.493	0.035	0	2	0.489	0.025	48	77	0.449	0.005	11	4	0.509	0.026	0	1	0.480	0.041	0	0
chrII	150513	C	T	33	40	0.517	0.004	30	24	0.490	0.005	24	23	0.494	0.005	37	32	0.487	0.005	0	0	0.500	0.354	2	1	0.496	0.021	0	0	0.495	0.035	2	1	0.492	0.025	25	24	0.447	0.005	1	4	0.512	0.026	0	0	0.481	0.041	0	0
chrII	150781	T	C	102	86	0.517	0.004	68	74	0.491	0.005	39	42	0.494	0.005	74	63	0.487	0.005	0	0	0.500	0.354	3	1	0.496	0.021	0	2	0.497	0.035	2	1	0.492	0.025	44	56	0.447	0.005	0	0	0.515	0.026	3	0	0.481	0.041	0	0
chrII	151212	A	T	74	59	0.517	0.004	41	39	0.492	0.005	27	30	0.493	0.005	47	48	0.487	0.005	0	0	0.500	0.354	1	1	0.498	0.020	0	0	0.494	0.035	0	5	0.495	0.025	29	25	0.448	0.005	1	0	0.513	0.026	0	0	0.478	0.041	0	0
chrII	151397	T	C	80	69	0.517	0.004	65	41	0.492	0.005	49	64	0.493	0.005	50	76	0.487	0.005	0	0	0.500	0.354	1	5	0.498	0.020	2	4	0.494	0.035	1	2	0.495	0.025	49	37	0.448	0.005	0	2	0.513	0.026	0	0	0.478	0.041	0	0
chrII	151407	G	T	77	68	0.517	0.004	60	42	0.492	0.005	48	66	0.493	0.005	53	76	0.487	0.005	0	0	0.500	0.354	1	5	0.498	0.020	3	4	0.494	0.035	1	2	0.495	0.025	46	37	0.448	0.005	0	3	0.513	0.026	0	0	0.478	0.041	0	0
chrII	151574	T	C	81	70	0.518	0.004	42	52	0.494	0.005	69	55	0.492	0.005	60	55	0.487	0.005	0	0	0.500	0.354	9	9	0.497	0.020	1	2	0.492	0.035	2	1	0.495	0.025	68	96	0.449	0.005	2	7	0.515	0.026	1	0	0.478	0.041	0	0
chrII	151682	A	G	91	87	0.518	0.004	55	60	0.494	0.005	73	65	0.492	0.005	73	62	0.487	0.005	0	0	0.500	0.354	4	4	0.497	0.020	3	2	0.492	0.035	2	4	0.495	0.025	57	89	0.449	0.005	2	4	0.515	0.026	1	1	0.478	0.041	0	0
chrII	151709	G	A	107	85	0.518	0.004	61	60	0.494	0.005	79	60	0.492	0.005	72	53	0.487	0.005	0	0	0.500	0.354	3	5	0.497	0.020	2	0	0.492	0.035	5	1	0.495	0.025	50	82	0.449	0.005	5	4	0.515	0.026	1	2	0.478	0.041	0	0
chrII	151724	G	A	100	84	0.518	0.004	52	62	0.494	0.005	71	57	0.492	0.005	62	63	0.487	0.005	0	0	0.500	0.354	3	3	0.497	0.020	2	1	0.492	0.035	5	0	0.495	0.025	50	78	0.449	0.005	7	0	0.515	0.026	1	2	0.478	0.041	0	0
chrII	151946	A	G	110	94	0.518	0.004	61	62	0.494	0.005	55	60	0.493	0.005	72	98	0.487	0.005	1	0	0.500	0.354	3	1	0.498	0.020	2	1	0.492	0.035	2	0	0.495	0.025	37	52	0.448	0.005	4	2	0.515	0.026	0	4	0.478	0.041	0	0
chrII	151976	G	A	112	95	0.518	0.004	66	59	0.494	0.005	48	48	0.491	0.005	74	87	0.488	0.005	1	0	0.500	0.354	4	4	0.497	0.020	2	1	0.491	0.035	2	2	0.496	0.025	36	45	0.448	0.005	4	1	0.515	0.026	0	3	0.478	0.041	0	0
chrII	152073	C	T	96	88	0.518	0.004	66	70	0.495	0.005	43	46	0.491	0.005	61	63	0.488	0.005	0	0	0.500	0.354	2	2	0.497	0.020	3	2	0.491	0.035	2	2	0.495	0.025	37	49	0.448	0.005	0	1	0.515	0.026	0	0	0.481	0.041	0	0
chrII	152204	A	G	80	97	0.518	0.004	65	56	0.495	0.005	53	33	0.490	0.005	70	75	0.488	0.005	0	0	0.500	0.354	6	0	0.498	0.020	2	0	0.491	0.035	4	0	0.493	0.025	36	47	0.448	0.005	4	2	0.513	0.026	0	2	0.481	0.041	0	0
chrII	152451	T	C	79	88	0.518	0.004	45	59	0.496	0.005	41	50	0.490	0.005	50	74	0.489	0.005	0	0	0.500	0.354	2	3	0.498	0.020	6	1	0.491	0.035	6	7	0.494	0.025	34	64	0.448	0.005	7	5	0.514	0.026	0	2	0.481	0.041	0	0
chrII	152455	C	T	79	88	0.518	0.004	45	59	0.496	0.005	41	50	0.490	0.005	50	74	0.489	0.005	0	0	0.500	0.354	2	3	0.498	0.020	6	1	0.491	0.035	6	7	0.494	0.025	34	64	0.448	0.005	7	5	0.514	0.026	0	2	0.481	0.041	0	0
chrII	152506	G	A	78	88	0.518	0.004	42	62	0.496	0.005	44	48	0.490	0.005	55	72	0.489	0.005	0	0	0.500	0.354	1	2	0.498	0.020	5	0	0.491	0.035	4	6	0.494	0.025	39	64	0.448	0.005	7	3	0.514	0.026	1	2	0.481	0.041	0	0
chrII	152528	G	A	70	87	0.518	0.004	42	60	0.496	0.005	49	52	0.490	0.005	58	69	0.489	0.005	0	0	0.500	0.354	0	2	0.498	0.020	6	1	0.491	0.035	2	9	0.494	0.025	40	62	0.448	0.005	5	4	0.514	0.026	1	0	0.481	0.041	0	0
chrII	152612	A	G	68	79	0.519	0.004	36	52	0.497	0.005	55	57	0.491	0.005	52	61	0.488	0.005	0	0	0.500	0.354	3	2	0.498	0.020	2	3	0.491	0.035	0	6	0.492	0.024	46	56	0.448	0.005	9	1	0.514	0.026	2	0	0.481	0.041	0	0
chrII	152624	C	T	59	64	0.519	0.004	36	43	0.497	0.005	52	49	0.491	0.005	45	50	0.488	0.005	0	0	0.500	0.354	6	2	0.498	0.020	2	3	0.491	0.035	0	5	0.492	0.024	47	60	0.448	0.005	6	3	0.514	0.026	1	0	0.481	0.041	0	0
chrII	152750	A	C	71	63	0.519	0.004	52	42	0.497	0.005	40	43	0.491	0.005	41	60	0.488	0.005	0	0	0.500	0.354	6	2	0.498	0.020	2	0	0.491	0.035	0	5	0.492	0.024	42	74	0.448	0.005	10	3	0.514	0.026	0	2	0.481	0.041	0	0
chrII	152894	A	G	71	72	0.518	0.004	44	47	0.496	0.005	29	45	0.489	0.005	46	68	0.486	0.005	0	1	0.500	0.354	0	3	0.500	0.020	0	0	0.489	0.035	1	3	0.493	0.025	32	62	0.449	0.005	1	0	0.515	0.026	1	0	0.481	0.041	0	0
chrII	152949	A	G	83	69	0.518	0.004	35	43	0.496	0.005	36	39	0.489	0.005	46	61	0.486	0.005	0	1	0.500	0.354	1	6	0.500	0.020	1	0	0.489	0.035	2	2	0.493	0.025	32	57	0.449	0.005	0	2	0.515	0.026	2	0	0.481	0.041	0	0
chrII	153007	C	T	74	72	0.517	0.004	37	38	0.497	0.005	39	39	0.491	0.005	42	57	0.486	0.005	0	1	0.500	0.354	4	4	0.500	0.020	3	0	0.492	0.035	2	2	0.490	0.024	28	51	0.450	0.005	0	3	0.513	0.026	2	0	0.486	0.040	0	0
chrII	153732	T	A	34	22	0.518	0.004	22	23	0.498	0.005	16	23	0.490	0.005	25	27	0.487	0.005	0	0	0.500	0.354	2	0	0.496	0.021	0	0	0.491	0.035	0	0	0.496	0.025	17	27	0.451	0.005	1	0	0.517	0.027	0	1	0.488	0.040	0	0
chrII	153787	T	A	49	32	0.518	0.004	31	35	0.498	0.005	23	34	0.490	0.005	37	32	0.487	0.005	0	0	0.500	0.354	0	1	0.496	0.021	0	0	0.491	0.035	2	2	0.496	0.025	26	35	0.451	0.005	1	0	0.517	0.027	0	0	0.488	0.040	0	0
chrII	154001	A	C	83	58	0.518	0.004	34	49	0.498	0.005	42	57	0.489	0.005	53	44	0.487	0.005	0	0	0.500	0.354	7	8	0.497	0.021	0	1	0.491	0.035	6	2	0.495	0.025	46	52	0.451	0.005	0	3	0.518	0.027	2	7	0.489	0.040	0	0
chrII	154142	G	A	69	54	0.518	0.004	39	42	0.497	0.005	53	44	0.490	0.005	50	54	0.488	0.005	0	0	0.500	0.354	4	2	0.499	0.021	0	3	0.492	0.036	5	3	0.492	0.025	41	58	0.451	0.005	0	7	0.517	0.027	2	1	0.485	0.041	0	1
chrII	154160	A	G	68	54	0.518	0.004	34	37	0.497	0.005	52	42	0.490	0.005	39	44	0.488	0.005	0	0	0.500	0.354	4	2	0.499	0.021	0	2	0.492	0.036	4	2	0.492	0.025	42	47	0.451	0.005	0	7	0.517	0.027	2	1	0.485	0.041	0	2
chrII	154235	C	T	69	56	0.518	0.004	34	39	0.497	0.005	44	26	0.490	0.005	34	33	0.488	0.005	0	0	0.500	0.354	0	1	0.499	0.021	0	2	0.492	0.036	3	1	0.492	0.025	38	22	0.451	0.005	2	2	0.517	0.027	0	1	0.485	0.041	0	2
chrII	154740	A	G	74	65	0.518	0.004	54	53	0.498	0.005	20	26	0.490	0.005	41	51	0.489	0.005	0	0	0.500	0.354	6	3	0.498	0.021	0	2	0.489	0.036	0	2	0.500	0.025	24	43	0.451	0.005	1	2	0.518	0.027	2	0	0.486	0.040	0	1
chrII	154799	G	A	76	63	0.518	0.004	53	59	0.498	0.005	21	29	0.490	0.005	51	52	0.489	0.005	0	0	0.500	0.354	5	4	0.498	0.021	0	1	0.489	0.036	2	3	0.500	0.025	26	37	0.451	0.005	1	1	0.518	0.027	1	0	0.486	0.040	1	0
chrII	155354	A	G	46	43	0.519	0.004	19	42	0.498	0.005	17	28	0.490	0.005	28	31	0.491	0.005	0	0	0.500	0.354	1	4	0.498	0.021	2	2	0.489	0.036	2	1	0.499	0.025	9	27	0.450	0.005	1	4	0.519	0.027	0	0	0.486	0.040	0	0
chrII	155451	C	A	33	20	0.519	0.004	17	39	0.498	0.005	20	21	0.490	0.005	23	25	0.491	0.005	0	0	0.500	0.354	0	1	0.498	0.021	0	0	0.489	0.036	0	0	0.499	0.025	11	23	0.450	0.005	0	0	0.519	0.027	0	0	0.486	0.040	0	0
chrII	155591	C	T	17	25	0.519	0.004	17	12	0.498	0.005	20	17	0.490	0.005	9	25	0.491	0.005	0	0	0.500	0.354	2	0	0.498	0.021	0	1	0.489	0.036	6	0	0.499	0.025	17	24	0.450	0.005	0	0	0.519	0.027	0	0	0.486	0.040	0	0
chrII	155739	T	G	26	14	0.519	0.004	25	22	0.498	0.005	14	15	0.490	0.005	19	16	0.491	0.005	0	0	0.500	0.354	0	1	0.498	0.021	0	0	0.489	0.036	2	0	0.499	0.025	10	20	0.450	0.005	0	3	0.519	0.027	0	0	0.486	0.040	0	0
chrII	155783	A	G	34	25	0.519	0.004	32	25	0.498	0.005	17	17	0.490	0.005	25	21	0.491	0.005	0	0	0.500	0.354	0	2	0.498	0.021	0	0	0.489	0.036	2	0	0.499	0.025	14	21	0.450	0.005	2	4	0.519	0.027	0	0	0.486	0.040	0	0
chrII	155846	C	T	30	24	0.519	0.004	38	24	0.498	0.005	13	13	0.490	0.005	27	29	0.491	0.005	0	0	0.500	0.354	0	1	0.498	0.021	0	0	0.489	0.036	0	0	0.499	0.025	14	14	0.450	0.005	2	2	0.519	0.027	0	0	0.486	0.040	0	0
chrII	155972	C	T	54	43	0.519	0.004	36	39	0.498	0.005	17	26	0.490	0.005	31	36	0.491	0.005	0	0	0.500	0.354	0	2	0.498	0.021	0	0	0.489	0.036	0	0	0.499	0.025	21	28	0.450	0.005	0	0	0.519	0.027	2	0	0.486	0.040	0	0
chrII	156194	C	T	52	32	0.519	0.004	58	23	0.498	0.005	29	18	0.490	0.005	29	28	0.491	0.005	0	0	0.500	0.354	2	0	0.498	0.021	1	2	0.489	0.036	0	0	0.499	0.025	18	10	0.450	0.005	0	2	0.519	0.027	0	0	0.487	0.040	0	0
chrII	156203	C	A	48	31	0.519	0.004	53	26	0.498	0.005	31	18	0.490	0.005	31	29	0.491	0.005	0	0	0.500	0.354	2	0	0.498	0.021	1	2	0.489	0.036	0	0	0.499	0.025	16	9	0.450	0.005	0	1	0.519	0.027	0	0	0.487	0.040	0	0
chrII	158114	A	G	68	70	0.521	0.004	44	51	0.499	0.005	61	64	0.491	0.005	54	53	0.491	0.005	0	0	0.500	0.354	13	9	0.506	0.021	2	2	0.491	0.037	3	6	0.499	0.025	61	70	0.452	0.005	3	6	0.517	0.028	8	8	0.486	0.040	0	1
chrII	158449	G	A	34	24	0.521	0.004	29	26	0.499	0.005	20	28	0.492	0.005	24	37	0.492	0.005	0	0	0.500	0.354	4	0	0.502	0.021	0	1	0.490	0.037	1	0	0.504	0.025	20	31	0.453	0.005	0	0	0.517	0.028	0	1	0.484	0.039	0	0
chrII	158591	C	T	36	39	0.521	0.004	20	29	0.499	0.005	23	23	0.492	0.005	27	29	0.492	0.005	0	0	0.500	0.354	1	2	0.502	0.021	0	1	0.490	0.037	5	0	0.504	0.025	34	27	0.453	0.005	0	0	0.517	0.028	0	2	0.484	0.039	0	0
chrII	158800	G	T	85	79	0.519	0.004	37	35	0.499	0.005	70	68	0.492	0.005	50	44	0.492	0.005	0	0	0.500	0.354	5	9	0.505	0.021	4	1	0.490	0.038	4	6	0.504	0.025	60	69	0.452	0.005	7	1	0.517	0.028	5	0	0.488	0.040	0	0
chrII	158803	A	G	85	79	0.519	0.004	37	35	0.499	0.005	70	68	0.492	0.005	50	44	0.492	0.005	0	0	0.500	0.354	5	9	0.505	0.021	4	1	0.490	0.038	4	6	0.504	0.025	60	69	0.452	0.005	7	1	0.517	0.028	5	0	0.488	0.040	0	0
chrII	158953	G	A	77	78	0.520	0.004	52	57	0.499	0.005	100	86	0.492	0.005	61	66	0.491	0.005	0	0	0.500	0.354	14	18	0.504	0.021	4	6	0.490	0.038	12	10	0.504	0.025	79	103	0.451	0.005	4	10	0.519	0.028	0	4	0.487	0.040	2	0
chrII	159079	C	T	77	58	0.520	0.004	37	48	0.499	0.005	94	108	0.492	0.005	73	60	0.491	0.005	0	0	0.500	0.354	6	11	0.504	0.021	4	2	0.490	0.038	11	7	0.508	0.025	103	95	0.452	0.005	6	5	0.518	0.028	3	5	0.487	0.040	0	0
chrII	159139	T	G	78	83	0.520	0.004	43	56	0.499	0.005	89	104	0.492	0.005	75	48	0.491	0.005	0	0	0.500	0.354	10	8	0.504	0.021	4	5	0.490	0.038	13	5	0.508	0.025	89	117	0.452	0.005	8	8	0.518	0.028	4	9	0.487	0.040	0	0
chrII	159797	C	T	63	65	0.521	0.004	29	33	0.500	0.005	47	70	0.493	0.005	40	48	0.492	0.005	0	0	0.500	0.354	2	3	0.504	0.021	1	4	0.490	0.038	3	0	0.507	0.025	49	66	0.453	0.005	1	3	0.519	0.028	0	0	0.488	0.040	0	0
chrII	159857	C	G	66	76	0.521	0.004	36	51	0.500	0.005	43	76	0.493	0.005	46	63	0.492	0.005	0	0	0.500	0.354	0	4	0.502	0.021	0	1	0.490	0.038	8	0	0.509	0.025	66	81	0.453	0.005	2	5	0.523	0.028	0	0	0.488	0.040	0	0
chrII	159891	A	C	71	75	0.521	0.004	31	46	0.500	0.005	47	66	0.493	0.005	41	58	0.492	0.005	0	0	0.500	0.354	1	4	0.502	0.021	0	0	0.490	0.038	6	0	0.509	0.025	63	75	0.453	0.005	1	5	0.523	0.028	3	4	0.488	0.040	0	0
chrII	159926	C	A	63	66	0.521	0.004	24	46	0.500	0.005	39	69	0.493	0.005	38	52	0.494	0.005	0	0	0.500	0.354	2	4	0.502	0.022	0	2	0.490	0.038	4	2	0.509	0.025	60	89	0.452	0.005	2	6	0.520	0.028	2	7	0.488	0.040	0	0
chrII	160143	T	G	60	59	0.520	0.004	34	55	0.499	0.005	79	100	0.494	0.005	60	55	0.495	0.005	0	2	0.500	0.354	11	8	0.502	0.021	4	6	0.490	0.038	2	2	0.509	0.025	72	105	0.453	0.005	4	5	0.519	0.028	1	0	0.488	0.040	0	0
chrII	160403	G	T	83	66	0.520	0.004	40	49	0.501	0.005	74	78	0.495	0.005	47	49	0.494	0.005	0	0	0.500	0.354	12	6	0.502	0.021	2	2	0.493	0.038	7	8	0.513	0.025	82	69	0.453	0.005	9	4	0.518	0.028	3	2	0.486	0.040	0	0
chrII	160810	T	G	48	65	0.520	0.004	41	26	0.500	0.005	52	68	0.495	0.005	61	54	0.494	0.005	0	0	0.500	0.354	9	3	0.502	0.021	0	1	0.493	0.038	1	1	0.514	0.025	56	46	0.452	0.005	0	2	0.518	0.028	4	1	0.483	0.039	0	0
chrII	161065	G	A	62	78	0.519	0.004	43	36	0.501	0.005	39	28	0.495	0.005	70	55	0.494	0.005	0	0	0.500	0.354	0	0	0.505	0.021	0	0	0.493	0.038	1	0	0.514	0.025	37	28	0.450	0.005	2	0	0.519	0.028	0	0	0.481	0.038	0	0
chrII	161297	G	A	81	83	0.519	0.004	55	48	0.502	0.005	42	39	0.497	0.005	75	59	0.494	0.005	0	0	0.500	0.354	4	7	0.504	0.021	8	3	0.491	0.038	3	8	0.514	0.025	41	35	0.450	0.005	4	4	0.519	0.028	3	2	0.486	0.040	0	0
chrII	161484	T	G	11	14	0.519	0.004	7	8	0.502	0.005	5	7	0.497	0.005	16	22	0.495	0.005	0	0	0.500	0.354	0	0	0.504	0.021	0	0	0.491	0.038	0	0	0.512	0.025	16	10	0.450	0.005	0	0	0.520	0.027	0	0	0.490	0.039	0	0
chrII	161687	T	C	71	63	0.519	0.004	31	42	0.502	0.005	30	35	0.497	0.005	39	60	0.495	0.005	0	0	0.500	0.354	3	1	0.504	0.021	0	0	0.491	0.038	1	3	0.512	0.025	42	45	0.450	0.005	2	10	0.520	0.027	3	0	0.490	0.039	1	0
chrII	161757	G	A	77	66	0.518	0.004	46	48	0.503	0.005	33	33	0.497	0.005	49	61	0.495	0.005	0	0	0.500	0.354	2	2	0.504	0.021	0	0	0.491	0.038	3	3	0.512	0.025	38	43	0.451	0.005	2	5	0.520	0.027	4	0	0.490	0.039	1	0
chrII	161840	T	C	66	55	0.519	0.004	46	37	0.503	0.005	35	38	0.496	0.005	41	47	0.495	0.005	0	0	0.500	0.354	3	0	0.504	0.021	0	0	0.491	0.038	2	1	0.513	0.024	44	61	0.451	0.005	0	0	0.518	0.027	1	0	0.490	0.039	1	0
chrII	162251	A	G	85	93	0.519	0.004	62	58	0.501	0.005	74	64	0.494	0.005	61	58	0.493	0.005	0	4	0.500	0.354	5	5	0.504	0.021	1	3	0.491	0.038	5	3	0.510	0.024	71	62	0.451	0.005	1	0	0.516	0.027	0	0	0.493	0.039	0	0
chrII	162420	T	C	64	80	0.520	0.004	42	42	0.502	0.005	50	57	0.495	0.005	51	42	0.495	0.005	0	0	0.500	0.354	4	3	0.501	0.021	2	3	0.491	0.038	5	2	0.511	0.024	52	62	0.451	0.005	6	4	0.516	0.027	1	4	0.493	0.039	0	0
chrII	162773	T	C	22	20	0.520	0.004	13	15	0.502	0.005	5	13	0.495	0.005	14	22	0.494	0.005	0	0	0.500	0.354	0	2	0.505	0.021	1	0	0.491	0.038	0	0	0.507	0.024	4	5	0.451	0.005	0	0	0.518	0.027	2	0	0.491	0.038	0	0
chrII	163080	G	A	44	29	0.521	0.004	19	33	0.501	0.005	29	31	0.494	0.005	35	28	0.495	0.005	0	0	0.500	0.354	1	2	0.505	0.021	4	0	0.494	0.038	0	1	0.508	0.024	25	29	0.450	0.005	0	1	0.517	0.027	2	1	0.491	0.038	0	0
chrII	163180	C	T	84	65	0.521	0.004	38	44	0.501	0.005	61	78	0.494	0.005	53	53	0.495	0.005	0	0	0.500	0.354	8	2	0.505	0.021	5	3	0.494	0.038	5	2	0.508	0.024	54	73	0.450	0.005	6	6	0.517	0.027	2	12	0.491	0.038	0	0
chrII	163349	G	T	87	84	0.522	0.004	55	58	0.500	0.005	56	74	0.494	0.005	69	79	0.494	0.005	0	0	0.500	0.354	8	8	0.505	0.021	4	0	0.494	0.038	8	3	0.508	0.024	63	81	0.449	0.005	5	4	0.516	0.027	3	4	0.491	0.038	0	0
chrII	163497	A	G	89	85	0.521	0.004	43	54	0.500	0.005	60	62	0.493	0.005	60	72	0.494	0.005	0	0	0.500	0.354	7	9	0.505	0.021	3	7	0.494	0.038	1	4	0.508	0.024	80	92	0.448	0.005	4	3	0.514	0.027	3	0	0.491	0.038	0	0
chrII	163787	A	C	80	68	0.522	0.004	41	43	0.500	0.005	63	58	0.493	0.005	50	58	0.494	0.005	0	0	0.500	0.354	6	4	0.505	0.021	6	5	0.492	0.038	5	4	0.508	0.024	64	62	0.448	0.005	2	2	0.514	0.027	2	2	0.491	0.038	0	0
chrII	163854	T	C	63	71	0.522	0.004	27	34	0.500	0.005	55	59	0.493	0.005	39	34	0.494	0.005	0	0	0.500	0.354	7	4	0.505	0.021	4	2	0.492	0.038	1	3	0.508	0.024	50	47	0.448	0.005	1	1	0.514	0.027	0	5	0.491	0.038	0	0
chrII	163892	C	T	54	77	0.522	0.004	19	43	0.499	0.005	55	55	0.492	0.005	41	51	0.496	0.005	0	0	0.500	0.354	6	4	0.502	0.021	2	2	0.492	0.038	1	5	0.511	0.024	42	59	0.448	0.005	0	4	0.517	0.027	0	5	0.490	0.038	0	0
chrII	163967	A	G	56	63	0.522	0.004	29	38	0.499	0.005	54	50	0.492	0.005	51	42	0.496	0.005	0	0	0.500	0.354	6	1	0.502	0.021	1	0	0.492	0.038	0	6	0.511	0.024	33	54	0.448	0.005	2	2	0.517	0.027	0	2	0.490	0.038	0	0
chrII	163989	G	A	52	62	0.522	0.004	34	36	0.499	0.005	46	45	0.492	0.005	47	39	0.496	0.005	0	0	0.500	0.354	2	1	0.502	0.021	0	0	0.492	0.038	0	5	0.511	0.024	33	48	0.448	0.005	2	1	0.517	0.027	0	2	0.490	0.038	0	0
chrII	164166	G	C	33	33	0.522	0.004	20	27	0.499	0.005	55	54	0.493	0.005	31	17	0.496	0.005	0	0	0.500	0.354	4	3	0.504	0.021	0	1	0.492	0.038	0	2	0.511	0.024	44	55	0.448	0.005	0	0	0.518	0.027	2	0	0.490	0.038	0	0
chrII	164378	T	C	33	44	0.522	0.004	23	30	0.498	0.005	37	47	0.493	0.005	31	28	0.496	0.005	0	0	0.500	0.354	10	6	0.502	0.021	5	6	0.492	0.038	7	6	0.511	0.024	55	45	0.447	0.005	5	3	0.515	0.027	1	1	0.490	0.038	0	0
chrII	164419	T	C	25	50	0.522	0.004	21	25	0.498	0.005	24	25	0.493	0.005	23	28	0.496	0.005	0	0	0.500	0.354	8	2	0.502	0.021	0	3	0.492	0.038	2	4	0.511	0.024	37	33	0.446	0.005	2	1	0.515	0.027	0	1	0.490	0.038	0	0
chrII	164827	A	G	78	60	0.521	0.004	56	43	0.497	0.005	44	34	0.491	0.005	46	52	0.495	0.005	2	0	0.500	0.354	2	3	0.502	0.021	0	2	0.489	0.038	2	1	0.510	0.024	36	43	0.446	0.005	2	1	0.517	0.027	2	0	0.490	0.038	0	0
chrII	164828	C	T	78	60	0.521	0.004	56	43	0.497	0.005	44	34	0.491	0.005	46	52	0.495	0.005	2	0	0.500	0.354	2	3	0.502	0.021	0	2	0.489	0.038	2	1	0.510	0.024	36	43	0.446	0.005	2	1	0.517	0.027	2	0	0.490	0.038	0	0
chrII	164914	A	G	65	43	0.520	0.004	32	34	0.496	0.005	31	48	0.492	0.005	45	53	0.495	0.005	1	0	0.500	0.354	1	1	0.502	0.021	0	6	0.489	0.038	2	2	0.511	0.024	34	59	0.446	0.005	1	1	0.515	0.027	4	0	0.490	0.038	0	0
chrII	164995	T	G	39	44	0.520	0.004	35	28	0.496	0.005	29	38	0.492	0.005	42	43	0.495	0.005	0	0	0.500	0.354	2	0	0.502	0.021	1	0	0.491	0.037	0	1	0.509	0.024	26	64	0.446	0.005	1	0	0.516	0.027	2	1	0.490	0.038	0	0
chrII	165048	C	T	29	25	0.520	0.004	23	17	0.496	0.005	30	30	0.492	0.005	26	27	0.495	0.005	0	0	0.500	0.354	0	0	0.502	0.021	0	0	0.491	0.037	0	0	0.509	0.024	18	46	0.446	0.005	2	0	0.516	0.027	2	2	0.490	0.038	0	0
chrII	165107	A	G	44	28	0.520	0.004	22	23	0.496	0.005	31	28	0.492	0.005	32	38	0.495	0.005	0	0	0.500	0.354	1	0	0.502	0.021	2	0	0.491	0.037	0	0	0.509	0.024	22	46	0.446	0.005	2	1	0.516	0.027	2	0	0.490	0.038	0	0
chrII	165259	G	A	77	55	0.519	0.004	37	53	0.495	0.005	48	56	0.490	0.005	54	54	0.495	0.005	0	0	0.500	0.354	19	12	0.499	0.021	6	6	0.494	0.037	8	4	0.508	0.024	46	60	0.446	0.005	7	8	0.515	0.026	5	8	0.490	0.038	0	0
chrII	165299	G	A	61	69	0.519	0.004	36	53	0.495	0.005	50	58	0.490	0.005	51	47	0.495	0.005	0	0	0.500	0.354	16	17	0.499	0.021	4	5	0.494	0.037	11	3	0.508	0.024	48	59	0.446	0.005	9	5	0.515	0.026	4	6	0.490	0.038	0	0
chrII	165525	G	A	56	43	0.517	0.004	32	31	0.493	0.005	43	56	0.491	0.005	31	37	0.494	0.005	0	0	0.500	0.354	1	2	0.497	0.021	2	0	0.494	0.037	8	0	0.510	0.024	38	53	0.445	0.005	3	0	0.513	0.026	0	0	0.490	0.038	0	0
chrII	165680	A	C	47	39	0.515	0.004	29	26	0.493	0.005	16	27	0.491	0.005	25	35	0.494	0.005	0	0	0.500	0.354	1	3	0.497	0.021	0	2	0.497	0.037	1	2	0.510	0.024	17	26	0.445	0.005	0	0	0.512	0.026	0	1	0.490	0.038	0	0
chrII	165729	T	C	51	36	0.515	0.004	37	21	0.493	0.005	16	26	0.491	0.005	35	34	0.494	0.005	0	0	0.500	0.354	4	6	0.497	0.021	0	0	0.497	0.037	2	1	0.510	0.024	19	30	0.445	0.005	0	0	0.512	0.026	0	2	0.490	0.038	0	0
chrII	165877	T	C	15	0	0.515	0.004	6	6	0.493	0.005	1	3	0.493	0.005	6	3	0.494	0.005	0	0	0.500	0.354	0	2	0.495	0.020	0	0	0.497	0.037	0	0	0.508	0.023	0	4	0.445	0.005	0	0	0.508	0.026	0	0	0.490	0.038	0	0
chrII	166019	T	C	19	9	0.515	0.004	17	9	0.492	0.005	10	9	0.493	0.005	17	8	0.496	0.005	0	0	0.500	0.354	0	2	0.497	0.020	0	0	0.497	0.037	0	0	0.509	0.024	9	14	0.445	0.005	2	0	0.508	0.026	0	0	0.490	0.038	0	0
chrII	166027	T	C	20	9	0.515	0.004	17	9	0.492	0.005	10	7	0.493	0.005	18	7	0.496	0.005	0	0	0.500	0.354	0	2	0.497	0.020	0	0	0.497	0.037	0	0	0.509	0.024	9	14	0.445	0.005	2	0	0.508	0.026	0	0	0.490	0.038	0	0
chrII	166311	C	T	36	33	0.515	0.004	21	26	0.494	0.005	16	10	0.493	0.005	26	22	0.495	0.005	0	0	0.500	0.354	2	0	0.494	0.020	2	2	0.494	0.036	0	2	0.509	0.024	18	13	0.446	0.005	4	0	0.508	0.026	0	1	0.490	0.038	0	0
chrII	166544	G	A	44	43	0.515	0.004	25	42	0.494	0.005	21	19	0.493	0.005	32	48	0.496	0.005	0	0	0.500	0.354	5	2	0.496	0.021	6	2	0.497	0.036	4	2	0.512	0.024	23	32	0.446	0.005	2	1	0.508	0.026	1	0	0.490	0.038	0	0
chrII	166572	C	T	41	40	0.516	0.004	20	37	0.493	0.005	23	16	0.493	0.005	30	40	0.496	0.005	0	0	0.500	0.354	6	2	0.496	0.021	2	3	0.497	0.036	3	2	0.515	0.024	22	36	0.447	0.005	2	0	0.506	0.026	0	2	0.494	0.038	0	0
chrII	166703	G	A	46	36	0.516	0.004	33	29	0.493	0.005	21	29	0.493	0.005	39	39	0.496	0.005	0	0	0.500	0.354	1	1	0.496	0.021	2	4	0.497	0.036	2	0	0.515	0.024	33	39	0.447	0.005	0	2	0.506	0.026	0	2	0.494	0.038	0	0
chrII	166909	C	G	63	66	0.515	0.004	44	42	0.495	0.005	42	44	0.493	0.005	55	52	0.495	0.005	0	0	0.500	0.354	3	4	0.496	0.021	1	1	0.497	0.036	1	1	0.515	0.024	47	60	0.447	0.005	0	3	0.506	0.026	0	5	0.491	0.037	0	0
chrII	167174	A	G	66	48	0.515	0.004	31	46	0.495	0.005	47	48	0.492	0.005	37	55	0.496	0.005	0	0	0.500	0.354	4	4	0.496	0.021	5	2	0.495	0.037	0	4	0.515	0.024	43	57	0.447	0.005	0	0	0.507	0.026	0	3	0.489	0.037	0	0
chrII	167373	C	T	44	29	0.515	0.004	39	30	0.495	0.005	18	29	0.491	0.005	46	24	0.496	0.005	0	0	0.500	0.354	0	2	0.496	0.021	0	0	0.495	0.037	2	2	0.516	0.024	29	31	0.447	0.005	0	2	0.507	0.026	0	0	0.489	0.038	0	0
chrII	167426	G	A	60	24	0.516	0.004	47	34	0.494	0.005	17	23	0.492	0.005	47	27	0.497	0.005	0	0	0.500	0.354	0	2	0.499	0.021	0	0	0.495	0.037	2	0	0.515	0.024	24	27	0.446	0.005	0	0	0.507	0.026	2	0	0.489	0.038	0	0
chrII	167527	G	A	42	38	0.516	0.004	38	27	0.496	0.005	11	15	0.493	0.005	37	29	0.497	0.005	0	0	0.500	0.354	0	2	0.495	0.021	0	0	0.492	0.037	0	0	0.515	0.024	15	19	0.448	0.005	0	0	0.500	0.026	2	1	0.489	0.038	0	0
chrII	167897	A	G	36	28	0.515	0.004	22	17	0.496	0.005	17	12	0.492	0.005	32	27	0.497	0.005	0	0	0.500	0.354	0	2	0.494	0.021	2	0	0.492	0.037	1	1	0.517	0.024	16	22	0.446	0.005	0	0	0.503	0.026	1	2	0.487	0.038	0	0
chrII	168036	A	C	33	33	0.515	0.004	14	18	0.496	0.005	30	32	0.492	0.005	22	20	0.497	0.005	0	0	0.500	0.354	0	4	0.494	0.021	2	0	0.492	0.037	2	5	0.517	0.024	30	35	0.446	0.005	0	0	0.503	0.026	0	1	0.487	0.038	0	0
chrII	168065	T	C	43	41	0.515	0.004	17	22	0.496	0.005	39	36	0.491	0.005	27	31	0.497	0.005	0	0	0.500	0.354	0	4	0.494	0.021	2	0	0.492	0.037	2	8	0.516	0.025	45	38	0.446	0.005	0	0	0.503	0.026	0	4	0.489	0.038	0	0
chrII	168150	C	G	43	34	0.515	0.004	17	28	0.495	0.005	51	45	0.491	0.005	31	27	0.497	0.005	0	0	0.500	0.354	1	5	0.495	0.021	5	0	0.492	0.037	0	9	0.518	0.024	50	56	0.447	0.005	2	4	0.505	0.026	2	1	0.489	0.038	0	0
chrII	168194	G	A	46	41	0.515	0.004	22	25	0.495	0.005	56	58	0.491	0.005	41	26	0.497	0.005	0	0	0.500	0.354	4	6	0.495	0.021	2	1	0.492	0.037	3	8	0.518	0.024	55	69	0.447	0.005	4	4	0.505	0.026	5	5	0.489	0.038	0	0
chrII	168448	T	C	51	56	0.515	0.004	39	39	0.494	0.005	43	52	0.490	0.005	41	38	0.497	0.005	0	1	0.500	0.354	0	4	0.495	0.021	0	1	0.492	0.037	1	2	0.518	0.024	49	46	0.446	0.005	0	1	0.505	0.026	0	0	0.489	0.038	0	0
chrII	168467	T	G	50	51	0.515	0.004	34	35	0.494	0.005	37	51	0.490	0.005	39	42	0.497	0.005	0	1	0.500	0.354	0	1	0.495	0.021	0	0	0.492	0.037	2	2	0.518	0.024	42	40	0.446	0.005	0	1	0.505	0.026	0	0	0.489	0.038	0	0
chrII	168536	A	G	56	54	0.515	0.004	35	40	0.494	0.005	31	53	0.490	0.005	38	56	0.497	0.005	1	0	0.500	0.354	3	0	0.495	0.021	0	1	0.492	0.037	3	1	0.518	0.024	30	33	0.446	0.005	1	0	0.505	0.026	0	0	0.489	0.038	0	0
chrII	168653	G	A	63	76	0.514	0.004	52	36	0.495	0.005	40	39	0.489	0.005	53	64	0.498	0.005	1	0	0.500	0.354	6	4	0.496	0.021	2	1	0.492	0.037	0	2	0.518	0.025	29	42	0.446	0.005	2	1	0.505	0.026	0	1	0.489	0.038	0	0
chrII	168711	C	T	77	77	0.514	0.004	45	48	0.494	0.005	35	32	0.490	0.005	63	62	0.497	0.005	0	0	0.500	0.354	1	2	0.497	0.021	1	1	0.492	0.037	0	0	0.518	0.025	28	39	0.447	0.005	3	3	0.505	0.026	0	1	0.487	0.038	0	0
chrII	168731	A	G	83	92	0.514	0.004	41	55	0.494	0.005	35	34	0.490	0.005	71	66	0.497	0.005	0	0	0.500	0.354	1	1	0.497	0.021	2	0	0.492	0.037	0	0	0.518	0.025	25	45	0.447	0.005	4	4	0.505	0.026	0	0	0.487	0.038	0	0
chrII	168747	A	G	83	95	0.514	0.004	39	54	0.494	0.005	33	39	0.490	0.005	73	69	0.497	0.005	0	0	0.500	0.354	0	1	0.497	0.021	2	0	0.492	0.037	0	0	0.518	0.025	26	46	0.447	0.005	3	5	0.505	0.026	0	0	0.487	0.038	0	0
chrII	168775	A	T	75	77	0.514	0.004	38	46	0.494	0.005	37	39	0.490	0.005	70	58	0.497	0.005	0	0	0.500	0.354	0	1	0.497	0.021	1	0	0.492	0.037	2	0	0.518	0.025	30	49	0.447	0.005	1	5	0.505	0.026	0	0	0.487	0.038	0	0
chrII	168802	T	C	70	80	0.514	0.004	36	47	0.494	0.005	31	33	0.490	0.005	63	59	0.497	0.005	0	0	0.500	0.354	1	2	0.497	0.021	1	0	0.492	0.037	2	0	0.518	0.025	31	43	0.447	0.005	1	2	0.505	0.026	0	0	0.487	0.038	0	0
chrII	168980	C	T	83	86	0.514	0.004	44	44	0.494	0.005	38	45	0.490	0.005	53	65	0.497	0.005	0	0	0.500	0.354	4	2	0.497	0.021	1	2	0.492	0.037	4	4	0.518	0.025	38	50	0.447	0.005	5	7	0.505	0.026	6	0	0.487	0.038	0	0
chrII	169483	A	G	35	28	0.512	0.004	15	17	0.490	0.005	28	33	0.490	0.005	27	36	0.497	0.005	0	0	0.500	0.354	0	0	0.497	0.020	0	1	0.491	0.036	1	1	0.518	0.025	23	36	0.445	0.005	0	0	0.504	0.026	1	0	0.487	0.037	0	0
chrII	169496	G	C	33	31	0.512	0.004	15	17	0.490	0.005	34	39	0.490	0.005	29	34	0.497	0.005	0	0	0.500	0.354	0	0	0.497	0.020	0	1	0.491	0.036	2	1	0.518	0.025	25	36	0.445	0.005	0	0	0.504	0.026	2	0	0.487	0.037	0	0
chrII	169566	G	T	42	38	0.512	0.004	19	21	0.491	0.005	38	48	0.489	0.005	39	31	0.498	0.005	0	0	0.500	0.354	2	0	0.497	0.020	0	0	0.491	0.036	2	2	0.518	0.025	33	39	0.446	0.005	1	0	0.504	0.026	4	2	0.487	0.038	0	0
chrII	169589	A	G	43	45	0.512	0.004	21	24	0.491	0.005	39	53	0.489	0.005	41	32	0.498	0.005	0	0	0.500	0.354	4	0	0.497	0.020	2	0	0.491	0.036	0	2	0.518	0.025	46	49	0.446	0.005	5	0	0.504	0.026	2	3	0.487	0.038	0	0
chrII	169621	C	T	40	47	0.512	0.004	24	21	0.491	0.005	49	57	0.489	0.005	39	34	0.498	0.005	0	0	0.500	0.354	4	1	0.497	0.020	2	0	0.491	0.036	0	2	0.518	0.025	45	45	0.446	0.005	5	0	0.504	0.026	2	2	0.487	0.038	0	0
chrII	169820	G	T	72	54	0.512	0.004	33	39	0.490	0.005	90	75	0.488	0.005	54	47	0.498	0.005	2	0	0.500	0.354	7	9	0.502	0.020	2	10	0.496	0.036	8	4	0.518	0.025	59	85	0.445	0.005	8	3	0.506	0.026	1	0	0.487	0.038	0	0
chrII	169875	T	C	73	61	0.512	0.004	40	32	0.490	0.005	70	75	0.487	0.005	59	47	0.499	0.005	2	0	0.500	0.354	9	4	0.502	0.020	3	4	0.496	0.036	10	7	0.518	0.025	54	98	0.445	0.005	5	4	0.505	0.026	2	4	0.491	0.037	0	0
chrII	170167	C	G	48	58	0.512	0.004	37	33	0.491	0.005	19	16	0.486	0.005	45	35	0.500	0.005	0	0	0.500	0.354	2	0	0.501	0.020	2	0	0.498	0.036	0	0	0.516	0.025	23	20	0.446	0.005	0	2	0.500	0.026	0	0	0.491	0.037	0	0
chrII	170206	G	T	38	28	0.512	0.004	24	19	0.491	0.005	11	6	0.486	0.005	27	23	0.500	0.005	0	0	0.500	0.354	0	0	0.501	0.020	0	0	0.498	0.036	0	0	0.516	0.025	18	7	0.446	0.005	0	0	0.500	0.026	0	0	0.491	0.037	0	0
chrII	170207	C	T	38	28	0.512	0.004	24	19	0.491	0.005	11	6	0.486	0.005	27	23	0.500	0.005	0	0	0.500	0.354	0	0	0.501	0.020	0	0	0.498	0.036	0	0	0.516	0.025	18	7	0.446	0.005	0	0	0.500	0.026	0	0	0.491	0.037	0	0
chrII	170208	C	T	38	28	0.512	0.004	24	19	0.491	0.005	11	6	0.486	0.005	27	23	0.500	0.005	0	0	0.500	0.354	0	0	0.501	0.020	0	0	0.498	0.036	0	0	0.516	0.025	18	7	0.446	0.005	0	0	0.500	0.026	0	0	0.491	0.037	0	0
chrII	170320	A	C	92	61	0.512	0.004	53	52	0.491	0.005	16	8	0.486	0.005	49	50	0.500	0.005	0	0	0.500	0.354	0	3	0.501	0.020	0	0	0.498	0.036	0	2	0.517	0.024	24	23	0.446	0.005	1	0	0.501	0.026	2	0	0.491	0.037	0	0
chrII	170442	T	C	78	58	0.511	0.004	39	43	0.492	0.005	26	25	0.487	0.005	45	46	0.500	0.005	0	0	0.500	0.354	1	1	0.501	0.020	0	0	0.498	0.036	1	1	0.517	0.024	28	31	0.447	0.005	3	0	0.501	0.026	0	0	0.491	0.037	0	0
chrII	170790	T	C	94	72	0.511	0.004	46	60	0.492	0.005	29	25	0.486	0.005	55	64	0.502	0.005	0	0	0.500	0.354	0	2	0.503	0.020	0	0	0.501	0.036	1	0	0.517	0.024	22	48	0.448	0.005	0	0	0.502	0.026	0	3	0.491	0.037	0	0
chrII	171183	G	T	57	62	0.509	0.004	43	59	0.492	0.005	40	26	0.487	0.005	53	51	0.502	0.005	0	0	0.500	0.354	4	6	0.503	0.020	2	1	0.499	0.036	0	4	0.514	0.024	33	54	0.449	0.005	3	2	0.502	0.026	0	0	0.491	0.037	0	0
chrII	171433	A	G	66	73	0.508	0.004	52	57	0.492	0.005	26	37	0.486	0.005	66	65	0.501	0.005	0	0	0.500	0.354	0	0	0.503	0.020	0	0	0.499	0.036	4	2	0.515	0.024	25	50	0.449	0.005	2	2	0.502	0.026	2	0	0.493	0.037	0	0
chrII	171570	A	G	70	60	0.508	0.004	49	52	0.491	0.005	38	59	0.487	0.005	57	53	0.501	0.005	0	0	0.500	0.354	4	2	0.503	0.020	3	2	0.495	0.035	4	3	0.514	0.024	64	59	0.449	0.005	6	4	0.502	0.026	0	2	0.493	0.037	0	0
chrII	171612	G	C	82	69	0.508	0.004	60	56	0.490	0.005	65	67	0.487	0.005	61	70	0.502	0.005	0	0	0.500	0.354	13	7	0.503	0.020	6	3	0.495	0.035	9	8	0.514	0.024	77	85	0.450	0.005	11	6	0.502	0.026	0	2	0.493	0.037	0	0
chrII	172028	G	C	86	83	0.508	0.004	56	49	0.490	0.005	79	111	0.487	0.005	64	64	0.502	0.005	0	0	0.500	0.354	7	5	0.502	0.020	2	4	0.495	0.035	8	8	0.513	0.024	85	100	0.449	0.005	3	4	0.502	0.026	1	2	0.493	0.037	1	0
chrII	172038	T	A	84	83	0.508	0.004	52	47	0.490	0.005	81	113	0.487	0.005	63	59	0.502	0.005	0	0	0.500	0.354	7	6	0.502	0.020	2	4	0.495	0.035	8	8	0.513	0.024	87	97	0.449	0.005	2	5	0.502	0.026	2	2	0.493	0.037	1	0
chrII	172113	T	C	78	61	0.508	0.004	49	47	0.490	0.005	76	85	0.487	0.005	54	53	0.502	0.005	0	0	0.500	0.354	8	7	0.502	0.020	1	3	0.495	0.035	2	7	0.513	0.024	71	82	0.449	0.005	2	8	0.502	0.026	2	2	0.493	0.037	0	1
chrII	172223	A	G	48	53	0.508	0.004	52	49	0.490	0.005	53	65	0.487	0.005	47	35	0.502	0.005	0	0	0.500	0.354	6	4	0.502	0.020	1	0	0.495	0.035	0	3	0.513	0.024	53	64	0.449	0.005	2	0	0.502	0.026	0	0	0.493	0.037	0	0
chrII	172245	C	T	50	48	0.508	0.004	52	38	0.490	0.005	55	53	0.487	0.005	44	26	0.502	0.005	0	0	0.500	0.354	5	4	0.502	0.020	1	0	0.495	0.035	0	1	0.513	0.024	57	51	0.449	0.005	2	0	0.502	0.026	0	0	0.493	0.037	0	0
chrII	172262	A	G	47	47	0.508	0.004	51	36	0.490	0.005	52	48	0.487	0.005	41	26	0.502	0.005	0	0	0.500	0.354	5	3	0.502	0.020	1	0	0.495	0.035	0	0	0.513	0.024	59	49	0.449	0.005	1	0	0.502	0.026	0	0	0.493	0.037	0	0
chrII	172346	A	T	31	39	0.508	0.004	25	33	0.490	0.005	33	19	0.488	0.005	36	23	0.502	0.005	0	0	0.500	0.354	2	0	0.501	0.020	0	0	0.497	0.035	0	0	0.512	0.024	30	48	0.450	0.005	0	2	0.502	0.026	0	0	0.493	0.037	0	0
chrII	172488	A	G	58	55	0.508	0.004	33	36	0.491	0.005	28	23	0.487	0.005	39	44	0.502	0.005	0	0	0.500	0.354	0	0	0.501	0.020	0	0	0.499	0.035	2	0	0.512	0.024	24	37	0.450	0.005	0	1	0.502	0.026	0	0	0.493	0.037	0	0
chrII	173028	T	C	93	79	0.507	0.004	65	57	0.491	0.005	33	58	0.487	0.005	80	57	0.501	0.005	0	0	0.500	0.354	1	3	0.501	0.020	3	4	0.498	0.035	2	1	0.512	0.024	41	56	0.453	0.005	0	2	0.505	0.026	0	0	0.489	0.037	0	0
chrII	173043	A	G	107	86	0.507	0.004	77	62	0.491	0.005	49	60	0.487	0.005	87	68	0.501	0.005	0	0	0.500	0.354	2	4	0.501	0.020	4	5	0.498	0.035	4	4	0.512	0.024	54	63	0.453	0.005	3	3	0.505	0.026	0	0	0.489	0.037	0	0
chrII	173340	T	C	95	77	0.507	0.004	64	55	0.491	0.005	58	61	0.488	0.005	82	76	0.502	0.005	0	0	0.500	0.354	3	7	0.501	0.020	2	5	0.492	0.035	4	3	0.512	0.024	64	71	0.454	0.005	4	3	0.503	0.026	0	0	0.488	0.036	0	0
chrII	173659	T	C	84	70	0.507	0.004	68	43	0.490	0.005	54	43	0.487	0.005	53	65	0.503	0.005	0	0	0.500	0.354	1	4	0.503	0.020	0	0	0.492	0.035	3	5	0.513	0.024	34	36	0.455	0.005	0	4	0.500	0.026	4	4	0.490	0.037	0	0
chrII	173814	A	G	70	67	0.508	0.004	51	31	0.490	0.005	40	33	0.486	0.005	50	62	0.503	0.005	0	0	0.500	0.354	2	2	0.502	0.020	0	0	0.493	0.035	0	2	0.513	0.024	40	32	0.456	0.005	5	1	0.502	0.026	0	2	0.490	0.037	0	0
chrII	174030	G	A	85	105	0.508	0.004	65	55	0.489	0.005	65	45	0.487	0.005	78	84	0.504	0.005	0	0	0.500	0.354	5	4	0.505	0.020	4	2	0.493	0.035	1	6	0.514	0.024	60	60	0.456	0.005	1	2	0.499	0.026	4	2	0.490	0.037	0	0
chrII	174060	T	C	74	80	0.508	0.004	51	50	0.489	0.005	58	54	0.487	0.005	62	56	0.504	0.005	0	0	0.500	0.354	4	4	0.505	0.020	5	2	0.493	0.035	3	6	0.514	0.024	35	59	0.456	0.005	3	2	0.499	0.026	5	2	0.490	0.037	0	0
chrII	174535	C	T	49	48	0.508	0.004	25	30	0.489	0.005	24	27	0.487	0.005	22	31	0.504	0.005	0	0	0.500	0.354	4	2	0.505	0.020	0	4	0.493	0.035	1	5	0.514	0.024	30	36	0.456	0.005	2	0	0.499	0.026	0	0	0.490	0.036	0	0
chrII	174555	A	C	52	50	0.508	0.004	29	32	0.489	0.005	23	28	0.487	0.005	21	30	0.504	0.005	0	0	0.500	0.354	4	2	0.505	0.020	0	3	0.493	0.035	1	4	0.514	0.024	26	36	0.456	0.005	2	0	0.499	0.026	0	0	0.490	0.036	0	0
chrII	174597	A	G	38	34	0.508	0.004	16	22	0.489	0.005	18	19	0.487	0.005	15	16	0.504	0.005	0	0	0.500	0.354	0	0	0.505	0.020	0	0	0.493	0.035	0	3	0.514	0.024	23	32	0.456	0.005	0	2	0.499	0.026	0	0	0.490	0.036	0	0
chrII	174599	G	C	38	34	0.508	0.004	16	22	0.489	0.005	18	19	0.487	0.005	15	16	0.504	0.005	0	0	0.500	0.354	0	0	0.505	0.020	0	0	0.493	0.035	0	3	0.514	0.024	23	32	0.456	0.005	0	2	0.499	0.026	0	0	0.490	0.036	0	0
chrII	174685	A	G	7	12	0.508	0.004	1	0	0.489	0.005	4	3	0.486	0.005	5	8	0.504	0.005	0	0	0.500	0.354	0	0	0.506	0.020	0	0	0.493	0.035	0	0	0.514	0.024	10	5	0.456	0.005	0	2	0.499	0.026	0	0	0.490	0.036	0	0
chrII	174688	C	T	7	12	0.508	0.004	1	0	0.489	0.005	4	3	0.486	0.005	5	8	0.504	0.005	0	0	0.500	0.354	0	0	0.506	0.020	0	0	0.493	0.035	0	0	0.514	0.024	10	5	0.456	0.005	0	2	0.499	0.026	0	0	0.490	0.036	0	0
chrII	174758	A	G	3	4	0.508	0.004	3	4	0.489	0.005	3	2	0.486	0.005	3	5	0.504	0.005	0	0	0.500	0.354	0	0	0.506	0.020	0	0	0.493	0.035	0	0	0.514	0.024	8	6	0.456	0.005	0	0	0.499	0.026	0	0	0.490	0.036	0	0
chrII	174853	C	T	24	26	0.508	0.004	17	21	0.489	0.005	5	18	0.486	0.005	16	19	0.504	0.005	0	0	0.500	0.354	0	1	0.506	0.020	0	0	0.493	0.035	2	0	0.514	0.024	16	12	0.456	0.005	0	0	0.499	0.026	0	2	0.490	0.036	0	0
chrII	174871	A	T	30	33	0.508	0.004	23	19	0.489	0.005	13	21	0.486	0.005	23	26	0.505	0.005	0	0	0.500	0.354	0	1	0.506	0.020	0	0	0.493	0.035	2	0	0.514	0.024	20	17	0.456	0.005	0	0	0.499	0.026	0	2	0.490	0.036	0	0
chrII	174881	T	G	33	30	0.508	0.004	25	19	0.489	0.005	13	21	0.486	0.005	22	24	0.505	0.005	0	0	0.500	0.354	0	1	0.506	0.020	0	0	0.493	0.035	2	0	0.514	0.024	24	14	0.456	0.005	0	0	0.499	0.026	0	2	0.490	0.036	0	0
chrII	174882	T	C	33	30	0.508	0.004	25	19	0.489	0.005	13	21	0.486	0.005	22	24	0.505	0.005	0	0	0.500	0.354	0	1	0.506	0.020	0	0	0.493	0.035	2	0	0.514	0.024	24	14	0.456	0.005	0	0	0.499	0.026	0	2	0.490	0.036	0	0
chrII	175054	A	G	75	54	0.508	0.004	27	28	0.489	0.005	35	45	0.486	0.005	34	31	0.505	0.005	0	0	0.500	0.354	2	1	0.506	0.020	3	0	0.493	0.035	1	2	0.514	0.024	23	42	0.456	0.005	3	2	0.499	0.026	0	0	0.490	0.036	0	0
chrII	175109	T	A	81	67	0.508	0.004	42	31	0.489	0.005	41	49	0.487	0.005	42	43	0.504	0.005	0	0	0.500	0.354	2	4	0.506	0.020	0	0	0.495	0.035	2	0	0.512	0.024	31	42	0.456	0.005	3	2	0.499	0.026	0	0	0.490	0.036	0	0
chrII	175409	A	G	78	66	0.506	0.004	56	50	0.488	0.005	50	51	0.486	0.005	51	43	0.503	0.005	0	0	0.500	0.354	2	4	0.508	0.020	0	3	0.495	0.035	3	2	0.509	0.024	41	52	0.456	0.005	2	3	0.499	0.026	0	2	0.488	0.036	0	0
chrII	175439	G	A	70	55	0.506	0.004	55	50	0.488	0.005	61	61	0.486	0.005	48	37	0.503	0.005	0	0	0.500	0.354	2	1	0.508	0.020	0	4	0.495	0.035	3	2	0.509	0.024	42	58	0.456	0.005	2	4	0.499	0.026	0	2	0.488	0.036	0	0
chrII	175505	C	A	95	95	0.506	0.004	62	46	0.488	0.005	75	57	0.486	0.005	60	41	0.503	0.005	0	0	0.500	0.354	5	1	0.508	0.020	0	3	0.495	0.035	2	2	0.509	0.024	35	56	0.456	0.005	2	4	0.499	0.026	0	0	0.488	0.036	0	0
chrII	175526	A	G	101	102	0.506	0.004	58	47	0.488	0.005	80	62	0.486	0.005	57	41	0.503	0.005	0	0	0.500	0.354	7	4	0.505	0.020	2	3	0.491	0.034	3	6	0.509	0.024	46	59	0.456	0.005	3	3	0.497	0.026	0	0	0.490	0.036	0	0
chrII	175784	T	C	65	58	0.506	0.004	34	32	0.487	0.005	48	60	0.486	0.005	41	44	0.503	0.005	0	0	0.500	0.354	5	4	0.505	0.020	0	1	0.491	0.034	5	3	0.510	0.024	55	66	0.455	0.005	2	9	0.497	0.026	2	2	0.490	0.036	0	1
chrII	175964	T	C	86	80	0.506	0.004	45	51	0.487	0.005	48	47	0.485	0.005	43	51	0.504	0.005	0	0	0.500	0.354	2	9	0.503	0.020	2	0	0.491	0.034	5	1	0.510	0.024	41	52	0.455	0.005	0	1	0.498	0.026	2	2	0.490	0.036	0	0
chrII	176009	A	G	90	74	0.506	0.004	54	63	0.487	0.005	44	47	0.485	0.005	57	45	0.504	0.005	0	0	0.500	0.354	0	5	0.503	0.020	0	2	0.491	0.034	3	1	0.510	0.024	39	41	0.455	0.005	0	1	0.498	0.026	2	2	0.490	0.036	0	0
chrII	176084	T	C	66	58	0.506	0.004	51	62	0.487	0.005	41	48	0.485	0.005	66	36	0.504	0.005	0	0	0.500	0.354	1	2	0.503	0.020	0	2	0.491	0.034	2	2	0.510	0.024	37	36	0.455	0.005	2	0	0.498	0.026	0	0	0.490	0.036	0	0
chrII	176261	T	C	73	63	0.506	0.004	41	36	0.487	0.005	44	46	0.485	0.005	63	45	0.504	0.005	0	0	0.500	0.354	3	3	0.503	0.020	0	0	0.491	0.034	0	2	0.510	0.024	28	51	0.455	0.005	1	4	0.498	0.026	0	3	0.490	0.036	1	0
chrII	177622	G	A	42	58	0.505	0.004	29	29	0.487	0.005	31	30	0.486	0.005	43	38	0.503	0.005	0	0	0.500	0.354	0	0	0.501	0.020	0	0	0.491	0.034	1	0	0.510	0.024	47	28	0.455	0.005	4	0	0.498	0.025	0	0	0.491	0.035	0	0
chrII	177793	G	A	42	33	0.505	0.004	15	18	0.487	0.005	19	18	0.485	0.005	23	20	0.503	0.005	0	0	0.500	0.354	0	0	0.502	0.020	0	0	0.491	0.034	3	0	0.510	0.024	30	27	0.455	0.005	0	0	0.498	0.025	0	0	0.491	0.035	0	0
chrII	178351	C	T	100	100	0.505	0.004	68	71	0.488	0.005	87	92	0.484	0.005	89	89	0.502	0.005	0	0	0.500	0.354	8	4	0.502	0.020	1	5	0.491	0.034	8	5	0.509	0.024	77	81	0.455	0.005	10	0	0.497	0.025	1	2	0.494	0.034	0	0
chrII	179248	A	G	85	69	0.504	0.004	52	44	0.486	0.005	55	57	0.485	0.005	65	67	0.500	0.005	0	0	0.500	0.354	3	3	0.501	0.019	0	3	0.493	0.035	6	0	0.509	0.024	46	64	0.455	0.005	1	1	0.497	0.025	1	3	0.492	0.034	0	0
chrII	179257	C	T	99	85	0.504	0.004	59	48	0.486	0.005	63	61	0.485	0.005	74	72	0.500	0.005	0	0	0.500	0.354	3	2	0.501	0.019	0	2	0.493	0.035	7	1	0.509	0.024	59	65	0.455	0.005	3	3	0.497	0.025	1	2	0.492	0.034	0	0
chrII	179290	C	G	86	75	0.504	0.004	53	36	0.486	0.005	54	53	0.485	0.005	66	55	0.500	0.005	0	0	0.500	0.354	3	1	0.501	0.019	0	1	0.493	0.035	5	3	0.509	0.024	48	56	0.455	0.005	5	5	0.497	0.025	2	2	0.492	0.034	0	0
chrII	179410	T	C	94	82	0.504	0.004	51	55	0.486	0.005	45	37	0.485	0.005	62	79	0.500	0.005	0	0	0.500	0.354	0	0	0.501	0.019	0	3	0.493	0.035	8	2	0.509	0.024	41	45	0.455	0.005	2	2	0.497	0.025	1	1	0.492	0.034	0	0
chrII	179872	T	C	78	104	0.504	0.004	56	52	0.486	0.005	24	19	0.484	0.005	58	63	0.500	0.005	1	0	0.500	0.354	1	1	0.499	0.020	0	3	0.493	0.035	2	2	0.513	0.024	34	34	0.454	0.005	0	1	0.500	0.025	2	1	0.494	0.034	1	0
chrII	180070	T	G	56	60	0.504	0.004	40	37	0.486	0.005	30	25	0.485	0.005	60	51	0.498	0.005	0	0	0.500	0.354	0	0	0.504	0.020	2	0	0.493	0.035	0	0	0.511	0.024	23	31	0.452	0.005	0	2	0.499	0.025	1	0	0.497	0.034	0	0
chrII	180255	G	T	85	73	0.504	0.004	51	39	0.486	0.005	39	33	0.484	0.005	59	59	0.500	0.005	0	0	0.500	0.354	2	0	0.506	0.020	0	2	0.494	0.035	4	0	0.511	0.024	44	36	0.452	0.005	4	3	0.498	0.025	4	0	0.495	0.034	0	0
chrII	180379	A	G	65	65	0.504	0.004	48	45	0.486	0.005	46	60	0.484	0.005	52	53	0.500	0.005	0	0	0.500	0.354	2	2	0.506	0.020	0	0	0.494	0.035	5	5	0.511	0.024	44	44	0.452	0.005	2	3	0.498	0.025	0	0	0.495	0.034	0	0
chrII	180607	G	A	73	64	0.504	0.004	55	41	0.486	0.005	56	53	0.484	0.005	62	56	0.500	0.005	0	0	0.500	0.354	1	2	0.506	0.019	1	0	0.494	0.035	4	0	0.511	0.024	36	55	0.452	0.005	1	6	0.499	0.025	1	0	0.492	0.033	0	0
chrII	181033	T	C	80	96	0.504	0.004	54	62	0.486	0.005	74	53	0.484	0.005	94	65	0.500	0.005	0	0	0.500	0.354	10	10	0.505	0.020	4	1	0.495	0.035	4	9	0.511	0.024	72	60	0.452	0.005	5	6	0.499	0.025	2	0	0.496	0.034	0	0
chrII	181034	G	T	80	96	0.504	0.004	54	62	0.486	0.005	74	53	0.484	0.005	94	65	0.500	0.005	0	0	0.500	0.354	10	10	0.505	0.020	4	1	0.495	0.035	4	9	0.511	0.024	72	60	0.452	0.005	5	6	0.499	0.025	2	0	0.496	0.034	0	0
chrII	181279	C	T	75	81	0.504	0.004	54	44	0.487	0.005	79	67	0.486	0.005	49	65	0.501	0.005	0	0	0.500	0.354	3	9	0.506	0.020	0	1	0.495	0.035	5	3	0.509	0.024	56	93	0.454	0.005	2	2	0.499	0.025	3	0	0.496	0.034	0	0
chrII	181425	A	C	92	93	0.505	0.004	49	57	0.487	0.005	69	89	0.486	0.005	77	53	0.501	0.005	0	0	0.500	0.354	11	10	0.503	0.019	2	2	0.498	0.034	5	7	0.509	0.024	82	99	0.454	0.005	8	6	0.499	0.025	3	4	0.495	0.034	0	0
chrII	181577	C	G	65	56	0.505	0.004	41	54	0.488	0.005	82	74	0.487	0.005	38	45	0.501	0.005	0	0	0.500	0.354	3	1	0.502	0.020	4	0	0.500	0.035	6	1	0.506	0.024	48	69	0.455	0.005	7	0	0.500	0.025	4	2	0.495	0.034	0	0
chrII	181635	C	T	65	49	0.505	0.004	54	59	0.488	0.005	94	94	0.487	0.005	42	45	0.501	0.005	0	0	0.500	0.354	1	1	0.502	0.020	1	3	0.500	0.035	7	1	0.506	0.024	61	88	0.455	0.005	8	2	0.500	0.025	2	4	0.495	0.034	0	0
chrII	181647	T	C	66	48	0.505	0.004	55	52	0.488	0.005	92	91	0.487	0.005	43	39	0.501	0.005	0	0	0.500	0.354	0	1	0.502	0.020	1	3	0.500	0.035	5	0	0.506	0.024	59	82	0.455	0.005	8	3	0.500	0.025	4	4	0.495	0.034	0	0
chrII	182128	T	C	89	90	0.504	0.004	57	42	0.488	0.005	73	77	0.487	0.005	62	63	0.501	0.005	0	0	0.500	0.354	12	5	0.500	0.020	3	0	0.500	0.035	8	2	0.506	0.024	46	96	0.454	0.005	3	2	0.497	0.025	2	3	0.491	0.033	0	0
chrII	182137	G	T	84	89	0.504	0.004	61	48	0.488	0.005	72	70	0.487	0.005	68	64	0.501	0.005	0	0	0.500	0.354	9	5	0.500	0.020	2	0	0.500	0.035	8	2	0.506	0.024	48	94	0.454	0.005	3	3	0.497	0.025	2	5	0.491	0.033	0	0
chrII	182323	C	G	81	82	0.504	0.004	61	55	0.487	0.005	62	57	0.488	0.005	74	67	0.501	0.005	0	0	0.500	0.354	0	4	0.500	0.020	0	0	0.500	0.035	6	2	0.506	0.024	48	75	0.453	0.005	0	5	0.497	0.025	7	0	0.491	0.033	0	0
chrII	182436	T	C	70	79	0.505	0.004	52	47	0.486	0.005	48	48	0.487	0.005	71	50	0.501	0.005	0	0	0.500	0.354	4	5	0.500	0.020	0	0	0.500	0.035	3	4	0.506	0.024	34	56	0.452	0.005	5	4	0.497	0.025	4	2	0.491	0.033	0	0
chrII	182892	G	A	101	72	0.505	0.004	49	54	0.487	0.005	51	70	0.486	0.005	71	71	0.502	0.005	0	0	0.500	0.354	2	6	0.504	0.020	2	2	0.496	0.035	8	7	0.506	0.024	64	77	0.451	0.005	4	6	0.496	0.025	5	2	0.489	0.033	0	0
chrII	182901	C	T	99	76	0.505	0.004	46	54	0.487	0.005	50	72	0.486	0.005	73	72	0.502	0.005	0	0	0.500	0.354	2	6	0.504	0.020	2	3	0.496	0.035	8	7	0.506	0.024	63	73	0.451	0.005	2	6	0.496	0.025	5	2	0.489	0.033	0	0
chrII	183084	A	C	85	74	0.505	0.004	49	34	0.487	0.005	51	62	0.486	0.005	65	73	0.502	0.005	0	0	0.500	0.354	7	2	0.504	0.020	3	0	0.496	0.035	5	6	0.507	0.024	49	75	0.451	0.005	5	5	0.496	0.025	3	3	0.489	0.033	0	0
chrII	183117	T	C	79	73	0.505	0.004	41	34	0.487	0.005	51	70	0.486	0.005	64	68	0.502	0.005	0	0	0.500	0.354	6	1	0.504	0.020	0	0	0.496	0.035	3	5	0.509	0.024	55	73	0.451	0.005	1	5	0.496	0.025	1	2	0.489	0.033	0	0
chrII	183198	T	C	74	67	0.505	0.004	46	50	0.487	0.005	44	54	0.486	0.005	63	50	0.502	0.005	0	0	0.500	0.354	0	2	0.504	0.020	0	0	0.496	0.035	4	1	0.509	0.024	53	47	0.451	0.005	1	2	0.497	0.025	0	0	0.489	0.033	0	0
chrII	183456	A	G	62	58	0.505	0.004	38	45	0.487	0.005	41	38	0.487	0.005	51	42	0.502	0.005	0	0	0.500	0.354	4	1	0.502	0.019	0	0	0.494	0.034	7	0	0.508	0.024	30	44	0.451	0.005	2	0	0.497	0.025	2	0	0.488	0.033	0	0
chrII	183459	C	T	62	58	0.505	0.004	38	45	0.487	0.005	41	38	0.487	0.005	51	42	0.502	0.005	0	0	0.500	0.354	4	1	0.502	0.019	0	0	0.494	0.034	7	0	0.508	0.024	30	44	0.451	0.005	2	0	0.497	0.025	2	0	0.488	0.033	0	0
chrII	183619	T	C	79	62	0.505	0.004	50	45	0.487	0.005	47	48	0.486	0.005	52	57	0.502	0.005	0	0	0.500	0.354	3	4	0.503	0.019	2	0	0.494	0.034	1	10	0.506	0.024	44	59	0.450	0.005	2	3	0.497	0.025	2	0	0.488	0.033	0	2
chrII	183810	C	T	86	58	0.505	0.004	47	54	0.487	0.005	43	40	0.486	0.005	48	53	0.502	0.005	0	0	0.500	0.354	1	4	0.503	0.019	3	0	0.494	0.034	2	3	0.508	0.024	36	39	0.451	0.005	1	2	0.497	0.025	2	3	0.488	0.033	0	0
chrII	183889	C	T	63	52	0.505	0.004	48	51	0.487	0.005	21	30	0.486	0.005	50	37	0.501	0.005	0	0	0.500	0.354	0	2	0.503	0.019	1	0	0.496	0.035	4	0	0.508	0.024	25	30	0.451	0.005	1	2	0.497	0.025	0	1	0.488	0.033	0	0
chrII	184146	T	C	41	32	0.505	0.004	35	34	0.486	0.005	12	21	0.486	0.005	32	23	0.501	0.005	0	0	0.500	0.354	0	2	0.503	0.019	2	0	0.496	0.035	2	0	0.510	0.024	8	22	0.451	0.005	0	0	0.497	0.025	0	0	0.488	0.033	0	0
chrII	184236	G	C	39	46	0.505	0.004	20	40	0.486	0.005	17	18	0.486	0.005	29	29	0.501	0.005	0	0	0.500	0.354	1	0	0.503	0.019	1	0	0.496	0.035	2	0	0.510	0.024	12	22	0.451	0.005	2	0	0.497	0.025	0	2	0.488	0.033	0	0
chrII	184249	T	C	62	61	0.505	0.004	38	53	0.486	0.005	28	27	0.486	0.005	43	34	0.501	0.005	0	0	0.500	0.354	1	0	0.503	0.019	3	0	0.496	0.035	2	0	0.510	0.024	24	28	0.451	0.005	3	0	0.497	0.025	0	2	0.488	0.033	0	0
chrII	184343	T	C	85	67	0.505	0.004	47	51	0.487	0.005	34	43	0.486	0.005	54	45	0.500	0.005	0	0	0.500	0.354	1	5	0.503	0.019	3	3	0.496	0.035	4	0	0.510	0.024	33	39	0.451	0.005	1	0	0.497	0.025	0	2	0.485	0.033	0	0
chrII	184372	C	T	89	64	0.505	0.004	50	61	0.487	0.005	34	36	0.486	0.005	54	49	0.500	0.005	0	0	0.500	0.354	0	6	0.503	0.019	0	5	0.496	0.035	4	0	0.510	0.024	26	45	0.451	0.005	0	0	0.497	0.025	0	3	0.485	0.033	0	0
chrII	184388	G	A	66	50	0.505	0.004	39	48	0.487	0.005	36	37	0.486	0.005	46	38	0.500	0.005	0	0	0.500	0.354	0	5	0.503	0.019	0	5	0.496	0.035	2	0	0.510	0.024	29	43	0.451	0.005	0	0	0.497	0.025	0	2	0.485	0.033	0	0
chrII	184606	C	A	101	78	0.504	0.004	60	62	0.487	0.005	40	51	0.487	0.005	64	60	0.500	0.005	2	0	0.500	0.354	3	3	0.502	0.019	2	3	0.496	0.035	4	4	0.510	0.024	38	46	0.452	0.005	2	3	0.497	0.025	1	0	0.486	0.033	0	2
chrII	184932	A	C	98	91	0.504	0.004	56	74	0.487	0.005	74	89	0.486	0.005	84	60	0.501	0.005	0	0	0.500	0.354	6	9	0.504	0.020	4	4	0.498	0.035	8	4	0.508	0.024	62	101	0.452	0.005	5	3	0.495	0.025	3	4	0.486	0.033	0	1
chrII	184941	T	A	103	92	0.504	0.004	65	82	0.487	0.005	73	90	0.486	0.005	83	67	0.501	0.005	0	0	0.500	0.354	4	9	0.504	0.020	2	4	0.498	0.035	8	4	0.508	0.024	62	95	0.452	0.005	3	4	0.495	0.025	2	3	0.486	0.033	0	1
chrII	185376	G	A	70	77	0.504	0.004	34	58	0.488	0.005	39	47	0.487	0.005	50	59	0.501	0.005	0	0	0.500	0.354	5	8	0.502	0.020	2	0	0.495	0.035	0	2	0.508	0.024	25	65	0.452	0.005	2	4	0.494	0.025	2	0	0.486	0.033	0	0
chrII	185442	C	G	62	64	0.504	0.004	37	48	0.488	0.005	33	25	0.487	0.005	50	52	0.501	0.005	0	0	0.500	0.354	4	2	0.502	0.020	2	0	0.495	0.035	0	1	0.508	0.024	16	38	0.452	0.005	2	1	0.494	0.025	0	0	0.486	0.033	0	0
chrII	185478	C	G	51	71	0.505	0.004	32	41	0.488	0.005	25	22	0.487	0.005	36	44	0.500	0.005	0	0	0.500	0.354	2	4	0.501	0.020	0	0	0.495	0.035	0	0	0.508	0.024	16	31	0.452	0.005	2	0	0.494	0.025	0	0	0.486	0.033	0	0
chrII	185492	C	T	49	77	0.504	0.004	31	39	0.488	0.005	25	25	0.487	0.005	35	43	0.500	0.005	0	0	0.500	0.354	2	4	0.499	0.020	0	0	0.496	0.035	0	0	0.505	0.024	19	28	0.452	0.005	2	0	0.493	0.025	0	0	0.486	0.033	0	0
chrII	185526	A	G	41	69	0.504	0.004	25	33	0.488	0.005	12	20	0.487	0.005	26	46	0.500	0.005	0	0	0.500	0.354	0	3	0.499	0.020	0	0	0.496	0.035	0	0	0.505	0.024	16	20	0.452	0.005	0	0	0.493	0.025	0	0	0.486	0.033	0	0
chrII	185579	A	G	26	64	0.504	0.004	16	43	0.488	0.005	10	14	0.487	0.005	26	42	0.500	0.005	0	0	0.500	0.354	0	0	0.499	0.020	0	0	0.496	0.035	2	0	0.505	0.024	11	23	0.452	0.005	0	0	0.493	0.025	0	0	0.486	0.033	0	0
chrII	185762	T	C	38	49	0.504	0.004	16	33	0.489	0.005	17	21	0.487	0.005	25	33	0.499	0.005	0	0	0.500	0.354	0	0	0.499	0.020	0	0	0.496	0.035	0	2	0.507	0.024	13	22	0.452	0.005	0	0	0.493	0.025	0	2	0.486	0.033	0	0
chrII	185891	T	A	46	63	0.504	0.004	25	34	0.489	0.005	23	50	0.487	0.005	34	38	0.499	0.005	0	0	0.500	0.354	1	0	0.499	0.020	0	0	0.496	0.035	0	1	0.507	0.024	19	37	0.452	0.005	0	1	0.493	0.025	0	0	0.486	0.033	0	0
chrII	185922	A	G	39	55	0.505	0.004	19	31	0.489	0.005	20	49	0.487	0.005	28	34	0.500	0.005	0	0	0.500	0.354	1	0	0.499	0.020	0	0	0.496	0.035	0	0	0.509	0.024	19	41	0.451	0.005	0	0	0.491	0.026	0	0	0.486	0.033	0	0
chrII	185954	A	G	37	48	0.505	0.004	21	27	0.489	0.005	15	46	0.487	0.005	26	34	0.500	0.005	0	0	0.500	0.354	1	0	0.499	0.020	0	0	0.496	0.035	0	0	0.509	0.024	18	40	0.451	0.005	0	0	0.491	0.026	0	0	0.486	0.033	0	0
chrII	185979	T	A	33	42	0.505	0.004	21	25	0.489	0.005	15	40	0.487	0.005	21	28	0.500	0.005	0	0	0.500	0.354	2	0	0.499	0.020	0	0	0.496	0.035	0	0	0.509	0.024	18	37	0.451	0.005	0	0	0.491	0.026	0	0	0.486	0.033	0	0
chrII	186008	T	G	21	58	0.505	0.004	37	41	0.488	0.005	21	50	0.486	0.005	30	43	0.500	0.005	0	0	0.500	0.354	1	8	0.499	0.020	3	2	0.496	0.035	2	4	0.508	0.024	16	61	0.451	0.005	2	0	0.488	0.025	1	1	0.486	0.033	0	0
chrII	186049	T	A	31	63	0.505	0.004	42	41	0.488	0.005	24	48	0.486	0.005	41	46	0.500	0.005	0	0	0.500	0.354	3	10	0.499	0.020	3	2	0.496	0.035	3	5	0.508	0.024	15	62	0.451	0.005	3	2	0.488	0.025	2	2	0.486	0.033	0	0
chrII	186067	A	G	31	64	0.505	0.004	40	43	0.488	0.005	27	49	0.486	0.005	39	49	0.500	0.005	0	0	0.500	0.354	3	13	0.499	0.020	4	3	0.496	0.035	3	5	0.508	0.024	22	67	0.451	0.005	3	4	0.488	0.025	4	4	0.486	0.033	0	0
chrII	186185	G	A	41	85	0.504	0.004	38	66	0.489	0.005	31	58	0.487	0.005	44	47	0.499	0.005	0	0	0.500	0.354	5	11	0.498	0.020	4	3	0.496	0.035	4	4	0.509	0.024	38	50	0.451	0.005	3	7	0.490	0.026	3	5	0.484	0.034	0	0
chrII	186210	G	C	59	101	0.504	0.004	50	71	0.489	0.005	38	72	0.487	0.005	53	57	0.499	0.005	0	0	0.500	0.354	5	9	0.498	0.020	5	3	0.496	0.035	3	4	0.509	0.024	48	53	0.451	0.005	2	3	0.490	0.026	3	3	0.484	0.034	0	0
chrII	186253	A	G	61	105	0.504	0.004	62	76	0.489	0.005	52	60	0.487	0.005	60	65	0.499	0.005	0	0	0.500	0.354	5	9	0.498	0.020	6	4	0.496	0.035	3	4	0.509	0.024	44	58	0.451	0.005	2	3	0.490	0.026	2	1	0.484	0.034	0	0
chrII	186366	A	G	43	91	0.504	0.004	31	75	0.488	0.005	41	47	0.487	0.005	41	63	0.499	0.005	0	2	0.500	0.354	2	1	0.498	0.020	0	0	0.496	0.035	0	0	0.509	0.024	42	47	0.451	0.005	0	1	0.488	0.025	1	0	0.484	0.034	0	0
chrII	186379	T	C	44	94	0.503	0.004	34	77	0.488	0.005	42	44	0.487	0.005	44	68	0.500	0.005	0	0	0.500	0.354	2	1	0.496	0.020	0	0	0.495	0.035	0	0	0.507	0.024	45	48	0.451	0.005	0	0	0.492	0.025	0	0	0.484	0.034	0	0
chrII	186397	T	C	44	97	0.503	0.004	38	83	0.488	0.005	45	46	0.487	0.005	46	69	0.500	0.005	0	0	0.500	0.354	2	0	0.496	0.020	0	0	0.495	0.035	2	0	0.507	0.024	43	46	0.451	0.005	0	0	0.492	0.025	0	0	0.484	0.034	0	0
chrII	186424	A	G	51	105	0.503	0.004	51	87	0.488	0.005	47	49	0.487	0.005	54	74	0.500	0.005	0	0	0.500	0.354	1	0	0.496	0.020	0	0	0.495	0.035	2	1	0.507	0.024	41	38	0.451	0.005	0	0	0.492	0.025	0	0	0.484	0.034	0	0
chrII	186525	A	G	61	81	0.503	0.004	62	78	0.489	0.005	45	56	0.487	0.005	64	68	0.500	0.005	0	0	0.500	0.354	2	4	0.496	0.020	0	1	0.495	0.035	1	6	0.507	0.024	36	48	0.452	0.005	1	2	0.492	0.025	0	0	0.484	0.034	0	0
chrII	186623	C	T	63	98	0.503	0.004	60	66	0.489	0.005	57	56	0.488	0.005	73	80	0.500	0.005	0	0	0.500	0.354	9	4	0.496	0.020	2	1	0.495	0.036	8	3	0.507	0.024	44	56	0.452	0.005	5	0	0.489	0.026	3	0	0.485	0.034	0	0
chrII	186648	C	G	63	98	0.503	0.004	50	52	0.489	0.005	71	51	0.488	0.005	69	67	0.500	0.005	0	0	0.500	0.354	12	6	0.496	0.020	3	2	0.495	0.036	9	2	0.507	0.024	54	62	0.452	0.005	7	1	0.489	0.026	1	0	0.485	0.034	0	0
chrII	186709	A	T	70	109	0.503	0.004	63	65	0.489	0.005	87	53	0.488	0.005	71	66	0.500	0.005	0	0	0.500	0.354	10	9	0.496	0.020	5	1	0.495	0.036	3	2	0.507	0.024	62	83	0.452	0.005	5	3	0.489	0.026	1	0	0.485	0.034	0	0
chrII	186753	G	A	64	104	0.502	0.004	64	65	0.488	0.005	75	60	0.488	0.005	64	70	0.499	0.005	0	0	0.500	0.354	0	1	0.497	0.020	4	1	0.495	0.036	1	1	0.507	0.024	60	86	0.452	0.005	0	4	0.489	0.026	3	0	0.485	0.034	0	0
chrII	186759	G	A	64	104	0.502	0.004	64	65	0.488	0.005	75	60	0.488	0.005	64	70	0.499	0.005	0	0	0.500	0.354	0	1	0.497	0.020	4	1	0.495	0.036	1	1	0.507	0.024	60	86	0.452	0.005	0	4	0.489	0.026	3	0	0.485	0.034	0	0
chrII	186778	A	G	66	113	0.502	0.004	62	68	0.488	0.005	77	64	0.488	0.005	61	72	0.499	0.005	0	0	0.500	0.354	0	2	0.497	0.020	4	2	0.495	0.036	1	1	0.507	0.024	64	92	0.452	0.005	0	4	0.489	0.026	2	0	0.485	0.034	0	0
chrII	186915	T	C	87	99	0.502	0.004	64	59	0.489	0.005	92	61	0.488	0.005	69	64	0.500	0.005	0	0	0.500	0.354	6	10	0.497	0.020	3	1	0.495	0.036	5	8	0.508	0.024	70	87	0.452	0.005	3	7	0.489	0.026	0	2	0.484	0.034	0	0
chrII	187153	G	A	70	62	0.502	0.004	68	38	0.488	0.005	45	47	0.489	0.005	48	46	0.500	0.005	0	1	0.500	0.354	5	2	0.498	0.020	2	2	0.495	0.036	0	3	0.508	0.024	62	57	0.452	0.005	3	3	0.489	0.026	1	4	0.484	0.034	0	0
chrII	187157	G	A	70	62	0.502	0.004	68	38	0.488	0.005	45	47	0.489	0.005	48	46	0.500	0.005	0	1	0.500	0.354	5	2	0.498	0.020	2	2	0.495	0.036	0	3	0.508	0.024	62	57	0.452	0.005	3	3	0.489	0.026	1	4	0.484	0.034	0	0
chrII	187788	C	T	71	77	0.501	0.004	58	37	0.489	0.005	30	34	0.488	0.005	50	59	0.501	0.005	0	0	0.500	0.354	1	0	0.500	0.020	0	2	0.494	0.036	1	1	0.508	0.024	38	33	0.453	0.005	1	0	0.490	0.025	0	0	0.482	0.033	0	0
chrII	187873	T	C	91	75	0.501	0.004	47	56	0.489	0.005	39	42	0.488	0.005	74	62	0.501	0.005	0	0	0.500	0.354	0	2	0.500	0.020	0	2	0.494	0.036	2	1	0.508	0.024	31	32	0.453	0.005	5	2	0.490	0.025	2	4	0.484	0.033	0	0
chrII	188701	G	A	82	90	0.500	0.004	77	72	0.490	0.005	50	54	0.490	0.005	82	81	0.503	0.005	0	0	0.500	0.354	6	8	0.501	0.020	0	0	0.497	0.037	2	1	0.509	0.024	51	60	0.453	0.005	2	7	0.492	0.025	0	4	0.484	0.033	0	0
chrII	188734	T	C	79	92	0.500	0.004	82	64	0.490	0.005	51	53	0.490	0.005	74	75	0.503	0.005	0	0	0.500	0.354	5	12	0.501	0.020	0	0	0.497	0.037	6	1	0.509	0.024	50	62	0.453	0.005	1	6	0.492	0.025	0	2	0.484	0.033	0	0
chrII	188743	G	A	79	101	0.500	0.004	81	61	0.490	0.005	44	45	0.490	0.005	77	78	0.503	0.005	0	0	0.500	0.354	4	11	0.501	0.020	0	0	0.497	0.037	6	1	0.509	0.024	43	56	0.453	0.005	1	6	0.492	0.025	0	2	0.484	0.033	0	0
chrII	189163	A	C	115	102	0.499	0.004	62	80	0.490	0.005	54	64	0.490	0.005	73	79	0.503	0.005	0	1	0.500	0.354	4	3	0.499	0.020	2	2	0.497	0.037	6	4	0.507	0.024	73	80	0.453	0.005	4	2	0.494	0.025	0	1	0.483	0.034	0	0
chrII	189263	T	C	104	71	0.499	0.004	63	63	0.490	0.005	65	61	0.490	0.005	61	65	0.503	0.005	0	1	0.500	0.354	5	3	0.499	0.020	1	3	0.497	0.037	5	6	0.507	0.024	55	70	0.452	0.005	0	0	0.494	0.025	0	1	0.483	0.034	0	0
chrII	189352	T	C	105	81	0.499	0.004	55	54	0.490	0.005	65	61	0.490	0.005	62	77	0.503	0.005	0	0	0.500	0.354	4	5	0.500	0.020	3	3	0.497	0.037	0	3	0.507	0.024	57	67	0.452	0.005	0	1	0.496	0.025	0	2	0.481	0.033	0	0
chrII	189739	G	C	91	104	0.499	0.004	58	78	0.490	0.005	71	44	0.490	0.005	69	90	0.503	0.005	0	0	0.500	0.354	4	3	0.501	0.020	3	3	0.494	0.037	1	0	0.509	0.024	57	53	0.452	0.005	1	6	0.496	0.025	2	3	0.481	0.034	0	0
chrII	190246	C	T	90	110	0.499	0.004	60	85	0.489	0.005	65	77	0.490	0.005	80	58	0.503	0.005	0	0	0.500	0.354	10	9	0.500	0.020	0	9	0.492	0.037	8	3	0.508	0.024	53	69	0.452	0.005	2	2	0.494	0.025	0	0	0.481	0.034	0	0
chrII	190255	A	G	90	110	0.499	0.004	60	90	0.489	0.005	59	76	0.490	0.005	80	57	0.503	0.005	0	0	0.500	0.354	10	8	0.500	0.020	0	9	0.492	0.037	8	3	0.508	0.024	55	66	0.452	0.005	2	3	0.494	0.025	0	0	0.481	0.034	0	0
chrII	190308	T	C	95	118	0.498	0.004	67	85	0.488	0.005	52	66	0.490	0.005	69	70	0.503	0.005	0	0	0.500	0.354	4	4	0.500	0.020	0	7	0.492	0.037	10	4	0.510	0.023	68	65	0.452	0.005	1	4	0.493	0.025	2	2	0.481	0.034	0	0
chrII	190351	C	T	92	118	0.498	0.004	59	74	0.488	0.005	50	52	0.490	0.005	70	74	0.503	0.005	0	0	0.500	0.354	2	1	0.500	0.020	2	3	0.492	0.037	5	2	0.510	0.023	74	73	0.452	0.005	2	2	0.493	0.025	2	2	0.481	0.034	0	0
chrII	190355	C	T	92	118	0.498	0.004	59	74	0.488	0.005	50	52	0.490	0.005	70	74	0.503	0.005	0	0	0.500	0.354	2	1	0.500	0.020	2	3	0.492	0.037	5	2	0.510	0.023	74	73	0.452	0.005	2	2	0.493	0.025	2	2	0.481	0.034	0	0
chrII	190452	A	G	77	100	0.498	0.004	34	53	0.488	0.005	46	50	0.490	0.005	59	59	0.503	0.005	0	0	0.500	0.354	2	0	0.500	0.020	2	2	0.492	0.037	0	1	0.510	0.023	44	67	0.452	0.005	1	2	0.493	0.025	0	0	0.481	0.034	0	0
chrII	190737	A	T	105	105	0.499	0.004	71	87	0.489	0.005	49	87	0.490	0.005	78	73	0.504	0.005	0	0	0.500	0.354	4	2	0.499	0.020	2	1	0.494	0.037	7	0	0.507	0.023	48	55	0.453	0.005	6	4	0.494	0.025	3	0	0.478	0.034	0	0
chrII	190816	G	A	112	128	0.499	0.004	83	77	0.489	0.005	40	63	0.490	0.005	85	79	0.504	0.005	0	0	0.500	0.354	4	0	0.499	0.020	2	0	0.494	0.037	8	0	0.507	0.023	45	69	0.453	0.005	2	3	0.494	0.025	7	1	0.478	0.034	0	0
chrII	190944	T	C	95	84	0.499	0.004	54	61	0.488	0.005	25	52	0.491	0.005	88	65	0.504	0.005	0	0	0.500	0.354	0	1	0.499	0.020	0	0	0.494	0.037	1	6	0.507	0.023	39	58	0.453	0.005	2	3	0.494	0.025	4	2	0.478	0.034	0	0
chrII	190980	G	C	92	111	0.499	0.004	65	70	0.489	0.005	31	54	0.490	0.005	92	85	0.504	0.005	0	0	0.500	0.354	1	3	0.503	0.020	0	0	0.494	0.037	1	8	0.506	0.023	42	62	0.452	0.005	2	2	0.494	0.025	2	1	0.478	0.034	0	0
chrII	191066	C	T	83	90	0.499	0.004	76	73	0.489	0.005	34	41	0.490	0.005	69	61	0.504	0.005	0	0	0.500	0.354	2	1	0.503	0.020	0	0	0.494	0.037	1	2	0.506	0.023	52	56	0.452	0.005	0	0	0.494	0.025	1	0	0.478	0.034	0	0
chrII	191131	T	G	82	74	0.499	0.004	76	70	0.489	0.005	41	56	0.490	0.005	56	43	0.504	0.005	0	0	0.500	0.354	1	2	0.503	0.020	0	0	0.494	0.037	2	0	0.506	0.023	56	53	0.452	0.005	2	0	0.494	0.025	1	1	0.478	0.034	0	0
chrII	191207	T	C	90	89	0.499	0.004	60	53	0.489	0.005	55	57	0.490	0.005	101	71	0.504	0.005	0	2	0.500	0.354	3	4	0.503	0.020	3	2	0.494	0.037	4	4	0.506	0.023	58	61	0.452	0.005	1	2	0.494	0.025	0	2	0.478	0.034	0	0
chrII	191214	G	A	95	88	0.499	0.004	64	50	0.489	0.005	57	56	0.490	0.005	106	69	0.504	0.005	2	0	0.500	0.354	3	3	0.503	0.020	3	2	0.494	0.037	4	4	0.506	0.023	58	60	0.452	0.005	1	2	0.494	0.025	0	2	0.478	0.034	0	0
chrII	191222	C	T	94	83	0.499	0.004	60	48	0.489	0.005	49	52	0.490	0.005	104	70	0.504	0.005	2	0	0.500	0.354	3	3	0.503	0.020	3	2	0.494	0.037	4	4	0.506	0.023	50	49	0.452	0.005	1	2	0.494	0.025	0	2	0.478	0.034	0	0
chrII	191226	C	T	94	83	0.499	0.004	60	48	0.489	0.005	49	52	0.490	0.005	104	70	0.504	0.005	2	0	0.500	0.354	3	3	0.503	0.020	3	2	0.494	0.037	4	4	0.506	0.023	50	49	0.452	0.005	1	2	0.494	0.025	0	2	0.478	0.034	0	0
chrII	191228	C	T	94	83	0.499	0.004	60	48	0.489	0.005	49	52	0.490	0.005	104	70	0.504	0.005	2	0	0.500	0.354	3	3	0.503	0.020	3	2	0.494	0.037	4	4	0.506	0.023	50	49	0.452	0.005	1	2	0.494	0.025	0	2	0.478	0.034	0	0
chrII	191242	C	A	106	109	0.498	0.004	71	56	0.488	0.005	57	66	0.491	0.005	112	84	0.504	0.005	0	2	0.500	0.354	3	4	0.500	0.020	3	4	0.496	0.038	4	8	0.505	0.024	64	56	0.453	0.005	1	2	0.493	0.025	2	2	0.480	0.035	0	0
chrII	191281	A	G	111	121	0.499	0.004	67	62	0.489	0.005	69	66	0.491	0.005	96	81	0.503	0.005	0	0	0.500	0.354	7	6	0.500	0.020	2	4	0.496	0.038	0	13	0.505	0.024	51	58	0.453	0.005	1	2	0.493	0.025	2	4	0.480	0.035	0	0
chrII	191288	T	C	106	95	0.499	0.004	69	47	0.489	0.005	74	54	0.491	0.005	84	65	0.503	0.005	0	0	0.500	0.354	7	4	0.500	0.020	2	4	0.496	0.038	0	9	0.505	0.024	49	50	0.453	0.005	1	2	0.493	0.025	2	4	0.480	0.035	0	0
chrII	191289	A	G	106	95	0.499	0.004	69	47	0.489	0.005	74	54	0.491	0.005	84	65	0.503	0.005	0	0	0.500	0.354	7	4	0.500	0.020	2	4	0.496	0.038	0	9	0.505	0.024	49	50	0.453	0.005	1	2	0.493	0.025	2	4	0.480	0.035	0	0
chrII	191294	C	T	103	101	0.499	0.004	66	53	0.489	0.005	72	56	0.491	0.005	80	80	0.503	0.005	0	0	0.500	0.354	5	4	0.500	0.020	3	4	0.496	0.038	0	9	0.505	0.024	45	51	0.453	0.005	3	2	0.493	0.025	2	5	0.480	0.035	0	0
chrII	191298	T	A	103	101	0.499	0.004	66	53	0.489	0.005	72	56	0.491	0.005	80	80	0.503	0.005	0	0	0.500	0.354	5	4	0.500	0.020	3	4	0.496	0.038	0	9	0.505	0.024	45	51	0.453	0.005	3	2	0.493	0.025	2	5	0.480	0.035	0	0
chrII	191304	C	A	106	113	0.499	0.004	69	58	0.489	0.005	74	64	0.491	0.005	82	92	0.503	0.005	0	0	0.500	0.354	5	7	0.500	0.020	3	4	0.496	0.038	0	11	0.505	0.024	45	57	0.453	0.005	3	2	0.493	0.025	2	7	0.480	0.035	0	0
chrII	191311	A	C	105	113	0.499	0.004	72	64	0.489	0.005	75	67	0.491	0.005	80	92	0.503	0.005	0	0	0.500	0.354	5	7	0.500	0.020	3	4	0.496	0.038	0	11	0.505	0.024	46	59	0.453	0.005	3	2	0.493	0.025	2	7	0.480	0.035	0	0
chrII	191363	C	T	85	94	0.499	0.004	73	61	0.489	0.005	77	79	0.491	0.005	68	74	0.503	0.005	0	0	0.500	0.354	3	5	0.500	0.020	1	4	0.496	0.038	4	3	0.505	0.024	51	50	0.453	0.005	4	2	0.493	0.025	6	2	0.480	0.035	0	0
chrII	191377	A	G	84	96	0.499	0.004	75	59	0.489	0.005	80	77	0.491	0.005	67	72	0.503	0.005	0	0	0.500	0.354	3	5	0.500	0.020	1	4	0.496	0.038	4	3	0.505	0.024	54	51	0.453	0.005	4	3	0.493	0.025	6	2	0.480	0.035	0	0
chrII	191422	G	A	77	84	0.500	0.004	72	49	0.489	0.005	61	59	0.491	0.005	69	55	0.503	0.005	0	0	0.500	0.354	4	2	0.500	0.020	0	4	0.496	0.038	2	2	0.505	0.024	53	41	0.453	0.005	0	3	0.493	0.025	2	0	0.480	0.035	0	0
chrII	191424	T	C	77	84	0.500	0.004	72	49	0.489	0.005	61	59	0.491	0.005	69	55	0.503	0.005	0	0	0.500	0.354	4	2	0.500	0.020	0	4	0.496	0.038	2	2	0.505	0.024	53	41	0.453	0.005	0	3	0.493	0.025	2	0	0.480	0.035	0	0
chrII	191470	A	T	66	83	0.500	0.004	49	52	0.489	0.005	59	51	0.491	0.005	61	57	0.503	0.005	0	0	0.500	0.354	6	4	0.500	0.020	0	2	0.496	0.038	1	0	0.505	0.024	55	50	0.453	0.005	0	4	0.493	0.025	2	0	0.480	0.035	0	0
chrII	191521	G	C	96	104	0.499	0.004	70	73	0.488	0.005	52	51	0.491	0.005	70	104	0.503	0.005	0	0	0.500	0.354	7	5	0.500	0.020	0	0	0.496	0.038	4	0	0.505	0.024	54	51	0.453	0.005	2	3	0.493	0.025	0	0	0.480	0.035	0	0
chrII	191528	G	A	103	107	0.499	0.004	70	76	0.488	0.005	57	53	0.491	0.005	72	106	0.503	0.005	0	0	0.500	0.354	7	5	0.500	0.020	0	0	0.496	0.038	4	0	0.505	0.024	52	52	0.453	0.005	2	3	0.493	0.025	0	0	0.480	0.035	0	0
chrII	191599	C	T	93	93	0.499	0.004	53	65	0.488	0.005	46	43	0.491	0.005	66	85	0.502	0.005	0	0	0.500	0.354	6	0	0.500	0.020	2	0	0.496	0.038	3	3	0.503	0.023	44	42	0.453	0.005	0	5	0.493	0.025	1	0	0.478	0.034	0	0
chrII	191751	C	T	71	85	0.499	0.004	55	58	0.488	0.005	43	40	0.491	0.005	72	59	0.502	0.005	0	0	0.500	0.354	2	1	0.498	0.020	0	0	0.498	0.037	3	3	0.503	0.023	43	34	0.453	0.005	4	2	0.493	0.025	0	1	0.478	0.034	2	0
chrII	192038	G	A	75	112	0.499	0.004	43	59	0.488	0.005	39	42	0.491	0.005	78	68	0.502	0.005	0	0	0.500	0.354	0	8	0.499	0.020	0	3	0.498	0.037	2	4	0.501	0.023	36	36	0.454	0.005	0	4	0.495	0.025	1	8	0.478	0.034	0	0
chrII	192085	A	G	65	85	0.499	0.004	36	45	0.488	0.005	24	41	0.491	0.005	75	64	0.502	0.005	0	0	0.500	0.354	0	3	0.499	0.020	2	3	0.498	0.037	2	3	0.501	0.023	30	33	0.454	0.005	0	3	0.495	0.025	0	4	0.478	0.034	0	0
chrII	192122	C	T	57	71	0.499	0.004	29	42	0.488	0.005	24	30	0.491	0.005	66	56	0.502	0.005	0	0	0.500	0.354	0	2	0.499	0.020	2	1	0.498	0.037	2	0	0.501	0.023	29	26	0.454	0.005	2	2	0.495	0.025	0	1	0.478	0.034	0	0
chrII	192148	A	G	44	57	0.499	0.004	20	44	0.488	0.005	19	26	0.491	0.005	48	48	0.502	0.005	0	0	0.500	0.354	0	1	0.499	0.020	1	1	0.498	0.037	2	0	0.501	0.023	26	18	0.454	0.005	2	2	0.495	0.025	0	1	0.478	0.034	0	0
chrII	192289	G	C	34	61	0.498	0.004	21	29	0.489	0.005	22	18	0.490	0.005	33	46	0.502	0.005	0	0	0.500	0.354	0	3	0.499	0.020	0	2	0.498	0.037	0	0	0.501	0.023	20	18	0.455	0.005	0	2	0.495	0.025	0	0	0.478	0.034	0	0
chrII	192390	C	T	57	41	0.498	0.004	47	35	0.489	0.005	32	49	0.490	0.005	40	52	0.502	0.005	0	0	0.500	0.354	4	1	0.499	0.020	1	0	0.498	0.037	3	0	0.501	0.023	35	47	0.455	0.005	0	0	0.495	0.025	0	0	0.478	0.034	0	0
chrII	192591	C	T	54	59	0.498	0.004	32	57	0.490	0.005	83	78	0.490	0.005	56	56	0.502	0.005	0	0	0.500	0.354	12	11	0.500	0.020	2	5	0.493	0.037	5	6	0.501	0.023	82	92	0.455	0.005	6	2	0.495	0.025	1	5	0.481	0.034	1	0
chrII	193359	A	G	50	38	0.497	0.004	28	26	0.490	0.005	109	96	0.491	0.005	53	45	0.501	0.005	0	0	0.500	0.354	7	8	0.498	0.020	3	2	0.494	0.038	8	9	0.500	0.023	102	122	0.457	0.005	14	3	0.498	0.025	0	6	0.485	0.034	0	0
chrII	193380	A	G	45	35	0.498	0.004	24	27	0.490	0.005	96	88	0.492	0.005	49	41	0.500	0.005	0	0	0.500	0.354	7	9	0.496	0.020	1	1	0.492	0.038	7	6	0.500	0.023	97	115	0.457	0.005	11	2	0.498	0.025	0	6	0.485	0.034	0	0
chrII	193398	C	T	47	31	0.498	0.004	19	23	0.490	0.005	82	79	0.492	0.005	44	39	0.500	0.005	0	0	0.500	0.354	6	7	0.496	0.020	1	1	0.492	0.038	6	6	0.500	0.023	101	101	0.457	0.005	11	1	0.498	0.025	0	5	0.485	0.034	0	0
chrII	193450	T	C	72	44	0.497	0.004	28	44	0.489	0.005	106	81	0.492	0.005	53	43	0.500	0.005	0	0	0.500	0.354	7	8	0.495	0.020	0	0	0.492	0.038	6	2	0.500	0.023	109	101	0.456	0.005	10	1	0.498	0.025	0	2	0.485	0.034	0	0
chrII	193664	T	C	68	60	0.498	0.004	62	58	0.490	0.005	91	94	0.491	0.005	38	48	0.500	0.005	0	2	0.500	0.354	2	6	0.495	0.020	2	3	0.492	0.038	4	7	0.500	0.023	118	80	0.456	0.005	3	3	0.502	0.025	2	2	0.485	0.034	3	0
chrII	193867	C	T	72	85	0.498	0.004	55	61	0.490	0.005	102	105	0.491	0.005	41	56	0.500	0.005	0	0	0.500	0.354	18	7	0.495	0.020	4	3	0.492	0.038	8	9	0.502	0.023	117	117	0.456	0.005	9	8	0.502	0.025	2	5	0.485	0.034	1	0
chrII	194057	T	C	104	85	0.498	0.004	75	46	0.490	0.005	84	85	0.491	0.005	63	74	0.500	0.005	0	0	0.500	0.354	7	7	0.495	0.020	1	1	0.492	0.038	4	3	0.502	0.023	63	85	0.456	0.005	7	6	0.502	0.025	0	5	0.485	0.034	0	0
chrII	194226	C	T	95	72	0.498	0.004	68	60	0.490	0.005	81	82	0.492	0.005	54	62	0.501	0.005	0	0	0.500	0.354	5	5	0.495	0.020	3	6	0.492	0.038	5	2	0.502	0.023	89	87	0.456	0.005	1	0	0.502	0.025	3	4	0.485	0.034	0	0
chrII	195009	C	T	88	84	0.497	0.004	45	65	0.489	0.005	75	80	0.492	0.005	55	51	0.500	0.005	1	0	0.500	0.354	10	5	0.495	0.020	4	6	0.493	0.038	7	5	0.502	0.023	80	102	0.456	0.005	4	4	0.505	0.025	0	4	0.485	0.034	0	0
chrII	195168	A	G	66	86	0.497	0.004	52	56	0.488	0.005	63	94	0.491	0.005	59	65	0.501	0.005	0	0	0.500	0.354	9	3	0.495	0.020	2	5	0.489	0.039	7	3	0.502	0.023	84	99	0.455	0.005	4	3	0.507	0.025	2	2	0.481	0.034	0	0
chrII	195177	T	A	65	85	0.497	0.004	53	55	0.488	0.005	64	86	0.491	0.005	59	67	0.501	0.005	0	0	0.500	0.354	9	2	0.495	0.020	3	3	0.489	0.039	7	3	0.502	0.023	79	88	0.455	0.005	3	4	0.507	0.025	2	2	0.481	0.034	0	0
chrII	195180	C	G	65	85	0.497	0.004	53	55	0.488	0.005	64	86	0.491	0.005	59	67	0.501	0.005	0	0	0.500	0.354	9	2	0.495	0.020	3	3	0.489	0.039	7	3	0.502	0.023	79	88	0.455	0.005	3	4	0.507	0.025	2	2	0.481	0.034	0	0
chrII	195719	G	A	41	45	0.497	0.004	32	42	0.488	0.005	37	53	0.491	0.005	34	43	0.501	0.005	0	0	0.500	0.354	5	3	0.494	0.020	0	0	0.488	0.038	1	3	0.504	0.023	38	54	0.454	0.005	4	0	0.506	0.025	0	1	0.482	0.034	0	0
chrII	195960	A	T	49	33	0.496	0.004	27	36	0.490	0.005	35	31	0.491	0.005	25	26	0.500	0.005	0	0	0.500	0.354	5	0	0.495	0.020	0	0	0.492	0.037	2	0	0.503	0.023	36	44	0.456	0.005	0	4	0.511	0.025	2	0	0.482	0.034	0	0
chrII	196145	C	A	52	56	0.496	0.004	39	49	0.489	0.005	34	49	0.491	0.005	36	47	0.501	0.005	0	0	0.500	0.354	1	0	0.495	0.020	2	1	0.492	0.037	2	4	0.503	0.023	60	57	0.455	0.005	0	6	0.511	0.025	0	0	0.482	0.034	0	0
chrII	196155	A	G	57	59	0.496	0.004	38	54	0.489	0.005	32	50	0.491	0.005	39	52	0.501	0.005	0	0	0.500	0.354	1	0	0.495	0.020	2	1	0.492	0.037	3	4	0.503	0.023	59	57	0.455	0.005	0	7	0.511	0.025	0	0	0.482	0.034	0	0
chrII	196206	G	A	59	69	0.496	0.004	40	46	0.489	0.005	36	45	0.491	0.005	44	48	0.500	0.005	0	0	0.500	0.354	2	1	0.493	0.020	0	2	0.492	0.037	4	3	0.504	0.023	68	60	0.456	0.005	1	5	0.511	0.025	0	3	0.482	0.034	0	0
chrII	196417	A	G	72	86	0.495	0.004	32	67	0.490	0.005	34	59	0.491	0.005	38	55	0.500	0.005	0	0	0.500	0.354	4	0	0.493	0.020	0	0	0.492	0.037	2	3	0.503	0.023	23	48	0.455	0.005	1	4	0.511	0.025	0	2	0.483	0.033	0	1
chrII	196581	G	A	92	62	0.495	0.004	46	54	0.490	0.005	62	80	0.492	0.005	57	55	0.500	0.005	2	0	0.500	0.354	6	11	0.499	0.020	2	5	0.492	0.037	9	8	0.499	0.023	52	91	0.455	0.005	6	8	0.509	0.025	2	1	0.483	0.033	2	2
chrII	196633	G	A	70	63	0.495	0.004	46	60	0.490	0.005	57	69	0.492	0.005	52	52	0.500	0.005	1	0	0.500	0.354	6	5	0.499	0.020	4	2	0.492	0.037	6	4	0.497	0.023	37	73	0.455	0.005	2	8	0.511	0.025	0	1	0.483	0.033	2	2
chrII	196681	A	G	52	72	0.495	0.004	35	63	0.490	0.005	61	66	0.492	0.005	45	47	0.500	0.005	0	0	0.500	0.354	5	0	0.499	0.020	0	1	0.492	0.037	6	3	0.497	0.023	55	54	0.455	0.005	0	3	0.511	0.025	2	0	0.483	0.033	0	0
chrII	196964	A	T	39	44	0.495	0.004	40	37	0.489	0.005	15	10	0.491	0.005	33	27	0.500	0.005	0	0	0.500	0.354	0	1	0.497	0.020	0	0	0.494	0.037	0	0	0.499	0.023	14	9	0.455	0.005	0	0	0.511	0.025	0	0	0.483	0.033	0	0
chrII	197035	A	G	18	15	0.495	0.004	23	28	0.489	0.005	13	12	0.491	0.005	24	22	0.499	0.005	0	0	0.500	0.354	1	1	0.497	0.020	0	0	0.494	0.037	0	0	0.499	0.023	17	19	0.456	0.005	0	0	0.511	0.025	0	0	0.483	0.033	0	0
chrII	197372	T	C	44	56	0.494	0.004	36	34	0.489	0.005	72	51	0.491	0.005	32	43	0.499	0.005	0	0	0.500	0.354	1	1	0.497	0.020	2	0	0.494	0.037	1	4	0.497	0.023	40	56	0.456	0.005	3	0	0.512	0.025	0	0	0.482	0.034	0	0
chrII	197440	G	A	37	52	0.494	0.004	23	34	0.489	0.005	49	46	0.491	0.005	20	34	0.498	0.005	0	0	0.500	0.354	0	4	0.497	0.020	2	0	0.494	0.037	1	1	0.497	0.023	29	58	0.456	0.005	2	1	0.512	0.025	0	0	0.482	0.034	0	0
chrII	197464	T	C	36	50	0.494	0.004	23	35	0.489	0.005	45	41	0.491	0.005	18	33	0.498	0.005	0	0	0.500	0.354	0	4	0.497	0.020	0	0	0.494	0.037	1	1	0.497	0.023	30	56	0.456	0.005	2	1	0.512	0.025	2	2	0.482	0.034	0	0
chrII	197474	G	C	36	51	0.494	0.004	24	35	0.489	0.005	43	42	0.491	0.005	20	35	0.498	0.005	0	0	0.500	0.354	0	3	0.497	0.020	2	0	0.494	0.037	1	1	0.497	0.023	31	56	0.456	0.005	2	1	0.512	0.025	2	2	0.482	0.034	0	0
chrII	197588	C	G	20	33	0.494	0.004	9	18	0.489	0.005	7	16	0.491	0.005	15	25	0.498	0.005	0	0	0.500	0.354	0	5	0.495	0.020	0	0	0.496	0.037	0	0	0.497	0.023	9	17	0.456	0.005	0	2	0.515	0.025	0	0	0.482	0.034	0	0
chrII	197598	T	C	23	26	0.494	0.004	9	18	0.489	0.005	6	14	0.491	0.005	15	20	0.498	0.005	0	0	0.500	0.354	0	1	0.495	0.020	0	0	0.496	0.037	0	0	0.497	0.023	8	11	0.456	0.005	0	0	0.515	0.025	0	0	0.481	0.033	0	0
chrII	197618	T	A	19	19	0.494	0.004	6	15	0.489	0.005	5	11	0.491	0.005	10	13	0.498	0.005	0	0	0.500	0.354	0	0	0.495	0.020	0	0	0.496	0.037	0	0	0.497	0.023	7	8	0.456	0.005	0	0	0.515	0.025	0	0	0.481	0.033	0	0
chrII	197619	C	T	19	19	0.494	0.004	6	15	0.489	0.005	5	11	0.491	0.005	10	13	0.498	0.005	0	0	0.500	0.354	0	0	0.495	0.020	0	0	0.496	0.037	0	0	0.497	0.023	7	8	0.456	0.005	0	0	0.515	0.025	0	0	0.481	0.033	0	0
chrII	197703	T	A	20	13	0.494	0.004	21	11	0.489	0.005	16	6	0.491	0.005	15	9	0.498	0.005	0	0	0.500	0.354	0	0	0.495	0.020	0	0	0.496	0.037	0	0	0.497	0.023	15	9	0.456	0.005	0	0	0.515	0.025	2	2	0.481	0.033	0	0
chrII	197706	C	A	20	13	0.494	0.004	21	11	0.489	0.005	16	6	0.491	0.005	15	9	0.498	0.005	0	0	0.500	0.354	0	0	0.495	0.020	0	0	0.496	0.037	0	0	0.497	0.023	15	9	0.456	0.005	0	0	0.515	0.025	2	2	0.481	0.033	0	0
chrII	197712	A	C	20	13	0.494	0.004	21	11	0.489	0.005	16	6	0.491	0.005	15	9	0.498	0.005	0	0	0.500	0.354	0	0	0.495	0.020	0	0	0.496	0.037	0	0	0.497	0.023	15	9	0.456	0.005	0	0	0.515	0.025	2	2	0.481	0.033	0	0
chrII	197713	G	T	20	13	0.494	0.004	21	11	0.489	0.005	16	6	0.491	0.005	15	9	0.498	0.005	0	0	0.500	0.354	0	0	0.495	0.020	0	0	0.496	0.037	0	0	0.497	0.023	15	9	0.456	0.005	0	0	0.515	0.025	2	2	0.481	0.033	0	0
chrII	197715	G	T	20	13	0.494	0.004	21	11	0.489	0.005	16	6	0.491	0.005	15	9	0.498	0.005	0	0	0.500	0.354	0	0	0.495	0.020	0	0	0.496	0.037	0	0	0.497	0.023	15	9	0.456	0.005	0	0	0.515	0.025	2	2	0.481	0.033	0	0
chrII	197761	G	A	24	18	0.494	0.004	27	16	0.489	0.005	15	9	0.491	0.005	23	22	0.498	0.005	0	0	0.500	0.354	0	0	0.495	0.020	0	0	0.496	0.037	2	0	0.497	0.023	16	13	0.456	0.005	1	2	0.515	0.025	2	1	0.481	0.033	0	0
chrII	197836	C	G	22	13	0.494	0.004	23	19	0.489	0.005	14	2	0.491	0.005	27	17	0.498	0.005	0	0	0.500	0.354	0	0	0.495	0.020	0	0	0.496	0.037	0	0	0.497	0.023	24	5	0.456	0.005	2	0	0.515	0.025	0	0	0.481	0.033	0	0
chrII	197842	T	G	22	12	0.494	0.004	21	21	0.489	0.005	14	2	0.491	0.005	24	15	0.498	0.005	0	0	0.500	0.354	0	0	0.495	0.020	0	0	0.496	0.037	0	0	0.497	0.023	23	3	0.456	0.005	2	0	0.515	0.025	0	0	0.481	0.033	0	0
chrII	197880	C	T	17	12	0.494	0.004	20	14	0.489	0.005	14	3	0.491	0.005	22	15	0.498	0.005	0	0	0.500	0.354	0	0	0.495	0.020	0	0	0.496	0.037	0	0	0.497	0.023	19	0	0.456	0.005	0	0	0.515	0.025	0	0	0.481	0.033	0	0
chrII	197928	T	C	24	0	0.494	0.004	34	0	0.489	0.005	6	12	0.491	0.005	32	0	0.498	0.005	0	0	0.500	0.354	0	0	0.495	0.020	0	0	0.496	0.037	0	0	0.497	0.023	15	8	0.456	0.005	0	0	0.515	0.025	0	0	0.481	0.033	0	0
chrII	197966	A	C	27	30	0.494	0.004	26	31	0.489	0.005	20	25	0.491	0.005	28	34	0.498	0.005	0	0	0.500	0.354	1	5	0.495	0.020	2	2	0.496	0.037	0	2	0.497	0.023	25	35	0.456	0.005	0	3	0.515	0.025	0	4	0.481	0.033	0	0
chrII	198029	A	G	43	51	0.494	0.004	38	42	0.489	0.005	41	47	0.491	0.005	37	55	0.498	0.005	0	0	0.500	0.354	5	12	0.495	0.020	5	1	0.496	0.037	2	0	0.497	0.023	34	73	0.456	0.005	3	6	0.515	0.025	0	0	0.481	0.033	0	0
chrII	198085	G	C	45	43	0.494	0.004	38	45	0.489	0.005	51	43	0.491	0.005	32	30	0.498	0.005	0	0	0.500	0.354	8	12	0.495	0.020	4	2	0.496	0.037	4	0	0.497	0.023	39	56	0.456	0.005	4	4	0.515	0.025	0	0	0.481	0.033	0	0
chrII	198086	T	C	45	43	0.494	0.004	38	45	0.489	0.005	51	43	0.491	0.005	32	30	0.498	0.005	0	0	0.500	0.354	8	12	0.495	0.020	4	2	0.496	0.037	4	0	0.497	0.023	39	56	0.456	0.005	4	4	0.515	0.025	0	0	0.481	0.033	0	0
chrII	198093	A	G	43	43	0.494	0.004	38	48	0.489	0.005	47	43	0.491	0.005	33	32	0.498	0.005	0	0	0.500	0.354	6	12	0.495	0.020	4	2	0.496	0.037	4	0	0.497	0.023	38	58	0.456	0.005	4	4	0.515	0.025	0	0	0.481	0.033	0	0
chrII	198095	A	G	43	43	0.494	0.004	38	48	0.489	0.005	47	43	0.491	0.005	33	32	0.498	0.005	0	0	0.500	0.354	6	12	0.495	0.020	4	2	0.496	0.037	4	0	0.497	0.023	38	58	0.456	0.005	4	4	0.515	0.025	0	0	0.481	0.033	0	0
chrII	198168	C	T	47	58	0.494	0.004	35	59	0.489	0.005	32	45	0.491	0.005	28	46	0.498	0.005	0	0	0.500	0.354	4	10	0.495	0.020	0	4	0.496	0.037	2	0	0.497	0.023	40	52	0.456	0.005	0	6	0.515	0.025	2	2	0.481	0.033	0	0
chrII	198180	C	T	50	58	0.494	0.004	35	56	0.489	0.005	29	48	0.491	0.005	34	48	0.498	0.005	0	0	0.500	0.354	3	8	0.495	0.020	0	3	0.496	0.037	4	0	0.497	0.023	42	48	0.456	0.005	0	2	0.515	0.025	2	2	0.481	0.033	0	0
chrII	198368	A	C	20	22	0.494	0.004	21	20	0.490	0.005	14	16	0.491	0.005	18	20	0.498	0.005	0	0	0.500	0.354	0	0	0.495	0.020	0	0	0.496	0.037	1	0	0.497	0.023	13	24	0.456	0.005	0	0	0.515	0.025	0	0	0.481	0.033	0	0
chrII	198512	A	G	24	35	0.494	0.004	24	26	0.490	0.005	14	23	0.491	0.005	31	30	0.498	0.005	0	0	0.500	0.354	0	0	0.495	0.020	0	0	0.496	0.037	0	0	0.497	0.023	11	25	0.456	0.005	0	1	0.518	0.024	0	0	0.481	0.033	0	0
chrII	198526	A	G	35	34	0.494	0.004	26	27	0.490	0.005	15	24	0.491	0.005	32	32	0.498	0.005	0	0	0.500	0.354	2	0	0.495	0.020	0	0	0.496	0.037	0	0	0.497	0.023	11	29	0.456	0.005	0	1	0.518	0.024	0	0	0.481	0.033	0	0
chrII	198605	C	T	56	33	0.494	0.004	33	32	0.490	0.005	27	24	0.491	0.005	41	46	0.498	0.005	0	0	0.500	0.354	3	0	0.495	0.020	0	0	0.496	0.037	0	0	0.497	0.023	23	33	0.456	0.005	2	2	0.518	0.024	0	0	0.481	0.033	0	0
chrII	198672	C	T	60	40	0.494	0.004	37	24	0.490	0.005	32	31	0.491	0.005	45	45	0.498	0.005	0	0	0.500	0.354	1	0	0.495	0.020	0	0	0.496	0.037	1	0	0.497	0.023	32	35	0.456	0.005	0	0	0.518	0.024	0	2	0.481	0.033	0	0
chrII	198683	G	A	57	35	0.494	0.004	39	23	0.490	0.005	33	30	0.491	0.005	45	44	0.498	0.005	0	0	0.500	0.354	1	0	0.495	0.020	0	0	0.496	0.037	2	0	0.497	0.023	31	36	0.456	0.005	0	0	0.518	0.024	0	2	0.481	0.033	0	0
chrII	198751	T	C	52	43	0.493	0.004	41	33	0.490	0.005	32	36	0.491	0.005	38	39	0.497	0.005	0	0	0.500	0.354	2	1	0.495	0.020	0	0	0.496	0.037	2	2	0.497	0.023	26	42	0.456	0.005	0	1	0.518	0.024	0	1	0.481	0.033	0	0
chrII	198778	T	G	37	35	0.493	0.004	33	28	0.490	0.005	37	36	0.491	0.005	25	26	0.497	0.005	0	0	0.500	0.354	5	1	0.495	0.020	0	0	0.496	0.037	3	4	0.497	0.023	34	36	0.456	0.005	0	2	0.518	0.024	1	0	0.481	0.033	0	0
chrII	198782	C	T	37	35	0.493	0.004	33	28	0.490	0.005	37	36	0.491	0.005	25	26	0.497	0.005	0	0	0.500	0.354	5	1	0.495	0.020	0	0	0.496	0.037	3	4	0.497	0.023	34	36	0.456	0.005	0	2	0.518	0.024	1	0	0.481	0.033	0	0
chrII	198826	A	G	55	49	0.493	0.004	35	31	0.490	0.005	35	48	0.491	0.005	35	40	0.497	0.005	0	0	0.500	0.354	6	1	0.495	0.020	0	0	0.496	0.037	5	5	0.497	0.023	36	38	0.456	0.005	1	1	0.518	0.024	1	1	0.481	0.033	0	0
chrII	199139	T	C	68	58	0.494	0.004	54	43	0.490	0.005	36	51	0.492	0.005	33	49	0.497	0.005	0	1	0.500	0.354	3	3	0.494	0.019	2	0	0.496	0.037	5	5	0.498	0.023	57	62	0.456	0.005	4	0	0.518	0.024	4	2	0.483	0.033	0	0
chrII	199390	T	C	55	61	0.494	0.004	48	54	0.491	0.005	28	37	0.491	0.005	38	54	0.497	0.005	0	0	0.500	0.354	0	0	0.497	0.019	0	0	0.496	0.036	1	2	0.496	0.023	25	36	0.455	0.005	1	0	0.518	0.024	0	0	0.483	0.033	0	0
chrII	199391	A	C	55	61	0.494	0.004	48	54	0.491	0.005	28	37	0.491	0.005	38	54	0.497	0.005	0	0	0.500	0.354	0	0	0.497	0.019	0	0	0.496	0.036	1	2	0.496	0.023	25	36	0.455	0.005	1	0	0.518	0.024	0	0	0.483	0.033	0	0
chrII	199514	C	T	91	86	0.494	0.004	55	60	0.491	0.005	30	29	0.491	0.005	53	75	0.497	0.005	0	0	0.500	0.354	3	0	0.497	0.019	0	0	0.496	0.036	5	1	0.496	0.023	32	31	0.455	0.005	1	0	0.518	0.024	0	0	0.483	0.033	0	0
chrII	199762	A	C	79	94	0.494	0.004	50	63	0.492	0.005	39	29	0.491	0.005	46	88	0.496	0.005	0	0	0.500	0.354	1	2	0.497	0.019	0	0	0.496	0.036	1	0	0.496	0.023	30	38	0.455	0.005	0	2	0.518	0.024	0	0	0.483	0.033	0	1
chrII	199961	A	G	86	74	0.493	0.004	43	46	0.491	0.005	39	39	0.491	0.005	49	50	0.496	0.005	1	0	0.500	0.354	4	4	0.498	0.019	0	0	0.496	0.036	0	0	0.496	0.023	32	54	0.455	0.005	0	4	0.518	0.024	0	6	0.483	0.033	0	0
chrII	200008	C	T	97	93	0.493	0.004	41	52	0.491	0.005	48	41	0.491	0.005	65	64	0.496	0.005	0	1	0.500	0.354	5	5	0.498	0.019	0	0	0.496	0.036	1	0	0.496	0.023	41	46	0.455	0.005	1	5	0.518	0.024	2	3	0.483	0.033	0	0
chrII	200483	G	A	70	78	0.493	0.004	59	46	0.491	0.005	40	56	0.492	0.005	59	67	0.496	0.005	0	0	0.500	0.354	0	2	0.495	0.019	0	2	0.496	0.036	2	0	0.493	0.023	28	61	0.455	0.005	7	2	0.518	0.024	3	2	0.487	0.033	0	0
chrII	200522	A	G	70	84	0.493	0.004	55	54	0.491	0.005	43	42	0.492	0.005	63	70	0.496	0.005	0	0	0.500	0.354	0	0	0.495	0.019	0	0	0.496	0.036	3	1	0.493	0.023	28	55	0.455	0.005	5	5	0.518	0.024	3	2	0.487	0.033	0	0
chrII	200530	G	T	70	79	0.493	0.004	54	51	0.491	0.005	46	40	0.492	0.005	62	70	0.496	0.005	0	0	0.500	0.354	0	0	0.495	0.019	0	0	0.496	0.036	2	1	0.493	0.023	26	54	0.455	0.005	5	5	0.518	0.024	3	1	0.487	0.033	0	0
chrII	200968	C	T	83	49	0.493	0.004	44	49	0.491	0.005	55	48	0.491	0.005	46	63	0.496	0.005	0	0	0.500	0.354	2	5	0.495	0.019	0	4	0.496	0.036	4	6	0.493	0.023	32	49	0.455	0.005	4	6	0.518	0.025	4	2	0.486	0.033	0	0
chrII	201063	C	T	64	59	0.493	0.004	54	56	0.491	0.005	65	63	0.491	0.005	67	69	0.496	0.005	0	0	0.500	0.354	4	4	0.495	0.019	0	5	0.496	0.036	5	6	0.493	0.023	45	85	0.455	0.005	4	2	0.518	0.025	1	0	0.486	0.033	0	0
chrII	201476	G	A	106	99	0.493	0.004	66	73	0.490	0.005	86	96	0.490	0.005	72	62	0.496	0.005	0	1	0.500	0.354	12	12	0.495	0.020	4	4	0.496	0.036	2	8	0.492	0.023	70	80	0.455	0.005	11	9	0.516	0.025	2	5	0.484	0.034	0	0
chrII	201611	T	C	111	104	0.493	0.004	63	65	0.490	0.005	89	95	0.490	0.005	65	70	0.496	0.005	0	0	0.500	0.354	12	8	0.495	0.020	2	5	0.496	0.036	13	12	0.492	0.023	73	84	0.455	0.005	6	6	0.516	0.025	4	3	0.484	0.034	0	0
chrII	201647	C	T	118	114	0.493	0.004	64	78	0.490	0.005	81	90	0.490	0.005	65	77	0.496	0.005	2	0	0.500	0.354	12	7	0.495	0.020	5	5	0.496	0.036	13	12	0.492	0.023	74	83	0.455	0.005	3	6	0.516	0.025	2	5	0.484	0.034	0	0
chrII	201831	G	A	104	103	0.493	0.004	69	58	0.490	0.005	31	35	0.491	0.005	87	66	0.497	0.005	0	0	0.500	0.354	1	4	0.495	0.020	1	1	0.496	0.036	3	0	0.492	0.023	57	66	0.454	0.005	2	5	0.518	0.025	0	1	0.484	0.034	0	2
chrII	201879	C	T	106	103	0.493	0.004	56	62	0.490	0.005	34	33	0.491	0.005	87	71	0.497	0.005	0	0	0.500	0.354	2	1	0.495	0.020	1	1	0.496	0.036	0	0	0.492	0.023	56	60	0.454	0.005	2	2	0.518	0.025	0	0	0.484	0.034	2	0
chrII	202001	G	C	65	72	0.493	0.004	38	61	0.490	0.005	38	26	0.491	0.005	44	43	0.497	0.005	0	0	0.500	0.354	2	0	0.495	0.020	0	0	0.496	0.036	0	3	0.492	0.023	23	31	0.454	0.005	0	0	0.518	0.025	0	2	0.484	0.034	0	0
chrII	202108	A	T	73	74	0.493	0.004	47	55	0.490	0.005	49	39	0.491	0.005	77	54	0.496	0.005	0	0	0.500	0.354	0	4	0.496	0.020	0	0	0.496	0.036	1	0	0.492	0.023	50	40	0.455	0.005	6	5	0.518	0.025	1	0	0.484	0.034	0	0
chrII	202227	T	A	90	75	0.493	0.004	68	56	0.490	0.005	71	65	0.491	0.005	85	70	0.496	0.005	0	0	0.500	0.354	1	8	0.496	0.020	0	0	0.496	0.036	3	1	0.492	0.023	65	60	0.455	0.005	2	2	0.518	0.025	3	0	0.484	0.034	0	0
chrII	202411	G	A	41	34	0.493	0.004	36	31	0.490	0.005	69	66	0.490	0.005	30	30	0.495	0.005	0	0	0.500	0.354	3	8	0.496	0.020	4	2	0.496	0.036	6	2	0.492	0.023	64	64	0.454	0.005	1	1	0.519	0.025	2	3	0.484	0.034	0	0
chrII	202434	G	A	53	45	0.493	0.004	50	38	0.490	0.005	72	70	0.490	0.005	38	41	0.495	0.005	0	0	0.500	0.354	4	9	0.496	0.020	3	2	0.496	0.036	6	2	0.492	0.023	67	73	0.454	0.005	1	2	0.519	0.025	5	3	0.484	0.034	0	0
chrII	202580	C	G	71	70	0.493	0.004	45	50	0.490	0.005	67	55	0.488	0.005	50	46	0.497	0.005	0	0	0.500	0.354	17	13	0.496	0.020	13	2	0.496	0.036	6	14	0.489	0.023	60	94	0.455	0.005	9	6	0.520	0.025	3	3	0.484	0.034	0	1
chrII	202724	T	C	67	71	0.493	0.004	41	56	0.490	0.005	44	56	0.489	0.005	49	35	0.496	0.005	0	2	0.500	0.354	8	8	0.495	0.020	4	0	0.496	0.037	2	5	0.490	0.024	56	62	0.455	0.005	6	6	0.519	0.025	1	4	0.488	0.034	0	1
chrII	202739	G	T	50	55	0.493	0.004	39	44	0.490	0.005	39	52	0.489	0.005	39	32	0.496	0.005	2	0	0.500	0.354	7	5	0.495	0.020	2	0	0.496	0.037	2	3	0.490	0.024	55	60	0.455	0.005	4	4	0.519	0.025	1	2	0.488	0.034	1	0
chrII	203114	C	T	58	53	0.493	0.004	45	42	0.490	0.005	62	46	0.489	0.005	44	43	0.496	0.005	0	0	0.500	0.354	5	3	0.495	0.020	0	1	0.496	0.037	8	2	0.490	0.024	50	68	0.455	0.005	7	2	0.520	0.025	3	3	0.488	0.034	0	0
chrII	203566	T	C	63	65	0.493	0.004	39	38	0.489	0.005	24	33	0.489	0.005	45	38	0.496	0.005	0	0	0.500	0.354	2	6	0.493	0.020	0	4	0.496	0.037	0	3	0.490	0.024	31	53	0.457	0.005	0	4	0.519	0.025	0	0	0.489	0.035	0	0
chrII	203783	G	C	79	73	0.493	0.004	48	44	0.489	0.005	57	72	0.489	0.005	69	46	0.496	0.005	1	0	0.500	0.354	16	11	0.493	0.020	2	5	0.496	0.037	1	4	0.490	0.024	59	64	0.457	0.005	5	6	0.519	0.025	0	0	0.489	0.035	0	0
chrII	203910	C	G	80	73	0.493	0.004	47	46	0.489	0.005	76	56	0.489	0.005	61	52	0.496	0.005	0	1	0.500	0.354	7	13	0.493	0.020	0	0	0.496	0.037	3	1	0.490	0.024	58	71	0.457	0.005	3	4	0.519	0.025	5	6	0.489	0.035	0	0
chrII	204179	T	C	76	73	0.492	0.004	40	40	0.489	0.005	67	63	0.490	0.005	57	56	0.495	0.005	1	0	0.500	0.354	1	6	0.493	0.020	0	0	0.496	0.037	4	2	0.492	0.024	64	64	0.457	0.005	1	3	0.522	0.026	2	2	0.486	0.035	0	0
chrII	204182	T	C	76	73	0.492	0.004	40	40	0.489	0.005	67	63	0.490	0.005	57	56	0.495	0.005	1	0	0.500	0.354	1	6	0.493	0.020	0	0	0.496	0.037	4	2	0.492	0.024	64	64	0.457	0.005	1	3	0.522	0.026	2	2	0.486	0.035	0	0
chrII	204215	T	C	78	82	0.492	0.004	43	48	0.489	0.005	58	75	0.489	0.005	58	52	0.495	0.005	1	0	0.500	0.354	1	5	0.493	0.020	6	0	0.496	0.037	6	1	0.490	0.024	58	70	0.457	0.005	3	2	0.521	0.026	4	2	0.483	0.035	0	0
chrII	204404	C	T	77	81	0.492	0.004	59	58	0.489	0.005	67	62	0.490	0.005	54	62	0.496	0.005	1	0	0.500	0.354	6	9	0.493	0.020	2	3	0.496	0.037	0	2	0.492	0.024	54	73	0.458	0.005	7	0	0.521	0.026	0	2	0.485	0.036	0	0
chrII	204458	C	T	90	100	0.492	0.004	60	60	0.489	0.005	76	73	0.490	0.005	60	71	0.496	0.005	1	0	0.500	0.354	7	12	0.493	0.020	2	3	0.496	0.037	1	4	0.492	0.024	42	72	0.458	0.005	8	0	0.521	0.026	2	3	0.485	0.036	0	0
chrII	204536	A	G	92	99	0.492	0.004	73	50	0.489	0.005	69	66	0.490	0.005	61	65	0.495	0.005	0	0	0.500	0.354	6	6	0.493	0.020	2	6	0.496	0.037	2	6	0.492	0.024	38	97	0.458	0.005	5	1	0.522	0.026	0	1	0.486	0.036	0	0
chrII	204747	G	T	97	91	0.491	0.004	56	63	0.489	0.005	42	44	0.489	0.005	69	74	0.495	0.005	0	0	0.500	0.354	2	1	0.493	0.020	0	0	0.496	0.037	4	2	0.492	0.024	54	52	0.458	0.005	0	4	0.522	0.026	0	0	0.486	0.036	0	0
chrII	204923	A	T	74	53	0.491	0.004	38	39	0.489	0.005	41	36	0.490	0.005	45	38	0.495	0.005	1	0	0.500	0.354	4	2	0.494	0.021	0	2	0.496	0.037	0	3	0.492	0.024	53	49	0.458	0.005	4	2	0.524	0.026	0	2	0.486	0.036	0	0
chrII	204924	T	C	74	53	0.491	0.004	38	39	0.489	0.005	41	36	0.490	0.005	45	38	0.495	0.005	1	0	0.500	0.354	4	2	0.494	0.021	0	2	0.496	0.037	0	3	0.492	0.024	53	49	0.458	0.005	4	2	0.524	0.026	0	2	0.486	0.036	0	0
chrII	204995	C	T	76	81	0.491	0.004	45	50	0.489	0.005	42	41	0.489	0.005	53	64	0.495	0.005	1	0	0.500	0.354	4	4	0.494	0.021	0	0	0.496	0.037	0	1	0.493	0.025	52	60	0.458	0.005	6	1	0.524	0.026	2	0	0.487	0.036	0	0
chrII	205151	G	A	81	91	0.491	0.004	41	68	0.489	0.005	31	30	0.489	0.005	72	64	0.495	0.005	0	1	0.500	0.354	4	2	0.494	0.021	1	4	0.496	0.037	4	2	0.493	0.025	45	43	0.458	0.005	4	1	0.524	0.026	4	0	0.487	0.036	0	0
chrII	205157	C	A	79	89	0.491	0.004	40	64	0.489	0.005	27	31	0.489	0.005	68	67	0.495	0.005	0	1	0.500	0.354	4	2	0.494	0.021	0	7	0.496	0.037	2	2	0.493	0.025	46	42	0.458	0.005	4	1	0.524	0.026	4	0	0.487	0.036	0	0
chrII	205343	A	C	47	57	0.489	0.004	37	27	0.489	0.005	15	28	0.490	0.005	32	52	0.494	0.005	0	0	0.500	0.354	0	2	0.494	0.021	0	2	0.496	0.037	0	2	0.493	0.025	26	22	0.459	0.005	1	1	0.525	0.026	0	0	0.487	0.036	0	0
chrII	205478	T	C	67	72	0.490	0.004	47	59	0.489	0.005	29	38	0.490	0.005	56	63	0.494	0.005	0	0	0.500	0.354	3	1	0.494	0.021	2	1	0.496	0.038	2	2	0.493	0.025	21	43	0.459	0.005	0	4	0.525	0.026	1	0	0.487	0.036	0	0
chrII	205834	G	A	73	54	0.489	0.004	55	48	0.490	0.005	28	33	0.490	0.005	58	54	0.494	0.005	0	0	0.500	0.354	0	0	0.494	0.021	0	0	0.496	0.038	2	0	0.493	0.025	32	34	0.459	0.005	1	0	0.526	0.026	0	2	0.487	0.036	0	0
chrII	205891	T	C	69	41	0.489	0.004	55	45	0.490	0.005	23	30	0.490	0.005	63	34	0.494	0.005	0	0	0.500	0.354	2	0	0.494	0.021	0	0	0.496	0.038	1	2	0.493	0.025	27	30	0.459	0.005	1	0	0.526	0.026	0	2	0.487	0.036	0	0
chrII	206076	C	G	65	69	0.488	0.004	38	40	0.490	0.005	40	35	0.491	0.005	41	47	0.493	0.005	0	0	0.500	0.354	6	1	0.492	0.021	0	6	0.495	0.038	1	7	0.493	0.025	31	45	0.459	0.005	0	1	0.523	0.027	0	2	0.487	0.036	0	0
chrII	206280	T	C	85	79	0.488	0.004	42	42	0.490	0.005	59	52	0.491	0.005	58	61	0.493	0.005	0	0	0.500	0.354	8	2	0.492	0.021	0	0	0.495	0.038	5	0	0.493	0.025	52	44	0.460	0.005	0	4	0.525	0.027	0	0	0.487	0.036	0	0
chrII	206369	T	C	87	78	0.488	0.004	46	73	0.490	0.005	65	69	0.491	0.005	60	53	0.493	0.005	0	0	0.500	0.354	3	3	0.494	0.021	0	1	0.495	0.038	2	0	0.493	0.025	69	68	0.460	0.005	1	2	0.525	0.027	2	2	0.487	0.036	0	0
chrII	206713	G	A	88	87	0.488	0.004	61	53	0.491	0.005	57	53	0.492	0.005	52	69	0.493	0.005	0	2	0.500	0.354	4	5	0.500	0.021	3	1	0.498	0.039	5	3	0.490	0.025	46	59	0.462	0.005	0	6	0.530	0.027	4	2	0.488	0.037	2	0
chrII	207171	C	T	42	50	0.488	0.004	44	31	0.493	0.005	26	28	0.493	0.005	36	46	0.492	0.005	0	0	0.500	0.354	0	1	0.500	0.021	2	0	0.495	0.040	3	1	0.491	0.025	22	45	0.463	0.005	2	0	0.529	0.027	0	2	0.488	0.037	0	0
chrII	207192	A	G	43	53	0.488	0.004	44	42	0.493	0.005	23	26	0.493	0.005	33	41	0.492	0.005	0	0	0.500	0.354	0	1	0.499	0.021	2	0	0.495	0.040	4	3	0.491	0.025	23	46	0.463	0.005	2	0	0.529	0.027	0	2	0.491	0.037	0	0
chrII	207220	A	G	44	61	0.488	0.004	50	41	0.493	0.005	23	28	0.493	0.005	36	47	0.492	0.005	0	0	0.500	0.354	2	4	0.499	0.021	2	0	0.495	0.040	4	3	0.491	0.025	25	44	0.463	0.005	2	0	0.529	0.027	0	2	0.491	0.037	0	0
chrII	207561	T	C	70	79	0.489	0.004	49	45	0.493	0.005	47	32	0.496	0.005	49	43	0.493	0.005	0	0	0.500	0.354	1	4	0.502	0.021	0	2	0.493	0.040	0	4	0.493	0.025	26	26	0.463	0.005	2	2	0.531	0.027	0	0	0.490	0.037	0	0
chrII	207923	C	T	73	75	0.491	0.004	54	58	0.495	0.005	31	34	0.494	0.005	53	60	0.493	0.005	0	0	0.500	0.354	2	0	0.504	0.021	0	0	0.494	0.040	2	3	0.493	0.026	40	42	0.462	0.005	2	0	0.533	0.028	1	2	0.490	0.037	0	0
chrII	208189	C	T	69	75	0.492	0.004	48	49	0.495	0.005	46	35	0.495	0.005	60	42	0.494	0.005	0	0	0.500	0.354	3	0	0.504	0.021	0	0	0.490	0.041	3	2	0.491	0.026	42	51	0.463	0.005	0	1	0.533	0.028	1	0	0.490	0.037	0	0
chrII	208213	C	T	62	78	0.492	0.004	42	44	0.495	0.005	53	41	0.495	0.005	55	46	0.494	0.005	0	0	0.500	0.354	3	0	0.504	0.021	1	0	0.490	0.041	3	2	0.491	0.026	47	62	0.463	0.005	0	2	0.533	0.028	2	0	0.490	0.037	0	0
chrII	208351	T	A	91	94	0.493	0.004	54	70	0.495	0.005	56	43	0.493	0.005	61	57	0.494	0.005	0	0	0.500	0.354	2	3	0.507	0.021	0	1	0.490	0.041	6	0	0.493	0.026	46	65	0.463	0.005	0	0	0.538	0.028	1	2	0.490	0.037	0	0
[truncated: 38,590 more rows]
[truncated: 18 more columns]
