# Supplementary material for: Natural variants suppress mutations in hundreds of essential genes
Source: Mol Syst Biol. 2021 May 27;17(5):e10138. doi: 10.15252/msb.202010138 (PMC8156963; doi:10.15252/msb.202010138)
Supplement: Supplementary file 6 — Dataset EV4 [file MSB-17-e10138-s001.zip › seq_Y14280.xls]

#Chromosome	Location	Ref_allele	Alt_allele	TSQ2034_Y14280_34.2_ref_count	TSQ2034_Y14280_34.2_alt_count	TSQ2034_Y14280_34.2_posterior_mean	TSQ2034_Y14280_34.2_posterior_SD	TSQ2034_Y14280_34.1_ref_count	TSQ2034_Y14280_34.1_alt_count	TSQ2034_Y14280_34.1_posterior_mean	TSQ2034_Y14280_34.1_posterior_SD	TSQ2034_Y14280_26.2_ref_count	TSQ2034_Y14280_26.2_alt_count	TSQ2034_Y14280_26.2_posterior_mean	TSQ2034_Y14280_26.2_posterior_SD	SN851_Y14280_26.2_ref_count	SN851_Y14280_26.2_alt_count	SN851_Y14280_26.2_posterior_mean	SN851_Y14280_26.2_posterior_SD	SN851_Y14280_26.1_ref_count	SN851_Y14280_26.1_alt_count	SN851_Y14280_26.1_posterior_mean	SN851_Y14280_26.1_posterior_SD	SN851_Y14280_34.2_ref_count	SN851_Y14280_34.2_alt_count	SN851_Y14280_34.2_posterior_mean	SN851_Y14280_34.2_posterior_SD	TSQ2034_Y14280_26.1_ref_count	TSQ2034_Y14280_26.1_alt_count	TSQ2034_Y14280_26.1_posterior_mean	TSQ2034_Y14280_26.1_posterior_SD	SN851_Y14280_34.1_ref_count	SN851_Y14280_34.1_alt_count	SN851_Y14280_34.1_posterior_mean	SN851_Y14280_34.1_posterior_SD
chrI	72	T	C	0	0	0.500	0.354	0	0	0.500	0.354	0	0	0.500	0.193	4	1	0.451	0.028	3	1	0.532	0.032	0	0	0.557	0.032	0	0	0.500	0.354	1	2	0.501	0.048
chrI	476	G	C	4	0	0.500	0.354	0	0	0.500	0.354	0	6	0.500	0.193	24	31	0.451	0.028	27	13	0.532	0.032	26	26	0.562	0.032	2	2	0.500	0.354	18	9	0.501	0.048
chrI	499	A	C	4	0	0.500	0.354	0	0	0.500	0.354	0	4	0.500	0.193	31	25	0.451	0.028	34	8	0.532	0.032	41	18	0.562	0.032	2	2	0.500	0.354	17	9	0.501	0.048
chrI	500	T	A	4	0	0.500	0.354	0	0	0.500	0.354	0	4	0.500	0.193	31	25	0.451	0.028	34	8	0.531	0.032	41	18	0.562	0.032	2	2	0.500	0.354	17	9	0.505	0.047
chrI	501	C	T	4	0	0.500	0.354	0	0	0.500	0.354	0	4	0.500	0.193	31	25	0.451	0.028	34	8	0.531	0.032	41	18	0.562	0.032	2	2	0.500	0.354	17	9	0.505	0.047
chrI	768	T	C	0	0	0.500	0.354	0	0	0.500	0.354	1	0	0.500	0.193	6	1	0.451	0.028	1	4	0.531	0.032	1	2	0.562	0.032	0	0	0.500	0.354	3	0	0.505	0.047
chrI	769	C	G	0	0	0.500	0.354	0	0	0.500	0.354	1	0	0.500	0.193	6	1	0.451	0.028	1	4	0.531	0.032	1	2	0.562	0.032	0	0	0.500	0.354	3	0	0.505	0.047
chrI	772	C	T	0	0	0.500	0.354	0	0	0.500	0.354	1	0	0.500	0.193	6	1	0.451	0.028	1	4	0.531	0.032	1	2	0.562	0.032	0	0	0.500	0.354	3	0	0.505	0.047
chrI	774	T	C	0	0	0.500	0.354	0	0	0.500	0.354	1	0	0.500	0.193	6	1	0.451	0.028	1	4	0.531	0.032	1	2	0.562	0.032	0	0	0.500	0.354	3	0	0.505	0.047
chrI	848	C	T	2	0	0.500	0.354	0	0	0.500	0.354	0	2	0.500	0.193	4	1	0.451	0.028	4	1	0.531	0.032	6	1	0.562	0.032	0	0	0.500	0.354	1	0	0.505	0.047
chrI	871	G	C	2	0	0.500	0.354	0	0	0.500	0.354	0	2	0.500	0.193	4	1	0.451	0.028	5	1	0.531	0.032	7	1	0.562	0.032	0	0	0.500	0.354	1	0	0.505	0.047
chrI	876	T	C	0	0	0.500	0.354	0	0	0.500	0.354	0	2	0.500	0.193	4	1	0.451	0.028	5	1	0.531	0.032	7	1	0.562	0.032	0	0	0.500	0.354	2	0	0.505	0.047
chrI	878	T	C	0	0	0.500	0.354	0	0	0.500	0.354	0	2	0.500	0.193	4	1	0.451	0.028	5	1	0.531	0.032	7	1	0.562	0.032	0	0	0.500	0.354	2	0	0.505	0.047
chrI	904	G	A	0	0	0.500	0.354	0	0	0.500	0.354	0	2	0.500	0.193	4	8	0.451	0.027	5	3	0.531	0.032	8	2	0.562	0.032	0	0	0.500	0.354	4	0	0.505	0.047
chrI	925	T	C	0	0	0.500	0.354	0	0	0.500	0.354	0	2	0.500	0.193	6	8	0.451	0.027	9	3	0.531	0.032	6	4	0.562	0.032	0	0	0.500	0.354	3	0	0.505	0.047
chrI	1337	G	A	0	0	0.500	0.354	0	0	0.500	0.354	1	0	0.500	0.192	12	0	0.449	0.027	7	0	0.525	0.031	11	4	0.561	0.031	2	0	0.500	0.354	1	4	0.505	0.047
chrI	1397	A	G	0	0	0.500	0.354	0	0	0.500	0.354	1	0	0.500	0.192	7	3	0.449	0.027	3	0	0.525	0.031	10	0	0.561	0.031	0	0	0.500	0.354	0	2	0.505	0.047
chrI	1483	C	A	4	0	0.500	0.354	0	0	0.500	0.354	0	1	0.500	0.192	4	10	0.449	0.027	9	4	0.524	0.031	2	0	0.558	0.031	2	0	0.500	0.354	4	0	0.505	0.047
chrI	1506	T	G	4	0	0.500	0.354	0	0	0.500	0.354	0	1	0.500	0.192	4	12	0.449	0.027	9	3	0.524	0.031	0	1	0.558	0.031	2	0	0.500	0.354	4	0	0.505	0.047
chrI	1518	T	C	4	0	0.500	0.354	0	0	0.500	0.354	0	1	0.500	0.192	4	12	0.449	0.027	9	3	0.524	0.031	0	1	0.558	0.031	2	0	0.500	0.354	4	0	0.505	0.047
chrI	1547	G	A	4	0	0.500	0.354	0	0	0.500	0.354	0	1	0.500	0.192	3	7	0.449	0.027	6	3	0.524	0.031	0	1	0.558	0.031	2	0	0.500	0.354	3	0	0.505	0.047
chrI	1558	G	A	0	0	0.500	0.354	0	0	0.500	0.354	0	1	0.500	0.192	2	7	0.449	0.027	5	2	0.524	0.031	1	1	0.558	0.031	2	0	0.500	0.354	3	0	0.505	0.047
chrI	2146	G	A	0	2	0.500	0.354	0	0	0.500	0.354	0	0	0.500	0.192	27	12	0.448	0.027	12	12	0.523	0.030	17	12	0.551	0.031	0	0	0.500	0.354	6	5	0.505	0.047
chrI	2287	T	C	2	0	0.500	0.354	0	2	0.500	0.354	0	0	0.500	0.192	14	0	0.448	0.027	8	0	0.523	0.030	16	0	0.551	0.031	0	0	0.500	0.354	5	0	0.505	0.047
chrI	2331	A	C	1	0	0.500	0.354	0	2	0.500	0.354	0	0	0.500	0.192	5	9	0.448	0.027	3	6	0.523	0.030	6	9	0.551	0.031	0	0	0.500	0.354	2	2	0.505	0.047
chrI	2340	T	C	1	0	0.500	0.354	0	2	0.500	0.354	0	0	0.500	0.192	5	8	0.448	0.027	3	4	0.523	0.030	6	5	0.551	0.031	0	0	0.500	0.354	2	2	0.505	0.047
chrI	2353	T	C	1	0	0.500	0.354	2	0	0.500	0.354	0	0	0.500	0.192	4	7	0.448	0.027	3	4	0.523	0.030	6	2	0.551	0.031	0	0	0.500	0.354	2	1	0.505	0.047
chrI	2358	C	G	1	0	0.500	0.354	0	1	0.500	0.354	0	0	0.500	0.192	4	7	0.448	0.027	3	4	0.523	0.030	7	1	0.551	0.031	0	0	0.500	0.354	1	1	0.505	0.047
chrI	2362	C	T	1	0	0.500	0.354	0	1	0.500	0.354	0	0	0.500	0.192	4	7	0.448	0.027	3	4	0.523	0.030	7	1	0.551	0.031	0	0	0.500	0.354	1	1	0.505	0.047
chrI	2371	T	A	1	0	0.500	0.354	0	1	0.500	0.354	0	0	0.500	0.192	4	7	0.448	0.027	2	4	0.523	0.030	5	1	0.551	0.031	0	0	0.500	0.354	1	1	0.505	0.047
chrI	2383	C	A	0	0	0.500	0.354	0	0	0.500	0.354	0	0	0.500	0.192	3	6	0.448	0.027	5	1	0.523	0.030	5	0	0.551	0.031	0	0	0.500	0.354	5	0	0.505	0.047
chrI	2384	T	C	0	0	0.500	0.354	0	0	0.500	0.354	0	0	0.500	0.192	3	6	0.448	0.027	5	1	0.523	0.030	5	0	0.551	0.031	0	0	0.500	0.354	5	0	0.505	0.047
chrI	2406	A	C	0	0	0.500	0.354	0	0	0.500	0.354	0	0	0.500	0.192	2	7	0.448	0.027	5	0	0.521	0.030	5	0	0.551	0.030	0	0	0.500	0.354	5	0	0.505	0.047
chrI	2482	G	T	0	0	0.500	0.354	0	0	0.500	0.354	0	2	0.500	0.192	6	4	0.448	0.027	9	0	0.521	0.030	8	6	0.551	0.030	0	0	0.500	0.354	5	5	0.505	0.047
chrI	2485	A	T	0	0	0.500	0.354	0	0	0.500	0.354	0	2	0.500	0.192	6	4	0.448	0.027	9	0	0.521	0.030	8	6	0.551	0.030	0	0	0.500	0.354	5	5	0.505	0.047
chrI	2512	A	G	0	0	0.500	0.354	0	0	0.500	0.354	0	2	0.500	0.192	9	3	0.448	0.027	7	0	0.521	0.030	7	4	0.551	0.030	0	0	0.500	0.354	2	3	0.505	0.047
chrI	2524	T	C	0	0	0.500	0.354	0	0	0.500	0.354	0	2	0.500	0.192	9	2	0.448	0.027	5	2	0.521	0.030	6	4	0.551	0.030	0	0	0.500	0.354	3	4	0.505	0.047
chrI	2533	G	T	0	0	0.500	0.354	0	0	0.500	0.354	0	2	0.500	0.192	5	1	0.448	0.027	4	1	0.521	0.030	4	2	0.551	0.030	0	0	0.500	0.354	3	1	0.505	0.047
chrI	2535	C	A	0	0	0.500	0.354	0	0	0.500	0.354	0	2	0.500	0.192	5	1	0.448	0.027	4	1	0.521	0.030	4	2	0.551	0.030	0	0	0.500	0.354	3	1	0.505	0.047
chrI	2536	A	G	0	0	0.500	0.354	0	0	0.500	0.354	0	2	0.500	0.192	5	1	0.448	0.027	4	1	0.521	0.030	4	2	0.551	0.030	0	0	0.500	0.354	3	1	0.505	0.047
chrI	2542	T	G	0	0	0.500	0.354	0	0	0.500	0.354	0	2	0.500	0.192	5	1	0.448	0.027	4	1	0.521	0.030	4	2	0.551	0.030	0	0	0.500	0.354	2	1	0.505	0.047
chrI	2547	C	T	0	0	0.500	0.354	0	0	0.500	0.354	0	2	0.500	0.192	8	1	0.448	0.027	5	0	0.521	0.030	6	2	0.551	0.030	0	0	0.500	0.354	2	1	0.505	0.047
chrI	2577	T	A	0	0	0.500	0.354	0	0	0.500	0.354	0	2	0.500	0.192	8	0	0.448	0.027	4	0	0.521	0.030	10	1	0.551	0.030	0	0	0.500	0.354	3	1	0.505	0.047
chrI	2578	G	A	0	0	0.500	0.354	0	0	0.500	0.354	0	2	0.500	0.192	8	0	0.448	0.027	4	0	0.521	0.030	10	1	0.551	0.030	0	0	0.500	0.354	3	1	0.505	0.047
chrI	2588	A	T	0	0	0.500	0.354	0	0	0.500	0.354	0	2	0.500	0.192	9	0	0.448	0.027	4	0	0.521	0.030	10	1	0.551	0.030	0	0	0.500	0.354	5	1	0.505	0.047
chrI	2706	A	G	0	0	0.500	0.354	0	0	0.500	0.354	0	2	0.500	0.192	6	7	0.448	0.027	6	4	0.521	0.030	5	8	0.551	0.030	0	0	0.500	0.355	3	2	0.505	0.047
chrI	2748	A	T	0	0	0.500	0.354	0	0	0.500	0.354	0	4	0.500	0.192	7	8	0.448	0.027	8	3	0.521	0.030	6	9	0.551	0.030	0	0	0.500	0.355	1	3	0.505	0.047
chrI	2790	C	A	0	0	0.500	0.354	0	0	0.500	0.354	1	2	0.500	0.192	10	8	0.448	0.027	10	2	0.521	0.030	8	7	0.551	0.030	0	0	0.500	0.355	2	3	0.505	0.047
chrI	2796	G	A	0	0	0.500	0.354	0	0	0.500	0.354	0	2	0.500	0.192	9	7	0.448	0.027	10	2	0.521	0.030	9	5	0.551	0.030	0	0	0.500	0.355	2	3	0.505	0.047
chrI	2797	A	G	0	0	0.500	0.354	0	0	0.500	0.354	0	2	0.500	0.192	9	7	0.448	0.027	10	2	0.521	0.030	9	5	0.551	0.030	0	0	0.500	0.355	2	3	0.505	0.047
chrI	2891	G	T	0	0	0.500	0.354	0	0	0.500	0.354	0	0	0.500	0.192	7	5	0.448	0.027	1	4	0.521	0.030	5	2	0.551	0.030	0	0	0.500	0.355	1	0	0.505	0.047
chrI	2970	T	C	0	0	0.500	0.354	0	0	0.500	0.354	0	0	0.500	0.192	3	4	0.448	0.027	0	0	0.521	0.030	2	5	0.551	0.030	0	0	0.500	0.355	0	0	0.505	0.047
chrI	3017	C	T	0	0	0.500	0.354	0	0	0.500	0.354	0	0	0.500	0.192	4	4	0.448	0.027	2	0	0.521	0.030	0	5	0.551	0.030	0	0	0.500	0.355	0	0	0.505	0.047
chrI	3049	A	T	0	0	0.500	0.354	0	0	0.500	0.354	0	0	0.500	0.192	2	2	0.448	0.027	2	0	0.521	0.030	0	6	0.551	0.030	0	0	0.500	0.355	0	0	0.505	0.047
chrI	3056	C	A	0	0	0.500	0.354	0	0	0.500	0.354	0	0	0.500	0.192	2	2	0.448	0.027	2	0	0.521	0.030	1	5	0.551	0.030	0	0	0.500	0.355	0	0	0.505	0.047
chrI	3187	T	C	0	0	0.500	0.354	0	0	0.500	0.354	0	0	0.500	0.192	0	1	0.448	0.027	2	0	0.521	0.030	1	2	0.551	0.030	0	0	0.500	0.355	0	0	0.505	0.047
chrI	3279	G	A	0	0	0.500	0.354	0	0	0.500	0.354	0	0	0.500	0.192	2	2	0.448	0.027	0	2	0.521	0.030	2	0	0.551	0.030	0	0	0.500	0.355	0	0	0.505	0.047
chrI	3311	C	G	0	0	0.500	0.354	0	0	0.500	0.354	0	0	0.500	0.192	0	1	0.448	0.027	0	2	0.521	0.030	4	2	0.551	0.030	0	0	0.500	0.355	0	0	0.505	0.047
chrI	3313	A	C	0	0	0.500	0.354	0	0	0.500	0.354	0	0	0.500	0.192	0	1	0.448	0.027	0	2	0.521	0.030	4	2	0.551	0.030	0	0	0.500	0.355	0	0	0.505	0.047
chrI	3389	C	T	0	0	0.500	0.354	0	0	0.500	0.354	1	0	0.500	0.192	5	2	0.448	0.027	0	0	0.521	0.030	2	2	0.551	0.030	0	0	0.500	0.355	1	2	0.505	0.047
chrI	3462	A	C	0	1	0.500	0.354	0	0	0.500	0.354	0	0	0.500	0.192	8	0	0.448	0.027	2	0	0.521	0.030	1	3	0.551	0.030	0	1	0.500	0.355	0	2	0.505	0.047
chrI	3518	G	A	0	2	0.500	0.354	0	0	0.500	0.354	2	0	0.500	0.192	5	2	0.448	0.027	0	0	0.521	0.030	1	2	0.551	0.030	0	2	0.500	0.355	1	0	0.505	0.047
chrI	3522	A	C	0	2	0.500	0.354	0	0	0.500	0.354	2	0	0.500	0.192	5	2	0.448	0.027	0	0	0.521	0.030	1	2	0.551	0.030	0	2	0.500	0.355	1	0	0.505	0.047
chrI	3620	G	A	0	0	0.500	0.354	0	0	0.500	0.354	0	1	0.500	0.192	0	2	0.448	0.027	2	0	0.521	0.030	2	0	0.551	0.030	0	0	0.500	0.355	0	0	0.505	0.047
chrI	3785	T	C	0	0	0.500	0.354	0	0	0.500	0.354	0	0	0.500	0.192	3	3	0.448	0.027	5	2	0.521	0.030	2	0	0.551	0.030	0	0	0.500	0.355	0	2	0.504	0.047
chrI	3806	A	G	0	0	0.500	0.354	0	0	0.500	0.354	0	0	0.500	0.192	5	3	0.448	0.027	5	2	0.521	0.030	2	0	0.551	0.030	0	0	0.500	0.355	0	3	0.504	0.047
chrI	3942	G	A	0	0	0.500	0.354	0	0	0.500	0.354	0	0	0.500	0.191	5	1	0.448	0.027	1	2	0.521	0.030	4	2	0.551	0.030	0	0	0.500	0.355	0	1	0.504	0.047
chrI	3990	G	A	0	0	0.500	0.354	0	0	0.500	0.354	0	0	0.500	0.191	5	1	0.448	0.027	2	3	0.521	0.030	3	0	0.551	0.030	0	0	0.500	0.355	0	1	0.504	0.047
chrI	4022	G	A	2	0	0.500	0.354	0	0	0.500	0.354	0	0	0.500	0.191	4	2	0.453	0.026	2	2	0.519	0.029	1	0	0.551	0.030	0	0	0.500	0.355	0	1	0.504	0.047
chrI	4034	A	T	2	0	0.500	0.354	0	0	0.500	0.354	0	0	0.500	0.191	3	2	0.453	0.026	2	2	0.519	0.029	1	0	0.551	0.030	0	0	0.500	0.355	0	1	0.504	0.047
chrI	4067	A	G	2	0	0.500	0.354	0	0	0.500	0.354	0	0	0.500	0.191	0	2	0.453	0.026	0	1	0.519	0.029	1	3	0.551	0.030	0	0	0.500	0.355	0	1	0.504	0.047
chrI	4107	A	G	2	0	0.500	0.354	0	0	0.500	0.354	0	0	0.500	0.191	1	2	0.453	0.026	0	1	0.519	0.029	0	4	0.551	0.030	0	0	0.500	0.355	0	1	0.504	0.047
chrI	4119	G	A	2	0	0.500	0.354	0	0	0.500	0.354	0	0	0.500	0.191	2	2	0.453	0.026	0	2	0.519	0.029	0	3	0.551	0.030	0	0	0.500	0.355	1	1	0.504	0.047
chrI	4182	T	A	0	0	0.500	0.354	0	0	0.500	0.354	0	0	0.500	0.191	3	1	0.453	0.026	0	4	0.519	0.029	2	0	0.551	0.030	0	0	0.500	0.355	4	0	0.504	0.047
chrI	4324	G	A	0	0	0.500	0.354	0	0	0.500	0.354	0	0	0.500	0.191	1	12	0.453	0.026	4	2	0.519	0.029	3	4	0.551	0.030	0	0	0.500	0.355	0	1	0.504	0.047
chrI	4325	C	T	0	0	0.500	0.354	0	0	0.500	0.354	0	0	0.500	0.191	1	12	0.453	0.026	4	2	0.519	0.029	3	4	0.551	0.030	0	0	0.500	0.355	0	1	0.504	0.047
chrI	4508	T	C	0	0	0.500	0.354	0	0	0.500	0.354	2	0	0.500	0.191	2	1	0.453	0.026	0	2	0.520	0.029	0	10	0.548	0.030	0	0	0.500	0.355	0	0	0.497	0.046
chrI	4801	T	C	0	0	0.500	0.354	0	0	0.500	0.354	0	0	0.500	0.191	0	3	0.453	0.026	0	1	0.520	0.029	0	4	0.548	0.030	0	0	0.500	0.355	0	0	0.497	0.046
chrI	4818	C	T	0	0	0.500	0.354	0	0	0.500	0.354	0	0	0.500	0.191	0	4	0.453	0.026	0	1	0.520	0.029	0	3	0.548	0.030	0	0	0.500	0.355	0	0	0.497	0.046
chrI	4819	C	T	0	0	0.500	0.354	0	0	0.500	0.354	0	0	0.500	0.191	0	4	0.453	0.026	0	1	0.520	0.029	0	3	0.548	0.030	0	0	0.500	0.355	0	0	0.497	0.046
chrI	4831	A	T	0	0	0.500	0.354	0	0	0.500	0.354	0	0	0.500	0.191	0	5	0.453	0.026	0	1	0.520	0.029	0	2	0.548	0.030	0	0	0.500	0.355	0	1	0.497	0.046
chrI	4836	A	G	0	0	0.500	0.354	0	0	0.500	0.354	0	0	0.500	0.191	0	5	0.453	0.026	0	1	0.520	0.029	0	2	0.548	0.030	0	0	0.500	0.355	0	1	0.497	0.046
chrI	4859	T	C	0	0	0.500	0.354	0	0	0.500	0.354	0	0	0.500	0.191	0	4	0.453	0.026	0	0	0.520	0.029	0	2	0.548	0.030	0	0	0.500	0.355	0	1	0.497	0.046
chrI	4949	C	G	0	0	0.500	0.354	0	0	0.500	0.354	0	0	0.500	0.191	4	6	0.453	0.026	1	5	0.520	0.029	4	0	0.548	0.030	0	0	0.500	0.356	0	2	0.497	0.046
chrI	4973	T	C	0	0	0.500	0.354	0	0	0.500	0.354	0	0	0.500	0.191	4	3	0.453	0.026	1	4	0.520	0.029	3	0	0.548	0.030	0	0	0.500	0.356	0	1	0.497	0.046
chrI	4993	C	T	0	0	0.500	0.354	0	0	0.500	0.354	0	0	0.500	0.191	3	2	0.453	0.026	1	4	0.520	0.029	3	0	0.548	0.030	0	0	0.500	0.356	0	1	0.497	0.046
chrI	5218	C	T	0	0	0.500	0.354	0	0	0.500	0.354	0	0	0.500	0.191	3	4	0.453	0.026	2	5	0.520	0.029	0	5	0.548	0.030	0	0	0.500	0.356	0	0	0.497	0.046
chrI	5237	C	A	0	0	0.500	0.354	0	0	0.500	0.354	0	0	0.500	0.191	3	4	0.453	0.026	2	3	0.520	0.029	0	5	0.548	0.030	0	0	0.500	0.356	0	0	0.497	0.046
chrI	5451	C	T	0	0	0.500	0.354	0	0	0.500	0.354	0	0	0.500	0.191	1	4	0.453	0.026	3	0	0.520	0.029	2	1	0.548	0.030	0	0	0.500	0.356	0	3	0.497	0.046
chrI	5463	A	G	0	0	0.500	0.354	0	0	0.500	0.354	0	0	0.500	0.191	0	3	0.453	0.026	3	0	0.520	0.029	2	1	0.548	0.030	0	0	0.500	0.356	0	3	0.497	0.046
chrI	5466	A	G	0	0	0.500	0.354	0	0	0.500	0.354	0	0	0.500	0.191	0	3	0.453	0.026	3	0	0.520	0.029	2	1	0.548	0.030	0	0	0.500	0.356	0	3	0.497	0.046
chrI	5487	A	T	0	0	0.500	0.354	0	0	0.500	0.354	0	0	0.500	0.191	0	2	0.453	0.026	1	0	0.520	0.029	3	1	0.548	0.030	0	0	0.500	0.356	0	3	0.497	0.045
chrI	5569	G	A	0	0	0.500	0.354	0	0	0.500	0.354	0	0	0.500	0.191	0	4	0.453	0.026	2	0	0.520	0.029	1	0	0.548	0.030	0	0	0.500	0.356	0	0	0.497	0.045
chrI	5576	G	C	0	0	0.500	0.354	0	0	0.500	0.354	0	0	0.500	0.191	0	4	0.453	0.026	2	0	0.520	0.029	1	0	0.548	0.030	0	0	0.500	0.356	0	0	0.497	0.045
chrI	5627	A	G	0	0	0.500	0.354	0	0	0.500	0.354	0	0	0.500	0.191	0	3	0.453	0.026	2	1	0.520	0.029	3	0	0.548	0.030	0	0	0.500	0.356	0	0	0.497	0.045
chrI	5646	C	T	0	0	0.500	0.354	0	0	0.500	0.354	0	0	0.500	0.191	0	2	0.453	0.026	2	0	0.520	0.029	4	1	0.548	0.030	0	0	0.500	0.356	0	0	0.497	0.045
chrI	5718	T	G	0	0	0.500	0.354	0	0	0.500	0.354	0	0	0.500	0.191	2	1	0.453	0.026	0	3	0.520	0.029	6	5	0.548	0.030	0	0	0.500	0.356	0	2	0.497	0.045
chrI	5741	T	C	0	0	0.500	0.354	0	0	0.500	0.354	0	0	0.500	0.191	3	2	0.453	0.026	2	4	0.520	0.029	5	7	0.548	0.030	0	1	0.500	0.356	0	2	0.497	0.045
chrI	5756	G	T	0	0	0.500	0.354	0	0	0.500	0.354	0	0	0.500	0.191	3	7	0.453	0.026	2	4	0.520	0.029	4	7	0.548	0.030	0	2	0.500	0.356	2	2	0.497	0.045
chrI	5763	T	C	0	0	0.500	0.354	0	0	0.500	0.354	0	0	0.500	0.191	3	7	0.453	0.026	2	4	0.520	0.029	4	6	0.548	0.030	0	2	0.500	0.356	2	2	0.497	0.045
chrI	5814	C	T	0	0	0.500	0.354	0	0	0.500	0.354	0	0	0.500	0.191	4	6	0.453	0.026	3	4	0.520	0.029	3	3	0.548	0.030	0	2	0.500	0.356	3	1	0.496	0.045
chrI	6001	A	G	0	0	0.500	0.354	0	0	0.500	0.354	0	0	0.500	0.191	2	2	0.451	0.025	2	0	0.516	0.029	0	3	0.548	0.030	2	0	0.500	0.356	1	1	0.500	0.044
chrI	6153	G	C	2	0	0.500	0.363	0	0	0.500	0.354	2	0	0.500	0.191	4	6	0.451	0.025	2	0	0.516	0.029	2	2	0.545	0.030	0	0	0.500	0.356	0	0	0.500	0.044
chrI	6201	G	A	2	0	0.500	0.363	0	0	0.500	0.354	2	0	0.500	0.191	2	5	0.451	0.025	2	0	0.516	0.029	2	2	0.545	0.030	0	0	0.500	0.356	0	0	0.500	0.044
chrI	6289	A	G	0	0	0.500	0.363	0	0	0.500	0.354	0	0	0.500	0.191	1	3	0.458	0.025	0	0	0.512	0.028	0	0	0.545	0.030	0	0	0.500	0.356	0	0	0.491	0.043
chrI	6299	T	C	0	0	0.500	0.363	0	0	0.500	0.354	0	0	0.500	0.191	0	3	0.458	0.025	0	0	0.512	0.028	0	0	0.545	0.030	0	0	0.500	0.356	0	0	0.491	0.043
chrI	6356	A	C	0	0	0.500	0.363	0	0	0.500	0.354	0	0	0.500	0.191	3	3	0.458	0.025	2	0	0.512	0.028	0	1	0.545	0.030	0	0	0.500	0.356	0	0	0.491	0.043
chrI	6962	T	C	0	0	0.500	0.362	0	0	0.500	0.354	0	0	0.500	0.191	0	2	0.454	0.024	0	0	0.511	0.028	0	3	0.539	0.029	0	0	0.500	0.356	0	0	0.488	0.042
chrI	7268	G	T	0	0	0.500	0.362	0	0	0.500	0.354	0	0	0.500	0.191	4	7	0.453	0.024	4	2	0.511	0.028	2	0	0.539	0.029	0	0	0.500	0.357	0	0	0.488	0.042
chrI	7403	A	G	0	0	0.500	0.362	0	0	0.500	0.354	0	1	0.500	0.191	7	9	0.455	0.024	2	3	0.510	0.028	0	2	0.541	0.028	0	1	0.500	0.357	0	2	0.488	0.042
chrI	8083	C	T	0	0	0.500	0.362	0	0	0.500	0.354	0	0	0.500	0.190	1	5	0.456	0.023	2	1	0.511	0.027	5	6	0.540	0.028	1	0	0.500	0.357	5	2	0.488	0.042
chrI	8321	T	G	1	0	0.500	0.362	0	0	0.500	0.354	1	1	0.500	0.190	5	11	0.458	0.023	6	4	0.511	0.027	2	0	0.539	0.028	1	0	0.500	0.357	2	1	0.488	0.042
chrI	8387	G	T	1	0	0.500	0.362	0	0	0.500	0.354	0	0	0.500	0.190	4	4	0.458	0.023	3	4	0.511	0.027	4	2	0.539	0.028	0	0	0.500	0.357	0	1	0.488	0.042
chrI	8563	G	A	0	0	0.500	0.362	0	0	0.500	0.354	0	0	0.500	0.190	2	1	0.458	0.023	3	2	0.514	0.027	1	2	0.539	0.028	0	0	0.500	0.357	0	2	0.488	0.042
chrI	8570	C	G	0	0	0.500	0.362	0	0	0.500	0.354	0	0	0.500	0.190	2	2	0.458	0.023	2	2	0.514	0.027	1	2	0.539	0.028	0	0	0.500	0.357	0	2	0.488	0.042
chrI	8776	C	G	0	0	0.500	0.362	0	0	0.500	0.354	0	0	0.500	0.190	4	2	0.458	0.023	2	2	0.512	0.027	3	4	0.539	0.028	0	0	0.500	0.357	8	1	0.488	0.042
chrI	8811	G	C	0	0	0.500	0.362	0	0	0.500	0.354	2	0	0.500	0.190	6	6	0.458	0.023	6	1	0.512	0.027	2	6	0.539	0.028	0	0	0.500	0.357	5	4	0.488	0.042
chrI	8828	A	C	0	0	0.500	0.362	0	0	0.500	0.354	2	0	0.500	0.190	7	7	0.458	0.023	6	1	0.512	0.027	2	5	0.539	0.028	0	0	0.500	0.357	2	4	0.488	0.042
chrI	8899	C	A	0	0	0.500	0.362	0	0	0.500	0.354	0	0	0.500	0.190	6	3	0.458	0.023	6	2	0.512	0.027	2	4	0.539	0.028	0	0	0.500	0.357	6	4	0.488	0.042
chrI	8902	T	C	0	0	0.500	0.362	0	0	0.500	0.354	0	0	0.500	0.190	6	3	0.458	0.023	6	2	0.512	0.027	2	4	0.539	0.028	0	0	0.500	0.357	6	4	0.488	0.042
chrI	8939	C	A	0	0	0.500	0.361	0	0	0.500	0.354	0	0	0.500	0.190	7	4	0.458	0.023	4	3	0.512	0.027	0	4	0.539	0.028	0	0	0.500	0.357	7	6	0.488	0.042
chrI	9053	T	A	2	0	0.500	0.361	0	0	0.500	0.354	0	0	0.500	0.190	2	4	0.458	0.023	0	1	0.512	0.027	0	0	0.539	0.028	0	0	0.500	0.357	1	2	0.488	0.042
chrI	9064	A	G	2	0	0.500	0.361	0	0	0.500	0.354	0	0	0.500	0.190	2	4	0.458	0.023	0	1	0.512	0.027	0	0	0.539	0.028	0	0	0.500	0.357	0	2	0.488	0.042
chrI	9086	C	T	2	0	0.500	0.361	0	0	0.500	0.354	0	0	0.500	0.190	3	2	0.458	0.023	0	1	0.512	0.027	0	2	0.539	0.028	0	0	0.500	0.357	0	0	0.488	0.042
chrI	9146	A	T	0	0	0.500	0.361	0	0	0.500	0.354	0	0	0.500	0.190	2	0	0.458	0.023	0	0	0.511	0.027	0	4	0.539	0.028	0	0	0.500	0.357	2	0	0.488	0.042
chrI	9165	T	C	0	0	0.500	0.361	0	0	0.500	0.354	0	0	0.500	0.190	0	0	0.458	0.023	0	0	0.511	0.027	0	2	0.539	0.028	0	0	0.500	0.357	2	0	0.488	0.042
chrI	9180	G	A	0	0	0.500	0.361	0	0	0.500	0.354	0	0	0.500	0.190	0	0	0.458	0.023	0	0	0.511	0.027	0	2	0.539	0.028	0	0	0.500	0.357	2	0	0.488	0.042
chrI	9350	G	A	0	0	0.500	0.361	0	0	0.500	0.354	0	1	0.500	0.190	6	4	0.457	0.023	3	2	0.511	0.027	6	1	0.537	0.027	0	0	0.500	0.357	1	2	0.485	0.041
chrI	9422	A	C	0	0	0.500	0.361	0	0	0.500	0.354	1	2	0.500	0.190	7	7	0.457	0.023	2	5	0.509	0.026	14	6	0.535	0.027	0	0	0.500	0.357	3	1	0.486	0.040
chrI	9538	T	G	0	0	0.500	0.361	2	0	0.500	0.354	3	1	0.500	0.190	16	9	0.459	0.023	4	8	0.509	0.026	5	9	0.535	0.027	0	0	0.500	0.358	4	5	0.486	0.040
chrI	9661	A	T	0	0	0.500	0.361	0	0	0.500	0.354	0	0	0.500	0.190	2	4	0.459	0.023	1	2	0.509	0.026	5	4	0.534	0.027	0	0	0.500	0.358	1	2	0.486	0.040
chrI	9742	T	G	0	0	0.500	0.361	0	0	0.500	0.354	2	0	0.500	0.190	0	2	0.459	0.022	0	0	0.509	0.026	4	1	0.534	0.027	0	0	0.500	0.358	8	2	0.486	0.040
chrI	10064	G	A	0	0	0.500	0.361	0	0	0.500	0.354	0	0	0.500	0.190	5	0	0.459	0.022	2	4	0.510	0.026	2	2	0.534	0.027	0	0	0.500	0.358	0	0	0.486	0.040
chrI	10088	A	G	0	0	0.500	0.361	0	0	0.500	0.354	0	0	0.500	0.190	4	0	0.459	0.022	2	4	0.510	0.026	1	2	0.534	0.027	0	0	0.500	0.358	0	0	0.486	0.040
chrI	10103	G	A	0	0	0.500	0.361	0	0	0.500	0.354	0	0	0.500	0.190	4	0	0.459	0.022	0	3	0.510	0.026	1	2	0.534	0.027	0	0	0.500	0.358	0	0	0.486	0.040
chrI	10108	A	T	0	0	0.500	0.361	0	0	0.500	0.354	0	0	0.500	0.190	4	0	0.459	0.022	0	3	0.510	0.026	1	2	0.534	0.027	0	0	0.500	0.358	0	0	0.486	0.040
chrI	10314	T	C	0	0	0.500	0.361	0	0	0.500	0.354	0	0	0.500	0.190	0	3	0.459	0.022	1	0	0.510	0.026	1	0	0.534	0.027	0	0	0.500	0.358	0	0	0.486	0.040
chrI	10317	C	T	0	0	0.500	0.361	0	0	0.500	0.354	0	0	0.500	0.190	0	3	0.459	0.022	1	0	0.510	0.026	1	0	0.534	0.027	0	0	0.500	0.358	0	0	0.486	0.040
chrI	10325	G	A	0	0	0.500	0.361	0	0	0.500	0.354	0	0	0.500	0.190	0	2	0.457	0.022	1	0	0.514	0.026	0	0	0.537	0.027	0	0	0.500	0.358	0	0	0.486	0.040
chrI	10417	A	G	0	0	0.500	0.361	0	0	0.500	0.354	0	0	0.500	0.190	0	1	0.457	0.022	0	4	0.513	0.026	0	0	0.537	0.027	0	0	0.500	0.358	0	2	0.486	0.040
chrI	10577	G	A	0	0	0.500	0.361	0	0	0.500	0.354	2	0	0.500	0.190	3	0	0.457	0.022	2	2	0.513	0.026	0	0	0.538	0.026	0	0	0.500	0.358	0	1	0.486	0.040
chrI	10579	A	G	0	0	0.500	0.361	0	0	0.500	0.354	2	0	0.500	0.190	3	0	0.457	0.022	2	2	0.513	0.026	0	0	0.538	0.026	0	0	0.500	0.358	0	1	0.486	0.040
chrI	10654	T	C	0	0	0.500	0.361	0	0	0.500	0.354	0	0	0.500	0.190	0	0	0.457	0.022	0	3	0.513	0.026	0	2	0.538	0.026	0	0	0.500	0.358	0	0	0.486	0.040
chrI	10664	T	C	0	0	0.500	0.361	0	0	0.500	0.354	0	0	0.500	0.190	0	0	0.457	0.022	0	2	0.513	0.026	0	2	0.538	0.026	0	0	0.500	0.358	1	0	0.486	0.040
chrI	10815	C	G	0	0	0.500	0.361	0	0	0.500	0.354	0	0	0.500	0.179	3	5	0.457	0.022	0	1	0.511	0.026	3	3	0.537	0.026	0	0	0.500	0.358	1	3	0.486	0.039
chrI	10911	C	G	0	0	0.500	0.361	0	0	0.500	0.354	0	0	0.500	0.169	2	5	0.455	0.021	2	0	0.511	0.026	3	0	0.537	0.026	0	0	0.500	0.358	1	1	0.483	0.038
chrI	11447	A	G	0	0	0.500	0.297	0	0	0.500	0.354	0	0	0.500	0.161	1	6	0.453	0.021	0	3	0.512	0.025	2	0	0.527	0.025	0	0	0.500	0.358	0	0	0.480	0.037
chrI	11469	G	A	0	0	0.500	0.297	0	0	0.500	0.354	0	0	0.500	0.161	1	3	0.453	0.021	0	2	0.512	0.025	2	0	0.527	0.025	0	0	0.500	0.358	0	0	0.480	0.037
chrI	11504	A	G	0	0	0.500	0.297	0	0	0.500	0.354	0	0	0.500	0.161	0	2	0.453	0.021	0	2	0.512	0.025	0	0	0.527	0.025	0	0	0.500	0.358	0	0	0.480	0.037
chrI	11561	G	T	0	1	0.500	0.297	0	0	0.500	0.354	2	0	0.500	0.161	0	3	0.453	0.021	6	2	0.512	0.025	2	2	0.527	0.025	0	0	0.500	0.358	1	2	0.480	0.037
chrI	11601	A	G	0	2	0.500	0.297	0	0	0.500	0.354	2	0	0.500	0.161	1	2	0.456	0.021	11	3	0.512	0.025	4	4	0.527	0.025	0	0	0.500	0.358	2	2	0.480	0.037
chrI	11852	T	G	2	0	0.500	0.297	0	0	0.500	0.354	1	2	0.500	0.161	9	2	0.456	0.021	11	1	0.512	0.025	12	0	0.527	0.025	0	0	0.500	0.359	2	0	0.480	0.037
chrI	11853	T	C	2	0	0.500	0.297	0	0	0.500	0.354	1	2	0.500	0.161	9	2	0.456	0.021	11	1	0.512	0.025	12	0	0.527	0.025	0	0	0.500	0.359	2	0	0.480	0.037
chrI	11893	C	T	1	0	0.500	0.297	0	0	0.500	0.354	1	2	0.500	0.161	10	3	0.456	0.021	9	6	0.512	0.025	16	0	0.527	0.025	0	0	0.500	0.359	5	0	0.480	0.037
chrI	12396	T	C	0	0	0.500	0.297	0	0	0.500	0.354	2	1	0.500	0.161	15	18	0.456	0.020	10	17	0.513	0.025	7	18	0.522	0.025	0	0	0.500	0.359	7	3	0.472	0.036
chrI	12690	A	T	2	0	0.500	0.259	0	0	0.500	0.354	5	0	0.500	0.154	33	8	0.452	0.020	7	9	0.509	0.024	18	7	0.519	0.024	3	0	0.500	0.359	1	7	0.474	0.035
chrI	12811	G	A	0	2	0.500	0.259	0	0	0.500	0.354	3	0	0.500	0.154	9	6	0.452	0.020	5	6	0.509	0.024	7	3	0.519	0.024	0	0	0.500	0.359	7	3	0.474	0.035
chrI	12814	G	C	0	2	0.500	0.259	0	0	0.500	0.354	3	0	0.500	0.154	9	6	0.452	0.020	5	6	0.509	0.024	7	3	0.519	0.024	0	0	0.500	0.359	7	3	0.474	0.035
chrI	12821	T	C	0	2	0.500	0.259	0	0	0.500	0.354	3	0	0.500	0.154	9	6	0.452	0.020	5	6	0.509	0.024	7	3	0.519	0.024	0	0	0.500	0.359	7	3	0.474	0.035
chrI	13413	G	A	0	1	0.500	0.258	0	0	0.500	0.354	3	1	0.500	0.154	7	25	0.455	0.019	6	10	0.508	0.024	6	13	0.518	0.023	1	0	0.500	0.359	11	7	0.478	0.034
chrI	13420	A	G	0	1	0.500	0.258	0	0	0.500	0.354	3	0	0.500	0.154	7	25	0.455	0.019	6	9	0.508	0.024	8	12	0.518	0.023	1	0	0.500	0.359	11	6	0.478	0.034
chrI	13442	A	C	0	1	0.500	0.258	0	0	0.500	0.354	3	2	0.500	0.154	7	23	0.455	0.019	9	10	0.508	0.024	13	14	0.518	0.023	1	0	0.500	0.359	7	8	0.478	0.034
chrI	13580	T	C	4	0	0.500	0.258	0	0	0.500	0.354	0	0	0.500	0.154	10	17	0.456	0.019	12	11	0.506	0.024	12	20	0.518	0.023	4	0	0.500	0.359	7	7	0.478	0.034
chrI	13616	G	T	2	0	0.500	0.258	0	0	0.500	0.354	2	0	0.500	0.154	10	16	0.456	0.019	13	10	0.506	0.024	13	19	0.518	0.023	4	0	0.500	0.359	6	6	0.478	0.034
chrI	13654	G	A	0	0	0.500	0.258	0	0	0.500	0.354	2	0	0.500	0.154	16	16	0.456	0.019	10	8	0.506	0.024	15	7	0.518	0.023	4	0	0.500	0.359	2	4	0.478	0.034
chrI	13798	A	T	0	0	0.500	0.258	0	0	0.500	0.354	0	2	0.500	0.154	8	9	0.456	0.019	4	5	0.506	0.024	3	3	0.518	0.023	1	0	0.500	0.359	3	5	0.478	0.034
chrI	13807	T	G	0	0	0.500	0.258	0	0	0.500	0.354	0	2	0.500	0.154	6	6	0.456	0.019	3	3	0.506	0.024	3	2	0.518	0.023	0	0	0.500	0.359	2	5	0.478	0.034
chrI	13830	T	C	0	0	0.500	0.258	0	0	0.500	0.354	0	2	0.500	0.154	5	6	0.456	0.019	3	3	0.506	0.024	2	3	0.518	0.023	0	0	0.500	0.359	2	5	0.478	0.034
chrI	13848	A	G	0	0	0.500	0.258	0	0	0.500	0.354	0	1	0.500	0.154	4	6	0.456	0.019	3	2	0.506	0.024	2	3	0.518	0.023	0	0	0.500	0.359	2	4	0.478	0.034
chrI	13872	C	T	0	0	0.500	0.258	0	0	0.500	0.354	0	0	0.500	0.154	6	1	0.456	0.019	3	2	0.506	0.024	4	3	0.518	0.023	0	0	0.500	0.359	0	3	0.478	0.034
chrI	14478	A	G	0	0	0.500	0.258	0	0	0.500	0.354	0	0	0.500	0.148	4	5	0.454	0.019	3	2	0.505	0.024	2	0	0.514	0.023	0	0	0.500	0.360	2	0	0.480	0.034
chrI	14634	C	T	0	0	0.500	0.231	0	0	0.500	0.354	0	2	0.500	0.148	1	2	0.454	0.019	2	0	0.506	0.024	0	5	0.515	0.023	0	0	0.500	0.360	4	0	0.479	0.033
chrI	14667	T	C	0	0	0.500	0.231	0	0	0.500	0.354	0	0	0.500	0.148	1	2	0.454	0.019	2	0	0.506	0.024	0	4	0.515	0.023	0	0	0.500	0.360	0	0	0.479	0.033
chrI	14997	G	A	0	0	0.500	0.231	0	0	0.500	0.354	0	0	0.500	0.148	2	2	0.458	0.019	0	0	0.507	0.023	1	0	0.513	0.022	0	0	0.500	0.360	0	2	0.477	0.033
chrI	15045	T	C	0	0	0.500	0.231	0	0	0.500	0.354	0	0	0.500	0.148	2	4	0.458	0.019	0	0	0.507	0.023	0	0	0.513	0.022	0	0	0.500	0.360	0	2	0.477	0.033
chrI	15054	G	A	0	0	0.500	0.212	0	0	0.500	0.354	0	0	0.500	0.148	2	4	0.458	0.019	0	0	0.507	0.023	0	0	0.513	0.022	0	0	0.500	0.360	0	2	0.477	0.033
chrI	15426	G	A	0	0	0.500	0.212	0	0	0.500	0.354	0	0	0.500	0.148	2	5	0.458	0.019	1	4	0.507	0.023	1	0	0.513	0.022	1	0	0.500	0.360	0	0	0.477	0.033
chrI	15502	T	A	0	0	0.500	0.212	0	0	0.500	0.354	0	0	0.500	0.148	2	4	0.458	0.019	3	0	0.507	0.023	2	0	0.511	0.022	1	0	0.500	0.360	0	0	0.477	0.033
chrI	15504	A	T	0	0	0.500	0.212	0	0	0.500	0.354	0	0	0.500	0.148	2	4	0.458	0.019	3	0	0.507	0.023	2	0	0.511	0.022	1	0	0.500	0.360	0	0	0.477	0.033
chrI	15673	A	G	0	0	0.500	0.212	0	0	0.500	0.354	2	0	0.500	0.148	9	3	0.458	0.019	2	5	0.507	0.023	2	0	0.511	0.022	0	0	0.500	0.360	4	0	0.477	0.033
chrI	15871	T	A	0	0	0.500	0.211	0	0	0.500	0.354	0	0	0.500	0.148	0	2	0.458	0.019	1	2	0.506	0.023	0	3	0.511	0.022	0	0	0.500	0.360	0	0	0.477	0.033
chrI	15921	C	T	2	0	0.500	0.211	0	0	0.500	0.354	0	0	0.500	0.148	0	2	0.458	0.019	4	0	0.506	0.023	5	1	0.511	0.022	0	0	0.500	0.360	0	0	0.477	0.033
chrI	16046	T	C	0	0	0.500	0.211	0	0	0.500	0.354	0	0	0.500	0.148	0	3	0.458	0.019	2	2	0.506	0.023	2	2	0.511	0.022	0	0	0.500	0.360	0	0	0.477	0.033
chrI	16098	A	T	0	0	0.500	0.211	0	0	0.500	0.354	0	0	0.500	0.148	0	3	0.458	0.019	1	0	0.506	0.023	1	2	0.511	0.022	0	0	0.500	0.360	0	0	0.477	0.033
chrI	16154	T	C	0	0	0.500	0.211	0	0	0.500	0.354	0	0	0.500	0.148	0	2	0.458	0.019	0	0	0.506	0.023	0	2	0.511	0.022	0	0	0.500	0.360	0	0	0.477	0.033
chrI	16196	A	G	0	0	0.500	0.211	0	0	0.500	0.354	0	0	0.500	0.148	0	3	0.458	0.019	0	1	0.506	0.023	0	2	0.511	0.022	0	0	0.500	0.360	0	0	0.477	0.033
chrI	16264	A	T	0	0	0.500	0.211	0	0	0.500	0.354	0	0	0.500	0.148	7	4	0.458	0.019	1	2	0.506	0.023	0	6	0.511	0.022	0	0	0.500	0.360	0	0	0.477	0.033
chrI	16425	C	G	0	0	0.500	0.211	0	0	0.500	0.354	0	0	0.500	0.148	5	7	0.458	0.019	2	10	0.506	0.023	1	4	0.511	0.022	0	0	0.500	0.361	2	0	0.477	0.033
chrI	16448	T	A	0	0	0.500	0.211	0	0	0.500	0.354	0	0	0.500	0.148	1	8	0.458	0.019	2	10	0.506	0.023	0	3	0.511	0.022	0	0	0.500	0.361	2	0	0.477	0.033
chrI	16480	A	G	0	0	0.500	0.211	0	0	0.500	0.354	0	0	0.500	0.148	3	4	0.458	0.019	0	9	0.506	0.023	0	3	0.511	0.022	0	0	0.500	0.361	1	0	0.477	0.033
chrI	17265	T	C	0	0	0.500	0.196	0	0	0.500	0.354	0	0	0.500	0.148	0	1	0.456	0.018	2	0	0.506	0.023	6	0	0.512	0.022	0	0	0.500	0.361	0	2	0.478	0.032
chrI	17651	G	A	0	2	0.500	0.196	0	0	0.500	0.354	0	0	0.500	0.148	3	2	0.455	0.018	3	2	0.510	0.023	6	0	0.515	0.021	1	0	0.500	0.361	1	1	0.478	0.031
chrI	18425	T	C	0	0	0.500	0.195	0	0	0.500	0.354	1	0	0.500	0.148	2	2	0.454	0.018	0	2	0.507	0.022	3	1	0.512	0.021	0	0	0.500	0.361	5	2	0.477	0.031
chrI	18457	C	T	0	0	0.500	0.195	0	0	0.500	0.354	1	0	0.500	0.148	3	4	0.454	0.018	2	5	0.507	0.022	1	1	0.512	0.021	0	0	0.500	0.361	4	2	0.477	0.031
chrI	18498	A	G	0	0	0.500	0.195	0	0	0.500	0.354	0	0	0.500	0.148	7	5	0.454	0.018	4	7	0.507	0.022	1	4	0.512	0.021	0	0	0.500	0.361	0	0	0.477	0.031
chrI	18505	A	T	0	0	0.500	0.195	0	0	0.500	0.354	0	0	0.500	0.148	7	5	0.454	0.018	4	7	0.507	0.022	2	4	0.512	0.021	0	0	0.500	0.361	0	0	0.477	0.031
chrI	18517	T	A	0	0	0.500	0.195	0	0	0.500	0.354	0	0	0.500	0.148	8	5	0.454	0.018	2	7	0.507	0.022	3	4	0.512	0.021	0	0	0.500	0.361	0	0	0.477	0.031
chrI	18553	C	T	0	0	0.500	0.195	0	0	0.500	0.354	0	0	0.500	0.148	8	6	0.454	0.018	2	6	0.507	0.022	4	3	0.512	0.021	0	0	0.500	0.361	0	1	0.477	0.031
chrI	18562	A	G	2	0	0.500	0.195	0	0	0.500	0.354	0	0	0.500	0.148	6	6	0.454	0.018	2	7	0.507	0.022	4	3	0.512	0.021	0	0	0.500	0.361	0	1	0.477	0.031
chrI	18574	T	G	2	0	0.500	0.195	0	0	0.500	0.354	0	0	0.500	0.148	5	7	0.454	0.018	2	5	0.507	0.022	5	3	0.512	0.021	0	0	0.500	0.361	0	1	0.477	0.031
chrI	18677	C	T	0	0	0.500	0.195	0	0	0.500	0.354	0	2	0.500	0.148	14	5	0.454	0.018	6	5	0.506	0.022	14	5	0.512	0.021	0	0	0.500	0.362	3	5	0.477	0.031
chrI	18724	A	G	0	0	0.500	0.195	0	0	0.500	0.354	0	0	0.500	0.148	13	4	0.454	0.018	7	4	0.506	0.022	12	4	0.512	0.021	0	0	0.500	0.362	1	5	0.477	0.031
chrI	19128	G	A	0	0	0.500	0.195	0	0	0.500	0.354	0	0	0.500	0.148	0	0	0.454	0.018	3	0	0.506	0.022	0	3	0.512	0.021	0	1	0.500	0.362	0	0	0.477	0.031
chrI	21446	G	C	0	0	0.500	0.182	0	0	0.500	0.354	0	0	0.500	0.143	2	0	0.455	0.017	0	2	0.507	0.022	7	3	0.513	0.020	0	0	0.500	0.363	4	0	0.475	0.030
chrI	21460	A	G	0	0	0.500	0.182	0	0	0.500	0.354	0	3	0.500	0.143	3	1	0.455	0.017	0	2	0.507	0.022	6	4	0.513	0.020	0	0	0.500	0.363	5	2	0.475	0.030
chrI	21485	T	A	0	0	0.500	0.182	0	0	0.500	0.354	0	3	0.500	0.143	5	2	0.455	0.017	0	4	0.507	0.022	4	4	0.513	0.020	0	0	0.500	0.363	6	2	0.475	0.030
chrI	21572	C	G	0	0	0.500	0.182	0	0	0.500	0.354	0	3	0.500	0.143	3	0	0.457	0.017	2	2	0.504	0.022	2	0	0.517	0.020	0	0	0.500	0.363	3	2	0.476	0.030
chrI	21573	C	T	0	0	0.500	0.182	0	0	0.500	0.354	0	3	0.500	0.143	3	0	0.457	0.017	2	2	0.504	0.022	2	0	0.517	0.020	0	0	0.500	0.363	3	2	0.476	0.030
chrI	21829	A	C	0	0	0.500	0.182	0	0	0.500	0.354	0	0	0.500	0.143	0	2	0.457	0.017	2	0	0.504	0.022	1	0	0.517	0.020	0	0	0.500	0.363	0	2	0.476	0.030
chrI	22181	C	G	0	2	0.500	0.182	0	0	0.500	0.354	0	0	0.500	0.143	5	8	0.456	0.018	3	6	0.503	0.022	2	2	0.514	0.021	0	0	0.500	0.354	2	6	0.473	0.031
chrI	22197	C	T	0	2	0.500	0.182	0	0	0.500	0.354	0	0	0.500	0.143	5	8	0.456	0.018	4	8	0.503	0.022	5	3	0.514	0.021	0	0	0.500	0.354	2	8	0.473	0.031
chrI	22248	C	T	0	0	0.500	0.182	0	0	0.500	0.354	0	0	0.500	0.143	6	4	0.456	0.018	2	5	0.503	0.022	3	3	0.514	0.021	0	0	0.500	0.354	1	7	0.473	0.031
chrI	22254	G	T	0	0	0.500	0.182	0	0	0.500	0.354	0	0	0.500	0.143	6	3	0.456	0.018	2	4	0.503	0.022	3	3	0.514	0.021	0	0	0.500	0.354	0	6	0.473	0.031
chrI	22267	A	G	0	0	0.500	0.182	0	0	0.500	0.354	0	0	0.500	0.143	6	1	0.456	0.018	2	3	0.503	0.022	3	3	0.514	0.021	0	0	0.500	0.354	0	4	0.473	0.031
chrI	22278	T	C	0	0	0.500	0.182	0	0	0.500	0.354	0	0	0.500	0.143	6	1	0.456	0.018	1	3	0.503	0.022	3	2	0.514	0.021	0	0	0.500	0.354	0	2	0.473	0.031
chrI	22528	T	C	0	0	0.500	0.182	0	0	0.500	0.354	0	0	0.500	0.143	0	1	0.458	0.018	1	1	0.501	0.022	1	2	0.507	0.021	0	0	0.500	0.354	1	0	0.470	0.030
chrI	22758	A	G	0	0	0.500	0.181	0	0	0.500	0.354	6	0	0.500	0.143	6	2	0.461	0.018	5	4	0.497	0.022	3	6	0.507	0.021	0	0	0.500	0.354	0	6	0.470	0.030
chrI	22880	G	A	0	0	0.500	0.181	0	0	0.500	0.354	0	0	0.500	0.138	1	2	0.461	0.018	1	0	0.497	0.022	1	0	0.507	0.021	0	0	0.500	0.354	0	0	0.470	0.030
chrI	23043	T	C	0	0	0.500	0.181	0	0	0.500	0.354	0	0	0.500	0.138	1	0	0.461	0.018	1	2	0.497	0.022	0	0	0.507	0.021	0	0	0.500	0.354	2	0	0.470	0.030
chrI	23066	G	A	0	0	0.500	0.181	0	0	0.500	0.354	0	0	0.500	0.138	0	0	0.461	0.018	1	2	0.497	0.022	2	0	0.507	0.021	0	0	0.500	0.354	2	0	0.470	0.030
chrI	23408	G	A	1	0	0.500	0.181	0	0	0.500	0.354	1	0	0.500	0.138	1	2	0.461	0.018	0	0	0.495	0.023	2	0	0.504	0.021	0	0	0.500	0.354	0	0	0.466	0.030
chrI	23467	A	G	0	2	0.500	0.181	0	2	0.500	0.354	2	0	0.500	0.138	1	4	0.461	0.018	1	2	0.498	0.023	2	0	0.506	0.021	0	0	0.500	0.354	3	0	0.467	0.030
chrI	23910	T	A	0	0	0.500	0.181	0	0	0.500	0.354	0	0	0.500	0.143	0	0	0.466	0.018	1	0	0.497	0.023	0	2	0.511	0.021	0	0	0.500	0.354	3	0	0.463	0.031
chrI	23943	C	A	0	0	0.500	0.181	0	0	0.500	0.354	0	0	0.500	0.143	0	0	0.466	0.018	1	0	0.497	0.023	0	2	0.511	0.021	0	0	0.500	0.354	1	0	0.463	0.031
chrI	24814	G	A	0	0	0.500	0.181	0	0	0.500	0.354	1	0	0.500	0.143	34	2	0.464	0.018	14	2	0.498	0.022	20	2	0.507	0.021	0	2	0.500	0.354	6	2	0.461	0.030
chrI	24826	G	A	0	0	0.500	0.181	0	0	0.500	0.354	1	0	0.500	0.143	33	1	0.464	0.018	13	2	0.498	0.022	22	0	0.507	0.021	0	2	0.500	0.354	6	2	0.461	0.030
chrI	25070	C	T	1	0	0.500	0.181	0	0	0.500	0.354	0	1	0.500	0.143	7	4	0.463	0.018	11	13	0.495	0.022	6	1	0.505	0.021	0	1	0.500	0.354	3	1	0.461	0.030
chrI	25340	C	A	0	3	0.500	0.180	0	0	0.500	0.354	0	1	0.500	0.143	0	7	0.459	0.018	0	3	0.494	0.022	0	8	0.503	0.021	0	1	0.500	0.354	0	2	0.460	0.030
chrI	25418	T	C	1	0	0.500	0.180	0	0	0.500	0.354	4	0	0.500	0.143	7	3	0.459	0.018	5	4	0.494	0.022	8	2	0.503	0.021	0	0	0.500	0.354	2	4	0.460	0.030
chrI	25461	G	A	0	0	0.500	0.180	0	0	0.500	0.354	1	0	0.500	0.143	9	11	0.459	0.018	4	10	0.494	0.022	7	2	0.502	0.021	1	0	0.500	0.354	1	4	0.460	0.030
chrI	25464	G	A	0	0	0.500	0.180	0	0	0.500	0.354	1	0	0.500	0.143	9	11	0.459	0.018	4	10	0.494	0.022	7	2	0.502	0.021	1	0	0.500	0.354	1	4	0.460	0.030
chrI	25479	T	C	0	2	0.500	0.180	0	0	0.500	0.354	1	0	0.500	0.143	7	10	0.459	0.018	5	9	0.494	0.022	7	2	0.502	0.021	1	0	0.500	0.354	3	4	0.460	0.030
chrI	25488	G	A	2	0	0.500	0.180	0	0	0.500	0.354	0	1	0.500	0.143	10	5	0.459	0.018	12	0	0.494	0.022	2	3	0.502	0.021	0	1	0.500	0.354	6	1	0.460	0.030
chrI	25497	G	A	2	0	0.500	0.180	0	0	0.500	0.354	0	1	0.500	0.143	9	5	0.459	0.018	10	0	0.494	0.022	1	2	0.502	0.021	0	1	0.500	0.354	6	0	0.460	0.030
chrI	25506	C	T	2	0	0.500	0.180	0	0	0.500	0.354	0	1	0.500	0.143	9	2	0.459	0.018	7	1	0.494	0.022	1	1	0.502	0.021	0	0	0.500	0.354	4	0	0.460	0.030
chrI	25573	G	T	0	0	0.500	0.180	0	0	0.500	0.354	0	0	0.500	0.143	1	2	0.459	0.018	1	0	0.494	0.022	1	0	0.502	0.021	0	0	0.500	0.354	0	0	0.460	0.030
chrI	25872	G	C	0	0	0.500	0.180	0	0	0.500	0.354	0	1	0.500	0.143	0	4	0.459	0.018	0	3	0.491	0.022	0	0	0.505	0.020	0	0	0.500	0.354	0	1	0.460	0.030
chrI	26151	G	A	0	0	0.500	0.180	0	0	0.500	0.354	0	1	0.500	0.143	0	0	0.460	0.018	0	0	0.490	0.022	0	2	0.505	0.020	0	0	0.500	0.354	0	0	0.457	0.029
chrI	26154	T	A	0	0	0.500	0.180	0	0	0.500	0.354	0	1	0.500	0.143	0	0	0.460	0.018	0	0	0.490	0.022	0	2	0.505	0.020	0	0	0.500	0.354	0	0	0.457	0.029
chrI	26412	G	C	0	2	0.500	0.180	0	0	0.500	0.354	0	2	0.500	0.143	0	5	0.461	0.018	0	1	0.492	0.022	0	4	0.504	0.020	0	1	0.500	0.354	0	0	0.457	0.029
chrI	26575	T	C	0	0	0.500	0.180	0	0	0.500	0.354	0	0	0.500	0.143	0	0	0.461	0.018	0	0	0.493	0.022	0	2	0.505	0.020	0	0	0.500	0.354	0	0	0.457	0.029
chrI	26896	C	T	0	0	0.500	0.180	0	0	0.500	0.354	0	0	0.500	0.142	0	1	0.459	0.018	0	1	0.492	0.021	0	3	0.503	0.020	0	0	0.500	0.354	0	1	0.454	0.029
chrI	26900	T	C	0	0	0.500	0.180	0	0	0.500	0.354	0	0	0.500	0.142	0	1	0.459	0.018	0	1	0.492	0.021	0	3	0.503	0.020	0	0	0.500	0.354	0	1	0.454	0.029
chrI	26901	T	A	0	0	0.500	0.180	0	0	0.500	0.354	0	0	0.500	0.142	0	1	0.459	0.018	0	1	0.492	0.021	0	3	0.503	0.020	0	0	0.500	0.354	0	1	0.454	0.029
chrI	26923	C	G	0	0	0.500	0.180	0	0	0.500	0.354	0	0	0.500	0.142	0	1	0.459	0.018	0	1	0.492	0.021	0	3	0.503	0.020	0	0	0.500	0.354	0	1	0.454	0.029
chrI	26931	A	G	0	0	0.500	0.180	0	0	0.500	0.354	0	0	0.500	0.142	0	1	0.459	0.018	0	1	0.492	0.021	0	3	0.503	0.020	0	0	0.500	0.354	0	1	0.454	0.029
chrI	26958	G	A	0	0	0.500	0.180	0	0	0.500	0.354	0	0	0.500	0.142	0	1	0.459	0.018	0	0	0.492	0.021	0	2	0.503	0.020	0	0	0.500	0.354	0	0	0.454	0.029
chrI	27027	A	T	0	0	0.500	0.180	0	0	0.500	0.354	0	2	0.500	0.142	0	3	0.459	0.018	0	4	0.492	0.021	0	6	0.503	0.020	0	0	0.500	0.354	0	3	0.454	0.029
chrI	27031	C	T	0	0	0.500	0.180	0	0	0.500	0.354	0	2	0.500	0.142	0	3	0.459	0.018	0	4	0.492	0.021	0	6	0.503	0.020	0	0	0.500	0.354	0	3	0.454	0.029
chrI	27035	T	C	0	0	0.500	0.180	0	0	0.500	0.354	0	2	0.500	0.142	0	3	0.459	0.018	0	4	0.492	0.021	0	6	0.503	0.020	0	0	0.500	0.354	0	3	0.454	0.029
chrI	27036	G	A	0	0	0.500	0.180	0	0	0.500	0.354	0	2	0.500	0.142	0	3	0.459	0.018	0	4	0.492	0.021	0	6	0.503	0.020	0	0	0.500	0.354	0	3	0.454	0.029
chrI	27044	C	T	0	0	0.500	0.180	0	0	0.500	0.354	2	0	0.500	0.142	1	6	0.459	0.018	0	5	0.490	0.021	0	7	0.503	0.020	0	0	0.500	0.354	0	3	0.454	0.029
chrI	27045	G	A	0	0	0.500	0.180	0	0	0.500	0.354	0	2	0.500	0.142	6	1	0.459	0.018	6	0	0.490	0.021	9	0	0.503	0.020	0	0	0.500	0.354	3	0	0.454	0.029
chrI	27066	G	A	0	0	0.500	0.180	0	0	0.500	0.354	0	2	0.500	0.142	6	0	0.459	0.018	6	0	0.490	0.021	8	1	0.503	0.020	0	0	0.500	0.354	3	1	0.454	0.029
chrI	27072	A	G	0	0	0.500	0.180	0	0	0.500	0.354	2	0	0.500	0.142	2	5	0.459	0.018	2	4	0.490	0.021	1	7	0.503	0.020	0	0	0.500	0.354	4	3	0.454	0.029
chrI	27075	G	A	0	0	0.500	0.180	0	0	0.500	0.354	2	0	0.500	0.142	2	5	0.460	0.018	2	4	0.491	0.021	1	7	0.503	0.020	0	0	0.500	0.354	4	3	0.454	0.029
chrI	27099	T	C	2	1	0.500	0.180	0	0	0.500	0.354	2	0	0.500	0.142	9	18	0.460	0.018	9	9	0.491	0.021	7	8	0.503	0.020	0	0	0.500	0.354	5	7	0.454	0.029
chrI	27105	A	G	2	1	0.500	0.180	0	0	0.500	0.354	4	0	0.500	0.142	10	20	0.460	0.018	9	11	0.491	0.021	6	10	0.503	0.020	0	0	0.500	0.354	6	7	0.454	0.029
chrI	27126	T	C	0	1	0.500	0.180	0	0	0.500	0.354	0	2	0.500	0.142	0	25	0.460	0.018	0	10	0.491	0.021	0	12	0.503	0.020	0	0	0.500	0.354	0	6	0.454	0.029
chrI	27129	C	G	0	1	0.500	0.180	0	0	0.500	0.354	0	2	0.500	0.142	0	25	0.460	0.018	0	10	0.491	0.021	0	12	0.503	0.020	0	0	0.500	0.354	0	6	0.454	0.029
chrI	27210	A	G	4	1	0.500	0.180	0	0	0.500	0.354	0	0	0.500	0.142	15	16	0.459	0.018	7	17	0.491	0.021	21	16	0.503	0.020	0	0	0.500	0.354	6	3	0.454	0.029
chrI	27290	C	A	2	2	0.500	0.180	0	0	0.500	0.354	4	0	0.500	0.142	19	10	0.459	0.018	12	19	0.491	0.021	9	22	0.503	0.020	0	0	0.500	0.354	8	3	0.454	0.029
chrI	27356	T	C	0	0	0.500	0.180	0	0	0.500	0.354	2	0	0.500	0.142	10	10	0.459	0.018	12	8	0.491	0.021	25	8	0.503	0.020	0	0	0.500	0.354	2	5	0.454	0.029
chrI	27357	A	G	0	0	0.500	0.180	0	0	0.500	0.354	2	0	0.500	0.142	10	10	0.459	0.018	12	8	0.491	0.021	25	8	0.503	0.020	0	0	0.500	0.354	2	5	0.454	0.029
chrI	27370	G	A	0	0	0.500	0.180	0	0	0.500	0.354	2	0	0.500	0.142	11	13	0.459	0.018	12	10	0.491	0.021	26	9	0.503	0.020	0	0	0.500	0.354	2	5	0.454	0.029
chrI	27667	A	G	0	0	0.500	0.180	0	0	0.500	0.354	4	0	0.500	0.142	5	11	0.460	0.018	5	6	0.491	0.021	8	8	0.503	0.020	0	0	0.500	0.354	3	6	0.454	0.029
chrI	27668	A	C	0	0	0.500	0.180	0	0	0.500	0.354	4	0	0.500	0.142	5	11	0.460	0.018	5	6	0.491	0.021	8	8	0.503	0.020	0	0	0.500	0.354	3	6	0.454	0.029
chrI	27804	C	A	0	0	0.500	0.180	0	0	0.500	0.354	1	0	0.500	0.142	9	11	0.462	0.018	5	1	0.491	0.021	2	2	0.503	0.020	0	0	0.500	0.354	2	3	0.454	0.029
chrI	27810	T	C	0	0	0.500	0.180	0	0	0.500	0.354	1	0	0.500	0.142	10	10	0.462	0.018	4	2	0.491	0.021	2	2	0.503	0.020	0	0	0.500	0.354	2	3	0.454	0.029
chrI	27914	T	C	0	2	0.500	0.180	0	0	0.500	0.354	0	2	0.500	0.142	6	7	0.462	0.018	6	2	0.491	0.021	6	2	0.503	0.020	0	0	0.500	0.354	2	1	0.454	0.029
chrI	27948	A	G	0	2	0.500	0.180	0	0	0.500	0.354	0	2	0.500	0.142	5	1	0.462	0.018	4	1	0.491	0.021	2	4	0.503	0.020	0	0	0.500	0.354	2	1	0.454	0.029
chrI	27970	T	G	0	1	0.500	0.180	0	0	0.500	0.354	0	2	0.500	0.142	1	1	0.462	0.018	2	0	0.491	0.021	2	3	0.503	0.020	0	0	0.500	0.354	1	3	0.454	0.029
chrI	27983	T	A	0	0	0.500	0.180	0	0	0.500	0.354	0	1	0.500	0.142	2	2	0.462	0.018	2	0	0.491	0.021	1	3	0.503	0.020	0	0	0.500	0.354	1	3	0.454	0.029
chrI	27997	T	C	0	0	0.500	0.180	0	0	0.500	0.354	0	0	0.500	0.142	1	3	0.462	0.018	0	0	0.491	0.021	0	0	0.503	0.020	0	0	0.500	0.354	2	3	0.454	0.029
chrI	28007	G	C	0	0	0.500	0.180	0	0	0.500	0.354	0	0	0.500	0.142	1	3	0.462	0.018	0	0	0.491	0.021	0	0	0.503	0.020	0	0	0.500	0.354	2	3	0.454	0.029
chrI	28083	T	C	0	0	0.500	0.180	0	0	0.500	0.354	0	0	0.500	0.142	0	5	0.462	0.018	0	0	0.491	0.021	0	0	0.503	0.020	0	0	0.500	0.354	1	0	0.454	0.029
chrI	28117	G	C	0	0	0.500	0.179	0	0	0.500	0.354	0	0	0.500	0.142	1	3	0.462	0.018	1	0	0.491	0.021	0	0	0.503	0.020	0	0	0.500	0.354	0	0	0.454	0.029
chrI	28127	T	C	0	0	0.500	0.179	0	0	0.500	0.354	0	0	0.500	0.142	1	2	0.462	0.018	1	0	0.491	0.021	0	1	0.503	0.020	0	0	0.500	0.354	0	0	0.454	0.029
chrI	28265	G	A	0	0	0.500	0.179	0	0	0.500	0.354	1	0	0.500	0.142	4	0	0.462	0.018	1	0	0.491	0.021	2	0	0.503	0.020	0	0	0.500	0.354	0	2	0.454	0.029
chrI	28321	G	A	0	0	0.500	0.179	0	0	0.500	0.354	0	0	0.500	0.142	2	4	0.462	0.018	0	0	0.491	0.021	0	4	0.503	0.020	0	0	0.500	0.354	2	0	0.454	0.029
chrI	28352	C	T	0	0	0.500	0.179	0	0	0.500	0.354	0	0	0.500	0.142	4	3	0.462	0.018	0	0	0.491	0.021	0	7	0.502	0.020	0	0	0.500	0.354	2	0	0.454	0.029
chrI	28384	G	C	0	0	0.500	0.179	0	0	0.500	0.354	3	0	0.500	0.142	4	2	0.462	0.018	3	0	0.491	0.021	2	7	0.502	0.020	0	0	0.500	0.354	2	0	0.454	0.029
chrI	28385	A	G	0	0	0.500	0.179	0	0	0.500	0.354	3	0	0.500	0.142	4	2	0.462	0.018	3	0	0.491	0.021	2	7	0.502	0.020	0	0	0.500	0.354	2	0	0.454	0.029
chrI	28458	C	T	0	0	0.500	0.179	0	0	0.500	0.354	2	0	0.500	0.142	1	2	0.462	0.018	7	1	0.491	0.021	4	2	0.502	0.020	0	0	0.500	0.354	0	1	0.454	0.029
chrI	28696	G	T	0	0	0.500	0.179	0	0	0.500	0.354	0	0	0.500	0.142	2	2	0.463	0.018	0	0	0.488	0.021	0	0	0.503	0.020	0	2	0.500	0.354	0	0	0.454	0.029
chrI	28770	A	T	0	0	0.500	0.179	0	0	0.500	0.354	0	0	0.500	0.142	4	0	0.463	0.018	0	2	0.488	0.021	2	0	0.503	0.020	2	0	0.500	0.354	1	0	0.454	0.029
chrI	28844	C	T	0	0	0.500	0.179	0	0	0.500	0.354	0	0	0.500	0.142	3	2	0.463	0.018	3	1	0.488	0.021	5	4	0.503	0.020	0	0	0.500	0.354	0	1	0.454	0.029
chrI	28926	A	T	0	0	0.500	0.179	0	0	0.500	0.354	0	0	0.500	0.142	4	4	0.463	0.018	5	4	0.488	0.021	2	4	0.503	0.020	0	0	0.500	0.354	0	1	0.454	0.029
chrI	28975	G	A	0	0	0.500	0.179	0	0	0.500	0.354	0	0	0.500	0.142	5	3	0.463	0.018	6	3	0.488	0.021	2	3	0.503	0.020	0	0	0.500	0.354	0	2	0.454	0.029
chrI	29009	G	T	0	0	0.500	0.179	0	0	0.500	0.354	0	0	0.500	0.142	2	1	0.463	0.018	3	2	0.488	0.021	3	0	0.503	0.020	0	0	0.500	0.354	0	2	0.454	0.029
chrI	29093	A	T	0	0	0.500	0.179	0	0	0.500	0.354	0	0	0.500	0.142	0	1	0.463	0.018	0	0	0.488	0.021	1	2	0.503	0.020	0	0	0.500	0.354	0	0	0.454	0.029
chrI	29109	G	C	0	0	0.500	0.179	0	0	0.500	0.354	0	0	0.500	0.142	0	1	0.463	0.018	0	0	0.488	0.021	2	2	0.503	0.020	0	0	0.500	0.354	0	0	0.454	0.029
chrI	29118	C	T	0	0	0.500	0.179	0	0	0.500	0.354	0	0	0.500	0.142	0	1	0.463	0.018	0	0	0.488	0.021	2	2	0.503	0.020	0	0	0.500	0.354	0	0	0.454	0.029
chrI	29154	G	A	0	0	0.500	0.179	0	0	0.500	0.354	0	0	0.500	0.142	0	0	0.464	0.017	0	1	0.486	0.021	1	3	0.502	0.020	0	0	0.500	0.354	2	0	0.454	0.029
chrI	29180	T	C	0	0	0.500	0.179	0	0	0.500	0.354	0	0	0.500	0.142	0	1	0.464	0.018	0	1	0.487	0.021	1	2	0.502	0.020	0	0	0.500	0.354	2	0	0.454	0.029
chrI	29217	T	C	0	0	0.500	0.179	0	0	0.500	0.354	0	0	0.500	0.142	0	1	0.464	0.018	0	1	0.487	0.021	0	2	0.502	0.020	0	0	0.500	0.354	0	0	0.456	0.029
chrI	29226	C	T	0	0	0.500	0.179	0	0	0.500	0.354	0	0	0.500	0.142	0	1	0.464	0.018	0	1	0.487	0.021	0	2	0.502	0.020	0	0	0.500	0.354	0	0	0.456	0.029
chrI	29227	A	G	0	0	0.500	0.179	0	0	0.500	0.354	0	0	0.500	0.142	0	1	0.464	0.018	0	1	0.487	0.021	0	2	0.502	0.020	0	0	0.500	0.354	0	0	0.456	0.029
chrI	29282	C	T	0	0	0.500	0.179	0	0	0.500	0.354	0	0	0.500	0.142	0	2	0.464	0.018	1	0	0.487	0.021	0	0	0.502	0.020	0	0	0.500	0.354	0	0	0.456	0.029
chrI	29322	G	C	0	0	0.500	0.179	0	0	0.500	0.354	0	0	0.500	0.142	0	3	0.464	0.018	1	1	0.487	0.021	0	0	0.502	0.020	0	0	0.500	0.354	0	1	0.456	0.029
chrI	29352	T	C	0	0	0.500	0.179	0	0	0.500	0.354	0	0	0.500	0.142	3	2	0.464	0.018	1	1	0.487	0.021	2	2	0.500	0.020	0	0	0.500	0.354	0	5	0.456	0.029
chrI	29354	T	A	0	0	0.500	0.179	0	0	0.500	0.354	0	0	0.500	0.142	3	2	0.464	0.018	1	1	0.487	0.021	2	2	0.500	0.020	0	0	0.500	0.354	0	5	0.456	0.029
chrI	29374	C	T	0	0	0.500	0.179	0	0	0.500	0.354	0	0	0.500	0.142	4	4	0.464	0.018	0	0	0.487	0.021	2	5	0.500	0.020	0	0	0.500	0.354	0	5	0.456	0.029
chrI	29397	T	C	0	0	0.500	0.179	0	0	0.500	0.354	0	0	0.500	0.142	4	4	0.464	0.018	0	0	0.486	0.021	3	5	0.501	0.020	0	0	0.500	0.354	0	5	0.456	0.029
chrI	29400	C	T	0	0	0.500	0.179	0	0	0.500	0.354	0	0	0.500	0.142	4	4	0.464	0.018	0	0	0.486	0.021	3	5	0.501	0.020	0	0	0.500	0.354	0	5	0.456	0.029
chrI	29402	A	T	0	0	0.500	0.179	0	0	0.500	0.354	0	0	0.500	0.142	4	4	0.464	0.018	0	0	0.486	0.021	3	5	0.501	0.020	0	0	0.500	0.354	0	5	0.456	0.029
chrI	29440	G	T	0	0	0.500	0.179	0	0	0.500	0.354	0	0	0.500	0.142	6	2	0.464	0.018	4	0	0.487	0.021	4	6	0.501	0.020	0	0	0.500	0.354	0	3	0.456	0.029
chrI	29441	C	T	0	0	0.500	0.179	0	0	0.500	0.354	0	0	0.500	0.142	6	2	0.464	0.018	4	0	0.487	0.021	4	6	0.501	0.020	0	0	0.500	0.354	0	3	0.456	0.029
chrI	29449	A	G	0	0	0.500	0.179	0	0	0.500	0.354	0	0	0.500	0.142	6	2	0.464	0.018	5	0	0.487	0.021	4	4	0.501	0.020	0	0	0.500	0.354	0	3	0.456	0.029
chrI	29459	C	T	0	0	0.500	0.179	0	0	0.500	0.354	0	0	0.500	0.142	6	2	0.464	0.018	5	0	0.487	0.021	4	4	0.501	0.020	0	0	0.500	0.354	0	3	0.456	0.029
chrI	29463	A	C	0	0	0.500	0.179	0	0	0.500	0.354	0	0	0.500	0.148	6	2	0.467	0.018	5	0	0.484	0.021	4	4	0.501	0.020	0	0	0.500	0.354	0	3	0.454	0.029
chrI	29464	A	G	0	0	0.500	0.179	0	0	0.500	0.354	0	0	0.500	0.148	6	2	0.467	0.018	5	0	0.484	0.021	4	4	0.501	0.020	0	0	0.500	0.354	0	3	0.454	0.029
chrI	29476	A	G	0	0	0.500	0.179	0	0	0.500	0.354	0	0	0.500	0.148	6	2	0.467	0.018	5	0	0.484	0.021	4	4	0.501	0.020	0	0	0.500	0.354	0	3	0.454	0.029
chrI	29508	T	C	0	0	0.500	0.179	0	0	0.500	0.354	0	0	0.500	0.148	10	3	0.467	0.018	4	1	0.484	0.021	1	2	0.501	0.020	0	0	0.500	0.354	0	1	0.454	0.029
chrI	29522	T	A	0	0	0.500	0.179	0	0	0.500	0.354	0	0	0.500	0.148	9	6	0.467	0.018	4	2	0.484	0.021	0	3	0.501	0.020	0	0	0.500	0.354	0	1	0.454	0.029
chrI	29530	C	T	0	0	0.500	0.179	0	0	0.500	0.354	0	0	0.500	0.148	7	6	0.467	0.018	3	2	0.484	0.021	0	3	0.501	0.020	0	0	0.500	0.354	0	1	0.454	0.029
chrI	29554	G	A	0	0	0.500	0.179	0	0	0.500	0.354	0	0	0.500	0.148	5	6	0.467	0.018	2	2	0.484	0.021	0	3	0.501	0.020	0	0	0.500	0.354	0	1	0.454	0.029
chrI	29564	T	C	0	0	0.500	0.179	0	0	0.500	0.354	0	0	0.500	0.148	5	6	0.467	0.018	2	2	0.484	0.021	0	3	0.501	0.020	0	0	0.500	0.354	0	1	0.454	0.029
chrI	29666	C	A	0	0	0.500	0.179	0	0	0.500	0.354	0	0	0.500	0.148	1	0	0.467	0.018	0	0	0.484	0.021	0	2	0.500	0.020	0	0	0.500	0.354	0	0	0.454	0.029
chrI	29693	G	A	0	0	0.500	0.179	0	0	0.500	0.354	0	0	0.500	0.148	0	0	0.467	0.018	0	0	0.484	0.021	0	2	0.500	0.020	0	0	0.500	0.354	1	0	0.454	0.029
chrI	29713	T	A	0	0	0.500	0.179	0	0	0.500	0.354	0	0	0.500	0.148	0	1	0.467	0.018	0	0	0.484	0.021	0	2	0.500	0.020	0	0	0.500	0.354	2	0	0.454	0.029
chrI	29737	G	C	0	0	0.500	0.179	0	0	0.500	0.354	0	0	0.500	0.148	2	0	0.467	0.018	3	0	0.484	0.021	0	2	0.500	0.020	0	0	0.500	0.354	2	0	0.454	0.029
chrI	29746	T	C	0	0	0.500	0.179	0	0	0.500	0.354	0	0	0.500	0.148	0	2	0.467	0.018	1	2	0.484	0.021	0	2	0.500	0.020	0	0	0.500	0.354	2	0	0.454	0.029
chrI	29758	C	T	0	0	0.500	0.179	0	0	0.500	0.354	0	0	0.500	0.148	0	2	0.467	0.018	1	2	0.484	0.021	0	1	0.500	0.020	0	0	0.500	0.354	2	0	0.454	0.029
chrI	29759	T	C	0	0	0.500	0.179	0	0	0.500	0.354	0	0	0.500	0.148	0	2	0.467	0.018	1	2	0.484	0.021	0	1	0.500	0.020	0	0	0.500	0.354	2	0	0.454	0.029
chrI	29761	G	T	0	0	0.500	0.179	0	0	0.500	0.354	0	0	0.500	0.148	0	2	0.467	0.018	1	2	0.484	0.021	0	1	0.500	0.020	0	0	0.500	0.354	2	0	0.454	0.029
chrI	29762	T	G	0	0	0.500	0.179	0	0	0.500	0.354	0	0	0.500	0.148	0	2	0.467	0.018	1	2	0.484	0.021	0	1	0.500	0.020	0	0	0.500	0.354	2	0	0.454	0.029
chrI	29765	C	T	0	0	0.500	0.179	0	0	0.500	0.354	0	0	0.500	0.148	0	2	0.467	0.018	1	2	0.484	0.021	0	1	0.500	0.020	0	0	0.500	0.354	2	0	0.454	0.029
chrI	29767	T	C	0	0	0.500	0.179	0	0	0.500	0.354	0	0	0.500	0.148	0	2	0.467	0.018	1	2	0.484	0.021	0	1	0.500	0.020	0	0	0.500	0.354	2	0	0.454	0.029
chrI	29778	G	A	0	0	0.500	0.179	0	0	0.500	0.354	0	0	0.500	0.148	0	2	0.467	0.018	1	2	0.484	0.021	0	1	0.500	0.020	0	0	0.500	0.354	2	0	0.454	0.029
chrI	29782	A	T	0	0	0.500	0.179	0	0	0.500	0.354	0	0	0.500	0.148	0	2	0.467	0.018	1	2	0.484	0.021	0	1	0.500	0.020	0	0	0.500	0.354	2	0	0.454	0.029
chrI	29787	G	A	0	0	0.500	0.179	0	0	0.500	0.354	0	0	0.500	0.148	0	2	0.467	0.018	1	2	0.484	0.021	0	1	0.500	0.020	0	0	0.500	0.354	1	0	0.454	0.029
chrI	29908	C	T	0	0	0.500	0.179	0	0	0.500	0.354	0	0	0.500	0.148	2	0	0.465	0.018	1	2	0.485	0.021	2	0	0.500	0.020	0	0	0.500	0.354	0	0	0.450	0.029
chrI	29911	A	G	0	0	0.500	0.179	0	0	0.500	0.354	0	0	0.500	0.148	2	0	0.465	0.018	1	2	0.485	0.021	2	0	0.500	0.020	0	0	0.500	0.354	0	0	0.450	0.029
chrI	29929	A	G	0	0	0.500	0.179	0	0	0.500	0.354	0	0	0.500	0.148	2	0	0.465	0.018	1	2	0.485	0.021	2	0	0.500	0.020	0	0	0.500	0.354	0	0	0.450	0.029
chrI	29931	A	C	0	0	0.500	0.179	0	0	0.500	0.354	0	0	0.500	0.148	2	0	0.465	0.018	1	2	0.485	0.021	2	0	0.500	0.020	0	0	0.500	0.354	0	0	0.450	0.029
chrI	29996	T	C	0	0	0.500	0.179	0	0	0.500	0.354	0	0	0.500	0.148	0	0	0.467	0.018	0	2	0.485	0.021	2	0	0.500	0.020	0	0	0.500	0.354	0	0	0.456	0.029
chrI	30004	T	C	0	0	0.500	0.179	0	0	0.500	0.354	0	0	0.500	0.148	0	0	0.467	0.018	0	2	0.485	0.021	2	0	0.500	0.020	0	0	0.500	0.354	0	0	0.456	0.029
chrI	30006	T	C	0	0	0.500	0.179	0	0	0.500	0.354	0	0	0.500	0.148	0	0	0.467	0.018	0	2	0.485	0.021	2	0	0.500	0.020	0	0	0.500	0.354	0	0	0.456	0.029
chrI	30051	C	T	0	0	0.500	0.179	0	0	0.500	0.354	0	0	0.500	0.148	0	0	0.467	0.018	0	2	0.485	0.021	2	0	0.501	0.020	0	0	0.500	0.354	0	0	0.455	0.029
chrI	30057	G	C	0	0	0.500	0.179	0	0	0.500	0.354	0	0	0.500	0.148	0	0	0.467	0.018	0	2	0.485	0.021	0	0	0.501	0.020	0	0	0.500	0.354	0	0	0.455	0.029
chrI	30066	T	A	0	0	0.500	0.179	0	0	0.500	0.354	0	0	0.500	0.148	0	0	0.467	0.018	0	2	0.485	0.021	0	0	0.501	0.020	0	0	0.500	0.354	0	0	0.455	0.029
chrI	30071	G	A	0	0	0.500	0.179	0	0	0.500	0.354	0	0	0.500	0.148	0	0	0.467	0.018	0	2	0.485	0.021	0	0	0.501	0.020	0	0	0.500	0.354	0	0	0.455	0.029
chrI	30091	A	G	0	0	0.500	0.179	0	0	0.500	0.354	0	0	0.500	0.148	0	0	0.467	0.018	0	2	0.485	0.021	0	0	0.501	0.020	0	0	0.500	0.354	0	0	0.455	0.029
chrI	30204	A	G	0	0	0.500	0.179	0	0	0.500	0.354	4	0	0.500	0.148	0	2	0.466	0.018	2	3	0.484	0.021	2	5	0.501	0.020	0	0	0.500	0.354	0	1	0.453	0.029
chrI	30209	T	A	0	0	0.500	0.179	0	0	0.500	0.354	4	0	0.500	0.148	0	2	0.466	0.018	2	3	0.484	0.021	2	6	0.501	0.020	0	0	0.500	0.354	0	1	0.453	0.029
chrI	30220	G	A	0	0	0.500	0.179	0	0	0.500	0.354	3	0	0.500	0.148	0	3	0.464	0.018	2	4	0.484	0.021	2	8	0.501	0.020	0	0	0.500	0.354	0	1	0.453	0.029
chrI	30239	A	G	0	0	0.500	0.179	0	0	0.500	0.354	2	0	0.500	0.148	0	3	0.464	0.018	2	4	0.484	0.021	2	7	0.501	0.020	0	0	0.500	0.354	0	3	0.453	0.029
chrI	30265	T	G	0	0	0.500	0.179	0	0	0.500	0.354	1	0	0.500	0.148	0	3	0.464	0.018	2	0	0.484	0.021	1	2	0.501	0.020	0	0	0.500	0.354	2	3	0.453	0.029
chrI	30268	C	G	0	0	0.500	0.179	0	0	0.500	0.354	1	0	0.500	0.148	0	3	0.464	0.018	2	0	0.484	0.021	1	2	0.501	0.020	0	0	0.500	0.354	2	3	0.453	0.029
chrI	30274	G	A	0	0	0.500	0.179	0	0	0.500	0.354	0	0	0.500	0.148	0	3	0.464	0.018	2	0	0.484	0.021	1	2	0.501	0.020	0	0	0.500	0.354	2	3	0.453	0.029
chrI	30275	A	G	0	0	0.500	0.179	0	0	0.500	0.354	0	0	0.500	0.148	0	3	0.464	0.018	2	0	0.484	0.021	1	2	0.501	0.020	0	0	0.500	0.354	2	3	0.453	0.029
chrI	30277	A	G	0	0	0.500	0.179	0	0	0.500	0.354	0	0	0.500	0.148	0	3	0.464	0.018	2	0	0.484	0.021	1	2	0.501	0.020	0	0	0.500	0.354	2	3	0.453	0.029
chrI	30290	C	A	0	0	0.500	0.179	0	0	0.500	0.354	0	0	0.500	0.148	0	3	0.464	0.018	2	0	0.484	0.021	1	2	0.501	0.020	0	0	0.500	0.354	4	3	0.453	0.029
chrI	30300	C	A	0	0	0.500	0.179	0	0	0.500	0.354	0	0	0.500	0.148	0	3	0.464	0.018	2	0	0.484	0.021	1	2	0.501	0.020	0	0	0.500	0.354	4	3	0.453	0.029
chrI	30307	T	C	0	0	0.500	0.179	0	0	0.500	0.354	0	0	0.500	0.148	2	3	0.464	0.018	2	0	0.484	0.021	1	2	0.501	0.020	0	0	0.500	0.354	4	3	0.453	0.029
chrI	30335	C	T	0	0	0.500	0.179	0	0	0.500	0.354	0	0	0.500	0.148	4	2	0.464	0.018	2	3	0.484	0.021	3	6	0.501	0.020	0	0	0.500	0.354	4	3	0.453	0.029
chrI	30371	C	A	0	0	0.500	0.179	0	0	0.500	0.354	0	0	0.500	0.142	9	2	0.464	0.018	4	3	0.484	0.021	1	4	0.503	0.020	0	0	0.500	0.354	0	3	0.450	0.029
chrI	30381	T	C	0	0	0.500	0.179	0	0	0.500	0.354	0	0	0.500	0.142	9	3	0.464	0.018	4	3	0.484	0.021	1	4	0.503	0.020	0	0	0.500	0.354	0	3	0.450	0.029
chrI	30413	G	A	0	0	0.500	0.179	0	0	0.500	0.354	4	0	0.500	0.142	8	6	0.464	0.018	5	2	0.484	0.021	1	5	0.503	0.020	0	0	0.500	0.354	0	4	0.450	0.029
chrI	30422	G	A	0	0	0.500	0.179	0	0	0.500	0.354	4	0	0.500	0.142	6	5	0.464	0.018	5	2	0.484	0.021	2	4	0.503	0.020	0	0	0.500	0.354	0	1	0.450	0.029
chrI	30427	G	C	0	0	0.500	0.179	0	0	0.500	0.354	4	0	0.500	0.142	6	5	0.464	0.018	5	2	0.484	0.021	2	4	0.503	0.020	0	0	0.500	0.354	0	1	0.450	0.029
chrI	30432	G	T	0	0	0.500	0.179	0	0	0.500	0.354	4	0	0.500	0.142	6	5	0.464	0.018	5	2	0.484	0.021	2	4	0.503	0.020	0	0	0.500	0.354	0	1	0.450	0.029
chrI	30434	C	T	0	0	0.500	0.179	0	0	0.500	0.354	4	0	0.500	0.142	6	5	0.464	0.018	5	2	0.484	0.021	2	4	0.503	0.020	0	0	0.500	0.354	0	1	0.450	0.029
chrI	30468	G	A	0	0	0.500	0.179	0	0	0.500	0.354	0	0	0.500	0.142	6	7	0.464	0.018	1	2	0.484	0.021	2	3	0.503	0.020	0	0	0.500	0.354	0	2	0.450	0.029
chrI	30478	C	T	0	0	0.500	0.179	0	0	0.500	0.354	0	0	0.500	0.142	6	5	0.464	0.018	0	1	0.484	0.021	3	3	0.503	0.020	0	0	0.500	0.354	2	2	0.450	0.029
chrI	30481	T	A	0	0	0.500	0.179	0	0	0.500	0.354	0	0	0.500	0.142	6	5	0.465	0.018	0	1	0.484	0.021	3	3	0.503	0.020	0	0	0.500	0.354	2	2	0.450	0.029
chrI	30516	G	A	0	0	0.500	0.179	0	0	0.500	0.354	0	0	0.500	0.142	6	5	0.464	0.018	2	4	0.481	0.021	4	4	0.503	0.020	0	0	0.500	0.354	2	2	0.451	0.029
chrI	30522	A	G	0	0	0.500	0.179	0	0	0.500	0.354	0	0	0.500	0.142	7	8	0.464	0.018	2	4	0.481	0.021	3	4	0.503	0.020	0	0	0.500	0.354	2	3	0.451	0.029
chrI	30548	A	G	0	0	0.500	0.179	0	0	0.500	0.354	0	0	0.500	0.142	6	8	0.464	0.018	2	3	0.481	0.021	3	1	0.503	0.020	0	0	0.500	0.354	2	1	0.451	0.029
chrI	30551	G	A	0	0	0.500	0.179	0	0	0.500	0.354	0	0	0.500	0.142	6	8	0.464	0.018	2	3	0.481	0.021	3	1	0.503	0.020	0	0	0.500	0.354	2	1	0.451	0.029
chrI	30558	G	A	0	0	0.500	0.179	0	0	0.500	0.354	0	0	0.500	0.142	3	9	0.464	0.018	4	3	0.481	0.021	4	2	0.503	0.020	0	0	0.500	0.354	2	1	0.451	0.029
chrI	30583	A	G	0	0	0.500	0.179	0	0	0.500	0.354	0	0	0.500	0.142	4	9	0.464	0.018	4	4	0.481	0.021	7	6	0.503	0.020	0	0	0.500	0.354	0	1	0.451	0.029
chrI	30601	C	T	0	0	0.500	0.179	0	0	0.500	0.354	0	0	0.500	0.142	3	9	0.464	0.018	4	4	0.481	0.021	6	6	0.503	0.020	0	0	0.500	0.354	0	1	0.451	0.029
chrI	30602	G	A	0	0	0.500	0.179	0	0	0.500	0.354	0	0	0.500	0.142	3	9	0.464	0.018	4	4	0.481	0.021	6	6	0.503	0.020	0	0	0.500	0.354	0	1	0.451	0.029
chrI	30613	C	T	0	0	0.500	0.179	0	0	0.500	0.354	0	0	0.500	0.148	4	9	0.468	0.018	4	3	0.481	0.021	6	5	0.496	0.020	0	0	0.500	0.354	0	1	0.451	0.029
chrI	30614	T	C	0	0	0.500	0.179	0	0	0.500	0.354	0	0	0.500	0.148	4	9	0.468	0.018	4	3	0.481	0.021	6	5	0.496	0.020	0	0	0.500	0.354	0	1	0.451	0.029
chrI	30624	T	A	0	0	0.500	0.179	0	0	0.500	0.354	0	0	0.500	0.148	2	11	0.468	0.018	4	2	0.481	0.021	5	5	0.496	0.020	0	0	0.500	0.354	0	1	0.451	0.029
chrI	30662	T	G	0	0	0.500	0.179	0	0	0.500	0.354	0	0	0.500	0.148	6	14	0.468	0.018	0	4	0.481	0.021	8	2	0.496	0.020	0	0	0.500	0.354	1	2	0.451	0.029
chrI	30669	T	C	0	0	0.500	0.179	0	0	0.500	0.354	0	0	0.500	0.148	5	12	0.468	0.018	0	3	0.481	0.021	8	1	0.496	0.020	0	0	0.500	0.354	1	1	0.451	0.029
chrI	30670	T	C	0	0	0.500	0.179	0	0	0.500	0.354	0	0	0.500	0.148	5	12	0.468	0.018	0	3	0.481	0.021	8	1	0.496	0.020	0	0	0.500	0.354	1	1	0.451	0.029
chrI	30713	T	G	0	0	0.500	0.179	0	0	0.500	0.354	0	0	0.500	0.148	6	13	0.468	0.018	2	5	0.481	0.021	4	4	0.496	0.020	0	0	0.500	0.354	1	1	0.451	0.029
chrI	30747	A	C	0	0	0.500	0.179	0	0	0.500	0.354	1	0	0.500	0.148	7	9	0.464	0.018	3	0	0.483	0.021	2	3	0.500	0.020	0	0	0.500	0.354	6	0	0.450	0.029
chrI	30749	G	A	0	0	0.500	0.179	0	0	0.500	0.354	1	0	0.500	0.148	7	9	0.464	0.018	3	0	0.483	0.021	2	3	0.500	0.020	0	0	0.500	0.354	6	0	0.450	0.029
chrI	30755	C	G	0	0	0.500	0.179	0	0	0.500	0.354	2	0	0.500	0.148	7	9	0.464	0.018	3	1	0.483	0.021	2	5	0.500	0.020	0	0	0.500	0.354	5	0	0.450	0.029
chrI	30782	T	C	0	0	0.500	0.179	0	0	0.500	0.354	2	0	0.500	0.148	8	5	0.464	0.018	4	1	0.483	0.021	0	3	0.500	0.020	0	0	0.500	0.354	4	1	0.450	0.029
chrI	30787	T	C	0	0	0.500	0.179	0	0	0.500	0.354	2	0	0.500	0.148	8	4	0.464	0.018	4	1	0.483	0.021	0	3	0.500	0.020	0	0	0.500	0.354	5	0	0.450	0.029
chrI	30817	T	C	0	0	0.500	0.179	0	0	0.500	0.354	3	0	0.500	0.148	8	3	0.464	0.018	4	1	0.484	0.022	0	3	0.499	0.020	0	0	0.500	0.354	1	0	0.451	0.029
chrI	30840	G	A	0	0	0.500	0.179	0	0	0.500	0.354	3	0	0.500	0.148	5	3	0.464	0.018	2	1	0.484	0.022	0	1	0.499	0.020	0	0	0.500	0.354	0	0	0.451	0.029
chrI	31391	A	G	0	0	0.500	0.179	0	0	0.500	0.354	0	2	0.500	0.148	2	4	0.463	0.018	6	3	0.483	0.021	6	3	0.501	0.020	2	0	0.500	0.354	0	0	0.451	0.029
chrI	31403	T	A	0	0	0.500	0.179	0	0	0.500	0.354	0	2	0.500	0.148	2	4	0.463	0.018	7	3	0.483	0.021	6	3	0.501	0.020	2	0	0.500	0.354	0	0	0.451	0.029
chrI	31635	T	C	0	1	0.500	0.179	0	0	0.500	0.354	0	2	0.500	0.148	1	3	0.463	0.018	0	0	0.483	0.021	3	2	0.500	0.020	2	0	0.500	0.354	0	0	0.452	0.029
chrI	31755	C	T	1	0	0.500	0.178	0	0	0.500	0.354	1	2	0.500	0.148	7	9	0.463	0.018	2	6	0.483	0.022	2	5	0.500	0.020	3	0	0.500	0.354	3	3	0.452	0.029
chrI	31848	T	C	2	0	0.500	0.178	0	0	0.500	0.354	0	1	0.500	0.147	16	11	0.463	0.018	5	7	0.483	0.021	7	7	0.500	0.020	0	0	0.500	0.354	9	3	0.452	0.029
chrI	31975	C	T	0	2	0.500	0.178	0	0	0.500	0.354	1	2	0.500	0.147	11	19	0.463	0.018	5	3	0.483	0.021	11	11	0.500	0.020	3	0	0.500	0.354	3	5	0.452	0.029
chrI	31989	T	C	0	1	0.500	0.178	0	0	0.500	0.354	1	0	0.500	0.147	10	21	0.463	0.018	4	3	0.483	0.021	13	12	0.500	0.020	3	0	0.500	0.354	1	5	0.452	0.029
chrI	32145	C	T	0	0	0.500	0.178	0	0	0.500	0.354	0	4	0.500	0.147	7	8	0.463	0.018	5	2	0.483	0.021	6	11	0.500	0.020	5	0	0.500	0.354	5	4	0.452	0.029
chrI	32158	T	C	0	0	0.500	0.178	0	0	0.500	0.354	0	5	0.500	0.147	7	9	0.463	0.018	4	2	0.483	0.021	5	11	0.500	0.020	4	1	0.500	0.354	5	3	0.452	0.029
chrI	32271	G	A	2	1	0.500	0.178	0	0	0.500	0.354	0	1	0.500	0.147	9	15	0.463	0.018	11	6	0.483	0.021	9	8	0.500	0.020	2	0	0.500	0.354	4	4	0.452	0.029
chrI	32511	C	T	0	1	0.500	0.178	0	0	0.500	0.354	1	2	0.500	0.147	4	11	0.463	0.018	14	15	0.483	0.021	9	16	0.500	0.020	0	0	0.500	0.354	4	7	0.452	0.029
chrI	32652	A	C	0	2	0.500	0.178	0	0	0.500	0.354	2	2	0.500	0.147	12	8	0.463	0.018	7	9	0.483	0.021	5	14	0.500	0.020	0	0	0.500	0.354	3	0	0.452	0.029
chrI	32986	G	T	0	0	0.500	0.178	0	0	0.500	0.354	0	0	0.500	0.147	5	2	0.463	0.018	5	1	0.483	0.021	3	4	0.500	0.020	0	0	0.500	0.354	0	1	0.453	0.029
chrI	32989	G	A	0	0	0.500	0.178	0	0	0.500	0.354	0	0	0.500	0.147	5	2	0.463	0.018	5	1	0.483	0.021	3	4	0.500	0.020	0	0	0.500	0.354	0	1	0.453	0.029
chrI	33040	A	G	1	0	0.500	0.178	0	0	0.500	0.354	0	2	0.500	0.147	7	9	0.463	0.018	3	2	0.483	0.021	8	5	0.500	0.020	0	0	0.500	0.354	0	4	0.453	0.029
chrI	33048	A	C	1	0	0.500	0.178	0	0	0.500	0.354	0	2	0.500	0.147	8	11	0.463	0.018	4	2	0.483	0.021	8	6	0.500	0.020	0	0	0.500	0.354	0	5	0.453	0.029
chrI	33070	A	T	1	0	0.500	0.178	0	0	0.500	0.354	0	0	0.500	0.147	8	11	0.463	0.018	5	2	0.483	0.021	8	7	0.498	0.020	0	0	0.500	0.354	2	5	0.453	0.029
chrI	33077	G	A	1	0	0.500	0.178	0	0	0.500	0.354	0	0	0.500	0.147	9	13	0.463	0.018	4	1	0.483	0.021	8	6	0.498	0.020	0	0	0.500	0.354	2	5	0.453	0.029
chrI	33147	G	T	0	0	0.500	0.178	0	0	0.500	0.354	0	2	0.500	0.142	11	12	0.463	0.018	2	2	0.483	0.021	2	4	0.498	0.020	0	0	0.500	0.354	0	10	0.453	0.029
chrI	33152	T	C	0	0	0.500	0.178	0	0	0.500	0.354	0	2	0.500	0.142	12	12	0.463	0.018	3	0	0.483	0.021	2	4	0.498	0.020	0	0	0.500	0.354	0	9	0.453	0.029
chrI	33154	G	C	0	0	0.500	0.178	0	0	0.500	0.354	0	2	0.500	0.142	12	12	0.463	0.018	3	0	0.483	0.021	2	4	0.498	0.020	0	0	0.500	0.354	0	9	0.453	0.029
chrI	33200	C	T	0	0	0.500	0.178	0	0	0.500	0.354	0	2	0.500	0.142	7	11	0.465	0.018	5	4	0.483	0.021	2	4	0.498	0.020	0	0	0.500	0.354	4	9	0.453	0.029
chrI	33293	A	T	0	0	0.500	0.178	0	0	0.500	0.354	0	0	0.500	0.142	4	5	0.465	0.018	2	2	0.483	0.021	2	1	0.498	0.020	0	0	0.500	0.354	3	5	0.453	0.029
chrI	33328	C	A	0	0	0.500	0.178	0	0	0.500	0.354	0	0	0.500	0.142	4	4	0.465	0.018	2	2	0.483	0.021	0	2	0.498	0.020	0	0	0.500	0.354	2	1	0.453	0.029
chrI	33347	T	A	0	0	0.500	0.178	0	0	0.500	0.354	0	0	0.500	0.142	4	3	0.465	0.018	0	2	0.483	0.021	2	4	0.498	0.020	0	0	0.500	0.354	2	1	0.453	0.029
chrI	33348	G	C	0	0	0.500	0.178	0	0	0.500	0.354	0	0	0.500	0.142	4	3	0.465	0.018	0	2	0.483	0.021	2	4	0.498	0.020	0	0	0.500	0.354	2	1	0.453	0.029
chrI	33502	A	G	2	0	0.500	0.178	0	0	0.500	0.354	1	1	0.500	0.147	8	15	0.463	0.017	6	8	0.479	0.022	4	10	0.499	0.020	0	2	0.500	0.354	1	3	0.456	0.029
chrI	33548	A	C	1	2	0.500	0.178	0	0	0.500	0.354	3	3	0.500	0.147	9	18	0.463	0.017	3	9	0.479	0.022	6	10	0.499	0.020	0	1	0.500	0.354	3	5	0.456	0.029
chrI	33612	A	G	0	2	0.500	0.178	0	0	0.500	0.354	2	2	0.500	0.147	8	23	0.463	0.017	6	4	0.479	0.022	6	14	0.499	0.020	0	0	0.500	0.354	4	3	0.456	0.029
chrI	33648	G	A	0	2	0.500	0.178	0	0	0.500	0.354	1	3	0.500	0.147	13	23	0.463	0.017	5	14	0.479	0.022	4	15	0.499	0.020	0	0	0.500	0.354	13	4	0.456	0.029
chrI	33761	A	G	0	3	0.500	0.178	0	0	0.500	0.354	0	1	0.500	0.147	4	7	0.463	0.017	7	11	0.479	0.021	12	10	0.499	0.020	0	0	0.500	0.354	9	5	0.456	0.029
chrI	33892	C	G	0	1	0.500	0.178	0	0	0.500	0.354	0	0	0.500	0.154	12	12	0.463	0.018	9	12	0.481	0.022	10	12	0.498	0.020	0	0	0.500	0.354	8	10	0.456	0.029
chrI	33996	A	G	0	1	0.500	0.178	0	0	0.500	0.354	0	0	0.500	0.154	18	19	0.463	0.018	14	5	0.481	0.022	25	15	0.498	0.020	1	0	0.500	0.354	8	4	0.456	0.029
chrI	34170	T	A	0	0	0.500	0.178	0	0	0.500	0.354	0	0	0.500	0.154	7	12	0.462	0.018	15	2	0.482	0.022	16	6	0.498	0.020	1	0	0.500	0.354	5	3	0.456	0.029
chrI	34308	C	T	0	1	0.500	0.178	0	0	0.500	0.354	2	0	0.500	0.154	11	9	0.462	0.018	18	7	0.482	0.022	8	12	0.498	0.020	0	0	0.500	0.354	8	8	0.456	0.029
chrI	34515	T	C	1	0	0.500	0.178	0	0	0.500	0.354	0	3	0.500	0.154	11	12	0.460	0.018	5	8	0.485	0.022	11	11	0.496	0.020	0	0	0.500	0.354	5	2	0.452	0.029
chrI	34554	A	G	1	0	0.500	0.178	0	0	0.500	0.354	0	2	0.500	0.154	5	9	0.460	0.018	3	8	0.485	0.022	7	7	0.496	0.020	0	1	0.500	0.354	0	0	0.452	0.029
chrI	34991	A	G	0	0	0.500	0.178	0	0	0.500	0.354	0	0	0.500	0.161	1	0	0.462	0.018	1	10	0.484	0.022	0	2	0.493	0.020	0	0	0.500	0.354	0	0	0.454	0.030
chrI	35059	G	A	0	0	0.500	0.178	0	0	0.500	0.354	0	0	0.500	0.161	1	0	0.462	0.018	1	5	0.484	0.022	0	1	0.493	0.020	0	0	0.500	0.354	0	0	0.454	0.030
chrI	35070	C	T	0	0	0.500	0.178	0	0	0.500	0.354	0	0	0.500	0.161	0	0	0.462	0.018	1	2	0.484	0.022	0	1	0.493	0.020	0	0	0.500	0.354	0	0	0.454	0.030
chrI	35466	G	A	0	2	0.500	0.178	0	0	0.500	0.354	1	2	0.500	0.161	4	13	0.461	0.018	1	4	0.484	0.022	8	14	0.493	0.020	0	0	0.500	0.354	7	5	0.454	0.030
chrI	35508	A	G	0	2	0.500	0.178	0	0	0.500	0.354	1	2	0.500	0.161	5	9	0.461	0.018	1	4	0.484	0.022	7	12	0.493	0.020	0	0	0.500	0.354	10	3	0.454	0.030
chrI	35514	T	C	0	2	0.500	0.178	0	0	0.500	0.354	1	2	0.500	0.161	5	8	0.461	0.018	1	4	0.484	0.022	7	10	0.493	0.020	0	0	0.500	0.354	10	3	0.454	0.030
chrI	35565	A	G	2	2	0.500	0.178	0	0	0.500	0.354	0	0	0.500	0.161	7	6	0.461	0.018	5	4	0.483	0.022	2	10	0.493	0.021	0	0	0.500	0.354	8	4	0.454	0.030
chrI	35568	A	G	2	2	0.500	0.178	0	0	0.500	0.354	0	0	0.500	0.161	7	6	0.461	0.018	5	4	0.483	0.022	2	10	0.493	0.021	0	0	0.500	0.354	8	4	0.454	0.030
chrI	35631	G	C	2	4	0.500	0.178	0	0	0.500	0.354	0	0	0.500	0.161	7	5	0.461	0.018	3	3	0.483	0.022	7	10	0.493	0.021	0	0	0.500	0.354	4	3	0.454	0.030
chrI	35668	G	A	0	2	0.500	0.178	0	0	0.500	0.354	0	0	0.500	0.161	8	8	0.461	0.018	5	3	0.483	0.022	12	10	0.493	0.021	0	0	0.500	0.354	4	6	0.454	0.030
chrI	35736	G	A	0	0	0.500	0.178	1	0	0.500	0.354	0	0	0.500	0.161	6	7	0.458	0.018	7	3	0.481	0.022	6	13	0.494	0.020	0	0	0.500	0.354	3	3	0.454	0.030
chrI	35751	T	C	0	0	0.500	0.178	1	0	0.500	0.354	0	0	0.500	0.161	8	8	0.458	0.018	6	3	0.481	0.022	5	15	0.494	0.020	0	0	0.500	0.354	1	3	0.454	0.030
chrI	35796	T	C	0	2	0.500	0.178	1	0	0.500	0.354	0	0	0.500	0.161	4	12	0.458	0.018	4	1	0.481	0.022	1	18	0.494	0.020	0	0	0.500	0.354	2	2	0.454	0.030
chrI	35818	A	G	0	2	0.500	0.178	1	0	0.500	0.354	0	0	0.500	0.161	5	11	0.458	0.018	5	3	0.481	0.022	4	18	0.494	0.020	0	0	0.500	0.354	4	1	0.454	0.030
chrI	35970	T	C	0	0	0.500	0.178	0	0	0.500	0.354	0	1	0.500	0.161	16	9	0.458	0.018	8	5	0.481	0.022	4	13	0.494	0.020	0	0	0.500	0.354	2	6	0.454	0.030
chrI	36005	A	G	4	0	0.500	0.178	0	0	0.500	0.354	0	1	0.500	0.161	13	4	0.458	0.018	9	5	0.481	0.022	8	11	0.494	0.020	0	0	0.500	0.354	2	3	0.454	0.030
chrI	36123	C	T	2	2	0.500	0.178	0	0	0.500	0.354	0	1	0.500	0.161	11	12	0.458	0.018	8	9	0.481	0.022	6	7	0.494	0.020	0	0	0.500	0.354	3	1	0.454	0.030
chrI	36160	G	A	0	0	0.500	0.178	0	0	0.500	0.354	0	1	0.500	0.161	10	6	0.458	0.018	4	9	0.481	0.022	6	7	0.494	0.020	0	0	0.500	0.354	2	2	0.454	0.030
chrI	36313	A	G	0	0	0.500	0.178	0	0	0.500	0.354	0	0	0.500	0.161	3	1	0.458	0.018	4	3	0.481	0.022	0	4	0.494	0.020	0	0	0.500	0.354	0	0	0.454	0.030
chrI	36524	C	T	0	0	0.500	0.178	0	0	0.500	0.354	0	0	0.500	0.161	2	2	0.459	0.018	0	1	0.481	0.022	2	4	0.494	0.020	0	0	0.500	0.354	1	0	0.454	0.030
chrI	36574	A	G	0	0	0.500	0.178	0	0	0.500	0.354	0	0	0.500	0.161	2	1	0.459	0.018	1	7	0.481	0.022	3	4	0.494	0.020	0	0	0.500	0.354	3	0	0.454	0.030
chrI	36637	A	G	0	1	0.500	0.178	0	0	0.500	0.354	0	0	0.500	0.161	3	0	0.459	0.018	2	5	0.481	0.022	2	4	0.494	0.020	0	0	0.500	0.354	3	0	0.454	0.030
chrI	37008	C	A	0	0	0.500	0.178	0	0	0.500	0.354	0	0	0.500	0.161	2	7	0.460	0.018	0	4	0.482	0.022	7	1	0.494	0.020	0	0	0.500	0.354	0	0	0.454	0.030
chrI	37019	A	G	0	0	0.500	0.178	0	0	0.500	0.354	0	0	0.500	0.161	2	8	0.460	0.018	1	4	0.482	0.022	7	1	0.494	0.020	0	0	0.500	0.354	0	0	0.454	0.030
chrI	37069	C	T	0	0	0.500	0.178	0	0	0.500	0.354	0	2	0.500	0.161	2	6	0.460	0.018	1	0	0.482	0.022	5	2	0.494	0.020	0	0	0.500	0.354	0	0	0.454	0.030
chrI	37553	A	G	0	0	0.500	0.178	0	0	0.500	0.354	2	0	0.500	0.161	14	12	0.457	0.018	0	7	0.483	0.022	6	6	0.494	0.020	0	1	0.500	0.354	5	3	0.454	0.030
chrI	37595	G	A	0	0	0.500	0.178	0	0	0.500	0.354	2	0	0.500	0.161	17	15	0.457	0.018	0	9	0.483	0.022	8	3	0.494	0.020	0	1	0.500	0.354	5	3	0.454	0.030
chrI	37885	C	T	1	1	0.500	0.178	0	0	0.500	0.354	2	0	0.500	0.161	6	9	0.457	0.018	9	3	0.483	0.022	2	8	0.494	0.020	0	0	0.500	0.354	2	2	0.454	0.030
chrI	38236	A	G	0	1	0.500	0.178	0	0	0.500	0.354	2	0	0.500	0.161	6	15	0.457	0.018	3	1	0.483	0.022	12	8	0.494	0.020	0	1	0.500	0.354	6	12	0.454	0.030
chrI	38361	C	T	0	1	0.500	0.169	0	0	0.500	0.354	0	3	0.500	0.154	8	16	0.458	0.018	6	2	0.480	0.022	6	8	0.494	0.020	0	0	0.500	0.354	4	7	0.454	0.030
chrI	38490	C	G	0	0	0.500	0.169	0	0	0.500	0.354	0	1	0.500	0.154	7	11	0.458	0.018	7	3	0.480	0.022	10	5	0.495	0.020	0	0	0.500	0.354	11	4	0.454	0.030
chrI	38533	T	C	0	0	0.500	0.169	0	0	0.500	0.354	4	0	0.500	0.154	5	8	0.458	0.018	6	1	0.480	0.022	12	9	0.495	0.020	0	0	0.500	0.354	6	2	0.454	0.030
chrI	38657	G	A	0	0	0.500	0.169	0	0	0.500	0.354	2	0	0.500	0.154	8	4	0.458	0.018	6	3	0.478	0.022	1	12	0.495	0.020	0	0	0.500	0.354	1	1	0.454	0.030
chrI	38689	G	C	0	0	0.500	0.169	0	0	0.500	0.354	0	0	0.500	0.154	8	4	0.458	0.018	6	4	0.478	0.022	1	12	0.495	0.020	0	0	0.500	0.354	0	1	0.454	0.030
chrI	38888	A	C	0	0	0.500	0.169	0	0	0.500	0.354	0	3	0.500	0.154	4	6	0.458	0.018	4	10	0.478	0.022	6	6	0.495	0.020	0	0	0.500	0.354	3	4	0.454	0.030
chrI	38980	G	A	0	0	0.500	0.169	0	0	0.500	0.354	0	1	0.500	0.154	1	3	0.457	0.018	7	7	0.478	0.022	9	3	0.492	0.020	0	0	0.500	0.354	5	2	0.452	0.029
chrI	39009	T	C	0	0	0.500	0.169	0	0	0.500	0.354	0	1	0.500	0.154	4	4	0.457	0.018	3	4	0.478	0.022	8	2	0.492	0.020	0	0	0.500	0.354	3	2	0.452	0.029
chrI	39105	A	G	0	0	0.500	0.169	0	0	0.500	0.354	0	0	0.500	0.154	5	7	0.457	0.018	4	3	0.478	0.022	4	6	0.492	0.020	0	0	0.500	0.354	2	7	0.451	0.029
chrI	39123	C	T	0	0	0.500	0.169	0	0	0.500	0.354	0	0	0.500	0.154	5	7	0.457	0.018	4	3	0.478	0.022	5	7	0.492	0.020	0	0	0.500	0.354	2	7	0.451	0.029
chrI	39388	G	A	0	2	0.500	0.169	0	0	0.500	0.354	0	0	0.500	0.154	1	5	0.457	0.018	3	6	0.477	0.022	3	4	0.491	0.020	0	0	0.500	0.354	1	0	0.451	0.029
chrI	39716	G	A	0	1	0.500	0.169	0	0	0.500	0.354	0	1	0.500	0.154	0	1	0.455	0.018	1	2	0.479	0.022	0	5	0.493	0.020	0	0	0.500	0.354	0	0	0.447	0.030
chrI	39795	G	A	1	0	0.500	0.169	0	0	0.500	0.354	0	0	0.500	0.154	5	0	0.456	0.018	2	0	0.479	0.022	3	0	0.491	0.020	0	0	0.500	0.354	0	2	0.447	0.030
chrI	39834	G	T	0	1	0.500	0.169	0	0	0.500	0.354	0	0	0.500	0.154	7	1	0.456	0.018	0	2	0.481	0.022	1	4	0.491	0.020	0	0	0.500	0.354	2	0	0.448	0.030
chrI	40668	G	A	0	2	0.500	0.169	0	0	0.500	0.354	1	0	0.500	0.154	5	4	0.456	0.018	4	5	0.478	0.022	9	8	0.491	0.020	1	0	0.500	0.354	4	4	0.448	0.030
chrI	41475	G	T	5	6	0.500	0.170	0	0	0.500	0.354	2	0	0.500	0.148	15	5	0.457	0.018	14	7	0.476	0.022	24	15	0.493	0.020	0	0	0.500	0.354	5	8	0.447	0.030
chrI	42093	A	G	0	0	0.500	0.170	0	0	0.500	0.354	0	2	0.500	0.148	0	1	0.457	0.018	0	0	0.478	0.022	0	2	0.493	0.020	0	0	0.500	0.354	0	0	0.444	0.029
chrI	42115	T	C	0	0	0.500	0.170	0	0	0.500	0.354	1	2	0.500	0.148	1	1	0.457	0.018	1	0	0.478	0.022	0	2	0.493	0.020	0	0	0.500	0.354	1	0	0.444	0.029
chrI	42217	C	T	0	0	0.500	0.170	0	0	0.500	0.354	0	2	0.500	0.148	12	0	0.457	0.018	7	0	0.478	0.022	8	0	0.493	0.020	1	0	0.500	0.354	5	0	0.444	0.029
chrI	43004	G	A	0	0	0.500	0.170	0	0	0.500	0.354	0	0	0.500	0.148	1	0	0.456	0.018	0	2	0.479	0.022	3	2	0.490	0.020	0	0	0.500	0.354	0	0	0.440	0.029
chrI	43565	A	G	0	2	0.500	0.170	0	0	0.500	0.354	1	0	0.500	0.148	9	8	0.457	0.018	3	5	0.481	0.022	9	11	0.491	0.020	1	0	0.500	0.354	2	4	0.440	0.029
chrI	43850	C	T	0	0	0.500	0.170	0	0	0.500	0.354	2	2	0.500	0.148	10	2	0.457	0.018	2	11	0.479	0.022	12	3	0.491	0.020	1	0	0.500	0.354	2	2	0.440	0.029
chrI	43856	A	C	0	0	0.500	0.170	0	0	0.500	0.354	2	2	0.500	0.148	10	4	0.457	0.018	2	10	0.479	0.022	12	3	0.491	0.020	1	0	0.500	0.354	3	2	0.440	0.029
chrI	44588	A	G	4	1	0.500	0.171	0	0	0.500	0.354	2	0	0.500	0.142	17	12	0.456	0.018	4	3	0.479	0.022	11	14	0.493	0.020	0	0	0.500	0.354	1	7	0.437	0.029
chrI	44891	A	G	1	0	0.500	0.171	0	0	0.500	0.354	0	0	0.500	0.142	5	8	0.456	0.018	6	15	0.479	0.022	12	6	0.493	0.020	0	0	0.500	0.354	3	0	0.437	0.029
chrI	44935	C	A	1	0	0.500	0.171	0	0	0.500	0.354	0	0	0.500	0.142	5	5	0.456	0.018	5	13	0.479	0.022	12	6	0.493	0.020	0	0	0.500	0.354	1	0	0.437	0.029
chrI	45024	G	A	1	0	0.500	0.171	0	0	0.500	0.354	0	2	0.500	0.142	8	7	0.456	0.018	3	3	0.479	0.022	12	8	0.493	0.020	2	0	0.500	0.354	1	0	0.437	0.029
chrI	45434	A	G	0	2	0.500	0.171	0	0	0.500	0.354	2	0	0.500	0.142	2	0	0.456	0.018	5	4	0.479	0.022	4	6	0.493	0.020	0	0	0.500	0.354	3	4	0.437	0.029
chrI	45546	A	T	0	2	0.500	0.171	0	0	0.500	0.354	0	0	0.500	0.142	1	0	0.456	0.018	2	0	0.479	0.022	0	2	0.493	0.020	0	0	0.500	0.354	0	0	0.437	0.029
chrI	45831	G	C	0	0	0.500	0.171	0	0	0.500	0.354	0	0	0.500	0.142	10	4	0.456	0.018	6	6	0.479	0.022	7	2	0.493	0.020	0	0	0.500	0.354	2	5	0.437	0.029
chrI	45839	T	C	0	0	0.500	0.171	0	0	0.500	0.354	0	0	0.500	0.142	10	3	0.456	0.018	6	5	0.479	0.022	4	2	0.493	0.020	0	0	0.500	0.354	2	5	0.437	0.029
chrI	46307	A	G	0	0	0.500	0.171	0	0	0.500	0.354	2	0	0.500	0.142	36	0	0.456	0.018	17	0	0.479	0.022	28	0	0.493	0.020	0	2	0.500	0.354	6	0	0.437	0.029
chrI	46375	A	T	0	0	0.500	0.171	0	1	0.500	0.354	0	1	0.500	0.142	13	27	0.456	0.018	11	19	0.479	0.022	12	22	0.493	0.020	0	1	0.500	0.354	6	8	0.437	0.029
chrI	46669	A	G	0	0	0.500	0.171	0	0	0.500	0.354	0	0	0.500	0.142	5	22	0.453	0.018	10	10	0.478	0.022	10	9	0.493	0.020	0	0	0.500	0.354	8	6	0.439	0.029
chrI	46912	T	G	0	0	0.500	0.171	0	0	0.500	0.354	0	0	0.500	0.142	3	1	0.453	0.018	3	4	0.478	0.022	5	3	0.493	0.020	0	0	0.500	0.354	1	3	0.439	0.029
chrI	47044	A	C	2	0	0.500	0.171	0	0	0.500	0.354	0	0	0.500	0.142	0	2	0.454	0.018	0	0	0.478	0.022	0	0	0.493	0.020	0	0	0.500	0.354	2	3	0.439	0.029
chrI	47170	T	C	0	0	0.500	0.171	0	0	0.500	0.354	0	0	0.500	0.142	4	5	0.454	0.018	3	5	0.478	0.022	0	4	0.493	0.020	0	0	0.500	0.354	3	7	0.439	0.029
chrI	47254	G	A	0	0	0.500	0.171	0	0	0.500	0.354	2	0	0.500	0.142	5	7	0.454	0.018	9	1	0.478	0.022	0	9	0.493	0.020	0	0	0.500	0.354	1	1	0.439	0.029
chrI	47413	A	G	0	0	0.500	0.171	0	0	0.500	0.354	0	0	0.500	0.142	6	4	0.454	0.018	6	4	0.478	0.022	2	3	0.493	0.020	0	0	0.500	0.354	0	1	0.439	0.029
chrI	47512	A	T	0	0	0.500	0.171	0	0	0.500	0.354	0	0	0.500	0.142	3	1	0.454	0.018	1	1	0.478	0.022	2	6	0.493	0.020	2	0	0.500	0.354	0	0	0.439	0.029
chrI	47660	T	C	0	2	0.500	0.171	0	0	0.500	0.354	0	0	0.500	0.142	5	0	0.454	0.018	9	7	0.478	0.022	3	1	0.493	0.020	0	0	0.500	0.354	1	4	0.439	0.029
chrI	47690	T	C	2	0	0.500	0.171	0	0	0.500	0.354	1	0	0.500	0.142	4	0	0.454	0.018	11	7	0.478	0.023	3	2	0.493	0.020	0	0	0.500	0.354	2	4	0.439	0.029
chrI	47896	C	T	0	1	0.500	0.171	0	2	0.500	0.354	0	2	0.500	0.137	5	1	0.454	0.018	0	4	0.477	0.022	3	4	0.490	0.020	0	0	0.500	0.354	0	1	0.439	0.029
chrI	48115	G	C	0	1	0.500	0.172	0	0	0.500	0.354	0	0	0.500	0.137	5	2	0.455	0.018	4	7	0.478	0.022	2	6	0.489	0.020	0	0	0.500	0.354	0	0	0.442	0.029
chrI	48229	C	T	0	1	0.500	0.172	0	0	0.500	0.354	0	0	0.500	0.137	2	4	0.453	0.018	6	4	0.480	0.022	0	0	0.491	0.020	0	0	0.500	0.354	0	0	0.446	0.029
chrI	48526	T	C	0	0	0.500	0.182	2	0	0.500	0.354	0	0	0.500	0.137	3	3	0.452	0.018	6	1	0.483	0.022	1	6	0.489	0.020	0	0	0.500	0.354	1	0	0.439	0.029
chrI	48751	T	C	0	0	0.500	0.182	0	0	0.500	0.354	0	0	0.500	0.137	4	1	0.452	0.018	2	2	0.481	0.022	0	6	0.489	0.020	0	0	0.500	0.354	2	1	0.442	0.029
chrI	48813	G	A	0	0	0.500	0.182	0	0	0.500	0.354	0	0	0.500	0.137	8	4	0.452	0.018	0	2	0.481	0.022	1	4	0.489	0.020	0	0	0.500	0.354	0	2	0.442	0.029
chrI	48890	C	T	0	0	0.500	0.182	0	0	0.500	0.354	0	0	0.500	0.137	2	7	0.456	0.018	4	4	0.484	0.023	5	2	0.490	0.020	0	0	0.500	0.354	3	1	0.441	0.030
chrI	49238	T	C	0	0	0.500	0.182	0	0	0.500	0.354	0	0	0.500	0.133	1	3	0.455	0.018	2	0	0.482	0.023	3	0	0.493	0.020	0	0	0.500	0.354	2	0	0.438	0.030
chrI	49247	C	T	0	0	0.500	0.182	0	0	0.500	0.354	0	0	0.500	0.133	1	5	0.455	0.018	3	0	0.482	0.023	4	0	0.493	0.020	0	0	0.500	0.354	2	0	0.438	0.030
chrI	49403	C	T	0	0	0.500	0.182	0	0	0.500	0.354	2	0	0.500	0.133	0	2	0.453	0.018	1	0	0.482	0.023	5	6	0.493	0.020	0	0	0.500	0.354	0	2	0.438	0.030
chrI	49458	C	T	0	0	0.500	0.182	0	0	0.500	0.354	0	0	0.500	0.133	0	1	0.456	0.018	2	2	0.482	0.023	2	5	0.493	0.020	2	0	0.500	0.354	0	1	0.438	0.030
chrI	49505	T	C	0	0	0.500	0.182	0	0	0.500	0.354	0	0	0.500	0.133	0	1	0.456	0.018	4	5	0.482	0.023	2	3	0.493	0.020	2	0	0.500	0.354	0	0	0.438	0.030
chrI	49566	G	A	0	0	0.500	0.182	0	0	0.500	0.354	0	0	0.500	0.133	0	3	0.454	0.018	2	3	0.482	0.023	5	4	0.493	0.020	0	0	0.500	0.354	0	0	0.438	0.030
chrI	49604	G	A	0	0	0.500	0.182	0	0	0.500	0.354	0	0	0.500	0.133	1	3	0.454	0.018	3	1	0.482	0.023	5	4	0.493	0.020	0	0	0.500	0.354	0	0	0.438	0.030
chrI	50204	A	G	0	0	0.500	0.182	0	0	0.500	0.354	2	0	0.500	0.133	6	5	0.453	0.018	6	11	0.481	0.023	2	3	0.491	0.020	0	0	0.500	0.354	3	0	0.438	0.030
chrI	50270	T	C	0	3	0.500	0.182	0	0	0.500	0.354	1	0	0.500	0.133	7	0	0.453	0.018	4	2	0.481	0.023	0	3	0.489	0.020	0	0	0.500	0.354	3	2	0.438	0.030
chrI	50343	A	G	0	1	0.500	0.182	0	0	0.500	0.354	4	0	0.500	0.133	3	4	0.453	0.018	2	3	0.481	0.023	0	2	0.491	0.020	0	0	0.500	0.354	0	2	0.438	0.030
chrI	50354	C	T	0	1	0.500	0.182	0	0	0.500	0.354	4	0	0.500	0.133	3	6	0.453	0.018	2	4	0.481	0.023	0	2	0.491	0.020	0	0	0.500	0.354	0	2	0.438	0.030
chrI	50384	G	A	0	0	0.500	0.182	0	0	0.500	0.354	2	0	0.500	0.133	1	5	0.453	0.018	1	4	0.481	0.023	2	1	0.491	0.020	0	0	0.500	0.354	0	0	0.438	0.030
chrI	50411	C	T	0	0	0.500	0.182	0	0	0.500	0.354	0	0	0.500	0.133	1	5	0.453	0.018	1	3	0.481	0.023	2	4	0.491	0.020	0	0	0.500	0.354	0	0	0.438	0.030
chrI	50456	G	A	0	0	0.500	0.182	0	0	0.500	0.354	0	0	0.500	0.133	0	3	0.453	0.019	3	1	0.480	0.023	2	6	0.490	0.020	0	0	0.500	0.354	0	0	0.438	0.030
chrI	50498	A	G	0	0	0.500	0.182	0	0	0.500	0.354	0	0	0.500	0.133	0	4	0.453	0.019	2	1	0.480	0.023	2	8	0.490	0.020	0	0	0.500	0.354	0	0	0.438	0.030
chrI	50960	C	T	0	0	0.500	0.182	0	0	0.500	0.354	0	1	0.500	0.133	4	6	0.452	0.019	7	8	0.478	0.023	1	3	0.491	0.020	0	0	0.500	0.354	1	1	0.438	0.030
chrI	50974	C	T	0	0	0.500	0.182	0	0	0.500	0.354	0	1	0.500	0.133	3	7	0.452	0.019	6	6	0.478	0.023	1	3	0.491	0.020	0	0	0.500	0.354	1	1	0.438	0.030
chrI	51095	G	A	0	0	0.500	0.182	0	0	0.500	0.354	0	0	0.500	0.133	10	12	0.452	0.019	11	3	0.479	0.023	4	3	0.491	0.020	0	0	0.500	0.354	3	3	0.438	0.030
chrI	51287	T	C	1	0	0.500	0.182	0	0	0.500	0.354	0	0	0.500	0.133	3	5	0.452	0.019	2	0	0.479	0.023	5	0	0.491	0.020	0	0	0.500	0.354	0	0	0.438	0.030
chrI	51434	A	G	0	0	0.500	0.182	0	0	0.500	0.354	1	2	0.500	0.133	4	4	0.452	0.019	2	5	0.479	0.023	6	3	0.492	0.021	0	0	0.500	0.354	2	6	0.439	0.030
chrI	51551	T	C	0	0	0.500	0.182	0	0	0.500	0.354	1	0	0.500	0.133	4	3	0.450	0.019	1	4	0.479	0.023	1	3	0.493	0.021	0	0	0.500	0.354	7	2	0.439	0.030
chrI	51774	T	C	0	0	0.500	0.182	0	0	0.500	0.354	0	0	0.500	0.133	0	2	0.448	0.019	0	0	0.480	0.023	0	0	0.492	0.021	0	0	0.500	0.354	0	0	0.438	0.030
chrI	51951	T	G	0	0	0.500	0.182	0	0	0.500	0.354	0	0	0.500	0.133	7	11	0.453	0.019	5	8	0.480	0.023	9	6	0.492	0.021	0	0	0.500	0.354	6	0	0.437	0.030
chrI	52023	C	T	5	0	0.500	0.182	0	0	0.500	0.354	0	0	0.500	0.133	22	0	0.453	0.019	12	0	0.480	0.023	14	0	0.492	0.021	0	2	0.500	0.354	7	0	0.437	0.030
chrI	52632	T	C	0	0	0.500	0.183	0	0	0.500	0.354	0	0	0.500	0.133	0	5	0.451	0.019	0	5	0.480	0.024	2	3	0.492	0.021	2	0	0.500	0.354	2	2	0.437	0.030
chrI	52650	C	T	0	0	0.500	0.183	0	0	0.500	0.354	0	0	0.500	0.133	0	5	0.451	0.019	0	6	0.480	0.024	2	3	0.492	0.021	2	0	0.500	0.354	3	2	0.437	0.030
chrI	52849	A	G	0	0	0.500	0.183	0	0	0.500	0.354	2	0	0.500	0.133	1	2	0.452	0.019	1	2	0.476	0.024	0	3	0.489	0.021	0	0	0.500	0.354	0	0	0.437	0.030
chrI	52876	C	T	0	0	0.500	0.183	0	0	0.500	0.354	2	0	0.500	0.133	0	3	0.452	0.019	5	1	0.476	0.024	0	2	0.489	0.021	0	0	0.500	0.354	1	0	0.437	0.030
chrI	53843	C	T	0	0	0.500	0.195	0	0	0.500	0.354	4	0	0.500	0.142	4	6	0.455	0.020	2	11	0.474	0.024	3	8	0.495	0.022	0	0	0.500	0.354	1	6	0.436	0.032
chrI	54136	G	A	0	0	0.500	0.195	0	0	0.500	0.354	0	0	0.500	0.148	2	0	0.452	0.020	0	1	0.476	0.024	2	4	0.500	0.022	0	0	0.500	0.354	1	0	0.436	0.032
chrI	54175	A	G	0	0	0.500	0.183	0	0	0.500	0.354	2	2	0.500	0.148	2	0	0.452	0.020	0	2	0.473	0.025	3	6	0.500	0.022	0	0	0.500	0.354	0	0	0.436	0.032
chrI	54244	A	G	0	0	0.500	0.183	0	0	0.500	0.354	2	3	0.500	0.148	5	3	0.454	0.020	1	4	0.474	0.025	4	13	0.496	0.022	0	0	0.500	0.354	0	0	0.438	0.032
chrI	54508	A	G	0	0	0.500	0.183	0	0	0.500	0.354	0	1	0.500	0.148	6	11	0.453	0.020	2	4	0.473	0.025	10	9	0.496	0.022	0	0	0.500	0.354	9	5	0.441	0.033
chrI	54806	T	C	0	0	0.500	0.195	0	0	0.500	0.354	0	1	0.500	0.154	1	4	0.450	0.020	1	1	0.474	0.025	4	0	0.500	0.022	0	0	0.500	0.354	0	0	0.442	0.033
chrI	55171	A	G	0	0	0.500	0.195	0	0	0.500	0.354	0	0	0.500	0.154	2	3	0.456	0.021	4	3	0.476	0.025	2	2	0.499	0.023	0	0	0.500	0.354	0	0	0.437	0.034
chrI	55508	T	C	0	0	0.500	0.195	0	0	0.500	0.354	1	0	0.500	0.154	0	0	0.459	0.021	2	0	0.475	0.025	0	3	0.498	0.023	0	0	0.500	0.354	0	0	0.434	0.034
chrI	55525	A	G	0	0	0.500	0.195	0	0	0.500	0.354	0	0	0.500	0.154	0	0	0.459	0.021	2	0	0.475	0.025	0	3	0.498	0.023	0	0	0.500	0.354	0	0	0.434	0.034
chrI	55688	T	C	0	0	0.500	0.195	0	0	0.500	0.354	0	0	0.500	0.154	0	3	0.453	0.021	0	0	0.477	0.026	1	0	0.500	0.023	0	0	0.500	0.354	0	0	0.432	0.034
chrI	55793	T	C	0	0	0.500	0.195	0	0	0.500	0.354	0	0	0.500	0.154	0	2	0.453	0.021	2	0	0.477	0.026	3	0	0.500	0.023	0	0	0.500	0.354	2	0	0.432	0.034
chrI	56399	G	A	0	0	0.500	0.196	0	0	0.500	0.354	0	0	0.500	0.154	4	6	0.456	0.022	0	0	0.477	0.026	0	3	0.500	0.023	0	0	0.500	0.354	1	0	0.431	0.034
chrI	56786	G	A	0	0	0.500	0.211	0	2	0.500	0.354	2	0	0.500	0.161	5	10	0.459	0.022	3	4	0.480	0.026	6	5	0.503	0.023	0	0	0.500	0.354	2	0	0.427	0.035
chrI	56871	C	T	0	0	0.500	0.211	0	2	0.500	0.354	0	0	0.500	0.161	3	0	0.450	0.022	3	0	0.475	0.026	5	0	0.502	0.024	0	0	0.500	0.354	0	0	0.429	0.035
chrI	56878	T	C	0	0	0.500	0.211	0	2	0.500	0.354	0	0	0.500	0.161	3	0	0.450	0.022	3	0	0.475	0.026	4	0	0.502	0.024	0	0	0.500	0.354	0	0	0.429	0.035
chrI	56938	A	C	0	0	0.500	0.211	0	0	0.500	0.354	0	0	0.500	0.161	0	2	0.450	0.022	0	1	0.475	0.026	0	0	0.502	0.024	0	0	0.500	0.354	0	0	0.427	0.035
chrI	57669	T	C	2	0	0.500	0.230	0	2	0.500	0.354	2	0	0.500	0.161	20	0	0.454	0.022	11	2	0.472	0.026	20	0	0.506	0.024	0	0	0.500	0.354	5	0	0.428	0.036
chrI	59349	A	C	2	2	0.500	0.255	0	0	0.500	0.354	2	1	0.500	0.161	1	4	0.451	0.023	2	5	0.472	0.026	5	2	0.507	0.025	0	0	0.500	0.354	1	0	0.419	0.037
chrI	59394	G	A	0	1	0.500	0.255	0	0	0.500	0.354	1	2	0.500	0.161	0	3	0.451	0.023	2	5	0.472	0.026	5	2	0.507	0.025	0	0	0.500	0.354	2	0	0.419	0.037
chrI	59475	C	T	0	1	0.500	0.255	0	0	0.500	0.354	0	0	0.500	0.161	1	1	0.460	0.023	3	3	0.472	0.026	2	1	0.498	0.025	0	2	0.500	0.354	2	0	0.420	0.037
chrI	59496	A	G	0	0	0.500	0.255	0	0	0.500	0.354	0	0	0.500	0.161	2	1	0.460	0.023	3	3	0.472	0.026	4	1	0.498	0.025	0	2	0.500	0.354	2	0	0.420	0.037
chrI	59659	C	G	0	1	0.500	0.255	0	0	0.500	0.354	2	5	0.500	0.161	12	13	0.457	0.024	7	13	0.471	0.026	11	10	0.502	0.025	0	1	0.500	0.354	3	4	0.422	0.038
chrI	59976	T	C	0	0	0.500	0.255	0	0	0.500	0.354	0	0	0.500	0.161	3	5	0.459	0.024	3	3	0.466	0.027	3	6	0.500	0.025	0	0	0.500	0.354	2	4	0.420	0.038
chrI	59985	T	C	0	0	0.500	0.255	0	0	0.500	0.354	0	0	0.500	0.161	4	7	0.459	0.024	3	2	0.466	0.027	3	5	0.500	0.025	0	0	0.500	0.354	2	6	0.420	0.038
chrI	60198	C	T	0	2	0.500	0.255	0	0	0.500	0.354	0	0	0.500	0.161	10	2	0.460	0.024	1	4	0.467	0.027	4	6	0.500	0.026	0	0	0.500	0.354	2	0	0.420	0.039
chrI	60212	T	C	0	2	0.500	0.255	0	0	0.500	0.354	0	0	0.500	0.161	12	0	0.460	0.024	6	0	0.467	0.027	11	0	0.500	0.026	0	0	0.500	0.354	1	0	0.420	0.039
chrI	60267	G	C	0	1	0.500	0.255	0	0	0.500	0.354	2	0	0.500	0.161	2	3	0.460	0.024	3	5	0.467	0.027	10	2	0.500	0.026	0	0	0.500	0.354	2	0	0.420	0.039
chrI	60387	A	G	0	0	0.500	0.255	0	0	0.500	0.354	1	0	0.500	0.161	7	5	0.457	0.024	1	5	0.473	0.027	3	2	0.502	0.025	0	0	0.500	0.354	0	0	0.420	0.039
chrI	60774	T	C	4	0	0.500	0.255	0	0	0.500	0.354	3	0	0.500	0.161	23	9	0.458	0.024	22	12	0.471	0.027	8	21	0.505	0.026	0	0	0.500	0.354	9	11	0.419	0.039
chrI	60912	A	G	2	0	0.500	0.255	0	0	0.500	0.354	1	0	0.500	0.161	14	15	0.458	0.024	10	12	0.476	0.027	16	5	0.506	0.026	0	1	0.500	0.354	6	5	0.419	0.039
chrI	62361	T	C	1	0	0.500	0.256	0	0	0.500	0.354	2	1	0.500	0.161	12	11	0.460	0.024	9	15	0.472	0.027	12	9	0.511	0.026	0	0	0.500	0.354	8	12	0.419	0.039
chrI	62653	A	G	0	0	0.500	0.256	0	0	0.500	0.354	0	0	0.500	0.161	0	6	0.458	0.024	0	2	0.473	0.027	2	2	0.510	0.026	0	0	0.500	0.354	6	1	0.417	0.039
chrI	62654	C	T	0	0	0.500	0.256	0	0	0.500	0.354	0	0	0.500	0.161	0	6	0.458	0.024	0	2	0.473	0.027	2	2	0.510	0.026	0	0	0.500	0.354	6	1	0.417	0.039
chrI	62776	A	T	4	1	0.500	0.256	0	0	0.500	0.354	0	0	0.500	0.161	3	14	0.458	0.024	9	3	0.473	0.027	11	3	0.510	0.026	0	0	0.500	0.354	3	1	0.417	0.039
chrI	62872	A	T	0	0	0.500	0.256	0	0	0.500	0.354	0	2	0.500	0.161	8	11	0.458	0.024	13	2	0.473	0.027	11	11	0.510	0.026	0	0	0.500	0.354	2	5	0.417	0.039
chrI	62884	T	C	0	0	0.500	0.256	0	0	0.500	0.354	0	2	0.500	0.161	7	13	0.458	0.024	11	2	0.473	0.027	11	7	0.510	0.026	0	0	0.500	0.354	4	4	0.417	0.039
chrI	62990	C	T	0	0	0.500	0.256	0	0	0.500	0.354	3	0	0.500	0.161	4	10	0.458	0.024	7	5	0.473	0.027	11	5	0.510	0.026	0	0	0.500	0.354	6	2	0.417	0.039
chrI	63520	T	C	1	0	0.500	0.292	0	0	0.500	0.354	1	0	0.500	0.169	5	8	0.457	0.024	3	2	0.467	0.028	1	1	0.507	0.027	0	0	0.500	0.354	2	4	0.418	0.040
chrI	64772	A	G	0	0	0.500	0.292	0	0	0.500	0.354	1	0	0.500	0.170	2	3	0.456	0.024	2	4	0.467	0.028	4	0	0.509	0.027	0	0	0.500	0.362	0	6	0.419	0.039
chrI	65365	G	A	2	0	0.500	0.292	0	0	0.500	0.354	2	2	0.500	0.170	4	7	0.454	0.025	2	0	0.469	0.028	2	7	0.511	0.027	0	0	0.500	0.362	1	3	0.425	0.040
chrI	68785	A	C	0	0	0.500	0.292	0	0	0.500	0.354	0	3	0.500	0.180	17	22	0.450	0.026	11	2	0.469	0.032	6	14	0.519	0.029	1	0	0.500	0.361	3	4	0.446	0.043
chrI	68869	A	G	0	0	0.500	0.292	0	0	0.500	0.354	2	1	0.500	0.180	12	17	0.450	0.026	7	11	0.469	0.032	10	9	0.519	0.029	1	0	0.500	0.361	7	5	0.446	0.043
chrI	69064	A	G	0	1	0.500	0.292	0	0	0.500	0.354	0	1	0.500	0.180	12	11	0.450	0.026	9	8	0.464	0.032	8	11	0.518	0.030	0	0	0.500	0.360	7	5	0.451	0.044
chrI	69112	T	C	0	0	0.500	0.292	0	0	0.500	0.354	0	4	0.500	0.180	11	11	0.450	0.026	8	6	0.464	0.032	7	8	0.518	0.030	0	0	0.500	0.360	9	6	0.451	0.044
chrI	69603	T	C	0	0	0.500	0.292	0	0	0.500	0.354	0	0	0.500	0.180	1	0	0.451	0.026	0	2	0.467	0.033	2	0	0.520	0.030	0	0	0.500	0.360	1	0	0.451	0.044
chrI	70024	T	C	3	0	0.500	0.292	0	0	0.500	0.354	2	2	0.500	0.180	15	2	0.443	0.027	6	2	0.468	0.033	9	4	0.520	0.030	0	0	0.500	0.360	3	9	0.451	0.044
chrI	70045	A	G	3	0	0.500	0.292	0	0	0.500	0.354	1	4	0.500	0.180	16	3	0.443	0.027	8	2	0.468	0.033	10	5	0.520	0.030	0	0	0.500	0.360	2	8	0.451	0.044
chrI	70071	C	T	3	0	0.500	0.292	0	0	0.500	0.354	3	4	0.500	0.180	14	4	0.443	0.027	4	1	0.468	0.033	9	4	0.520	0.030	0	0	0.500	0.360	2	5	0.451	0.044
chrI	70280	A	G	1	0	0.500	0.292	0	0	0.500	0.354	0	0	0.500	0.180	1	0	0.443	0.027	0	2	0.468	0.033	2	3	0.520	0.030	0	0	0.500	0.360	0	3	0.451	0.044
chrI	71601	G	A	0	0	0.500	0.292	0	0	0.500	0.354	0	0	0.500	0.181	1	0	0.440	0.027	0	1	0.471	0.034	0	2	0.529	0.032	0	0	0.500	0.359	1	0	0.445	0.045
chrI	73976	A	T	0	0	0.500	0.292	0	0	0.500	0.354	0	0	0.500	0.193	0	3	0.444	0.029	2	2	0.480	0.036	3	2	0.522	0.034	1	0	0.500	0.358	1	0	0.451	0.048
chrI	73999	A	G	0	0	0.500	0.292	0	0	0.500	0.354	0	0	0.500	0.193	2	3	0.444	0.029	2	2	0.480	0.036	1	2	0.522	0.034	1	0	0.500	0.358	1	0	0.451	0.048
chrI	74047	C	T	0	0	0.500	0.292	0	0	0.500	0.354	1	0	0.500	0.193	5	5	0.444	0.029	1	4	0.480	0.036	4	0	0.522	0.034	0	0	0.500	0.358	2	0	0.451	0.048
chrI	74050	A	G	0	0	0.500	0.292	0	0	0.500	0.354	1	0	0.500	0.193	5	5	0.444	0.029	1	4	0.480	0.036	4	0	0.522	0.034	0	0	0.500	0.358	2	0	0.451	0.048
chrI	75211	T	C	2	1	0.500	0.256	0	0	0.500	0.354	2	0	0.500	0.194	6	7	0.442	0.029	1	5	0.478	0.036	1	3	0.523	0.033	0	0	0.500	0.358	2	0	0.446	0.046
chrI	76368	G	C	0	0	0.500	0.256	0	0	0.500	0.354	0	0	0.500	0.209	0	0	0.444	0.030	2	3	0.483	0.036	0	3	0.525	0.034	0	0	0.500	0.357	1	0	0.438	0.047
chrI	76386	G	A	0	0	0.500	0.256	0	0	0.500	0.354	0	0	0.500	0.209	2	0	0.444	0.030	2	3	0.483	0.036	0	3	0.525	0.034	0	0	0.500	0.357	1	0	0.438	0.047
chrI	76417	T	C	1	0	0.500	0.256	0	0	0.500	0.354	0	1	0.500	0.209	6	3	0.444	0.030	0	2	0.483	0.036	0	3	0.525	0.034	0	0	0.500	0.357	1	0	0.438	0.047
chrI	76456	G	A	2	0	0.500	0.256	0	0	0.500	0.354	2	0	0.500	0.209	6	4	0.444	0.030	0	5	0.483	0.036	1	3	0.525	0.034	0	0	0.500	0.357	0	0	0.438	0.047
chrI	76496	A	G	1	0	0.500	0.256	0	0	0.500	0.354	0	2	0.500	0.209	3	2	0.444	0.030	0	6	0.483	0.036	7	5	0.525	0.034	0	0	0.500	0.357	1	0	0.438	0.047
chrI	76497	A	G	1	0	0.500	0.256	0	0	0.500	0.354	0	2	0.500	0.209	3	2	0.444	0.030	0	6	0.483	0.036	7	5	0.525	0.034	0	0	0.500	0.357	1	0	0.438	0.047
chrI	77722	T	C	0	0	0.500	0.256	0	0	0.500	0.354	0	3	0.500	0.209	3	3	0.445	0.030	4	5	0.480	0.037	0	4	0.526	0.035	0	0	0.500	0.357	1	0	0.438	0.047
chrI	77737	C	T	0	0	0.500	0.256	0	0	0.500	0.354	0	3	0.500	0.209	1	4	0.445	0.030	5	6	0.480	0.037	0	3	0.526	0.035	0	0	0.500	0.357	1	0	0.438	0.047
chrI	81442	G	A	0	0	0.500	0.294	0	0	0.500	0.354	0	1	0.500	0.230	5	9	0.455	0.031	7	3	0.503	0.039	5	3	0.540	0.036	0	0	0.500	0.355	1	5	0.438	0.047
chrI	82379	G	A	0	2	0.500	0.256	0	0	0.500	0.354	0	0	0.500	0.231	4	3	0.460	0.031	4	8	0.492	0.039	8	4	0.542	0.035	0	0	0.500	0.355	10	1	0.438	0.046
chrI	83613	T	C	0	0	0.500	0.256	0	0	0.500	0.354	0	0	0.500	0.231	2	7	0.461	0.031	2	6	0.495	0.040	3	8	0.539	0.035	0	0	0.500	0.354	3	4	0.440	0.046
chrI	84810	A	C	0	2	0.500	0.256	0	0	0.500	0.354	0	0	0.500	0.258	2	3	0.462	0.033	4	0	0.497	0.043	1	5	0.542	0.037	2	2	0.500	0.354	1	1	0.449	0.049
chrI	85691	C	T	0	0	0.500	0.256	0	0	0.500	0.354	0	0	0.500	0.258	1	2	0.462	0.033	0	2	0.497	0.043	0	2	0.542	0.037	0	0	0.500	0.354	0	2	0.449	0.049
chrI	85751	C	T	0	0	0.500	0.256	0	0	0.500	0.354	0	0	0.500	0.258	0	0	0.462	0.033	0	3	0.497	0.043	5	2	0.542	0.037	0	0	0.500	0.354	0	2	0.449	0.049
chrI	87241	A	G	0	0	0.500	0.256	0	0	0.500	0.354	0	0	0.500	0.232	2	4	0.469	0.032	8	2	0.514	0.041	4	10	0.544	0.036	0	0	0.500	0.294	4	6	0.451	0.048
chrI	88212	C	T	0	0	0.500	0.256	0	0	0.500	0.354	1	0	0.500	0.213	5	0	0.467	0.030	4	2	0.520	0.041	0	2	0.534	0.034	0	0	0.500	0.294	2	0	0.459	0.046
chrI	88393	A	C	0	0	0.500	0.255	0	0	0.500	0.354	0	0	0.500	0.213	5	2	0.472	0.029	0	1	0.520	0.039	0	0	0.529	0.033	0	0	0.500	0.294	3	2	0.459	0.046
chrI	88638	A	G	0	0	0.500	0.255	0	0	0.500	0.354	0	0	0.500	0.213	2	1	0.472	0.029	0	6	0.520	0.039	8	1	0.529	0.033	0	0	0.500	0.294	3	0	0.459	0.046
chrI	88645	G	C	0	0	0.500	0.255	0	0	0.500	0.354	0	0	0.500	0.213	2	1	0.472	0.029	0	7	0.520	0.039	8	2	0.529	0.033	0	0	0.500	0.294	1	0	0.459	0.046
chrI	88782	G	A	0	2	0.500	0.255	0	0	0.500	0.354	2	0	0.500	0.197	4	19	0.473	0.029	0	3	0.514	0.038	7	3	0.526	0.032	0	0	0.500	0.294	2	2	0.470	0.044
chrI	88812	A	G	0	2	0.500	0.255	0	0	0.500	0.354	2	0	0.500	0.197	5	16	0.473	0.029	0	4	0.514	0.038	6	3	0.526	0.032	0	0	0.500	0.294	1	1	0.470	0.044
chrI	89010	T	C	0	0	0.500	0.255	0	0	0.500	0.354	0	0	0.500	0.197	7	1	0.473	0.028	3	4	0.514	0.038	1	3	0.526	0.032	0	0	0.500	0.294	0	1	0.470	0.044
chrI	89060	C	T	0	0	0.500	0.255	0	0	0.500	0.354	0	0	0.500	0.197	7	0	0.473	0.028	0	3	0.514	0.038	2	4	0.526	0.032	0	0	0.500	0.294	0	3	0.470	0.044
chrI	89266	A	C	0	0	0.500	0.255	0	0	0.500	0.354	0	0	0.500	0.197	0	2	0.473	0.028	0	4	0.514	0.038	1	0	0.526	0.032	0	0	0.500	0.294	4	2	0.470	0.044
chrI	89268	T	C	0	0	0.500	0.255	0	0	0.500	0.354	0	0	0.500	0.197	0	2	0.473	0.028	0	4	0.514	0.038	1	0	0.526	0.032	0	0	0.500	0.294	4	2	0.470	0.044
chrI	89334	T	C	0	0	0.500	0.255	0	0	0.500	0.354	0	0	0.500	0.197	2	4	0.473	0.028	7	1	0.514	0.038	3	2	0.526	0.032	0	0	0.500	0.294	4	1	0.470	0.044
chrI	89430	C	T	0	0	0.500	0.255	0	0	0.500	0.354	0	0	0.500	0.197	2	5	0.473	0.028	2	2	0.514	0.038	8	0	0.526	0.032	0	0	0.500	0.294	0	3	0.470	0.044
chrI	89433	A	G	0	0	0.500	0.255	0	0	0.500	0.354	0	0	0.500	0.197	2	5	0.473	0.028	2	2	0.514	0.038	8	0	0.526	0.032	0	0	0.500	0.294	0	3	0.470	0.044
chrI	89472	A	G	0	0	0.500	0.255	0	0	0.500	0.354	2	0	0.500	0.197	5	6	0.473	0.028	2	2	0.514	0.038	8	1	0.526	0.032	0	0	0.500	0.294	0	3	0.470	0.044
chrI	89484	C	G	0	0	0.500	0.255	0	0	0.500	0.354	2	0	0.500	0.197	5	3	0.473	0.028	1	0	0.514	0.038	5	2	0.526	0.032	0	0	0.500	0.294	0	2	0.470	0.044
chrI	89494	A	G	0	0	0.500	0.255	0	0	0.500	0.354	2	0	0.500	0.197	5	3	0.473	0.028	1	0	0.514	0.038	4	2	0.526	0.032	0	0	0.500	0.294	0	1	0.470	0.044
chrI	89679	T	A	0	0	0.500	0.255	0	0	0.500	0.354	0	2	0.500	0.197	1	0	0.473	0.028	7	1	0.514	0.038	4	2	0.526	0.032	0	0	0.500	0.294	2	2	0.470	0.044
chrI	89705	T	C	0	1	0.500	0.255	0	0	0.500	0.354	0	2	0.500	0.197	2	0	0.473	0.028	6	1	0.514	0.038	3	3	0.526	0.032	0	0	0.500	0.294	2	1	0.470	0.044
chrI	89805	C	T	0	2	0.500	0.255	0	0	0.500	0.354	0	0	0.500	0.197	2	8	0.473	0.028	4	1	0.514	0.038	5	5	0.526	0.032	0	2	0.500	0.294	3	6	0.470	0.044
chrI	89979	A	G	0	0	0.500	0.255	0	0	0.500	0.354	3	0	0.500	0.212	8	3	0.474	0.029	0	2	0.514	0.038	5	0	0.538	0.032	0	0	0.500	0.294	0	2	0.484	0.045
chrI	90330	G	T	0	0	0.500	0.255	0	0	0.500	0.354	0	1	0.500	0.232	1	2	0.477	0.030	0	0	0.521	0.039	0	2	0.539	0.033	0	0	0.500	0.294	0	0	0.479	0.046
chrI	93789	T	A	0	0	0.500	0.229	0	0	0.500	0.354	0	0	0.500	0.211	6	7	0.483	0.029	4	2	0.523	0.037	3	3	0.523	0.033	0	0	0.500	0.294	4	1	0.475	0.046
chrI	95238	A	T	4	0	0.500	0.229	0	0	0.500	0.354	0	0	0.500	0.211	3	6	0.485	0.029	3	6	0.523	0.038	4	0	0.521	0.034	0	0	0.500	0.294	0	0	0.475	0.046
chrI	95448	G	A	2	2	0.500	0.229	0	0	0.500	0.354	0	0	0.500	0.211	0	7	0.491	0.028	0	2	0.528	0.037	5	4	0.516	0.033	0	0	0.500	0.294	1	0	0.473	0.045
chrI	96092	G	A	0	0	0.500	0.229	0	0	0.500	0.354	2	0	0.500	0.210	5	1	0.491	0.028	2	3	0.528	0.037	8	2	0.516	0.033	0	0	0.500	0.294	2	4	0.472	0.045
chrI	96845	G	A	1	0	0.500	0.229	0	0	0.500	0.354	3	0	0.500	0.210	7	7	0.491	0.029	5	5	0.528	0.037	3	4	0.516	0.033	0	0	0.500	0.294	1	1	0.472	0.045
chrI	99440	C	T	0	0	0.500	0.254	0	0	0.500	0.354	0	0	0.500	0.194	6	0	0.494	0.029	8	0	0.528	0.035	5	0	0.516	0.032	0	2	0.500	0.294	6	0	0.475	0.043
chrI	99471	A	G	0	0	0.500	0.254	0	0	0.500	0.354	0	0	0.500	0.194	3	5	0.494	0.029	5	3	0.528	0.035	0	4	0.516	0.032	0	2	0.500	0.294	2	4	0.475	0.043
chrI	101177	G	C	0	0	0.500	0.253	0	0	0.500	0.354	0	0	0.500	0.193	5	4	0.496	0.028	0	2	0.528	0.035	6	4	0.511	0.031	0	0	0.500	0.294	2	3	0.469	0.042
chrI	102345	C	T	0	0	0.500	0.253	0	0	0.500	0.354	2	0	0.500	0.193	7	0	0.497	0.028	1	0	0.528	0.035	1	2	0.511	0.031	0	0	0.500	0.294	0	0	0.469	0.042
chrI	103141	A	G	1	2	0.500	0.253	0	0	0.500	0.354	0	2	0.500	0.193	4	2	0.497	0.028	2	6	0.532	0.036	1	0	0.510	0.031	0	0	0.500	0.294	2	4	0.469	0.042
chrI	103146	T	C	1	2	0.500	0.253	0	0	0.500	0.354	0	2	0.500	0.193	4	2	0.497	0.028	4	6	0.532	0.036	1	0	0.510	0.031	0	0	0.500	0.294	2	3	0.469	0.042
chrI	103255	C	T	0	0	0.500	0.253	0	0	0.500	0.354	1	0	0.500	0.193	5	7	0.497	0.028	5	4	0.532	0.036	7	5	0.510	0.031	0	0	0.500	0.294	1	3	0.469	0.042
chrI	103643	T	C	0	0	0.500	0.253	0	0	0.500	0.354	0	0	0.500	0.192	2	3	0.503	0.029	1	1	0.523	0.037	1	2	0.507	0.032	0	0	0.500	0.294	2	1	0.469	0.042
chrI	104042	T	G	0	0	0.500	0.253	0	0	0.500	0.354	0	0	0.500	0.192	5	4	0.503	0.029	0	4	0.524	0.037	1	0	0.507	0.032	0	0	0.500	0.294	1	1	0.470	0.042
chrI	104838	T	A	3	0	0.500	0.253	0	0	0.500	0.354	0	2	0.500	0.192	3	2	0.501	0.029	2	0	0.534	0.038	11	5	0.499	0.032	0	0	0.500	0.294	3	0	0.470	0.042
chrI	104979	T	A	0	4	0.500	0.253	0	0	0.500	0.354	0	2	0.500	0.192	3	3	0.501	0.029	1	6	0.534	0.038	3	2	0.499	0.032	0	0	0.500	0.294	1	0	0.470	0.042
chrI	106944	T	C	0	0	0.500	0.254	0	0	0.500	0.354	0	1	0.500	0.191	0	5	0.505	0.029	0	0	0.534	0.038	5	1	0.499	0.032	0	0	0.500	0.354	1	3	0.470	0.044
chrI	107028	C	T	0	0	0.500	0.254	0	0	0.500	0.354	0	1	0.500	0.191	4	3	0.505	0.029	1	1	0.534	0.038	3	2	0.499	0.032	0	0	0.500	0.354	2	3	0.470	0.044
chrI	107538	G	A	0	0	0.500	0.254	0	0	0.500	0.354	2	1	0.500	0.191	6	6	0.505	0.029	10	6	0.534	0.038	3	14	0.501	0.032	1	1	0.500	0.354	4	1	0.468	0.043
chrI	107970	A	G	0	1	0.500	0.254	0	0	0.500	0.354	0	1	0.500	0.191	3	5	0.505	0.029	5	3	0.534	0.038	2	10	0.501	0.032	1	0	0.500	0.354	1	2	0.468	0.043
chrI	108108	A	G	0	0	0.500	0.254	0	0	0.500	0.354	0	0	0.500	0.191	7	4	0.505	0.029	11	5	0.534	0.038	4	3	0.501	0.032	0	0	0.500	0.354	2	4	0.468	0.043
chrI	108584	A	G	0	0	0.500	0.254	0	0	0.500	0.354	1	2	0.500	0.191	5	6	0.505	0.029	3	1	0.530	0.037	4	7	0.495	0.032	0	1	0.500	0.354	0	3	0.469	0.043
chrI	108881	C	G	0	0	0.500	0.254	0	0	0.500	0.354	1	0	0.500	0.191	8	10	0.505	0.029	7	2	0.530	0.037	2	3	0.495	0.032	2	0	0.500	0.354	2	3	0.469	0.043
chrI	109000	C	T	0	0	0.500	0.254	2	0	0.500	0.354	2	0	0.500	0.191	27	0	0.505	0.029	17	0	0.530	0.037	24	0	0.495	0.032	0	2	0.500	0.354	9	0	0.469	0.043
chrI	109150	C	G	2	0	0.500	0.254	0	0	0.500	0.354	1	3	0.500	0.190	13	16	0.505	0.029	17	4	0.530	0.037	11	8	0.495	0.032	0	0	0.500	0.354	4	2	0.469	0.043
chrI	109414	G	T	0	2	0.500	0.229	0	0	0.500	0.354	0	4	0.500	0.179	6	3	0.517	0.028	9	8	0.526	0.036	5	7	0.496	0.032	0	0	0.500	0.354	4	1	0.475	0.043
chrI	109735	A	G	0	2	0.500	0.229	0	0	0.500	0.354	2	2	0.500	0.179	14	15	0.517	0.028	3	5	0.522	0.037	10	11	0.496	0.032	0	0	0.500	0.355	7	1	0.471	0.044
chrI	109849	T	C	0	0	0.500	0.229	0	0	0.500	0.354	2	1	0.500	0.179	9	18	0.517	0.028	8	11	0.522	0.037	7	5	0.496	0.032	0	0	0.500	0.355	9	4	0.471	0.044
chrI	112136	G	T	0	0	0.500	0.229	0	0	0.500	0.354	0	0	0.500	0.179	1	5	0.529	0.028	5	1	0.517	0.036	4	1	0.491	0.033	0	0	0.500	0.356	1	0	0.459	0.046
chrI	112237	C	T	0	0	0.500	0.229	0	0	0.500	0.354	2	2	0.500	0.179	8	2	0.529	0.028	4	5	0.517	0.036	1	0	0.491	0.033	0	0	0.500	0.356	0	2	0.459	0.046
chrI	113132	A	G	2	0	0.500	0.229	0	0	0.500	0.354	0	2	0.500	0.179	10	11	0.529	0.028	10	5	0.517	0.036	3	7	0.491	0.033	1	0	0.500	0.356	5	6	0.459	0.046
chrI	113207	T	C	0	0	0.500	0.229	0	0	0.500	0.354	0	1	0.500	0.179	12	19	0.529	0.028	14	8	0.517	0.036	10	10	0.491	0.033	2	0	0.500	0.356	6	6	0.459	0.046
chrI	113226	T	C	0	0	0.500	0.229	0	0	0.500	0.354	0	0	0.500	0.179	14	18	0.529	0.028	16	5	0.517	0.036	9	8	0.491	0.033	1	0	0.500	0.356	6	3	0.459	0.046
chrI	113326	C	G	2	0	0.500	0.229	0	0	0.500	0.354	0	2	0.500	0.179	22	13	0.529	0.028	20	12	0.517	0.036	17	7	0.491	0.033	0	0	0.500	0.356	11	6	0.459	0.046
chrI	114652	C	T	0	0	0.500	0.229	0	0	0.500	0.354	3	2	0.500	0.179	11	7	0.529	0.027	10	9	0.516	0.036	5	7	0.491	0.032	0	0	0.500	0.357	4	7	0.464	0.046
chrI	114824	C	T	4	2	0.500	0.229	0	0	0.500	0.354	2	2	0.500	0.179	17	7	0.529	0.027	8	6	0.516	0.036	3	11	0.491	0.032	2	0	0.500	0.357	5	2	0.464	0.046
chrI	116327	T	C	0	0	0.500	0.229	0	0	0.500	0.354	2	0	0.500	0.170	8	4	0.540	0.027	4	2	0.509	0.035	2	4	0.497	0.032	0	0	0.500	0.357	2	3	0.460	0.045
chrI	118997	G	A	0	0	0.500	0.255	0	0	0.500	0.354	2	0	0.500	0.170	5	0	0.545	0.027	3	0	0.511	0.036	12	0	0.496	0.033	0	2	0.500	0.359	6	0	0.465	0.046
chrI	119050	C	T	0	0	0.500	0.255	0	0	0.500	0.354	0	0	0.500	0.170	7	0	0.545	0.027	4	0	0.511	0.036	6	0	0.496	0.033	0	2	0.500	0.359	3	0	0.465	0.046
chrI	119207	G	A	0	0	0.500	0.255	0	0	0.500	0.354	2	0	0.500	0.170	3	9	0.545	0.027	1	4	0.511	0.036	1	1	0.496	0.033	0	0	0.500	0.359	2	0	0.465	0.046
chrI	119460	G	A	0	0	0.500	0.255	0	0	0.500	0.354	0	2	0.500	0.170	6	3	0.545	0.027	5	4	0.511	0.036	12	9	0.496	0.033	2	0	0.500	0.359	3	4	0.465	0.046
chrI	119599	C	T	0	0	0.500	0.255	0	0	0.500	0.354	0	4	0.500	0.170	3	1	0.545	0.027	2	2	0.511	0.036	1	8	0.496	0.033	0	0	0.500	0.359	0	4	0.466	0.046
chrI	119659	T	G	0	0	0.500	0.255	0	0	0.500	0.354	0	2	0.500	0.170	3	1	0.545	0.027	1	2	0.511	0.036	0	5	0.496	0.033	0	0	0.500	0.359	0	2	0.466	0.046
chrI	119951	T	C	0	0	0.500	0.255	0	0	0.500	0.354	0	0	0.500	0.170	0	0	0.545	0.027	1	2	0.511	0.036	0	2	0.496	0.033	0	0	0.500	0.359	0	5	0.466	0.046
chrI	120281	A	G	0	4	0.500	0.255	0	0	0.500	0.354	0	0	0.500	0.170	6	1	0.546	0.027	4	4	0.510	0.036	7	6	0.503	0.032	0	0	0.500	0.359	0	7	0.466	0.046
chrI	120347	C	T	0	3	0.500	0.255	0	0	0.500	0.354	2	2	0.500	0.170	8	7	0.546	0.027	10	0	0.510	0.036	3	8	0.503	0.032	1	0	0.500	0.359	2	1	0.466	0.046
chrI	120378	G	A	0	0	0.500	0.255	0	0	0.500	0.354	0	2	0.500	0.170	8	8	0.546	0.027	6	0	0.510	0.036	3	5	0.504	0.032	1	0	0.500	0.359	3	1	0.466	0.046
chrI	121189	C	T	1	0	0.500	0.255	0	0	0.500	0.354	0	0	0.500	0.170	4	2	0.548	0.028	3	1	0.511	0.036	1	5	0.506	0.033	1	0	0.500	0.360	3	1	0.465	0.047
chrI	121488	G	A	0	0	0.500	0.255	0	0	0.500	0.354	2	0	0.500	0.170	6	2	0.549	0.028	0	1	0.511	0.036	2	4	0.506	0.033	2	0	0.500	0.360	2	0	0.465	0.047
chrI	121828	C	A	0	0	0.500	0.255	0	0	0.500	0.354	0	0	0.500	0.170	2	3	0.549	0.028	4	0	0.511	0.036	4	4	0.506	0.033	0	0	0.500	0.360	2	4	0.465	0.047
chrI	122530	T	C	0	0	0.500	0.255	0	0	0.500	0.354	0	0	0.500	0.171	0	0	0.550	0.028	0	3	0.506	0.037	4	0	0.502	0.032	0	0	0.500	0.360	0	0	0.471	0.048
chrI	123074	A	G	2	0	0.500	0.256	0	0	0.500	0.354	0	2	0.500	0.162	5	0	0.552	0.027	11	0	0.499	0.036	4	0	0.508	0.031	0	0	0.500	0.360	6	0	0.476	0.047
chrI	123140	C	T	1	0	0.500	0.256	0	0	0.500	0.354	0	2	0.500	0.162	3	0	0.552	0.027	7	0	0.499	0.036	7	0	0.508	0.031	0	0	0.500	0.360	4	0	0.476	0.047
chrI	123799	T	C	0	0	0.500	0.256	0	0	0.500	0.354	0	0	0.500	0.162	12	0	0.550	0.027	5	0	0.499	0.036	9	0	0.507	0.031	0	2	0.500	0.361	0	0	0.479	0.048
chrI	128258	T	C	2	0	0.500	0.292	0	0	0.500	0.354	0	0	0.500	0.163	0	1	0.547	0.028	0	4	0.505	0.037	3	2	0.508	0.033	0	0	0.500	0.363	1	2	0.482	0.051
chrI	129476	A	G	1	0	0.500	0.292	0	0	0.500	0.354	0	0	0.500	0.171	7	7	0.559	0.028	4	11	0.508	0.037	2	8	0.507	0.033	0	0	0.500	0.354	5	2	0.483	0.050
chrI	129517	T	C	1	0	0.500	0.292	0	0	0.500	0.354	0	3	0.500	0.171	5	3	0.559	0.028	4	5	0.508	0.037	0	7	0.507	0.033	0	0	0.500	0.354	1	1	0.483	0.050
chrI	130254	T	C	1	1	0.500	0.292	0	0	0.500	0.354	2	1	0.500	0.181	12	5	0.566	0.030	9	11	0.493	0.039	11	10	0.514	0.035	0	0	0.500	0.354	4	3	0.496	0.053
chrI	130292	C	T	1	2	0.500	0.292	0	0	0.500	0.354	3	4	0.500	0.181	13	9	0.566	0.030	8	6	0.493	0.039	7	14	0.514	0.035	0	0	0.500	0.354	4	1	0.496	0.053
chrI	130362	C	T	0	2	0.500	0.292	0	0	0.500	0.354	5	4	0.500	0.181	10	10	0.566	0.030	16	8	0.493	0.039	18	18	0.514	0.035	0	0	0.500	0.354	3	2	0.496	0.053
chrI	130975	G	A	0	0	0.500	0.293	0	0	0.500	0.354	0	0	0.500	0.181	3	8	0.573	0.032	6	6	0.492	0.040	8	2	0.523	0.037	4	0	0.500	0.354	1	6	0.485	0.055
chrI	131635	T	C	0	0	0.500	0.256	0	0	0.500	0.354	1	0	0.500	0.182	13	5	0.571	0.032	4	7	0.487	0.039	8	6	0.517	0.036	0	0	0.500	0.354	7	2	0.485	0.055
chrI	132618	A	G	3	0	0.500	0.256	0	2	0.500	0.354	0	0	0.500	0.182	16	0	0.570	0.031	8	0	0.486	0.037	13	0	0.514	0.035	0	0	0.500	0.354	5	0	0.495	0.051
chrI	132928	C	T	0	0	0.500	0.256	0	0	0.500	0.354	0	0	0.500	0.182	1	1	0.569	0.031	0	2	0.486	0.037	0	0	0.512	0.035	0	0	0.500	0.354	0	0	0.495	0.051
chrI	132978	A	G	0	0	0.500	0.256	0	0	0.500	0.354	0	0	0.500	0.182	0	4	0.569	0.031	0	1	0.486	0.037	0	0	0.512	0.035	0	0	0.500	0.354	0	0	0.495	0.051
chrI	133080	A	G	0	0	0.500	0.256	0	0	0.500	0.354	0	0	0.500	0.182	0	1	0.569	0.031	0	2	0.486	0.037	2	0	0.512	0.035	0	0	0.500	0.354	0	0	0.495	0.051
chrI	133083	C	T	0	0	0.500	0.256	0	0	0.500	0.354	0	0	0.500	0.182	0	1	0.569	0.031	0	2	0.486	0.037	2	0	0.512	0.035	0	0	0.500	0.354	0	0	0.495	0.051
chrI	135325	G	C	0	0	0.500	0.231	0	0	0.500	0.354	0	0	0.500	0.208	5	9	0.576	0.030	3	9	0.480	0.037	2	2	0.512	0.035	0	0	0.500	0.354	0	3	0.495	0.051
chrI	135340	A	T	0	0	0.500	0.231	0	0	0.500	0.354	0	0	0.500	0.208	7	8	0.576	0.030	3	12	0.480	0.037	2	4	0.512	0.035	0	0	0.500	0.354	0	3	0.495	0.051
chrI	135714	T	A	0	0	0.500	0.231	2	0	0.500	0.354	0	0	0.500	0.208	8	6	0.575	0.030	6	1	0.483	0.037	0	0	0.510	0.035	0	2	0.500	0.354	2	1	0.496	0.051
chrI	135952	C	T	0	0	0.500	0.231	0	0	0.500	0.354	0	1	0.500	0.208	10	4	0.565	0.030	5	5	0.478	0.038	10	6	0.516	0.035	0	0	0.500	0.354	4	7	0.508	0.053
chrI	136047	C	T	0	0	0.500	0.231	0	0	0.500	0.354	2	1	0.500	0.208	6	1	0.565	0.030	1	5	0.478	0.038	5	3	0.516	0.035	0	0	0.500	0.354	5	2	0.508	0.053
chrI	136160	C	T	2	0	0.500	0.231	0	0	0.500	0.354	0	0	0.500	0.208	1	0	0.563	0.029	2	3	0.478	0.038	5	0	0.516	0.035	1	0	0.500	0.354	0	2	0.512	0.052
chrI	140526	C	T	0	0	0.500	0.256	0	0	0.500	0.354	0	0	0.500	0.209	8	2	0.544	0.030	1	0	0.471	0.036	3	1	0.517	0.033	0	0	0.500	0.354	0	5	0.515	0.051
chrI	141135	A	T	0	0	0.500	0.256	0	0	0.500	0.354	0	0	0.500	0.209	0	5	0.541	0.030	0	2	0.467	0.037	0	8	0.515	0.034	0	0	0.500	0.354	0	3	0.521	0.053
chrI	141184	G	C	0	0	0.500	0.256	0	0	0.500	0.354	0	0	0.500	0.209	4	8	0.541	0.030	5	1	0.467	0.037	8	4	0.515	0.034	0	0	0.500	0.354	3	0	0.521	0.053
chrI	141802	C	T	0	0	0.500	0.256	0	0	0.500	0.354	0	0	0.500	0.228	2	0	0.539	0.030	4	0	0.468	0.039	6	0	0.509	0.035	0	2	0.500	0.354	2	0	0.516	0.054
chrI	141835	A	G	0	0	0.500	0.256	0	0	0.500	0.354	0	0	0.500	0.228	3	0	0.539	0.030	4	0	0.468	0.039	4	0	0.509	0.035	0	2	0.500	0.354	2	0	0.516	0.054
chrI	141984	T	C	0	0	0.500	0.256	0	0	0.500	0.354	0	0	0.500	0.228	2	1	0.539	0.030	2	2	0.468	0.039	0	1	0.509	0.035	0	0	0.500	0.354	0	0	0.516	0.054
chrI	143085	T	C	0	0	0.500	0.255	0	1	0.500	0.354	2	0	0.500	0.228	3	4	0.538	0.031	0	1	0.468	0.038	3	5	0.518	0.036	0	1	0.500	0.354	1	4	0.517	0.054
chrI	143679	G	A	0	0	0.500	0.255	0	0	0.500	0.354	0	0	0.500	0.228	3	0	0.541	0.032	4	7	0.468	0.038	6	0	0.519	0.037	0	0	0.500	0.354	3	2	0.530	0.056
chrI	143822	C	A	0	0	0.500	0.255	0	0	0.500	0.354	2	2	0.500	0.228	10	7	0.541	0.032	6	7	0.468	0.038	11	6	0.519	0.037	1	0	0.500	0.354	3	4	0.530	0.056
chrI	143852	T	C	0	0	0.500	0.255	0	0	0.500	0.354	2	2	0.500	0.228	15	8	0.541	0.032	7	5	0.468	0.038	10	10	0.519	0.037	0	1	0.500	0.354	5	3	0.530	0.056
chrI	144826	C	G	0	0	0.500	0.255	0	0	0.500	0.354	1	0	0.500	0.228	1	2	0.541	0.032	0	2	0.468	0.038	4	3	0.519	0.036	0	0	0.500	0.354	5	0	0.530	0.056
chrI	147414	T	C	0	0	0.500	0.255	0	0	0.500	0.354	0	1	0.500	0.228	1	0	0.525	0.029	3	2	0.482	0.035	3	2	0.519	0.035	0	0	0.500	0.354	0	2	0.526	0.052
chrI	147507	G	T	0	0	0.500	0.255	0	0	0.500	0.354	0	0	0.500	0.228	0	1	0.525	0.029	2	2	0.482	0.035	0	1	0.519	0.035	0	0	0.500	0.354	0	0	0.526	0.052
chrI	147655	G	C	0	0	0.500	0.255	0	0	0.500	0.354	0	0	0.500	0.229	1	3	0.525	0.029	2	0	0.480	0.035	1	1	0.514	0.035	0	0	0.500	0.354	0	0	0.526	0.052
chrI	147717	T	A	0	0	0.500	0.255	0	0	0.500	0.354	0	0	0.500	0.229	2	4	0.525	0.029	5	1	0.480	0.035	1	1	0.514	0.035	1	0	0.500	0.354	0	0	0.526	0.052
chrI	147726	A	G	0	0	0.500	0.255	0	0	0.500	0.354	0	0	0.500	0.229	2	4	0.525	0.029	5	1	0.480	0.035	1	1	0.514	0.035	0	1	0.500	0.354	0	0	0.526	0.052
chrI	147759	T	A	0	0	0.500	0.255	0	0	0.500	0.354	0	0	0.500	0.229	1	4	0.525	0.029	3	0	0.480	0.035	3	3	0.514	0.035	1	0	0.500	0.354	1	0	0.526	0.052
chrI	148146	A	T	0	0	0.500	0.255	0	0	0.500	0.354	0	0	0.500	0.229	2	1	0.525	0.029	0	4	0.480	0.035	0	1	0.514	0.035	0	0	0.500	0.354	0	0	0.526	0.052
chrI	149594	T	C	0	2	0.500	0.254	0	0	0.500	0.354	0	0	0.500	0.229	8	4	0.528	0.029	6	0	0.477	0.034	0	2	0.513	0.034	0	0	0.500	0.354	2	2	0.535	0.050
chrI	149773	C	T	0	0	0.500	0.254	0	0	0.500	0.354	0	0	0.500	0.229	0	1	0.529	0.028	2	2	0.484	0.033	2	0	0.506	0.033	0	2	0.500	0.354	0	2	0.535	0.050
chrI	149973	A	G	0	0	0.500	0.254	0	0	0.500	0.354	0	0	0.500	0.229	3	1	0.527	0.028	0	3	0.481	0.032	0	4	0.508	0.032	0	0	0.500	0.354	0	2	0.524	0.049
chrI	150002	T	C	0	0	0.500	0.254	0	0	0.500	0.354	0	0	0.500	0.229	2	1	0.527	0.028	0	3	0.481	0.032	0	4	0.508	0.032	0	0	0.500	0.354	0	2	0.524	0.049
chrI	150303	G	A	0	2	0.500	0.254	0	0	0.500	0.354	1	0	0.500	0.229	1	2	0.522	0.027	4	2	0.482	0.032	0	2	0.507	0.032	0	0	0.500	0.354	2	2	0.524	0.049
chrI	151763	T	C	0	0	0.500	0.290	0	0	0.500	0.354	0	0	0.500	0.229	1	2	0.514	0.028	0	0	0.491	0.032	1	5	0.504	0.032	0	0	0.500	0.354	0	0	0.531	0.050
chrI	152274	G	A	2	2	0.500	0.289	0	0	0.500	0.354	0	2	0.500	0.255	2	2	0.514	0.029	3	5	0.484	0.033	3	5	0.504	0.033	2	0	0.500	0.354	0	2	0.528	0.051
chrI	152336	A	G	0	0	0.500	0.289	0	0	0.500	0.354	1	0	0.500	0.255	7	2	0.514	0.029	4	3	0.484	0.033	1	2	0.504	0.033	0	0	0.500	0.354	0	3	0.528	0.051
chrI	152728	G	A	0	0	0.500	0.289	0	0	0.500	0.354	0	2	0.500	0.255	3	2	0.514	0.029	2	2	0.483	0.034	3	0	0.504	0.033	0	0	0.500	0.354	2	6	0.528	0.051
chrI	152749	G	C	0	0	0.500	0.289	0	0	0.500	0.354	0	2	0.500	0.255	4	2	0.514	0.029	2	2	0.483	0.034	3	0	0.504	0.033	0	0	0.500	0.354	4	4	0.528	0.051
chrI	152932	A	G	0	2	0.500	0.289	0	2	0.500	0.354	0	1	0.500	0.255	4	9	0.514	0.029	2	0	0.483	0.034	6	1	0.504	0.033	0	0	0.500	0.354	5	1	0.528	0.051
chrI	152970	C	T	2	0	0.500	0.289	0	2	0.500	0.354	1	0	0.500	0.255	15	0	0.514	0.029	10	0	0.483	0.034	6	0	0.504	0.033	0	0	0.500	0.354	4	0	0.528	0.051
chrI	153110	G	A	0	0	0.500	0.289	0	0	0.500	0.354	0	1	0.500	0.255	1	5	0.514	0.029	4	5	0.483	0.034	2	8	0.504	0.033	0	0	0.500	0.354	7	4	0.528	0.051
chrI	153235	A	G	0	0	0.500	0.289	0	0	0.500	0.354	2	0	0.500	0.255	2	0	0.514	0.029	3	0	0.483	0.034	3	6	0.504	0.033	0	2	0.500	0.354	1	4	0.528	0.051
chrI	153399	C	T	0	0	0.500	0.289	0	0	0.500	0.354	4	0	0.500	0.255	10	3	0.514	0.029	0	0	0.483	0.034	3	0	0.504	0.033	0	0	0.500	0.354	0	1	0.528	0.051
chrI	153564	G	A	0	0	0.500	0.289	0	0	0.500	0.354	0	0	0.500	0.255	2	2	0.514	0.029	0	0	0.483	0.034	4	2	0.504	0.033	0	0	0.500	0.354	0	3	0.528	0.051
chrI	153589	C	T	0	0	0.500	0.289	0	0	0.500	0.354	0	0	0.500	0.255	2	2	0.514	0.029	0	1	0.483	0.034	4	3	0.504	0.033	0	0	0.500	0.354	0	3	0.528	0.051
chrI	153762	A	C	2	0	0.500	0.289	0	0	0.500	0.354	0	0	0.500	0.255	2	1	0.504	0.029	0	0	0.489	0.035	3	3	0.501	0.034	0	0	0.500	0.354	0	1	0.528	0.051
chrI	153783	T	C	2	0	0.500	0.289	0	0	0.500	0.354	0	0	0.500	0.255	2	2	0.504	0.029	0	0	0.489	0.035	1	2	0.501	0.034	0	0	0.500	0.354	0	3	0.528	0.051
chrI	155428	G	A	2	2	0.500	0.254	0	0	0.500	0.354	0	0	0.500	0.255	5	4	0.502	0.028	5	7	0.489	0.033	3	6	0.510	0.032	3	0	0.500	0.354	3	3	0.528	0.050
chrI	155562	T	G	0	0	0.500	0.254	2	0	0.500	0.354	0	0	0.500	0.255	7	0	0.502	0.028	1	2	0.489	0.033	1	0	0.510	0.032	0	0	0.500	0.354	4	0	0.528	0.050
chrI	156293	T	A	0	0	0.500	0.254	0	0	0.500	0.354	1	0	0.500	0.255	8	3	0.502	0.028	2	5	0.489	0.033	4	3	0.510	0.032	0	0	0.500	0.354	0	2	0.528	0.050
chrI	156314	T	C	0	0	0.500	0.254	0	0	0.500	0.354	1	0	0.500	0.255	7	2	0.502	0.028	2	4	0.489	0.033	4	5	0.510	0.032	0	0	0.500	0.354	0	2	0.528	0.050
chrI	156355	A	G	0	0	0.500	0.254	0	0	0.500	0.354	0	0	0.500	0.255	8	3	0.502	0.028	6	1	0.489	0.033	1	0	0.510	0.032	0	0	0.500	0.354	0	1	0.528	0.050
chrI	156469	G	T	0	0	0.500	0.254	0	0	0.500	0.354	0	0	0.500	0.255	6	5	0.502	0.028	8	2	0.489	0.033	2	0	0.507	0.032	0	0	0.500	0.354	0	6	0.528	0.050
chrI	156552	T	C	0	1	0.500	0.254	0	0	0.500	0.354	0	0	0.500	0.256	6	5	0.502	0.028	3	2	0.489	0.033	2	3	0.507	0.032	0	0	0.500	0.354	0	2	0.528	0.050
chrI	156651	A	G	0	4	0.500	0.254	0	0	0.500	0.354	1	0	0.500	0.256	0	1	0.502	0.028	4	3	0.489	0.033	1	2	0.507	0.032	0	0	0.500	0.354	0	2	0.528	0.050
chrI	156676	A	C	0	3	0.500	0.254	0	0	0.500	0.354	1	0	0.500	0.256	0	0	0.502	0.028	3	3	0.489	0.033	2	3	0.507	0.032	0	0	0.500	0.354	0	1	0.528	0.050
chrI	156949	T	C	0	0	0.500	0.254	0	2	0.500	0.354	0	0	0.500	0.256	6	12	0.504	0.029	0	4	0.489	0.033	4	3	0.510	0.032	0	0	0.500	0.354	1	3	0.528	0.050
chrI	157114	A	G	0	0	0.500	0.254	0	0	0.500	0.354	0	0	0.500	0.256	2	3	0.501	0.030	0	1	0.489	0.033	2	3	0.510	0.032	0	0	0.500	0.354	3	0	0.525	0.051
chrI	157134	G	A	0	0	0.500	0.254	0	0	0.500	0.354	0	0	0.500	0.256	3	1	0.491	0.030	0	3	0.488	0.034	2	2	0.509	0.033	0	0	0.500	0.354	3	2	0.535	0.052
chrI	157174	T	G	0	0	0.500	0.254	0	0	0.500	0.354	0	0	0.500	0.256	3	3	0.491	0.030	0	2	0.488	0.034	3	0	0.509	0.033	0	0	0.500	0.354	3	2	0.535	0.052
chrI	157251	T	G	0	0	0.500	0.254	0	0	0.500	0.354	0	0	0.500	0.292	6	10	0.491	0.030	0	4	0.488	0.034	1	0	0.505	0.033	0	0	0.500	0.354	1	0	0.535	0.052
chrI	157339	C	T	2	0	0.500	0.254	0	0	0.500	0.354	0	0	0.500	0.292	4	7	0.491	0.030	0	2	0.488	0.034	0	2	0.505	0.033	0	0	0.500	0.354	5	0	0.535	0.052
chrI	157428	G	A	2	0	0.500	0.254	0	0	0.500	0.354	0	0	0.500	0.292	4	5	0.491	0.030	7	2	0.488	0.034	1	5	0.505	0.033	0	0	0.500	0.354	1	0	0.535	0.052
chrI	157504	A	T	0	0	0.500	0.254	0	0	0.500	0.354	0	0	0.500	0.292	5	5	0.491	0.030	3	1	0.488	0.034	3	2	0.505	0.033	0	0	0.500	0.354	1	0	0.535	0.052
chrI	157675	G	A	0	0	0.500	0.254	0	0	0.500	0.354	0	0	0.500	0.292	3	1	0.491	0.030	2	2	0.488	0.034	4	1	0.505	0.033	0	0	0.500	0.354	0	1	0.535	0.052
chrI	157861	T	C	0	0	0.500	0.254	0	0	0.500	0.354	0	0	0.500	0.292	6	2	0.491	0.030	4	2	0.488	0.034	2	7	0.505	0.033	0	0	0.500	0.354	3	3	0.535	0.052
chrI	157912	C	G	0	0	0.500	0.254	0	0	0.500	0.354	0	0	0.500	0.292	7	2	0.491	0.030	3	4	0.488	0.034	3	4	0.505	0.033	0	0	0.500	0.354	2	3	0.535	0.052
chrI	158089	A	G	0	0	0.500	0.254	0	0	0.500	0.354	0	0	0.500	0.292	5	4	0.491	0.030	2	7	0.488	0.034	4	10	0.505	0.033	0	0	0.500	0.354	1	0	0.535	0.052
chrI	158494	G	A	2	0	0.500	0.254	0	0	0.500	0.354	0	0	0.500	0.292	1	4	0.491	0.030	6	0	0.488	0.034	2	1	0.505	0.033	0	0	0.500	0.354	4	2	0.535	0.052
chrI	158597	C	T	0	0	0.500	0.254	0	0	0.500	0.354	0	0	0.500	0.292	1	3	0.491	0.030	1	2	0.488	0.034	2	1	0.505	0.033	0	0	0.500	0.354	2	2	0.534	0.052
chrI	158641	C	T	0	0	0.500	0.254	0	0	0.500	0.354	0	0	0.500	0.292	1	0	0.491	0.030	1	2	0.488	0.034	2	4	0.505	0.033	0	0	0.500	0.354	2	2	0.534	0.052
chrI	158843	A	G	0	0	0.500	0.254	0	0	0.500	0.354	2	2	0.500	0.292	2	3	0.494	0.030	2	0	0.488	0.034	1	5	0.506	0.032	0	0	0.500	0.354	4	0	0.534	0.052
chrI	158870	T	C	0	0	0.500	0.254	0	0	0.500	0.354	0	2	0.500	0.292	2	3	0.494	0.030	2	0	0.488	0.034	0	5	0.506	0.032	0	0	0.500	0.354	4	0	0.534	0.052
chrI	158971	A	G	0	0	0.500	0.254	0	0	0.500	0.354	0	0	0.500	0.292	2	3	0.491	0.029	7	6	0.491	0.033	0	3	0.508	0.032	0	0	0.500	0.354	8	2	0.533	0.051
chrI	159086	T	C	0	0	0.500	0.254	0	0	0.500	0.354	0	0	0.500	0.292	3	7	0.491	0.029	6	3	0.491	0.033	6	8	0.508	0.032	0	0	0.500	0.354	1	0	0.533	0.051
chrI	159100	A	T	0	0	0.500	0.254	0	0	0.500	0.354	0	0	0.500	0.292	3	9	0.491	0.029	8	4	0.491	0.033	7	8	0.508	0.032	0	0	0.500	0.354	3	0	0.533	0.051
chrI	159842	T	A	0	0	0.500	0.254	0	0	0.500	0.354	0	0	0.500	0.256	1	4	0.495	0.028	0	0	0.493	0.033	0	0	0.504	0.031	0	0	0.500	0.354	0	0	0.533	0.048
chrI	160182	C	T	0	0	0.500	0.254	0	0	0.500	0.354	0	0	0.500	0.256	4	1	0.493	0.028	3	2	0.490	0.032	0	7	0.506	0.031	0	0	0.500	0.354	1	0	0.531	0.047
chrI	166245	A	T	2	0	0.500	0.255	0	0	0.500	0.354	0	0	0.500	0.294	4	7	0.493	0.025	3	7	0.496	0.028	5	2	0.516	0.027	0	0	0.500	0.354	0	8	0.528	0.040
chrI	166369	T	C	0	0	0.500	0.255	0	0	0.500	0.354	0	1	0.500	0.294	7	4	0.493	0.025	8	9	0.496	0.028	7	6	0.516	0.027	0	0	0.500	0.354	2	8	0.528	0.040
chrI	166429	A	G	0	0	0.500	0.255	0	0	0.500	0.354	0	0	0.500	0.294	2	6	0.493	0.025	10	7	0.496	0.028	6	6	0.516	0.027	0	0	0.500	0.354	3	8	0.528	0.040
chrI	166443	G	C	0	0	0.500	0.255	0	0	0.500	0.354	0	0	0.500	0.294	3	6	0.493	0.025	11	7	0.496	0.028	5	5	0.516	0.027	0	0	0.500	0.354	3	7	0.528	0.040
chrI	166733	A	G	0	0	0.500	0.255	0	0	0.500	0.354	0	0	0.500	0.294	0	3	0.493	0.024	8	4	0.500	0.028	2	5	0.516	0.027	2	0	0.500	0.354	2	2	0.528	0.040
chrI	166820	C	T	0	0	0.500	0.255	0	0	0.500	0.354	0	0	0.500	0.294	5	8	0.493	0.024	4	10	0.500	0.028	0	4	0.516	0.027	1	0	0.500	0.354	3	1	0.528	0.040
chrI	166865	C	T	4	0	0.500	0.255	0	0	0.500	0.354	0	0	0.500	0.294	12	8	0.493	0.024	6	8	0.500	0.028	0	3	0.516	0.027	1	0	0.500	0.354	3	2	0.528	0.040
chrI	166931	A	G	2	0	0.500	0.255	0	0	0.500	0.354	0	0	0.500	0.294	11	9	0.493	0.024	4	2	0.500	0.028	1	5	0.516	0.027	0	0	0.500	0.354	0	2	0.528	0.040
chrI	167064	C	T	0	1	0.500	0.255	0	0	0.500	0.354	2	0	0.500	0.257	5	5	0.493	0.024	5	1	0.499	0.028	7	0	0.511	0.026	0	0	0.500	0.354	1	1	0.530	0.039
chrI	167070	C	G	0	1	0.500	0.255	0	0	0.500	0.354	2	0	0.500	0.257	6	6	0.493	0.024	6	1	0.499	0.028	7	0	0.511	0.026	0	0	0.500	0.354	1	1	0.530	0.039
chrI	167179	T	C	0	0	0.500	0.255	0	0	0.500	0.354	0	2	0.500	0.257	6	1	0.493	0.024	4	2	0.499	0.028	6	0	0.511	0.026	0	0	0.500	0.354	2	0	0.530	0.039
chrI	168335	G	A	2	0	0.500	0.256	0	0	0.500	0.354	4	0	0.500	0.231	4	4	0.491	0.024	3	4	0.500	0.027	1	3	0.515	0.026	0	0	0.500	0.354	2	2	0.525	0.039
chrI	168455	A	G	0	0	0.500	0.256	0	0	0.500	0.354	1	0	0.500	0.231	8	3	0.491	0.024	0	7	0.500	0.027	2	6	0.515	0.026	0	0	0.500	0.354	1	1	0.525	0.039
chrI	168607	C	T	0	2	0.500	0.256	0	0	0.500	0.354	0	0	0.500	0.231	8	3	0.492	0.024	3	4	0.499	0.027	2	4	0.513	0.026	0	0	0.500	0.354	2	0	0.525	0.039
chrI	169476	T	C	0	0	0.500	0.256	0	0	0.500	0.354	2	0	0.500	0.230	9	6	0.500	0.023	3	5	0.499	0.027	4	4	0.518	0.026	0	0	0.500	0.354	9	4	0.530	0.038
chrI	169638	T	C	0	0	0.500	0.256	0	0	0.500	0.354	1	0	0.500	0.230	4	7	0.500	0.023	5	8	0.499	0.027	5	3	0.518	0.026	0	0	0.500	0.354	3	4	0.530	0.038
chrI	170726	C	T	0	0	0.500	0.256	0	0	0.500	0.354	0	0	0.500	0.230	2	1	0.502	0.023	6	3	0.496	0.026	6	10	0.523	0.025	0	0	0.500	0.354	0	2	0.531	0.037
chrI	170945	A	G	2	0	0.500	0.256	0	0	0.500	0.354	0	0	0.500	0.230	13	13	0.498	0.023	8	12	0.496	0.026	13	11	0.523	0.025	0	2	0.500	0.354	4	8	0.532	0.038
chrI	171254	C	T	0	0	0.500	0.230	0	0	0.500	0.354	0	0	0.500	0.211	3	6	0.496	0.023	6	6	0.493	0.026	9	9	0.524	0.025	0	0	0.500	0.354	2	0	0.528	0.037
chrI	171389	A	G	0	0	0.500	0.230	0	0	0.500	0.354	0	0	0.500	0.211	3	7	0.495	0.023	1	6	0.493	0.026	2	5	0.524	0.025	0	0	0.500	0.354	1	1	0.528	0.037
chrI	172431	A	T	1	0	0.500	0.230	0	0	0.500	0.354	0	0	0.500	0.195	5	0	0.499	0.023	4	0	0.493	0.026	4	0	0.528	0.025	0	2	0.500	0.354	0	0	0.528	0.037
chrI	175307	T	A	1	1	0.500	0.256	0	0	0.500	0.354	1	0	0.500	0.182	13	14	0.498	0.022	8	7	0.500	0.026	19	11	0.539	0.024	1	0	0.500	0.354	7	6	0.524	0.036
chrI	175318	C	G	1	1	0.500	0.256	0	0	0.500	0.354	1	0	0.500	0.182	14	15	0.498	0.022	10	8	0.500	0.026	16	12	0.539	0.024	1	0	0.500	0.354	5	6	0.524	0.036
chrI	175354	G	T	1	1	0.500	0.256	0	0	0.500	0.354	0	0	0.500	0.182	16	16	0.500	0.022	5	9	0.500	0.026	18	13	0.539	0.024	0	0	0.500	0.354	9	9	0.524	0.036
chrI	175409	A	G	0	0	0.500	0.256	0	0	0.500	0.354	0	0	0.500	0.182	17	17	0.500	0.022	9	10	0.500	0.026	17	14	0.539	0.024	0	0	0.500	0.354	6	7	0.524	0.036
chrI	175849	T	C	0	0	0.500	0.256	0	0	0.500	0.354	0	0	0.500	0.182	4	4	0.498	0.022	1	2	0.500	0.026	0	2	0.540	0.024	0	0	0.500	0.354	0	0	0.524	0.036
chrI	175876	C	T	0	0	0.500	0.256	0	0	0.500	0.354	0	2	0.500	0.182	4	2	0.498	0.022	0	2	0.500	0.026	2	1	0.540	0.024	0	0	0.500	0.354	0	0	0.523	0.036
chrI	175935	C	T	0	0	0.500	0.256	0	0	0.500	0.354	0	2	0.500	0.182	4	3	0.498	0.022	0	1	0.500	0.026	2	0	0.540	0.024	0	0	0.500	0.354	0	0	0.523	0.036
chrI	176001	T	C	0	0	0.500	0.256	0	0	0.500	0.354	0	0	0.500	0.182	6	0	0.498	0.022	0	2	0.500	0.026	2	0	0.540	0.024	0	0	0.500	0.354	0	0	0.523	0.036
chrI	176015	T	C	0	0	0.500	0.256	0	0	0.500	0.354	0	0	0.500	0.182	7	0	0.498	0.022	0	2	0.500	0.026	0	0	0.540	0.024	0	0	0.500	0.354	0	0	0.523	0.036
chrI	176220	T	C	0	0	0.500	0.256	0	0	0.500	0.354	0	0	0.500	0.182	0	1	0.498	0.022	0	2	0.500	0.026	0	0	0.540	0.024	0	0	0.500	0.354	0	0	0.523	0.036
chrI	176266	A	T	0	0	0.500	0.256	0	0	0.500	0.354	0	0	0.500	0.182	0	1	0.498	0.022	0	3	0.500	0.026	0	0	0.540	0.024	0	0	0.500	0.354	0	0	0.523	0.036
chrI	176368	C	T	0	0	0.500	0.256	0	0	0.500	0.354	0	0	0.500	0.182	0	2	0.498	0.022	0	1	0.500	0.026	4	3	0.540	0.024	0	0	0.500	0.354	0	0	0.523	0.036
chrI	179772	T	C	0	0	0.500	0.293	0	0	0.500	0.354	0	0	0.500	0.171	9	7	0.501	0.023	3	7	0.506	0.026	8	7	0.541	0.025	0	0	0.500	0.354	2	0	0.524	0.036
chrI	179796	A	C	0	0	0.500	0.293	0	0	0.500	0.354	0	0	0.500	0.171	9	7	0.501	0.023	2	7	0.506	0.026	7	6	0.541	0.025	0	0	0.500	0.354	1	0	0.524	0.036
chrI	179972	A	G	0	2	0.500	0.293	0	0	0.500	0.354	0	0	0.500	0.181	3	5	0.501	0.023	5	4	0.508	0.026	3	1	0.543	0.025	0	0	0.500	0.354	1	1	0.525	0.037
chrI	179996	A	G	0	2	0.500	0.293	0	0	0.500	0.354	0	0	0.500	0.181	3	6	0.501	0.023	4	4	0.508	0.026	3	2	0.543	0.025	0	0	0.500	0.354	0	1	0.525	0.037
chrI	180013	C	T	0	1	0.500	0.293	0	0	0.500	0.354	0	0	0.500	0.181	6	6	0.501	0.023	4	4	0.508	0.026	3	1	0.543	0.025	0	0	0.500	0.354	0	2	0.525	0.037
chrI	180069	A	G	0	0	0.500	0.293	0	0	0.500	0.354	0	0	0.500	0.181	4	3	0.501	0.023	0	3	0.508	0.026	6	3	0.544	0.025	0	0	0.500	0.354	2	2	0.525	0.037
chrI	180072	A	C	0	0	0.500	0.293	0	0	0.500	0.354	0	0	0.500	0.181	4	3	0.501	0.023	0	3	0.508	0.026	6	3	0.544	0.025	0	0	0.500	0.354	2	2	0.525	0.037
chrI	180103	T	C	0	0	0.500	0.293	0	0	0.500	0.354	0	0	0.500	0.181	4	6	0.502	0.023	0	3	0.508	0.026	5	6	0.544	0.025	0	0	0.500	0.354	2	1	0.525	0.037
chrI	180139	A	G	0	0	0.500	0.293	0	0	0.500	0.354	0	0	0.500	0.181	3	6	0.502	0.023	1	1	0.508	0.026	3	5	0.544	0.025	0	0	0.500	0.354	1	1	0.525	0.037
chrI	180221	A	G	0	0	0.500	0.293	0	0	0.500	0.354	0	0	0.500	0.181	0	5	0.503	0.023	3	0	0.511	0.026	0	4	0.545	0.025	0	0	0.500	0.354	2	0	0.525	0.037
chrI	180256	G	C	0	0	0.500	0.293	0	0	0.500	0.354	0	1	0.500	0.181	2	3	0.503	0.023	2	1	0.511	0.026	2	5	0.545	0.025	0	0	0.500	0.354	3	0	0.525	0.037
chrI	180264	C	T	0	0	0.500	0.293	0	0	0.500	0.354	0	1	0.500	0.181	2	3	0.503	0.023	2	1	0.511	0.026	2	5	0.545	0.025	0	0	0.500	0.354	3	0	0.525	0.037
chrI	180278	T	A	0	0	0.500	0.293	0	0	0.500	0.354	0	1	0.500	0.181	2	3	0.503	0.023	1	1	0.511	0.026	2	4	0.545	0.025	0	0	0.500	0.354	2	0	0.525	0.037
chrI	180393	G	A	0	0	0.500	0.293	0	0	0.500	0.354	0	1	0.500	0.181	3	4	0.503	0.023	4	2	0.511	0.026	4	4	0.545	0.025	0	0	0.500	0.354	6	0	0.525	0.037
chrI	180583	C	A	0	0	0.500	0.293	0	0	0.500	0.354	1	1	0.500	0.181	10	7	0.503	0.023	5	1	0.511	0.026	3	10	0.545	0.025	1	0	0.500	0.354	6	1	0.525	0.037
chrI	180592	A	G	0	0	0.500	0.293	0	0	0.500	0.354	1	1	0.500	0.181	9	7	0.503	0.023	5	1	0.511	0.026	3	10	0.545	0.025	1	0	0.500	0.354	8	2	0.525	0.037
chrI	180603	C	T	0	0	0.500	0.293	0	0	0.500	0.354	1	1	0.500	0.181	8	7	0.503	0.023	3	1	0.511	0.026	1	12	0.545	0.025	1	0	0.500	0.354	8	3	0.525	0.037
chrI	180646	C	T	0	0	0.500	0.293	0	0	0.500	0.354	2	2	0.500	0.181	7	11	0.503	0.023	2	2	0.511	0.026	2	10	0.545	0.025	1	0	0.500	0.354	5	6	0.525	0.037
chrI	180652	A	C	0	0	0.500	0.293	0	0	0.500	0.354	2	2	0.500	0.181	7	11	0.503	0.023	2	2	0.511	0.026	1	9	0.545	0.025	1	0	0.500	0.354	5	6	0.525	0.037
chrI	180726	G	C	0	0	0.500	0.293	0	0	0.500	0.354	0	1	0.500	0.181	9	5	0.503	0.023	1	4	0.511	0.026	3	0	0.545	0.025	0	0	0.500	0.354	1	1	0.525	0.037
chrI	180842	A	G	0	0	0.500	0.293	0	0	0.500	0.354	0	0	0.500	0.181	2	2	0.503	0.023	1	1	0.511	0.026	1	1	0.545	0.025	0	0	0.500	0.354	0	0	0.525	0.037
chrI	180844	A	T	0	0	0.500	0.293	0	0	0.500	0.354	0	0	0.500	0.181	2	2	0.503	0.023	1	1	0.511	0.026	1	1	0.545	0.025	0	0	0.500	0.354	0	0	0.525	0.037
chrI	180898	A	C	0	0	0.500	0.293	0	0	0.500	0.354	0	0	0.500	0.181	6	8	0.503	0.023	1	6	0.511	0.026	0	0	0.545	0.025	0	0	0.500	0.354	2	4	0.525	0.037
chrI	180907	C	T	0	0	0.500	0.293	0	0	0.500	0.354	0	0	0.500	0.181	6	8	0.503	0.023	3	7	0.511	0.026	0	0	0.545	0.025	0	0	0.500	0.354	2	5	0.525	0.037
chrI	180913	T	C	0	0	0.500	0.293	0	0	0.500	0.354	0	0	0.500	0.181	7	8	0.503	0.023	3	7	0.511	0.026	0	0	0.545	0.025	0	0	0.500	0.354	2	5	0.525	0.037
chrI	180922	G	T	0	0	0.500	0.293	0	0	0.500	0.354	0	0	0.500	0.181	8	8	0.503	0.023	3	7	0.507	0.026	2	0	0.547	0.025	0	0	0.500	0.354	2	6	0.525	0.037
chrI	180934	T	A	0	0	0.500	0.293	0	0	0.500	0.354	1	0	0.500	0.181	8	6	0.503	0.023	2	7	0.507	0.026	3	0	0.547	0.025	0	0	0.500	0.354	2	6	0.525	0.037
chrI	180953	A	G	1	0	0.500	0.293	0	0	0.500	0.354	1	0	0.500	0.181	11	5	0.503	0.023	2	6	0.507	0.026	3	0	0.547	0.025	0	0	0.500	0.354	2	6	0.525	0.037
chrI	180982	A	C	2	0	0.500	0.293	0	0	0.500	0.354	1	0	0.500	0.181	8	4	0.503	0.023	4	4	0.507	0.026	4	0	0.547	0.025	0	0	0.500	0.354	2	4	0.525	0.037
chrI	181117	G	A	0	0	0.500	0.293	0	0	0.500	0.354	1	0	0.500	0.181	2	3	0.503	0.023	0	8	0.507	0.026	5	4	0.547	0.025	0	0	0.500	0.354	2	2	0.525	0.037
chrI	181118	T	C	0	0	0.500	0.293	0	0	0.500	0.354	1	0	0.500	0.181	2	3	0.503	0.023	0	8	0.507	0.026	5	4	0.547	0.025	0	0	0.500	0.354	2	2	0.525	0.037
chrI	181119	G	A	0	0	0.500	0.293	0	0	0.500	0.354	1	0	0.500	0.181	2	3	0.503	0.023	0	8	0.507	0.026	5	4	0.547	0.025	0	0	0.500	0.354	2	2	0.525	0.037
chrI	181197	G	T	0	0	0.500	0.293	0	0	0.500	0.354	1	0	0.500	0.181	7	4	0.503	0.023	3	5	0.507	0.026	7	1	0.547	0.025	0	0	0.500	0.354	2	4	0.525	0.037
chrI	181464	G	A	0	0	0.500	0.293	0	2	0.500	0.354	1	0	0.500	0.180	5	9	0.503	0.023	3	6	0.507	0.026	6	8	0.547	0.025	0	0	0.500	0.354	4	1	0.525	0.037
chrI	181491	C	T	0	0	0.500	0.293	0	2	0.500	0.354	1	0	0.500	0.180	5	9	0.503	0.023	3	8	0.507	0.026	5	10	0.547	0.025	0	0	0.500	0.354	7	1	0.525	0.037
chrI	181589	G	A	0	2	0.500	0.293	0	1	0.500	0.354	2	0	0.500	0.180	11	7	0.503	0.023	2	6	0.507	0.026	6	6	0.547	0.025	0	0	0.500	0.354	3	6	0.525	0.037
chrI	182045	A	G	0	0	0.500	0.293	0	0	0.500	0.354	2	0	0.500	0.171	3	2	0.506	0.022	3	0	0.509	0.026	3	0	0.545	0.025	0	1	0.500	0.354	2	2	0.528	0.035
chrI	182093	C	T	0	0	0.500	0.293	0	0	0.500	0.354	0	0	0.500	0.171	5	4	0.506	0.022	5	3	0.509	0.026	6	1	0.545	0.025	0	3	0.500	0.354	1	3	0.528	0.035
chrI	182201	C	T	0	0	0.500	0.293	0	0	0.500	0.354	0	0	0.500	0.171	6	0	0.506	0.022	12	0	0.511	0.026	13	0	0.545	0.025	0	2	0.500	0.354	4	0	0.528	0.035
chrI	182210	T	A	0	0	0.500	0.293	0	0	0.500	0.354	0	0	0.500	0.171	3	4	0.506	0.022	5	5	0.511	0.026	8	4	0.545	0.025	0	3	0.500	0.354	3	2	0.528	0.035
chrI	182240	T	C	0	0	0.500	0.293	0	0	0.500	0.354	2	0	0.500	0.171	10	0	0.506	0.022	10	0	0.511	0.026	14	0	0.545	0.025	0	3	0.500	0.354	7	0	0.528	0.035
chrI	182259	G	A	0	0	0.500	0.293	0	0	0.500	0.354	2	0	0.500	0.171	7	0	0.506	0.022	6	0	0.511	0.026	14	0	0.545	0.025	0	3	0.500	0.354	7	0	0.528	0.035
chrI	182380	G	A	0	0	0.500	0.293	0	0	0.500	0.354	0	0	0.500	0.170	5	3	0.506	0.022	5	5	0.511	0.026	4	12	0.545	0.024	0	0	0.500	0.354	3	3	0.528	0.035
chrI	182441	A	G	0	0	0.500	0.293	0	0	0.500	0.354	0	2	0.500	0.170	1	8	0.506	0.022	2	1	0.511	0.026	4	3	0.545	0.024	0	0	0.500	0.354	3	2	0.528	0.035
chrI	182446	T	A	0	0	0.500	0.293	0	0	0.500	0.354	0	2	0.500	0.170	1	9	0.506	0.022	3	0	0.511	0.026	2	3	0.545	0.024	0	0	0.500	0.354	3	2	0.528	0.035
chrI	182605	A	T	0	1	0.500	0.293	0	0	0.500	0.354	0	0	0.500	0.170	2	2	0.506	0.022	0	0	0.511	0.026	2	0	0.549	0.024	0	0	0.500	0.354	1	0	0.527	0.035
chrI	183270	T	C	2	0	0.500	0.293	0	0	0.500	0.354	3	0	0.500	0.170	8	3	0.501	0.022	11	4	0.508	0.025	12	5	0.544	0.023	0	0	0.500	0.354	0	2	0.528	0.034
chrI	183570	T	C	0	0	0.500	0.293	0	0	0.500	0.354	0	1	0.500	0.170	3	0	0.501	0.022	1	2	0.508	0.025	2	0	0.544	0.023	0	0	0.500	0.354	0	0	0.528	0.034
chrI	184083	T	C	0	0	0.500	0.293	0	0	0.500	0.354	2	0	0.500	0.170	7	2	0.501	0.022	4	7	0.508	0.025	10	7	0.544	0.023	0	0	0.500	0.354	2	6	0.528	0.034
chrI	184162	T	C	0	0	0.500	0.293	0	0	0.500	0.354	3	0	0.500	0.170	11	3	0.501	0.022	2	4	0.508	0.025	8	5	0.544	0.023	0	0	0.500	0.354	6	3	0.528	0.034
chrI	184209	A	G	0	0	0.500	0.293	0	0	0.500	0.354	0	2	0.500	0.170	8	5	0.501	0.022	0	3	0.508	0.025	2	2	0.544	0.023	0	0	0.500	0.354	2	5	0.528	0.034
chrI	184235	A	G	0	0	0.500	0.293	0	0	0.500	0.354	0	2	0.500	0.170	5	4	0.501	0.022	2	3	0.508	0.025	2	2	0.544	0.023	0	0	0.500	0.354	2	4	0.528	0.034
chrI	184256	A	G	0	0	0.500	0.293	2	0	0.500	0.354	0	2	0.500	0.170	5	4	0.501	0.022	3	3	0.509	0.025	2	1	0.544	0.023	0	0	0.500	0.354	1	3	0.528	0.034
chrI	184481	C	A	0	0	0.500	0.293	0	0	0.500	0.354	3	0	0.500	0.170	4	2	0.501	0.022	1	2	0.509	0.025	5	0	0.544	0.023	0	3	0.500	0.354	1	0	0.528	0.034
chrI	184488	T	C	0	0	0.500	0.293	0	0	0.500	0.354	2	0	0.500	0.170	3	2	0.501	0.022	1	2	0.509	0.025	5	0	0.544	0.023	0	2	0.500	0.354	1	0	0.528	0.034
chrI	184492	T	C	0	0	0.500	0.293	0	0	0.500	0.354	2	0	0.500	0.170	3	2	0.501	0.022	1	2	0.509	0.025	5	0	0.544	0.023	0	2	0.500	0.354	1	0	0.528	0.034
chrI	184510	T	C	0	0	0.500	0.293	0	0	0.500	0.354	3	0	0.500	0.170	2	2	0.501	0.022	0	2	0.509	0.025	3	1	0.544	0.023	1	0	0.500	0.354	1	1	0.528	0.034
chrI	184921	A	T	0	1	0.500	0.256	0	0	0.500	0.354	0	0	0.500	0.170	6	10	0.498	0.022	6	4	0.510	0.025	4	6	0.541	0.023	0	0	0.500	0.354	1	3	0.530	0.033
chrI	185150	A	G	0	0	0.500	0.256	0	0	0.500	0.354	0	2	0.500	0.170	5	6	0.498	0.022	9	10	0.510	0.025	16	7	0.541	0.023	0	0	0.500	0.354	6	4	0.530	0.033
chrI	185159	A	G	0	0	0.500	0.256	0	0	0.500	0.354	0	2	0.500	0.170	6	8	0.498	0.022	11	10	0.510	0.025	17	6	0.541	0.023	0	0	0.500	0.354	5	4	0.530	0.033
chrI	185226	T	C	0	0	0.500	0.256	0	0	0.500	0.354	4	0	0.500	0.170	24	0	0.498	0.022	18	0	0.510	0.025	33	0	0.541	0.023	0	3	0.500	0.354	8	0	0.530	0.033
chrI	185480	T	G	0	1	0.500	0.256	0	0	0.500	0.354	0	0	0.500	0.170	5	4	0.498	0.022	6	4	0.510	0.025	6	12	0.541	0.023	0	0	0.500	0.354	1	1	0.530	0.033
chrI	185916	C	A	2	0	0.500	0.256	0	0	0.500	0.354	0	0	0.500	0.169	6	0	0.502	0.021	2	0	0.511	0.025	2	3	0.541	0.023	0	0	0.500	0.354	0	0	0.533	0.033
chrI	186262	T	C	0	0	0.500	0.256	0	0	0.500	0.354	0	1	0.500	0.169	2	4	0.499	0.021	3	1	0.509	0.025	6	2	0.544	0.023	1	0	0.500	0.354	1	0	0.529	0.032
chrI	186275	A	G	0	0	0.500	0.256	0	0	0.500	0.354	0	1	0.500	0.169	0	4	0.499	0.021	3	2	0.509	0.025	3	2	0.544	0.023	1	0	0.500	0.354	0	0	0.529	0.032
chrI	186276	C	T	0	0	0.500	0.256	0	0	0.500	0.354	0	1	0.500	0.169	0	4	0.499	0.021	3	2	0.509	0.025	3	2	0.544	0.023	1	0	0.500	0.354	0	0	0.529	0.032
chrI	186279	C	A	0	0	0.500	0.256	0	0	0.500	0.354	0	1	0.500	0.169	0	4	0.499	0.021	3	2	0.509	0.025	3	2	0.544	0.023	1	0	0.500	0.354	0	0	0.529	0.032
chrI	186283	G	C	0	0	0.500	0.256	0	0	0.500	0.354	0	1	0.500	0.169	0	4	0.499	0.021	3	2	0.509	0.025	3	2	0.544	0.023	1	0	0.500	0.354	0	0	0.529	0.032
chrI	186293	A	G	0	0	0.500	0.256	0	0	0.500	0.354	0	1	0.500	0.169	0	4	0.499	0.021	3	2	0.509	0.025	4	2	0.544	0.023	1	0	0.500	0.354	0	0	0.529	0.032
chrI	186295	G	A	0	0	0.500	0.256	0	0	0.500	0.354	0	1	0.500	0.169	0	4	0.499	0.021	3	2	0.509	0.025	4	2	0.544	0.023	1	0	0.500	0.354	0	0	0.529	0.032
chrI	186302	A	G	0	0	0.500	0.256	0	0	0.500	0.354	0	1	0.500	0.169	0	4	0.499	0.021	3	2	0.509	0.025	4	2	0.544	0.023	1	0	0.500	0.354	0	0	0.529	0.032
chrI	186304	A	G	0	0	0.500	0.256	0	0	0.500	0.354	0	1	0.500	0.169	0	4	0.499	0.021	3	2	0.509	0.025	4	2	0.544	0.023	1	0	0.500	0.354	0	0	0.529	0.032
chrI	186305	C	A	0	0	0.500	0.256	0	0	0.500	0.354	0	1	0.500	0.169	0	4	0.499	0.021	3	2	0.509	0.025	4	2	0.544	0.023	1	0	0.500	0.354	0	0	0.529	0.032
chrI	186326	T	C	0	0	0.500	0.256	0	0	0.500	0.354	0	1	0.500	0.169	0	6	0.499	0.021	3	4	0.509	0.025	2	2	0.544	0.023	2	0	0.500	0.354	0	0	0.529	0.032
chrI	186327	A	G	0	0	0.500	0.256	0	0	0.500	0.354	0	1	0.500	0.169	0	6	0.499	0.021	3	4	0.509	0.025	2	2	0.544	0.023	2	0	0.500	0.354	0	0	0.529	0.032
chrI	186345	A	G	0	0	0.500	0.256	0	0	0.500	0.354	0	0	0.500	0.169	0	6	0.499	0.021	3	4	0.509	0.025	2	2	0.544	0.023	1	0	0.500	0.354	0	0	0.529	0.032
chrI	186359	T	C	0	0	0.500	0.256	0	0	0.500	0.354	0	1	0.500	0.169	0	6	0.499	0.021	1	2	0.509	0.025	1	0	0.544	0.023	1	0	0.500	0.354	0	0	0.529	0.032
chrI	186365	C	T	0	0	0.500	0.256	0	0	0.500	0.354	0	1	0.500	0.169	0	6	0.499	0.021	0	1	0.509	0.025	2	0	0.544	0.023	1	0	0.500	0.354	0	0	0.529	0.032
chrI	186377	C	T	0	0	0.500	0.256	0	0	0.500	0.354	0	1	0.500	0.169	0	5	0.499	0.021	0	0	0.509	0.025	3	0	0.544	0.023	1	0	0.500	0.354	0	0	0.529	0.032
chrI	186392	C	T	0	0	0.500	0.256	0	0	0.500	0.354	0	1	0.500	0.169	0	5	0.499	0.021	0	0	0.509	0.025	3	0	0.544	0.023	1	0	0.500	0.354	0	0	0.529	0.032
chrI	186396	C	T	0	0	0.500	0.256	0	0	0.500	0.354	0	1	0.500	0.169	0	5	0.499	0.021	0	0	0.509	0.025	3	0	0.544	0.023	1	0	0.500	0.354	0	0	0.529	0.032
chrI	186397	T	A	0	0	0.500	0.256	0	0	0.500	0.354	0	1	0.500	0.169	0	5	0.499	0.021	0	0	0.509	0.025	3	0	0.544	0.023	1	0	0.500	0.354	0	0	0.529	0.032
chrI	186406	G	A	0	0	0.500	0.256	0	0	0.500	0.354	0	1	0.500	0.169	0	5	0.499	0.021	0	0	0.509	0.025	3	0	0.544	0.023	1	0	0.500	0.354	0	0	0.529	0.032
chrI	186482	A	G	0	0	0.500	0.256	0	0	0.500	0.354	0	0	0.500	0.169	0	3	0.499	0.021	6	0	0.509	0.025	11	2	0.544	0.023	0	0	0.500	0.354	6	2	0.529	0.032
chrI	186504	G	C	0	0	0.500	0.256	0	0	0.500	0.354	0	0	0.500	0.169	0	3	0.499	0.021	6	0	0.509	0.025	9	2	0.544	0.023	0	0	0.500	0.354	4	2	0.529	0.032
chrI	186505	A	C	0	0	0.500	0.256	0	0	0.500	0.354	0	0	0.500	0.169	0	3	0.499	0.021	6	0	0.509	0.025	9	2	0.544	0.023	0	0	0.500	0.354	4	2	0.529	0.032
chrI	186816	C	G	0	2	0.500	0.256	0	0	0.500	0.354	0	0	0.500	0.161	5	2	0.500	0.021	4	0	0.509	0.025	4	2	0.548	0.022	2	0	0.500	0.354	0	0	0.525	0.032
chrI	186819	T	C	0	2	0.500	0.256	0	0	0.500	0.354	0	0	0.500	0.161	5	2	0.500	0.021	4	0	0.509	0.025	4	2	0.548	0.022	2	0	0.500	0.354	0	0	0.525	0.032
chrI	186857	T	C	0	1	0.500	0.256	0	0	0.500	0.354	0	0	0.500	0.161	2	1	0.500	0.021	3	0	0.509	0.025	4	3	0.548	0.022	0	0	0.500	0.354	1	2	0.525	0.032
chrI	186907	T	C	0	0	0.500	0.256	0	1	0.500	0.354	0	0	0.500	0.161	5	1	0.500	0.021	1	0	0.508	0.024	5	4	0.548	0.022	0	0	0.500	0.354	2	4	0.525	0.032
chrI	186936	G	A	0	0	0.500	0.256	0	1	0.500	0.354	0	0	0.500	0.161	7	1	0.500	0.021	1	0	0.508	0.024	5	4	0.548	0.022	0	0	0.500	0.354	2	3	0.525	0.032
chrI	186963	C	A	0	0	0.500	0.256	0	1	0.500	0.354	0	0	0.500	0.161	8	3	0.500	0.021	1	1	0.508	0.024	7	2	0.548	0.022	0	0	0.500	0.354	1	5	0.525	0.032
chrI	186974	C	T	0	0	0.500	0.256	0	1	0.500	0.354	0	0	0.500	0.161	7	6	0.500	0.021	2	2	0.508	0.024	10	2	0.548	0.022	0	0	0.500	0.354	1	4	0.525	0.032
chrI	186987	G	A	0	0	0.500	0.256	0	0	0.500	0.354	0	0	0.500	0.161	6	6	0.500	0.021	2	2	0.508	0.024	9	3	0.548	0.022	0	0	0.500	0.354	1	3	0.525	0.032
chrI	186990	G	C	0	0	0.500	0.256	0	0	0.500	0.354	0	0	0.500	0.161	6	6	0.500	0.021	2	2	0.508	0.024	9	3	0.548	0.022	0	0	0.500	0.354	1	3	0.525	0.032
chrI	187062	T	C	2	0	0.500	0.256	2	0	0.500	0.354	0	2	0.500	0.161	7	7	0.500	0.021	3	4	0.508	0.024	8	4	0.548	0.022	0	0	0.500	0.354	4	0	0.525	0.032
chrI	187280	C	G	0	0	0.500	0.255	0	0	0.500	0.354	0	0	0.500	0.161	4	2	0.500	0.021	0	1	0.508	0.024	2	3	0.548	0.022	0	0	0.500	0.354	2	1	0.525	0.032
chrI	187663	C	G	0	0	0.500	0.255	0	0	0.500	0.354	1	0	0.500	0.161	1	1	0.500	0.021	1	0	0.511	0.024	0	4	0.548	0.022	0	0	0.500	0.354	1	0	0.525	0.032
chrI	187680	T	C	0	0	0.500	0.255	0	0	0.500	0.354	1	0	0.500	0.161	1	0	0.500	0.021	1	0	0.511	0.024	1	3	0.548	0.022	0	0	0.500	0.354	1	0	0.525	0.032
chrI	187681	T	C	0	0	0.500	0.255	0	0	0.500	0.354	1	0	0.500	0.161	1	0	0.500	0.021	1	0	0.511	0.024	1	3	0.548	0.022	0	0	0.500	0.354	1	0	0.525	0.032
chrI	187685	A	G	0	0	0.500	0.255	0	0	0.500	0.354	1	0	0.500	0.161	1	0	0.500	0.021	1	0	0.511	0.024	1	3	0.548	0.022	0	0	0.500	0.354	1	0	0.525	0.032
chrI	187687	G	C	0	0	0.500	0.255	0	0	0.500	0.354	1	0	0.500	0.161	1	0	0.500	0.021	1	0	0.511	0.024	1	3	0.548	0.022	0	0	0.500	0.354	1	0	0.525	0.032
chrI	187768	A	G	0	0	0.500	0.255	0	0	0.500	0.354	1	0	0.500	0.161	3	5	0.500	0.021	7	2	0.511	0.024	1	4	0.548	0.022	0	0	0.500	0.354	2	0	0.525	0.032
chrI	187795	T	C	0	0	0.500	0.255	0	0	0.500	0.354	1	0	0.500	0.161	2	5	0.500	0.021	5	2	0.511	0.024	1	3	0.548	0.022	0	0	0.500	0.354	2	0	0.525	0.032
chrI	187797	C	A	0	0	0.500	0.255	0	0	0.500	0.354	1	0	0.500	0.161	2	5	0.500	0.021	5	2	0.511	0.024	1	3	0.548	0.022	0	0	0.500	0.354	2	0	0.525	0.032
chrI	187801	T	C	0	0	0.500	0.255	0	0	0.500	0.354	1	0	0.500	0.161	2	5	0.500	0.021	5	2	0.511	0.024	1	3	0.548	0.022	0	0	0.500	0.354	2	0	0.525	0.032
chrI	188057	A	G	4	0	0.500	0.255	0	0	0.500	0.354	1	1	0.500	0.161	8	8	0.507	0.021	3	4	0.507	0.025	4	7	0.549	0.023	0	0	0.500	0.354	3	2	0.526	0.032
chrI	188086	A	G	4	0	0.500	0.255	0	0	0.500	0.354	0	1	0.500	0.161	6	8	0.507	0.021	6	3	0.507	0.025	6	10	0.549	0.023	0	0	0.500	0.354	3	1	0.526	0.032
chrI	188151	T	C	0	0	0.500	0.255	0	0	0.500	0.354	0	6	0.500	0.161	11	6	0.505	0.021	7	4	0.505	0.025	5	13	0.549	0.023	0	0	0.500	0.354	7	2	0.526	0.032
chrI	188190	T	C	0	0	0.500	0.255	0	0	0.500	0.354	0	1	0.500	0.161	10	8	0.505	0.021	3	2	0.505	0.025	5	10	0.549	0.023	0	0	0.500	0.354	4	2	0.526	0.032
chrI	188347	T	C	0	0	0.500	0.255	0	0	0.500	0.354	0	0	0.500	0.161	0	0	0.505	0.021	0	1	0.505	0.025	0	3	0.549	0.023	0	0	0.500	0.354	3	0	0.526	0.032
chrI	188386	A	G	0	1	0.500	0.255	0	0	0.500	0.354	0	0	0.500	0.161	0	0	0.505	0.021	1	2	0.505	0.025	0	3	0.549	0.023	0	0	0.500	0.354	3	0	0.526	0.032
chrI	188823	T	C	0	1	0.500	0.255	0	0	0.500	0.354	0	0	0.500	0.161	5	1	0.505	0.021	10	0	0.505	0.025	5	2	0.549	0.023	0	0	0.500	0.354	3	5	0.526	0.032
chrI	188824	A	G	1	0	0.500	0.255	0	0	0.500	0.354	0	1	0.500	0.161	4	4	0.505	0.021	11	0	0.505	0.025	7	1	0.549	0.023	0	0	0.500	0.354	9	1	0.526	0.032
chrI	188881	G	C	0	1	0.500	0.255	0	0	0.500	0.354	1	1	0.500	0.161	4	12	0.505	0.021	12	8	0.505	0.025	5	11	0.549	0.023	0	0	0.500	0.354	1	6	0.526	0.032
chrI	188899	G	A	0	1	0.500	0.255	0	0	0.500	0.354	3	0	0.500	0.161	11	6	0.505	0.021	17	4	0.505	0.025	10	8	0.549	0.023	0	0	0.500	0.354	2	7	0.526	0.032
chrI	188939	A	G	0	1	0.500	0.255	0	0	0.500	0.354	1	2	0.500	0.161	4	11	0.505	0.021	11	8	0.505	0.025	7	13	0.549	0.023	0	0	0.500	0.354	4	6	0.526	0.032
chrI	189047	C	T	0	0	0.500	0.255	0	0	0.500	0.354	3	0	0.500	0.161	3	5	0.505	0.021	7	0	0.505	0.025	6	0	0.549	0.023	0	0	0.500	0.354	0	0	0.526	0.032
chrI	189049	C	T	0	0	0.500	0.255	0	0	0.500	0.354	3	0	0.500	0.161	3	5	0.505	0.021	7	0	0.505	0.025	6	0	0.549	0.023	0	0	0.500	0.354	0	0	0.526	0.032
chrI	189052	G	A	0	0	0.500	0.255	0	0	0.500	0.354	3	0	0.500	0.161	3	5	0.505	0.021	7	0	0.505	0.025	6	0	0.549	0.023	0	0	0.500	0.354	0	0	0.526	0.032
chrI	189066	T	C	0	0	0.500	0.255	0	0	0.500	0.354	3	0	0.500	0.161	2	5	0.505	0.021	5	0	0.505	0.025	5	0	0.549	0.023	0	0	0.500	0.354	0	0	0.526	0.032
chrI	189539	C	T	0	0	0.500	0.255	0	0	0.500	0.354	0	0	0.500	0.161	7	0	0.506	0.021	0	2	0.504	0.025	2	0	0.549	0.023	0	0	0.500	0.354	1	0	0.526	0.033
chrI	189834	G	A	2	0	0.500	0.255	0	0	0.500	0.354	0	1	0.500	0.161	13	4	0.506	0.021	7	7	0.504	0.025	10	5	0.549	0.023	0	0	0.500	0.354	6	2	0.526	0.033
chrI	189855	T	C	2	0	0.500	0.255	0	0	0.500	0.354	0	1	0.500	0.161	13	5	0.506	0.021	7	9	0.504	0.025	8	7	0.549	0.023	0	0	0.500	0.354	8	2	0.526	0.033
chrI	189876	A	G	1	0	0.500	0.255	0	0	0.500	0.354	0	1	0.500	0.161	13	5	0.506	0.021	6	9	0.504	0.025	7	9	0.549	0.023	0	0	0.500	0.354	7	3	0.526	0.033
chrI	190025	C	T	0	0	0.500	0.255	0	0	0.500	0.354	0	3	0.500	0.160	18	9	0.506	0.021	17	10	0.504	0.025	30	11	0.549	0.023	0	0	0.500	0.354	5	5	0.526	0.033
chrI	190031	G	A	0	0	0.500	0.255	0	0	0.500	0.354	1	3	0.500	0.160	18	11	0.506	0.021	17	10	0.504	0.025	30	13	0.549	0.023	0	0	0.500	0.354	5	5	0.526	0.033
chrI	191617	T	C	0	0	0.500	0.255	0	0	0.500	0.354	0	2	0.500	0.160	19	13	0.501	0.022	12	4	0.505	0.026	5	12	0.554	0.023	2	0	0.500	0.354	9	7	0.520	0.033
chrI	191704	G	C	0	2	0.500	0.255	0	0	0.500	0.354	0	2	0.500	0.160	14	15	0.501	0.022	8	14	0.505	0.026	20	9	0.554	0.023	0	0	0.500	0.354	9	9	0.520	0.033
chrI	191788	C	T	3	0	0.500	0.255	0	0	0.500	0.354	0	0	0.500	0.160	15	15	0.501	0.022	14	15	0.505	0.026	15	10	0.554	0.023	1	0	0.500	0.354	5	8	0.520	0.033
chrI	192073	G	A	1	1	0.500	0.255	0	0	0.500	0.354	1	1	0.500	0.160	12	16	0.502	0.022	5	12	0.504	0.026	7	5	0.557	0.023	0	0	0.500	0.354	6	9	0.523	0.033
chrI	192139	G	A	0	0	0.500	0.255	0	0	0.500	0.354	1	2	0.500	0.160	14	9	0.502	0.022	6	9	0.504	0.026	5	2	0.557	0.023	0	0	0.500	0.354	5	4	0.523	0.033
chrI	192196	A	G	0	0	0.500	0.255	0	0	0.500	0.354	1	0	0.500	0.160	6	9	0.502	0.022	7	1	0.504	0.026	6	5	0.557	0.023	0	0	0.500	0.354	3	0	0.523	0.033
chrI	193191	T	C	1	0	0.500	0.255	0	0	0.500	0.354	1	2	0.500	0.160	12	7	0.505	0.022	6	6	0.507	0.027	12	6	0.559	0.024	0	0	0.500	0.354	1	4	0.527	0.034
chrI	193260	T	C	1	0	0.500	0.255	0	0	0.500	0.354	1	0	0.500	0.160	9	6	0.505	0.022	11	7	0.507	0.027	9	6	0.559	0.024	0	2	0.500	0.354	2	0	0.527	0.034
chrI	194064	G	A	0	1	0.500	0.255	0	0	0.500	0.354	0	0	0.500	0.160	2	5	0.505	0.022	2	2	0.507	0.027	8	2	0.559	0.024	0	0	0.500	0.354	4	1	0.528	0.034
chrI	194101	A	G	0	2	0.500	0.255	0	0	0.500	0.354	0	0	0.500	0.160	2	7	0.505	0.022	3	2	0.507	0.027	9	2	0.559	0.024	0	0	0.500	0.354	2	3	0.528	0.034
chrI	194104	C	T	0	2	0.500	0.255	0	0	0.500	0.354	0	0	0.500	0.160	2	7	0.505	0.022	3	2	0.507	0.027	9	2	0.559	0.024	0	0	0.500	0.354	2	3	0.528	0.034
chrI	194166	T	C	2	0	0.500	0.255	0	0	0.500	0.354	1	1	0.500	0.160	4	12	0.505	0.022	2	1	0.507	0.027	4	1	0.559	0.024	0	0	0.500	0.354	1	0	0.528	0.034
chrI	194169	T	C	2	0	0.500	0.255	0	0	0.500	0.354	1	1	0.500	0.160	4	12	0.505	0.022	2	1	0.507	0.027	4	1	0.559	0.024	0	0	0.500	0.354	1	0	0.528	0.034
chrI	194241	C	T	0	0	0.500	0.255	0	0	0.500	0.354	0	2	0.500	0.160	3	6	0.505	0.022	2	4	0.507	0.027	5	4	0.559	0.024	0	0	0.500	0.354	2	2	0.528	0.034
chrI	194499	T	A	2	0	0.500	0.255	0	0	0.500	0.354	0	0	0.500	0.160	1	4	0.505	0.022	3	3	0.507	0.027	4	1	0.559	0.024	0	0	0.500	0.354	2	2	0.528	0.034
chrI	194626	G	A	0	0	0.500	0.255	0	0	0.500	0.354	0	0	0.500	0.160	3	0	0.505	0.022	2	0	0.507	0.027	4	4	0.559	0.024	0	0	0.500	0.354	0	1	0.528	0.034
chrI	195144	C	T	0	2	0.500	0.255	0	0	0.500	0.354	0	0	0.500	0.160	5	12	0.505	0.022	8	4	0.507	0.027	15	4	0.559	0.024	0	0	0.500	0.354	5	3	0.528	0.034
chrI	195189	A	G	0	2	0.500	0.255	0	0	0.500	0.354	0	4	0.500	0.160	7	10	0.505	0.022	6	8	0.507	0.027	14	6	0.559	0.024	0	0	0.500	0.354	7	1	0.528	0.034
chrI	195240	A	G	0	1	0.500	0.255	0	0	0.500	0.354	0	2	0.500	0.160	16	11	0.505	0.022	4	7	0.507	0.027	9	14	0.559	0.024	0	0	0.500	0.354	7	5	0.528	0.034
chrI	195324	C	T	0	0	0.500	0.255	0	0	0.500	0.354	0	1	0.500	0.160	14	13	0.505	0.022	3	11	0.507	0.027	8	11	0.559	0.024	0	0	0.500	0.354	6	6	0.528	0.034
chrI	195459	T	C	0	0	0.500	0.255	0	0	0.500	0.354	0	2	0.500	0.160	9	5	0.505	0.022	5	4	0.507	0.027	6	4	0.559	0.024	0	0	0.500	0.354	4	4	0.528	0.034
chrI	195585	C	T	0	0	0.500	0.255	0	0	0.500	0.354	0	0	0.500	0.160	22	8	0.505	0.022	7	10	0.507	0.027	5	8	0.559	0.024	0	0	0.500	0.354	4	2	0.528	0.034
chrI	196423	C	T	0	0	0.500	0.255	0	0	0.500	0.354	2	0	0.500	0.161	4	2	0.505	0.022	0	0	0.508	0.027	1	4	0.557	0.024	0	0	0.500	0.354	0	0	0.526	0.034
chrI	196452	C	T	0	0	0.500	0.255	0	0	0.500	0.354	0	0	0.500	0.161	2	2	0.505	0.022	0	1	0.503	0.027	0	2	0.557	0.024	0	0	0.500	0.354	0	0	0.527	0.034
chrI	196858	C	T	0	0	0.500	0.292	0	0	0.500	0.354	0	0	0.500	0.161	4	6	0.505	0.022	3	1	0.506	0.027	2	0	0.557	0.024	0	0	0.500	0.354	0	0	0.526	0.034
chrI	196884	C	T	0	0	0.500	0.292	0	0	0.500	0.354	0	0	0.500	0.161	3	4	0.505	0.022	1	1	0.506	0.027	0	0	0.557	0.024	0	0	0.500	0.354	0	0	0.526	0.034
chrI	196891	G	T	0	0	0.500	0.292	0	0	0.500	0.354	0	0	0.500	0.161	3	5	0.505	0.022	1	1	0.506	0.027	1	0	0.557	0.024	0	0	0.500	0.354	0	0	0.526	0.034
chrI	196929	A	G	0	0	0.500	0.292	0	0	0.500	0.354	0	2	0.500	0.161	1	5	0.506	0.023	2	1	0.507	0.028	4	0	0.557	0.024	0	0	0.500	0.354	2	2	0.528	0.034
chrI	196932	C	T	0	0	0.500	0.292	0	0	0.500	0.354	0	2	0.500	0.161	1	5	0.506	0.023	2	1	0.507	0.028	4	0	0.557	0.024	0	0	0.500	0.354	2	2	0.528	0.034
chrI	197225	G	A	0	0	0.500	0.292	0	2	0.500	0.354	0	0	0.500	0.161	1	0	0.506	0.023	1	0	0.508	0.028	1	0	0.556	0.024	0	0	0.500	0.354	0	0	0.528	0.034
chrI	197236	G	T	0	0	0.500	0.292	0	2	0.500	0.354	0	0	0.500	0.161	2	0	0.506	0.023	1	0	0.508	0.028	0	1	0.556	0.024	0	0	0.500	0.354	0	0	0.528	0.034
chrI	197266	G	T	0	0	0.500	0.292	0	2	0.500	0.354	0	0	0.500	0.161	3	0	0.506	0.023	1	0	0.508	0.028	0	0	0.556	0.024	0	0	0.500	0.354	0	0	0.528	0.034
chrI	197277	T	C	0	0	0.500	0.292	2	0	0.500	0.354	0	0	0.500	0.161	3	0	0.506	0.023	1	0	0.508	0.028	0	2	0.556	0.024	0	0	0.500	0.354	0	0	0.528	0.034
chrI	197646	T	G	0	0	0.500	0.292	0	0	0.500	0.354	0	0	0.500	0.161	0	1	0.506	0.023	0	1	0.508	0.028	2	2	0.556	0.024	0	0	0.500	0.354	0	1	0.528	0.034
chrI	197656	A	G	0	0	0.500	0.292	0	0	0.500	0.354	0	0	0.500	0.161	0	1	0.506	0.023	0	3	0.508	0.028	2	3	0.556	0.024	0	0	0.500	0.354	2	1	0.528	0.034
chrI	197677	A	G	0	0	0.500	0.292	0	0	0.500	0.354	0	0	0.500	0.161	1	1	0.506	0.023	0	3	0.508	0.028	5	3	0.556	0.024	0	0	0.500	0.354	2	1	0.528	0.034
chrI	197685	A	G	0	0	0.500	0.292	0	0	0.500	0.354	0	0	0.500	0.161	1	2	0.506	0.023	1	4	0.508	0.028	5	3	0.556	0.024	0	0	0.500	0.354	2	1	0.528	0.034
chrI	197694	G	T	0	0	0.500	0.292	0	0	0.500	0.354	0	0	0.500	0.161	1	2	0.506	0.023	1	5	0.508	0.028	5	3	0.556	0.024	0	0	0.500	0.354	2	1	0.528	0.034
chrI	197695	A	G	0	0	0.500	0.292	0	0	0.500	0.354	0	0	0.500	0.161	1	2	0.506	0.023	1	5	0.508	0.028	5	3	0.556	0.024	0	0	0.500	0.354	2	1	0.528	0.034
chrI	197710	T	C	0	0	0.500	0.292	0	0	0.500	0.354	0	0	0.500	0.161	1	2	0.506	0.023	2	5	0.508	0.028	7	3	0.556	0.024	0	0	0.500	0.354	2	1	0.528	0.034
chrI	197758	A	G	0	0	0.500	0.292	0	0	0.500	0.354	0	2	0.500	0.161	4	1	0.506	0.023	3	3	0.508	0.028	5	4	0.556	0.024	0	0	0.500	0.354	0	0	0.528	0.034
chrI	197760	G	C	0	0	0.500	0.292	0	0	0.500	0.354	0	2	0.500	0.161	4	1	0.506	0.023	3	3	0.508	0.028	5	4	0.556	0.024	0	0	0.500	0.354	0	0	0.528	0.034
chrI	197765	C	G	0	0	0.500	0.292	0	0	0.500	0.354	0	2	0.500	0.161	3	1	0.506	0.023	4	3	0.508	0.028	5	4	0.556	0.024	0	0	0.500	0.354	0	0	0.528	0.034
chrI	197783	G	A	0	0	0.500	0.292	0	0	0.500	0.354	2	2	0.500	0.161	6	0	0.506	0.023	4	4	0.508	0.028	2	4	0.556	0.024	0	0	0.500	0.354	0	3	0.528	0.034
chrI	197791	A	G	0	0	0.500	0.292	0	0	0.500	0.354	2	2	0.500	0.161	8	0	0.506	0.023	4	2	0.508	0.028	2	3	0.556	0.024	0	0	0.500	0.354	2	3	0.528	0.034
chrI	197811	G	A	0	0	0.500	0.292	0	0	0.500	0.354	2	0	0.500	0.161	8	0	0.506	0.023	4	2	0.508	0.028	2	2	0.556	0.024	0	0	0.500	0.354	2	3	0.528	0.034
chrI	197825	G	A	0	0	0.500	0.292	0	0	0.500	0.354	2	0	0.500	0.161	8	0	0.506	0.023	4	2	0.508	0.028	0	1	0.556	0.024	0	0	0.500	0.354	2	3	0.528	0.034
chrI	197908	C	T	0	0	0.500	0.292	0	0	0.500	0.354	0	0	0.500	0.161	3	5	0.506	0.023	6	2	0.508	0.028	5	1	0.556	0.024	0	0	0.500	0.354	3	0	0.528	0.034
chrI	197921	C	G	0	0	0.500	0.292	0	0	0.500	0.354	0	0	0.500	0.161	3	5	0.506	0.023	5	2	0.508	0.028	5	1	0.556	0.024	0	0	0.500	0.354	3	0	0.528	0.034
chrI	197983	T	A	0	0	0.500	0.292	0	0	0.500	0.354	0	0	0.500	0.161	3	5	0.506	0.023	3	2	0.508	0.028	8	2	0.556	0.024	0	0	0.500	0.354	3	1	0.528	0.034
chrI	198013	T	A	0	0	0.500	0.292	0	0	0.500	0.354	0	0	0.500	0.161	3	5	0.506	0.023	3	2	0.508	0.028	4	2	0.556	0.024	0	0	0.500	0.354	3	2	0.528	0.034
chrI	198066	A	C	0	0	0.500	0.292	0	0	0.500	0.354	0	0	0.500	0.161	0	5	0.506	0.023	1	0	0.508	0.028	6	3	0.556	0.024	0	0	0.500	0.354	2	1	0.528	0.034
chrI	198091	C	T	0	0	0.500	0.292	0	0	0.500	0.354	0	0	0.500	0.161	0	4	0.506	0.023	0	2	0.508	0.028	4	6	0.556	0.024	0	0	0.500	0.354	1	0	0.528	0.034
chrI	198113	T	C	0	0	0.500	0.292	0	0	0.500	0.354	0	0	0.500	0.161	1	4	0.506	0.023	0	2	0.508	0.028	0	7	0.556	0.024	0	0	0.500	0.354	1	0	0.528	0.034
chrI	198118	G	A	0	0	0.500	0.292	0	0	0.500	0.354	0	0	0.500	0.154	1	4	0.506	0.023	0	2	0.508	0.028	3	5	0.558	0.024	0	0	0.500	0.354	1	0	0.528	0.034
chrI	198168	G	T	0	0	0.500	0.292	0	0	0.500	0.354	0	0	0.500	0.154	1	4	0.506	0.023	0	2	0.508	0.028	2	8	0.558	0.024	0	2	0.500	0.354	3	0	0.528	0.034
chrI	198190	T	C	0	0	0.500	0.292	0	0	0.500	0.354	0	2	0.500	0.154	2	5	0.506	0.023	0	2	0.508	0.028	4	8	0.558	0.024	0	0	0.500	0.354	3	0	0.528	0.034
chrI	198215	C	A	0	0	0.500	0.292	0	0	0.500	0.354	0	2	0.500	0.154	1	4	0.506	0.023	0	3	0.511	0.027	4	7	0.558	0.024	0	0	0.500	0.354	2	0	0.528	0.034
chrI	198232	C	G	0	0	0.500	0.292	0	0	0.500	0.354	0	2	0.500	0.154	2	3	0.506	0.023	0	4	0.511	0.027	4	4	0.558	0.024	0	0	0.500	0.354	2	0	0.528	0.034
chrI	198244	G	T	0	0	0.500	0.292	0	0	0.500	0.354	0	2	0.500	0.154	2	2	0.506	0.023	0	4	0.511	0.027	3	2	0.558	0.024	0	0	0.500	0.354	1	0	0.528	0.034
chrI	198252	C	G	0	0	0.500	0.292	0	0	0.500	0.354	0	2	0.500	0.154	2	2	0.506	0.023	0	4	0.511	0.027	3	2	0.558	0.024	0	0	0.500	0.354	1	0	0.528	0.034
chrI	198253	T	C	0	0	0.500	0.292	0	0	0.500	0.354	0	2	0.500	0.154	2	2	0.506	0.023	0	4	0.511	0.027	3	2	0.558	0.024	0	0	0.500	0.354	1	0	0.528	0.034
chrI	198259	T	C	0	0	0.500	0.292	0	0	0.500	0.354	0	2	0.500	0.154	2	2	0.506	0.023	0	4	0.511	0.027	1	2	0.558	0.024	0	0	0.500	0.354	1	0	0.528	0.034
chrI	198267	A	G	0	0	0.500	0.292	0	0	0.500	0.354	0	2	0.500	0.154	2	2	0.506	0.023	0	4	0.511	0.027	1	2	0.558	0.024	0	0	0.500	0.354	1	0	0.528	0.034
chrI	198279	A	G	0	0	0.500	0.292	0	0	0.500	0.354	0	2	0.500	0.154	2	1	0.506	0.023	0	2	0.511	0.027	1	2	0.558	0.024	0	0	0.500	0.354	1	0	0.528	0.034
chrI	198287	A	G	0	0	0.500	0.292	0	0	0.500	0.354	0	2	0.500	0.154	2	1	0.506	0.023	0	2	0.511	0.027	1	2	0.558	0.024	0	0	0.500	0.354	0	0	0.528	0.034
chrI	198307	A	G	0	0	0.500	0.292	0	0	0.500	0.354	0	2	0.500	0.154	2	1	0.506	0.023	0	2	0.511	0.027	0	0	0.558	0.024	0	0	0.500	0.354	0	0	0.528	0.034
chrI	198418	A	C	0	0	0.500	0.292	0	0	0.500	0.354	0	0	0.500	0.154	2	0	0.506	0.023	0	1	0.511	0.027	0	3	0.558	0.024	0	0	0.500	0.354	2	0	0.528	0.034
chrI	198456	T	A	0	0	0.500	0.292	0	0	0.500	0.354	0	0	0.500	0.154	2	0	0.504	0.023	0	1	0.515	0.027	0	3	0.558	0.024	0	0	0.500	0.354	2	0	0.528	0.034
chrI	198468	C	G	0	0	0.500	0.292	0	0	0.500	0.354	0	0	0.500	0.154	3	0	0.504	0.023	0	1	0.515	0.027	0	3	0.558	0.024	0	0	0.500	0.354	2	0	0.528	0.034
chrI	198486	T	C	0	0	0.500	0.292	0	0	0.500	0.354	0	0	0.500	0.148	1	3	0.504	0.023	1	3	0.515	0.027	2	0	0.558	0.024	0	0	0.500	0.354	0	0	0.523	0.034
chrI	198490	G	C	0	0	0.500	0.292	0	0	0.500	0.354	0	0	0.500	0.148	1	3	0.504	0.023	1	3	0.515	0.027	2	0	0.558	0.024	0	0	0.500	0.354	0	0	0.523	0.034
chrI	198499	A	G	0	0	0.500	0.292	0	0	0.500	0.354	0	0	0.500	0.148	1	4	0.504	0.023	1	3	0.515	0.027	2	0	0.558	0.024	0	0	0.500	0.354	0	0	0.523	0.034
chrI	198514	C	G	0	0	0.500	0.292	0	0	0.500	0.354	0	0	0.500	0.148	1	4	0.504	0.023	1	3	0.515	0.027	1	0	0.558	0.024	0	0	0.500	0.354	0	0	0.523	0.034
chrI	198518	T	C	0	0	0.500	0.292	0	0	0.500	0.354	0	0	0.500	0.148	1	4	0.504	0.023	1	3	0.515	0.027	1	0	0.558	0.024	0	0	0.500	0.354	0	0	0.523	0.034
chrI	198540	T	C	0	0	0.500	0.292	0	0	0.500	0.354	2	0	0.500	0.148	0	4	0.504	0.023	1	3	0.515	0.027	1	1	0.558	0.024	0	0	0.500	0.354	0	1	0.523	0.034
chrI	198560	T	C	0	0	0.500	0.292	0	0	0.500	0.354	2	0	0.500	0.148	0	2	0.504	0.023	0	1	0.515	0.027	0	2	0.558	0.024	0	0	0.500	0.354	0	1	0.523	0.034
chrI	198586	A	G	0	0	0.500	0.292	0	0	0.500	0.354	2	0	0.500	0.148	0	0	0.504	0.023	0	0	0.515	0.027	0	2	0.558	0.024	0	0	0.500	0.354	0	2	0.523	0.034
chrI	198605	C	T	0	0	0.500	0.292	0	0	0.500	0.354	2	0	0.500	0.148	0	0	0.504	0.023	0	0	0.515	0.027	0	2	0.558	0.024	0	0	0.500	0.354	0	2	0.523	0.034
chrI	199811	T	G	0	0	0.500	0.292	0	0	0.500	0.354	0	1	0.500	0.142	0	2	0.504	0.023	0	0	0.515	0.027	0	2	0.558	0.024	0	0	0.500	0.354	0	0	0.523	0.034
chrI	200532	C	T	0	0	0.500	0.292	0	0	0.500	0.354	2	0	0.500	0.142	4	2	0.504	0.023	7	6	0.515	0.027	2	8	0.558	0.024	0	0	0.500	0.354	3	2	0.523	0.034
chrI	200534	T	G	0	0	0.500	0.292	0	0	0.500	0.354	2	0	0.500	0.142	4	2	0.504	0.023	7	6	0.515	0.027	2	8	0.558	0.024	0	0	0.500	0.354	3	2	0.523	0.034
chrI	200537	A	G	0	0	0.500	0.292	0	0	0.500	0.354	2	0	0.500	0.142	4	2	0.504	0.023	7	6	0.515	0.027	2	8	0.558	0.024	0	0	0.500	0.354	3	2	0.523	0.034
chrI	201152	T	A	0	0	0.500	0.292	0	0	0.500	0.354	0	2	0.500	0.142	2	1	0.505	0.023	3	3	0.515	0.027	1	5	0.560	0.024	0	0	0.500	0.354	2	0	0.522	0.034
chrI	202692	G	T	0	0	0.500	0.292	0	0	0.500	0.354	0	0	0.500	0.148	4	2	0.511	0.024	4	1	0.523	0.029	1	2	0.564	0.025	0	0	0.500	0.354	3	0	0.523	0.035
chrI	202703	C	T	0	0	0.500	0.292	0	0	0.500	0.354	0	0	0.500	0.148	5	2	0.511	0.024	3	1	0.523	0.029	0	2	0.564	0.025	0	0	0.500	0.354	4	0	0.523	0.035
chrI	202710	T	C	0	0	0.500	0.292	0	0	0.500	0.354	0	0	0.500	0.148	5	2	0.511	0.024	3	0	0.523	0.029	0	2	0.564	0.025	0	0	0.500	0.354	4	0	0.523	0.035
chrI	202712	C	G	0	0	0.500	0.292	0	0	0.500	0.354	0	0	0.500	0.148	5	2	0.511	0.024	3	0	0.523	0.029	0	2	0.564	0.025	0	0	0.500	0.354	4	0	0.523	0.035
chrI	202713	T	C	0	0	0.500	0.292	0	0	0.500	0.354	0	0	0.500	0.148	5	2	0.511	0.024	3	0	0.523	0.029	0	2	0.564	0.025	0	0	0.500	0.354	4	0	0.523	0.035
chrI	202718	A	T	0	0	0.500	0.292	0	0	0.500	0.354	0	0	0.500	0.148	5	3	0.511	0.024	3	1	0.523	0.029	0	3	0.564	0.025	0	0	0.500	0.354	4	0	0.523	0.035
chrI	202724	A	G	0	0	0.500	0.292	0	0	0.500	0.354	0	0	0.500	0.148	5	3	0.511	0.024	2	1	0.523	0.029	0	3	0.564	0.025	0	0	0.500	0.354	4	0	0.523	0.035
chrI	202727	T	C	0	0	0.500	0.292	0	0	0.500	0.354	0	0	0.500	0.148	5	3	0.511	0.024	2	1	0.523	0.029	0	3	0.564	0.025	0	0	0.500	0.354	4	0	0.523	0.035
chrI	202732	G	A	0	0	0.500	0.292	0	0	0.500	0.354	0	0	0.500	0.148	7	4	0.511	0.024	2	1	0.523	0.029	0	4	0.564	0.025	0	0	0.500	0.354	4	0	0.523	0.035
chrI	202740	T	A	0	0	0.500	0.292	0	0	0.500	0.354	0	0	0.500	0.148	7	4	0.511	0.024	2	2	0.523	0.029	1	4	0.564	0.025	0	0	0.500	0.354	4	0	0.523	0.035
chrI	202761	C	T	0	0	0.500	0.292	0	0	0.500	0.354	0	0	0.500	0.148	8	5	0.511	0.024	1	3	0.523	0.029	2	2	0.564	0.025	0	0	0.500	0.354	3	0	0.523	0.035
chrI	202762	T	A	0	0	0.500	0.292	0	0	0.500	0.354	0	0	0.500	0.148	8	5	0.511	0.024	1	3	0.523	0.029	2	2	0.564	0.025	0	0	0.500	0.354	3	0	0.523	0.035
chrI	202763	C	G	0	0	0.500	0.292	0	0	0.500	0.354	0	0	0.500	0.148	8	5	0.511	0.024	1	3	0.523	0.029	2	2	0.564	0.025	0	0	0.500	0.354	3	0	0.523	0.035
chrI	202786	A	T	0	0	0.500	0.292	0	0	0.500	0.354	0	1	0.500	0.148	8	5	0.511	0.024	1	4	0.523	0.029	2	5	0.564	0.025	0	0	0.500	0.354	4	2	0.523	0.035
chrI	202801	G	A	0	0	0.500	0.292	0	0	0.500	0.354	0	2	0.500	0.148	9	6	0.511	0.024	1	4	0.523	0.029	2	5	0.564	0.025	0	0	0.500	0.354	4	2	0.523	0.035
chrI	202945	G	A	0	0	0.500	0.292	0	0	0.500	0.354	1	2	0.500	0.148	6	4	0.511	0.024	4	3	0.523	0.029	4	4	0.564	0.025	0	0	0.500	0.354	3	5	0.523	0.035
chrI	202953	A	G	0	0	0.500	0.292	0	0	0.500	0.354	1	0	0.500	0.148	5	7	0.511	0.024	4	2	0.523	0.029	3	4	0.564	0.025	0	0	0.500	0.354	3	4	0.523	0.035
chrI	202957	T	C	0	0	0.500	0.292	0	0	0.500	0.354	1	0	0.500	0.148	5	7	0.511	0.024	4	2	0.523	0.029	3	4	0.564	0.025	0	0	0.500	0.354	3	4	0.523	0.035
chrI	202977	A	T	0	0	0.500	0.292	0	0	0.500	0.354	1	0	0.500	0.148	5	6	0.511	0.024	3	2	0.523	0.029	5	5	0.564	0.025	0	0	0.500	0.354	4	5	0.523	0.035
chrI	202994	G	T	0	2	0.500	0.292	0	0	0.500	0.354	1	0	0.500	0.148	6	6	0.511	0.024	6	2	0.523	0.029	5	5	0.564	0.025	0	0	0.500	0.354	3	3	0.523	0.035
chrI	203104	C	T	0	0	0.500	0.292	0	0	0.500	0.354	1	0	0.500	0.148	3	6	0.511	0.024	9	2	0.523	0.029	2	1	0.564	0.025	1	0	0.500	0.354	1	0	0.523	0.035
chrI	203105	A	G	0	0	0.500	0.292	0	0	0.500	0.354	1	0	0.500	0.148	3	6	0.511	0.024	9	2	0.523	0.029	2	1	0.564	0.025	1	0	0.500	0.354	1	0	0.523	0.035
chrI	203111	C	T	0	0	0.500	0.292	0	0	0.500	0.354	1	0	0.500	0.148	3	7	0.511	0.024	8	2	0.523	0.029	2	1	0.564	0.025	1	0	0.500	0.354	1	0	0.523	0.035
chrI	203180	T	C	0	0	0.500	0.292	0	0	0.500	0.354	0	0	0.500	0.148	1	4	0.507	0.024	5	1	0.523	0.029	0	0	0.566	0.025	0	1	0.500	0.354	0	0	0.533	0.036
chrI	203214	G	C	0	0	0.500	0.292	0	0	0.500	0.354	0	1	0.500	0.148	3	1	0.507	0.024	4	2	0.523	0.029	0	0	0.566	0.025	0	0	0.500	0.354	0	1	0.533	0.036
chrI	203215	C	T	0	0	0.500	0.292	0	0	0.500	0.354	0	1	0.500	0.148	3	1	0.507	0.024	4	2	0.523	0.029	0	0	0.566	0.025	0	0	0.500	0.354	0	1	0.533	0.036
chrI	203283	A	T	0	0	0.500	0.292	0	0	0.500	0.354	0	2	0.500	0.148	0	0	0.503	0.025	2	1	0.522	0.029	1	2	0.566	0.025	0	0	0.500	0.354	0	1	0.533	0.036
chrI	203313	G	A	0	0	0.500	0.292	0	0	0.500	0.354	0	2	0.500	0.148	1	0	0.506	0.025	1	0	0.520	0.029	1	2	0.563	0.026	0	0	0.500	0.354	0	2	0.529	0.036
chrI	203349	C	T	0	0	0.500	0.292	0	0	0.500	0.354	0	1	0.500	0.148	9	0	0.506	0.025	3	2	0.520	0.029	2	2	0.563	0.026	0	0	0.500	0.354	0	3	0.529	0.036
chrI	203364	A	G	0	0	0.500	0.292	0	0	0.500	0.354	0	1	0.500	0.148	10	0	0.506	0.025	3	2	0.520	0.029	3	2	0.563	0.026	0	0	0.500	0.354	0	2	0.529	0.036
chrI	203660	C	T	0	0	0.500	0.292	0	0	0.500	0.354	0	0	0.500	0.148	7	7	0.504	0.025	2	4	0.521	0.030	9	4	0.561	0.026	0	0	0.500	0.354	3	3	0.531	0.037
chrI	203828	T	G	2	0	0.500	0.292	0	0	0.500	0.354	0	0	0.500	0.148	3	7	0.504	0.025	10	3	0.521	0.030	4	2	0.563	0.026	0	0	0.500	0.354	10	2	0.530	0.037
chrI	203831	T	C	2	0	0.500	0.292	0	0	0.500	0.354	0	0	0.500	0.148	3	7	0.504	0.025	10	3	0.521	0.030	4	2	0.563	0.026	0	0	0.500	0.354	10	2	0.530	0.037
chrI	203912	A	T	2	0	0.500	0.292	0	0	0.500	0.354	0	2	0.500	0.148	2	18	0.504	0.025	5	17	0.521	0.030	9	13	0.563	0.026	2	0	0.500	0.354	6	7	0.530	0.037
chrI	203922	A	G	0	0	0.500	0.292	0	0	0.500	0.354	0	3	0.500	0.148	3	19	0.504	0.025	5	16	0.521	0.030	11	12	0.563	0.026	2	0	0.500	0.354	6	7	0.530	0.037
chrI	203973	G	A	0	3	0.500	0.292	0	0	0.500	0.354	0	4	0.500	0.148	7	34	0.504	0.025	9	18	0.521	0.030	17	11	0.563	0.026	0	0	0.500	0.354	8	10	0.530	0.037
chrI	203984	G	A	0	3	0.500	0.292	0	0	0.500	0.354	0	4	0.500	0.148	9	33	0.504	0.025	12	19	0.521	0.030	18	13	0.563	0.026	0	0	0.500	0.354	9	13	0.530	0.037
chrI	204012	A	G	0	3	0.500	0.292	0	0	0.500	0.354	0	4	0.500	0.148	10	22	0.504	0.025	15	10	0.521	0.030	15	6	0.563	0.026	0	0	0.500	0.354	8	4	0.530	0.037
chrI	204023	C	T	0	3	0.500	0.292	0	0	0.500	0.354	0	4	0.500	0.148	10	34	0.504	0.025	16	18	0.521	0.030	15	9	0.563	0.026	0	0	0.500	0.354	8	10	0.530	0.037
chrI	204029	T	C	0	4	0.500	0.292	0	0	0.500	0.354	0	3	0.500	0.148	12	33	0.504	0.025	16	23	0.521	0.030	17	9	0.563	0.026	0	0	0.500	0.354	9	13	0.530	0.037
chrI	204035	C	T	0	5	0.500	0.292	0	0	0.500	0.354	0	2	0.500	0.148	23	18	0.504	0.025	27	11	0.521	0.030	19	5	0.563	0.026	0	0	0.500	0.354	17	4	0.530	0.037
chrI	204041	C	A	0	3	0.500	0.292	0	0	0.500	0.354	0	0	0.500	0.148	12	25	0.504	0.025	15	18	0.521	0.030	12	9	0.563	0.026	0	0	0.500	0.354	7	7	0.530	0.037
chrI	204043	A	T	0	3	0.500	0.292	0	0	0.500	0.354	0	0	0.500	0.148	12	25	0.504	0.025	15	18	0.521	0.030	12	9	0.563	0.026	0	0	0.500	0.354	7	7	0.530	0.037
chrI	204047	T	C	0	3	0.500	0.292	0	0	0.500	0.354	0	0	0.500	0.148	12	25	0.504	0.025	15	18	0.521	0.030	12	9	0.563	0.026	0	0	0.500	0.354	7	7	0.530	0.037
chrI	204050	T	C	0	3	0.500	0.292	0	0	0.500	0.354	0	0	0.500	0.148	12	25	0.504	0.025	15	18	0.521	0.030	12	9	0.563	0.026	0	0	0.500	0.354	7	7	0.530	0.037
chrI	204071	G	A	0	5	0.500	0.292	0	0	0.500	0.354	0	0	0.500	0.148	15	42	0.504	0.025	19	24	0.521	0.030	17	17	0.563	0.026	0	0	0.500	0.354	8	8	0.530	0.037
chrI	204074	C	T	0	5	0.500	0.292	0	0	0.500	0.354	0	0	0.500	0.148	15	42	0.504	0.025	19	24	0.521	0.030	17	17	0.563	0.026	0	0	0.500	0.354	8	8	0.530	0.037
chrI	204113	T	G	0	7	0.500	0.292	0	0	0.500	0.354	0	0	0.500	0.148	12	44	0.504	0.025	20	21	0.521	0.030	21	22	0.563	0.026	0	0	0.500	0.354	9	5	0.530	0.037
chrI	204116	A	T	0	7	0.500	0.292	0	0	0.500	0.354	0	0	0.500	0.148	12	44	0.504	0.025	20	21	0.521	0.030	21	22	0.563	0.026	0	0	0.500	0.354	9	5	0.530	0.037
chrI	204146	A	G	0	4	0.500	0.292	0	0	0.500	0.354	1	0	0.500	0.148	12	34	0.504	0.025	17	18	0.521	0.030	17	20	0.563	0.026	0	0	0.500	0.354	11	6	0.530	0.037
chrI	204149	G	A	0	4	0.500	0.292	0	0	0.500	0.354	1	0	0.500	0.148	12	34	0.504	0.025	17	18	0.521	0.030	17	20	0.563	0.026	0	0	0.500	0.354	11	6	0.530	0.037
chrI	204155	C	G	0	4	0.500	0.292	0	0	0.500	0.354	1	0	0.500	0.148	12	33	0.504	0.025	20	18	0.521	0.030	20	20	0.563	0.026	0	0	0.500	0.354	11	6	0.530	0.037
chrI	204167	C	T	0	2	0.500	0.292	0	0	0.500	0.354	1	0	0.500	0.148	10	29	0.504	0.025	20	14	0.521	0.030	16	16	0.563	0.026	0	0	0.500	0.354	12	6	0.530	0.037
chrI	205717	G	C	0	0	0.500	0.292	0	0	0.500	0.354	0	0	0.500	0.148	3	6	0.505	0.025	1	2	0.534	0.030	5	0	0.557	0.027	2	0	0.500	0.354	0	0	0.526	0.038
chrI	205742	T	C	0	2	0.500	0.292	0	0	0.500	0.354	0	0	0.500	0.148	12	10	0.505	0.025	8	6	0.534	0.030	12	15	0.557	0.027	2	0	0.500	0.354	0	6	0.526	0.038
chrI	205787	T	C	1	1	0.500	0.292	0	2	0.500	0.354	0	0	0.500	0.148	16	9	0.505	0.025	19	10	0.534	0.030	17	21	0.557	0.027	2	0	0.500	0.354	11	3	0.526	0.038
chrI	205835	C	T	1	3	0.500	0.292	0	2	0.500	0.354	0	0	0.500	0.148	29	15	0.505	0.025	25	14	0.534	0.030	21	32	0.557	0.027	2	0	0.500	0.354	11	7	0.526	0.038
chrI	205886	T	C	0	0	0.500	0.292	0	2	0.500	0.354	0	0	0.500	0.148	7	7	0.505	0.025	7	9	0.534	0.030	12	10	0.557	0.027	0	0	0.500	0.354	5	2	0.526	0.038
chrI	206126	T	C	0	0	0.500	0.292	0	0	0.500	0.354	0	0	0.500	0.148	0	7	0.505	0.025	0	11	0.534	0.030	0	11	0.557	0.027	0	0	0.500	0.354	0	2	0.526	0.038
chrI	206129	A	C	0	0	0.500	0.292	0	0	0.500	0.354	0	0	0.500	0.148	0	7	0.505	0.025	0	11	0.534	0.030	0	11	0.557	0.027	0	0	0.500	0.354	0	2	0.526	0.038
chrI	206132	G	T	0	0	0.500	0.292	0	0	0.500	0.354	0	0	0.500	0.148	0	7	0.505	0.025	0	11	0.534	0.030	0	11	0.557	0.027	0	0	0.500	0.354	0	2	0.526	0.038
chrI	206144	C	T	0	0	0.500	0.292	0	0	0.500	0.354	0	0	0.500	0.148	0	6	0.505	0.025	0	8	0.534	0.030	0	9	0.557	0.027	0	0	0.500	0.354	0	0	0.526	0.038
chrI	206177	G	C	0	0	0.500	0.292	0	0	0.500	0.354	0	0	0.500	0.148	0	4	0.505	0.025	0	7	0.534	0.030	0	7	0.557	0.027	0	0	0.500	0.354	0	1	0.526	0.038
chrI	206178	C	A	0	0	0.500	0.292	0	0	0.500	0.354	0	0	0.500	0.148	0	4	0.505	0.025	0	7	0.534	0.030	0	7	0.557	0.027	0	0	0.500	0.354	0	1	0.526	0.038
chrI	206179	A	C	0	0	0.500	0.292	0	0	0.500	0.354	0	0	0.500	0.148	0	4	0.505	0.025	0	7	0.534	0.030	0	7	0.557	0.027	0	0	0.500	0.354	0	1	0.526	0.038
chrI	206785	T	A	0	0	0.500	0.292	2	0	0.500	0.354	0	2	0.500	0.148	14	5	0.512	0.026	4	3	0.534	0.031	13	11	0.558	0.028	0	0	0.500	0.354	4	2	0.523	0.039
chrI	206799	T	G	1	0	0.500	0.292	2	0	0.500	0.354	0	2	0.500	0.148	11	6	0.512	0.026	5	5	0.534	0.031	6	15	0.558	0.028	0	0	0.500	0.354	3	2	0.523	0.039
chrI	206825	C	T	1	0	0.500	0.292	0	0	0.500	0.354	2	0	0.500	0.148	10	4	0.512	0.026	7	1	0.534	0.031	6	9	0.558	0.028	0	0	0.500	0.354	4	0	0.523	0.039
chrI	207233	T	C	3	1	0.500	0.293	0	0	0.500	0.354	3	1	0.500	0.148	12	19	0.511	0.027	3	5	0.532	0.032	15	8	0.566	0.028	0	0	0.500	0.354	4	8	0.524	0.039
chrI	207247	A	G	4	1	0.500	0.293	0	0	0.500	0.354	3	1	0.500	0.148	12	12	0.511	0.027	2	2	0.532	0.032	13	0	0.566	0.028	0	0	0.500	0.354	4	6	0.524	0.039
chrI	207248	G	A	4	1	0.500	0.293	0	0	0.500	0.354	3	1	0.500	0.148	12	12	0.511	0.027	2	2	0.532	0.032	13	0	0.566	0.028	0	0	0.500	0.354	4	6	0.524	0.039
chrI	207766	C	T	1	0	0.500	0.293	0	0	0.500	0.354	3	5	0.500	0.148	21	18	0.514	0.027	19	2	0.530	0.033	16	5	0.568	0.029	2	0	0.500	0.354	6	10	0.524	0.039
chrI	207810	G	C	0	0	0.500	0.293	0	0	0.500	0.354	4	4	0.500	0.148	16	17	0.514	0.027	17	2	0.530	0.033	11	5	0.568	0.029	2	0	0.500	0.354	5	9	0.524	0.039
chrI	207935	G	A	0	2	0.500	0.293	0	0	0.500	0.354	0	0	0.500	0.148	8	10	0.514	0.027	7	7	0.530	0.033	0	6	0.566	0.029	0	0	0.500	0.354	0	2	0.519	0.040
chrI	210202	G	A	0	0	0.500	0.294	0	0	0.500	0.354	2	0	0.500	0.162	1	0	0.515	0.030	2	0	0.529	0.035	7	0	0.570	0.031	0	0	0.500	0.354	0	2	0.523	0.043
chrI	210211	A	G	0	0	0.500	0.294	0	0	0.500	0.354	2	0	0.500	0.162	2	0	0.515	0.030	2	0	0.529	0.035	6	0	0.570	0.031	0	0	0.500	0.354	0	2	0.523	0.043
chrI	210223	C	T	0	0	0.500	0.294	0	0	0.500	0.354	2	0	0.500	0.162	1	0	0.515	0.030	2	0	0.529	0.035	7	0	0.570	0.031	0	0	0.500	0.354	0	2	0.523	0.043
chrI	210237	G	A	0	0	0.500	0.294	0	0	0.500	0.354	1	0	0.500	0.162	2	0	0.515	0.030	2	0	0.529	0.035	7	0	0.570	0.031	0	0	0.500	0.354	0	2	0.523	0.043
chrI	210250	A	G	0	0	0.500	0.294	0	0	0.500	0.354	1	0	0.500	0.162	3	0	0.515	0.030	2	0	0.529	0.035	7	0	0.570	0.031	0	0	0.500	0.354	0	2	0.523	0.043
chrI	210818	A	T	0	0	0.500	0.294	0	0	0.500	0.354	0	0	0.500	0.162	0	0	0.515	0.030	0	3	0.529	0.035	0	2	0.570	0.031	0	0	0.500	0.354	0	0	0.523	0.043
chrI	211019	T	C	0	0	0.500	0.294	0	0	0.500	0.354	0	0	0.500	0.162	0	5	0.515	0.030	0	1	0.524	0.035	0	1	0.561	0.031	0	0	0.500	0.354	0	0	0.523	0.043
chrI	219185	T	G	0	0	0.500	0.359	0	0	0.500	0.354	0	2	0.500	0.207	8	3	0.511	0.041	9	1	0.549	0.046	6	2	0.546	0.041	0	0	0.500	0.354	0	0	0.512	0.058
chrI	219190	A	G	0	0	0.500	0.359	0	0	0.500	0.354	1	2	0.500	0.207	8	3	0.511	0.041	9	1	0.549	0.046	6	3	0.547	0.041	0	0	0.500	0.354	0	0	0.512	0.058
chrI	219225	C	A	0	0	0.500	0.359	0	0	0.500	0.354	1	2	0.500	0.207	8	3	0.511	0.041	8	2	0.549	0.046	7	6	0.547	0.041	0	0	0.500	0.354	0	0	0.512	0.058
chrI	219285	A	C	0	0	0.500	0.359	0	0	0.500	0.354	4	0	0.500	0.207	5	2	0.511	0.041	4	2	0.549	0.046	4	8	0.543	0.041	0	0	0.500	0.354	1	0	0.512	0.058
chrI	219329	T	G	0	0	0.500	0.359	0	0	0.500	0.354	3	0	0.500	0.207	7	2	0.514	0.041	5	1	0.549	0.046	2	5	0.557	0.042	0	0	0.500	0.354	2	0	0.512	0.058
chrI	219526	G	A	0	0	0.500	0.360	0	0	0.500	0.354	1	0	0.500	0.207	7	9	0.514	0.042	5	2	0.549	0.046	11	2	0.556	0.042	0	0	0.500	0.354	2	6	0.512	0.058
chrI	219551	A	C	0	0	0.500	0.360	0	0	0.500	0.354	2	2	0.500	0.207	8	9	0.514	0.042	8	3	0.549	0.046	12	3	0.556	0.042	0	0	0.500	0.354	3	6	0.512	0.058
chrI	219608	T	G	0	1	0.500	0.360	0	0	0.500	0.354	3	4	0.500	0.207	10	16	0.514	0.042	12	12	0.549	0.046	10	8	0.556	0.042	0	1	0.500	0.354	4	6	0.512	0.058
chrI	219610	T	A	0	1	0.500	0.360	0	0	0.500	0.354	3	4	0.500	0.207	10	16	0.514	0.042	12	12	0.549	0.046	10	8	0.556	0.042	0	1	0.500	0.354	4	6	0.512	0.058
chrI	219693	G	A	0	0	0.500	0.360	0	0	0.500	0.354	1	0	0.500	0.207	4	8	0.514	0.042	4	5	0.549	0.046	2	3	0.557	0.043	2	0	0.500	0.354	1	2	0.512	0.058
chrI	219700	T	A	0	0	0.500	0.360	0	0	0.500	0.354	1	0	0.500	0.207	4	7	0.514	0.042	4	5	0.549	0.046	2	3	0.557	0.043	2	0	0.500	0.354	0	2	0.512	0.058
chrI	219712	G	A	0	1	0.500	0.360	0	0	0.500	0.354	1	0	0.500	0.207	4	7	0.514	0.042	4	4	0.549	0.046	2	2	0.557	0.043	1	0	0.500	0.354	0	1	0.512	0.058
chrI	219719	A	C	0	1	0.500	0.360	0	0	0.500	0.354	1	0	0.500	0.207	3	6	0.514	0.042	2	0	0.549	0.046	2	1	0.557	0.043	1	0	0.500	0.354	0	1	0.512	0.058
chrI	219720	A	C	0	1	0.500	0.360	0	0	0.500	0.354	1	0	0.500	0.207	3	6	0.514	0.042	2	0	0.549	0.046	2	1	0.557	0.043	1	0	0.500	0.354	0	1	0.512	0.058
chrI	220515	C	T	0	1	0.500	0.360	0	0	0.500	0.354	2	2	0.500	0.207	7	2	0.514	0.042	1	3	0.549	0.046	5	0	0.557	0.043	1	0	0.500	0.354	0	1	0.512	0.058
chrI	220518	C	T	0	1	0.500	0.360	0	0	0.500	0.354	2	2	0.500	0.207	7	2	0.514	0.042	1	3	0.549	0.046	5	0	0.557	0.043	1	0	0.500	0.354	0	1	0.512	0.058
chrI	223051	A	G	0	0	0.500	0.361	0	0	0.500	0.354	1	0	0.500	0.208	1	0	0.509	0.043	2	1	0.551	0.049	0	2	0.557	0.043	2	0	0.500	0.354	0	1	0.506	0.060
chrI	223059	G	C	0	0	0.500	0.361	0	0	0.500	0.354	1	0	0.500	0.208	1	0	0.509	0.043	2	0	0.551	0.049	0	2	0.557	0.043	2	0	0.500	0.354	1	1	0.506	0.060
chrI	225534	A	G	0	0	0.500	0.362	0	0	0.500	0.354	0	0	0.500	0.228	2	0	0.520	0.054	0	2	0.566	0.055	1	0	0.573	0.052	0	0	0.500	0.354	0	0	0.496	0.077
chrI	225760	C	G	0	0	0.500	0.362	0	0	0.500	0.354	0	0	0.500	0.228	10	2	0.520	0.054	7	5	0.566	0.055	3	3	0.573	0.052	0	0	0.500	0.354	0	3	0.496	0.077
chrI	225840	C	T	0	0	0.500	0.362	0	0	0.500	0.354	0	0	0.500	0.228	7	0	0.520	0.054	6	2	0.566	0.055	1	2	0.573	0.052	0	0	0.500	0.354	0	3	0.496	0.077
chrI	226413	G	A	0	0	0.500	0.363	0	0	0.500	0.354	0	0	0.500	0.228	9	3	0.520	0.054	2	1	0.566	0.056	0	3	0.573	0.052	0	0	0.500	0.354	0	1	0.496	0.077
chrI	227707	A	C	0	2	0.500	0.354	0	0	0.500	0.354	0	0	0.500	0.229	0	0	0.541	0.057	0	7	0.564	0.064	0	0	0.609	0.060	0	0	0.500	0.354	0	2	0.443	0.091
chrII	1771	A	G	2	9	0.500	0.289	0	0	0.500	0.354	0	3	0.500	0.226	22	28	0.486	0.032	15	22	0.510	0.036	31	33	0.537	0.033	1	0	0.500	0.354	8	12	0.455	0.058
chrII	1867	A	C	5	7	0.500	0.289	0	0	0.500	0.354	0	4	0.500	0.226	29	50	0.486	0.032	26	24	0.510	0.036	37	39	0.537	0.033	1	0	0.500	0.354	8	13	0.455	0.057
chrII	2083	A	C	2	1	0.500	0.289	0	0	0.500	0.354	5	4	0.500	0.225	23	57	0.486	0.031	13	19	0.510	0.036	16	38	0.537	0.033	0	0	0.500	0.354	8	11	0.455	0.057
chrII	2354	A	G	0	0	0.500	0.289	0	0	0.500	0.354	1	0	0.500	0.225	6	30	0.489	0.031	3	4	0.510	0.036	0	15	0.528	0.032	1	0	0.500	0.354	1	1	0.465	0.055
chrII	6440	G	C	0	0	0.500	0.291	0	0	0.500	0.354	0	0	0.500	0.192	0	9	0.486	0.029	0	2	0.509	0.034	0	2	0.519	0.030	0	0	0.500	0.354	1	5	0.468	0.050
chrII	6740	T	C	0	0	0.500	0.291	0	0	0.500	0.354	0	0	0.500	0.192	16	11	0.486	0.029	2	6	0.509	0.034	9	12	0.519	0.029	0	0	0.500	0.354	4	2	0.468	0.049
chrII	6958	A	G	0	0	0.500	0.291	1	0	0.500	0.354	2	4	0.500	0.192	24	22	0.486	0.029	15	31	0.509	0.033	6	25	0.519	0.029	0	0	0.500	0.354	3	12	0.468	0.049
chrII	6965	T	C	0	0	0.500	0.291	1	0	0.500	0.354	2	4	0.500	0.192	24	22	0.486	0.029	15	31	0.509	0.033	6	25	0.519	0.029	0	0	0.500	0.354	3	12	0.468	0.049
chrII	7044	C	T	0	2	0.500	0.291	1	0	0.500	0.354	1	0	0.500	0.192	23	11	0.486	0.029	14	16	0.509	0.033	14	13	0.519	0.029	0	0	0.500	0.354	6	2	0.468	0.049
chrII	7075	A	G	2	0	0.500	0.291	1	0	0.500	0.354	0	0	0.500	0.192	2	11	0.486	0.029	14	5	0.509	0.033	9	5	0.519	0.029	0	0	0.500	0.354	2	2	0.468	0.049
chrII	7085	C	T	0	0	0.500	0.291	0	0	0.500	0.354	0	0	0.500	0.192	1	5	0.486	0.029	14	3	0.509	0.033	7	2	0.519	0.029	0	0	0.500	0.354	2	2	0.468	0.049
chrII	7100	C	T	0	0	0.500	0.291	0	0	0.500	0.354	0	0	0.500	0.192	0	2	0.486	0.029	10	1	0.509	0.033	1	2	0.519	0.029	0	0	0.500	0.354	0	2	0.468	0.049
chrII	7116	C	A	0	0	0.500	0.291	0	0	0.500	0.354	0	0	0.500	0.192	0	3	0.486	0.029	4	1	0.509	0.033	1	2	0.519	0.029	0	0	0.500	0.354	0	2	0.468	0.049
chrII	7273	A	G	0	2	0.500	0.291	1	0	0.500	0.354	2	3	0.500	0.192	20	17	0.486	0.029	11	8	0.509	0.033	22	8	0.519	0.029	0	0	0.500	0.354	3	8	0.468	0.049
chrII	7366	T	C	0	0	0.500	0.291	1	0	0.500	0.354	2	2	0.500	0.192	17	11	0.486	0.029	4	4	0.509	0.033	10	3	0.519	0.029	0	0	0.500	0.354	0	3	0.468	0.049
chrII	7387	G	A	0	0	0.500	0.291	0	0	0.500	0.354	2	1	0.500	0.192	13	4	0.486	0.029	4	4	0.509	0.033	7	1	0.519	0.029	0	0	0.500	0.354	0	2	0.468	0.049
chrII	7549	T	C	0	0	0.500	0.291	0	0	0.500	0.354	0	0	0.500	0.192	0	1	0.486	0.028	0	0	0.513	0.033	0	2	0.511	0.029	0	0	0.500	0.354	0	0	0.468	0.049
chrII	8280	G	A	2	0	0.500	0.255	0	0	0.500	0.354	2	1	0.500	0.192	9	1	0.490	0.028	8	2	0.524	0.032	10	1	0.511	0.029	0	0	0.500	0.354	0	1	0.468	0.049
chrII	8281	G	C	2	0	0.500	0.255	0	0	0.500	0.354	2	1	0.500	0.192	9	1	0.490	0.028	8	2	0.524	0.032	10	1	0.511	0.029	0	0	0.500	0.354	0	1	0.468	0.049
chrII	8283	A	G	2	0	0.500	0.255	0	0	0.500	0.354	2	1	0.500	0.192	9	1	0.490	0.028	8	2	0.524	0.032	10	1	0.511	0.029	0	0	0.500	0.354	0	1	0.468	0.049
chrII	8288	T	A	2	0	0.500	0.255	0	0	0.500	0.354	2	2	0.500	0.192	9	1	0.490	0.028	9	5	0.524	0.032	10	1	0.511	0.029	0	0	0.500	0.354	0	1	0.468	0.049
chrII	8328	G	C	0	0	0.500	0.255	0	0	0.500	0.354	2	4	0.500	0.192	6	6	0.490	0.028	10	8	0.524	0.032	6	3	0.511	0.029	0	0	0.500	0.354	2	2	0.468	0.049
chrII	8331	C	T	0	0	0.500	0.255	0	0	0.500	0.354	2	4	0.500	0.192	6	6	0.490	0.028	10	8	0.524	0.032	6	3	0.511	0.029	0	0	0.500	0.354	2	2	0.468	0.049
chrII	9487	A	T	0	0	0.500	0.255	0	0	0.500	0.354	0	2	0.500	0.192	9	2	0.493	0.027	5	5	0.525	0.032	6	4	0.511	0.029	0	0	0.500	0.354	0	1	0.468	0.049
chrII	9560	C	T	0	0	0.500	0.255	0	0	0.500	0.354	0	1	0.500	0.192	9	3	0.493	0.027	7	1	0.525	0.032	7	4	0.511	0.029	0	0	0.500	0.354	0	2	0.468	0.049
chrII	9802	C	T	0	0	0.500	0.255	0	0	0.500	0.354	2	0	0.500	0.192	3	3	0.493	0.027	0	0	0.525	0.032	0	4	0.511	0.029	0	0	0.500	0.354	0	0	0.468	0.049
chrII	9829	C	G	0	0	0.500	0.255	0	0	0.500	0.354	2	0	0.500	0.192	3	5	0.493	0.027	0	0	0.525	0.032	0	3	0.511	0.029	0	0	0.500	0.354	0	0	0.468	0.049
chrII	9932	T	C	0	0	0.500	0.255	0	0	0.500	0.354	0	0	0.500	0.192	4	2	0.493	0.027	0	2	0.525	0.032	5	2	0.511	0.029	0	0	0.500	0.354	0	0	0.468	0.049
chrII	10210	G	A	0	0	0.500	0.256	0	0	0.500	0.354	0	1	0.500	0.192	5	1	0.493	0.027	1	0	0.525	0.032	7	1	0.511	0.029	2	0	0.500	0.354	0	3	0.468	0.049
chrII	10621	C	T	0	0	0.500	0.256	0	0	0.500	0.354	0	0	0.500	0.192	1	3	0.493	0.027	3	4	0.525	0.032	0	0	0.511	0.028	0	0	0.500	0.354	0	0	0.468	0.049
chrII	10627	G	A	0	0	0.500	0.256	0	0	0.500	0.354	0	0	0.500	0.192	1	3	0.493	0.027	3	4	0.525	0.032	0	0	0.511	0.028	0	0	0.500	0.354	0	0	0.468	0.049
chrII	10674	A	C	0	0	0.500	0.256	0	0	0.500	0.354	0	0	0.500	0.192	0	3	0.493	0.027	1	1	0.525	0.032	5	2	0.511	0.028	0	0	0.500	0.354	0	0	0.468	0.049
chrII	10708	C	T	0	0	0.500	0.256	0	0	0.500	0.354	0	0	0.500	0.192	0	2	0.493	0.027	1	0	0.525	0.032	6	2	0.511	0.028	0	0	0.500	0.354	0	0	0.468	0.049
chrII	10783	G	A	0	0	0.500	0.256	0	0	0.500	0.354	0	0	0.500	0.192	0	3	0.493	0.027	7	2	0.525	0.032	4	1	0.511	0.028	0	0	0.500	0.354	0	0	0.468	0.049
chrII	10919	T	C	2	0	0.500	0.256	2	0	0.500	0.354	0	0	0.500	0.192	7	7	0.493	0.027	11	4	0.525	0.032	6	8	0.511	0.028	0	0	0.500	0.354	2	0	0.468	0.049
chrII	10943	G	A	0	0	0.500	0.256	0	0	0.500	0.354	0	2	0.500	0.192	9	4	0.493	0.027	11	5	0.525	0.032	7	4	0.511	0.028	0	0	0.500	0.354	2	1	0.468	0.049
chrII	11039	A	G	0	0	0.500	0.256	0	0	0.500	0.354	1	0	0.500	0.192	15	10	0.493	0.027	17	7	0.525	0.032	10	10	0.511	0.028	0	0	0.500	0.354	2	11	0.468	0.049
chrII	11360	T	A	0	1	0.500	0.256	0	0	0.500	0.354	0	0	0.500	0.192	7	4	0.493	0.027	2	1	0.525	0.032	7	4	0.511	0.028	0	0	0.500	0.354	0	0	0.468	0.049
chrII	11361	G	C	0	1	0.500	0.256	0	0	0.500	0.354	0	0	0.500	0.192	7	4	0.493	0.027	2	1	0.525	0.032	7	4	0.511	0.028	0	0	0.500	0.354	0	0	0.468	0.049
chrII	11435	G	A	0	0	0.500	0.256	0	0	0.500	0.354	0	0	0.500	0.192	3	2	0.493	0.027	0	2	0.525	0.032	2	2	0.511	0.028	0	0	0.500	0.354	0	0	0.468	0.049
chrII	11470	T	C	0	0	0.500	0.256	0	0	0.500	0.354	0	0	0.500	0.192	7	3	0.493	0.027	1	1	0.525	0.032	3	3	0.511	0.028	0	0	0.500	0.354	0	1	0.468	0.049
chrII	11545	T	C	0	2	0.500	0.256	0	0	0.500	0.354	0	0	0.500	0.192	6	9	0.493	0.027	4	4	0.525	0.032	4	5	0.511	0.028	0	0	0.500	0.354	3	2	0.468	0.049
chrII	11693	C	T	0	0	0.500	0.256	0	0	0.500	0.354	2	0	0.500	0.192	4	2	0.485	0.026	3	8	0.525	0.032	10	5	0.509	0.028	0	0	0.500	0.354	1	0	0.474	0.048
chrII	11749	T	C	0	0	0.500	0.256	0	0	0.500	0.354	0	0	0.500	0.192	1	3	0.485	0.026	2	6	0.525	0.032	1	9	0.509	0.028	0	0	0.500	0.354	1	1	0.474	0.048
chrII	11960	G	T	0	0	0.500	0.256	0	0	0.500	0.354	0	0	0.500	0.192	2	4	0.485	0.026	3	2	0.525	0.032	5	4	0.509	0.028	0	0	0.500	0.354	1	0	0.474	0.048
chrII	12208	G	A	0	0	0.500	0.256	0	0	0.500	0.354	1	0	0.500	0.192	3	5	0.485	0.026	3	1	0.525	0.032	1	3	0.509	0.028	0	0	0.500	0.354	2	1	0.474	0.048
chrII	12511	A	G	0	2	0.500	0.256	0	0	0.500	0.354	2	0	0.500	0.192	3	17	0.485	0.026	9	4	0.525	0.032	11	7	0.509	0.028	1	0	0.500	0.354	1	0	0.474	0.048
chrII	12584	A	G	0	1	0.500	0.256	0	0	0.500	0.354	0	0	0.500	0.192	0	10	0.485	0.026	6	3	0.525	0.032	4	7	0.509	0.028	0	0	0.500	0.354	0	0	0.474	0.048
chrII	12656	G	A	0	0	0.500	0.256	0	0	0.500	0.354	0	0	0.500	0.192	3	5	0.485	0.026	6	5	0.525	0.032	1	2	0.509	0.028	0	0	0.500	0.354	0	1	0.474	0.048
chrII	12864	C	T	0	2	0.500	0.256	0	0	0.500	0.354	0	3	0.500	0.192	4	11	0.485	0.026	8	4	0.525	0.032	11	5	0.509	0.028	0	0	0.500	0.354	2	3	0.474	0.048
chrII	13061	G	T	0	0	0.500	0.256	0	0	0.500	0.354	0	1	0.500	0.192	5	6	0.480	0.026	2	1	0.532	0.031	7	3	0.506	0.028	0	0	0.500	0.354	0	2	0.470	0.048
chrII	13313	G	A	0	0	0.500	0.256	0	0	0.500	0.354	3	0	0.500	0.193	4	6	0.480	0.026	5	3	0.532	0.031	3	5	0.506	0.028	0	0	0.500	0.354	2	2	0.470	0.048
chrII	13885	A	G	0	0	0.500	0.256	0	0	0.500	0.354	0	0	0.500	0.193	0	2	0.480	0.026	0	0	0.532	0.031	0	0	0.505	0.028	0	0	0.500	0.354	2	0	0.470	0.047
chrII	13916	G	A	0	0	0.500	0.256	0	0	0.500	0.354	0	0	0.500	0.193	0	2	0.480	0.026	0	0	0.532	0.031	0	0	0.505	0.028	0	0	0.500	0.354	2	0	0.470	0.047
chrII	14862	T	C	0	0	0.500	0.256	0	0	0.500	0.354	0	0	0.500	0.193	5	4	0.483	0.026	3	3	0.532	0.031	2	2	0.505	0.028	0	0	0.500	0.354	2	6	0.468	0.046
chrII	15101	T	G	0	0	0.500	0.256	0	0	0.500	0.354	0	2	0.500	0.193	0	0	0.483	0.026	4	1	0.532	0.031	0	1	0.505	0.028	0	0	0.500	0.354	0	1	0.468	0.046
chrII	15222	T	A	0	0	0.500	0.256	0	0	0.500	0.354	0	0	0.500	0.193	0	0	0.483	0.026	0	1	0.532	0.031	2	2	0.505	0.028	0	0	0.500	0.354	0	1	0.468	0.046
chrII	15234	T	C	0	0	0.500	0.256	0	0	0.500	0.354	0	0	0.500	0.193	0	0	0.483	0.026	0	2	0.532	0.031	2	2	0.505	0.028	0	0	0.500	0.354	0	1	0.468	0.046
chrII	15510	G	T	0	0	0.500	0.256	0	0	0.500	0.354	0	0	0.500	0.193	0	4	0.481	0.025	0	6	0.533	0.031	0	7	0.505	0.028	0	0	0.500	0.354	0	5	0.468	0.046
chrII	15518	A	G	0	0	0.500	0.256	0	0	0.500	0.354	0	0	0.500	0.193	0	5	0.481	0.025	0	7	0.533	0.031	0	6	0.505	0.028	0	0	0.500	0.354	0	4	0.468	0.046
chrII	15830	A	G	0	0	0.500	0.256	0	0	0.500	0.354	0	0	0.500	0.193	1	1	0.481	0.025	2	6	0.530	0.030	1	1	0.505	0.028	0	0	0.500	0.354	0	0	0.468	0.046
chrII	16392	A	G	0	2	0.500	0.257	0	1	0.500	0.354	0	4	0.500	0.193	0	19	0.477	0.025	0	10	0.535	0.030	0	13	0.509	0.027	0	0	0.500	0.354	0	7	0.468	0.046
chrII	16749	G	A	2	0	0.500	0.257	0	0	0.500	0.354	0	0	0.500	0.193	15	3	0.479	0.024	2	8	0.533	0.029	8	5	0.509	0.027	0	0	0.500	0.354	4	10	0.468	0.046
chrII	17233	G	A	0	2	0.500	0.257	0	0	0.500	0.354	3	0	0.500	0.181	6	4	0.479	0.024	1	5	0.533	0.029	6	2	0.507	0.027	2	0	0.500	0.354	3	1	0.468	0.046
chrII	17461	T	A	0	0	0.500	0.257	0	0	0.500	0.354	0	0	0.500	0.181	0	2	0.479	0.024	4	1	0.533	0.029	1	2	0.507	0.027	0	0	0.500	0.354	1	1	0.468	0.046
chrII	17986	G	T	0	0	0.500	0.257	0	0	0.500	0.354	0	4	0.500	0.181	5	6	0.479	0.024	2	4	0.533	0.029	1	4	0.507	0.027	0	0	0.500	0.354	0	3	0.468	0.046
chrII	18004	C	T	0	0	0.500	0.257	0	0	0.500	0.354	0	1	0.500	0.181	4	3	0.479	0.024	1	3	0.533	0.029	2	3	0.507	0.027	0	0	0.500	0.354	0	0	0.468	0.046
chrII	18636	T	C	0	1	0.500	0.257	0	0	0.500	0.354	0	0	0.500	0.181	3	0	0.477	0.024	5	1	0.533	0.029	11	2	0.507	0.027	0	0	0.500	0.354	0	4	0.468	0.046
chrII	19479	T	C	1	0	0.500	0.257	0	0	0.500	0.354	0	0	0.500	0.181	5	2	0.477	0.024	3	4	0.536	0.029	7	6	0.508	0.026	0	0	0.500	0.354	1	2	0.468	0.046
chrII	20442	G	C	0	0	0.500	0.257	0	0	0.500	0.354	0	0	0.500	0.181	1	3	0.477	0.024	2	4	0.537	0.029	2	3	0.508	0.026	0	0	0.500	0.354	2	3	0.468	0.046
chrII	20445	A	G	0	0	0.500	0.257	0	0	0.500	0.354	0	0	0.500	0.181	1	3	0.477	0.024	2	4	0.537	0.029	2	3	0.508	0.026	0	0	0.500	0.354	2	3	0.468	0.046
chrII	20724	A	T	1	0	0.500	0.257	0	0	0.500	0.354	0	0	0.500	0.181	2	10	0.477	0.024	4	3	0.537	0.029	3	9	0.508	0.026	1	0	0.500	0.354	0	3	0.468	0.046
chrII	21249	C	T	0	0	0.500	0.257	0	0	0.500	0.354	2	0	0.500	0.181	11	0	0.477	0.024	1	2	0.537	0.029	14	0	0.508	0.026	1	0	0.500	0.354	3	0	0.468	0.046
chrII	21461	T	C	2	0	0.500	0.257	0	0	0.500	0.354	0	0	0.500	0.181	5	8	0.477	0.024	8	13	0.537	0.029	5	5	0.507	0.026	0	0	0.500	0.354	5	4	0.468	0.046
chrII	21480	G	A	2	0	0.500	0.257	0	0	0.500	0.354	0	0	0.500	0.181	7	8	0.477	0.024	7	12	0.537	0.029	4	5	0.507	0.026	0	0	0.500	0.354	6	4	0.468	0.046
chrII	21769	T	G	0	0	0.500	0.257	0	0	0.500	0.354	0	0	0.500	0.182	1	2	0.477	0.024	2	0	0.537	0.029	4	1	0.507	0.026	0	0	0.500	0.354	0	1	0.468	0.046
chrII	21977	C	A	0	0	0.500	0.257	0	0	0.500	0.354	0	0	0.500	0.182	2	2	0.477	0.024	1	3	0.537	0.029	0	0	0.507	0.026	0	0	0.500	0.354	2	0	0.468	0.046
chrII	21979	C	A	0	0	0.500	0.257	0	0	0.500	0.354	0	0	0.500	0.182	2	2	0.477	0.024	1	3	0.537	0.029	0	0	0.507	0.026	0	0	0.500	0.354	2	0	0.468	0.046
chrII	22007	G	A	0	0	0.500	0.257	0	0	0.500	0.354	0	0	0.500	0.182	2	0	0.477	0.024	1	4	0.537	0.029	0	0	0.507	0.026	0	0	0.500	0.354	0	0	0.468	0.046
chrII	22280	G	A	0	0	0.500	0.257	0	0	0.500	0.354	0	1	0.500	0.182	11	8	0.477	0.024	2	7	0.537	0.029	4	4	0.507	0.026	0	0	0.500	0.354	0	2	0.468	0.046
chrII	22296	C	G	0	0	0.500	0.257	0	0	0.500	0.354	0	1	0.500	0.182	12	8	0.477	0.024	2	5	0.537	0.029	4	3	0.507	0.026	0	0	0.500	0.354	1	2	0.468	0.046
chrII	22415	T	C	0	0	0.500	0.257	0	0	0.500	0.354	0	0	0.500	0.182	4	2	0.477	0.024	0	0	0.537	0.029	0	3	0.507	0.026	2	0	0.500	0.354	0	0	0.468	0.046
chrII	23230	A	G	1	0	0.500	0.295	0	0	0.500	0.354	0	0	0.500	0.182	12	10	0.478	0.024	11	4	0.544	0.029	7	12	0.508	0.026	0	0	0.500	0.354	6	4	0.468	0.047
chrII	24209	T	C	0	2	0.500	0.295	0	0	0.500	0.354	2	2	0.500	0.182	4	14	0.483	0.024	9	2	0.551	0.029	5	7	0.507	0.026	0	0	0.500	0.354	3	4	0.480	0.047
chrII	24753	T	C	0	0	0.500	0.295	0	0	0.500	0.354	0	0	0.500	0.182	1	2	0.483	0.024	6	6	0.548	0.028	2	4	0.507	0.026	0	0	0.500	0.354	0	2	0.480	0.047
chrII	24859	G	A	0	0	0.500	0.295	0	0	0.500	0.354	0	0	0.500	0.182	0	0	0.483	0.024	0	2	0.548	0.028	2	0	0.507	0.026	0	0	0.500	0.354	0	0	0.480	0.047
chrII	25345	A	G	2	0	0.500	0.294	0	0	0.500	0.354	0	1	0.500	0.182	10	12	0.483	0.024	7	7	0.548	0.028	16	12	0.507	0.026	2	0	0.500	0.354	7	7	0.480	0.047
chrII	25388	G	A	2	0	0.500	0.294	0	0	0.500	0.354	1	0	0.500	0.182	8	15	0.483	0.024	5	6	0.548	0.028	13	18	0.507	0.026	2	0	0.500	0.354	6	6	0.480	0.047
chrII	25698	C	G	0	0	0.500	0.294	0	0	0.500	0.354	1	2	0.500	0.182	9	10	0.481	0.024	4	9	0.547	0.028	10	11	0.506	0.025	3	1	0.500	0.354	9	0	0.480	0.047
chrII	26500	A	C	0	0	0.500	0.294	0	0	0.500	0.354	0	0	0.500	0.182	3	8	0.485	0.024	4	0	0.552	0.027	0	2	0.501	0.025	0	1	0.500	0.354	5	5	0.485	0.046
chrII	27232	A	G	2	0	0.500	0.293	0	0	0.500	0.354	0	0	0.500	0.172	7	0	0.489	0.023	9	0	0.555	0.027	7	0	0.498	0.025	0	2	0.500	0.354	6	0	0.488	0.045
chrII	28582	G	A	0	0	0.500	0.293	0	0	0.500	0.354	2	0	0.500	0.182	3	3	0.486	0.024	4	2	0.566	0.028	4	9	0.500	0.025	0	0	0.500	0.354	0	0	0.487	0.046
chrII	29165	G	A	2	1	0.500	0.292	0	0	0.500	0.354	0	0	0.500	0.194	7	5	0.486	0.024	12	4	0.565	0.027	1	8	0.496	0.025	0	0	0.500	0.354	0	2	0.484	0.045
chrII	29490	G	T	0	2	0.500	0.292	0	0	0.500	0.354	0	0	0.500	0.194	11	4	0.486	0.024	2	4	0.562	0.027	2	2	0.496	0.025	0	0	0.500	0.354	0	4	0.484	0.045
chrII	29530	A	C	0	2	0.500	0.292	0	0	0.500	0.354	0	0	0.500	0.194	14	11	0.488	0.024	4	3	0.564	0.027	0	3	0.496	0.025	0	0	0.500	0.354	0	1	0.484	0.045
chrII	30012	C	T	0	1	0.500	0.292	0	0	0.500	0.354	0	2	0.500	0.194	0	18	0.488	0.024	0	7	0.564	0.027	1	23	0.496	0.025	0	1	0.500	0.354	0	4	0.484	0.045
chrII	30050	A	G	0	0	0.500	0.292	0	0	0.500	0.354	0	2	0.500	0.194	0	18	0.488	0.024	0	6	0.564	0.027	0	28	0.496	0.025	0	1	0.500	0.354	0	3	0.484	0.045
chrII	30848	C	G	0	0	0.500	0.293	0	0	0.500	0.354	0	0	0.500	0.208	0	10	0.487	0.024	0	4	0.566	0.028	0	2	0.490	0.025	0	0	0.500	0.354	0	0	0.484	0.046
chrII	31525	T	C	0	1	0.500	0.293	0	0	0.500	0.354	0	0	0.500	0.208	0	4	0.487	0.024	0	1	0.566	0.028	0	4	0.485	0.025	0	0	0.500	0.354	0	1	0.477	0.045
chrII	32719	A	G	0	0	0.500	0.293	0	0	0.500	0.354	0	0	0.500	0.194	5	12	0.481	0.024	6	1	0.563	0.029	4	5	0.483	0.026	0	0	0.500	0.354	2	1	0.477	0.045
chrII	33974	T	C	0	0	0.500	0.293	0	0	0.500	0.354	2	0	0.500	0.194	3	7	0.488	0.025	6	2	0.557	0.029	2	4	0.472	0.026	0	0	0.500	0.354	1	2	0.477	0.045
chrII	34298	G	A	0	0	0.500	0.293	0	0	0.500	0.354	0	0	0.500	0.193	0	2	0.488	0.025	0	0	0.554	0.030	0	0	0.464	0.027	0	0	0.500	0.354	0	0	0.480	0.046
chrII	35631	C	T	0	0	0.500	0.293	1	0	0.500	0.354	0	0	0.500	0.193	2	2	0.493	0.025	0	2	0.548	0.030	2	0	0.468	0.026	0	0	0.500	0.354	0	0	0.475	0.046
chrII	35642	G	T	0	0	0.500	0.293	1	0	0.500	0.354	0	0	0.500	0.193	2	1	0.493	0.025	0	2	0.548	0.030	2	0	0.468	0.026	0	0	0.500	0.354	0	0	0.475	0.046
chrII	35660	T	C	0	1	0.500	0.293	1	0	0.500	0.354	0	1	0.500	0.193	2	4	0.493	0.025	0	5	0.548	0.030	2	2	0.468	0.026	0	0	0.500	0.354	0	0	0.475	0.046
chrII	35672	G	T	0	1	0.500	0.293	1	0	0.500	0.354	0	1	0.500	0.193	2	7	0.493	0.025	0	5	0.548	0.030	2	2	0.468	0.026	0	2	0.500	0.354	0	0	0.475	0.046
chrII	35688	T	G	0	2	0.500	0.293	1	0	0.500	0.354	0	1	0.500	0.193	2	7	0.493	0.025	0	4	0.548	0.030	2	3	0.468	0.026	0	2	0.500	0.354	0	0	0.475	0.046
chrII	35711	C	G	0	2	0.500	0.293	2	0	0.500	0.354	0	1	0.500	0.193	2	5	0.493	0.025	0	3	0.548	0.030	2	5	0.468	0.026	0	2	0.500	0.354	0	0	0.475	0.046
chrII	35712	T	C	0	2	0.500	0.293	2	0	0.500	0.354	0	1	0.500	0.193	2	5	0.493	0.025	0	3	0.548	0.030	2	5	0.468	0.026	0	2	0.500	0.354	0	0	0.475	0.046
chrII	35718	C	T	0	2	0.500	0.293	2	0	0.500	0.354	0	1	0.500	0.193	3	5	0.493	0.025	0	5	0.548	0.030	2	6	0.468	0.026	0	2	0.500	0.354	0	0	0.475	0.046
chrII	35722	T	C	0	2	0.500	0.293	2	0	0.500	0.354	0	1	0.500	0.193	3	5	0.493	0.025	0	5	0.548	0.030	2	6	0.468	0.026	0	2	0.500	0.354	0	0	0.475	0.046
chrII	35736	T	C	0	2	0.500	0.293	2	0	0.500	0.354	0	1	0.500	0.193	3	6	0.493	0.025	0	2	0.548	0.030	1	6	0.468	0.026	0	2	0.500	0.354	1	0	0.475	0.046
chrII	35737	A	C	0	2	0.500	0.293	2	0	0.500	0.354	0	1	0.500	0.193	3	6	0.493	0.025	0	2	0.548	0.030	1	6	0.468	0.026	0	2	0.500	0.354	1	0	0.475	0.046
chrII	35816	A	T	0	1	0.500	0.293	1	0	0.500	0.354	0	1	0.500	0.193	5	4	0.493	0.025	0	8	0.548	0.030	2	5	0.468	0.026	0	0	0.500	0.354	2	3	0.475	0.046
chrII	35840	G	A	0	1	0.500	0.293	1	0	0.500	0.354	0	1	0.500	0.193	5	3	0.493	0.025	0	6	0.548	0.030	2	2	0.468	0.026	0	0	0.500	0.354	1	3	0.475	0.046
chrII	36492	C	T	0	0	0.500	0.293	0	0	0.500	0.354	0	0	0.500	0.193	3	5	0.492	0.025	3	2	0.549	0.030	3	0	0.467	0.027	0	0	0.500	0.354	1	0	0.475	0.046
chrII	36830	A	G	0	0	0.500	0.293	0	0	0.500	0.354	0	2	0.500	0.193	0	5	0.492	0.025	3	4	0.549	0.030	6	2	0.467	0.027	0	0	0.500	0.354	2	0	0.475	0.046
chrII	37424	G	A	1	0	0.500	0.293	0	0	0.500	0.354	3	0	0.500	0.193	6	11	0.492	0.025	7	3	0.549	0.030	8	5	0.467	0.027	1	0	0.500	0.354	3	0	0.475	0.046
chrII	37454	C	T	0	0	0.500	0.293	0	0	0.500	0.354	3	0	0.500	0.193	5	10	0.492	0.025	5	2	0.549	0.030	8	4	0.467	0.027	1	0	0.500	0.354	6	2	0.475	0.046
chrII	37628	C	T	0	0	0.500	0.293	0	0	0.500	0.354	0	2	0.500	0.193	8	7	0.492	0.025	7	8	0.549	0.030	6	3	0.467	0.027	0	0	0.500	0.354	1	6	0.475	0.046
chrII	38273	C	T	0	0	0.500	0.293	0	0	0.500	0.354	1	2	0.500	0.193	5	5	0.486	0.025	5	1	0.545	0.030	9	10	0.473	0.026	0	0	0.500	0.354	1	0	0.475	0.046
chrII	39234	A	T	0	0	0.500	0.293	0	0	0.500	0.354	0	0	0.500	0.193	2	4	0.490	0.025	2	0	0.548	0.030	2	6	0.469	0.027	2	0	0.500	0.354	0	0	0.484	0.047
chrII	40260	G	A	0	0	0.500	0.293	0	0	0.500	0.354	0	0	0.500	0.193	5	1	0.489	0.025	5	2	0.546	0.029	4	3	0.472	0.026	0	0	0.500	0.354	0	3	0.494	0.045
chrII	43654	T	C	0	0	0.500	0.292	0	0	0.500	0.354	2	0	0.500	0.193	14	4	0.491	0.025	6	4	0.557	0.029	8	8	0.475	0.026	2	0	0.500	0.354	1	2	0.503	0.047
chrII	43688	T	C	0	0	0.500	0.292	0	0	0.500	0.354	1	0	0.500	0.193	13	3	0.491	0.025	5	2	0.557	0.029	10	7	0.475	0.026	2	0	0.500	0.354	2	3	0.503	0.047
chrII	43708	T	C	0	0	0.500	0.292	0	0	0.500	0.354	1	0	0.500	0.193	15	2	0.491	0.025	8	2	0.557	0.029	8	12	0.475	0.026	0	0	0.500	0.354	2	5	0.503	0.047
chrII	44047	G	A	0	0	0.500	0.292	0	0	0.500	0.354	1	0	0.500	0.193	6	0	0.491	0.025	3	2	0.557	0.029	1	3	0.475	0.026	0	0	0.500	0.354	0	0	0.507	0.047
chrII	44904	C	T	2	0	0.500	0.292	0	0	0.500	0.354	2	0	0.500	0.193	10	12	0.489	0.025	6	4	0.554	0.029	13	13	0.475	0.026	0	0	0.500	0.354	4	2	0.507	0.046
chrII	44974	T	C	2	0	0.500	0.292	0	0	0.500	0.354	2	0	0.500	0.193	4	13	0.489	0.025	3	5	0.554	0.029	4	6	0.475	0.026	0	0	0.500	0.354	2	4	0.507	0.046
chrII	45009	G	A	1	0	0.500	0.292	0	0	0.500	0.354	0	0	0.500	0.193	4	10	0.489	0.025	0	3	0.554	0.029	3	1	0.475	0.026	0	0	0.500	0.354	0	4	0.507	0.046
chrII	45075	C	T	0	0	0.500	0.292	0	0	0.500	0.354	0	0	0.500	0.193	4	3	0.489	0.025	2	0	0.554	0.029	4	3	0.475	0.026	0	0	0.500	0.354	0	2	0.507	0.046
chrII	45269	T	C	1	1	0.500	0.292	0	0	0.500	0.354	2	2	0.500	0.193	1	2	0.489	0.025	5	1	0.554	0.029	3	3	0.475	0.026	0	0	0.500	0.354	0	3	0.507	0.046
chrII	45299	A	G	0	0	0.500	0.292	0	0	0.500	0.354	0	2	0.500	0.193	2	5	0.487	0.025	5	1	0.554	0.029	3	4	0.479	0.026	0	0	0.500	0.354	0	2	0.503	0.047
chrII	45392	C	G	1	3	0.500	0.293	0	0	0.500	0.354	2	0	0.500	0.193	6	10	0.487	0.025	5	6	0.554	0.029	6	4	0.479	0.026	0	0	0.500	0.354	2	6	0.503	0.047
chrII	46603	T	C	0	0	0.500	0.293	0	0	0.500	0.354	2	0	0.500	0.207	1	6	0.481	0.025	0	3	0.555	0.029	2	3	0.477	0.027	0	0	0.500	0.354	3	0	0.506	0.049
chrII	46720	T	C	0	0	0.500	0.293	0	0	0.500	0.354	0	1	0.500	0.207	6	8	0.481	0.025	0	4	0.555	0.029	6	4	0.477	0.027	0	0	0.500	0.354	2	0	0.506	0.049
chrII	46755	T	C	0	0	0.500	0.293	0	0	0.500	0.354	1	3	0.500	0.207	5	4	0.481	0.025	4	4	0.555	0.029	3	2	0.477	0.027	0	0	0.500	0.354	1	0	0.506	0.049
chrII	46777	C	T	0	0	0.500	0.293	0	0	0.500	0.354	1	3	0.500	0.207	5	6	0.487	0.026	7	3	0.559	0.029	5	3	0.479	0.028	0	0	0.500	0.354	1	1	0.507	0.050
chrII	47062	A	G	0	1	0.500	0.293	0	0	0.500	0.354	0	0	0.500	0.207	10	7	0.487	0.026	8	3	0.559	0.029	3	7	0.479	0.028	0	0	0.500	0.354	2	1	0.507	0.050
chrII	47197	C	G	0	0	0.500	0.293	0	0	0.500	0.354	0	2	0.500	0.207	5	13	0.487	0.026	13	12	0.559	0.029	11	8	0.479	0.028	0	0	0.500	0.354	0	0	0.507	0.050
chrII	47244	A	T	2	0	0.500	0.293	0	0	0.500	0.354	0	0	0.500	0.207	9	12	0.487	0.026	5	8	0.559	0.029	14	5	0.479	0.028	0	0	0.500	0.354	1	3	0.507	0.050
chrII	47900	G	A	0	0	0.500	0.294	0	0	0.500	0.354	0	1	0.500	0.226	18	10	0.485	0.026	7	4	0.559	0.029	7	10	0.480	0.028	0	0	0.500	0.354	6	5	0.507	0.050
chrII	47915	C	T	0	0	0.500	0.294	0	0	0.500	0.354	1	1	0.500	0.226	16	9	0.485	0.026	7	4	0.559	0.029	6	11	0.480	0.028	0	0	0.500	0.354	6	6	0.507	0.050
chrII	47951	A	T	2	0	0.500	0.294	0	0	0.500	0.354	1	1	0.500	0.226	12	10	0.485	0.026	6	5	0.559	0.029	3	9	0.480	0.028	0	0	0.500	0.354	5	1	0.507	0.050
chrII	49603	A	G	0	2	0.500	0.295	0	0	0.500	0.354	0	0	0.500	0.226	10	7	0.485	0.026	5	2	0.559	0.029	3	3	0.480	0.028	1	0	0.500	0.354	1	9	0.507	0.052
chrII	49999	A	G	0	2	0.500	0.295	0	0	0.500	0.354	1	0	0.500	0.226	0	6	0.485	0.026	5	6	0.559	0.029	4	7	0.480	0.028	0	0	0.500	0.354	1	2	0.507	0.052
chrII	50569	A	G	0	0	0.500	0.356	0	0	0.500	0.354	1	0	0.500	0.226	4	3	0.482	0.027	3	1	0.550	0.030	0	5	0.487	0.029	0	0	0.500	0.354	2	0	0.507	0.052
chrII	50571	A	G	0	0	0.500	0.356	0	0	0.500	0.354	1	0	0.500	0.226	4	3	0.482	0.027	3	1	0.550	0.030	0	5	0.487	0.029	0	0	0.500	0.354	2	0	0.507	0.052
chrII	50572	C	A	0	0	0.500	0.356	0	0	0.500	0.354	1	0	0.500	0.226	4	3	0.482	0.027	3	1	0.550	0.030	0	5	0.487	0.029	0	0	0.500	0.354	2	0	0.507	0.052
chrII	50601	C	A	0	0	0.500	0.356	0	0	0.500	0.354	0	2	0.500	0.226	5	5	0.482	0.027	4	3	0.550	0.030	2	7	0.487	0.029	0	0	0.500	0.354	3	1	0.507	0.052
chrII	50681	T	C	0	0	0.500	0.356	0	0	0.500	0.354	0	3	0.500	0.226	4	3	0.482	0.027	3	2	0.550	0.030	2	6	0.486	0.029	1	0	0.500	0.354	1	1	0.507	0.052
chrII	51877	T	C	0	0	0.500	0.356	0	0	0.500	0.354	0	0	0.500	0.182	1	1	0.474	0.025	3	0	0.555	0.029	2	5	0.492	0.027	2	0	0.500	0.354	1	0	0.504	0.050
chrII	51880	A	G	0	0	0.500	0.356	0	0	0.500	0.354	0	0	0.500	0.182	1	1	0.474	0.025	3	0	0.555	0.029	2	5	0.492	0.027	2	0	0.500	0.354	1	0	0.504	0.050
chrII	51976	G	A	0	0	0.500	0.357	0	0	0.500	0.354	0	0	0.500	0.182	11	0	0.474	0.025	8	2	0.554	0.029	3	0	0.493	0.027	1	0	0.500	0.354	0	2	0.504	0.050
chrII	52083	T	C	0	0	0.500	0.357	0	0	0.500	0.354	3	0	0.500	0.182	8	2	0.474	0.025	5	1	0.554	0.029	3	4	0.493	0.027	0	0	0.500	0.354	2	4	0.504	0.050
chrII	52480	C	T	0	0	0.500	0.357	0	0	0.500	0.354	0	0	0.500	0.182	0	3	0.474	0.025	0	2	0.557	0.029	0	2	0.493	0.027	0	0	0.500	0.354	0	1	0.504	0.050
chrII	53266	G	C	0	4	0.500	0.357	0	0	0.500	0.354	2	1	0.500	0.182	9	7	0.471	0.025	8	1	0.559	0.028	7	4	0.489	0.027	0	0	0.500	0.354	6	2	0.508	0.049
chrII	53554	G	C	0	0	0.500	0.296	0	0	0.500	0.354	0	0	0.500	0.182	0	4	0.469	0.025	6	0	0.559	0.028	4	2	0.494	0.026	0	0	0.500	0.354	0	0	0.508	0.048
chrII	54156	T	C	0	0	0.500	0.296	0	0	0.500	0.354	0	0	0.500	0.182	0	2	0.469	0.025	4	3	0.559	0.028	2	0	0.494	0.026	0	0	0.500	0.354	2	0	0.508	0.048
chrII	54354	T	C	0	0	0.500	0.296	0	0	0.500	0.354	0	0	0.500	0.182	4	0	0.469	0.025	2	0	0.559	0.028	9	0	0.494	0.026	0	0	0.500	0.354	0	2	0.508	0.048
chrII	54422	C	T	0	0	0.500	0.296	0	0	0.500	0.354	0	0	0.500	0.182	2	3	0.469	0.025	2	1	0.559	0.028	4	6	0.494	0.026	0	0	0.500	0.354	2	1	0.508	0.048
chrII	54682	T	C	2	0	0.500	0.296	0	0	0.500	0.354	3	0	0.500	0.182	4	1	0.468	0.024	3	4	0.555	0.028	3	6	0.500	0.026	0	0	0.500	0.354	1	1	0.508	0.048
chrII	54731	A	G	0	0	0.500	0.296	1	0	0.500	0.354	1	0	0.500	0.182	3	0	0.468	0.024	2	2	0.555	0.028	2	3	0.500	0.026	0	0	0.500	0.354	0	0	0.508	0.048
chrII	54851	T	C	0	0	0.500	0.296	2	0	0.500	0.354	0	0	0.500	0.182	1	8	0.468	0.024	5	0	0.555	0.028	2	0	0.500	0.026	0	0	0.500	0.354	0	0	0.508	0.048
chrII	55081	A	G	0	2	0.500	0.296	0	0	0.500	0.354	0	0	0.500	0.182	1	10	0.474	0.025	0	0	0.555	0.028	4	0	0.501	0.026	0	0	0.500	0.354	1	0	0.504	0.049
chrII	55908	T	C	0	0	0.500	0.296	0	0	0.500	0.354	0	0	0.500	0.182	1	3	0.477	0.025	2	1	0.550	0.028	1	5	0.502	0.026	0	0	0.500	0.354	0	2	0.509	0.048
chrII	56063	T	G	0	0	0.500	0.296	0	0	0.500	0.354	1	0	0.500	0.182	3	6	0.477	0.025	0	1	0.550	0.028	1	1	0.502	0.026	0	0	0.500	0.354	0	0	0.509	0.048
chrII	56575	A	T	0	0	0.500	0.296	0	0	0.500	0.354	0	0	0.500	0.182	12	7	0.477	0.025	3	5	0.550	0.028	6	6	0.502	0.026	0	0	0.500	0.354	3	5	0.509	0.048
chrII	56974	C	A	0	0	0.500	0.296	0	0	0.500	0.354	0	2	0.500	0.182	4	0	0.477	0.025	7	0	0.548	0.028	2	0	0.502	0.026	0	0	0.500	0.354	3	0	0.514	0.050
chrII	59164	G	C	2	0	0.500	0.296	0	0	0.500	0.354	3	0	0.500	0.182	7	14	0.481	0.025	3	5	0.545	0.029	8	4	0.499	0.026	0	0	0.500	0.354	6	2	0.514	0.050
chrII	59191	G	C	0	0	0.500	0.296	0	0	0.500	0.354	3	0	0.500	0.182	6	14	0.481	0.025	3	5	0.545	0.029	7	2	0.499	0.026	0	0	0.500	0.354	6	2	0.514	0.050
chrII	59383	C	T	0	0	0.500	0.296	0	0	0.500	0.354	0	0	0.500	0.182	7	4	0.479	0.026	1	1	0.548	0.030	0	3	0.499	0.026	0	0	0.500	0.354	2	0	0.514	0.050
chrII	59525	T	C	0	2	0.500	0.296	0	0	0.500	0.354	0	0	0.500	0.182	3	0	0.479	0.026	0	0	0.548	0.030	3	0	0.499	0.026	0	0	0.500	0.354	2	2	0.514	0.050
chrII	60373	C	T	0	0	0.500	0.296	0	0	0.500	0.354	0	0	0.500	0.194	0	6	0.476	0.025	3	2	0.547	0.029	1	0	0.500	0.026	0	0	0.500	0.354	3	0	0.522	0.048
chrII	60478	G	A	0	0	0.500	0.258	0	0	0.500	0.354	0	0	0.500	0.194	4	13	0.476	0.025	5	1	0.547	0.029	2	0	0.494	0.026	0	0	0.500	0.354	7	3	0.522	0.048
chrII	60492	T	G	0	0	0.500	0.258	0	0	0.500	0.354	0	1	0.500	0.194	4	11	0.476	0.025	5	2	0.547	0.029	2	2	0.494	0.026	0	0	0.500	0.354	6	4	0.522	0.048
chrII	60644	C	T	0	0	0.500	0.258	0	0	0.500	0.354	1	0	0.500	0.182	5	5	0.476	0.025	2	2	0.547	0.029	3	0	0.494	0.026	0	0	0.500	0.354	0	1	0.520	0.047
chrII	60786	T	G	0	0	0.500	0.258	0	0	0.500	0.354	0	0	0.500	0.182	9	2	0.476	0.025	7	10	0.547	0.029	2	2	0.494	0.026	0	0	0.500	0.354	3	0	0.520	0.047
chrII	60945	A	C	0	0	0.500	0.258	0	0	0.500	0.354	0	0	0.500	0.182	0	3	0.477	0.025	1	0	0.547	0.029	3	2	0.494	0.026	0	0	0.500	0.354	0	0	0.520	0.047
chrII	61025	T	C	0	0	0.500	0.258	0	0	0.500	0.354	0	0	0.500	0.182	0	8	0.477	0.025	0	0	0.547	0.029	5	4	0.494	0.026	0	0	0.500	0.354	0	0	0.520	0.047
chrII	61031	T	C	0	0	0.500	0.258	0	0	0.500	0.354	0	0	0.500	0.182	0	8	0.477	0.025	0	0	0.547	0.029	5	4	0.494	0.026	0	0	0.500	0.354	0	0	0.520	0.047
chrII	61071	G	A	0	0	0.500	0.258	0	0	0.500	0.354	0	0	0.500	0.182	2	11	0.477	0.025	2	3	0.547	0.029	5	8	0.494	0.026	0	0	0.500	0.354	0	0	0.520	0.047
chrII	61224	G	T	0	0	0.500	0.258	2	0	0.500	0.354	0	0	0.500	0.182	0	10	0.477	0.025	6	2	0.547	0.029	7	3	0.494	0.026	0	0	0.500	0.354	3	1	0.520	0.047
chrII	61990	C	T	0	0	0.500	0.258	0	0	0.500	0.354	2	0	0.500	0.182	5	2	0.478	0.025	2	9	0.542	0.029	7	7	0.494	0.026	0	0	0.500	0.354	5	1	0.520	0.047
chrII	62211	T	G	0	0	0.500	0.258	2	0	0.500	0.354	0	2	0.500	0.182	4	1	0.475	0.025	1	1	0.542	0.029	7	8	0.494	0.026	0	0	0.500	0.354	3	2	0.520	0.046
chrII	62451	G	A	0	0	0.500	0.258	0	0	0.500	0.354	3	0	0.500	0.182	8	10	0.475	0.025	8	6	0.542	0.029	5	5	0.494	0.026	0	0	0.500	0.354	3	7	0.520	0.046
chrII	62904	A	G	0	0	0.500	0.258	0	0	0.500	0.354	0	3	0.500	0.172	2	2	0.475	0.024	1	2	0.533	0.028	0	3	0.492	0.025	0	0	0.500	0.354	0	0	0.520	0.046
chrII	63239	C	T	0	2	0.500	0.257	0	0	0.500	0.354	0	0	0.500	0.172	2	0	0.475	0.024	4	2	0.533	0.028	0	0	0.492	0.025	0	0	0.500	0.354	1	2	0.520	0.046
chrII	63857	T	C	0	2	0.500	0.257	0	0	0.500	0.354	0	0	0.500	0.172	1	4	0.480	0.023	2	2	0.532	0.028	1	2	0.491	0.024	0	0	0.500	0.354	0	0	0.513	0.044
chrII	64274	C	G	2	0	0.500	0.257	0	0	0.500	0.354	0	0	0.500	0.172	11	11	0.480	0.023	5	6	0.531	0.027	6	3	0.491	0.024	0	0	0.500	0.354	2	5	0.513	0.044
chrII	64291	G	A	2	0	0.500	0.257	0	0	0.500	0.354	0	0	0.500	0.172	7	11	0.480	0.023	1	6	0.531	0.027	5	3	0.491	0.024	0	0	0.500	0.354	1	5	0.513	0.044
chrII	64716	C	G	0	0	0.500	0.257	0	0	0.500	0.354	0	0	0.500	0.172	0	0	0.483	0.023	0	5	0.530	0.027	0	0	0.490	0.024	0	0	0.500	0.354	0	0	0.513	0.044
chrII	64878	T	C	0	0	0.500	0.257	0	0	0.500	0.354	0	1	0.500	0.163	3	0	0.482	0.023	2	7	0.525	0.028	0	2	0.484	0.024	0	0	0.500	0.354	2	1	0.523	0.044
chrII	65527	C	T	0	0	0.500	0.257	0	0	0.500	0.354	0	0	0.500	0.156	2	2	0.485	0.022	1	2	0.520	0.027	0	1	0.483	0.024	2	0	0.500	0.354	1	1	0.519	0.043
chrII	65562	G	A	0	0	0.500	0.257	0	0	0.500	0.354	2	0	0.500	0.156	1	2	0.485	0.022	1	2	0.520	0.027	0	1	0.483	0.024	2	0	0.500	0.354	0	0	0.519	0.043
chrII	65582	G	A	0	0	0.500	0.257	0	0	0.500	0.354	2	0	0.500	0.156	1	2	0.485	0.022	0	1	0.520	0.027	0	0	0.483	0.024	0	0	0.500	0.354	0	0	0.519	0.043
chrII	67361	A	G	0	0	0.500	0.294	0	0	0.500	0.354	0	0	0.500	0.163	5	0	0.484	0.022	15	0	0.517	0.027	15	0	0.483	0.024	0	2	0.500	0.354	4	0	0.513	0.044
chrII	67562	C	T	0	0	0.500	0.294	0	0	0.500	0.354	0	0	0.500	0.163	4	7	0.484	0.022	3	2	0.517	0.027	3	9	0.483	0.024	0	0	0.500	0.354	0	5	0.513	0.044
chrII	68834	C	T	0	0	0.500	0.293	0	0	0.500	0.354	0	2	0.500	0.162	2	4	0.484	0.023	3	2	0.506	0.028	2	2	0.485	0.025	0	0	0.500	0.354	0	0	0.506	0.044
chrII	69770	A	G	0	0	0.500	0.293	0	0	0.500	0.354	1	0	0.500	0.155	2	7	0.488	0.023	8	6	0.503	0.028	1	3	0.489	0.025	0	0	0.500	0.354	1	0	0.505	0.045
chrII	69772	A	G	0	0	0.500	0.293	0	0	0.500	0.354	1	0	0.500	0.155	2	7	0.488	0.023	8	6	0.503	0.028	1	3	0.489	0.025	0	0	0.500	0.354	1	0	0.505	0.045
chrII	72018	C	G	0	3	0.500	0.292	0	0	0.500	0.354	2	2	0.500	0.162	8	12	0.486	0.023	13	6	0.491	0.028	4	2	0.489	0.025	1	0	0.500	0.354	2	9	0.500	0.044
chrII	72096	A	T	2	0	0.500	0.292	0	0	0.500	0.354	0	1	0.500	0.162	11	10	0.486	0.023	15	11	0.491	0.028	11	5	0.489	0.025	1	0	0.500	0.354	1	8	0.500	0.044
chrII	72117	A	G	2	0	0.500	0.291	0	0	0.500	0.354	0	1	0.500	0.162	11	15	0.486	0.023	11	12	0.491	0.028	10	8	0.489	0.025	1	0	0.500	0.354	5	6	0.500	0.044
chrII	72209	A	G	0	0	0.500	0.291	0	0	0.500	0.354	0	0	0.500	0.162	14	12	0.486	0.023	12	8	0.491	0.028	5	11	0.489	0.025	0	0	0.500	0.354	8	1	0.500	0.044
chrII	72395	G	A	2	0	0.500	0.291	0	0	0.500	0.354	2	1	0.500	0.161	8	12	0.486	0.023	5	2	0.491	0.028	10	7	0.489	0.025	1	0	0.500	0.354	5	1	0.500	0.044
chrII	72882	G	A	0	0	0.500	0.291	0	0	0.500	0.354	2	1	0.500	0.161	11	10	0.486	0.023	0	5	0.491	0.028	6	7	0.489	0.025	0	2	0.500	0.354	8	3	0.500	0.044
chrII	73354	C	T	0	0	0.500	0.291	0	0	0.500	0.354	0	0	0.500	0.161	1	5	0.485	0.023	6	3	0.489	0.029	6	2	0.492	0.025	0	0	0.500	0.354	3	0	0.500	0.045
chrII	73472	G	A	0	0	0.500	0.291	0	0	0.500	0.354	0	0	0.500	0.161	1	4	0.485	0.023	0	1	0.489	0.029	7	2	0.492	0.025	0	0	0.500	0.354	3	0	0.500	0.045
chrII	74189	T	C	2	0	0.500	0.291	0	2	0.500	0.354	0	0	0.500	0.161	11	0	0.486	0.023	13	0	0.489	0.029	20	0	0.493	0.025	0	0	0.500	0.354	4	0	0.507	0.046
chrII	74263	C	T	0	0	0.500	0.290	1	0	0.500	0.354	0	1	0.500	0.161	9	14	0.486	0.023	10	6	0.489	0.029	10	15	0.493	0.025	0	0	0.500	0.354	3	2	0.507	0.046
chrII	74291	C	A	0	0	0.500	0.290	1	0	0.500	0.354	0	2	0.500	0.161	6	12	0.486	0.023	11	7	0.489	0.029	11	12	0.493	0.025	0	0	0.500	0.354	2	4	0.507	0.046
chrII	74441	A	G	1	0	0.500	0.290	0	0	0.500	0.354	0	2	0.500	0.161	8	10	0.486	0.023	3	7	0.489	0.029	12	2	0.493	0.025	0	0	0.500	0.354	2	2	0.507	0.046
chrII	74528	T	C	3	1	0.500	0.290	0	0	0.500	0.354	1	3	0.500	0.161	4	7	0.486	0.023	2	8	0.489	0.029	12	7	0.493	0.025	2	0	0.500	0.354	2	2	0.507	0.046
chrII	74585	C	A	2	2	0.500	0.290	0	0	0.500	0.354	3	1	0.500	0.161	5	8	0.486	0.023	1	9	0.489	0.029	15	8	0.493	0.025	2	0	0.500	0.354	3	2	0.507	0.046
chrII	75564	C	T	1	0	0.500	0.290	0	0	0.500	0.354	0	0	0.500	0.169	12	14	0.484	0.023	4	6	0.487	0.029	9	5	0.487	0.025	0	0	0.500	0.354	4	1	0.507	0.046
chrII	76869	G	A	0	0	0.500	0.290	2	0	0.500	0.354	0	0	0.500	0.169	2	3	0.480	0.022	1	0	0.490	0.029	3	4	0.495	0.026	0	0	0.500	0.354	2	2	0.503	0.047
chrII	77577	T	C	0	0	0.500	0.290	0	0	0.500	0.354	0	0	0.500	0.169	0	7	0.482	0.022	2	6	0.490	0.029	1	1	0.495	0.026	0	0	0.500	0.354	0	4	0.503	0.047
chrII	77651	T	C	0	0	0.500	0.290	0	0	0.500	0.354	0	0	0.500	0.169	2	2	0.485	0.022	2	3	0.490	0.029	0	5	0.495	0.026	0	0	0.500	0.354	0	7	0.503	0.047
chrII	77699	T	A	0	0	0.500	0.290	0	0	0.500	0.354	0	0	0.500	0.169	3	0	0.485	0.022	0	0	0.490	0.029	0	3	0.495	0.026	0	0	0.500	0.354	0	5	0.503	0.047
chrII	77714	G	C	0	0	0.500	0.290	0	0	0.500	0.354	0	0	0.500	0.169	3	0	0.485	0.022	0	0	0.490	0.029	1	1	0.495	0.026	0	0	0.500	0.354	0	4	0.503	0.047
chrII	77748	A	G	0	0	0.500	0.290	0	0	0.500	0.354	0	0	0.500	0.169	2	0	0.485	0.022	0	0	0.490	0.029	1	2	0.495	0.026	0	0	0.500	0.354	0	1	0.503	0.047
chrII	77835	A	C	0	0	0.500	0.290	0	0	0.500	0.354	0	0	0.500	0.169	0	2	0.485	0.022	0	0	0.490	0.029	4	4	0.495	0.026	0	0	0.500	0.354	2	0	0.503	0.047
chrII	78288	T	C	0	2	0.500	0.290	0	0	0.500	0.354	0	0	0.500	0.169	7	6	0.480	0.023	4	0	0.494	0.029	2	0	0.494	0.026	0	0	0.500	0.354	0	3	0.514	0.048
chrII	78701	C	T	0	0	0.500	0.290	0	0	0.500	0.354	0	0	0.500	0.169	2	3	0.480	0.023	0	0	0.493	0.029	1	1	0.494	0.026	0	0	0.500	0.354	1	0	0.514	0.048
chrII	78705	C	T	0	0	0.500	0.290	0	0	0.500	0.354	0	0	0.500	0.169	2	3	0.480	0.023	0	0	0.493	0.029	1	1	0.494	0.026	0	0	0.500	0.354	1	0	0.514	0.048
chrII	79464	A	T	0	0	0.500	0.290	0	0	0.500	0.354	0	0	0.500	0.169	0	0	0.481	0.023	0	3	0.493	0.029	4	4	0.494	0.026	0	0	0.500	0.354	0	0	0.514	0.047
chrII	79470	G	A	0	0	0.500	0.290	0	0	0.500	0.354	0	0	0.500	0.169	0	0	0.481	0.023	0	3	0.493	0.029	4	5	0.494	0.026	0	0	0.500	0.354	0	0	0.514	0.047
chrII	79692	A	C	0	0	0.500	0.290	0	0	0.500	0.354	0	0	0.500	0.169	1	2	0.481	0.023	0	0	0.493	0.029	0	5	0.494	0.026	0	0	0.500	0.354	0	2	0.513	0.047
chrII	79837	C	T	0	0	0.500	0.290	0	0	0.500	0.354	4	0	0.500	0.169	0	2	0.481	0.023	0	2	0.493	0.029	2	0	0.494	0.026	0	0	0.500	0.354	0	0	0.513	0.047
chrII	80624	A	T	0	0	0.500	0.290	0	0	0.500	0.354	0	0	0.500	0.169	3	0	0.482	0.023	1	2	0.496	0.029	2	0	0.489	0.027	0	0	0.500	0.354	2	0	0.513	0.046
chrII	80838	A	T	0	2	0.500	0.290	0	0	0.500	0.354	0	0	0.500	0.169	2	3	0.482	0.023	2	0	0.496	0.029	0	2	0.488	0.027	0	0	0.500	0.354	2	0	0.513	0.046
chrII	81388	G	A	0	0	0.500	0.290	0	0	0.500	0.354	0	1	0.500	0.169	4	5	0.487	0.023	4	0	0.495	0.028	1	13	0.488	0.027	0	0	0.500	0.354	4	2	0.510	0.045
chrII	81418	A	G	0	0	0.500	0.290	0	0	0.500	0.354	0	1	0.500	0.169	6	11	0.487	0.023	2	1	0.495	0.028	3	10	0.488	0.027	0	0	0.500	0.354	4	5	0.510	0.045
chrII	81427	T	A	0	0	0.500	0.290	0	0	0.500	0.354	0	1	0.500	0.169	6	12	0.487	0.023	2	1	0.495	0.028	3	10	0.488	0.027	0	0	0.500	0.354	4	5	0.510	0.045
chrII	81448	G	A	1	2	0.500	0.290	0	0	0.500	0.354	0	1	0.500	0.169	4	15	0.487	0.023	2	3	0.495	0.028	3	11	0.488	0.027	0	0	0.500	0.354	3	4	0.511	0.046
chrII	81451	A	G	1	2	0.500	0.290	0	0	0.500	0.354	0	1	0.500	0.169	4	15	0.487	0.023	2	3	0.495	0.028	3	11	0.488	0.027	0	0	0.500	0.354	3	4	0.511	0.046
chrII	81460	C	T	1	2	0.500	0.290	0	0	0.500	0.354	0	1	0.500	0.169	5	14	0.487	0.023	2	3	0.495	0.028	3	11	0.488	0.027	0	0	0.500	0.354	4	4	0.511	0.046
chrII	81478	T	C	1	2	0.500	0.290	0	0	0.500	0.354	0	1	0.500	0.169	5	14	0.487	0.023	2	4	0.495	0.028	3	8	0.488	0.027	0	0	0.500	0.354	2	4	0.511	0.046
chrII	81655	T	C	0	0	0.500	0.290	0	0	0.500	0.354	3	2	0.500	0.169	3	8	0.487	0.023	2	11	0.495	0.028	2	2	0.488	0.027	0	0	0.500	0.354	3	3	0.506	0.046
chrII	81997	T	C	0	0	0.500	0.291	0	0	0.500	0.354	0	0	0.500	0.169	3	3	0.487	0.023	4	0	0.490	0.028	0	1	0.488	0.027	0	0	0.500	0.354	3	0	0.501	0.047
chrII	82573	C	T	0	0	0.500	0.291	0	0	0.500	0.354	0	0	0.500	0.169	4	5	0.487	0.023	4	6	0.494	0.029	7	1	0.486	0.027	0	0	0.500	0.354	3	0	0.501	0.047
chrII	83152	A	G	0	0	0.500	0.291	0	0	0.500	0.354	0	0	0.500	0.169	5	8	0.489	0.023	1	3	0.494	0.029	1	4	0.486	0.027	2	0	0.500	0.354	2	2	0.501	0.047
chrII	83470	G	T	0	0	0.500	0.291	1	0	0.500	0.354	0	0	0.500	0.169	2	2	0.489	0.023	0	0	0.494	0.029	0	1	0.486	0.028	0	0	0.500	0.354	2	0	0.501	0.047
chrII	83602	G	A	1	0	0.500	0.291	0	0	0.500	0.354	1	1	0.500	0.169	7	2	0.489	0.023	2	5	0.494	0.029	7	1	0.486	0.029	0	0	0.500	0.354	1	0	0.497	0.048
chrII	83698	C	T	0	0	0.500	0.291	0	1	0.500	0.354	4	1	0.500	0.169	6	3	0.489	0.023	4	6	0.494	0.029	7	10	0.486	0.029	0	0	0.500	0.354	2	0	0.497	0.048
chrII	83944	G	A	0	1	0.500	0.292	0	0	0.500	0.354	0	1	0.500	0.169	5	10	0.489	0.023	3	6	0.494	0.029	7	7	0.486	0.029	0	0	0.500	0.354	3	10	0.497	0.048
chrII	83953	A	T	0	1	0.500	0.292	0	0	0.500	0.354	0	1	0.500	0.169	7	12	0.489	0.023	4	6	0.494	0.029	8	7	0.486	0.029	0	0	0.500	0.354	3	11	0.497	0.048
chrII	84267	C	T	4	0	0.500	0.292	0	0	0.500	0.354	0	0	0.500	0.169	1	1	0.490	0.023	4	0	0.491	0.030	0	3	0.486	0.029	0	0	0.500	0.354	3	0	0.497	0.048
chrII	84352	G	A	2	0	0.500	0.292	0	0	0.500	0.354	0	0	0.500	0.169	2	0	0.490	0.023	0	2	0.492	0.030	2	3	0.486	0.029	0	0	0.500	0.354	1	1	0.497	0.048
chrII	84394	G	T	0	0	0.500	0.292	0	0	0.500	0.354	0	0	0.500	0.169	2	0	0.490	0.023	0	2	0.491	0.030	2	3	0.486	0.029	0	0	0.500	0.354	0	0	0.497	0.048
chrII	84413	T	A	0	0	0.500	0.292	0	0	0.500	0.354	1	0	0.500	0.169	2	0	0.490	0.023	0	2	0.491	0.030	2	1	0.486	0.029	0	0	0.500	0.354	1	0	0.497	0.048
chrII	84553	C	T	0	0	0.500	0.292	0	0	0.500	0.354	0	2	0.500	0.169	14	6	0.490	0.023	10	9	0.491	0.030	7	9	0.486	0.029	0	0	0.500	0.354	2	0	0.497	0.048
chrII	84589	C	G	0	1	0.500	0.292	0	0	0.500	0.354	0	2	0.500	0.169	14	5	0.490	0.023	7	9	0.491	0.030	6	10	0.486	0.029	0	0	0.500	0.354	0	0	0.497	0.048
chrII	84590	C	G	0	1	0.500	0.292	0	0	0.500	0.354	0	2	0.500	0.169	14	5	0.490	0.023	7	9	0.491	0.030	6	10	0.486	0.029	0	0	0.500	0.354	0	0	0.497	0.048
chrII	84631	C	G	0	1	0.500	0.292	0	0	0.500	0.354	0	0	0.500	0.169	10	9	0.490	0.023	3	8	0.491	0.030	3	9	0.486	0.029	0	0	0.500	0.354	0	0	0.497	0.048
chrII	84823	C	T	0	1	0.500	0.292	0	0	0.500	0.354	0	0	0.500	0.169	8	5	0.490	0.023	9	4	0.491	0.030	6	5	0.486	0.029	0	0	0.500	0.354	3	5	0.497	0.048
chrII	84862	C	T	0	0	0.500	0.292	0	0	0.500	0.354	0	0	0.500	0.169	8	5	0.490	0.023	7	2	0.491	0.030	6	4	0.486	0.029	0	0	0.500	0.354	2	5	0.497	0.048
chrII	84976	C	T	0	1	0.500	0.292	0	0	0.500	0.354	0	0	0.500	0.169	1	5	0.490	0.023	9	9	0.487	0.030	7	4	0.486	0.029	0	0	0.500	0.354	0	1	0.501	0.049
chrII	85504	T	C	2	0	0.500	0.292	0	0	0.500	0.354	2	0	0.500	0.169	6	3	0.487	0.023	3	3	0.488	0.031	1	6	0.486	0.029	0	0	0.500	0.354	6	0	0.501	0.049
chrII	85507	T	C	2	0	0.500	0.292	0	0	0.500	0.354	2	0	0.500	0.169	6	3	0.487	0.023	3	3	0.488	0.031	1	6	0.486	0.029	0	0	0.500	0.354	6	0	0.501	0.049
chrII	85528	T	C	0	0	0.500	0.292	0	0	0.500	0.354	1	0	0.500	0.169	8	3	0.487	0.023	2	4	0.488	0.031	1	2	0.486	0.029	0	0	0.500	0.354	3	1	0.501	0.049
chrII	85816	A	G	0	0	0.500	0.292	0	0	0.500	0.354	1	1	0.500	0.169	0	3	0.490	0.024	3	1	0.487	0.030	1	8	0.478	0.029	0	0	0.500	0.354	4	2	0.501	0.049
chrII	85903	G	A	0	0	0.500	0.292	0	0	0.500	0.354	2	0	0.500	0.169	2	3	0.490	0.024	8	3	0.487	0.030	4	6	0.478	0.029	0	0	0.500	0.354	0	1	0.501	0.049
chrII	86139	C	T	0	0	0.500	0.293	0	0	0.500	0.354	0	1	0.500	0.169	5	1	0.490	0.023	1	2	0.487	0.030	5	4	0.478	0.029	0	0	0.500	0.354	0	4	0.501	0.049
chrII	86416	T	C	0	0	0.500	0.293	0	0	0.500	0.354	2	2	0.500	0.169	12	8	0.490	0.023	2	4	0.491	0.030	4	12	0.481	0.029	0	0	0.500	0.354	4	1	0.497	0.048
chrII	86465	T	A	0	0	0.500	0.293	0	0	0.500	0.354	0	0	0.500	0.169	12	10	0.490	0.023	0	7	0.491	0.030	6	12	0.481	0.029	0	0	0.500	0.354	3	4	0.497	0.048
chrII	86473	A	G	0	0	0.500	0.293	0	0	0.500	0.354	0	0	0.500	0.169	12	12	0.490	0.023	0	7	0.491	0.030	6	12	0.481	0.029	0	0	0.500	0.354	2	4	0.497	0.048
chrII	86516	A	G	0	0	0.500	0.293	0	0	0.500	0.354	0	0	0.500	0.169	11	11	0.490	0.023	4	5	0.491	0.030	6	9	0.481	0.029	0	0	0.500	0.354	2	3	0.497	0.048
chrII	87809	A	G	0	0	0.500	0.256	0	0	0.500	0.354	0	2	0.500	0.170	5	5	0.490	0.023	4	4	0.492	0.030	4	6	0.487	0.028	2	0	0.500	0.354	2	6	0.492	0.049
chrII	88087	T	G	0	0	0.500	0.256	0	0	0.500	0.354	0	0	0.500	0.170	0	2	0.490	0.023	0	0	0.492	0.030	1	0	0.487	0.028	1	0	0.500	0.354	0	0	0.492	0.049
chrII	89304	T	C	0	0	0.500	0.257	0	0	0.500	0.354	0	0	0.500	0.170	1	1	0.491	0.024	2	2	0.492	0.030	0	4	0.487	0.028	0	0	0.500	0.354	0	0	0.492	0.049
chrII	89785	T	C	0	0	0.500	0.257	0	0	0.500	0.354	0	0	0.500	0.170	0	0	0.491	0.023	2	3	0.488	0.029	6	2	0.487	0.028	1	0	0.500	0.354	1	2	0.492	0.049
chrII	90196	C	A	0	0	0.500	0.257	0	0	0.500	0.354	2	2	0.500	0.170	7	4	0.494	0.024	2	5	0.486	0.029	3	2	0.487	0.028	0	0	0.500	0.354	3	0	0.492	0.049
chrII	90715	G	C	0	0	0.500	0.257	0	0	0.500	0.354	0	0	0.500	0.170	4	2	0.491	0.023	4	0	0.480	0.029	1	3	0.486	0.028	0	1	0.500	0.354	1	1	0.500	0.048
chrII	91094	T	G	0	3	0.500	0.257	0	0	0.500	0.354	0	1	0.500	0.171	14	9	0.490	0.023	9	13	0.479	0.029	9	11	0.485	0.028	1	0	0.500	0.354	4	9	0.496	0.047
chrII	91137	G	A	0	2	0.500	0.257	0	0	0.500	0.354	0	0	0.500	0.171	17	10	0.490	0.023	10	9	0.479	0.029	9	12	0.485	0.028	0	0	0.500	0.354	3	7	0.496	0.047
chrII	92307	A	G	0	2	0.500	0.231	0	0	0.500	0.354	0	2	0.500	0.171	7	8	0.494	0.023	3	5	0.481	0.029	3	4	0.490	0.027	1	0	0.500	0.362	0	0	0.496	0.047
chrII	92362	C	T	0	0	0.500	0.231	0	0	0.500	0.354	0	2	0.500	0.171	5	7	0.494	0.023	5	7	0.481	0.029	6	3	0.490	0.027	1	0	0.500	0.362	2	5	0.496	0.047
chrII	93772	C	T	0	0	0.500	0.231	0	2	0.500	0.354	0	0	0.500	0.181	8	0	0.497	0.023	11	0	0.469	0.029	11	0	0.489	0.027	0	0	0.500	0.362	12	0	0.499	0.048
chrII	93782	T	C	0	0	0.500	0.231	0	2	0.500	0.354	0	0	0.500	0.181	7	0	0.497	0.023	14	0	0.469	0.029	11	0	0.489	0.027	0	0	0.500	0.362	10	0	0.499	0.048
chrII	93811	T	C	0	0	0.500	0.231	0	2	0.500	0.354	0	0	0.500	0.181	1	6	0.497	0.023	7	2	0.469	0.029	5	2	0.489	0.027	0	0	0.500	0.362	2	6	0.499	0.048
chrII	94737	G	A	0	0	0.500	0.231	0	0	0.500	0.354	0	2	0.500	0.208	4	3	0.501	0.023	4	1	0.467	0.029	2	9	0.489	0.028	0	0	0.500	0.361	0	4	0.499	0.048
chrII	94887	G	T	0	0	0.500	0.231	0	0	0.500	0.354	0	2	0.500	0.208	4	8	0.501	0.023	0	2	0.467	0.029	3	1	0.489	0.028	0	0	0.500	0.361	0	2	0.499	0.048
chrII	96328	A	G	0	0	0.500	0.211	0	0	0.500	0.354	2	0	0.500	0.194	1	4	0.504	0.023	0	2	0.475	0.028	2	2	0.478	0.027	0	0	0.500	0.297	0	0	0.502	0.045
chrII	96372	G	A	0	0	0.500	0.211	0	0	0.500	0.354	0	0	0.500	0.194	0	1	0.504	0.023	0	2	0.475	0.028	1	3	0.478	0.027	0	0	0.500	0.297	0	0	0.502	0.045
chrII	96590	G	A	0	0	0.500	0.211	0	0	0.500	0.354	0	0	0.500	0.194	0	0	0.504	0.023	2	0	0.476	0.028	0	0	0.478	0.027	0	0	0.500	0.297	0	2	0.502	0.045
chrII	97128	T	C	0	0	0.500	0.231	0	0	0.500	0.354	0	0	0.500	0.182	8	8	0.508	0.023	5	3	0.476	0.028	5	3	0.476	0.027	0	0	0.500	0.297	0	3	0.498	0.046
chrII	97341	T	C	2	0	0.500	0.231	0	0	0.500	0.354	0	0	0.500	0.182	4	7	0.508	0.023	6	3	0.477	0.027	3	0	0.476	0.027	0	0	0.500	0.297	2	0	0.498	0.046
chrII	97751	G	T	0	0	0.500	0.230	0	0	0.500	0.354	0	0	0.500	0.182	10	16	0.508	0.023	4	0	0.477	0.027	5	0	0.476	0.027	0	0	0.500	0.297	0	0	0.498	0.046
chrII	98190	G	A	0	0	0.500	0.230	0	0	0.500	0.354	0	0	0.500	0.182	4	2	0.510	0.023	4	3	0.479	0.028	0	1	0.470	0.027	0	0	0.500	0.296	0	0	0.499	0.044
chrII	99228	T	C	0	0	0.500	0.230	0	0	0.500	0.354	3	0	0.500	0.183	3	8	0.511	0.023	10	9	0.481	0.028	3	13	0.473	0.027	0	0	0.500	0.296	3	2	0.492	0.044
chrII	100938	C	T	0	0	0.500	0.230	0	0	0.500	0.354	1	0	0.500	0.183	5	5	0.511	0.023	2	2	0.477	0.027	1	1	0.471	0.027	1	0	0.500	0.295	1	5	0.492	0.044
chrII	101103	A	G	0	0	0.500	0.230	0	0	0.500	0.354	0	2	0.500	0.183	6	5	0.511	0.023	5	12	0.477	0.027	3	2	0.471	0.027	0	0	0.500	0.295	3	3	0.492	0.044
chrII	102053	T	C	0	0	0.500	0.229	0	0	0.500	0.354	1	3	0.500	0.183	11	6	0.511	0.023	6	7	0.483	0.026	3	9	0.470	0.027	0	2	0.500	0.295	6	7	0.486	0.043
chrII	103652	C	T	0	0	0.500	0.254	0	0	0.500	0.354	0	0	0.500	0.196	2	1	0.513	0.023	2	2	0.484	0.026	0	1	0.478	0.027	0	0	0.500	0.294	2	0	0.486	0.043
chrII	104641	T	C	0	0	0.500	0.254	0	0	0.500	0.354	0	2	0.500	0.196	0	2	0.518	0.023	0	0	0.489	0.026	0	0	0.483	0.026	0	0	0.500	0.256	1	0	0.483	0.043
chrII	104669	G	A	0	0	0.500	0.254	0	0	0.500	0.354	0	2	0.500	0.196	0	2	0.518	0.023	0	0	0.489	0.026	1	0	0.483	0.026	0	0	0.500	0.256	1	0	0.483	0.043
chrII	105289	A	G	0	0	0.500	0.253	0	0	0.500	0.354	0	0	0.500	0.211	0	5	0.511	0.023	0	1	0.492	0.026	1	1	0.483	0.026	0	0	0.500	0.256	0	0	0.483	0.042
chrII	105449	A	G	0	0	0.500	0.253	0	0	0.500	0.354	0	0	0.500	0.211	1	1	0.516	0.024	2	3	0.495	0.026	1	0	0.481	0.027	0	0	0.500	0.256	0	1	0.483	0.042
chrII	105799	C	T	0	2	0.500	0.253	1	0	0.500	0.354	0	0	0.500	0.211	9	3	0.516	0.024	2	7	0.495	0.027	8	1	0.488	0.027	0	0	0.500	0.256	0	2	0.484	0.042
chrII	106630	T	C	0	0	0.500	0.253	0	0	0.500	0.354	0	0	0.500	0.211	13	2	0.510	0.025	5	6	0.492	0.027	4	7	0.487	0.028	0	0	0.500	0.255	2	0	0.488	0.043
chrII	107123	A	T	0	0	0.500	0.253	0	0	0.500	0.354	0	0	0.500	0.230	4	4	0.510	0.025	1	3	0.495	0.027	2	5	0.492	0.027	0	0	0.500	0.255	0	1	0.475	0.042
chrII	107418	T	C	0	0	0.500	0.252	0	0	0.500	0.354	0	2	0.500	0.230	9	2	0.513	0.024	4	2	0.492	0.026	4	2	0.491	0.027	0	0	0.500	0.255	2	3	0.473	0.042
chrII	108182	A	G	0	0	0.500	0.252	0	0	0.500	0.354	0	2	0.500	0.256	4	0	0.510	0.024	4	0	0.494	0.026	8	0	0.492	0.028	3	0	0.500	0.255	8	0	0.472	0.042
chrII	108452	T	A	2	2	0.500	0.252	0	0	0.500	0.354	0	0	0.500	0.256	5	2	0.510	0.024	2	6	0.493	0.026	9	5	0.495	0.027	2	0	0.500	0.254	6	0	0.472	0.042
chrII	108667	C	T	0	0	0.500	0.252	0	0	0.500	0.354	0	0	0.500	0.256	2	2	0.507	0.024	3	3	0.493	0.026	4	5	0.495	0.027	1	0	0.500	0.254	3	0	0.472	0.042
chrII	110687	G	A	1	0	0.500	0.252	0	0	0.500	0.354	0	0	0.500	0.255	2	2	0.510	0.024	3	6	0.494	0.025	0	1	0.504	0.027	0	0	0.500	0.253	0	1	0.476	0.040
chrII	110746	T	C	2	0	0.500	0.252	0	0	0.500	0.354	0	0	0.500	0.255	1	0	0.510	0.024	1	2	0.494	0.025	0	1	0.504	0.027	0	0	0.500	0.253	0	2	0.476	0.040
chrII	111306	A	C	0	0	0.500	0.251	0	0	0.500	0.354	0	0	0.500	0.255	4	4	0.511	0.023	5	2	0.493	0.025	3	8	0.504	0.027	0	0	0.500	0.253	4	2	0.479	0.041
chrII	111763	T	C	2	0	0.500	0.251	0	0	0.500	0.354	0	2	0.500	0.255	5	8	0.511	0.023	4	8	0.493	0.025	1	2	0.505	0.027	0	0	0.500	0.253	2	0	0.479	0.041
chrII	111931	T	G	0	0	0.500	0.251	0	0	0.500	0.354	2	0	0.500	0.291	9	7	0.507	0.023	0	2	0.495	0.025	5	2	0.508	0.027	0	0	0.500	0.253	1	4	0.482	0.040
chrII	111999	T	C	0	0	0.500	0.251	0	0	0.500	0.354	3	0	0.500	0.291	4	7	0.507	0.023	2	2	0.495	0.025	4	5	0.508	0.027	0	0	0.500	0.253	2	3	0.482	0.040
chrII	112258	G	A	2	2	0.500	0.251	0	0	0.500	0.354	2	0	0.500	0.291	3	1	0.503	0.023	0	0	0.497	0.025	5	0	0.510	0.027	0	2	0.500	0.253	0	0	0.482	0.040
chrII	112335	C	A	0	0	0.500	0.251	0	0	0.500	0.354	1	0	0.500	0.291	3	0	0.503	0.023	5	4	0.497	0.025	0	0	0.510	0.027	1	2	0.500	0.253	0	0	0.482	0.040
chrII	112527	A	G	0	0	0.500	0.251	0	0	0.500	0.354	0	0	0.500	0.291	3	8	0.502	0.023	3	8	0.497	0.025	4	5	0.509	0.026	0	0	0.500	0.253	2	0	0.476	0.039
chrII	112684	C	A	2	0	0.500	0.251	0	0	0.500	0.354	0	7	0.500	0.291	4	4	0.502	0.023	0	5	0.497	0.025	1	3	0.509	0.026	0	0	0.500	0.253	1	6	0.476	0.039
chrII	112894	T	C	4	0	0.500	0.251	0	0	0.500	0.354	5	1	0.500	0.291	12	8	0.502	0.023	5	20	0.496	0.025	23	12	0.509	0.026	0	0	0.500	0.252	5	2	0.476	0.039
chrII	113452	C	T	0	2	0.500	0.252	0	0	0.500	0.354	0	0	0.500	0.291	9	4	0.499	0.023	1	1	0.495	0.025	0	6	0.517	0.027	0	0	0.500	0.252	2	0	0.482	0.040
chrII	113786	A	T	0	0	0.500	0.252	0	0	0.500	0.354	0	2	0.500	0.290	18	0	0.499	0.023	9	0	0.496	0.025	17	0	0.517	0.027	0	0	0.500	0.252	8	0	0.482	0.040
chrII	114307	T	G	0	0	0.500	0.252	0	0	0.500	0.354	1	0	0.500	0.290	1	4	0.499	0.023	5	0	0.497	0.025	3	2	0.517	0.027	0	0	0.500	0.252	3	0	0.480	0.040
chrII	114760	T	C	0	0	0.500	0.252	0	0	0.500	0.354	0	0	0.500	0.290	1	1	0.499	0.023	1	2	0.496	0.025	1	0	0.517	0.026	0	0	0.500	0.252	2	0	0.480	0.040
chrII	115774	G	A	0	0	0.500	0.252	0	0	0.500	0.354	2	0	0.500	0.289	7	5	0.500	0.023	5	3	0.498	0.025	5	3	0.516	0.026	0	2	0.500	0.252	5	0	0.477	0.039
chrII	116084	C	T	0	0	0.500	0.252	0	0	0.500	0.354	0	0	0.500	0.289	2	7	0.496	0.023	6	3	0.498	0.025	1	2	0.517	0.026	0	0	0.500	0.252	0	1	0.477	0.039
chrII	116102	G	A	0	0	0.500	0.252	0	0	0.500	0.354	0	0	0.500	0.289	1	3	0.496	0.023	3	3	0.498	0.025	1	3	0.517	0.026	0	0	0.500	0.252	0	1	0.477	0.039
chrII	116106	T	C	0	0	0.500	0.252	0	0	0.500	0.354	0	0	0.500	0.289	1	3	0.496	0.023	3	3	0.498	0.025	1	3	0.517	0.026	0	0	0.500	0.252	0	1	0.477	0.039
chrII	116441	G	A	1	0	0.500	0.227	0	0	0.500	0.354	0	0	0.500	0.289	19	15	0.500	0.022	11	10	0.500	0.025	5	21	0.510	0.026	1	2	0.500	0.252	8	6	0.480	0.038
chrII	116518	C	T	1	0	0.500	0.227	0	0	0.500	0.354	0	0	0.500	0.289	14	15	0.500	0.022	11	8	0.500	0.025	8	17	0.510	0.026	1	0	0.500	0.252	10	2	0.480	0.038
chrII	116701	C	T	0	0	0.500	0.227	0	0	0.500	0.354	3	4	0.500	0.289	12	15	0.500	0.022	6	6	0.500	0.025	9	2	0.510	0.026	0	2	0.500	0.252	8	4	0.480	0.038
chrII	116704	T	C	0	0	0.500	0.227	0	0	0.500	0.354	3	4	0.500	0.289	12	15	0.500	0.022	6	6	0.500	0.025	9	2	0.510	0.026	0	2	0.500	0.252	8	4	0.480	0.038
chrII	116707	A	T	0	0	0.500	0.227	0	0	0.500	0.354	3	4	0.500	0.289	12	15	0.500	0.022	6	6	0.500	0.025	9	2	0.510	0.026	0	2	0.500	0.252	8	4	0.480	0.038
chrII	116832	A	G	3	0	0.500	0.227	0	0	0.500	0.354	2	1	0.500	0.289	8	16	0.500	0.022	3	9	0.501	0.024	4	11	0.511	0.025	0	1	0.500	0.252	3	3	0.475	0.038
chrII	116848	G	T	0	0	0.500	0.227	0	0	0.500	0.354	2	1	0.500	0.289	6	15	0.500	0.022	6	6	0.501	0.024	4	9	0.511	0.025	0	0	0.500	0.252	2	2	0.475	0.038
chrII	116850	G	A	0	0	0.500	0.227	0	0	0.500	0.354	2	1	0.500	0.289	6	15	0.500	0.022	6	6	0.501	0.024	4	9	0.511	0.025	0	0	0.500	0.252	2	2	0.475	0.038
chrII	116939	G	A	2	1	0.500	0.227	0	0	0.500	0.354	0	1	0.500	0.289	2	13	0.500	0.022	7	3	0.501	0.024	6	6	0.511	0.025	0	0	0.500	0.252	3	6	0.474	0.038
chrII	116947	T	G	2	1	0.500	0.227	0	0	0.500	0.354	0	1	0.500	0.289	2	12	0.500	0.022	6	3	0.501	0.024	7	6	0.511	0.025	0	0	0.500	0.252	3	6	0.474	0.038
chrII	117298	A	G	0	0	0.500	0.227	0	0	0.500	0.354	0	0	0.500	0.289	1	1	0.500	0.022	1	8	0.501	0.024	2	4	0.510	0.025	0	0	0.500	0.252	2	2	0.474	0.038
chrII	117726	G	A	0	2	0.500	0.209	0	0	0.500	0.354	7	0	0.500	0.289	15	0	0.504	0.023	9	0	0.501	0.024	17	0	0.510	0.025	2	0	0.500	0.252	4	0	0.474	0.038
chrII	117972	G	A	0	0	0.500	0.209	0	0	0.500	0.354	2	2	0.500	0.289	9	8	0.504	0.022	5	5	0.501	0.024	11	7	0.510	0.025	0	0	0.500	0.252	0	3	0.474	0.038
chrII	118370	A	G	0	0	0.500	0.209	0	0	0.500	0.354	0	0	0.500	0.289	3	0	0.503	0.022	2	2	0.499	0.024	4	0	0.510	0.025	0	2	0.500	0.252	0	0	0.470	0.037
chrII	118818	C	A	0	0	0.500	0.209	0	0	0.500	0.354	0	2	0.500	0.289	7	6	0.503	0.022	0	0	0.497	0.024	5	2	0.508	0.026	0	0	0.500	0.252	1	0	0.470	0.037
chrII	118921	C	T	0	0	0.500	0.209	0	0	0.500	0.354	0	1	0.500	0.289	9	3	0.506	0.023	0	1	0.497	0.024	6	1	0.508	0.026	0	0	0.500	0.252	0	1	0.470	0.037
chrII	118953	C	T	0	2	0.500	0.209	0	0	0.500	0.354	0	0	0.500	0.289	11	9	0.503	0.022	0	2	0.500	0.024	4	1	0.508	0.025	0	0	0.500	0.252	4	4	0.470	0.037
chrII	118959	C	T	0	2	0.500	0.209	0	0	0.500	0.354	0	0	0.500	0.289	11	9	0.503	0.022	0	2	0.500	0.024	4	1	0.508	0.025	0	0	0.500	0.252	4	5	0.470	0.037
chrII	119103	T	G	0	0	0.500	0.209	0	0	0.500	0.354	0	0	0.500	0.290	1	0	0.503	0.022	1	3	0.500	0.024	1	1	0.508	0.025	0	0	0.500	0.252	0	2	0.470	0.037
chrII	119247	A	C	0	0	0.500	0.209	0	0	0.500	0.354	0	0	0.500	0.290	0	0	0.503	0.022	0	4	0.500	0.024	0	0	0.508	0.025	0	0	0.500	0.252	1	0	0.470	0.037
chrII	119345	T	C	0	0	0.500	0.209	0	0	0.500	0.354	0	1	0.500	0.290	2	2	0.507	0.023	0	5	0.500	0.024	3	0	0.508	0.025	0	0	0.500	0.252	1	0	0.470	0.037
chrII	119739	A	G	0	0	0.500	0.209	2	0	0.500	0.354	0	0	0.500	0.290	1	5	0.506	0.023	4	4	0.500	0.024	3	2	0.508	0.025	0	0	0.500	0.252	2	4	0.470	0.037
chrII	120170	G	A	0	0	0.500	0.209	0	0	0.500	0.354	0	0	0.500	0.290	0	2	0.504	0.022	1	1	0.505	0.024	3	0	0.507	0.025	0	0	0.500	0.253	0	0	0.474	0.036
chrII	120369	G	C	0	2	0.500	0.209	0	0	0.500	0.354	0	0	0.500	0.290	0	0	0.502	0.023	3	1	0.504	0.024	2	0	0.507	0.025	0	0	0.500	0.253	0	0	0.474	0.036
chrII	120427	C	T	0	1	0.500	0.209	0	0	0.500	0.354	0	0	0.500	0.290	0	0	0.502	0.023	2	2	0.504	0.024	1	0	0.507	0.025	0	0	0.500	0.253	0	0	0.474	0.036
chrII	120430	G	A	0	1	0.500	0.209	0	0	0.500	0.354	0	0	0.500	0.290	0	0	0.502	0.023	2	2	0.504	0.024	1	0	0.507	0.025	0	0	0.500	0.253	0	0	0.474	0.036
chrII	120437	C	A	0	1	0.500	0.209	0	0	0.500	0.354	0	0	0.500	0.290	0	1	0.502	0.023	1	2	0.504	0.024	0	0	0.507	0.025	0	0	0.500	0.253	0	0	0.474	0.036
chrII	120585	A	G	0	2	0.500	0.209	0	0	0.500	0.354	0	0	0.500	0.290	0	2	0.501	0.022	0	2	0.503	0.024	1	0	0.506	0.025	0	0	0.500	0.253	0	1	0.474	0.036
chrII	120630	G	A	2	0	0.500	0.209	0	0	0.500	0.354	0	0	0.500	0.290	3	5	0.501	0.022	2	3	0.503	0.024	4	2	0.506	0.025	0	0	0.500	0.253	3	0	0.474	0.036
chrII	120888	G	C	0	0	0.500	0.209	0	0	0.500	0.354	0	0	0.500	0.290	3	3	0.501	0.022	2	4	0.503	0.024	0	0	0.506	0.025	0	0	0.500	0.253	0	0	0.474	0.036
chrII	121101	C	T	0	0	0.500	0.209	0	0	0.500	0.354	2	0	0.500	0.290	0	2	0.501	0.022	6	0	0.503	0.024	1	2	0.504	0.024	0	0	0.500	0.253	0	4	0.472	0.036
chrII	121421	G	A	0	0	0.500	0.209	0	0	0.500	0.354	1	0	0.500	0.291	2	1	0.502	0.022	3	3	0.502	0.023	0	4	0.503	0.024	0	0	0.500	0.253	6	2	0.472	0.036
chrII	121809	C	T	0	0	0.500	0.209	0	0	0.500	0.354	1	0	0.500	0.255	6	2	0.504	0.022	1	2	0.501	0.023	2	4	0.503	0.024	0	0	0.500	0.253	3	0	0.472	0.036
chrII	121848	C	T	0	0	0.500	0.209	0	0	0.500	0.354	1	0	0.500	0.255	7	2	0.504	0.022	0	2	0.501	0.023	2	4	0.503	0.024	0	0	0.500	0.253	2	0	0.472	0.036
chrII	121908	G	A	0	0	0.500	0.209	0	0	0.500	0.354	0	0	0.500	0.255	3	3	0.504	0.022	0	1	0.501	0.023	2	5	0.503	0.024	0	0	0.500	0.253	1	0	0.472	0.036
chrII	123008	G	A	1	0	0.500	0.209	0	0	0.500	0.354	0	2	0.500	0.255	16	15	0.507	0.022	14	8	0.496	0.023	7	9	0.503	0.024	0	0	0.500	0.253	6	11	0.467	0.036
chrII	123103	T	A	4	0	0.500	0.209	0	0	0.500	0.354	0	2	0.500	0.255	8	13	0.507	0.022	10	11	0.496	0.023	10	5	0.503	0.024	0	2	0.500	0.253	5	7	0.467	0.036
chrII	123764	G	A	0	0	0.500	0.209	0	0	0.500	0.354	0	0	0.500	0.255	5	4	0.503	0.022	0	3	0.501	0.023	4	2	0.499	0.024	0	0	0.500	0.253	0	2	0.466	0.036
chrII	123800	C	T	0	0	0.500	0.209	0	0	0.500	0.354	0	0	0.500	0.255	2	3	0.503	0.022	0	4	0.501	0.023	7	4	0.499	0.024	0	0	0.500	0.253	0	4	0.466	0.036
chrII	123889	A	G	0	0	0.500	0.209	0	0	0.500	0.354	0	0	0.500	0.230	3	7	0.503	0.022	2	2	0.501	0.023	7	4	0.499	0.024	0	0	0.500	0.253	4	2	0.466	0.036
chrII	123940	C	T	0	0	0.500	0.209	0	0	0.500	0.354	0	0	0.500	0.230	4	9	0.503	0.022	2	4	0.501	0.023	8	5	0.499	0.024	0	0	0.500	0.253	4	2	0.466	0.036
chrII	124174	C	G	0	0	0.500	0.209	0	0	0.500	0.354	0	0	0.500	0.230	1	2	0.503	0.022	4	3	0.501	0.023	7	0	0.499	0.024	0	0	0.500	0.253	0	4	0.466	0.036
chrII	124286	C	A	0	0	0.500	0.209	0	0	0.500	0.354	0	0	0.500	0.230	3	0	0.503	0.022	0	3	0.501	0.023	0	2	0.499	0.024	0	0	0.500	0.253	0	2	0.466	0.036
chrII	124505	A	G	0	0	0.500	0.209	0	0	0.500	0.354	0	0	0.500	0.230	1	4	0.501	0.022	4	0	0.501	0.023	1	2	0.499	0.024	0	0	0.500	0.253	2	2	0.466	0.036
chrII	124932	T	C	0	0	0.500	0.210	0	2	0.500	0.354	0	0	0.500	0.230	1	6	0.497	0.022	4	3	0.502	0.024	9	6	0.499	0.024	1	1	0.500	0.253	2	3	0.466	0.037
chrII	124959	A	C	0	0	0.500	0.210	0	2	0.500	0.354	0	0	0.500	0.230	0	9	0.497	0.022	5	3	0.502	0.024	9	9	0.499	0.024	0	3	0.500	0.253	2	2	0.466	0.037
chrII	124966	A	T	0	0	0.500	0.210	0	2	0.500	0.354	0	0	0.500	0.230	0	9	0.497	0.022	5	3	0.502	0.024	9	6	0.499	0.024	1	2	0.500	0.253	2	2	0.466	0.037
chrII	124993	A	G	0	0	0.500	0.210	0	2	0.500	0.354	0	0	0.500	0.230	9	0	0.497	0.022	6	0	0.502	0.024	13	0	0.499	0.024	3	0	0.500	0.253	6	0	0.466	0.037
chrII	125022	A	G	0	2	0.500	0.210	0	1	0.500	0.354	0	2	0.500	0.230	2	11	0.497	0.022	6	11	0.502	0.024	9	6	0.499	0.024	0	0	0.500	0.253	3	2	0.466	0.037
chrII	125552	T	C	2	0	0.500	0.210	0	0	0.500	0.354	0	0	0.500	0.210	2	6	0.498	0.021	6	5	0.500	0.023	7	1	0.497	0.023	0	0	0.500	0.254	1	0	0.464	0.036
chrII	126263	T	C	1	0	0.500	0.210	0	0	0.500	0.354	0	0	0.500	0.210	4	8	0.499	0.021	2	6	0.500	0.023	4	7	0.495	0.023	0	0	0.500	0.254	3	3	0.461	0.035
chrII	126335	G	A	3	0	0.500	0.210	0	0	0.500	0.354	0	2	0.500	0.195	13	12	0.499	0.021	6	17	0.500	0.023	10	13	0.497	0.023	0	0	0.500	0.254	5	5	0.461	0.035
chrII	126692	G	T	0	0	0.500	0.210	0	0	0.500	0.354	0	0	0.500	0.195	1	3	0.499	0.021	0	4	0.500	0.023	8	3	0.497	0.023	0	0	0.500	0.254	3	3	0.461	0.035
chrII	126735	A	G	0	0	0.500	0.210	0	0	0.500	0.354	0	1	0.500	0.195	0	3	0.499	0.021	0	6	0.500	0.023	6	3	0.497	0.023	0	0	0.500	0.254	3	4	0.461	0.035
chrII	126836	G	A	0	0	0.500	0.210	0	0	0.500	0.354	0	1	0.500	0.195	2	8	0.499	0.021	3	2	0.500	0.023	3	0	0.497	0.023	0	0	0.500	0.254	3	2	0.461	0.035
chrII	127964	C	T	0	1	0.500	0.210	0	0	0.500	0.354	0	0	0.500	0.195	6	6	0.502	0.021	11	1	0.501	0.023	7	4	0.497	0.022	0	0	0.500	0.255	2	4	0.459	0.035
chrII	128257	A	G	0	0	0.500	0.210	0	2	0.500	0.354	0	1	0.500	0.195	2	10	0.502	0.021	6	6	0.502	0.023	5	8	0.500	0.023	0	0	0.500	0.255	2	3	0.459	0.035
chrII	128423	G	A	0	0	0.500	0.210	0	0	0.500	0.354	0	0	0.500	0.195	8	6	0.502	0.021	5	10	0.502	0.023	4	8	0.498	0.022	1	0	0.500	0.255	0	4	0.458	0.035
chrII	128479	T	G	0	0	0.500	0.210	0	0	0.500	0.354	0	1	0.500	0.195	9	10	0.502	0.021	6	10	0.502	0.023	2	6	0.498	0.022	0	2	0.500	0.255	1	6	0.458	0.035
chrII	128480	T	A	0	0	0.500	0.210	0	0	0.500	0.354	0	1	0.500	0.195	9	10	0.502	0.021	6	10	0.502	0.023	2	6	0.498	0.022	0	2	0.500	0.255	1	6	0.458	0.035
chrII	128547	A	G	0	1	0.500	0.210	0	0	0.500	0.354	0	0	0.500	0.195	5	8	0.502	0.021	3	4	0.502	0.023	6	0	0.498	0.022	0	2	0.500	0.255	6	3	0.458	0.035
chrII	128669	A	G	0	2	0.500	0.210	0	0	0.500	0.354	0	0	0.500	0.195	5	6	0.502	0.021	0	3	0.502	0.023	8	1	0.498	0.022	0	0	0.500	0.255	2	0	0.461	0.034
chrII	129235	T	C	0	0	0.500	0.210	0	0	0.500	0.354	0	0	0.500	0.195	7	5	0.500	0.021	1	0	0.499	0.023	2	6	0.498	0.022	0	0	0.500	0.255	0	0	0.466	0.034
chrII	129254	C	T	0	0	0.500	0.210	0	0	0.500	0.354	0	0	0.500	0.195	9	5	0.500	0.021	1	0	0.499	0.023	2	7	0.498	0.022	0	0	0.500	0.255	0	0	0.466	0.034
chrII	129308	T	A	0	0	0.500	0.210	0	0	0.500	0.354	0	0	0.500	0.195	7	3	0.500	0.021	0	1	0.497	0.023	0	7	0.495	0.022	0	0	0.500	0.255	0	0	0.468	0.034
chrII	129347	G	A	0	0	0.500	0.210	0	0	0.500	0.354	0	0	0.500	0.195	5	0	0.500	0.021	1	2	0.497	0.023	2	9	0.495	0.022	0	0	0.500	0.255	0	2	0.468	0.034
chrII	129386	T	C	0	0	0.500	0.210	0	0	0.500	0.354	0	0	0.500	0.195	4	1	0.500	0.021	2	3	0.497	0.023	8	6	0.495	0.022	0	0	0.500	0.255	0	4	0.468	0.034
chrII	129668	C	T	0	0	0.500	0.210	0	0	0.500	0.354	0	2	0.500	0.195	2	4	0.500	0.021	5	0	0.497	0.023	0	7	0.495	0.022	0	0	0.500	0.256	2	0	0.468	0.034
chrII	129692	C	T	0	0	0.500	0.210	0	0	0.500	0.354	0	0	0.500	0.195	2	2	0.500	0.021	2	0	0.497	0.023	0	6	0.495	0.022	0	0	0.500	0.256	2	0	0.468	0.034
chrII	129791	T	A	0	0	0.500	0.229	0	0	0.500	0.354	0	0	0.500	0.195	1	0	0.499	0.021	0	1	0.495	0.023	0	4	0.491	0.023	0	0	0.500	0.256	0	0	0.469	0.033
chrII	130349	G	A	0	2	0.500	0.229	0	0	0.500	0.354	0	0	0.500	0.195	6	6	0.496	0.021	6	3	0.495	0.023	4	12	0.491	0.023	0	0	0.500	0.256	0	0	0.469	0.033
chrII	130370	G	T	0	1	0.500	0.229	0	0	0.500	0.354	0	1	0.500	0.195	9	7	0.496	0.021	6	2	0.495	0.023	3	12	0.491	0.023	0	0	0.500	0.256	2	0	0.469	0.033
chrII	130407	A	G	0	0	0.500	0.229	0	0	0.500	0.354	0	1	0.500	0.195	10	7	0.496	0.021	5	1	0.495	0.023	3	13	0.491	0.023	0	0	0.500	0.256	2	2	0.469	0.033
chrII	130769	C	T	0	0	0.500	0.229	0	0	0.500	0.354	2	0	0.500	0.195	2	1	0.492	0.020	5	6	0.495	0.023	3	3	0.492	0.023	0	2	0.500	0.256	0	2	0.470	0.033
chrII	130988	T	C	2	0	0.500	0.229	0	0	0.500	0.354	0	2	0.500	0.195	7	2	0.490	0.020	5	3	0.495	0.023	7	3	0.492	0.023	0	0	0.500	0.256	1	2	0.470	0.033
chrII	131020	A	G	2	0	0.500	0.229	0	0	0.500	0.354	2	0	0.500	0.195	7	4	0.490	0.020	2	4	0.495	0.023	7	2	0.493	0.022	0	0	0.500	0.256	1	4	0.470	0.033
chrII	131051	G	A	1	0	0.500	0.229	0	0	0.500	0.354	0	0	0.500	0.195	6	5	0.490	0.020	2	2	0.495	0.023	9	2	0.493	0.022	0	0	0.500	0.256	0	5	0.470	0.033
chrII	131705	G	A	0	3	0.500	0.229	0	0	0.500	0.354	1	0	0.500	0.195	4	1	0.486	0.020	4	9	0.494	0.023	6	4	0.497	0.022	0	0	0.500	0.256	4	3	0.469	0.032
chrII	131783	G	A	0	2	0.500	0.229	0	0	0.500	0.354	0	0	0.500	0.195	9	1	0.486	0.020	3	6	0.494	0.023	4	5	0.498	0.022	0	0	0.500	0.257	0	2	0.469	0.032
chrII	132280	T	C	0	0	0.500	0.229	0	0	0.500	0.354	1	0	0.500	0.195	6	5	0.486	0.020	2	4	0.495	0.023	2	11	0.501	0.022	0	0	0.500	0.257	3	0	0.469	0.032
chrII	132482	G	A	0	0	0.500	0.229	0	0	0.500	0.354	1	0	0.500	0.195	4	12	0.486	0.020	0	5	0.495	0.023	4	3	0.501	0.022	0	0	0.500	0.257	0	3	0.469	0.032
chrII	132564	T	C	0	0	0.500	0.229	0	0	0.500	0.354	0	1	0.500	0.195	1	9	0.486	0.020	0	6	0.495	0.023	2	1	0.501	0.022	0	0	0.500	0.257	0	0	0.469	0.032
chrII	132576	G	A	0	0	0.500	0.229	0	0	0.500	0.354	0	2	0.500	0.195	1	7	0.486	0.020	0	4	0.495	0.023	2	1	0.501	0.022	0	0	0.500	0.257	0	0	0.469	0.032
chrII	132945	A	G	0	0	0.500	0.229	0	0	0.500	0.354	0	0	0.500	0.194	4	5	0.489	0.020	4	5	0.495	0.023	6	3	0.499	0.022	0	0	0.500	0.257	2	1	0.463	0.032
chrII	132975	T	A	0	0	0.500	0.229	0	0	0.500	0.354	0	0	0.500	0.194	3	4	0.489	0.020	6	7	0.495	0.023	5	4	0.499	0.022	0	0	0.500	0.257	0	4	0.463	0.032
chrII	133163	G	C	0	1	0.500	0.229	0	0	0.500	0.354	0	0	0.500	0.194	4	7	0.492	0.020	8	3	0.499	0.023	4	2	0.498	0.022	0	0	0.500	0.257	2	2	0.463	0.032
chrII	133239	C	T	0	0	0.500	0.229	0	0	0.500	0.354	0	0	0.500	0.194	4	8	0.492	0.020	2	3	0.499	0.023	0	2	0.498	0.022	0	0	0.500	0.257	2	3	0.463	0.032
chrII	133263	A	C	0	0	0.500	0.229	0	0	0.500	0.354	0	0	0.500	0.194	5	5	0.492	0.020	2	3	0.499	0.023	1	2	0.498	0.022	1	0	0.500	0.257	2	3	0.463	0.032
chrII	133595	A	G	0	0	0.500	0.254	0	0	0.500	0.354	0	0	0.500	0.194	11	12	0.494	0.020	2	9	0.499	0.023	6	6	0.499	0.022	0	2	0.500	0.257	3	7	0.464	0.033
chrII	133612	A	G	0	0	0.500	0.254	0	0	0.500	0.354	0	0	0.500	0.194	11	13	0.494	0.020	3	8	0.498	0.023	6	6	0.499	0.022	0	2	0.500	0.295	5	7	0.464	0.033
chrII	133742	C	T	0	0	0.500	0.254	0	0	0.500	0.354	0	2	0.500	0.194	4	3	0.493	0.020	2	9	0.498	0.023	1	0	0.498	0.022	0	0	0.500	0.295	1	5	0.464	0.033
chrII	133779	C	T	0	0	0.500	0.254	0	0	0.500	0.354	0	0	0.500	0.194	0	3	0.493	0.020	2	3	0.498	0.023	3	2	0.499	0.022	0	2	0.500	0.295	0	2	0.464	0.033
chrII	133938	A	C	0	0	0.500	0.254	0	0	0.500	0.354	0	0	0.500	0.194	0	0	0.493	0.020	0	0	0.498	0.023	0	0	0.499	0.022	0	2	0.500	0.295	0	0	0.464	0.033
chrII	134090	A	G	0	0	0.500	0.254	0	0	0.500	0.354	0	0	0.500	0.194	4	2	0.493	0.020	3	1	0.498	0.023	0	2	0.499	0.022	0	0	0.500	0.295	0	2	0.464	0.033
chrII	135183	A	C	0	0	0.500	0.254	0	0	0.500	0.354	0	0	0.500	0.194	0	4	0.491	0.020	3	1	0.498	0.023	6	1	0.495	0.022	0	0	0.500	0.296	1	2	0.464	0.033
chrII	135214	G	A	0	0	0.500	0.254	0	0	0.500	0.354	0	0	0.500	0.194	0	3	0.491	0.020	2	1	0.498	0.023	5	2	0.495	0.022	0	0	0.500	0.296	2	2	0.462	0.032
chrII	135402	C	T	0	0	0.500	0.254	0	0	0.500	0.354	2	0	0.500	0.194	0	11	0.491	0.020	7	1	0.498	0.023	4	4	0.495	0.022	2	0	0.500	0.296	5	0	0.462	0.032
chrII	135630	T	A	0	0	0.500	0.254	0	0	0.500	0.354	1	0	0.500	0.194	4	4	0.491	0.020	2	5	0.498	0.023	0	2	0.495	0.022	0	0	0.500	0.296	0	1	0.462	0.032
chrII	135667	A	C	0	0	0.500	0.254	0	0	0.500	0.354	2	0	0.500	0.194	2	5	0.491	0.020	5	6	0.498	0.023	0	3	0.495	0.022	0	0	0.500	0.296	0	2	0.462	0.032
chrII	135827	G	A	0	1	0.500	0.254	2	0	0.500	0.354	0	0	0.500	0.194	5	2	0.491	0.020	4	0	0.498	0.023	9	2	0.495	0.022	0	0	0.500	0.296	0	4	0.462	0.032
chrII	135923	C	T	0	1	0.500	0.254	1	0	0.500	0.354	0	0	0.500	0.194	5	6	0.491	0.020	2	2	0.498	0.023	5	3	0.494	0.022	0	0	0.500	0.296	0	2	0.462	0.032
chrII	136582	C	G	0	0	0.500	0.253	0	0	0.500	0.354	0	0	0.500	0.194	1	0	0.491	0.020	0	1	0.498	0.023	1	3	0.494	0.022	0	0	0.500	0.296	0	0	0.462	0.032
chrII	136632	T	G	0	0	0.500	0.253	0	0	0.500	0.354	0	0	0.500	0.194	3	0	0.491	0.020	0	2	0.498	0.023	1	4	0.494	0.022	0	0	0.500	0.296	1	2	0.462	0.032
chrII	136998	A	G	0	0	0.500	0.253	0	0	0.500	0.354	0	0	0.500	0.194	0	5	0.491	0.020	6	0	0.499	0.023	3	2	0.494	0.022	0	0	0.500	0.296	1	6	0.462	0.032
chrII	137194	C	T	0	0	0.500	0.228	0	0	0.500	0.354	0	2	0.500	0.194	13	2	0.488	0.020	6	2	0.495	0.023	6	9	0.492	0.022	0	0	0.500	0.297	4	3	0.462	0.032
chrII	137272	T	C	2	0	0.500	0.228	0	0	0.500	0.354	0	0	0.500	0.194	11	6	0.488	0.020	8	6	0.495	0.023	3	16	0.492	0.022	0	0	0.500	0.297	2	0	0.462	0.032
chrII	137341	C	T	2	2	0.500	0.228	0	0	0.500	0.354	0	1	0.500	0.194	13	15	0.488	0.020	9	5	0.495	0.023	5	10	0.492	0.022	0	0	0.500	0.297	5	0	0.462	0.032
chrII	137801	T	C	2	0	0.500	0.228	0	0	0.500	0.354	0	0	0.500	0.194	2	2	0.489	0.020	4	3	0.494	0.023	3	2	0.496	0.022	0	0	0.500	0.359	2	5	0.459	0.033
chrII	137859	T	G	0	0	0.500	0.228	0	0	0.500	0.354	0	0	0.500	0.194	2	7	0.489	0.020	1	0	0.494	0.023	3	4	0.496	0.022	0	0	0.500	0.359	0	3	0.459	0.033
chrII	137868	A	G	0	0	0.500	0.228	0	0	0.500	0.354	0	0	0.500	0.194	2	7	0.489	0.020	0	0	0.494	0.023	3	6	0.496	0.022	0	0	0.500	0.359	2	3	0.459	0.033
chrII	137948	A	G	0	2	0.500	0.228	0	0	0.500	0.354	0	0	0.500	0.194	2	2	0.485	0.020	2	2	0.491	0.024	7	2	0.496	0.022	0	0	0.500	0.359	2	3	0.458	0.033
chrII	137954	A	G	0	2	0.500	0.228	0	0	0.500	0.354	0	0	0.500	0.194	2	2	0.485	0.020	2	2	0.491	0.024	7	2	0.496	0.022	0	0	0.500	0.359	2	3	0.458	0.033
chrII	138346	T	C	1	0	0.500	0.209	0	0	0.500	0.354	0	3	0.500	0.208	0	5	0.489	0.020	0	3	0.496	0.023	2	3	0.499	0.022	0	0	0.500	0.359	0	0	0.454	0.033
chrII	138529	G	T	1	2	0.500	0.228	0	0	0.500	0.354	2	0	0.500	0.208	2	6	0.489	0.020	5	2	0.493	0.024	2	5	0.498	0.022	0	0	0.500	0.360	2	0	0.457	0.034
chrII	138835	A	G	0	0	0.500	0.228	0	0	0.500	0.354	0	0	0.500	0.208	5	5	0.489	0.020	0	5	0.490	0.023	0	1	0.498	0.022	0	1	0.500	0.360	3	0	0.457	0.034
chrII	139079	T	G	0	0	0.500	0.228	0	0	0.500	0.354	0	0	0.500	0.208	11	12	0.487	0.020	5	7	0.491	0.023	9	2	0.501	0.022	0	0	0.500	0.360	2	4	0.462	0.033
chrII	140021	C	T	0	0	0.500	0.228	0	0	0.500	0.354	0	0	0.500	0.208	2	5	0.488	0.020	6	3	0.487	0.023	3	3	0.499	0.022	0	0	0.500	0.297	2	0	0.461	0.033
chrII	140061	T	C	0	0	0.500	0.228	0	0	0.500	0.354	0	0	0.500	0.208	3	5	0.488	0.020	5	2	0.487	0.023	3	3	0.499	0.022	0	0	0.500	0.297	3	0	0.460	0.033
chrII	140383	A	G	0	2	0.500	0.228	0	0	0.500	0.354	0	0	0.500	0.208	1	6	0.487	0.020	5	2	0.488	0.023	2	6	0.501	0.022	2	0	0.500	0.297	0	1	0.460	0.033
chrII	140643	C	A	0	0	0.500	0.228	0	0	0.500	0.354	1	0	0.500	0.207	3	8	0.486	0.020	1	4	0.488	0.023	2	2	0.499	0.022	0	0	0.500	0.297	2	0	0.460	0.033
chrII	140863	G	T	0	0	0.500	0.228	0	0	0.500	0.354	0	0	0.500	0.207	0	5	0.486	0.020	6	3	0.488	0.023	5	3	0.499	0.022	0	0	0.500	0.297	3	2	0.460	0.033
chrII	141015	G	A	0	0	0.500	0.228	0	0	0.500	0.354	0	0	0.500	0.207	2	1	0.486	0.020	0	1	0.488	0.023	2	2	0.499	0.022	0	0	0.500	0.297	1	1	0.460	0.033
chrII	141051	T	A	0	0	0.500	0.228	0	0	0.500	0.354	0	0	0.500	0.207	2	1	0.486	0.020	0	0	0.488	0.023	2	4	0.499	0.022	0	0	0.500	0.297	0	1	0.460	0.033
chrII	141175	C	T	0	0	0.500	0.228	0	0	0.500	0.354	0	2	0.500	0.207	2	8	0.486	0.020	5	1	0.488	0.023	2	5	0.499	0.022	0	0	0.500	0.297	0	1	0.460	0.033
chrII	141191	G	A	0	0	0.500	0.228	0	0	0.500	0.354	0	2	0.500	0.207	4	7	0.486	0.020	6	2	0.488	0.023	1	4	0.499	0.022	0	0	0.500	0.297	1	1	0.459	0.033
chrII	141207	A	G	0	0	0.500	0.228	0	0	0.500	0.354	0	1	0.500	0.207	5	8	0.486	0.020	4	2	0.488	0.023	1	5	0.499	0.022	0	0	0.500	0.297	1	1	0.459	0.033
chrII	141215	C	T	0	0	0.500	0.228	0	0	0.500	0.354	0	0	0.500	0.207	4	8	0.486	0.020	4	2	0.488	0.023	1	5	0.499	0.022	0	0	0.500	0.297	1	1	0.459	0.033
chrII	141553	C	T	0	0	0.500	0.228	0	0	0.500	0.354	0	0	0.500	0.207	2	3	0.487	0.020	2	5	0.488	0.024	1	0	0.498	0.022	0	0	0.500	0.297	0	0	0.462	0.033
chrII	141579	C	T	0	0	0.500	0.228	0	0	0.500	0.354	1	0	0.500	0.207	4	4	0.487	0.020	4	5	0.488	0.024	2	3	0.498	0.022	0	0	0.500	0.297	0	0	0.462	0.033
chrII	141987	A	T	0	0	0.500	0.228	0	0	0.500	0.354	0	0	0.500	0.207	0	0	0.488	0.020	2	0	0.489	0.024	0	1	0.496	0.022	0	0	0.500	0.297	1	2	0.462	0.033
chrII	142133	C	T	0	0	0.500	0.228	0	0	0.500	0.354	0	1	0.500	0.207	5	0	0.488	0.020	0	0	0.486	0.023	1	2	0.496	0.022	0	0	0.500	0.297	1	0	0.462	0.033
chrII	142181	C	T	2	0	0.500	0.228	0	0	0.500	0.354	0	0	0.500	0.207	3	2	0.488	0.020	1	2	0.488	0.024	2	2	0.496	0.022	0	0	0.500	0.297	2	0	0.462	0.033
chrII	142186	G	A	2	0	0.500	0.228	0	0	0.500	0.354	0	0	0.500	0.207	3	2	0.488	0.020	1	2	0.488	0.024	2	1	0.496	0.022	0	0	0.500	0.297	2	0	0.462	0.033
chrII	142364	A	G	3	0	0.500	0.228	0	0	0.500	0.354	0	0	0.500	0.207	12	6	0.489	0.020	9	21	0.491	0.023	9	11	0.496	0.022	0	0	0.500	0.297	7	2	0.460	0.033
chrII	142804	C	G	0	0	0.500	0.228	0	0	0.500	0.354	1	1	0.500	0.206	7	4	0.486	0.020	5	6	0.490	0.023	1	5	0.500	0.022	0	1	0.500	0.297	2	0	0.459	0.033
chrII	143298	A	T	0	0	0.500	0.228	0	0	0.500	0.354	0	0	0.500	0.206	3	0	0.484	0.020	0	3	0.490	0.023	0	0	0.502	0.022	0	0	0.500	0.297	2	0	0.462	0.032
chrII	143327	C	T	0	0	0.500	0.228	0	0	0.500	0.354	0	0	0.500	0.206	3	0	0.483	0.019	0	4	0.493	0.023	0	3	0.499	0.022	0	0	0.500	0.297	2	0	0.462	0.032
chrII	143335	C	G	0	0	0.500	0.228	0	0	0.500	0.354	0	0	0.500	0.206	3	1	0.483	0.019	0	4	0.493	0.023	0	5	0.499	0.022	0	0	0.500	0.297	2	0	0.462	0.032
chrII	143491	T	C	0	0	0.500	0.228	0	0	0.500	0.354	0	4	0.500	0.206	5	3	0.483	0.019	0	6	0.493	0.023	1	4	0.499	0.022	0	0	0.500	0.297	1	2	0.462	0.032
chrII	143613	A	G	0	0	0.500	0.228	0	0	0.500	0.354	0	1	0.500	0.206	3	0	0.483	0.019	2	1	0.493	0.023	1	2	0.499	0.022	0	0	0.500	0.297	1	0	0.462	0.032
chrII	144820	T	G	0	0	0.500	0.228	0	0	0.500	0.354	0	0	0.500	0.206	3	6	0.480	0.019	2	0	0.488	0.023	3	6	0.504	0.021	0	0	0.500	0.297	1	3	0.463	0.032
chrII	144853	G	A	0	0	0.500	0.228	0	0	0.500	0.354	0	0	0.500	0.206	2	6	0.482	0.020	1	3	0.488	0.023	0	6	0.500	0.022	0	0	0.500	0.297	1	1	0.464	0.033
chrII	144937	T	C	0	0	0.500	0.228	0	0	0.500	0.354	1	2	0.500	0.206	0	3	0.481	0.020	3	3	0.488	0.023	5	7	0.501	0.022	0	0	0.500	0.297	4	1	0.464	0.033
chrII	144991	A	G	0	0	0.500	0.228	0	0	0.500	0.354	2	0	0.500	0.206	1	7	0.479	0.020	2	3	0.488	0.023	4	3	0.501	0.022	0	0	0.500	0.297	2	1	0.464	0.033
chrII	145474	A	G	1	0	0.500	0.228	0	1	0.500	0.354	1	0	0.500	0.206	2	5	0.481	0.020	1	4	0.487	0.023	1	11	0.499	0.022	0	0	0.500	0.297	0	3	0.459	0.033
chrII	145486	A	G	1	0	0.500	0.228	0	1	0.500	0.354	0	0	0.500	0.206	3	5	0.481	0.020	1	4	0.487	0.023	2	13	0.499	0.022	0	0	0.500	0.297	0	2	0.459	0.033
chrII	146099	C	T	0	0	0.500	0.228	0	0	0.500	0.354	0	0	0.500	0.206	4	5	0.482	0.020	1	0	0.483	0.023	2	0	0.500	0.022	0	0	0.500	0.360	3	0	0.462	0.034
chrII	146107	C	A	0	0	0.500	0.228	0	0	0.500	0.354	0	0	0.500	0.206	2	6	0.481	0.020	2	0	0.483	0.023	2	0	0.502	0.022	0	0	0.500	0.360	3	0	0.462	0.033
chrII	146113	A	T	0	0	0.500	0.228	0	0	0.500	0.354	0	0	0.500	0.206	2	5	0.481	0.020	2	0	0.483	0.023	2	0	0.502	0.022	0	0	0.500	0.360	3	0	0.462	0.033
chrII	146114	C	T	0	0	0.500	0.228	0	0	0.500	0.354	0	0	0.500	0.206	2	5	0.481	0.020	2	0	0.483	0.023	2	0	0.502	0.022	0	0	0.500	0.360	3	0	0.462	0.033
chrII	146129	T	A	0	0	0.500	0.228	0	0	0.500	0.354	0	0	0.500	0.206	2	4	0.481	0.020	2	0	0.483	0.023	3	0	0.502	0.022	0	0	0.500	0.360	3	0	0.462	0.033
chrII	146169	G	A	0	0	0.500	0.228	0	0	0.500	0.354	0	0	0.500	0.206	1	2	0.481	0.020	2	0	0.483	0.023	3	0	0.502	0.022	0	0	0.500	0.360	1	0	0.462	0.033
chrII	146217	T	G	0	0	0.500	0.228	0	0	0.500	0.354	0	0	0.500	0.206	1	3	0.481	0.020	0	0	0.483	0.023	2	0	0.502	0.022	0	0	0.500	0.360	3	0	0.462	0.033
chrII	146333	G	A	0	2	0.500	0.228	0	0	0.500	0.354	1	0	0.500	0.206	3	3	0.482	0.019	1	0	0.483	0.023	4	1	0.502	0.022	0	0	0.500	0.360	1	2	0.462	0.033
chrII	146444	C	T	2	0	0.500	0.228	0	0	0.500	0.354	1	1	0.500	0.206	6	4	0.482	0.019	5	7	0.483	0.023	5	7	0.502	0.022	0	1	0.500	0.360	5	5	0.462	0.033
chrII	146609	G	A	2	0	0.500	0.228	0	0	0.500	0.354	0	4	0.500	0.206	9	6	0.482	0.019	1	6	0.483	0.023	1	5	0.502	0.022	0	0	0.500	0.360	2	7	0.462	0.033
chrII	146672	G	T	2	0	0.500	0.228	0	0	0.500	0.354	0	0	0.500	0.206	5	3	0.481	0.019	3	3	0.486	0.023	2	4	0.500	0.022	0	0	0.500	0.360	2	4	0.459	0.033
chrII	146699	G	A	2	0	0.500	0.228	0	0	0.500	0.354	0	0	0.500	0.206	3	2	0.481	0.019	3	3	0.486	0.023	2	3	0.500	0.022	0	0	0.500	0.360	2	4	0.459	0.033
chrII	146838	A	T	0	0	0.500	0.228	0	0	0.500	0.354	2	0	0.500	0.206	6	4	0.481	0.019	0	0	0.486	0.023	2	3	0.500	0.022	0	0	0.500	0.359	3	2	0.459	0.033
chrII	147189	T	C	0	0	0.500	0.209	0	0	0.500	0.354	0	0	0.500	0.206	3	3	0.481	0.019	4	4	0.486	0.023	0	4	0.503	0.022	0	0	0.500	0.359	1	1	0.459	0.033
chrII	147337	A	T	0	0	0.500	0.195	3	0	0.500	0.354	2	2	0.500	0.206	7	10	0.481	0.019	2	1	0.485	0.023	7	5	0.502	0.021	0	0	0.500	0.359	2	2	0.459	0.033
chrII	148429	C	T	0	0	0.500	0.194	0	0	0.500	0.354	0	2	0.500	0.206	10	0	0.483	0.019	2	0	0.483	0.023	4	4	0.503	0.022	0	0	0.500	0.359	0	1	0.460	0.034
chrII	148717	A	G	0	0	0.500	0.194	0	0	0.500	0.354	0	0	0.500	0.206	4	3	0.483	0.019	4	1	0.483	0.023	4	6	0.503	0.022	0	0	0.500	0.359	2	1	0.460	0.034
chrII	149026	C	T	3	0	0.500	0.194	0	0	0.500	0.354	0	0	0.500	0.206	4	2	0.484	0.019	3	3	0.486	0.023	5	3	0.508	0.022	0	0	0.500	0.359	1	2	0.460	0.034
chrII	149400	T	C	0	0	0.500	0.194	0	0	0.500	0.354	0	0	0.500	0.206	5	2	0.483	0.019	0	8	0.485	0.023	6	8	0.507	0.022	0	0	0.500	0.358	1	2	0.460	0.035
chrII	149637	C	T	0	0	0.500	0.194	0	0	0.500	0.354	2	0	0.500	0.206	3	3	0.480	0.020	1	6	0.486	0.024	4	11	0.510	0.022	0	0	0.500	0.358	3	2	0.462	0.035
chrII	149872	T	C	0	0	0.500	0.194	1	0	0.500	0.354	0	3	0.500	0.207	3	5	0.480	0.019	4	7	0.484	0.024	3	12	0.510	0.022	0	0	0.500	0.358	4	2	0.462	0.035
chrII	149954	G	A	0	0	0.500	0.194	0	2	0.500	0.354	4	0	0.500	0.207	14	0	0.480	0.019	7	0	0.484	0.024	12	0	0.510	0.022	0	0	0.500	0.358	4	0	0.462	0.035
chrII	150349	C	T	0	0	0.500	0.194	0	0	0.500	0.354	0	0	0.500	0.207	1	0	0.482	0.020	0	0	0.484	0.024	1	2	0.510	0.022	0	0	0.500	0.358	3	3	0.462	0.035
chrII	150513	C	T	0	0	0.500	0.194	0	0	0.500	0.354	0	0	0.500	0.207	1	6	0.479	0.020	0	2	0.483	0.023	3	4	0.510	0.022	0	0	0.500	0.358	2	4	0.462	0.035
chrII	150781	T	C	0	0	0.500	0.194	0	0	0.500	0.354	2	0	0.500	0.207	3	5	0.480	0.020	2	4	0.484	0.024	5	0	0.508	0.022	0	0	0.500	0.358	2	2	0.462	0.035
chrII	151397	T	C	0	0	0.500	0.194	0	0	0.500	0.354	0	1	0.500	0.207	3	6	0.480	0.020	0	7	0.484	0.024	9	3	0.508	0.022	0	0	0.500	0.358	0	4	0.462	0.035
chrII	151407	G	T	0	0	0.500	0.194	0	0	0.500	0.354	0	1	0.500	0.207	3	6	0.480	0.020	0	8	0.484	0.024	8	3	0.508	0.022	0	0	0.500	0.358	0	3	0.462	0.035
chrII	151574	T	C	1	0	0.500	0.194	0	0	0.500	0.354	0	3	0.500	0.207	10	6	0.482	0.020	8	8	0.481	0.024	5	5	0.509	0.022	2	0	0.500	0.357	2	2	0.462	0.035
chrII	151682	A	G	0	2	0.500	0.194	0	0	0.500	0.354	0	0	0.500	0.207	5	14	0.482	0.020	6	7	0.481	0.024	5	5	0.509	0.022	0	0	0.500	0.357	2	1	0.462	0.035
chrII	151709	G	A	0	2	0.500	0.194	0	0	0.500	0.354	0	0	0.500	0.207	5	11	0.482	0.020	7	4	0.481	0.024	6	4	0.509	0.022	0	0	0.500	0.357	2	1	0.462	0.035
chrII	151976	G	A	0	0	0.500	0.194	0	0	0.500	0.354	1	0	0.500	0.207	3	6	0.477	0.020	1	5	0.480	0.024	5	2	0.507	0.022	0	0	0.500	0.357	3	3	0.464	0.035
chrII	152073	C	T	0	0	0.500	0.194	0	0	0.500	0.354	0	0	0.500	0.207	3	0	0.477	0.020	0	3	0.481	0.024	2	1	0.507	0.022	2	0	0.500	0.357	2	2	0.464	0.035
chrII	152429	C	T	0	0	0.500	0.194	0	0	0.500	0.354	0	1	0.500	0.207	2	5	0.476	0.020	2	1	0.478	0.024	9	4	0.507	0.022	1	0	0.500	0.357	1	0	0.465	0.036
chrII	152588	C	T	0	0	0.500	0.194	0	0	0.500	0.354	0	1	0.500	0.207	5	4	0.477	0.020	6	8	0.479	0.024	9	2	0.507	0.022	1	0	0.500	0.357	1	2	0.465	0.036
chrII	152612	A	G	0	0	0.500	0.194	0	0	0.500	0.354	0	1	0.500	0.207	3	8	0.477	0.020	6	9	0.479	0.024	6	2	0.507	0.022	1	0	0.500	0.357	1	2	0.465	0.036
chrII	152624	C	T	0	0	0.500	0.194	0	0	0.500	0.354	0	0	0.500	0.207	2	8	0.477	0.020	6	7	0.479	0.024	6	3	0.507	0.022	1	0	0.500	0.357	1	0	0.465	0.036
chrII	152750	A	C	0	0	0.500	0.194	0	0	0.500	0.354	0	0	0.500	0.207	4	7	0.477	0.020	3	2	0.479	0.024	2	2	0.507	0.022	0	0	0.500	0.357	2	2	0.465	0.036
chrII	152894	A	G	0	0	0.500	0.194	0	0	0.500	0.354	0	2	0.500	0.207	0	1	0.476	0.020	2	1	0.480	0.024	3	1	0.504	0.022	0	0	0.500	0.357	1	1	0.462	0.036
chrII	152949	A	G	0	0	0.500	0.194	0	0	0.500	0.354	0	0	0.500	0.207	2	0	0.476	0.020	3	4	0.480	0.024	5	4	0.504	0.022	0	0	0.500	0.357	1	1	0.462	0.036
chrII	153007	C	T	0	0	0.500	0.194	0	0	0.500	0.354	2	0	0.500	0.207	4	3	0.478	0.019	3	6	0.478	0.024	8	5	0.504	0.022	0	0	0.500	0.357	0	1	0.461	0.036
chrII	153732	T	A	0	0	0.500	0.194	0	0	0.500	0.354	0	0	0.500	0.208	0	1	0.476	0.020	0	0	0.484	0.024	0	2	0.504	0.022	0	0	0.500	0.356	0	0	0.458	0.035
chrII	153787	T	A	0	0	0.500	0.194	0	0	0.500	0.354	0	0	0.500	0.208	0	3	0.476	0.020	0	3	0.484	0.024	0	0	0.504	0.022	0	0	0.500	0.356	0	0	0.458	0.035
chrII	154001	A	C	2	0	0.500	0.194	0	0	0.500	0.354	1	0	0.500	0.208	9	5	0.477	0.020	7	1	0.483	0.024	4	6	0.503	0.022	0	0	0.500	0.356	6	10	0.458	0.035
chrII	154235	C	T	0	0	0.500	0.194	0	0	0.500	0.354	0	0	0.500	0.208	3	2	0.476	0.020	2	1	0.483	0.024	2	4	0.498	0.022	0	0	0.500	0.356	8	1	0.454	0.035
chrII	154740	A	G	0	0	0.500	0.194	0	0	0.500	0.354	2	0	0.500	0.208	4	1	0.479	0.020	2	0	0.484	0.024	1	2	0.501	0.022	0	0	0.500	0.356	0	2	0.459	0.035
chrII	154799	G	A	0	0	0.500	0.194	0	0	0.500	0.354	2	0	0.500	0.208	3	5	0.479	0.020	4	0	0.484	0.024	4	2	0.501	0.022	0	0	0.500	0.356	0	3	0.459	0.035
chrII	155139	C	T	0	0	0.500	0.194	0	0	0.500	0.354	0	0	0.500	0.208	2	0	0.481	0.020	2	2	0.485	0.024	1	0	0.500	0.022	0	0	0.500	0.356	0	2	0.460	0.036
chrII	155354	A	G	0	0	0.500	0.194	0	0	0.500	0.354	0	1	0.500	0.208	1	2	0.481	0.020	0	0	0.485	0.024	0	0	0.500	0.022	0	0	0.500	0.356	0	4	0.460	0.036
chrII	155591	C	T	0	0	0.500	0.193	0	0	0.500	0.354	0	0	0.500	0.208	0	4	0.481	0.020	0	0	0.485	0.024	0	1	0.500	0.022	0	0	0.500	0.356	0	2	0.460	0.036
chrII	155739	T	G	0	0	0.500	0.193	0	0	0.500	0.354	0	0	0.500	0.208	1	1	0.481	0.020	0	0	0.485	0.024	2	0	0.500	0.022	0	0	0.500	0.356	0	4	0.460	0.036
chrII	155783	A	G	0	0	0.500	0.193	0	0	0.500	0.354	1	0	0.500	0.208	1	1	0.481	0.020	0	2	0.485	0.024	4	0	0.500	0.022	0	0	0.500	0.356	0	4	0.460	0.036
chrII	155972	C	T	0	0	0.500	0.193	0	0	0.500	0.354	0	0	0.500	0.208	0	4	0.481	0.020	0	0	0.485	0.024	2	0	0.500	0.022	0	0	0.500	0.356	0	2	0.460	0.036
chrII	156194	C	T	0	0	0.500	0.193	0	0	0.500	0.354	0	0	0.500	0.208	4	2	0.481	0.020	2	0	0.485	0.024	0	1	0.500	0.022	0	0	0.500	0.355	0	0	0.460	0.036
chrII	156203	C	A	0	0	0.500	0.193	0	0	0.500	0.354	0	0	0.500	0.208	4	2	0.481	0.020	2	0	0.485	0.024	0	1	0.500	0.022	0	0	0.500	0.355	0	0	0.460	0.036
chrII	156261	T	G	0	0	0.500	0.193	0	0	0.500	0.354	0	0	0.500	0.208	1	4	0.479	0.020	0	0	0.485	0.024	2	2	0.500	0.022	2	0	0.500	0.355	1	2	0.460	0.036
chrII	158114	A	G	4	3	0.500	0.193	0	0	0.500	0.354	0	0	0.500	0.209	8	10	0.478	0.020	9	7	0.482	0.024	8	9	0.498	0.022	0	0	0.500	0.355	0	3	0.464	0.036
chrII	158591	C	T	0	0	0.500	0.193	0	0	0.500	0.354	0	0	0.500	0.209	1	1	0.475	0.020	3	2	0.483	0.024	1	2	0.497	0.022	0	0	0.500	0.354	0	0	0.461	0.036
chrII	158800	G	T	0	0	0.500	0.193	0	0	0.500	0.354	0	0	0.500	0.209	11	8	0.475	0.020	3	5	0.480	0.024	10	9	0.497	0.022	0	0	0.500	0.354	1	5	0.461	0.036
chrII	158803	A	G	0	0	0.500	0.193	0	0	0.500	0.354	0	0	0.500	0.209	11	8	0.475	0.020	3	5	0.480	0.024	10	9	0.497	0.022	0	0	0.500	0.354	1	5	0.461	0.036
chrII	159067	G	A	4	0	0.500	0.207	0	0	0.500	0.354	0	0	0.500	0.209	37	0	0.475	0.020	20	0	0.475	0.024	24	0	0.500	0.023	0	2	0.500	0.354	10	0	0.465	0.036
chrII	159079	C	T	3	1	0.500	0.207	0	0	0.500	0.354	0	0	0.500	0.209	15	18	0.475	0.020	12	6	0.475	0.024	8	13	0.500	0.023	0	2	0.500	0.354	5	2	0.465	0.036
chrII	159139	T	G	2	1	0.500	0.207	0	0	0.500	0.354	1	0	0.500	0.209	13	21	0.475	0.020	16	11	0.475	0.024	9	11	0.500	0.023	0	2	0.500	0.354	7	1	0.465	0.036
chrII	159797	C	T	0	0	0.500	0.193	0	0	0.500	0.354	0	0	0.500	0.209	0	6	0.478	0.020	3	6	0.471	0.024	2	4	0.498	0.023	0	0	0.500	0.354	0	2	0.467	0.036
chrII	159857	C	G	0	0	0.500	0.193	0	0	0.500	0.354	0	0	0.500	0.209	0	8	0.478	0.020	2	5	0.471	0.024	3	7	0.498	0.023	0	0	0.500	0.354	0	1	0.467	0.036
chrII	159891	A	C	1	0	0.500	0.193	0	0	0.500	0.354	0	0	0.500	0.209	0	10	0.478	0.020	0	3	0.471	0.024	1	8	0.498	0.023	0	0	0.500	0.354	2	2	0.467	0.036
chrII	159926	C	A	2	0	0.500	0.207	0	0	0.500	0.354	0	1	0.500	0.209	0	12	0.478	0.020	2	4	0.471	0.024	1	7	0.501	0.023	0	0	0.500	0.354	1	2	0.467	0.036
chrII	160141	C	T	0	2	0.500	0.207	0	0	0.500	0.354	0	0	0.500	0.209	9	12	0.478	0.020	8	7	0.471	0.024	7	3	0.501	0.023	0	0	0.500	0.354	4	2	0.467	0.036
chrII	160143	T	G	0	2	0.500	0.207	0	0	0.500	0.354	0	0	0.500	0.209	9	12	0.478	0.020	8	7	0.471	0.024	7	3	0.501	0.023	0	0	0.500	0.354	4	2	0.467	0.036
chrII	160403	G	T	0	0	0.500	0.207	0	0	0.500	0.354	1	1	0.500	0.194	11	5	0.475	0.020	4	8	0.470	0.024	5	2	0.501	0.023	1	2	0.500	0.354	4	6	0.473	0.036
chrII	161065	G	A	0	1	0.500	0.207	0	0	0.500	0.354	0	0	0.500	0.183	4	2	0.478	0.020	0	0	0.472	0.023	2	1	0.498	0.022	0	0	0.500	0.354	0	0	0.469	0.035
chrII	161340	T	C	0	0	0.500	0.207	0	0	0.500	0.354	0	0	0.500	0.183	7	2	0.479	0.020	3	2	0.471	0.024	4	2	0.498	0.022	0	0	0.500	0.354	0	2	0.473	0.035
chrII	161687	T	C	0	0	0.500	0.207	0	0	0.500	0.354	0	0	0.500	0.183	5	6	0.480	0.020	0	2	0.471	0.024	2	4	0.498	0.023	0	0	0.500	0.354	1	6	0.473	0.035
chrII	161757	G	A	0	0	0.500	0.207	0	0	0.500	0.354	0	0	0.500	0.183	13	4	0.480	0.020	0	6	0.471	0.024	1	1	0.498	0.023	0	0	0.500	0.354	1	3	0.473	0.035
chrII	161840	T	C	0	0	0.500	0.207	0	0	0.500	0.354	0	0	0.500	0.183	5	0	0.478	0.020	0	1	0.470	0.023	0	1	0.499	0.022	0	0	0.500	0.354	0	3	0.476	0.035
chrII	162251	A	G	0	0	0.500	0.207	0	0	0.500	0.354	0	0	0.500	0.173	3	12	0.474	0.020	1	7	0.465	0.024	6	6	0.497	0.023	0	0	0.500	0.354	3	4	0.473	0.035
chrII	162420	T	C	0	0	0.500	0.207	0	0	0.500	0.354	0	2	0.500	0.173	3	2	0.473	0.020	0	1	0.465	0.024	4	2	0.500	0.023	0	1	0.500	0.354	1	5	0.473	0.035
chrII	163080	G	A	0	0	0.500	0.207	0	0	0.500	0.354	0	0	0.500	0.173	3	1	0.475	0.020	3	6	0.465	0.024	2	2	0.500	0.023	0	0	0.500	0.355	0	1	0.473	0.036
chrII	163180	C	T	0	0	0.500	0.207	0	0	0.500	0.354	0	2	0.500	0.173	5	15	0.475	0.020	12	3	0.465	0.024	6	11	0.500	0.023	0	0	0.500	0.355	2	5	0.473	0.036
chrII	163349	G	T	0	2	0.500	0.207	0	0	0.500	0.354	0	0	0.500	0.173	7	6	0.476	0.020	8	5	0.465	0.024	11	4	0.505	0.023	0	0	0.500	0.355	3	5	0.473	0.036
chrII	163497	A	G	0	0	0.500	0.207	0	0	0.500	0.354	0	1	0.500	0.173	2	4	0.480	0.020	6	12	0.462	0.023	4	2	0.503	0.023	0	0	0.500	0.355	0	3	0.473	0.036
chrII	163787	A	C	0	1	0.500	0.207	0	0	0.500	0.354	0	0	0.500	0.173	5	9	0.477	0.019	1	2	0.462	0.023	6	5	0.501	0.023	0	0	0.500	0.355	1	2	0.473	0.036
chrII	163854	T	C	0	1	0.500	0.207	0	0	0.500	0.354	0	0	0.500	0.173	4	5	0.477	0.019	3	2	0.462	0.023	4	1	0.501	0.023	0	0	0.500	0.355	0	0	0.473	0.036
chrII	163892	C	T	0	0	0.500	0.207	0	0	0.500	0.354	0	2	0.500	0.173	3	5	0.476	0.019	2	0	0.463	0.023	2	0	0.498	0.023	0	0	0.500	0.355	0	0	0.470	0.035
chrII	163967	A	G	0	0	0.500	0.207	0	0	0.500	0.354	0	2	0.500	0.173	4	5	0.476	0.019	2	0	0.463	0.023	0	5	0.498	0.023	0	0	0.500	0.355	2	0	0.470	0.035
chrII	163989	G	A	0	0	0.500	0.207	0	0	0.500	0.354	0	0	0.500	0.173	5	7	0.476	0.019	2	0	0.463	0.023	2	6	0.498	0.023	0	0	0.500	0.355	2	1	0.470	0.035
chrII	164376	T	C	0	2	0.500	0.207	0	0	0.500	0.354	3	0	0.500	0.183	21	0	0.475	0.019	14	0	0.465	0.023	11	0	0.498	0.023	0	0	0.500	0.355	6	0	0.476	0.034
chrII	164378	T	C	2	0	0.500	0.207	0	0	0.500	0.354	0	3	0.500	0.183	9	12	0.475	0.019	8	5	0.465	0.023	4	7	0.498	0.023	0	0	0.500	0.355	0	6	0.476	0.034
chrII	164419	T	C	1	0	0.500	0.207	0	0	0.500	0.354	0	1	0.500	0.183	2	5	0.475	0.019	1	0	0.465	0.023	0	1	0.498	0.023	0	0	0.500	0.355	0	3	0.476	0.034
chrII	165525	G	A	0	1	0.500	0.207	0	0	0.500	0.354	0	0	0.500	0.183	3	3	0.477	0.019	1	3	0.462	0.023	4	4	0.498	0.023	0	0	0.500	0.356	2	0	0.483	0.034
chrII	165729	T	C	0	0	0.500	0.207	0	0	0.500	0.354	0	2	0.500	0.183	1	0	0.477	0.019	2	0	0.460	0.023	0	1	0.494	0.022	0	0	0.500	0.356	0	1	0.479	0.034
chrII	166084	G	A	0	0	0.500	0.207	0	0	0.500	0.354	0	0	0.500	0.195	1	2	0.479	0.019	2	2	0.461	0.022	0	2	0.501	0.022	0	0	0.500	0.356	0	0	0.482	0.033
chrII	166504	C	T	0	0	0.500	0.207	0	0	0.500	0.354	0	2	0.500	0.195	1	3	0.479	0.019	4	4	0.461	0.022	8	0	0.501	0.022	0	0	0.500	0.356	0	0	0.482	0.033
chrII	166572	C	T	0	0	0.500	0.207	0	0	0.500	0.354	0	3	0.500	0.195	3	3	0.480	0.019	1	4	0.461	0.023	9	1	0.500	0.022	0	0	0.500	0.356	0	0	0.482	0.033
chrII	167174	A	G	0	3	0.500	0.207	0	0	0.500	0.354	0	0	0.500	0.195	4	5	0.481	0.019	1	5	0.460	0.022	5	2	0.498	0.022	0	0	0.500	0.357	3	4	0.482	0.033
chrII	167373	C	T	0	1	0.500	0.207	0	0	0.500	0.354	0	0	0.500	0.195	2	1	0.481	0.019	0	2	0.460	0.022	2	0	0.498	0.022	0	0	0.500	0.357	1	2	0.482	0.033
chrII	167397	A	G	0	1	0.500	0.207	0	0	0.500	0.354	0	0	0.500	0.195	3	2	0.481	0.019	2	2	0.460	0.022	2	0	0.498	0.022	0	0	0.500	0.357	0	2	0.482	0.033
chrII	167710	C	T	0	0	0.500	0.193	0	0	0.500	0.354	0	2	0.500	0.210	1	2	0.481	0.019	2	0	0.457	0.022	2	2	0.498	0.022	0	0	0.500	0.357	0	0	0.484	0.033
chrII	167899	T	G	0	0	0.500	0.192	0	0	0.500	0.354	0	0	0.500	0.210	1	1	0.478	0.020	1	4	0.457	0.022	1	0	0.499	0.022	0	0	0.500	0.357	2	0	0.484	0.033
chrII	168065	T	C	2	1	0.500	0.192	0	0	0.500	0.354	0	0	0.500	0.210	1	1	0.479	0.020	0	3	0.457	0.023	3	0	0.499	0.022	0	0	0.500	0.357	1	1	0.490	0.033
chrII	168119	C	T	5	0	0.500	0.192	0	0	0.500	0.354	2	0	0.500	0.210	3	0	0.479	0.019	1	8	0.457	0.023	7	2	0.500	0.022	0	0	0.500	0.357	4	1	0.489	0.033
chrII	168141	C	G	4	0	0.500	0.192	0	0	0.500	0.354	2	0	0.500	0.210	5	5	0.479	0.019	1	8	0.457	0.023	9	5	0.500	0.022	2	0	0.500	0.357	5	1	0.489	0.033
chrII	168194	G	A	4	3	0.500	0.192	0	0	0.500	0.354	0	0	0.500	0.210	7	5	0.479	0.019	4	4	0.456	0.022	15	9	0.500	0.022	0	2	0.500	0.357	5	5	0.489	0.033
chrII	168286	C	A	1	2	0.500	0.192	0	0	0.500	0.354	0	0	0.500	0.210	3	4	0.477	0.019	7	5	0.456	0.022	22	3	0.501	0.022	0	0	0.500	0.357	3	1	0.486	0.033
chrII	168401	G	A	0	0	0.500	0.192	0	0	0.500	0.354	0	0	0.500	0.210	1	6	0.478	0.019	6	2	0.456	0.022	2	3	0.501	0.022	0	0	0.500	0.357	0	0	0.486	0.033
chrII	168448	T	C	0	0	0.500	0.192	0	0	0.500	0.354	0	0	0.500	0.210	0	7	0.476	0.019	3	1	0.457	0.023	2	0	0.501	0.022	0	0	0.500	0.357	0	0	0.486	0.033
chrII	168467	T	G	0	0	0.500	0.192	0	0	0.500	0.354	0	0	0.500	0.210	0	6	0.476	0.019	0	0	0.457	0.023	2	0	0.501	0.022	0	0	0.500	0.357	0	0	0.486	0.033
chrII	168653	G	A	0	0	0.500	0.193	0	0	0.500	0.354	0	0	0.500	0.210	1	4	0.476	0.019	2	4	0.457	0.023	2	1	0.501	0.022	0	0	0.500	0.357	0	0	0.486	0.033
chrII	169483	A	G	0	0	0.500	0.193	0	0	0.500	0.354	0	0	0.500	0.210	0	2	0.477	0.019	1	0	0.454	0.022	1	6	0.494	0.021	0	0	0.500	0.358	0	0	0.485	0.033
chrII	169496	G	C	0	0	0.500	0.193	0	0	0.500	0.354	0	1	0.500	0.210	1	2	0.477	0.019	2	0	0.454	0.022	1	6	0.494	0.021	0	0	0.500	0.358	0	0	0.485	0.033
chrII	169566	G	T	0	0	0.500	0.193	0	0	0.500	0.354	0	1	0.500	0.229	5	0	0.478	0.019	1	0	0.452	0.022	1	3	0.492	0.022	0	0	0.500	0.358	2	0	0.484	0.033
chrII	169820	G	T	1	3	0.500	0.193	0	1	0.500	0.354	0	0	0.500	0.229	15	13	0.475	0.019	11	7	0.454	0.022	16	7	0.492	0.022	0	0	0.500	0.358	0	4	0.485	0.033
chrII	169875	T	C	0	2	0.500	0.193	0	2	0.500	0.354	0	0	0.500	0.229	8	16	0.475	0.019	9	10	0.454	0.022	10	5	0.492	0.022	0	0	0.500	0.358	1	0	0.485	0.033
chrII	170320	A	C	0	0	0.500	0.193	0	0	0.500	0.354	0	0	0.500	0.229	4	0	0.475	0.019	0	4	0.453	0.022	8	3	0.495	0.022	0	0	0.500	0.358	0	2	0.482	0.032
chrII	170442	T	C	0	0	0.500	0.181	0	0	0.500	0.354	0	0	0.500	0.229	0	1	0.476	0.019	1	6	0.453	0.022	4	2	0.494	0.022	0	0	0.500	0.358	0	0	0.482	0.032
chrII	170790	T	C	0	0	0.500	0.181	0	0	0.500	0.354	0	0	0.500	0.229	2	4	0.474	0.019	2	5	0.453	0.022	0	3	0.494	0.022	0	0	0.500	0.358	2	0	0.485	0.033
chrII	171142	A	G	0	0	0.500	0.181	1	0	0.500	0.354	0	2	0.500	0.229	3	0	0.475	0.019	4	0	0.455	0.022	6	0	0.493	0.022	0	0	0.500	0.358	1	0	0.479	0.033
chrII	171266	G	A	0	0	0.500	0.181	0	2	0.500	0.354	0	0	0.500	0.229	0	0	0.475	0.019	1	0	0.455	0.022	0	0	0.493	0.022	0	0	0.500	0.358	2	0	0.479	0.033
chrII	171433	A	G	0	0	0.500	0.181	0	0	0.500	0.354	0	0	0.500	0.228	2	2	0.475	0.019	1	2	0.455	0.022	0	0	0.492	0.022	0	0	0.500	0.358	0	3	0.479	0.033
chrII	172245	C	T	0	0	0.500	0.171	0	0	0.500	0.354	0	0	0.500	0.228	5	6	0.476	0.019	2	7	0.454	0.022	2	9	0.491	0.022	0	0	0.500	0.359	1	0	0.478	0.034
chrII	172488	A	G	0	0	0.500	0.171	0	0	0.500	0.354	1	0	0.500	0.228	0	2	0.477	0.019	0	3	0.456	0.022	0	2	0.491	0.022	0	0	0.500	0.359	0	0	0.477	0.034
chrII	173028	T	C	1	0	0.500	0.171	0	0	0.500	0.354	1	0	0.500	0.228	3	7	0.480	0.019	1	4	0.461	0.022	3	5	0.488	0.021	0	0	0.500	0.359	3	1	0.480	0.034
chrII	173043	A	G	1	0	0.500	0.171	0	0	0.500	0.354	1	0	0.500	0.228	7	10	0.480	0.019	5	6	0.461	0.022	3	6	0.488	0.021	0	0	0.500	0.359	2	1	0.480	0.034
chrII	173659	T	C	0	0	0.500	0.171	0	0	0.500	0.354	0	0	0.500	0.228	5	3	0.486	0.019	2	2	0.457	0.022	1	5	0.482	0.021	0	0	0.500	0.359	1	3	0.473	0.035
chrII	174030	G	A	0	2	0.500	0.171	0	0	0.500	0.354	0	5	0.500	0.228	9	7	0.490	0.020	3	5	0.458	0.022	3	3	0.475	0.022	0	0	0.500	0.360	2	3	0.474	0.035
chrII	174060	T	C	0	2	0.500	0.171	0	0	0.500	0.354	0	3	0.500	0.228	10	2	0.490	0.020	1	4	0.458	0.022	3	2	0.475	0.022	0	0	0.500	0.360	3	1	0.474	0.035
chrII	174535	C	T	0	0	0.500	0.171	0	0	0.500	0.354	0	0	0.500	0.228	1	2	0.488	0.019	6	5	0.458	0.022	2	5	0.478	0.021	0	0	0.500	0.360	2	4	0.477	0.035
chrII	174555	A	C	0	0	0.500	0.171	0	0	0.500	0.354	0	0	0.500	0.228	0	3	0.488	0.019	5	4	0.458	0.022	1	5	0.478	0.021	0	0	0.500	0.360	2	1	0.477	0.035
chrII	174597	A	G	0	0	0.500	0.171	0	0	0.500	0.354	0	0	0.500	0.228	0	1	0.488	0.019	3	1	0.458	0.022	1	2	0.478	0.021	0	0	0.500	0.360	2	0	0.477	0.035
chrII	174599	G	C	0	0	0.500	0.171	0	0	0.500	0.354	0	0	0.500	0.228	0	1	0.488	0.019	3	1	0.458	0.022	1	2	0.478	0.021	0	0	0.500	0.360	2	0	0.477	0.035
chrII	174853	C	T	0	0	0.500	0.171	0	0	0.500	0.354	0	0	0.500	0.228	0	0	0.488	0.019	0	3	0.459	0.022	0	0	0.475	0.022	0	0	0.500	0.360	1	0	0.473	0.034
chrII	174871	A	T	0	0	0.500	0.171	0	0	0.500	0.354	0	0	0.500	0.228	0	1	0.488	0.019	0	3	0.459	0.022	0	0	0.475	0.022	0	0	0.500	0.360	2	0	0.473	0.034
chrII	174881	T	G	0	0	0.500	0.171	0	0	0.500	0.354	0	0	0.500	0.228	0	1	0.488	0.019	0	3	0.459	0.022	0	0	0.475	0.022	0	0	0.500	0.360	2	0	0.473	0.034
chrII	174882	T	C	0	0	0.500	0.171	0	0	0.500	0.354	0	0	0.500	0.228	0	1	0.488	0.019	0	3	0.459	0.022	0	0	0.475	0.022	0	0	0.500	0.360	2	0	0.473	0.034
chrII	175054	A	G	0	0	0.500	0.171	0	0	0.500	0.354	0	0	0.500	0.228	1	5	0.488	0.019	4	6	0.459	0.022	3	4	0.475	0.022	0	0	0.500	0.360	0	1	0.472	0.034
chrII	175109	T	A	0	0	0.500	0.171	0	0	0.500	0.354	0	0	0.500	0.228	2	6	0.488	0.019	4	2	0.459	0.022	2	4	0.475	0.022	0	0	0.500	0.360	0	1	0.472	0.034
chrII	175409	A	G	0	0	0.500	0.171	0	0	0.500	0.354	0	0	0.500	0.228	0	4	0.485	0.019	4	1	0.459	0.022	8	3	0.474	0.022	0	0	0.500	0.360	1	2	0.472	0.034
chrII	175439	G	A	0	0	0.500	0.171	0	0	0.500	0.354	0	2	0.500	0.228	1	4	0.485	0.019	5	1	0.459	0.022	6	3	0.474	0.022	0	0	0.500	0.360	1	1	0.472	0.034
chrII	175784	T	C	2	0	0.500	0.171	0	0	0.500	0.354	2	0	0.500	0.227	5	4	0.487	0.019	4	2	0.459	0.022	1	4	0.472	0.021	0	0	0.500	0.360	4	3	0.471	0.033
chrII	175964	T	C	0	1	0.500	0.171	0	0	0.500	0.354	0	0	0.500	0.227	0	3	0.486	0.019	1	7	0.459	0.022	5	2	0.476	0.021	0	0	0.500	0.360	1	2	0.471	0.033
chrII	176009	A	G	0	0	0.500	0.171	0	0	0.500	0.354	0	0	0.500	0.227	1	3	0.486	0.019	1	4	0.459	0.022	7	1	0.476	0.021	0	0	0.500	0.360	0	0	0.471	0.033
chrII	176084	T	C	0	0	0.500	0.171	0	0	0.500	0.354	0	0	0.500	0.227	5	4	0.486	0.019	0	2	0.459	0.022	3	4	0.476	0.021	0	0	0.500	0.360	1	0	0.471	0.033
chrII	176261	T	C	0	2	0.500	0.171	0	0	0.500	0.354	0	1	0.500	0.227	4	3	0.487	0.019	2	1	0.459	0.022	1	5	0.474	0.022	0	0	0.500	0.360	4	0	0.471	0.033
chrII	177585	A	C	0	0	0.500	0.163	0	0	0.500	0.354	0	2	0.500	0.227	3	5	0.488	0.019	4	4	0.459	0.022	3	0	0.473	0.021	0	0	0.500	0.361	0	0	0.476	0.033
chrII	177622	G	A	0	0	0.500	0.163	0	0	0.500	0.354	0	0	0.500	0.227	1	3	0.488	0.019	1	2	0.459	0.022	1	0	0.473	0.021	0	0	0.500	0.361	1	0	0.476	0.033
chrII	178351	C	T	0	2	0.500	0.163	0	0	0.500	0.354	0	0	0.500	0.227	10	4	0.487	0.019	6	10	0.457	0.021	9	9	0.474	0.021	0	0	0.500	0.361	2	2	0.475	0.032
chrII	179248	A	G	0	0	0.500	0.163	0	0	0.500	0.354	0	2	0.500	0.227	2	1	0.488	0.019	0	3	0.458	0.021	8	3	0.473	0.021	0	0	0.500	0.362	0	1	0.475	0.032
chrII	179257	C	T	0	0	0.500	0.163	0	0	0.500	0.354	0	1	0.500	0.227	4	1	0.488	0.019	1	4	0.458	0.021	11	3	0.473	0.021	0	0	0.500	0.362	1	1	0.475	0.032
chrII	179290	C	G	0	0	0.500	0.163	0	0	0.500	0.354	1	0	0.500	0.227	2	0	0.488	0.019	2	3	0.458	0.021	9	2	0.473	0.021	0	0	0.500	0.362	1	1	0.475	0.032
chrII	179410	T	C	0	0	0.500	0.163	0	0	0.500	0.354	0	0	0.500	0.227	5	3	0.488	0.019	0	1	0.458	0.021	1	2	0.473	0.021	0	0	0.500	0.362	1	3	0.475	0.032
chrII	179872	T	C	0	1	0.500	0.171	0	0	0.500	0.354	0	0	0.500	0.227	7	3	0.491	0.019	2	5	0.456	0.021	5	1	0.474	0.021	0	0	0.500	0.362	1	5	0.475	0.032
chrII	180372	T	A	1	2	0.500	0.171	0	0	0.500	0.354	0	0	0.500	0.208	6	3	0.483	0.019	3	4	0.456	0.022	3	0	0.475	0.021	0	0	0.500	0.362	3	1	0.475	0.032
chrII	180379	A	G	1	2	0.500	0.171	0	0	0.500	0.354	0	0	0.500	0.208	5	3	0.483	0.019	2	4	0.456	0.022	5	0	0.475	0.021	0	0	0.500	0.362	2	2	0.475	0.032
chrII	180607	G	A	0	0	0.500	0.171	0	0	0.500	0.354	2	0	0.500	0.193	8	8	0.483	0.019	2	5	0.458	0.021	12	4	0.474	0.021	0	0	0.500	0.362	0	5	0.475	0.032
chrII	181279	C	T	0	2	0.500	0.181	0	0	0.500	0.354	1	0	0.500	0.193	5	9	0.487	0.019	6	8	0.457	0.022	8	2	0.477	0.021	0	0	0.500	0.363	4	2	0.475	0.032
chrII	181425	A	C	0	0	0.500	0.181	0	0	0.500	0.354	3	5	0.500	0.181	10	5	0.490	0.018	4	8	0.457	0.022	5	5	0.474	0.021	0	0	0.500	0.363	5	7	0.479	0.032
chrII	181696	T	C	0	0	0.500	0.181	0	0	0.500	0.354	1	0	0.500	0.171	14	9	0.490	0.018	12	5	0.455	0.022	11	1	0.469	0.021	2	0	0.500	0.299	3	6	0.475	0.032
chrII	182029	G	A	2	0	0.500	0.181	0	0	0.500	0.354	2	2	0.500	0.171	6	17	0.490	0.018	10	8	0.455	0.022	11	18	0.469	0.021	1	0	0.500	0.299	7	8	0.475	0.032
chrII	182128	T	C	0	0	0.500	0.171	0	0	0.500	0.354	0	0	0.500	0.171	11	5	0.488	0.018	9	4	0.455	0.022	8	7	0.467	0.020	0	2	0.500	0.299	7	4	0.475	0.032
chrII	182323	C	G	0	2	0.500	0.171	0	0	0.500	0.354	0	0	0.500	0.181	13	5	0.488	0.018	3	2	0.457	0.022	5	1	0.467	0.020	0	0	0.500	0.362	4	1	0.477	0.032
chrII	182436	T	C	0	2	0.500	0.171	0	0	0.500	0.354	0	0	0.500	0.181	3	8	0.486	0.018	8	7	0.457	0.022	2	8	0.466	0.021	0	0	0.500	0.362	1	3	0.477	0.032
chrII	182892	G	A	0	1	0.500	0.171	0	0	0.500	0.354	0	0	0.500	0.171	6	10	0.485	0.018	3	4	0.456	0.022	4	3	0.462	0.020	0	0	0.500	0.362	6	4	0.476	0.032
chrII	182901	C	T	0	1	0.500	0.171	0	0	0.500	0.354	0	0	0.500	0.171	5	10	0.485	0.018	6	4	0.456	0.022	4	3	0.462	0.020	0	0	0.500	0.362	7	4	0.476	0.032
chrII	183084	A	C	0	2	0.500	0.171	0	0	0.500	0.354	1	2	0.500	0.171	6	12	0.485	0.018	4	16	0.456	0.022	5	12	0.462	0.021	0	0	0.500	0.362	3	0	0.476	0.032
chrII	183117	T	C	0	1	0.500	0.171	0	0	0.500	0.354	1	2	0.500	0.171	5	11	0.484	0.018	2	12	0.456	0.022	3	11	0.462	0.020	0	0	0.500	0.362	3	0	0.476	0.032
chrII	183198	T	C	0	0	0.500	0.171	0	0	0.500	0.354	0	0	0.500	0.171	5	2	0.484	0.018	2	4	0.458	0.022	0	1	0.462	0.020	0	0	0.500	0.362	2	0	0.476	0.032
chrII	183456	A	G	0	0	0.500	0.171	0	0	0.500	0.354	0	0	0.500	0.163	2	0	0.484	0.018	1	6	0.457	0.022	0	2	0.462	0.020	0	0	0.500	0.362	0	1	0.474	0.031
chrII	183459	C	T	0	0	0.500	0.171	0	0	0.500	0.354	0	0	0.500	0.163	2	0	0.484	0.018	1	6	0.457	0.022	0	2	0.462	0.020	0	0	0.500	0.362	0	1	0.474	0.031
chrII	183619	T	C	0	0	0.500	0.171	0	0	0.500	0.354	0	0	0.500	0.163	2	8	0.484	0.018	8	2	0.457	0.022	6	1	0.464	0.020	0	0	0.500	0.362	0	3	0.475	0.032
chrII	183810	C	T	0	2	0.500	0.171	0	0	0.500	0.354	0	0	0.500	0.163	1	2	0.484	0.018	4	3	0.457	0.022	3	4	0.464	0.020	0	0	0.500	0.362	0	0	0.475	0.032
chrII	184343	T	C	0	0	0.500	0.171	0	0	0.500	0.354	0	0	0.500	0.155	4	3	0.483	0.018	1	1	0.459	0.022	4	2	0.461	0.020	0	0	0.500	0.362	0	1	0.476	0.031
chrII	184372	C	T	0	0	0.500	0.171	0	0	0.500	0.354	0	0	0.500	0.155	2	4	0.483	0.018	0	3	0.459	0.022	4	2	0.461	0.020	0	0	0.500	0.362	1	2	0.476	0.031
chrII	184388	G	A	0	0	0.500	0.171	0	0	0.500	0.354	0	1	0.500	0.155	2	4	0.483	0.018	0	3	0.459	0.022	4	2	0.461	0.020	0	0	0.500	0.361	1	2	0.476	0.031
chrII	184606	C	A	0	0	0.500	0.171	0	0	0.500	0.354	0	0	0.500	0.155	5	9	0.481	0.018	1	0	0.453	0.022	4	6	0.463	0.020	0	0	0.500	0.361	0	1	0.478	0.032
chrII	184932	A	C	0	0	0.500	0.171	0	0	0.500	0.354	1	0	0.500	0.155	11	7	0.485	0.018	4	7	0.457	0.022	3	9	0.459	0.021	0	0	0.500	0.361	3	5	0.482	0.032
chrII	184941	T	A	0	0	0.500	0.171	0	0	0.500	0.354	1	0	0.500	0.155	8	8	0.485	0.018	4	6	0.457	0.022	4	9	0.459	0.021	0	0	0.500	0.361	2	5	0.482	0.032
chrII	185376	G	A	0	1	0.500	0.171	0	0	0.500	0.354	2	0	0.500	0.155	8	3	0.484	0.018	7	6	0.459	0.022	5	1	0.458	0.020	0	0	0.500	0.361	4	2	0.483	0.031
chrII	185442	C	G	0	1	0.500	0.171	0	0	0.500	0.354	1	0	0.500	0.155	4	2	0.484	0.018	3	2	0.459	0.022	0	0	0.458	0.020	0	0	0.500	0.361	0	2	0.483	0.031
chrII	185478	C	G	0	1	0.500	0.171	0	0	0.500	0.354	0	0	0.500	0.155	2	2	0.485	0.018	2	0	0.459	0.022	0	0	0.458	0.020	0	0	0.500	0.361	0	1	0.481	0.031
chrII	185492	C	T	0	1	0.500	0.171	0	0	0.500	0.354	0	0	0.500	0.155	2	2	0.486	0.019	2	0	0.456	0.022	0	0	0.459	0.021	0	0	0.500	0.361	0	2	0.481	0.031
chrII	185526	A	G	0	0	0.500	0.171	0	0	0.500	0.354	0	0	0.500	0.155	1	1	0.486	0.019	0	0	0.456	0.022	0	0	0.459	0.021	0	0	0.500	0.361	0	2	0.481	0.031
chrII	185891	T	A	0	0	0.500	0.171	0	0	0.500	0.354	0	0	0.500	0.155	2	3	0.486	0.019	0	2	0.456	0.022	0	3	0.459	0.021	0	0	0.500	0.361	0	1	0.481	0.031
chrII	185922	A	G	0	0	0.500	0.171	0	0	0.500	0.354	0	0	0.500	0.155	1	3	0.486	0.019	0	2	0.456	0.022	0	0	0.459	0.021	0	0	0.500	0.361	0	0	0.481	0.031
chrII	185954	A	G	0	0	0.500	0.171	0	0	0.500	0.354	0	0	0.500	0.155	1	4	0.486	0.019	0	3	0.456	0.022	1	0	0.459	0.021	0	0	0.500	0.361	0	0	0.481	0.031
chrII	185979	T	A	0	0	0.500	0.171	0	0	0.500	0.354	0	0	0.500	0.155	1	3	0.486	0.019	2	3	0.456	0.022	2	0	0.459	0.021	0	0	0.500	0.361	0	0	0.481	0.031
chrII	186008	T	G	0	0	0.500	0.171	0	0	0.500	0.354	0	0	0.500	0.155	3	6	0.486	0.019	4	3	0.456	0.022	3	3	0.459	0.021	0	0	0.500	0.361	1	1	0.481	0.031
chrII	186049	T	A	0	0	0.500	0.171	0	0	0.500	0.354	0	0	0.500	0.155	3	7	0.486	0.019	3	4	0.456	0.022	2	6	0.459	0.021	0	0	0.500	0.361	4	2	0.481	0.031
chrII	186067	A	G	0	0	0.500	0.171	0	0	0.500	0.354	0	0	0.500	0.155	4	10	0.486	0.019	3	6	0.456	0.022	2	7	0.459	0.021	0	0	0.500	0.361	6	3	0.481	0.031
chrII	186185	G	A	1	0	0.500	0.171	0	0	0.500	0.354	2	0	0.500	0.155	9	4	0.486	0.019	3	6	0.456	0.022	9	4	0.459	0.020	0	0	0.500	0.361	0	8	0.481	0.031
chrII	186210	G	C	1	0	0.500	0.171	0	0	0.500	0.354	2	0	0.500	0.155	9	5	0.486	0.019	5	11	0.456	0.022	12	4	0.459	0.020	0	0	0.500	0.361	1	6	0.481	0.031
chrII	186253	A	G	2	0	0.500	0.171	0	0	0.500	0.354	0	0	0.500	0.155	10	4	0.486	0.019	3	8	0.456	0.022	7	3	0.459	0.020	0	0	0.500	0.361	6	3	0.481	0.031
chrII	186366	A	G	1	0	0.500	0.171	0	0	0.500	0.354	0	0	0.500	0.155	4	0	0.486	0.019	1	1	0.456	0.022	1	3	0.459	0.020	0	0	0.500	0.361	2	0	0.481	0.031
chrII	186379	T	C	1	0	0.500	0.171	0	0	0.500	0.354	0	0	0.500	0.155	3	1	0.486	0.019	1	2	0.456	0.022	1	4	0.459	0.020	0	0	0.500	0.361	2	0	0.481	0.031
chrII	186397	T	C	0	0	0.500	0.171	0	0	0.500	0.354	0	0	0.500	0.155	3	3	0.486	0.019	1	5	0.456	0.022	1	4	0.459	0.020	0	0	0.500	0.361	2	0	0.481	0.031
chrII	186424	A	G	0	0	0.500	0.171	0	0	0.500	0.354	0	0	0.500	0.155	5	4	0.486	0.019	1	5	0.456	0.022	0	3	0.459	0.020	0	0	0.500	0.361	2	0	0.481	0.031
chrII	186623	C	T	0	2	0.500	0.171	0	0	0.500	0.354	0	0	0.500	0.155	4	8	0.485	0.018	3	6	0.456	0.022	7	14	0.459	0.020	0	0	0.500	0.361	2	7	0.481	0.031
chrII	186648	C	G	0	0	0.500	0.171	0	0	0.500	0.354	0	0	0.500	0.155	4	11	0.485	0.018	5	8	0.456	0.022	5	13	0.459	0.020	0	0	0.500	0.361	2	5	0.481	0.031
chrII	186709	A	T	0	0	0.500	0.171	0	0	0.500	0.354	0	0	0.500	0.155	10	4	0.485	0.018	4	7	0.456	0.022	4	7	0.459	0.020	0	0	0.500	0.360	2	4	0.481	0.031
chrII	186753	G	A	0	0	0.500	0.171	0	0	0.500	0.354	0	0	0.500	0.155	14	1	0.485	0.018	4	3	0.456	0.022	8	7	0.459	0.020	0	0	0.500	0.360	0	2	0.481	0.031
chrII	186759	G	A	0	0	0.500	0.171	0	0	0.500	0.354	0	0	0.500	0.155	14	1	0.485	0.018	4	3	0.456	0.022	8	7	0.459	0.020	0	0	0.500	0.360	0	2	0.481	0.031
chrII	186778	A	G	0	0	0.500	0.171	0	0	0.500	0.354	0	0	0.500	0.155	13	1	0.485	0.018	4	2	0.456	0.022	6	8	0.459	0.020	0	0	0.500	0.360	0	2	0.481	0.031
chrII	186915	T	C	2	0	0.500	0.170	0	0	0.500	0.354	2	0	0.500	0.155	4	8	0.485	0.019	9	9	0.457	0.022	14	9	0.456	0.020	0	0	0.500	0.360	5	5	0.481	0.031
chrII	187153	G	A	2	0	0.500	0.170	0	0	0.500	0.354	0	0	0.500	0.155	6	3	0.482	0.018	5	4	0.457	0.022	0	5	0.456	0.020	0	0	0.500	0.360	2	1	0.481	0.031
chrII	187157	G	A	2	0	0.500	0.170	0	0	0.500	0.354	0	0	0.500	0.155	6	3	0.482	0.018	5	4	0.457	0.022	0	5	0.456	0.020	0	0	0.500	0.360	2	1	0.481	0.031
chrII	187788	C	T	0	0	0.500	0.170	0	0	0.500	0.354	0	2	0.500	0.155	0	5	0.484	0.018	1	3	0.453	0.022	0	1	0.460	0.020	0	0	0.500	0.360	2	2	0.484	0.031
chrII	187873	T	C	0	0	0.500	0.162	0	0	0.500	0.354	0	0	0.500	0.155	2	6	0.484	0.018	4	9	0.451	0.022	2	4	0.460	0.020	0	0	0.500	0.360	4	3	0.484	0.031
chrII	188701	G	A	0	2	0.500	0.162	0	0	0.500	0.354	0	4	0.500	0.155	0	3	0.483	0.018	4	9	0.451	0.022	3	5	0.454	0.020	0	0	0.500	0.360	2	0	0.486	0.031
chrII	188734	T	C	3	2	0.500	0.162	0	0	0.500	0.354	0	2	0.500	0.155	0	3	0.483	0.018	4	2	0.451	0.022	3	3	0.454	0.020	0	0	0.500	0.360	2	0	0.486	0.031
chrII	188743	G	A	3	0	0.500	0.162	0	0	0.500	0.354	0	2	0.500	0.155	0	3	0.483	0.018	3	2	0.451	0.022	4	3	0.454	0.020	0	0	0.500	0.360	2	0	0.486	0.031
chrII	189163	A	C	0	0	0.500	0.162	0	0	0.500	0.354	2	0	0.500	0.155	9	9	0.482	0.018	0	8	0.454	0.022	5	4	0.450	0.020	0	0	0.500	0.359	7	9	0.483	0.031
chrII	189263	T	C	0	0	0.500	0.170	0	0	0.500	0.354	1	0	0.500	0.155	5	4	0.483	0.018	3	4	0.454	0.022	1	5	0.450	0.020	0	0	0.500	0.359	3	7	0.483	0.030
chrII	189352	T	C	0	0	0.500	0.170	0	0	0.500	0.354	0	0	0.500	0.149	0	0	0.485	0.018	3	0	0.451	0.022	4	2	0.450	0.020	0	0	0.500	0.359	0	4	0.481	0.030
chrII	189739	G	C	0	0	0.500	0.180	0	0	0.500	0.354	0	0	0.500	0.148	1	5	0.484	0.018	5	2	0.451	0.022	4	7	0.447	0.020	0	0	0.500	0.359	0	4	0.481	0.030
chrII	190246	C	T	0	0	0.500	0.180	2	0	0.500	0.354	0	0	0.500	0.148	6	3	0.484	0.018	4	10	0.451	0.022	8	14	0.447	0.020	0	0	0.500	0.359	1	2	0.481	0.030
chrII	190255	A	G	0	0	0.500	0.180	0	0	0.500	0.354	0	0	0.500	0.148	7	3	0.484	0.018	4	10	0.451	0.022	7	14	0.447	0.020	0	1	0.500	0.359	2	2	0.481	0.030
chrII	190308	T	C	0	1	0.500	0.180	0	0	0.500	0.354	0	0	0.500	0.148	7	3	0.484	0.018	5	8	0.452	0.022	6	18	0.447	0.020	0	1	0.500	0.359	4	1	0.485	0.030
chrII	190351	C	T	0	1	0.500	0.180	0	0	0.500	0.354	2	0	0.500	0.148	9	3	0.484	0.018	3	3	0.452	0.022	4	13	0.447	0.020	0	1	0.500	0.359	4	2	0.485	0.030
chrII	190355	C	T	0	1	0.500	0.180	0	0	0.500	0.354	2	0	0.500	0.148	9	3	0.484	0.018	3	3	0.452	0.022	4	13	0.447	0.020	0	1	0.500	0.359	4	2	0.485	0.030
chrII	190452	A	G	0	0	0.500	0.180	0	0	0.500	0.354	0	0	0.500	0.148	6	5	0.484	0.018	2	2	0.452	0.022	3	4	0.447	0.020	0	0	0.500	0.359	0	5	0.485	0.030
chrII	190737	A	T	2	0	0.500	0.180	0	0	0.500	0.354	2	0	0.500	0.143	3	8	0.484	0.018	4	3	0.454	0.022	3	3	0.446	0.020	0	2	0.500	0.359	2	2	0.485	0.030
chrII	190816	G	A	0	0	0.500	0.180	0	0	0.500	0.354	0	4	0.500	0.143	5	9	0.484	0.018	2	1	0.454	0.022	3	1	0.446	0.020	0	0	0.500	0.359	0	2	0.485	0.030
chrII	190980	G	C	0	0	0.500	0.180	0	0	0.500	0.354	0	0	0.500	0.143	0	0	0.480	0.018	1	2	0.451	0.022	1	1	0.446	0.020	0	0	0.500	0.359	1	0	0.485	0.030
chrII	191066	C	T	0	0	0.500	0.180	0	0	0.500	0.354	0	0	0.500	0.143	0	2	0.480	0.018	5	4	0.451	0.022	0	3	0.446	0.020	0	0	0.500	0.359	2	0	0.485	0.030
chrII	191084	T	A	0	0	0.500	0.180	0	0	0.500	0.354	0	0	0.500	0.143	1	3	0.480	0.018	6	2	0.451	0.022	0	1	0.446	0.020	0	0	0.500	0.359	0	0	0.485	0.030
chrII	191087	A	G	0	0	0.500	0.180	0	0	0.500	0.354	0	0	0.500	0.143	1	3	0.480	0.018	6	2	0.451	0.022	0	1	0.446	0.020	0	0	0.500	0.359	0	0	0.485	0.030
chrII	191088	A	G	0	0	0.500	0.180	0	0	0.500	0.354	0	0	0.500	0.143	1	3	0.480	0.018	6	2	0.451	0.022	0	1	0.446	0.020	0	0	0.500	0.359	0	0	0.485	0.030
chrII	191090	T	G	0	0	0.500	0.180	0	0	0.500	0.354	0	0	0.500	0.143	1	3	0.480	0.018	6	2	0.451	0.022	0	1	0.446	0.020	0	0	0.500	0.359	0	0	0.485	0.030
chrII	191091	G	C	0	0	0.500	0.180	0	0	0.500	0.354	0	0	0.500	0.143	1	3	0.480	0.018	6	2	0.451	0.022	0	1	0.446	0.020	0	0	0.500	0.359	0	0	0.485	0.030
chrII	191131	T	G	0	0	0.500	0.180	0	0	0.500	0.354	0	0	0.500	0.143	4	4	0.480	0.018	2	0	0.451	0.022	0	2	0.446	0.020	0	0	0.500	0.359	0	1	0.485	0.030
chrII	191207	T	C	0	0	0.500	0.180	0	0	0.500	0.354	0	0	0.500	0.143	5	12	0.480	0.018	3	1	0.451	0.022	2	1	0.446	0.020	0	0	0.500	0.359	0	7	0.485	0.030
chrII	191214	G	A	0	0	0.500	0.180	0	0	0.500	0.354	0	0	0.500	0.143	5	12	0.480	0.018	3	1	0.451	0.022	2	1	0.446	0.020	0	0	0.500	0.359	0	7	0.485	0.030
chrII	191222	C	T	0	0	0.500	0.180	0	0	0.500	0.354	0	0	0.500	0.143	4	12	0.480	0.018	3	1	0.451	0.022	2	1	0.446	0.020	0	0	0.500	0.359	0	7	0.485	0.030
chrII	191226	C	T	0	0	0.500	0.180	0	0	0.500	0.354	0	0	0.500	0.143	4	12	0.480	0.018	3	1	0.451	0.022	2	1	0.446	0.020	0	0	0.500	0.359	0	7	0.485	0.030
chrII	191228	C	T	0	0	0.500	0.180	0	0	0.500	0.354	0	0	0.500	0.143	4	12	0.480	0.018	3	1	0.451	0.022	2	1	0.446	0.020	0	0	0.500	0.359	0	7	0.485	0.030
chrII	191242	C	A	0	0	0.500	0.180	0	0	0.500	0.354	0	1	0.500	0.143	4	15	0.480	0.018	4	2	0.451	0.022	5	2	0.446	0.020	0	0	0.500	0.359	1	8	0.485	0.030
chrII	191281	A	G	0	0	0.500	0.180	0	0	0.500	0.354	0	1	0.500	0.143	1	20	0.480	0.018	7	2	0.452	0.021	7	4	0.444	0.020	0	0	0.500	0.359	3	11	0.485	0.030
chrII	191288	T	C	0	0	0.500	0.180	0	0	0.500	0.354	0	1	0.500	0.143	1	13	0.480	0.018	7	1	0.452	0.021	9	3	0.444	0.020	0	0	0.500	0.359	4	7	0.485	0.030
chrII	191289	A	G	0	0	0.500	0.180	0	0	0.500	0.354	0	1	0.500	0.143	1	13	0.480	0.018	7	1	0.452	0.021	9	3	0.444	0.020	0	0	0.500	0.359	4	7	0.485	0.030
chrII	191294	C	T	0	0	0.500	0.180	0	0	0.500	0.354	0	1	0.500	0.143	1	13	0.480	0.018	6	1	0.452	0.021	9	3	0.444	0.020	0	0	0.500	0.359	4	7	0.485	0.030
chrII	191298	T	A	0	0	0.500	0.180	0	0	0.500	0.354	0	1	0.500	0.143	1	13	0.480	0.018	6	1	0.452	0.021	9	3	0.444	0.020	0	0	0.500	0.359	4	7	0.485	0.030
chrII	191304	C	A	0	0	0.500	0.180	0	0	0.500	0.354	0	2	0.500	0.143	1	13	0.480	0.018	6	1	0.452	0.021	8	4	0.444	0.020	0	0	0.500	0.359	4	7	0.485	0.030
chrII	191311	A	C	0	0	0.500	0.180	0	0	0.500	0.354	0	2	0.500	0.143	0	14	0.480	0.018	6	2	0.452	0.021	8	4	0.444	0.020	0	0	0.500	0.358	4	7	0.485	0.030
chrII	191363	C	T	0	0	0.500	0.180	0	0	0.500	0.354	0	1	0.500	0.143	1	4	0.480	0.018	1	1	0.452	0.021	6	6	0.444	0.020	1	0	0.500	0.358	2	2	0.485	0.030
chrII	191377	A	G	2	0	0.500	0.180	0	0	0.500	0.354	0	1	0.500	0.143	1	4	0.480	0.018	1	1	0.452	0.021	7	6	0.444	0.020	2	0	0.500	0.358	2	2	0.485	0.030
chrII	191422	G	A	2	1	0.500	0.180	0	0	0.500	0.354	0	0	0.500	0.143	0	1	0.483	0.018	3	2	0.451	0.022	4	1	0.440	0.020	2	0	0.500	0.358	0	0	0.485	0.030
chrII	191424	T	C	2	1	0.500	0.180	0	0	0.500	0.354	0	0	0.500	0.143	0	1	0.483	0.018	3	2	0.451	0.022	4	1	0.440	0.020	2	0	0.500	0.358	0	0	0.485	0.030
chrII	191470	A	T	0	2	0.500	0.180	0	0	0.500	0.354	0	0	0.500	0.143	3	2	0.483	0.018	5	4	0.451	0.022	2	3	0.440	0.020	1	0	0.500	0.358	0	0	0.485	0.030
chrII	191521	G	C	0	2	0.500	0.180	0	0	0.500	0.354	0	0	0.500	0.143	5	2	0.483	0.018	4	3	0.451	0.022	5	4	0.440	0.020	0	0	0.500	0.358	0	4	0.485	0.030
chrII	191528	G	A	0	2	0.500	0.180	0	0	0.500	0.354	0	0	0.500	0.143	5	1	0.483	0.018	4	3	0.451	0.022	3	7	0.440	0.020	0	0	0.500	0.358	0	4	0.485	0.030
chrII	191751	C	T	1	0	0.500	0.180	0	0	0.500	0.354	0	0	0.500	0.143	0	4	0.483	0.018	0	1	0.450	0.021	3	3	0.442	0.019	0	0	0.500	0.358	0	2	0.485	0.030
chrII	192038	G	A	0	0	0.500	0.179	0	0	0.500	0.354	0	0	0.500	0.143	0	4	0.482	0.018	2	2	0.453	0.021	0	6	0.437	0.019	0	1	0.500	0.358	0	1	0.488	0.030
chrII	192085	A	G	0	0	0.500	0.179	0	0	0.500	0.354	0	0	0.500	0.143	0	6	0.480	0.018	2	2	0.453	0.021	1	3	0.437	0.019	0	0	0.500	0.358	0	0	0.487	0.029
chrII	192122	C	T	0	0	0.500	0.179	0	0	0.500	0.354	0	0	0.500	0.143	0	5	0.480	0.018	1	2	0.453	0.021	1	2	0.437	0.019	0	0	0.500	0.358	0	0	0.487	0.029
chrII	192148	A	G	0	0	0.500	0.179	0	0	0.500	0.354	0	0	0.500	0.143	0	3	0.480	0.018	0	4	0.453	0.021	1	1	0.437	0.019	0	0	0.500	0.358	0	0	0.487	0.029
chrII	192289	G	C	0	0	0.500	0.179	0	0	0.500	0.354	0	0	0.500	0.143	0	0	0.481	0.018	0	0	0.455	0.021	0	2	0.437	0.019	0	0	0.500	0.358	0	0	0.487	0.029
chrII	192390	C	T	0	0	0.500	0.179	0	0	0.500	0.354	0	0	0.500	0.142	6	0	0.481	0.018	0	3	0.455	0.021	4	5	0.437	0.019	0	0	0.500	0.358	4	0	0.487	0.029
chrII	192591	C	T	2	3	0.500	0.179	0	0	0.500	0.354	3	0	0.500	0.142	12	11	0.479	0.018	7	9	0.455	0.021	6	9	0.438	0.019	0	0	0.500	0.358	6	2	0.488	0.029
chrII	193664	T	C	2	0	0.500	0.180	0	0	0.500	0.354	0	0	0.500	0.142	12	11	0.476	0.018	5	3	0.455	0.021	5	12	0.437	0.019	0	0	0.500	0.357	9	0	0.487	0.029
chrII	194226	C	T	0	0	0.500	0.180	0	1	0.500	0.354	2	0	0.500	0.142	9	9	0.478	0.017	6	1	0.453	0.021	6	10	0.437	0.019	2	0	0.500	0.357	3	6	0.485	0.028
chrII	195177	T	A	1	0	0.500	0.180	0	0	0.500	0.354	0	0	0.500	0.142	8	11	0.478	0.018	5	4	0.456	0.021	5	5	0.441	0.019	0	0	0.500	0.357	3	2	0.484	0.029
chrII	195180	C	G	1	0	0.500	0.180	0	0	0.500	0.354	0	0	0.500	0.142	8	11	0.478	0.018	5	4	0.456	0.021	5	5	0.441	0.019	0	0	0.500	0.357	3	2	0.484	0.029
chrII	195719	G	A	0	0	0.500	0.180	0	0	0.500	0.354	0	0	0.500	0.137	5	4	0.478	0.018	1	3	0.451	0.021	1	1	0.440	0.019	0	0	0.500	0.357	2	4	0.490	0.029
chrII	195793	A	T	0	0	0.500	0.180	0	0	0.500	0.354	0	0	0.500	0.137	6	1	0.475	0.017	1	2	0.450	0.021	0	1	0.441	0.019	0	0	0.500	0.357	0	4	0.487	0.029
chrII	195960	A	T	0	0	0.500	0.180	0	0	0.500	0.354	0	0	0.500	0.137	2	3	0.473	0.017	3	0	0.451	0.021	0	0	0.443	0.019	0	0	0.500	0.356	4	6	0.489	0.028
chrII	196155	A	G	1	0	0.500	0.170	0	0	0.500	0.354	1	0	0.500	0.137	7	3	0.473	0.017	2	2	0.451	0.021	6	1	0.443	0.019	0	0	0.500	0.356	0	1	0.489	0.028
chrII	196206	G	A	2	0	0.500	0.170	0	0	0.500	0.354	1	0	0.500	0.137	5	5	0.473	0.017	0	0	0.452	0.021	3	5	0.443	0.019	0	0	0.500	0.356	1	2	0.489	0.028
chrII	196417	A	G	0	0	0.500	0.170	0	0	0.500	0.354	0	0	0.500	0.137	2	8	0.473	0.017	0	3	0.452	0.021	1	4	0.443	0.019	0	0	0.500	0.356	2	0	0.489	0.028
chrII	196581	G	A	0	0	0.500	0.170	0	0	0.500	0.354	0	0	0.500	0.137	17	7	0.472	0.017	8	9	0.450	0.021	8	13	0.442	0.019	0	0	0.500	0.356	2	3	0.491	0.028
chrII	196633	G	A	0	0	0.500	0.170	0	0	0.500	0.354	0	0	0.500	0.137	10	7	0.472	0.017	9	6	0.450	0.021	3	11	0.442	0.019	0	0	0.500	0.356	0	1	0.494	0.028
chrII	196681	A	G	0	2	0.500	0.170	2	0	0.500	0.354	0	0	0.500	0.137	6	4	0.472	0.017	6	1	0.450	0.021	6	3	0.442	0.019	1	0	0.500	0.356	0	0	0.494	0.028
chrII	197035	A	G	0	0	0.500	0.170	0	0	0.500	0.354	0	0	0.500	0.137	2	0	0.472	0.017	1	0	0.450	0.021	0	3	0.439	0.019	0	0	0.500	0.356	0	0	0.494	0.028
chrII	197372	T	C	0	2	0.500	0.170	0	0	0.500	0.354	0	0	0.500	0.137	2	5	0.471	0.017	6	6	0.451	0.021	5	5	0.439	0.019	0	0	0.500	0.356	7	1	0.492	0.028
chrII	197440	G	A	2	2	0.500	0.170	0	0	0.500	0.354	2	0	0.500	0.137	2	2	0.471	0.017	2	4	0.451	0.021	2	0	0.439	0.019	0	0	0.500	0.356	4	2	0.491	0.028
chrII	197736	C	T	0	0	0.500	0.170	0	0	0.500	0.354	0	0	0.500	0.137	2	0	0.471	0.017	1	2	0.451	0.021	1	0	0.438	0.018	0	0	0.500	0.356	0	0	0.491	0.028
chrII	197761	G	A	0	0	0.500	0.170	0	0	0.500	0.354	0	0	0.500	0.137	0	2	0.471	0.017	4	1	0.451	0.021	2	0	0.438	0.018	0	0	0.500	0.356	0	0	0.491	0.028
chrII	197966	A	C	2	0	0.500	0.170	0	0	0.500	0.354	0	0	0.500	0.137	9	5	0.471	0.017	2	13	0.451	0.021	2	6	0.438	0.018	0	0	0.500	0.356	1	1	0.491	0.028
chrII	198085	G	C	0	0	0.500	0.170	0	0	0.500	0.354	0	0	0.500	0.137	5	7	0.471	0.017	1	0	0.451	0.021	6	2	0.438	0.018	0	0	0.500	0.356	3	1	0.491	0.028
chrII	198086	T	C	0	0	0.500	0.170	0	0	0.500	0.354	0	0	0.500	0.137	5	7	0.471	0.017	1	0	0.451	0.021	6	2	0.438	0.018	0	0	0.500	0.356	3	1	0.491	0.028
chrII	198093	A	G	0	0	0.500	0.170	0	0	0.500	0.354	0	0	0.500	0.137	3	7	0.471	0.017	2	0	0.451	0.021	6	2	0.438	0.018	0	0	0.500	0.356	2	1	0.491	0.028
chrII	198095	A	G	0	0	0.500	0.170	0	0	0.500	0.354	0	0	0.500	0.137	3	7	0.471	0.017	2	0	0.451	0.021	6	2	0.438	0.018	0	0	0.500	0.356	2	1	0.491	0.028
chrII	198368	A	C	0	0	0.500	0.170	0	0	0.500	0.354	0	0	0.500	0.137	0	1	0.471	0.017	0	0	0.451	0.021	0	0	0.438	0.018	0	0	0.500	0.355	0	2	0.491	0.028
chrII	198512	A	G	0	0	0.500	0.170	0	0	0.500	0.354	0	0	0.500	0.137	1	1	0.471	0.017	0	2	0.453	0.020	2	0	0.438	0.018	0	0	0.500	0.355	0	2	0.491	0.028
chrII	198526	A	G	0	0	0.500	0.170	0	0	0.500	0.354	0	0	0.500	0.137	1	1	0.471	0.017	2	0	0.453	0.020	2	0	0.438	0.018	0	0	0.500	0.355	0	2	0.491	0.028
chrII	198605	C	T	0	0	0.500	0.170	0	0	0.500	0.354	2	0	0.500	0.137	2	1	0.471	0.017	6	2	0.453	0.020	2	4	0.438	0.018	2	0	0.500	0.355	1	0	0.491	0.028
chrII	198751	T	C	0	0	0.500	0.170	0	0	0.500	0.354	0	0	0.500	0.137	1	4	0.471	0.017	1	4	0.452	0.021	1	1	0.438	0.018	0	0	0.500	0.355	0	2	0.491	0.028
chrII	198778	T	G	0	0	0.500	0.170	0	0	0.500	0.354	0	0	0.500	0.137	2	6	0.471	0.017	1	8	0.452	0.021	3	1	0.438	0.018	0	0	0.500	0.355	0	3	0.491	0.028
chrII	198782	C	T	0	0	0.500	0.170	0	0	0.500	0.354	0	0	0.500	0.137	2	6	0.471	0.017	1	8	0.452	0.021	3	1	0.438	0.018	0	0	0.500	0.355	0	3	0.491	0.028
chrII	198826	A	G	0	0	0.500	0.170	0	0	0.500	0.354	0	1	0.500	0.137	2	8	0.471	0.017	1	6	0.452	0.021	2	2	0.438	0.018	0	0	0.500	0.355	0	5	0.491	0.028
chrII	199139	T	C	0	2	0.500	0.170	0	0	0.500	0.354	0	1	0.500	0.136	4	6	0.470	0.017	6	11	0.452	0.020	6	6	0.437	0.018	0	0	0.500	0.355	1	2	0.491	0.028
chrII	199390	T	C	0	0	0.500	0.170	0	0	0.500	0.354	0	0	0.500	0.136	3	2	0.472	0.017	0	2	0.452	0.020	5	1	0.439	0.018	0	0	0.500	0.355	0	0	0.490	0.028
chrII	199391	A	C	0	0	0.500	0.170	0	0	0.500	0.354	0	0	0.500	0.136	3	2	0.472	0.017	0	2	0.452	0.020	5	1	0.439	0.018	0	0	0.500	0.355	0	0	0.490	0.028
chrII	199514	C	T	0	0	0.500	0.170	0	0	0.500	0.354	0	0	0.500	0.136	6	5	0.472	0.017	2	2	0.452	0.020	4	3	0.439	0.018	0	0	0.500	0.355	2	3	0.490	0.028
chrII	199762	A	C	0	0	0.500	0.170	0	0	0.500	0.354	1	0	0.500	0.136	2	4	0.471	0.017	2	0	0.453	0.020	2	4	0.439	0.018	0	0	0.500	0.355	1	0	0.490	0.028
chrII	199961	A	G	0	2	0.500	0.170	0	0	0.500	0.354	0	0	0.500	0.136	5	8	0.471	0.017	2	2	0.453	0.020	0	1	0.439	0.018	0	0	0.500	0.355	0	2	0.490	0.028
chrII	200008	C	T	0	1	0.500	0.170	0	0	0.500	0.354	0	0	0.500	0.136	6	3	0.471	0.017	3	3	0.453	0.020	0	3	0.439	0.018	0	0	0.500	0.355	0	2	0.490	0.028
chrII	200483	G	A	0	0	0.500	0.170	0	0	0.500	0.354	0	0	0.500	0.136	9	7	0.471	0.017	1	0	0.455	0.021	2	0	0.438	0.018	0	0	0.500	0.354	0	1	0.490	0.028
chrII	200522	A	G	0	0	0.500	0.170	0	0	0.500	0.354	0	0	0.500	0.136	5	5	0.471	0.017	0	2	0.455	0.021	2	1	0.438	0.018	0	0	0.500	0.354	0	1	0.490	0.028
chrII	200530	G	T	0	1	0.500	0.170	0	0	0.500	0.354	0	0	0.500	0.136	6	4	0.471	0.017	0	2	0.455	0.021	2	1	0.438	0.018	0	0	0.500	0.354	0	1	0.490	0.028
chrII	200968	C	T	0	0	0.500	0.170	0	0	0.500	0.354	2	4	0.500	0.136	4	11	0.467	0.017	2	2	0.456	0.021	5	5	0.439	0.018	0	0	0.500	0.354	4	0	0.490	0.028
chrII	201063	C	T	0	0	0.500	0.170	0	0	0.500	0.354	2	1	0.500	0.136	4	9	0.467	0.017	8	3	0.456	0.021	8	3	0.439	0.018	0	0	0.500	0.354	0	2	0.490	0.028
chrII	201476	G	A	0	0	0.500	0.170	0	0	0.500	0.354	0	3	0.500	0.136	12	14	0.466	0.017	2	6	0.457	0.021	7	9	0.439	0.018	0	0	0.500	0.354	3	11	0.490	0.028
chrII	201611	T	C	0	2	0.500	0.170	0	0	0.500	0.354	1	3	0.500	0.136	10	12	0.466	0.017	11	9	0.457	0.021	8	14	0.439	0.018	0	0	0.500	0.354	8	9	0.490	0.028
chrII	201647	C	T	0	2	0.500	0.170	0	0	0.500	0.354	2	2	0.500	0.136	13	11	0.466	0.017	10	13	0.457	0.021	8	22	0.439	0.018	0	0	0.500	0.354	6	6	0.490	0.028
chrII	201879	C	T	0	0	0.500	0.180	0	0	0.500	0.354	0	0	0.500	0.136	6	4	0.465	0.017	1	4	0.458	0.021	5	2	0.439	0.018	0	0	0.500	0.354	0	0	0.490	0.028
chrII	202001	G	C	0	0	0.500	0.180	0	0	0.500	0.354	0	0	0.500	0.136	4	6	0.465	0.017	2	2	0.458	0.021	6	2	0.439	0.018	0	0	0.500	0.354	1	0	0.490	0.028
chrII	202108	A	T	0	0	0.500	0.180	0	0	0.500	0.354	0	0	0.500	0.136	3	2	0.465	0.017	1	5	0.458	0.021	6	5	0.439	0.018	2	0	0.500	0.354	0	2	0.490	0.028
chrII	202227	T	A	0	0	0.500	0.180	0	0	0.500	0.354	0	0	0.500	0.136	4	3	0.465	0.017	2	12	0.458	0.021	7	2	0.439	0.018	0	0	0.500	0.354	1	1	0.490	0.028
chrII	202411	G	A	0	3	0.500	0.180	0	0	0.500	0.354	1	2	0.500	0.136	9	5	0.464	0.017	1	5	0.459	0.021	3	8	0.439	0.018	0	0	0.500	0.354	5	2	0.490	0.028
chrII	202434	G	A	0	4	0.500	0.180	0	0	0.500	0.354	2	2	0.500	0.136	9	7	0.464	0.017	1	5	0.459	0.021	4	7	0.439	0.018	0	0	0.500	0.354	4	2	0.490	0.028
chrII	202580	C	G	0	1	0.500	0.180	0	0	0.500	0.354	1	1	0.500	0.136	24	5	0.469	0.017	5	7	0.458	0.021	11	10	0.439	0.018	2	2	0.500	0.354	9	6	0.486	0.028
chrII	202724	T	C	0	0	0.500	0.180	0	0	0.500	0.354	2	2	0.500	0.136	7	9	0.469	0.017	8	6	0.458	0.021	10	14	0.439	0.018	0	0	0.500	0.354	0	2	0.486	0.028
chrII	202739	G	T	0	0	0.500	0.180	0	0	0.500	0.354	2	1	0.500	0.136	7	10	0.469	0.017	7	6	0.458	0.021	8	8	0.439	0.018	0	0	0.500	0.354	0	2	0.486	0.028
chrII	203114	C	T	1	1	0.500	0.180	0	0	0.500	0.354	3	0	0.500	0.141	3	7	0.463	0.017	4	1	0.460	0.021	3	6	0.438	0.018	1	0	0.500	0.354	1	1	0.490	0.029
chrII	203566	T	C	0	0	0.500	0.180	0	0	0.500	0.354	0	0	0.500	0.146	4	2	0.463	0.017	2	1	0.458	0.021	0	3	0.439	0.018	2	0	0.500	0.354	2	0	0.490	0.029
chrII	203783	G	C	0	3	0.500	0.180	0	0	0.500	0.354	3	4	0.500	0.146	8	13	0.463	0.017	10	5	0.458	0.021	5	11	0.439	0.018	0	0	0.500	0.354	4	5	0.490	0.029
chrII	203910	C	G	0	0	0.500	0.180	0	0	0.500	0.354	0	0	0.500	0.146	8	8	0.463	0.017	4	12	0.458	0.021	2	6	0.439	0.018	0	0	0.500	0.354	3	3	0.490	0.029
chrII	204179	T	C	0	0	0.500	0.180	0	0	0.500	0.354	1	0	0.500	0.146	5	6	0.465	0.018	6	3	0.457	0.022	3	3	0.438	0.018	0	0	0.500	0.354	3	0	0.488	0.030
chrII	204182	T	C	0	0	0.500	0.180	0	0	0.500	0.354	1	0	0.500	0.146	5	6	0.465	0.018	6	3	0.457	0.022	3	3	0.438	0.018	0	0	0.500	0.354	3	0	0.488	0.030
chrII	204215	T	C	0	0	0.500	0.180	0	0	0.500	0.354	1	0	0.500	0.146	5	10	0.465	0.018	6	4	0.457	0.022	6	5	0.438	0.018	0	0	0.500	0.354	1	0	0.488	0.030
chrII	204404	C	T	2	0	0.500	0.180	0	2	0.500	0.354	3	0	0.500	0.152	3	3	0.467	0.018	7	8	0.457	0.022	5	2	0.438	0.018	0	0	0.500	0.354	1	2	0.488	0.030
chrII	204458	C	T	0	0	0.500	0.180	0	1	0.500	0.354	2	3	0.500	0.152	4	7	0.467	0.018	2	4	0.457	0.022	4	2	0.438	0.018	0	0	0.500	0.354	0	3	0.488	0.030
chrII	204536	A	G	0	0	0.500	0.180	0	0	0.500	0.354	1	2	0.500	0.152	2	14	0.467	0.018	4	7	0.458	0.022	9	3	0.438	0.018	0	2	0.500	0.354	0	2	0.487	0.029
chrII	204923	A	T	0	0	0.500	0.181	0	0	0.500	0.354	1	1	0.500	0.152	2	4	0.467	0.018	3	0	0.458	0.022	3	1	0.438	0.018	0	0	0.500	0.355	2	2	0.487	0.029
chrII	204924	T	C	0	0	0.500	0.181	0	0	0.500	0.354	1	1	0.500	0.152	2	4	0.467	0.018	3	0	0.458	0.022	3	1	0.438	0.018	0	0	0.500	0.355	2	2	0.487	0.029
chrII	204995	C	T	0	0	0.500	0.181	0	0	0.500	0.354	2	1	0.500	0.152	2	4	0.467	0.018	4	1	0.458	0.022	4	2	0.438	0.018	0	2	0.500	0.355	2	1	0.487	0.029
chrII	205151	G	A	0	0	0.500	0.181	0	0	0.500	0.354	0	0	0.500	0.152	2	6	0.467	0.018	5	0	0.458	0.022	7	6	0.438	0.018	0	0	0.500	0.355	0	0	0.487	0.029
chrII	205157	C	A	0	0	0.500	0.181	0	0	0.500	0.354	0	0	0.500	0.152	2	6	0.467	0.018	4	2	0.458	0.022	7	6	0.438	0.018	0	0	0.500	0.355	0	0	0.487	0.029
chrII	205343	A	C	0	0	0.500	0.181	0	0	0.500	0.354	0	0	0.500	0.152	0	5	0.467	0.018	0	0	0.458	0.022	0	0	0.438	0.018	2	0	0.500	0.355	2	2	0.487	0.029
chrII	205406	C	G	0	0	0.500	0.181	0	0	0.500	0.354	0	0	0.500	0.152	0	2	0.467	0.018	0	2	0.458	0.022	2	0	0.438	0.018	0	0	0.500	0.355	1	1	0.487	0.029
chrII	205834	G	A	0	0	0.500	0.181	0	0	0.500	0.354	0	0	0.500	0.152	1	4	0.467	0.018	2	0	0.457	0.022	6	1	0.436	0.019	0	0	0.500	0.355	2	1	0.489	0.029
chrII	205891	T	C	0	0	0.500	0.181	0	0	0.500	0.354	0	0	0.500	0.152	0	2	0.467	0.018	3	0	0.457	0.022	9	1	0.436	0.019	0	0	0.500	0.355	2	1	0.489	0.029
chrII	206076	C	G	0	0	0.500	0.181	0	0	0.500	0.354	0	0	0.500	0.152	1	7	0.466	0.018	3	2	0.457	0.022	2	4	0.436	0.019	0	0	0.500	0.355	3	2	0.491	0.030
chrII	206280	T	C	2	0	0.500	0.181	0	0	0.500	0.354	1	0	0.500	0.152	6	7	0.467	0.018	5	4	0.457	0.022	2	8	0.437	0.019	0	0	0.500	0.355	1	2	0.491	0.030
chrII	206369	T	C	0	0	0.500	0.181	0	0	0.500	0.354	0	0	0.500	0.152	4	10	0.467	0.018	4	1	0.457	0.022	9	11	0.437	0.019	2	0	0.500	0.355	1	6	0.491	0.030
chrII	207171	C	T	0	0	0.500	0.181	0	0	0.500	0.354	0	0	0.500	0.152	4	2	0.457	0.018	0	8	0.457	0.022	2	3	0.442	0.019	0	0	0.500	0.356	1	0	0.487	0.030
chrII	207192	A	G	0	0	0.500	0.181	0	0	0.500	0.354	0	0	0.500	0.152	5	2	0.457	0.018	0	9	0.457	0.022	2	2	0.442	0.019	0	0	0.500	0.356	1	0	0.487	0.030
chrII	207220	A	G	0	0	0.500	0.181	0	0	0.500	0.354	0	0	0.500	0.152	9	2	0.457	0.018	1	8	0.457	0.022	2	4	0.442	0.019	0	0	0.500	0.356	1	0	0.487	0.030
chrII	207561	T	C	0	0	0.500	0.181	0	0	0.500	0.354	0	0	0.500	0.152	2	4	0.462	0.018	2	1	0.459	0.023	5	2	0.439	0.019	0	0	0.500	0.356	0	0	0.484	0.030
chrII	207738	T	C	0	0	0.500	0.181	0	0	0.500	0.354	0	0	0.500	0.152	13	0	0.461	0.018	12	0	0.459	0.023	13	0	0.440	0.019	0	0	0.500	0.356	0	2	0.484	0.030
chrII	207923	C	T	0	0	0.500	0.181	0	0	0.500	0.354	0	0	0.500	0.152	0	4	0.461	0.018	0	0	0.461	0.023	5	10	0.438	0.019	0	0	0.500	0.356	1	0	0.487	0.031
chrII	208189	C	T	0	0	0.500	0.181	0	0	0.500	0.354	3	0	0.500	0.152	6	10	0.461	0.018	2	2	0.461	0.023	0	7	0.441	0.019	0	0	0.500	0.356	0	4	0.487	0.031
chrII	208213	C	T	0	0	0.500	0.181	0	0	0.500	0.354	4	0	0.500	0.152	8	10	0.461	0.018	1	1	0.461	0.023	0	8	0.441	0.019	0	0	0.500	0.356	0	4	0.487	0.031
chrII	208417	G	A	0	0	0.500	0.171	0	0	0.500	0.354	0	2	0.500	0.153	4	3	0.463	0.019	1	9	0.463	0.023	9	5	0.437	0.019	2	0	0.500	0.356	1	7	0.487	0.031
chrII	208471	A	G	0	0	0.500	0.171	0	0	0.500	0.354	0	1	0.500	0.153	4	2	0.463	0.019	3	8	0.463	0.023	4	6	0.437	0.019	0	0	0.500	0.356	2	5	0.487	0.031
chrII	208543	A	G	0	0	0.500	0.171	2	0	0.500	0.354	0	1	0.500	0.153	4	8	0.462	0.019	0	7	0.463	0.023	4	2	0.437	0.019	0	0	0.500	0.356	1	3	0.487	0.031
chrII	208574	A	G	0	0	0.500	0.171	2	0	0.500	0.354	0	1	0.500	0.153	4	7	0.462	0.019	2	10	0.463	0.023	5	3	0.437	0.019	0	0	0.500	0.356	0	3	0.487	0.031
chrII	208735	C	T	0	0	0.500	0.171	0	0	0.500	0.354	0	1	0.500	0.153	3	15	0.462	0.018	0	8	0.463	0.023	3	3	0.438	0.019	1	0	0.500	0.356	4	2	0.487	0.031
chrII	208870	C	T	2	0	0.500	0.171	0	0	0.500	0.354	0	0	0.500	0.153	5	2	0.460	0.019	1	7	0.462	0.023	3	1	0.438	0.019	2	0	0.500	0.356	0	0	0.485	0.031
chrII	208879	G	A	2	1	0.500	0.171	0	0	0.500	0.354	0	0	0.500	0.153	6	2	0.460	0.019	3	6	0.462	0.023	4	1	0.438	0.019	1	0	0.500	0.356	1	0	0.485	0.031
chrII	208915	C	T	2	2	0.500	0.171	0	0	0.500	0.354	0	0	0.500	0.153	7	0	0.460	0.019	2	7	0.462	0.023	4	3	0.438	0.019	1	0	0.500	0.356	2	0	0.485	0.031
chrII	208916	C	G	2	2	0.500	0.171	0	0	0.500	0.354	0	0	0.500	0.153	7	0	0.460	0.019	2	7	0.462	0.023	4	3	0.438	0.019	1	0	0.500	0.356	2	0	0.485	0.031
chrII	208963	C	A	2	0	0.500	0.171	0	0	0.500	0.354	0	4	0.500	0.153	6	0	0.460	0.019	2	6	0.460	0.023	3	8	0.438	0.019	0	0	0.500	0.356	4	0	0.487	0.031
chrII	209245	G	A	0	0	0.500	0.171	0	0	0.500	0.354	0	0	0.500	0.153	0	0	0.461	0.019	2	2	0.460	0.023	0	2	0.438	0.019	0	0	0.500	0.356	0	0	0.488	0.031
chrII	209373	C	T	0	0	0.500	0.171	0	0	0.500	0.354	0	0	0.500	0.153	0	3	0.461	0.019	0	6	0.460	0.023	1	3	0.438	0.019	0	0	0.500	0.357	2	2	0.488	0.031
chrII	209754	A	G	0	0	0.500	0.171	0	0	0.500	0.354	2	0	0.500	0.153	8	10	0.461	0.019	1	4	0.460	0.023	10	3	0.438	0.019	0	0	0.500	0.357	0	10	0.488	0.031
chrII	210006	T	C	0	0	0.500	0.171	1	0	0.500	0.354	4	0	0.500	0.153	10	12	0.460	0.018	12	9	0.468	0.023	7	18	0.441	0.019	0	0	0.500	0.357	3	6	0.485	0.031
chrII	210153	T	C	0	0	0.500	0.172	0	0	0.500	0.354	0	0	0.500	0.153	3	5	0.460	0.018	1	6	0.468	0.023	6	4	0.441	0.019	0	0	0.500	0.357	3	1	0.485	0.031
chrII	210387	A	G	0	0	0.500	0.172	0	0	0.500	0.354	1	2	0.500	0.153	6	5	0.460	0.019	4	8	0.467	0.023	0	2	0.440	0.019	4	0	0.500	0.357	4	6	0.482	0.031
chrII	210582	G	A	2	0	0.500	0.172	0	0	0.500	0.354	1	0	0.500	0.153	4	3	0.459	0.019	8	3	0.468	0.024	4	2	0.441	0.019	0	0	0.500	0.357	1	5	0.486	0.031
chrII	210974	T	C	0	0	0.500	0.172	0	0	0.500	0.354	0	0	0.500	0.153	0	2	0.459	0.019	3	0	0.465	0.023	2	1	0.439	0.019	0	0	0.500	0.357	0	4	0.486	0.031
chrII	210990	G	A	0	0	0.500	0.172	0	0	0.500	0.354	0	0	0.500	0.153	0	2	0.459	0.019	1	1	0.465	0.023	2	2	0.439	0.019	0	0	0.500	0.357	0	3	0.486	0.031
chrII	211332	G	A	0	3	0.500	0.172	0	0	0.500	0.354	0	0	0.500	0.153	2	9	0.459	0.019	3	2	0.465	0.023	5	6	0.439	0.019	0	0	0.500	0.357	6	3	0.488	0.031
chrII	211581	C	T	0	0	0.500	0.172	0	0	0.500	0.354	1	1	0.500	0.153	6	7	0.458	0.019	4	4	0.470	0.024	6	7	0.440	0.019	0	0	0.500	0.358	1	5	0.485	0.031
chrII	212351	G	A	0	0	0.500	0.172	0	0	0.500	0.354	0	0	0.500	0.153	5	1	0.460	0.019	3	3	0.468	0.024	2	5	0.443	0.019	0	0	0.500	0.358	0	1	0.484	0.031
chrII	212810	T	C	0	2	0.500	0.182	0	0	0.500	0.354	0	4	0.500	0.153	14	6	0.459	0.019	6	9	0.469	0.024	14	12	0.437	0.020	0	0	0.500	0.358	0	1	0.487	0.032
chrII	212882	A	G	2	0	0.500	0.182	0	0	0.500	0.354	0	4	0.500	0.153	7	8	0.459	0.019	12	6	0.467	0.024	13	8	0.439	0.020	0	0	0.500	0.358	6	3	0.487	0.032
chrII	212886	C	G	2	0	0.500	0.182	0	0	0.500	0.354	0	4	0.500	0.153	7	8	0.459	0.019	12	6	0.467	0.024	13	8	0.439	0.020	0	0	0.500	0.358	6	3	0.487	0.032
chrII	213058	C	T	0	2	0.500	0.182	0	0	0.500	0.354	0	1	0.500	0.153	2	9	0.459	0.019	7	5	0.467	0.024	4	10	0.439	0.020	0	0	0.500	0.358	0	2	0.487	0.032
chrII	213122	A	G	0	1	0.500	0.182	0	0	0.500	0.354	0	0	0.500	0.153	5	10	0.459	0.019	1	11	0.467	0.024	9	7	0.438	0.020	0	0	0.500	0.358	2	3	0.487	0.032
chrII	213466	A	G	0	0	0.500	0.182	0	0	0.500	0.354	1	0	0.500	0.154	8	14	0.460	0.019	2	3	0.467	0.024	5	2	0.438	0.020	0	0	0.500	0.358	6	1	0.491	0.031
chrII	213545	G	C	0	0	0.500	0.182	0	2	0.500	0.354	0	0	0.500	0.154	4	11	0.460	0.019	2	5	0.468	0.024	3	3	0.439	0.020	0	0	0.500	0.358	4	3	0.491	0.031
chrII	213628	T	A	0	0	0.500	0.182	0	0	0.500	0.354	0	0	0.500	0.154	8	8	0.460	0.019	6	11	0.468	0.024	4	3	0.439	0.020	0	0	0.500	0.358	7	3	0.491	0.031
chrII	213728	T	G	0	0	0.500	0.182	0	0	0.500	0.354	4	1	0.500	0.154	8	9	0.460	0.019	4	13	0.468	0.024	4	5	0.439	0.020	0	0	0.500	0.358	4	2	0.491	0.031
chrII	214190	G	C	0	0	0.500	0.182	0	0	0.500	0.354	0	5	0.500	0.154	1	2	0.461	0.019	2	2	0.468	0.024	1	3	0.439	0.020	0	0	0.500	0.359	2	3	0.491	0.031
chrII	214439	G	A	0	0	0.500	0.182	0	0	0.500	0.354	1	0	0.500	0.154	6	11	0.461	0.019	4	6	0.468	0.024	6	1	0.439	0.020	0	0	0.500	0.359	2	2	0.491	0.031
chrII	214801	G	A	0	0	0.500	0.194	0	0	0.500	0.354	0	0	0.500	0.154	3	3	0.460	0.019	7	2	0.466	0.024	3	2	0.439	0.020	0	0	0.500	0.359	2	5	0.491	0.031
chrII	214810	C	T	0	0	0.500	0.194	0	0	0.500	0.354	0	0	0.500	0.154	2	3	0.460	0.019	6	2	0.466	0.024	3	2	0.439	0.020	0	0	0.500	0.359	2	4	0.491	0.031
chrII	214891	G	A	0	0	0.500	0.194	0	0	0.500	0.354	0	2	0.500	0.154	0	1	0.460	0.019	3	6	0.466	0.024	6	4	0.439	0.020	0	0	0.500	0.359	1	3	0.491	0.031
chrII	215181	G	A	0	0	0.500	0.194	0	0	0.500	0.354	0	2	0.500	0.154	4	3	0.460	0.019	3	0	0.468	0.024	2	4	0.439	0.020	0	0	0.500	0.359	0	0	0.494	0.031
chrII	215946	G	C	0	0	0.500	0.194	0	0	0.500	0.354	0	0	0.500	0.154	13	6	0.458	0.019	6	5	0.465	0.024	6	4	0.442	0.020	0	0	0.500	0.359	0	4	0.494	0.031
chrII	215962	G	A	0	0	0.500	0.194	0	0	0.500	0.354	0	0	0.500	0.154	13	10	0.458	0.019	5	6	0.465	0.024	7	3	0.442	0.020	0	0	0.500	0.359	0	4	0.494	0.031
chrII	216520	A	G	0	1	0.500	0.194	0	2	0.500	0.354	0	0	0.500	0.154	9	9	0.457	0.019	8	18	0.465	0.024	8	10	0.445	0.020	0	0	0.500	0.360	7	4	0.497	0.031
chrII	216541	A	C	0	2	0.500	0.194	0	2	0.500	0.354	0	0	0.500	0.154	8	11	0.457	0.019	6	17	0.465	0.024	9	7	0.445	0.020	0	0	0.500	0.360	8	6	0.497	0.031
chrII	216631	A	G	0	2	0.500	0.194	0	1	0.500	0.354	2	1	0.500	0.154	8	14	0.457	0.019	2	5	0.464	0.024	5	11	0.445	0.020	0	0	0.500	0.360	1	7	0.497	0.031
chrII	216794	T	C	4	1	0.500	0.194	0	0	0.500	0.354	1	8	0.500	0.154	12	28	0.458	0.019	8	13	0.462	0.024	16	16	0.444	0.021	0	0	0.500	0.360	4	7	0.495	0.032
chrII	217015	G	C	2	0	0.500	0.194	0	0	0.500	0.354	0	5	0.500	0.155	9	17	0.457	0.019	15	14	0.465	0.024	13	12	0.443	0.021	0	0	0.500	0.360	7	5	0.499	0.032
chrII	217070	C	T	2	2	0.500	0.194	0	0	0.500	0.354	0	1	0.500	0.155	8	12	0.457	0.019	8	20	0.466	0.024	5	9	0.443	0.021	0	0	0.500	0.360	3	4	0.499	0.032
chrII	217109	T	C	1	1	0.500	0.194	0	0	0.500	0.354	0	1	0.500	0.155	9	11	0.457	0.019	1	15	0.466	0.024	3	7	0.443	0.021	0	0	0.500	0.360	4	4	0.499	0.032
chrII	217360	T	A	0	0	0.500	0.194	0	0	0.500	0.354	0	0	0.500	0.155	4	2	0.457	0.019	0	1	0.465	0.024	2	2	0.443	0.021	0	0	0.500	0.360	0	2	0.501	0.032
chrII	217636	A	G	0	0	0.500	0.194	0	0	0.500	0.354	0	5	0.500	0.155	7	10	0.461	0.019	2	5	0.465	0.024	7	13	0.444	0.021	2	0	0.500	0.360	9	2	0.506	0.032
chrII	217676	C	T	0	1	0.500	0.194	0	0	0.500	0.354	0	2	0.500	0.155	9	8	0.461	0.019	1	6	0.465	0.024	9	9	0.444	0.021	1	0	0.500	0.360	10	5	0.506	0.032
chrII	218039	A	G	0	0	0.500	0.194	0	0	0.500	0.354	0	0	0.500	0.155	2	3	0.460	0.019	2	0	0.468	0.024	0	7	0.448	0.021	0	1	0.500	0.360	2	0	0.508	0.033
chrII	218414	A	C	0	0	0.500	0.194	0	0	0.500	0.354	2	0	0.500	0.155	3	1	0.458	0.020	3	2	0.468	0.024	2	4	0.445	0.021	0	0	0.500	0.360	0	1	0.508	0.033
chrII	218507	T	C	0	0	0.500	0.194	0	0	0.500	0.354	0	0	0.500	0.155	2	2	0.458	0.019	2	3	0.467	0.024	3	6	0.444	0.021	0	0	0.500	0.361	2	3	0.508	0.033
chrII	218511	G	T	0	0	0.500	0.194	0	0	0.500	0.354	0	0	0.500	0.155	2	2	0.458	0.019	2	3	0.467	0.024	3	6	0.444	0.021	0	0	0.500	0.361	2	3	0.508	0.033
chrII	218630	C	T	0	0	0.500	0.194	0	0	0.500	0.354	0	0	0.500	0.155	9	2	0.460	0.020	0	6	0.465	0.024	3	6	0.443	0.021	0	0	0.500	0.361	1	0	0.508	0.033
chrII	218666	G	A	0	0	0.500	0.194	0	0	0.500	0.354	0	0	0.500	0.155	10	2	0.460	0.020	0	5	0.465	0.024	3	4	0.443	0.021	0	0	0.500	0.361	2	0	0.508	0.033
chrII	219506	A	G	0	0	0.500	0.208	0	0	0.500	0.354	3	0	0.500	0.155	3	0	0.459	0.020	3	2	0.467	0.024	0	2	0.441	0.021	0	0	0.500	0.361	0	2	0.504	0.033
chrII	220122	G	A	0	1	0.500	0.208	0	0	0.500	0.354	2	0	0.500	0.156	1	2	0.460	0.020	3	3	0.469	0.024	5	7	0.442	0.021	0	0	0.500	0.361	3	0	0.502	0.033
chrII	220136	C	T	0	1	0.500	0.208	0	0	0.500	0.354	2	0	0.500	0.156	2	2	0.463	0.019	3	2	0.469	0.024	4	7	0.442	0.021	0	0	0.500	0.361	3	0	0.502	0.033
chrII	220216	A	G	0	0	0.500	0.209	0	0	0.500	0.354	0	0	0.500	0.156	3	5	0.463	0.019	1	3	0.469	0.024	6	6	0.441	0.021	0	0	0.500	0.361	4	0	0.502	0.033
chrII	220331	C	T	0	2	0.500	0.209	0	0	0.500	0.354	3	0	0.500	0.156	5	3	0.463	0.019	3	4	0.469	0.024	7	6	0.441	0.021	0	1	0.500	0.361	6	8	0.502	0.033
chrII	220381	C	T	0	0	0.500	0.209	0	0	0.500	0.354	2	0	0.500	0.156	7	3	0.463	0.019	4	7	0.469	0.024	8	10	0.441	0.021	0	2	0.500	0.361	5	4	0.502	0.033
chrII	220403	A	G	0	0	0.500	0.209	0	0	0.500	0.354	2	0	0.500	0.156	5	2	0.463	0.019	4	6	0.469	0.024	4	9	0.441	0.021	0	2	0.500	0.361	4	4	0.502	0.033
chrII	220405	G	A	0	0	0.500	0.209	0	0	0.500	0.354	2	0	0.500	0.156	5	2	0.463	0.019	4	6	0.469	0.024	4	9	0.441	0.021	0	2	0.500	0.361	4	4	0.502	0.033
chrII	220424	A	C	0	0	0.500	0.209	0	0	0.500	0.354	2	0	0.500	0.156	5	2	0.463	0.019	4	8	0.469	0.024	5	8	0.441	0.021	0	0	0.500	0.361	4	3	0.502	0.033
chrII	220451	T	G	0	0	0.500	0.209	0	0	0.500	0.354	1	0	0.500	0.156	7	4	0.463	0.019	4	5	0.469	0.024	5	6	0.441	0.021	0	0	0.500	0.361	3	3	0.502	0.033
chrII	220776	C	T	0	2	0.500	0.209	0	0	0.500	0.354	2	0	0.500	0.156	3	5	0.464	0.019	2	1	0.472	0.024	5	7	0.440	0.021	0	0	0.500	0.362	0	0	0.504	0.033
chrII	220790	C	T	0	2	0.500	0.209	0	0	0.500	0.354	0	0	0.500	0.156	4	5	0.464	0.019	2	1	0.472	0.024	4	7	0.440	0.021	0	0	0.500	0.362	0	0	0.504	0.033
chrII	220911	G	T	0	0	0.500	0.209	0	0	0.500	0.354	0	0	0.500	0.156	0	7	0.463	0.020	0	2	0.472	0.025	0	0	0.438	0.021	0	0	0.500	0.362	0	0	0.507	0.034
chrII	220914	C	T	0	0	0.500	0.209	0	0	0.500	0.354	0	0	0.500	0.156	0	7	0.463	0.020	0	2	0.472	0.025	0	0	0.438	0.021	0	0	0.500	0.362	0	0	0.507	0.034
chrII	221629	C	T	0	1	0.500	0.194	0	0	0.500	0.354	0	1	0.500	0.156	4	10	0.464	0.020	2	2	0.469	0.024	4	4	0.444	0.021	0	0	0.500	0.362	2	0	0.507	0.033
chrII	222139	G	A	0	0	0.500	0.194	0	0	0.500	0.354	0	0	0.500	0.156	1	2	0.463	0.020	0	0	0.469	0.025	3	4	0.444	0.021	1	0	0.500	0.362	0	0	0.507	0.033
chrII	225536	A	G	0	2	0.500	0.208	0	0	0.500	0.354	0	1	0.500	0.211	4	13	0.462	0.020	2	12	0.462	0.024	1	10	0.447	0.022	0	0	0.500	0.354	4	5	0.506	0.035
chrII	226965	G	A	0	0	0.500	0.208	0	0	0.500	0.354	0	0	0.500	0.257	1	2	0.461	0.020	0	4	0.465	0.024	0	2	0.442	0.022	0	0	0.500	0.354	0	0	0.504	0.035
chrII	226979	T	C	0	0	0.500	0.208	0	0	0.500	0.354	0	0	0.500	0.257	1	2	0.461	0.020	0	4	0.465	0.024	0	2	0.442	0.022	0	0	0.500	0.354	0	0	0.504	0.035
[truncated: 38,995 more rows]
