# Supplementary material for: Natural variants suppress mutations in hundreds of essential genes
Source: Mol Syst Biol. 2021 May 27;17(5):e10138. doi: 10.15252/msb.202010138 (PMC8156963; doi:10.15252/msb.202010138)
Supplement: Supplementary file 6 — Dataset EV4 [file MSB-17-e10138-s001.zip › seq_Y14281.xls]

#Chromosome	Location	Ref_allele	Alt_allele	TSQ2429_Y14281_34.2_ref_count	TSQ2429_Y14281_34.2_alt_count	TSQ2429_Y14281_34.2_posterior_mean	TSQ2429_Y14281_34.2_posterior_SD	TSQ2429_Y14281_34.1_ref_count	TSQ2429_Y14281_34.1_alt_count	TSQ2429_Y14281_34.1_posterior_mean	TSQ2429_Y14281_34.1_posterior_SD	TSQ2429_Y14281_26.2_ref_count	TSQ2429_Y14281_26.2_alt_count	TSQ2429_Y14281_26.2_posterior_mean	TSQ2429_Y14281_26.2_posterior_SD	TSQ2429_Y14281_26.1_ref_count	TSQ2429_Y14281_26.1_alt_count	TSQ2429_Y14281_26.1_posterior_mean	TSQ2429_Y14281_26.1_posterior_SD	TSQ2884x_Y14281_34.2_ref_count	TSQ2884x_Y14281_34.2_alt_count	TSQ2884x_Y14281_34.2_posterior_mean	TSQ2884x_Y14281_34.2_posterior_SD	TSQ2884x_Y14281_26.2_ref_count	TSQ2884x_Y14281_26.2_alt_count	TSQ2884x_Y14281_26.2_posterior_mean	TSQ2884x_Y14281_26.2_posterior_SD	TSQ2884x_Y14281_26.1_ref_count	TSQ2884x_Y14281_26.1_alt_count	TSQ2884x_Y14281_26.1_posterior_mean	TSQ2884x_Y14281_26.1_posterior_SD	TSQ200_Y14281_34.2_ref_count	TSQ200_Y14281_34.2_alt_count	TSQ200_Y14281_34.2_posterior_mean	TSQ200_Y14281_34.2_posterior_SD	SN851_Y14281_34.1_ref_count	SN851_Y14281_34.1_alt_count	SN851_Y14281_34.1_posterior_mean	SN851_Y14281_34.1_posterior_SD	SN851_Y14281_26.1_ref_count	SN851_Y14281_26.1_alt_count	SN851_Y14281_26.1_posterior_mean	SN851_Y14281_26.1_posterior_SD	TSQ1254_Y14281_26.1_ref_count	TSQ1254_Y14281_26.1_alt_count	TSQ1254_Y14281_26.1_posterior_mean	TSQ1254_Y14281_26.1_posterior_SD	TSQ2884x_Y14281_34.1_ref_count	TSQ2884x_Y14281_34.1_alt_count
chrI	904	G	A	3	3	0.549	0.051	0	0	0.500	0.354	0	0	0.500	0.292	0	0	0.500	0.354	96	58	0.554	0.010	9	9	0.482	0.029	12	19	0.449	0.019	37	33	0.521	0.011	6	3	0.501	0.033	2	5	0.502	0.049	9	12	0.490	0.028	22	12
chrI	925	T	C	3	3	0.549	0.051	0	0	0.500	0.354	0	0	0.500	0.292	0	0	0.500	0.354	83	58	0.554	0.010	13	6	0.482	0.029	17	19	0.449	0.019	39	28	0.521	0.011	8	5	0.501	0.033	2	7	0.502	0.049	12	12	0.490	0.028	24	14
chrI	980	A	G	9	3	0.549	0.051	0	0	0.500	0.354	0	0	0.500	0.292	0	0	0.500	0.354	93	112	0.554	0.010	20	16	0.482	0.029	16	40	0.449	0.019	57	65	0.521	0.011	8	5	0.501	0.033	2	8	0.502	0.049	15	14	0.490	0.028	34	59
chrI	981	A	C	9	3	0.549	0.051	0	0	0.500	0.354	0	0	0.500	0.292	0	0	0.500	0.354	93	112	0.554	0.010	20	16	0.482	0.029	16	40	0.449	0.019	57	65	0.521	0.011	8	5	0.501	0.033	2	8	0.502	0.049	15	14	0.490	0.028	34	59
chrI	1025	C	T	7	4	0.549	0.051	0	0	0.500	0.354	0	0	0.500	0.292	0	0	0.500	0.354	116	85	0.554	0.010	19	14	0.482	0.029	23	28	0.449	0.019	65	57	0.521	0.011	14	3	0.501	0.033	2	5	0.502	0.049	14	13	0.490	0.028	39	50
chrI	1035	A	T	6	5	0.549	0.051	0	0	0.500	0.354	0	0	0.500	0.292	0	0	0.500	0.354	107	86	0.554	0.010	18	12	0.482	0.029	19	23	0.449	0.019	63	54	0.521	0.011	13	3	0.501	0.033	4	5	0.502	0.049	15	14	0.490	0.028	32	55
chrI	1074	C	A	2	5	0.549	0.051	0	0	0.500	0.354	0	0	0.500	0.292	0	0	0.500	0.354	101	74	0.554	0.010	14	10	0.482	0.029	29	25	0.449	0.019	68	44	0.521	0.011	13	4	0.501	0.033	4	4	0.502	0.049	12	14	0.490	0.028	36	45
chrI	1087	C	T	3	4	0.549	0.051	0	0	0.500	0.354	0	0	0.500	0.292	0	0	0.500	0.354	86	90	0.554	0.010	11	7	0.482	0.029	17	31	0.449	0.019	61	43	0.521	0.011	9	8	0.501	0.033	3	5	0.502	0.049	11	17	0.490	0.028	29	43
chrI	1101	G	A	0	5	0.549	0.051	0	0	0.500	0.354	0	0	0.500	0.292	0	0	0.500	0.354	79	73	0.554	0.010	8	7	0.482	0.029	18	23	0.449	0.019	58	42	0.521	0.011	4	6	0.501	0.033	5	3	0.502	0.049	3	16	0.490	0.028	26	36
chrI	1164	T	C	0	4	0.549	0.051	0	0	0.500	0.354	0	0	0.500	0.292	0	0	0.500	0.354	66	55	0.554	0.010	11	6	0.482	0.029	28	11	0.449	0.019	44	39	0.521	0.011	2	5	0.501	0.033	3	1	0.502	0.049	7	11	0.490	0.028	22	33
chrI	1334	C	T	2	1	0.549	0.051	0	0	0.500	0.354	0	0	0.500	0.292	0	0	0.500	0.354	46	48	0.554	0.010	1	4	0.482	0.029	7	12	0.449	0.019	51	30	0.521	0.011	1	2	0.501	0.033	4	0	0.502	0.049	2	6	0.490	0.028	20	23
chrI	1358	T	C	2	1	0.549	0.051	0	0	0.500	0.354	0	0	0.500	0.292	0	0	0.500	0.354	51	38	0.554	0.010	0	3	0.482	0.029	13	11	0.449	0.019	55	24	0.521	0.011	3	2	0.501	0.033	4	0	0.502	0.049	4	3	0.490	0.028	20	20
chrI	1364	T	C	2	1	0.549	0.051	0	0	0.500	0.354	0	0	0.500	0.292	0	0	0.500	0.354	42	45	0.554	0.010	0	3	0.482	0.029	14	11	0.449	0.019	47	32	0.521	0.011	3	2	0.501	0.033	3	1	0.502	0.049	4	3	0.490	0.028	18	21
chrI	1377	G	A	2	0	0.549	0.051	0	0	0.500	0.354	0	0	0.500	0.292	0	0	0.500	0.354	41	35	0.554	0.010	1	3	0.482	0.029	13	6	0.449	0.019	49	28	0.521	0.011	3	1	0.501	0.033	3	1	0.502	0.049	4	3	0.490	0.028	24	18
chrI	1379	T	C	2	0	0.549	0.051	0	0	0.500	0.354	0	0	0.500	0.292	0	0	0.500	0.354	41	35	0.554	0.010	1	3	0.482	0.029	13	6	0.449	0.019	49	28	0.521	0.011	3	1	0.501	0.033	3	1	0.502	0.049	4	3	0.490	0.028	24	18
chrI	1382	G	A	2	0	0.549	0.051	0	0	0.500	0.354	0	0	0.500	0.292	0	0	0.500	0.354	41	35	0.554	0.010	1	3	0.482	0.029	13	6	0.449	0.019	49	28	0.521	0.011	3	1	0.501	0.033	3	1	0.502	0.049	4	3	0.490	0.028	24	18
chrI	1408	C	T	2	2	0.549	0.051	1	0	0.500	0.354	0	0	0.500	0.292	0	0	0.500	0.354	41	46	0.554	0.010	2	6	0.482	0.029	14	14	0.449	0.019	44	46	0.521	0.011	3	4	0.501	0.033	1	1	0.502	0.049	3	6	0.490	0.028	23	29
chrI	1414	C	A	2	2	0.549	0.051	1	0	0.500	0.354	0	0	0.500	0.292	0	0	0.500	0.354	38	45	0.554	0.010	2	6	0.482	0.029	13	16	0.449	0.019	44	51	0.521	0.011	1	4	0.501	0.033	1	1	0.502	0.049	3	6	0.490	0.028	21	32
chrI	1483	C	A	2	2	0.549	0.051	2	0	0.500	0.354	0	0	0.500	0.292	0	0	0.500	0.354	45	74	0.554	0.010	8	11	0.482	0.029	15	28	0.449	0.019	34	82	0.521	0.011	6	10	0.501	0.033	0	5	0.502	0.049	3	15	0.490	0.028	25	36
chrI	1491	C	T	2	2	0.549	0.051	2	0	0.500	0.354	0	0	0.500	0.292	0	0	0.500	0.354	43	77	0.554	0.010	10	10	0.482	0.029	14	28	0.449	0.019	36	79	0.521	0.011	6	10	0.501	0.033	0	6	0.502	0.049	3	17	0.490	0.028	25	38
chrI	1506	T	G	2	2	0.549	0.051	2	0	0.500	0.354	0	0	0.500	0.292	0	0	0.500	0.354	36	92	0.554	0.010	8	13	0.482	0.029	13	32	0.449	0.019	35	87	0.521	0.011	6	12	0.501	0.033	0	6	0.502	0.049	3	17	0.490	0.028	26	42
chrI	1518	T	C	2	2	0.549	0.051	2	0	0.500	0.354	0	0	0.500	0.292	0	0	0.500	0.354	37	93	0.554	0.010	9	15	0.482	0.029	15	33	0.449	0.019	38	86	0.521	0.011	6	12	0.501	0.033	0	6	0.502	0.049	2	19	0.490	0.028	24	45
chrI	1547	G	A	0	0	0.549	0.051	1	0	0.500	0.354	0	0	0.500	0.292	0	0	0.500	0.354	31	79	0.554	0.010	7	15	0.482	0.029	14	24	0.449	0.019	35	74	0.521	0.011	4	10	0.501	0.033	0	6	0.502	0.049	2	18	0.490	0.028	21	35
chrI	1558	G	A	0	0	0.549	0.051	1	0	0.500	0.354	0	0	0.500	0.292	0	0	0.500	0.354	32	69	0.554	0.010	9	14	0.482	0.029	14	20	0.449	0.019	36	64	0.521	0.011	5	6	0.501	0.033	0	5	0.502	0.049	2	18	0.490	0.028	21	31
chrI	2223	T	A	1	1	0.549	0.051	0	0	0.500	0.354	0	0	0.500	0.291	0	0	0.500	0.354	94	52	0.554	0.010	7	7	0.482	0.029	21	16	0.449	0.019	53	37	0.521	0.011	6	8	0.501	0.033	2	0	0.502	0.049	8	6	0.490	0.028	30	30
chrI	2225	A	C	1	1	0.549	0.051	0	0	0.500	0.354	0	0	0.500	0.291	0	0	0.500	0.354	94	52	0.554	0.010	7	7	0.482	0.029	21	16	0.449	0.019	53	37	0.521	0.011	6	8	0.501	0.033	2	0	0.502	0.049	8	6	0.490	0.028	30	30
chrI	2243	C	G	1	0	0.549	0.051	0	0	0.500	0.354	0	0	0.500	0.291	0	0	0.500	0.354	85	39	0.554	0.010	6	7	0.482	0.029	19	12	0.449	0.019	47	29	0.521	0.011	4	3	0.501	0.033	1	0	0.502	0.049	8	5	0.490	0.028	26	19
chrI	2323	C	T	1	16	0.549	0.051	0	0	0.500	0.354	0	0	0.500	0.291	0	0	0.500	0.354	85	160	0.554	0.010	5	24	0.482	0.029	14	53	0.449	0.019	48	48	0.521	0.011	8	23	0.501	0.033	8	8	0.502	0.049	6	16	0.490	0.028	49	84
chrI	2331	A	C	1	14	0.549	0.051	0	0	0.500	0.354	0	0	0.500	0.291	0	0	0.500	0.354	87	162	0.554	0.010	5	24	0.482	0.029	15	54	0.449	0.019	51	50	0.521	0.011	8	22	0.501	0.033	8	7	0.502	0.049	7	15	0.490	0.028	50	85
chrI	2340	T	C	0	11	0.549	0.051	0	0	0.500	0.354	0	0	0.500	0.291	0	0	0.500	0.354	82	143	0.554	0.010	5	23	0.482	0.029	15	46	0.449	0.019	47	43	0.521	0.011	5	19	0.501	0.033	6	6	0.502	0.049	6	13	0.490	0.028	49	80
chrI	2482	G	T	2	4	0.549	0.051	0	0	0.500	0.354	0	0	0.500	0.291	0	0	0.500	0.354	68	34	0.554	0.009	5	2	0.482	0.029	13	11	0.449	0.019	46	36	0.521	0.011	5	2	0.501	0.033	6	2	0.502	0.049	10	3	0.490	0.028	29	15
chrI	2485	A	T	2	4	0.549	0.051	0	0	0.500	0.354	0	0	0.500	0.291	0	0	0.500	0.354	68	34	0.554	0.009	5	2	0.482	0.029	13	11	0.449	0.019	46	36	0.521	0.011	5	2	0.501	0.033	6	2	0.502	0.049	10	3	0.490	0.028	29	15
chrI	2512	A	G	1	2	0.549	0.051	0	0	0.500	0.354	0	0	0.500	0.291	0	0	0.500	0.354	78	35	0.554	0.009	10	2	0.482	0.029	13	11	0.449	0.019	46	36	0.521	0.011	6	2	0.501	0.033	5	1	0.502	0.049	12	3	0.490	0.028	34	16
chrI	2524	T	C	0	0	0.549	0.051	0	0	0.500	0.354	0	0	0.500	0.291	0	0	0.500	0.354	67	31	0.554	0.009	10	2	0.482	0.029	16	8	0.449	0.019	43	32	0.521	0.011	5	2	0.501	0.033	5	0	0.502	0.049	11	3	0.490	0.028	33	16
chrI	2748	A	T	5	5	0.549	0.051	0	0	0.500	0.354	0	1	0.500	0.291	0	0	0.500	0.354	53	39	0.554	0.009	5	4	0.482	0.029	12	20	0.449	0.019	48	29	0.521	0.011	5	8	0.501	0.033	3	0	0.502	0.049	16	11	0.490	0.028	24	19
chrI	2790	C	A	8	3	0.549	0.051	0	0	0.500	0.354	0	0	0.500	0.291	0	0	0.500	0.354	64	45	0.554	0.009	5	3	0.482	0.029	11	21	0.449	0.019	51	40	0.521	0.011	5	7	0.501	0.033	2	2	0.502	0.049	14	11	0.490	0.028	20	17
chrI	2796	G	A	8	2	0.549	0.051	0	0	0.500	0.354	0	0	0.500	0.291	0	0	0.500	0.354	64	40	0.554	0.009	5	2	0.482	0.029	10	20	0.449	0.019	46	37	0.521	0.011	4	3	0.501	0.033	2	2	0.502	0.049	12	7	0.490	0.028	20	13
chrI	2797	A	G	8	2	0.549	0.051	0	0	0.500	0.354	0	0	0.500	0.291	0	0	0.500	0.354	64	40	0.554	0.009	5	2	0.482	0.029	10	20	0.449	0.019	46	37	0.521	0.011	4	3	0.501	0.033	2	2	0.502	0.049	12	7	0.490	0.028	20	13
chrI	2823	A	G	5	1	0.549	0.051	0	0	0.500	0.354	0	0	0.500	0.291	0	0	0.500	0.354	65	37	0.554	0.009	7	0	0.482	0.029	11	24	0.449	0.019	47	31	0.521	0.011	3	1	0.501	0.033	0	2	0.502	0.049	8	3	0.490	0.028	14	14
chrI	2825	G	C	5	1	0.549	0.051	0	0	0.500	0.354	0	0	0.500	0.291	0	0	0.500	0.354	65	37	0.554	0.009	7	0	0.482	0.029	11	24	0.449	0.019	47	31	0.521	0.011	3	1	0.501	0.033	0	2	0.502	0.049	8	3	0.490	0.028	14	14
chrI	2891	G	T	1	2	0.549	0.051	0	0	0.500	0.354	0	0	0.500	0.291	0	0	0.500	0.354	61	17	0.554	0.009	7	2	0.482	0.029	9	10	0.449	0.019	31	24	0.521	0.011	4	2	0.501	0.033	0	2	0.502	0.049	7	5	0.490	0.028	13	17
chrI	2902	G	A	1	2	0.549	0.051	0	0	0.500	0.354	0	0	0.500	0.291	0	0	0.500	0.354	56	15	0.554	0.009	5	4	0.482	0.029	9	7	0.449	0.019	28	20	0.521	0.011	3	3	0.501	0.033	0	2	0.502	0.049	6	6	0.490	0.028	7	21
chrI	2970	T	C	1	1	0.549	0.051	0	0	0.500	0.354	0	0	0.500	0.291	0	0	0.500	0.354	35	10	0.554	0.009	0	6	0.482	0.029	8	9	0.449	0.019	21	23	0.521	0.011	2	6	0.501	0.033	2	0	0.502	0.049	2	4	0.490	0.028	6	16
chrI	3049	A	T	1	0	0.549	0.051	0	0	0.500	0.354	0	0	0.500	0.291	0	0	0.500	0.354	27	13	0.554	0.009	0	7	0.482	0.029	2	9	0.449	0.019	17	26	0.521	0.011	0	0	0.501	0.033	0	0	0.502	0.049	4	5	0.490	0.028	3	14
chrI	3056	C	A	1	0	0.549	0.051	0	0	0.500	0.354	0	0	0.500	0.291	0	0	0.500	0.354	29	12	0.554	0.009	0	8	0.482	0.029	1	8	0.449	0.019	17	26	0.521	0.011	0	0	0.501	0.033	0	0	0.502	0.049	4	5	0.490	0.028	3	16
chrI	3141	C	T	0	0	0.549	0.051	0	0	0.500	0.354	0	0	0.500	0.291	0	0	0.500	0.354	11	8	0.554	0.009	0	4	0.482	0.029	3	4	0.449	0.019	12	10	0.521	0.011	0	0	0.501	0.033	0	0	0.502	0.049	4	1	0.490	0.028	4	3
chrI	3187	T	C	0	0	0.549	0.051	0	0	0.500	0.354	0	0	0.500	0.291	0	0	0.500	0.354	7	6	0.554	0.009	0	3	0.482	0.029	5	1	0.449	0.019	10	6	0.521	0.011	0	0	0.501	0.032	0	0	0.502	0.049	1	1	0.490	0.028	3	0
chrI	3279	G	A	1	0	0.549	0.051	0	0	0.500	0.354	0	0	0.500	0.291	0	0	0.500	0.354	17	22	0.554	0.009	3	1	0.482	0.029	0	7	0.449	0.019	9	15	0.521	0.011	0	0	0.501	0.032	0	0	0.502	0.049	3	3	0.490	0.028	4	6
chrI	3311	C	G	2	0	0.549	0.051	0	0	0.500	0.354	0	0	0.500	0.291	0	0	0.500	0.354	22	26	0.554	0.009	4	1	0.482	0.029	0	10	0.449	0.019	11	12	0.521	0.011	1	0	0.501	0.032	0	0	0.502	0.049	2	3	0.490	0.028	6	6
chrI	3313	A	C	2	0	0.549	0.051	0	0	0.500	0.354	0	0	0.500	0.291	0	0	0.500	0.354	22	26	0.554	0.009	4	1	0.482	0.029	0	10	0.449	0.019	11	12	0.521	0.011	1	0	0.501	0.032	0	0	0.502	0.049	2	3	0.490	0.028	6	6
chrI	3328	T	C	1	2	0.549	0.051	0	0	0.500	0.354	0	0	0.500	0.291	0	0	0.500	0.354	22	26	0.554	0.009	3	1	0.482	0.029	3	11	0.449	0.019	11	14	0.521	0.011	2	0	0.501	0.032	0	0	0.502	0.049	0	3	0.490	0.028	9	10
chrI	3389	C	T	1	4	0.549	0.051	0	0	0.500	0.354	0	0	0.500	0.291	0	0	0.500	0.354	26	27	0.554	0.009	0	2	0.482	0.029	6	7	0.449	0.019	11	14	0.521	0.011	2	5	0.501	0.032	0	4	0.502	0.049	2	1	0.490	0.028	11	10
chrI	3462	A	C	4	4	0.549	0.051	0	0	0.500	0.354	0	0	0.500	0.291	0	0	0.500	0.354	31	30	0.554	0.009	0	2	0.482	0.029	10	12	0.449	0.019	20	17	0.521	0.011	1	12	0.501	0.032	3	2	0.502	0.049	10	1	0.490	0.028	9	23
chrI	3518	G	A	4	1	0.549	0.051	0	0	0.500	0.354	0	0	0.500	0.291	0	0	0.500	0.354	24	24	0.554	0.009	0	0	0.482	0.029	11	9	0.449	0.019	20	14	0.521	0.011	1	4	0.501	0.032	2	0	0.502	0.049	8	3	0.490	0.028	8	15
chrI	3522	A	C	4	1	0.549	0.051	0	0	0.500	0.354	0	0	0.500	0.291	0	0	0.500	0.354	24	24	0.554	0.009	0	0	0.482	0.029	11	9	0.449	0.019	20	14	0.521	0.011	1	4	0.501	0.032	2	0	0.502	0.049	8	3	0.490	0.028	8	15
chrI	3620	G	A	0	0	0.556	0.049	0	0	0.500	0.354	0	0	0.500	0.291	0	0	0.500	0.354	26	20	0.551	0.009	4	0	0.486	0.028	0	5	0.446	0.018	21	13	0.520	0.011	1	0	0.492	0.032	1	0	0.497	0.047	6	2	0.497	0.027	8	2
chrI	3785	T	C	1	0	0.556	0.049	0	0	0.500	0.354	0	1	0.500	0.291	0	0	0.500	0.354	22	18	0.551	0.009	2	3	0.486	0.028	6	7	0.446	0.018	15	10	0.520	0.011	0	6	0.492	0.032	0	0	0.497	0.047	4	3	0.497	0.027	13	2
chrI	3942	G	A	1	0	0.556	0.049	0	0	0.500	0.354	0	1	0.500	0.291	0	0	0.500	0.354	27	22	0.551	0.009	5	0	0.486	0.028	4	1	0.446	0.018	23	26	0.520	0.011	0	0	0.492	0.032	2	0	0.497	0.047	1	3	0.497	0.027	13	13
chrI	3990	G	A	1	2	0.556	0.049	0	0	0.500	0.354	0	1	0.500	0.291	0	0	0.500	0.354	28	24	0.551	0.009	6	0	0.486	0.028	1	1	0.446	0.018	27	21	0.520	0.011	0	0	0.492	0.032	2	0	0.497	0.047	2	2	0.497	0.027	12	9
chrI	4022	G	A	1	2	0.556	0.049	0	0	0.500	0.354	0	0	0.500	0.291	0	0	0.500	0.354	27	26	0.551	0.009	8	0	0.486	0.028	0	1	0.446	0.018	29	23	0.520	0.011	2	2	0.492	0.032	2	0	0.497	0.047	1	3	0.497	0.027	11	5
chrI	4067	A	G	3	0	0.556	0.049	0	0	0.500	0.354	0	0	0.500	0.291	0	0	0.500	0.354	36	27	0.551	0.009	7	3	0.486	0.028	3	2	0.446	0.018	21	24	0.520	0.011	4	4	0.492	0.032	0	0	0.497	0.047	0	6	0.497	0.027	21	9
chrI	4119	G	A	4	0	0.556	0.049	0	0	0.500	0.354	0	0	0.500	0.291	0	0	0.500	0.354	39	30	0.551	0.009	3	4	0.486	0.028	6	4	0.446	0.018	22	27	0.520	0.011	4	3	0.492	0.032	0	0	0.497	0.047	0	3	0.497	0.027	19	8
chrI	4138	T	C	5	0	0.556	0.049	0	0	0.500	0.354	0	0	0.500	0.291	0	0	0.500	0.354	35	36	0.551	0.009	1	7	0.486	0.028	6	4	0.446	0.018	20	29	0.520	0.011	3	2	0.492	0.032	0	0	0.497	0.047	0	2	0.497	0.027	13	13
chrI	4324	G	A	4	3	0.556	0.049	0	2	0.500	0.354	0	0	0.500	0.290	0	0	0.500	0.354	32	27	0.551	0.009	7	2	0.486	0.028	9	6	0.446	0.018	27	26	0.520	0.011	6	2	0.492	0.032	2	6	0.497	0.047	6	5	0.497	0.027	6	18
chrI	4508	T	C	0	1	0.556	0.049	0	0	0.500	0.354	0	0	0.500	0.290	0	0	0.500	0.354	20	22	0.555	0.009	2	1	0.482	0.027	3	3	0.449	0.018	21	18	0.524	0.011	2	0	0.484	0.031	0	1	0.495	0.046	0	3	0.499	0.027	12	11
chrI	4597	G	C	0	0	0.556	0.049	0	0	0.500	0.354	0	0	0.500	0.290	0	0	0.500	0.354	27	22	0.555	0.009	4	3	0.482	0.027	1	6	0.449	0.018	13	16	0.524	0.011	4	3	0.484	0.031	2	1	0.495	0.046	2	3	0.499	0.027	2	16
chrI	4696	G	A	0	0	0.556	0.049	0	0	0.500	0.354	0	0	0.500	0.290	0	0	0.500	0.354	29	21	0.555	0.009	0	6	0.482	0.027	6	9	0.449	0.018	13	14	0.524	0.011	2	3	0.484	0.031	0	0	0.495	0.046	0	5	0.499	0.027	7	12
chrI	4738	G	A	0	0	0.556	0.049	0	0	0.500	0.354	0	0	0.500	0.290	0	0	0.500	0.354	30	23	0.555	0.009	0	5	0.482	0.027	7	8	0.449	0.018	14	20	0.524	0.011	3	1	0.484	0.031	0	0	0.495	0.046	0	5	0.499	0.027	13	14
chrI	4769	C	A	0	1	0.556	0.049	0	0	0.500	0.354	0	0	0.500	0.290	0	0	0.500	0.354	29	20	0.555	0.009	1	4	0.482	0.027	16	6	0.449	0.018	18	24	0.524	0.011	4	1	0.484	0.031	2	0	0.495	0.046	0	3	0.499	0.027	12	18
chrI	4774	A	C	0	1	0.556	0.049	0	0	0.500	0.354	0	0	0.500	0.290	0	0	0.500	0.354	26	15	0.555	0.009	1	2	0.482	0.027	14	5	0.449	0.018	17	24	0.524	0.011	4	1	0.484	0.031	3	0	0.495	0.046	0	0	0.499	0.027	11	16
chrI	4818	C	T	0	3	0.556	0.049	0	0	0.500	0.354	0	0	0.500	0.290	0	0	0.500	0.354	27	19	0.555	0.009	2	2	0.482	0.027	12	3	0.449	0.018	18	25	0.524	0.011	5	1	0.484	0.031	4	1	0.495	0.046	0	0	0.499	0.027	12	18
chrI	4831	A	T	0	3	0.556	0.049	0	0	0.500	0.354	0	0	0.500	0.290	0	0	0.500	0.354	28	18	0.555	0.009	3	0	0.482	0.027	11	3	0.449	0.018	16	31	0.524	0.011	5	2	0.484	0.031	4	1	0.495	0.046	0	0	0.499	0.027	10	23
chrI	4859	T	C	4	2	0.556	0.049	0	0	0.500	0.354	0	0	0.500	0.290	0	0	0.500	0.354	30	19	0.555	0.009	2	0	0.482	0.027	7	2	0.449	0.018	16	30	0.524	0.011	4	3	0.484	0.031	3	1	0.495	0.046	1	0	0.499	0.027	16	19
chrI	4907	G	A	5	5	0.556	0.049	0	0	0.500	0.354	2	0	0.500	0.290	0	0	0.500	0.354	20	18	0.555	0.009	2	0	0.482	0.027	9	7	0.449	0.018	19	27	0.524	0.011	3	4	0.484	0.031	3	6	0.495	0.046	4	0	0.499	0.027	16	18
chrI	4993	C	T	1	2	0.556	0.049	0	0	0.500	0.354	2	0	0.500	0.290	0	0	0.500	0.354	4	9	0.555	0.009	2	2	0.482	0.027	2	4	0.449	0.018	10	14	0.524	0.011	0	1	0.484	0.031	0	0	0.495	0.046	7	0	0.499	0.027	9	2
chrI	5020	C	T	0	1	0.556	0.049	0	0	0.500	0.354	2	0	0.500	0.290	0	0	0.500	0.354	3	6	0.555	0.009	2	2	0.482	0.027	2	4	0.449	0.018	10	12	0.524	0.011	0	1	0.484	0.031	0	0	0.495	0.046	3	0	0.499	0.027	5	1
chrI	5218	C	T	0	2	0.556	0.049	0	0	0.500	0.354	2	0	0.500	0.290	2	0	0.500	0.354	19	22	0.555	0.009	2	1	0.482	0.027	3	8	0.449	0.018	15	17	0.524	0.011	1	1	0.484	0.031	2	0	0.495	0.046	4	1	0.499	0.027	7	11
chrI	5237	C	A	0	2	0.556	0.049	0	0	0.500	0.354	2	0	0.500	0.290	2	0	0.500	0.354	21	22	0.555	0.009	0	1	0.482	0.027	3	8	0.449	0.018	18	18	0.524	0.011	1	1	0.484	0.031	2	0	0.495	0.046	4	1	0.499	0.027	6	14
chrI	5446	A	T	0	0	0.556	0.049	0	0	0.500	0.354	0	0	0.500	0.290	0	0	0.500	0.354	30	33	0.555	0.009	4	4	0.482	0.027	5	7	0.449	0.018	17	24	0.524	0.011	6	2	0.484	0.031	0	0	0.495	0.046	5	0	0.499	0.027	11	13
chrI	5569	G	A	0	0	0.556	0.049	0	0	0.500	0.354	0	0	0.500	0.290	0	0	0.500	0.354	21	14	0.555	0.009	4	6	0.482	0.027	2	4	0.449	0.018	17	15	0.524	0.011	2	2	0.484	0.031	0	0	0.495	0.046	3	0	0.499	0.027	6	13
chrI	5572	G	A	0	0	0.556	0.049	0	0	0.500	0.354	0	0	0.500	0.290	0	0	0.500	0.354	21	14	0.555	0.009	4	6	0.482	0.027	2	4	0.449	0.018	17	15	0.524	0.011	2	2	0.484	0.031	0	0	0.495	0.046	3	0	0.499	0.027	6	13
chrI	5576	G	C	0	0	0.556	0.049	0	0	0.500	0.354	0	0	0.500	0.290	0	0	0.500	0.354	21	14	0.555	0.009	4	6	0.482	0.027	2	4	0.449	0.018	17	15	0.524	0.011	2	2	0.484	0.031	0	0	0.495	0.046	3	0	0.499	0.027	6	13
chrI	5582	G	A	0	0	0.556	0.049	0	0	0.500	0.354	0	0	0.500	0.290	0	0	0.500	0.354	23	16	0.555	0.009	4	6	0.482	0.027	2	5	0.449	0.018	20	17	0.524	0.011	2	2	0.484	0.031	0	0	0.495	0.046	3	0	0.499	0.027	6	17
chrI	5627	A	G	0	0	0.556	0.049	0	0	0.500	0.354	0	0	0.500	0.290	0	0	0.500	0.354	22	15	0.555	0.009	0	7	0.482	0.027	5	7	0.449	0.018	18	19	0.524	0.011	0	2	0.484	0.031	0	0	0.495	0.046	1	3	0.499	0.027	7	18
chrI	5741	T	C	0	0	0.556	0.049	0	0	0.500	0.354	2	0	0.500	0.290	0	0	0.500	0.354	35	24	0.555	0.009	5	6	0.482	0.027	6	16	0.449	0.018	28	27	0.524	0.011	4	2	0.484	0.031	0	0	0.495	0.046	11	6	0.499	0.027	29	23
chrI	5763	T	C	0	0	0.556	0.049	0	0	0.500	0.354	0	0	0.500	0.290	0	0	0.500	0.354	40	24	0.555	0.009	8	6	0.482	0.027	10	18	0.449	0.018	30	33	0.524	0.011	5	3	0.484	0.031	0	0	0.495	0.046	15	7	0.499	0.027	34	29
chrI	5811	T	C	0	0	0.556	0.049	0	0	0.500	0.354	0	0	0.500	0.290	0	0	0.500	0.354	40	21	0.555	0.009	7	8	0.482	0.027	9	16	0.449	0.018	27	32	0.524	0.011	5	5	0.484	0.031	0	0	0.495	0.046	15	8	0.499	0.027	30	24
chrI	5814	C	T	0	0	0.556	0.049	0	0	0.500	0.354	0	0	0.500	0.290	0	0	0.500	0.354	40	21	0.555	0.009	7	8	0.482	0.027	9	16	0.449	0.018	27	32	0.524	0.011	5	5	0.484	0.031	0	0	0.495	0.046	15	8	0.499	0.027	30	24
chrI	5889	C	T	2	2	0.556	0.049	0	0	0.500	0.354	0	0	0.500	0.290	0	0	0.500	0.354	38	18	0.555	0.009	4	9	0.482	0.027	10	17	0.449	0.018	20	31	0.524	0.011	1	4	0.484	0.031	0	2	0.495	0.046	3	6	0.499	0.027	13	22
chrI	6001	A	G	3	0	0.556	0.049	0	0	0.500	0.354	0	1	0.500	0.290	0	0	0.500	0.354	23	17	0.555	0.009	2	2	0.482	0.027	5	9	0.449	0.018	20	17	0.524	0.011	2	1	0.484	0.031	0	2	0.495	0.046	4	1	0.499	0.027	8	16
chrI	6031	A	G	0	1	0.556	0.049	0	0	0.500	0.354	0	2	0.500	0.290	0	0	0.500	0.354	28	14	0.555	0.009	2	2	0.482	0.027	3	7	0.449	0.018	16	14	0.524	0.011	1	1	0.484	0.031	0	0	0.495	0.046	0	0	0.499	0.027	3	12
chrI	6059	A	T	0	3	0.556	0.049	0	0	0.500	0.354	0	2	0.500	0.290	0	0	0.500	0.354	26	15	0.555	0.009	1	3	0.482	0.027	5	7	0.449	0.018	16	15	0.524	0.011	2	5	0.484	0.031	0	0	0.495	0.046	0	0	0.499	0.027	5	2
chrI	6289	A	G	0	0	0.552	0.048	0	0	0.500	0.363	0	0	0.500	0.289	0	0	0.500	0.354	26	12	0.545	0.009	0	2	0.474	0.026	8	3	0.442	0.017	22	20	0.516	0.010	0	0	0.475	0.030	2	0	0.488	0.045	3	1	0.491	0.026	12	8
chrI	6356	A	C	0	0	0.552	0.048	0	0	0.500	0.363	1	0	0.500	0.289	0	0	0.500	0.354	20	6	0.543	0.009	0	2	0.480	0.026	4	8	0.442	0.017	11	19	0.516	0.010	0	2	0.475	0.030	0	0	0.488	0.045	3	1	0.491	0.026	11	7
chrI	6365	G	A	0	1	0.552	0.048	0	0	0.500	0.363	2	0	0.500	0.289	0	0	0.500	0.354	18	8	0.543	0.009	3	2	0.480	0.026	5	8	0.442	0.017	13	20	0.516	0.010	2	2	0.475	0.030	0	0	0.488	0.045	2	2	0.491	0.026	12	7
chrI	6370	T	C	0	1	0.552	0.048	0	0	0.500	0.363	1	1	0.500	0.289	0	0	0.500	0.354	18	7	0.543	0.009	3	4	0.480	0.026	5	8	0.442	0.017	14	19	0.516	0.010	2	2	0.475	0.030	0	0	0.488	0.045	2	2	0.491	0.026	12	7
chrI	6518	C	T	0	0	0.552	0.048	0	0	0.500	0.363	0	0	0.500	0.289	0	0	0.500	0.354	30	19	0.543	0.009	2	0	0.480	0.026	8	4	0.442	0.017	19	7	0.516	0.010	2	0	0.475	0.030	2	0	0.488	0.045	1	1	0.491	0.026	15	6
chrI	6645	G	A	0	0	0.546	0.047	0	0	0.500	0.363	0	0	0.500	0.289	0	0	0.500	0.354	15	14	0.534	0.008	2	0	0.480	0.026	6	3	0.442	0.017	10	11	0.509	0.010	1	2	0.468	0.029	2	0	0.488	0.045	0	1	0.491	0.026	6	4
chrI	6673	T	C	0	0	0.546	0.047	0	0	0.500	0.363	0	0	0.500	0.289	0	0	0.500	0.354	11	4	0.534	0.008	2	0	0.480	0.026	4	1	0.442	0.017	5	8	0.509	0.010	1	2	0.468	0.029	2	0	0.488	0.045	0	1	0.491	0.026	4	0
chrI	6796	T	C	0	1	0.546	0.047	0	0	0.500	0.362	0	0	0.500	0.289	0	0	0.500	0.354	8	3	0.534	0.008	0	0	0.483	0.025	3	0	0.446	0.017	3	4	0.509	0.010	1	0	0.468	0.029	0	0	0.481	0.044	3	1	0.490	0.026	4	5
chrI	6798	T	C	0	1	0.546	0.047	0	0	0.500	0.362	0	0	0.500	0.289	0	0	0.500	0.354	8	3	0.534	0.008	0	0	0.483	0.025	3	0	0.446	0.017	3	4	0.509	0.010	1	0	0.468	0.029	0	0	0.481	0.044	3	1	0.490	0.026	4	5
chrI	6806	A	T	0	2	0.546	0.047	0	0	0.500	0.362	0	0	0.500	0.289	0	0	0.500	0.354	7	3	0.534	0.008	0	0	0.483	0.025	4	0	0.446	0.017	3	6	0.509	0.010	1	0	0.468	0.029	0	0	0.481	0.044	3	1	0.490	0.026	4	5
chrI	6827	G	A	0	2	0.546	0.047	0	0	0.500	0.362	0	0	0.500	0.289	0	0	0.500	0.354	10	8	0.534	0.008	1	0	0.483	0.025	5	1	0.446	0.017	5	10	0.509	0.010	1	1	0.468	0.029	0	0	0.481	0.044	2	4	0.490	0.026	3	9
chrI	6837	A	G	0	2	0.546	0.047	0	0	0.500	0.362	0	0	0.500	0.289	0	0	0.500	0.354	18	8	0.534	0.008	1	0	0.483	0.025	7	1	0.446	0.017	6	13	0.509	0.010	0	2	0.468	0.029	0	0	0.481	0.044	2	7	0.490	0.026	3	14
chrI	6972	A	G	0	0	0.551	0.045	0	0	0.500	0.362	0	2	0.500	0.289	0	0	0.500	0.354	13	7	0.533	0.008	0	0	0.485	0.025	0	3	0.445	0.017	7	12	0.509	0.010	0	2	0.464	0.029	0	0	0.481	0.044	0	3	0.490	0.026	3	4
chrI	7048	A	G	0	0	0.552	0.044	0	0	0.500	0.362	0	0	0.500	0.289	0	0	0.500	0.354	6	4	0.531	0.008	0	0	0.485	0.025	0	2	0.445	0.017	5	10	0.507	0.010	0	4	0.464	0.029	0	0	0.481	0.044	0	1	0.490	0.026	4	3
chrI	7126	G	T	0	0	0.552	0.044	0	0	0.500	0.362	0	0	0.500	0.289	0	0	0.500	0.354	1	7	0.531	0.008	0	0	0.485	0.025	1	0	0.445	0.017	4	4	0.507	0.010	0	0	0.464	0.029	0	0	0.481	0.044	0	1	0.490	0.026	2	0
chrI	7129	A	T	0	0	0.552	0.044	0	0	0.500	0.362	0	0	0.500	0.289	0	0	0.500	0.354	1	7	0.531	0.008	0	0	0.485	0.025	1	0	0.445	0.017	4	4	0.507	0.010	0	0	0.464	0.029	0	0	0.481	0.044	0	1	0.490	0.026	2	0
chrI	7139	T	A	0	0	0.552	0.044	0	0	0.500	0.362	0	0	0.500	0.289	0	0	0.500	0.354	2	7	0.531	0.008	0	0	0.485	0.025	1	0	0.445	0.017	5	5	0.507	0.010	0	1	0.464	0.029	0	0	0.481	0.044	2	1	0.490	0.026	4	1
chrI	7268	G	T	1	3	0.552	0.044	0	0	0.500	0.362	0	0	0.500	0.289	0	0	0.500	0.354	17	6	0.531	0.008	0	1	0.485	0.025	9	14	0.445	0.017	15	11	0.509	0.010	0	2	0.464	0.029	0	2	0.485	0.043	1	7	0.490	0.026	11	7
chrI	7295	A	G	1	1	0.552	0.044	0	0	0.500	0.362	0	0	0.500	0.289	0	0	0.500	0.354	17	8	0.531	0.008	0	1	0.485	0.025	10	15	0.445	0.017	14	19	0.509	0.010	0	3	0.460	0.028	0	2	0.485	0.043	4	4	0.490	0.026	10	9
chrI	7403	A	G	1	3	0.552	0.044	0	0	0.500	0.362	0	0	0.500	0.289	0	0	0.500	0.354	53	30	0.531	0.008	6	2	0.485	0.025	9	15	0.445	0.017	28	33	0.509	0.010	6	2	0.460	0.028	4	2	0.485	0.043	6	4	0.490	0.026	19	30
chrI	7416	G	C	0	3	0.552	0.044	0	0	0.500	0.362	0	0	0.500	0.289	0	0	0.500	0.354	52	26	0.531	0.008	6	2	0.485	0.025	10	13	0.445	0.017	25	30	0.509	0.010	6	2	0.460	0.028	4	2	0.485	0.043	8	6	0.490	0.026	17	28
chrI	7418	A	G	0	3	0.552	0.044	0	0	0.500	0.362	0	0	0.500	0.289	0	0	0.500	0.354	52	26	0.531	0.008	6	2	0.485	0.025	10	13	0.445	0.017	25	30	0.509	0.010	6	2	0.460	0.028	4	2	0.485	0.043	8	6	0.490	0.026	17	28
chrI	7556	T	C	6	2	0.552	0.044	0	0	0.500	0.362	0	2	0.500	0.289	0	0	0.500	0.354	52	46	0.531	0.008	7	11	0.485	0.025	14	8	0.445	0.017	28	25	0.509	0.010	1	7	0.460	0.028	0	2	0.485	0.043	18	2	0.490	0.026	23	18
chrI	7729	T	C	1	0	0.552	0.044	0	0	0.500	0.362	0	2	0.500	0.289	0	0	0.500	0.354	53	41	0.530	0.008	3	8	0.483	0.025	14	17	0.445	0.017	36	24	0.509	0.010	7	5	0.460	0.028	2	2	0.485	0.043	6	7	0.490	0.026	25	25
chrI	8000	C	T	0	0	0.552	0.044	0	0	0.500	0.362	0	0	0.500	0.289	0	0	0.500	0.354	32	32	0.529	0.008	5	5	0.478	0.024	10	11	0.443	0.017	28	30	0.511	0.010	5	4	0.459	0.028	0	0	0.485	0.043	1	5	0.489	0.025	17	16
chrI	8009	A	G	2	0	0.552	0.044	0	0	0.500	0.362	0	0	0.500	0.289	0	0	0.500	0.354	30	37	0.529	0.008	7	6	0.478	0.024	10	11	0.443	0.017	28	28	0.511	0.010	3	4	0.459	0.028	0	0	0.485	0.043	1	6	0.489	0.025	18	15
chrI	8036	G	A	5	1	0.552	0.044	0	0	0.500	0.362	0	0	0.500	0.289	0	0	0.500	0.354	34	35	0.529	0.008	8	6	0.478	0.024	11	13	0.443	0.017	31	29	0.511	0.010	3	4	0.459	0.028	0	1	0.485	0.043	2	6	0.489	0.025	19	22
chrI	8083	C	T	7	2	0.551	0.044	2	0	0.500	0.362	0	0	0.500	0.289	0	0	0.500	0.354	41	38	0.530	0.008	12	6	0.476	0.024	13	18	0.445	0.016	24	33	0.513	0.010	0	5	0.459	0.028	2	3	0.485	0.043	6	8	0.489	0.025	23	35
chrI	8321	T	G	0	4	0.551	0.044	0	1	0.500	0.362	0	3	0.500	0.289	0	0	0.500	0.354	59	48	0.531	0.008	5	2	0.474	0.024	8	19	0.448	0.016	33	37	0.514	0.010	11	4	0.461	0.028	0	2	0.485	0.043	11	4	0.489	0.025	28	33
chrI	8387	G	T	4	1	0.551	0.044	0	0	0.500	0.362	0	1	0.500	0.289	0	0	0.500	0.354	47	34	0.531	0.008	2	4	0.474	0.024	9	20	0.448	0.016	22	28	0.514	0.010	6	3	0.467	0.027	1	2	0.480	0.042	2	7	0.489	0.025	13	25
chrI	8425	G	A	4	0	0.551	0.043	0	0	0.500	0.362	0	1	0.500	0.289	0	0	0.500	0.354	36	28	0.531	0.008	1	4	0.474	0.024	10	16	0.448	0.016	18	24	0.514	0.010	3	0	0.467	0.027	1	4	0.480	0.042	1	5	0.489	0.025	11	19
chrI	8464	C	T	3	0	0.551	0.043	0	0	0.500	0.362	0	1	0.500	0.289	0	0	0.500	0.354	35	29	0.531	0.008	6	3	0.474	0.024	8	12	0.448	0.016	19	23	0.514	0.010	2	0	0.467	0.027	3	2	0.480	0.042	3	2	0.490	0.025	8	18
chrI	8563	G	A	2	1	0.551	0.043	0	0	0.500	0.362	0	0	0.500	0.289	0	0	0.500	0.354	23	18	0.532	0.008	5	2	0.474	0.024	6	4	0.449	0.016	27	13	0.514	0.010	0	1	0.467	0.027	0	2	0.480	0.042	2	3	0.490	0.025	5	4
chrI	8570	C	G	2	0	0.551	0.043	0	0	0.500	0.362	0	0	0.500	0.289	0	0	0.500	0.354	23	22	0.532	0.008	2	1	0.474	0.024	6	3	0.449	0.016	25	13	0.514	0.010	0	1	0.467	0.027	0	2	0.480	0.042	2	3	0.490	0.025	5	4
chrI	8639	G	A	1	0	0.551	0.043	0	0	0.500	0.362	0	2	0.500	0.289	0	0	0.500	0.354	18	19	0.532	0.008	1	0	0.474	0.024	4	0	0.449	0.016	26	16	0.515	0.010	3	0	0.467	0.027	0	0	0.480	0.042	1	2	0.490	0.025	8	2
chrI	8776	C	G	0	1	0.551	0.043	0	0	0.500	0.362	0	0	0.500	0.289	0	0	0.500	0.354	54	33	0.532	0.008	8	6	0.474	0.024	12	13	0.449	0.016	23	19	0.515	0.010	8	2	0.467	0.027	0	2	0.479	0.042	9	9	0.490	0.025	12	12
chrI	8811	G	C	1	5	0.551	0.043	0	0	0.500	0.362	0	0	0.500	0.289	0	0	0.500	0.354	60	38	0.532	0.008	3	10	0.474	0.024	14	20	0.449	0.016	28	32	0.515	0.010	8	1	0.467	0.027	0	4	0.479	0.042	13	7	0.490	0.025	17	17
chrI	8828	A	C	1	6	0.551	0.043	0	0	0.500	0.362	0	0	0.500	0.289	0	0	0.500	0.354	61	42	0.532	0.008	3	9	0.474	0.024	13	20	0.449	0.016	34	32	0.515	0.010	6	0	0.467	0.027	0	4	0.479	0.042	13	7	0.490	0.025	18	20
chrI	8899	C	A	2	3	0.551	0.043	0	0	0.500	0.362	0	0	0.500	0.289	0	0	0.500	0.354	46	45	0.532	0.008	9	3	0.474	0.024	9	20	0.449	0.016	39	33	0.515	0.010	6	4	0.467	0.027	0	2	0.479	0.042	8	7	0.490	0.025	19	18
chrI	8902	T	C	2	3	0.551	0.043	0	0	0.500	0.362	0	0	0.500	0.289	0	0	0.500	0.354	46	45	0.532	0.008	9	3	0.474	0.024	9	20	0.449	0.016	39	33	0.515	0.010	6	4	0.467	0.027	0	2	0.479	0.042	8	7	0.490	0.025	19	18
chrI	8939	C	A	3	5	0.551	0.043	0	0	0.500	0.362	0	0	0.500	0.289	0	0	0.500	0.354	48	55	0.532	0.008	10	4	0.474	0.024	6	18	0.450	0.016	36	29	0.516	0.010	8	4	0.470	0.027	1	0	0.479	0.042	6	6	0.490	0.025	21	23
chrI	9053	T	A	0	0	0.551	0.043	0	0	0.500	0.362	0	0	0.500	0.289	0	0	0.500	0.354	34	26	0.532	0.008	4	0	0.474	0.024	7	5	0.450	0.016	23	15	0.516	0.010	2	0	0.470	0.027	0	0	0.479	0.042	1	2	0.492	0.024	13	13
chrI	9064	A	G	0	0	0.551	0.043	0	0	0.500	0.362	0	0	0.500	0.289	0	0	0.500	0.354	36	26	0.532	0.008	4	0	0.474	0.024	7	5	0.450	0.016	24	16	0.516	0.010	2	0	0.470	0.027	0	0	0.479	0.042	1	3	0.492	0.024	14	14
chrI	9086	C	T	0	0	0.551	0.043	0	0	0.500	0.362	0	0	0.500	0.289	0	0	0.500	0.354	32	25	0.532	0.008	3	1	0.474	0.024	7	5	0.450	0.016	25	18	0.516	0.010	2	0	0.470	0.027	0	0	0.483	0.041	0	2	0.492	0.024	18	11
chrI	9146	A	T	0	0	0.551	0.043	0	0	0.500	0.361	0	0	0.500	0.289	0	0	0.500	0.354	21	21	0.533	0.008	4	5	0.474	0.024	7	5	0.450	0.016	20	16	0.516	0.010	0	2	0.471	0.026	0	0	0.483	0.041	1	5	0.492	0.024	10	7
chrI	9165	T	C	0	0	0.551	0.043	0	0	0.500	0.361	0	0	0.500	0.289	0	0	0.500	0.354	25	20	0.533	0.008	5	5	0.474	0.024	7	6	0.450	0.016	20	18	0.516	0.010	2	2	0.471	0.026	2	2	0.483	0.041	1	5	0.492	0.024	11	5
chrI	9180	G	A	0	0	0.551	0.043	0	0	0.500	0.361	0	0	0.500	0.289	0	0	0.500	0.354	21	21	0.533	0.008	5	4	0.474	0.024	7	6	0.450	0.016	20	19	0.516	0.010	2	2	0.471	0.026	2	2	0.483	0.041	1	5	0.492	0.024	9	4
chrI	9350	G	A	4	2	0.553	0.043	0	0	0.500	0.361	2	0	0.500	0.289	0	0	0.500	0.354	24	39	0.531	0.008	9	10	0.473	0.024	15	12	0.453	0.016	31	24	0.514	0.009	7	7	0.470	0.026	6	8	0.486	0.041	4	8	0.492	0.024	17	22
chrI	9388	G	T	6	2	0.553	0.043	2	0	0.500	0.361	2	0	0.500	0.289	0	0	0.500	0.354	37	43	0.531	0.008	12	13	0.473	0.024	22	10	0.453	0.016	43	21	0.514	0.009	4	5	0.470	0.026	5	6	0.486	0.041	5	8	0.492	0.024	24	21
chrI	9422	A	C	7	4	0.553	0.043	2	0	0.500	0.361	0	0	0.500	0.289	0	0	0.500	0.354	38	65	0.531	0.008	14	12	0.473	0.024	22	8	0.453	0.016	47	24	0.514	0.009	7	5	0.473	0.026	6	7	0.486	0.041	8	6	0.490	0.024	27	19
chrI	9430	C	T	7	4	0.553	0.043	2	0	0.500	0.361	0	0	0.500	0.289	0	0	0.500	0.354	46	66	0.531	0.008	14	11	0.472	0.024	23	8	0.453	0.016	54	25	0.514	0.009	8	8	0.473	0.026	5	6	0.486	0.041	11	6	0.490	0.024	32	23
chrI	9538	T	G	2	1	0.553	0.043	0	0	0.500	0.361	4	3	0.500	0.289	0	0	0.500	0.354	69	80	0.531	0.008	7	16	0.477	0.023	15	15	0.453	0.016	46	46	0.514	0.009	9	10	0.473	0.026	2	9	0.481	0.040	10	13	0.490	0.024	31	33
chrI	9661	A	T	2	0	0.547	0.042	0	0	0.500	0.361	0	0	0.500	0.289	0	0	0.500	0.354	59	49	0.530	0.008	3	7	0.477	0.023	9	4	0.454	0.016	33	34	0.514	0.009	5	1	0.474	0.026	2	4	0.481	0.040	3	11	0.487	0.024	15	29
chrI	9700	A	G	2	0	0.547	0.042	0	0	0.500	0.361	0	0	0.500	0.290	0	0	0.500	0.354	46	43	0.530	0.008	3	4	0.477	0.023	10	5	0.454	0.016	27	29	0.514	0.009	3	1	0.474	0.026	0	1	0.481	0.040	2	4	0.487	0.024	11	27
chrI	9742	T	G	2	0	0.547	0.042	0	0	0.500	0.361	0	0	0.500	0.290	0	0	0.500	0.354	41	35	0.530	0.008	0	2	0.477	0.023	8	4	0.454	0.016	18	23	0.514	0.009	1	2	0.474	0.026	0	0	0.481	0.040	6	3	0.487	0.024	8	25
chrI	9873	G	A	0	0	0.547	0.042	0	0	0.500	0.361	0	0	0.500	0.290	0	0	0.500	0.354	33	18	0.530	0.008	3	1	0.477	0.023	2	3	0.454	0.016	15	17	0.515	0.009	2	0	0.474	0.026	0	2	0.481	0.040	3	3	0.487	0.024	8	22
chrI	9882	T	C	0	0	0.547	0.042	0	0	0.500	0.361	0	0	0.500	0.290	0	0	0.500	0.354	32	14	0.530	0.008	3	1	0.477	0.023	2	3	0.454	0.016	14	21	0.515	0.009	3	0	0.474	0.026	0	2	0.481	0.040	3	2	0.487	0.024	7	19
chrI	9913	C	G	0	0	0.547	0.042	0	0	0.500	0.361	0	0	0.500	0.290	0	0	0.500	0.354	26	17	0.530	0.008	1	1	0.477	0.023	2	2	0.454	0.016	10	17	0.515	0.009	3	0	0.474	0.026	0	1	0.481	0.040	1	0	0.487	0.024	9	15
chrI	9930	G	A	0	0	0.547	0.042	0	0	0.500	0.361	0	0	0.500	0.290	0	0	0.500	0.354	21	16	0.530	0.008	1	1	0.477	0.023	2	1	0.454	0.016	12	17	0.515	0.009	3	0	0.474	0.026	1	0	0.481	0.040	3	0	0.487	0.024	9	15
chrI	9931	C	T	0	0	0.547	0.042	0	0	0.500	0.361	0	0	0.500	0.290	0	0	0.500	0.354	21	16	0.530	0.008	1	1	0.477	0.023	2	1	0.454	0.016	12	17	0.515	0.009	3	0	0.474	0.026	1	0	0.481	0.040	3	0	0.487	0.024	9	15
chrI	9971	C	T	2	0	0.547	0.042	0	0	0.500	0.361	0	0	0.500	0.290	0	0	0.500	0.354	22	22	0.529	0.008	0	2	0.477	0.023	9	0	0.454	0.016	10	25	0.515	0.009	2	0	0.474	0.026	3	0	0.481	0.040	5	2	0.487	0.024	18	18
chrI	10025	G	T	3	2	0.547	0.042	0	0	0.500	0.361	0	0	0.500	0.290	0	0	0.500	0.354	30	21	0.529	0.008	2	4	0.478	0.023	9	2	0.455	0.016	12	18	0.516	0.009	1	0	0.474	0.026	3	0	0.481	0.040	3	0	0.487	0.024	22	14
chrI	10026	A	T	3	2	0.547	0.042	0	0	0.500	0.361	0	0	0.500	0.290	0	0	0.500	0.354	30	21	0.529	0.008	2	4	0.478	0.023	9	2	0.455	0.016	12	18	0.516	0.009	1	0	0.474	0.026	3	0	0.481	0.040	3	0	0.487	0.024	22	14
chrI	10064	G	A	2	2	0.547	0.042	0	0	0.500	0.361	0	0	0.500	0.290	0	0	0.500	0.354	30	18	0.529	0.008	0	6	0.478	0.023	8	2	0.455	0.016	17	17	0.516	0.009	0	1	0.474	0.026	1	0	0.481	0.040	2	0	0.487	0.024	24	10
chrI	10088	A	G	2	2	0.547	0.042	0	0	0.500	0.361	0	0	0.500	0.290	0	0	0.500	0.354	28	17	0.529	0.008	0	5	0.478	0.023	8	1	0.455	0.016	18	15	0.516	0.009	2	1	0.474	0.026	1	0	0.481	0.040	0	2	0.487	0.024	21	9
chrI	10103	G	A	2	0	0.547	0.042	0	0	0.500	0.361	0	0	0.500	0.290	0	0	0.500	0.354	29	17	0.529	0.008	1	6	0.478	0.023	8	0	0.455	0.016	14	18	0.516	0.009	2	1	0.474	0.026	0	0	0.481	0.040	1	2	0.487	0.024	19	6
chrI	10108	A	T	2	0	0.547	0.042	0	0	0.500	0.361	0	0	0.500	0.290	0	0	0.500	0.354	29	18	0.529	0.008	1	6	0.478	0.023	8	0	0.455	0.016	15	19	0.516	0.009	2	1	0.474	0.026	0	0	0.481	0.040	1	2	0.487	0.024	20	6
chrI	10158	A	G	2	0	0.547	0.042	0	0	0.500	0.361	0	0	0.500	0.290	0	0	0.500	0.354	26	17	0.529	0.008	3	1	0.478	0.023	9	3	0.455	0.016	12	20	0.516	0.009	1	0	0.474	0.026	2	0	0.481	0.040	1	2	0.487	0.024	15	4
chrI	10168	G	T	1	0	0.547	0.042	0	0	0.500	0.361	0	0	0.500	0.290	0	0	0.500	0.354	25	17	0.529	0.008	4	1	0.478	0.023	11	3	0.455	0.016	13	15	0.516	0.009	1	0	0.474	0.026	2	0	0.481	0.040	1	2	0.487	0.024	16	3
chrI	10169	G	A	1	0	0.547	0.042	0	0	0.500	0.361	0	0	0.500	0.290	0	0	0.500	0.354	25	17	0.529	0.008	4	1	0.478	0.023	11	3	0.455	0.016	13	15	0.516	0.009	1	0	0.474	0.026	2	0	0.481	0.040	1	2	0.487	0.024	16	3
chrI	10314	T	C	0	2	0.547	0.042	0	0	0.500	0.361	0	0	0.500	0.290	0	0	0.500	0.354	26	5	0.529	0.008	0	0	0.478	0.023	2	0	0.455	0.016	10	7	0.516	0.009	3	1	0.474	0.026	2	0	0.481	0.040	1	1	0.487	0.024	11	3
chrI	10317	C	T	0	2	0.547	0.042	0	0	0.500	0.361	0	0	0.500	0.290	0	0	0.500	0.354	26	5	0.529	0.008	0	0	0.478	0.023	2	0	0.455	0.016	10	7	0.516	0.009	3	1	0.474	0.026	2	0	0.481	0.040	1	1	0.487	0.024	11	3
chrI	10325	G	A	0	2	0.549	0.042	0	0	0.500	0.361	0	0	0.500	0.290	0	0	0.500	0.354	27	8	0.528	0.008	0	2	0.474	0.023	2	0	0.452	0.015	8	7	0.514	0.009	3	0	0.474	0.026	0	0	0.482	0.039	0	2	0.487	0.024	7	3
chrI	10417	A	G	0	1	0.549	0.042	0	0	0.500	0.361	0	0	0.500	0.290	0	0	0.500	0.354	19	12	0.528	0.008	1	1	0.474	0.023	8	3	0.452	0.015	11	13	0.514	0.009	4	0	0.474	0.026	2	0	0.482	0.039	0	2	0.487	0.024	11	7
chrI	10577	G	A	2	3	0.549	0.042	0	0	0.500	0.361	0	0	0.500	0.290	0	0	0.500	0.354	25	19	0.528	0.008	1	2	0.475	0.023	6	9	0.451	0.015	17	15	0.514	0.009	0	1	0.474	0.026	2	0	0.485	0.039	3	3	0.488	0.023	10	12
chrI	10579	A	G	2	3	0.549	0.042	0	0	0.500	0.361	0	0	0.500	0.290	0	0	0.500	0.354	25	19	0.528	0.008	1	2	0.475	0.023	6	9	0.451	0.015	17	15	0.514	0.009	0	1	0.474	0.026	2	0	0.485	0.039	3	3	0.488	0.023	10	12
chrI	10654	T	C	0	4	0.549	0.042	0	0	0.500	0.361	0	0	0.500	0.290	0	0	0.500	0.354	19	19	0.528	0.008	0	2	0.475	0.023	5	12	0.451	0.015	14	19	0.514	0.009	1	2	0.474	0.026	2	0	0.485	0.039	2	5	0.488	0.023	10	12
chrI	10664	T	C	0	3	0.549	0.042	0	0	0.500	0.361	0	0	0.500	0.290	0	0	0.500	0.354	17	18	0.528	0.008	0	2	0.475	0.023	5	13	0.451	0.015	13	20	0.514	0.009	1	2	0.474	0.026	2	1	0.485	0.039	2	7	0.488	0.023	10	15
chrI	10815	C	G	0	0	0.553	0.041	0	0	0.500	0.361	0	0	0.500	0.290	0	0	0.500	0.354	33	19	0.529	0.007	1	4	0.472	0.022	5	12	0.455	0.015	19	19	0.511	0.009	0	9	0.474	0.026	0	1	0.480	0.038	4	0	0.491	0.023	17	13
chrI	10911	C	G	2	0	0.555	0.040	0	0	0.500	0.361	0	0	0.500	0.290	0	0	0.500	0.354	39	22	0.529	0.007	4	1	0.472	0.022	12	7	0.455	0.015	18	13	0.511	0.009	2	2	0.474	0.026	2	1	0.480	0.038	4	0	0.491	0.023	10	18
chrI	11041	G	T	0	0	0.555	0.040	0	0	0.500	0.361	0	0	0.500	0.290	0	0	0.500	0.354	32	16	0.529	0.007	2	2	0.472	0.022	2	3	0.455	0.015	10	10	0.511	0.009	1	0	0.474	0.026	0	0	0.480	0.038	3	3	0.491	0.023	10	7
chrI	11044	C	T	0	0	0.555	0.040	0	0	0.500	0.361	0	0	0.500	0.290	0	0	0.500	0.354	32	16	0.529	0.007	2	2	0.472	0.022	2	3	0.455	0.015	10	10	0.511	0.009	1	0	0.474	0.026	0	0	0.480	0.038	3	3	0.491	0.023	10	7
chrI	11102	C	A	2	0	0.555	0.040	0	0	0.500	0.361	0	0	0.500	0.290	0	0	0.500	0.354	12	11	0.529	0.007	0	1	0.475	0.022	4	2	0.455	0.015	8	11	0.511	0.009	2	0	0.474	0.026	0	0	0.477	0.037	2	3	0.492	0.023	4	1
chrI	11107	G	A	2	0	0.555	0.040	0	0	0.500	0.361	0	0	0.500	0.290	0	0	0.500	0.354	11	11	0.529	0.007	0	1	0.475	0.022	4	2	0.455	0.015	8	12	0.511	0.009	2	0	0.474	0.026	0	0	0.477	0.037	2	3	0.492	0.023	3	1
chrI	11224	G	T	0	0	0.557	0.039	0	0	0.500	0.361	0	0	0.500	0.290	0	0	0.500	0.354	9	6	0.529	0.007	2	0	0.475	0.022	4	4	0.455	0.015	12	10	0.511	0.009	2	0	0.476	0.026	0	0	0.477	0.037	2	3	0.492	0.023	4	10
chrI	11370	T	C	0	2	0.557	0.039	0	0	0.500	0.361	0	0	0.500	0.290	0	0	0.500	0.354	20	10	0.528	0.007	0	0	0.475	0.022	0	3	0.455	0.015	10	17	0.511	0.009	2	2	0.476	0.026	0	0	0.477	0.037	1	4	0.492	0.023	1	5
chrI	11447	A	G	0	4	0.549	0.038	0	0	0.500	0.360	0	0	0.500	0.290	0	0	0.500	0.354	24	16	0.529	0.007	0	0	0.479	0.021	0	1	0.458	0.015	11	13	0.513	0.009	0	2	0.474	0.025	0	0	0.478	0.037	0	0	0.490	0.022	1	5
chrI	11469	G	A	0	2	0.549	0.038	0	0	0.500	0.360	0	0	0.500	0.290	0	0	0.500	0.354	20	16	0.529	0.007	0	0	0.479	0.021	0	0	0.458	0.015	16	17	0.513	0.009	0	3	0.474	0.025	0	0	0.478	0.037	0	0	0.490	0.022	2	6
chrI	11504	A	G	0	0	0.549	0.038	0	0	0.500	0.360	0	0	0.500	0.290	0	0	0.500	0.354	17	19	0.529	0.007	0	1	0.479	0.021	0	1	0.458	0.015	13	20	0.513	0.009	0	4	0.474	0.025	0	0	0.478	0.037	2	2	0.490	0.022	2	5
chrI	11561	G	T	0	0	0.549	0.038	0	0	0.500	0.360	2	0	0.500	0.290	0	0	0.500	0.354	32	33	0.529	0.007	7	4	0.479	0.021	10	9	0.458	0.015	35	30	0.513	0.009	7	2	0.474	0.025	1	2	0.478	0.037	9	10	0.490	0.022	17	27
chrI	11601	A	G	0	2	0.549	0.038	0	0	0.500	0.360	2	0	0.500	0.290	0	0	0.500	0.354	41	40	0.529	0.007	15	5	0.479	0.021	15	11	0.458	0.015	48	35	0.513	0.009	9	3	0.474	0.025	3	2	0.478	0.037	10	9	0.490	0.022	23	33
chrI	11676	A	T	6	4	0.549	0.038	0	0	0.500	0.360	0	0	0.500	0.290	0	0	0.500	0.354	63	61	0.529	0.007	17	8	0.479	0.021	22	20	0.458	0.015	58	40	0.513	0.009	11	8	0.474	0.025	8	3	0.478	0.037	10	11	0.490	0.022	29	40
chrI	11684	T	C	6	3	0.549	0.038	0	0	0.500	0.360	0	0	0.500	0.290	0	0	0.500	0.354	63	62	0.529	0.007	15	7	0.479	0.021	25	21	0.458	0.015	59	40	0.513	0.009	11	9	0.474	0.025	10	3	0.478	0.037	9	11	0.490	0.022	34	40
chrI	11685	T	C	6	3	0.549	0.038	0	0	0.500	0.360	0	0	0.500	0.290	0	0	0.500	0.354	63	62	0.529	0.007	15	7	0.479	0.021	25	21	0.458	0.015	59	40	0.513	0.009	11	9	0.474	0.025	10	3	0.478	0.037	9	11	0.490	0.022	34	40
chrI	11725	G	A	6	3	0.549	0.038	0	0	0.500	0.360	0	0	0.500	0.290	0	0	0.500	0.354	77	78	0.529	0.007	16	12	0.479	0.021	36	35	0.458	0.015	57	48	0.513	0.009	12	9	0.474	0.025	9	4	0.478	0.037	15	12	0.490	0.022	44	52
chrI	11734	C	T	2	3	0.549	0.038	0	0	0.500	0.360	0	0	0.500	0.290	0	0	0.500	0.354	75	70	0.529	0.007	12	10	0.479	0.021	38	32	0.458	0.015	52	46	0.513	0.009	10	7	0.474	0.025	9	3	0.478	0.037	12	11	0.490	0.022	41	51
chrI	12522	T	C	9	1	0.553	0.037	0	0	0.500	0.360	2	0	0.500	0.291	0	0	0.500	0.354	91	88	0.527	0.007	18	25	0.483	0.021	16	28	0.460	0.014	65	45	0.517	0.008	6	11	0.470	0.024	6	4	0.476	0.036	15	16	0.489	0.021	48	42
chrI	12524	T	C	9	1	0.553	0.037	0	0	0.500	0.360	2	0	0.500	0.291	0	0	0.500	0.354	91	88	0.527	0.007	18	25	0.483	0.021	16	28	0.460	0.014	65	45	0.517	0.008	6	11	0.470	0.024	6	4	0.476	0.036	15	16	0.489	0.021	48	42
chrI	12529	A	G	8	1	0.553	0.037	0	0	0.500	0.360	2	0	0.500	0.291	0	0	0.500	0.354	91	98	0.527	0.007	15	29	0.483	0.021	20	32	0.460	0.014	58	57	0.517	0.008	4	12	0.470	0.024	3	9	0.476	0.036	14	16	0.489	0.021	44	50
chrI	12551	T	C	7	1	0.553	0.037	0	0	0.500	0.360	0	0	0.500	0.291	0	0	0.500	0.354	114	64	0.527	0.007	12	22	0.483	0.021	28	25	0.457	0.014	72	31	0.517	0.008	6	7	0.470	0.024	9	3	0.476	0.036	14	12	0.487	0.021	55	28
chrI	12553	A	G	7	1	0.553	0.037	0	0	0.500	0.360	0	0	0.500	0.291	0	0	0.500	0.354	114	64	0.527	0.007	12	22	0.483	0.021	28	25	0.457	0.014	72	31	0.517	0.008	6	7	0.470	0.024	9	3	0.476	0.036	14	12	0.487	0.021	55	28
chrI	12561	A	G	7	1	0.553	0.037	0	0	0.500	0.360	0	1	0.500	0.291	0	0	0.500	0.354	129	71	0.527	0.007	14	23	0.483	0.021	30	26	0.457	0.014	79	33	0.517	0.008	8	8	0.470	0.024	9	3	0.476	0.036	16	12	0.487	0.021	60	29
chrI	12566	C	T	7	1	0.553	0.037	0	0	0.500	0.360	0	1	0.500	0.291	0	0	0.500	0.354	110	66	0.527	0.007	12	24	0.483	0.021	30	25	0.457	0.014	72	29	0.517	0.008	6	7	0.470	0.024	8	3	0.476	0.036	15	12	0.487	0.021	53	29
chrI	12786	T	A	7	2	0.553	0.037	0	0	0.500	0.360	0	0	0.500	0.291	0	0	0.500	0.354	81	124	0.527	0.007	9	22	0.483	0.021	30	43	0.457	0.014	44	84	0.517	0.008	8	20	0.470	0.024	5	2	0.476	0.036	7	19	0.487	0.021	44	72
chrI	12809	T	C	7	2	0.553	0.037	0	0	0.500	0.360	0	0	0.500	0.291	0	0	0.500	0.354	67	63	0.527	0.007	5	12	0.483	0.021	21	22	0.457	0.014	39	47	0.517	0.008	5	13	0.470	0.024	5	3	0.476	0.036	2	9	0.487	0.021	42	30
chrI	12810	T	C	7	2	0.553	0.037	0	0	0.500	0.360	0	0	0.500	0.291	0	0	0.500	0.354	67	63	0.527	0.007	5	12	0.483	0.021	21	22	0.457	0.014	39	47	0.517	0.008	5	13	0.470	0.024	5	3	0.476	0.036	2	9	0.487	0.021	42	30
chrI	12814	G	C	7	2	0.553	0.037	0	0	0.500	0.360	0	0	0.500	0.291	0	0	0.500	0.354	67	63	0.527	0.007	5	12	0.483	0.021	21	22	0.457	0.014	39	47	0.517	0.008	5	13	0.470	0.024	5	3	0.476	0.036	2	9	0.487	0.021	42	30
chrI	12821	T	C	7	3	0.551	0.036	0	0	0.500	0.360	0	4	0.500	0.291	0	0	0.500	0.354	71	100	0.527	0.007	7	21	0.478	0.020	22	33	0.456	0.014	42	74	0.517	0.008	4	17	0.472	0.024	5	3	0.479	0.035	5	14	0.487	0.021	39	51
chrI	12964	A	G	2	2	0.551	0.036	0	0	0.500	0.360	0	0	0.500	0.255	0	0	0.500	0.354	63	69	0.527	0.007	7	15	0.478	0.020	22	20	0.456	0.014	30	58	0.517	0.008	4	7	0.472	0.024	1	4	0.479	0.035	3	7	0.487	0.021	29	38
chrI	24659	C	T	9	4	0.538	0.029	0	0	0.500	0.355	1	0	0.500	0.172	0	0	0.500	0.354	104	109	0.521	0.005	24	19	0.479	0.016	29	44	0.461	0.011	56	57	0.508	0.007	5	10	0.491	0.019	4	6	0.477	0.030	22	12	0.485	0.017	59	68
chrI	25340	C	A	0	0	0.536	0.028	0	0	0.500	0.354	0	0	0.500	0.172	0	0	0.500	0.354	0	81	0.518	0.005	0	2	0.476	0.016	0	13	0.461	0.011	0	56	0.507	0.007	0	6	0.491	0.019	0	4	0.477	0.030	0	1	0.487	0.016	0	37
chrI	25441	T	A	1	3	0.536	0.028	0	0	0.500	0.354	0	0	0.500	0.172	0	0	0.500	0.354	83	43	0.519	0.005	12	17	0.476	0.016	21	21	0.462	0.011	60	37	0.508	0.007	6	13	0.491	0.019	4	5	0.477	0.030	9	8	0.487	0.016	41	29
chrI	25442	G	C	1	3	0.536	0.028	0	0	0.500	0.354	0	0	0.500	0.172	0	0	0.500	0.354	83	43	0.519	0.005	12	17	0.476	0.016	21	21	0.462	0.011	60	37	0.508	0.007	6	13	0.491	0.019	4	5	0.477	0.030	9	8	0.487	0.016	41	29
chrI	25452	T	G	1	4	0.536	0.028	0	0	0.500	0.354	0	0	0.500	0.172	0	0	0.500	0.354	74	49	0.519	0.005	11	23	0.476	0.016	18	26	0.462	0.011	56	42	0.508	0.007	6	14	0.491	0.019	4	5	0.477	0.030	8	15	0.487	0.016	37	45
chrI	25461	G	A	0	4	0.536	0.028	0	0	0.500	0.354	0	0	0.500	0.172	0	0	0.500	0.354	58	49	0.519	0.005	6	23	0.476	0.016	13	26	0.462	0.011	45	42	0.508	0.007	4	14	0.491	0.019	4	5	0.477	0.030	6	15	0.487	0.016	28	47
chrI	25464	G	A	0	4	0.536	0.028	0	0	0.500	0.354	0	0	0.500	0.172	0	0	0.500	0.354	58	49	0.519	0.005	6	23	0.476	0.016	13	26	0.462	0.011	45	42	0.508	0.007	4	14	0.491	0.019	4	5	0.477	0.030	6	15	0.487	0.016	28	47
chrI	25479	T	C	0	5	0.536	0.028	0	0	0.500	0.354	0	0	0.500	0.172	0	0	0.500	0.354	50	55	0.519	0.005	6	22	0.476	0.016	14	24	0.462	0.011	44	49	0.508	0.007	4	14	0.491	0.019	3	5	0.477	0.030	3	14	0.487	0.016	29	48
chrI	25488	G	A	5	0	0.536	0.028	0	0	0.500	0.354	0	0	0.500	0.172	0	0	0.500	0.354	58	40	0.519	0.005	21	6	0.476	0.016	25	12	0.462	0.011	52	35	0.508	0.007	14	3	0.491	0.019	5	3	0.477	0.030	14	3	0.487	0.016	51	20
chrI	25497	G	A	4	0	0.536	0.028	0	0	0.500	0.354	0	0	0.500	0.172	0	0	0.500	0.354	43	32	0.519	0.005	19	5	0.476	0.016	24	10	0.462	0.011	29	29	0.508	0.007	13	3	0.491	0.019	5	3	0.477	0.030	14	2	0.487	0.016	43	13
chrI	25506	C	T	4	0	0.536	0.028	0	0	0.500	0.354	0	0	0.500	0.172	0	0	0.500	0.354	32	18	0.519	0.005	15	2	0.476	0.016	20	4	0.462	0.011	26	12	0.508	0.007	12	1	0.491	0.019	3	0	0.477	0.030	9	1	0.487	0.016	36	4
chrI	25509	G	A	4	0	0.536	0.028	0	0	0.500	0.354	0	0	0.500	0.172	0	0	0.500	0.354	32	18	0.519	0.005	15	2	0.476	0.016	20	4	0.462	0.011	26	12	0.508	0.007	12	1	0.491	0.019	3	0	0.477	0.030	9	1	0.487	0.016	36	4
chrI	25512	T	G	4	0	0.536	0.028	0	0	0.500	0.354	0	0	0.500	0.172	0	0	0.500	0.354	32	18	0.519	0.005	15	2	0.476	0.016	20	4	0.462	0.011	26	12	0.508	0.007	12	1	0.491	0.019	3	0	0.477	0.030	9	1	0.487	0.016	36	4
chrI	25515	A	G	4	0	0.536	0.028	0	0	0.500	0.354	0	0	0.500	0.172	0	0	0.500	0.354	32	18	0.519	0.005	15	2	0.476	0.016	20	4	0.462	0.011	26	12	0.508	0.007	12	1	0.491	0.019	3	0	0.477	0.030	9	1	0.487	0.016	36	4
chrI	25536	G	A	0	0	0.536	0.028	0	0	0.500	0.354	0	0	0.500	0.172	0	0	0.500	0.354	2	20	0.519	0.005	0	2	0.476	0.016	0	7	0.462	0.011	1	13	0.508	0.007	0	0	0.491	0.019	0	0	0.477	0.030	0	2	0.487	0.016	1	5
chrI	25542	A	G	0	0	0.536	0.028	0	0	0.500	0.354	0	0	0.500	0.172	0	0	0.500	0.354	2	24	0.519	0.005	0	2	0.476	0.016	0	7	0.462	0.011	1	12	0.508	0.007	0	0	0.491	0.019	0	0	0.477	0.030	0	2	0.487	0.016	1	6
chrI	25560	G	A	0	0	0.536	0.028	0	0	0.500	0.354	0	0	0.500	0.172	0	0	0.500	0.354	4	27	0.519	0.005	0	1	0.476	0.016	0	5	0.462	0.011	1	14	0.508	0.007	0	0	0.491	0.019	0	0	0.477	0.030	0	1	0.487	0.016	1	7
chrI	25584	A	G	0	0	0.535	0.029	0	0	0.500	0.354	0	0	0.500	0.172	0	0	0.500	0.354	7	28	0.519	0.005	0	1	0.476	0.016	1	5	0.461	0.011	2	14	0.508	0.007	0	0	0.491	0.019	0	0	0.477	0.030	0	1	0.486	0.016	2	6
chrI	25611	G	A	0	0	0.535	0.029	0	0	0.500	0.354	0	0	0.500	0.172	0	0	0.500	0.354	17	29	0.519	0.005	0	1	0.476	0.016	2	5	0.461	0.011	5	13	0.508	0.007	0	0	0.491	0.019	0	0	0.477	0.030	0	1	0.486	0.016	6	5
chrI	25623	G	A	0	0	0.535	0.029	0	0	0.500	0.354	0	0	0.500	0.172	0	0	0.500	0.354	21	26	0.519	0.005	0	1	0.476	0.016	2	4	0.461	0.011	6	11	0.508	0.007	0	0	0.491	0.019	0	0	0.477	0.030	1	0	0.486	0.016	8	5
chrI	25872	G	C	0	2	0.534	0.028	0	0	0.500	0.354	0	0	0.500	0.172	0	0	0.500	0.354	1	46	0.519	0.005	0	2	0.477	0.016	0	5	0.462	0.011	0	27	0.507	0.007	0	7	0.490	0.019	0	1	0.474	0.030	0	3	0.487	0.016	0	20
chrI	26058	T	C	0	0	0.530	0.028	0	0	0.500	0.354	0	0	0.500	0.172	0	0	0.500	0.354	0	1	0.518	0.005	0	0	0.477	0.016	0	0	0.460	0.011	0	1	0.508	0.007	0	0	0.488	0.019	0	0	0.474	0.030	0	0	0.486	0.016	0	0
chrI	26061	G	A	0	0	0.530	0.028	0	0	0.500	0.354	0	0	0.500	0.172	0	0	0.500	0.354	0	1	0.518	0.005	0	0	0.477	0.016	0	0	0.460	0.011	0	1	0.508	0.007	0	0	0.488	0.019	0	0	0.474	0.030	0	0	0.486	0.016	0	0
chrI	26121	G	A	0	0	0.530	0.029	0	0	0.500	0.354	0	0	0.500	0.172	0	0	0.500	0.354	2	3	0.518	0.005	0	0	0.476	0.016	0	0	0.459	0.011	0	1	0.508	0.007	0	0	0.489	0.019	0	0	0.476	0.030	0	0	0.486	0.016	0	1
chrI	26136	G	T	0	0	0.530	0.029	0	0	0.500	0.354	0	0	0.500	0.172	0	0	0.500	0.354	1	5	0.517	0.005	0	0	0.476	0.016	0	1	0.461	0.011	0	1	0.508	0.007	0	0	0.487	0.019	0	0	0.476	0.030	0	0	0.486	0.016	0	1
chrI	26144	T	A	0	0	0.530	0.029	0	0	0.500	0.354	0	0	0.500	0.172	0	0	0.500	0.354	0	5	0.517	0.005	0	1	0.476	0.016	0	1	0.461	0.011	0	2	0.508	0.007	0	0	0.487	0.019	0	0	0.476	0.030	0	0	0.486	0.016	0	3
chrI	26148	A	G	0	0	0.530	0.029	0	0	0.500	0.354	0	0	0.500	0.172	0	0	0.500	0.354	0	5	0.517	0.005	0	1	0.476	0.016	0	1	0.461	0.011	0	2	0.508	0.007	0	0	0.487	0.019	0	0	0.476	0.030	0	0	0.486	0.016	0	3
chrI	26151	G	A	0	0	0.530	0.029	0	0	0.500	0.354	0	0	0.500	0.172	0	0	0.500	0.354	0	5	0.517	0.005	0	1	0.476	0.016	0	1	0.461	0.011	0	2	0.508	0.007	0	0	0.487	0.019	0	0	0.476	0.030	0	0	0.486	0.016	0	3
chrI	26154	T	A	0	0	0.530	0.029	0	0	0.500	0.354	0	0	0.500	0.172	0	0	0.500	0.354	0	5	0.517	0.005	0	1	0.476	0.016	0	1	0.461	0.011	0	2	0.508	0.007	0	0	0.487	0.019	0	0	0.476	0.030	0	0	0.486	0.016	0	3
chrI	26412	G	C	0	2	0.530	0.028	0	0	0.500	0.354	0	0	0.500	0.172	0	0	0.500	0.354	0	29	0.517	0.005	0	9	0.476	0.016	0	12	0.461	0.011	0	16	0.508	0.007	0	11	0.487	0.019	0	0	0.476	0.030	0	2	0.486	0.016	0	17
chrI	26575	T	C	0	0	0.530	0.028	0	0	0.500	0.354	0	0	0.500	0.172	0	0	0.500	0.354	0	2	0.517	0.005	0	0	0.477	0.016	0	1	0.461	0.011	0	0	0.508	0.007	0	0	0.487	0.019	0	0	0.476	0.030	0	1	0.486	0.016	0	0
chrI	26576	C	T	0	0	0.530	0.028	0	0	0.500	0.354	0	0	0.500	0.172	0	0	0.500	0.354	0	2	0.517	0.005	0	0	0.477	0.016	0	1	0.461	0.011	0	0	0.508	0.007	0	0	0.487	0.019	0	0	0.476	0.030	0	1	0.486	0.016	0	0
chrI	26793	A	G	0	0	0.530	0.028	0	0	0.500	0.354	0	0	0.500	0.172	0	0	0.500	0.354	0	1	0.518	0.005	0	0	0.477	0.016	0	1	0.462	0.011	0	1	0.508	0.007	0	0	0.490	0.019	0	0	0.476	0.030	0	0	0.486	0.016	2	0
chrI	26835	G	A	0	0	0.530	0.028	0	0	0.500	0.354	0	0	0.500	0.172	0	0	0.500	0.354	0	1	0.517	0.005	0	0	0.475	0.016	0	1	0.461	0.011	0	1	0.510	0.007	0	0	0.490	0.019	0	0	0.476	0.030	0	0	0.486	0.016	1	0
chrI	26838	A	G	0	0	0.530	0.028	0	0	0.500	0.354	0	0	0.500	0.172	0	0	0.500	0.354	0	1	0.518	0.005	0	0	0.477	0.016	0	1	0.461	0.011	0	1	0.509	0.007	0	0	0.490	0.019	0	0	0.476	0.030	0	0	0.487	0.016	1	0
chrI	26839	A	G	0	0	0.530	0.028	0	0	0.500	0.354	0	0	0.500	0.172	0	0	0.500	0.354	0	1	0.518	0.005	0	0	0.477	0.016	0	1	0.461	0.011	0	1	0.509	0.007	0	0	0.490	0.019	0	0	0.476	0.030	0	0	0.487	0.016	1	0
chrI	26846	T	C	0	0	0.530	0.028	0	0	0.500	0.354	0	0	0.500	0.172	0	0	0.500	0.354	0	1	0.518	0.005	0	0	0.477	0.016	0	1	0.461	0.011	0	1	0.509	0.007	0	0	0.490	0.019	0	0	0.476	0.030	0	0	0.487	0.016	1	0
chrI	26847	G	A	0	0	0.530	0.028	0	0	0.500	0.354	0	0	0.500	0.172	0	0	0.500	0.354	0	1	0.518	0.005	0	0	0.477	0.016	0	1	0.461	0.011	0	1	0.509	0.007	0	0	0.490	0.019	0	0	0.476	0.030	0	0	0.487	0.016	1	0
chrI	26848	T	G	0	0	0.530	0.028	0	0	0.500	0.354	0	0	0.500	0.172	0	0	0.500	0.354	0	1	0.518	0.005	0	0	0.477	0.016	0	1	0.461	0.011	0	1	0.509	0.007	0	0	0.490	0.019	0	0	0.476	0.030	0	0	0.487	0.016	1	0
chrI	26878	G	C	0	0	0.530	0.028	0	0	0.500	0.354	0	0	0.500	0.172	0	0	0.500	0.354	0	3	0.518	0.005	0	0	0.477	0.016	0	0	0.461	0.011	0	2	0.509	0.007	0	0	0.490	0.019	0	0	0.476	0.030	0	0	0.487	0.016	0	1
chrI	26880	G	T	0	0	0.530	0.028	0	0	0.500	0.354	0	0	0.500	0.172	0	0	0.500	0.354	0	3	0.518	0.005	0	0	0.477	0.016	0	0	0.461	0.011	0	2	0.509	0.007	0	0	0.490	0.019	0	0	0.476	0.030	0	0	0.487	0.016	0	1
chrI	26883	T	A	0	0	0.530	0.028	0	0	0.500	0.354	0	0	0.500	0.172	0	0	0.500	0.354	3	0	0.518	0.005	0	0	0.477	0.016	0	0	0.461	0.011	2	0	0.509	0.007	0	0	0.490	0.019	0	0	0.476	0.030	0	0	0.487	0.016	1	0
chrI	26896	C	T	0	0	0.530	0.028	0	0	0.500	0.354	0	0	0.500	0.172	0	0	0.500	0.354	0	14	0.518	0.005	0	0	0.475	0.016	0	3	0.461	0.011	0	12	0.509	0.007	0	2	0.488	0.019	0	3	0.476	0.030	0	2	0.487	0.016	0	11
chrI	26900	T	C	0	0	0.530	0.028	0	0	0.500	0.354	0	0	0.500	0.172	0	0	0.500	0.354	0	14	0.518	0.005	0	0	0.475	0.016	0	3	0.461	0.011	0	12	0.509	0.007	0	2	0.488	0.019	0	3	0.476	0.030	0	2	0.487	0.016	0	11
chrI	26901	T	A	0	0	0.530	0.028	0	0	0.500	0.354	0	0	0.500	0.172	0	0	0.500	0.354	0	14	0.518	0.005	0	0	0.475	0.016	0	3	0.461	0.011	0	12	0.509	0.007	0	2	0.488	0.019	0	3	0.476	0.030	0	2	0.487	0.016	0	11
chrI	26923	C	G	0	0	0.530	0.028	0	0	0.500	0.354	0	0	0.500	0.172	0	0	0.500	0.354	0	18	0.518	0.005	0	0	0.475	0.016	0	4	0.461	0.011	0	14	0.509	0.007	0	2	0.488	0.019	0	3	0.476	0.030	0	2	0.487	0.016	0	16
chrI	26931	A	G	0	0	0.530	0.028	0	0	0.500	0.354	0	0	0.500	0.172	0	0	0.500	0.354	7	18	0.518	0.005	0	0	0.475	0.016	0	4	0.461	0.011	3	13	0.509	0.007	0	2	0.488	0.019	0	3	0.476	0.030	1	3	0.487	0.016	0	16
chrI	26970	G	A	0	0	0.530	0.028	0	0	0.500	0.354	0	0	0.500	0.172	0	0	0.500	0.354	0	11	0.518	0.005	0	0	0.474	0.016	0	0	0.462	0.011	0	7	0.508	0.007	0	0	0.488	0.019	0	0	0.476	0.030	0	1	0.482	0.016	0	6
chrI	26973	A	G	0	0	0.530	0.028	0	0	0.500	0.354	0	0	0.500	0.172	0	0	0.500	0.354	0	11	0.518	0.005	0	0	0.474	0.016	0	0	0.462	0.011	0	7	0.508	0.007	0	0	0.488	0.019	0	0	0.476	0.030	0	1	0.482	0.016	0	6
chrI	26974	A	G	0	0	0.530	0.028	0	0	0.500	0.354	0	0	0.500	0.172	0	0	0.500	0.354	0	11	0.518	0.005	0	0	0.474	0.016	0	0	0.462	0.011	0	7	0.508	0.007	0	0	0.488	0.019	0	0	0.476	0.030	0	1	0.482	0.016	0	6
chrI	26981	T	C	0	0	0.530	0.028	0	0	0.500	0.354	0	0	0.500	0.172	0	0	0.500	0.354	0	18	0.518	0.005	0	0	0.474	0.016	0	1	0.462	0.011	0	8	0.508	0.007	0	0	0.488	0.019	0	1	0.476	0.030	0	2	0.482	0.016	0	11
chrI	26982	G	A	0	0	0.530	0.028	0	0	0.500	0.354	0	0	0.500	0.172	0	0	0.500	0.354	0	18	0.518	0.005	0	0	0.474	0.016	0	1	0.462	0.011	0	8	0.508	0.007	0	0	0.488	0.019	0	1	0.476	0.030	0	2	0.482	0.016	0	11
chrI	26983	T	G	0	0	0.530	0.028	0	0	0.500	0.354	0	0	0.500	0.172	0	0	0.500	0.354	0	18	0.518	0.005	0	0	0.474	0.016	0	1	0.462	0.011	0	8	0.508	0.007	0	0	0.488	0.019	0	1	0.476	0.030	0	2	0.482	0.016	0	11
chrI	27027	A	T	0	3	0.530	0.028	0	0	0.500	0.354	0	0	0.500	0.172	0	0	0.500	0.354	0	101	0.518	0.005	0	10	0.474	0.016	0	34	0.462	0.011	0	59	0.508	0.007	0	9	0.488	0.019	0	4	0.476	0.030	0	20	0.482	0.016	0	53
chrI	27031	C	T	0	3	0.530	0.028	0	0	0.500	0.354	0	0	0.500	0.172	0	0	0.500	0.354	0	101	0.518	0.005	0	10	0.474	0.016	0	34	0.462	0.011	0	59	0.508	0.007	0	9	0.488	0.019	0	4	0.476	0.030	0	20	0.482	0.016	0	53
chrI	27035	T	C	0	3	0.530	0.028	0	0	0.500	0.354	0	0	0.500	0.172	0	0	0.500	0.354	0	101	0.518	0.005	0	10	0.474	0.016	0	34	0.462	0.011	0	59	0.508	0.007	0	9	0.488	0.019	0	4	0.476	0.030	0	20	0.482	0.016	0	53
chrI	27036	G	A	0	3	0.530	0.028	0	0	0.500	0.354	0	0	0.500	0.172	0	0	0.500	0.354	0	101	0.518	0.005	0	10	0.474	0.016	0	34	0.462	0.011	0	59	0.508	0.007	0	9	0.488	0.019	0	4	0.476	0.030	0	20	0.482	0.016	0	53
chrI	27044	C	T	0	5	0.530	0.028	0	0	0.500	0.354	0	0	0.500	0.172	0	0	0.500	0.354	0	132	0.518	0.005	0	16	0.474	0.016	0	42	0.463	0.010	0	85	0.509	0.007	0	11	0.488	0.019	0	5	0.476	0.030	0	23	0.482	0.016	1	72
chrI	27060	A	T	0	5	0.530	0.028	0	0	0.500	0.354	0	0	0.500	0.172	0	0	0.500	0.354	0	125	0.518	0.005	0	17	0.474	0.016	0	38	0.463	0.010	0	80	0.509	0.007	0	13	0.488	0.019	0	7	0.476	0.030	0	24	0.482	0.016	0	67
chrI	27063	G	A	0	5	0.530	0.028	0	0	0.500	0.354	0	0	0.500	0.172	0	0	0.500	0.354	0	125	0.518	0.005	0	17	0.474	0.016	0	38	0.463	0.010	0	80	0.509	0.007	0	13	0.488	0.019	0	7	0.476	0.030	0	24	0.482	0.016	0	67
chrI	27072	A	G	0	3	0.530	0.028	0	0	0.500	0.354	0	0	0.500	0.172	0	0	0.500	0.354	9	112	0.518	0.005	2	14	0.474	0.016	3	29	0.463	0.010	6	72	0.509	0.007	2	14	0.488	0.019	1	6	0.476	0.030	3	20	0.482	0.016	7	60
chrI	27075	G	A	0	3	0.531	0.029	0	0	0.500	0.354	0	0	0.500	0.172	0	0	0.500	0.354	9	112	0.517	0.005	2	14	0.476	0.016	3	29	0.464	0.011	6	72	0.510	0.007	2	14	0.488	0.019	1	6	0.476	0.030	3	20	0.484	0.016	7	60
chrI	27080	C	T	0	3	0.531	0.029	0	0	0.500	0.354	0	0	0.500	0.172	0	0	0.500	0.354	5	110	0.517	0.005	1	14	0.476	0.016	0	29	0.464	0.011	3	72	0.510	0.007	2	14	0.488	0.019	1	6	0.476	0.030	1	20	0.484	0.016	2	60
chrI	27081	G	A	0	3	0.531	0.029	0	0	0.500	0.354	0	0	0.500	0.172	0	0	0.500	0.354	5	110	0.517	0.005	1	14	0.476	0.016	0	29	0.464	0.011	3	72	0.510	0.007	2	14	0.488	0.019	1	6	0.476	0.030	1	20	0.484	0.016	2	60
chrI	27084	G	A	0	3	0.531	0.029	0	0	0.500	0.354	0	0	0.500	0.172	0	0	0.500	0.354	5	110	0.517	0.005	1	14	0.476	0.016	0	29	0.464	0.011	3	72	0.510	0.007	2	14	0.488	0.019	1	6	0.476	0.030	1	20	0.484	0.016	2	60
chrI	27090	T	C	0	9	0.531	0.029	0	0	0.500	0.354	0	0	0.500	0.172	0	0	0.500	0.354	0	182	0.517	0.005	0	23	0.476	0.016	0	54	0.464	0.011	0	121	0.510	0.007	0	26	0.488	0.019	0	13	0.476	0.030	0	38	0.484	0.016	0	110
chrI	27099	T	C	2	11	0.531	0.029	0	0	0.500	0.354	0	1	0.500	0.172	0	0	0.500	0.354	28	208	0.517	0.005	2	24	0.476	0.016	8	59	0.464	0.011	25	132	0.510	0.007	6	29	0.488	0.019	1	14	0.476	0.030	5	43	0.484	0.016	16	122
chrI	27105	A	G	0	14	0.531	0.029	0	0	0.500	0.354	0	1	0.500	0.172	0	0	0.500	0.354	2	231	0.518	0.005	0	28	0.476	0.016	3	62	0.464	0.011	2	147	0.510	0.007	0	31	0.488	0.019	0	15	0.476	0.030	2	45	0.484	0.016	4	133
chrI	27126	T	C	0	18	0.531	0.029	0	0	0.500	0.354	0	1	0.500	0.172	0	0	0.500	0.354	0	241	0.518	0.005	0	33	0.476	0.016	0	71	0.464	0.011	0	178	0.510	0.007	0	30	0.488	0.019	0	17	0.476	0.030	0	46	0.484	0.016	0	153
chrI	27129	C	G	0	18	0.531	0.029	0	0	0.500	0.354	0	1	0.500	0.172	0	0	0.500	0.354	0	241	0.518	0.005	0	33	0.476	0.016	0	71	0.464	0.011	0	178	0.510	0.007	0	30	0.488	0.019	0	17	0.476	0.030	0	46	0.484	0.016	0	153
chrI	27210	A	G	1	11	0.531	0.029	0	1	0.500	0.354	0	0	0.500	0.172	0	0	0.500	0.354	115	211	0.517	0.005	19	39	0.476	0.016	28	100	0.464	0.011	62	143	0.510	0.007	10	28	0.488	0.019	6	16	0.476	0.030	18	48	0.484	0.016	63	124
chrI	27290	C	A	11	12	0.531	0.029	2	1	0.500	0.354	0	0	0.500	0.172	0	0	0.500	0.354	113	212	0.517	0.005	28	48	0.476	0.016	40	93	0.464	0.011	59	114	0.510	0.007	10	25	0.488	0.019	10	26	0.476	0.030	20	43	0.484	0.016	50	124
chrI	27356	T	C	8	8	0.531	0.029	0	1	0.500	0.354	0	1	0.500	0.171	0	0	0.500	0.354	99	136	0.517	0.005	14	19	0.476	0.016	21	45	0.464	0.011	53	68	0.510	0.007	10	12	0.488	0.019	6	12	0.476	0.030	21	24	0.484	0.016	48	75
chrI	27357	A	G	8	8	0.531	0.029	0	1	0.500	0.354	0	1	0.500	0.171	0	0	0.500	0.354	99	136	0.517	0.005	14	19	0.476	0.016	21	45	0.464	0.011	53	68	0.510	0.007	10	12	0.488	0.019	6	12	0.476	0.030	21	24	0.484	0.016	48	75
chrI	27370	G	A	10	8	0.531	0.029	0	1	0.500	0.354	0	1	0.500	0.171	0	0	0.500	0.354	100	147	0.517	0.005	14	18	0.476	0.016	24	50	0.464	0.011	53	69	0.510	0.007	10	14	0.488	0.019	7	13	0.476	0.030	20	24	0.484	0.016	53	71
chrI	27380	T	G	9	8	0.531	0.029	0	1	0.500	0.354	0	1	0.500	0.171	0	0	0.500	0.354	101	145	0.517	0.005	14	19	0.476	0.016	25	46	0.464	0.011	67	74	0.510	0.007	11	15	0.488	0.019	6	8	0.476	0.030	21	24	0.484	0.016	58	67
chrI	27417	C	T	8	7	0.531	0.029	1	0	0.500	0.354	0	0	0.500	0.171	0	0	0.500	0.354	94	102	0.517	0.005	13	9	0.476	0.016	21	30	0.464	0.011	71	62	0.510	0.007	14	8	0.488	0.019	6	6	0.476	0.030	20	18	0.484	0.016	56	48
chrI	27667	A	G	3	4	0.531	0.029	0	0	0.500	0.354	0	0	0.500	0.181	0	0	0.500	0.354	70	139	0.516	0.005	5	19	0.475	0.016	10	35	0.466	0.011	41	80	0.510	0.007	7	15	0.488	0.019	4	12	0.476	0.030	3	24	0.484	0.016	37	70
chrI	27668	A	C	3	4	0.531	0.029	0	0	0.500	0.354	0	0	0.500	0.181	0	0	0.500	0.354	70	139	0.516	0.005	5	19	0.475	0.016	10	35	0.466	0.011	41	80	0.510	0.007	7	15	0.488	0.019	4	12	0.476	0.030	3	24	0.484	0.016	37	70
chrI	27804	C	A	5	2	0.532	0.028	0	0	0.500	0.354	0	0	0.500	0.181	0	0	0.500	0.354	67	60	0.516	0.005	7	5	0.475	0.016	20	17	0.465	0.011	33	22	0.509	0.007	9	5	0.488	0.019	2	4	0.476	0.030	7	8	0.483	0.016	36	40
chrI	27810	T	C	5	2	0.532	0.028	0	0	0.500	0.354	0	0	0.500	0.181	0	0	0.500	0.354	62	58	0.516	0.005	6	6	0.475	0.016	20	14	0.465	0.011	34	21	0.509	0.007	10	6	0.488	0.019	2	4	0.476	0.030	7	8	0.483	0.016	36	35
chrI	27823	C	T	5	2	0.532	0.028	0	0	0.500	0.354	0	0	0.500	0.181	0	0	0.500	0.354	60	59	0.516	0.005	4	8	0.475	0.016	19	14	0.465	0.011	31	18	0.509	0.007	8	7	0.488	0.019	4	5	0.476	0.030	8	9	0.483	0.016	35	30
chrI	27843	G	A	5	3	0.532	0.028	0	0	0.500	0.354	0	1	0.500	0.181	0	0	0.500	0.354	65	58	0.516	0.005	5	6	0.475	0.016	19	18	0.465	0.011	30	22	0.509	0.007	8	5	0.488	0.019	5	5	0.476	0.030	12	8	0.483	0.016	33	31
chrI	27848	C	T	5	3	0.532	0.028	0	0	0.500	0.354	0	1	0.500	0.181	0	0	0.500	0.354	67	61	0.516	0.005	5	7	0.475	0.016	19	19	0.465	0.011	36	22	0.509	0.007	8	5	0.488	0.019	6	4	0.476	0.030	12	7	0.483	0.016	33	32
chrI	27914	T	C	6	3	0.532	0.028	0	0	0.500	0.354	0	2	0.500	0.181	0	0	0.500	0.354	61	63	0.516	0.005	10	11	0.475	0.016	17	20	0.465	0.011	31	27	0.509	0.007	3	6	0.488	0.019	9	2	0.476	0.030	9	8	0.484	0.016	27	31
chrI	27948	A	G	2	2	0.532	0.028	0	0	0.500	0.354	0	2	0.500	0.181	0	0	0.500	0.354	42	48	0.516	0.005	10	7	0.475	0.016	13	16	0.465	0.011	22	26	0.509	0.007	2	3	0.488	0.019	5	1	0.476	0.030	5	4	0.484	0.016	21	22
chrI	27970	T	G	0	2	0.532	0.028	0	0	0.500	0.354	0	2	0.500	0.181	0	0	0.500	0.354	30	42	0.516	0.005	9	4	0.475	0.016	9	15	0.465	0.011	20	21	0.509	0.007	2	2	0.488	0.019	2	0	0.476	0.030	5	3	0.484	0.016	18	22
chrI	27983	T	A	0	2	0.532	0.028	0	0	0.500	0.354	0	2	0.500	0.181	0	0	0.500	0.354	31	40	0.516	0.005	9	4	0.475	0.016	7	13	0.465	0.011	20	20	0.509	0.007	2	2	0.488	0.019	2	0	0.476	0.030	4	2	0.484	0.016	16	19
chrI	27997	T	C	0	2	0.532	0.028	0	0	0.500	0.354	0	1	0.500	0.181	0	0	0.500	0.354	23	37	0.516	0.005	7	3	0.475	0.016	6	10	0.465	0.011	18	20	0.509	0.007	2	2	0.488	0.019	2	0	0.476	0.030	1	3	0.484	0.016	14	16
chrI	28007	G	C	0	2	0.532	0.028	0	0	0.500	0.354	0	0	0.500	0.181	0	0	0.500	0.354	21	37	0.516	0.005	5	3	0.475	0.016	6	10	0.465	0.011	19	21	0.509	0.007	2	2	0.488	0.019	2	0	0.476	0.030	1	3	0.484	0.016	15	16
chrI	28083	T	C	2	2	0.532	0.028	0	0	0.500	0.354	0	0	0.500	0.181	0	0	0.500	0.354	16	25	0.515	0.005	0	4	0.476	0.016	2	8	0.466	0.010	11	22	0.510	0.007	0	2	0.490	0.019	0	0	0.476	0.030	0	2	0.485	0.016	4	9
chrI	28117	G	C	3	2	0.532	0.028	0	0	0.500	0.354	0	0	0.500	0.181	0	0	0.500	0.354	16	24	0.515	0.005	0	6	0.476	0.016	0	4	0.466	0.010	14	25	0.510	0.007	1	0	0.490	0.019	0	0	0.476	0.030	0	0	0.485	0.016	8	3
chrI	28127	T	C	3	2	0.532	0.028	0	0	0.500	0.354	0	0	0.500	0.181	0	0	0.500	0.354	18	25	0.515	0.005	0	5	0.476	0.016	0	5	0.466	0.010	13	23	0.510	0.007	2	0	0.490	0.019	0	0	0.476	0.030	0	0	0.485	0.016	9	6
chrI	28321	G	A	1	0	0.532	0.028	0	0	0.500	0.354	0	0	0.500	0.181	0	0	0.500	0.354	42	38	0.515	0.005	3	3	0.476	0.016	7	8	0.466	0.010	28	15	0.510	0.007	1	7	0.490	0.019	3	2	0.476	0.030	2	0	0.485	0.016	17	13
chrI	28352	C	T	2	0	0.532	0.028	0	0	0.500	0.354	1	0	0.500	0.181	0	0	0.500	0.354	32	39	0.515	0.005	3	3	0.476	0.016	7	12	0.465	0.010	28	12	0.511	0.007	4	8	0.490	0.019	1	1	0.476	0.030	2	0	0.483	0.016	14	9
chrI	28384	G	C	4	0	0.532	0.028	0	0	0.500	0.354	1	0	0.500	0.181	0	0	0.500	0.354	33	25	0.515	0.005	4	5	0.476	0.016	10	15	0.465	0.010	24	15	0.510	0.007	6	7	0.490	0.019	1	1	0.476	0.030	3	0	0.483	0.016	10	10
chrI	28385	A	G	4	0	0.532	0.028	0	0	0.500	0.354	1	0	0.500	0.181	0	0	0.500	0.354	33	25	0.515	0.005	4	5	0.476	0.016	10	15	0.465	0.010	24	15	0.510	0.007	6	7	0.490	0.019	1	1	0.476	0.030	3	0	0.483	0.016	10	10
chrI	28433	G	A	4	0	0.532	0.028	0	0	0.500	0.354	1	0	0.500	0.181	0	0	0.500	0.354	28	25	0.515	0.005	7	3	0.476	0.016	10	18	0.465	0.010	16	15	0.510	0.007	5	6	0.490	0.019	0	3	0.476	0.030	3	0	0.483	0.016	11	11
chrI	28458	C	T	5	0	0.532	0.028	0	0	0.500	0.354	1	0	0.500	0.181	0	0	0.500	0.354	32	21	0.515	0.005	7	3	0.476	0.016	9	14	0.465	0.010	18	16	0.510	0.007	2	4	0.490	0.019	0	3	0.476	0.030	3	0	0.483	0.016	11	10
chrI	28517	A	G	2	0	0.532	0.029	0	0	0.500	0.354	0	0	0.500	0.181	0	0	0.500	0.354	22	19	0.516	0.005	4	5	0.476	0.016	7	9	0.464	0.010	15	16	0.511	0.007	0	1	0.489	0.019	0	4	0.476	0.030	4	0	0.484	0.016	10	5
chrI	28650	G	T	0	1	0.532	0.029	0	0	0.500	0.354	1	0	0.500	0.181	0	0	0.500	0.354	16	18	0.515	0.005	2	4	0.476	0.016	2	3	0.466	0.010	9	10	0.511	0.007	2	2	0.489	0.019	0	0	0.472	0.030	0	0	0.483	0.016	6	9
chrI	28666	A	G	0	3	0.532	0.029	0	0	0.500	0.354	1	0	0.500	0.181	0	0	0.500	0.354	14	16	0.515	0.005	2	4	0.476	0.016	2	6	0.466	0.010	11	10	0.511	0.007	0	2	0.489	0.019	0	0	0.472	0.030	0	0	0.483	0.016	3	8
chrI	28684	A	G	0	3	0.532	0.029	0	0	0.500	0.354	1	0	0.500	0.181	0	0	0.500	0.354	16	13	0.515	0.005	2	4	0.476	0.016	2	5	0.466	0.010	9	10	0.511	0.007	0	2	0.489	0.019	0	0	0.472	0.030	1	0	0.483	0.016	3	7
chrI	28696	G	T	0	3	0.532	0.029	0	0	0.500	0.354	0	0	0.500	0.181	0	0	0.500	0.354	17	14	0.515	0.005	4	6	0.476	0.016	1	6	0.466	0.010	10	12	0.511	0.007	0	2	0.489	0.019	0	0	0.472	0.030	1	0	0.483	0.016	5	11
chrI	28844	C	T	2	5	0.532	0.029	0	0	0.500	0.354	0	0	0.500	0.181	0	0	0.500	0.354	28	38	0.515	0.005	2	11	0.478	0.016	10	13	0.464	0.010	12	10	0.512	0.007	0	5	0.489	0.019	0	2	0.473	0.030	4	5	0.485	0.016	10	12
chrI	28926	A	T	0	3	0.532	0.029	0	0	0.500	0.354	0	0	0.500	0.181	0	0	0.500	0.354	32	38	0.515	0.005	4	9	0.478	0.016	10	16	0.464	0.010	32	21	0.512	0.007	1	6	0.489	0.019	2	0	0.473	0.030	7	7	0.485	0.016	14	13
chrI	28975	G	A	0	2	0.532	0.029	0	0	0.500	0.354	0	0	0.500	0.181	0	0	0.500	0.354	35	36	0.515	0.005	4	5	0.478	0.016	5	11	0.465	0.010	29	19	0.512	0.007	1	4	0.489	0.018	2	0	0.473	0.030	5	3	0.485	0.016	15	13
chrI	29009	G	T	0	2	0.532	0.029	0	0	0.500	0.354	0	0	0.500	0.181	0	0	0.500	0.354	30	29	0.515	0.005	2	2	0.478	0.016	4	3	0.465	0.010	26	15	0.512	0.007	1	2	0.489	0.018	2	0	0.473	0.030	4	2	0.485	0.016	12	6
chrI	29093	A	T	0	1	0.532	0.029	0	0	0.500	0.354	2	0	0.500	0.181	0	0	0.500	0.354	34	21	0.514	0.005	2	4	0.478	0.016	7	5	0.465	0.010	27	13	0.511	0.007	0	0	0.486	0.019	2	0	0.472	0.030	1	0	0.486	0.016	10	13
chrI	29109	G	C	0	2	0.532	0.029	0	0	0.500	0.354	2	0	0.500	0.181	0	0	0.500	0.354	40	23	0.514	0.005	2	4	0.479	0.016	8	5	0.465	0.010	32	14	0.511	0.007	0	0	0.486	0.019	2	0	0.472	0.030	1	0	0.486	0.016	17	13
chrI	29118	C	T	0	2	0.532	0.029	0	0	0.500	0.354	2	0	0.500	0.181	0	0	0.500	0.354	38	23	0.514	0.005	2	5	0.479	0.016	7	5	0.465	0.010	29	14	0.511	0.007	1	0	0.486	0.019	2	0	0.472	0.030	0	0	0.486	0.016	16	11
chrI	29126	T	C	2	2	0.532	0.029	0	0	0.500	0.354	2	0	0.500	0.181	0	0	0.500	0.354	37	25	0.514	0.005	2	5	0.479	0.016	6	3	0.465	0.010	27	13	0.511	0.007	3	0	0.486	0.019	2	0	0.472	0.030	0	0	0.486	0.016	16	9
chrI	29131	A	G	2	2	0.532	0.029	0	0	0.500	0.354	2	0	0.500	0.181	0	0	0.500	0.354	39	24	0.514	0.005	2	5	0.479	0.016	7	3	0.465	0.010	29	12	0.511	0.007	3	0	0.486	0.019	2	0	0.472	0.030	0	0	0.486	0.016	16	9
chrI	29154	G	A	2	2	0.532	0.029	0	0	0.500	0.354	0	0	0.500	0.171	0	0	0.500	0.354	39	17	0.514	0.005	2	6	0.479	0.016	7	2	0.465	0.010	27	13	0.510	0.007	3	1	0.486	0.019	2	0	0.472	0.030	3	1	0.485	0.016	11	8
chrI	29180	T	C	2	1	0.532	0.029	0	0	0.500	0.354	0	0	0.500	0.171	0	0	0.500	0.354	33	13	0.514	0.005	2	5	0.480	0.016	8	2	0.465	0.010	18	11	0.509	0.007	4	2	0.487	0.019	0	0	0.472	0.030	3	1	0.485	0.016	10	8
chrI	29217	T	C	2	0	0.532	0.029	0	0	0.500	0.354	0	0	0.500	0.171	0	0	0.500	0.354	17	7	0.514	0.005	0	3	0.480	0.016	7	2	0.465	0.010	16	6	0.509	0.007	3	2	0.487	0.019	0	0	0.472	0.030	2	2	0.485	0.016	5	5
chrI	29226	C	T	2	0	0.532	0.029	0	0	0.500	0.354	0	0	0.500	0.171	0	0	0.500	0.354	17	9	0.514	0.005	0	3	0.480	0.016	9	2	0.465	0.010	17	9	0.509	0.007	3	3	0.487	0.019	0	0	0.472	0.030	2	2	0.485	0.016	5	5
chrI	29227	A	G	2	0	0.532	0.029	0	0	0.500	0.354	0	0	0.500	0.171	0	0	0.500	0.354	17	9	0.514	0.005	0	3	0.480	0.016	9	2	0.465	0.010	17	9	0.509	0.007	3	3	0.487	0.019	0	0	0.472	0.030	2	2	0.485	0.016	5	5
chrI	29245	G	A	2	0	0.532	0.029	0	0	0.500	0.354	0	0	0.500	0.171	0	0	0.500	0.354	20	8	0.514	0.005	1	2	0.480	0.016	10	2	0.465	0.010	18	12	0.509	0.007	3	2	0.487	0.019	0	0	0.472	0.030	1	2	0.485	0.016	4	4
chrI	29282	C	T	0	0	0.533	0.028	0	0	0.500	0.354	0	0	0.500	0.171	0	0	0.500	0.354	14	1	0.514	0.005	1	0	0.480	0.016	9	1	0.466	0.010	10	4	0.509	0.007	1	1	0.488	0.019	0	0	0.473	0.030	0	2	0.485	0.016	6	0
chrI	29322	G	C	0	0	0.533	0.028	0	0	0.500	0.354	0	0	0.500	0.171	0	0	0.500	0.354	25	10	0.514	0.005	1	0	0.480	0.016	4	2	0.466	0.010	13	12	0.509	0.007	2	1	0.488	0.019	2	0	0.473	0.030	0	2	0.485	0.016	8	8
chrI	29352	T	C	2	0	0.533	0.028	0	0	0.500	0.354	0	0	0.500	0.171	0	0	0.500	0.354	29	15	0.514	0.005	2	4	0.480	0.016	8	4	0.466	0.010	21	14	0.509	0.007	7	3	0.488	0.019	2	0	0.473	0.030	3	3	0.485	0.016	18	11
chrI	29354	T	A	2	0	0.533	0.028	0	0	0.500	0.354	0	0	0.500	0.171	0	0	0.500	0.354	29	15	0.514	0.005	2	4	0.480	0.016	8	4	0.466	0.010	21	14	0.509	0.007	7	3	0.488	0.019	2	0	0.473	0.030	3	3	0.485	0.016	18	11
chrI	29374	C	T	2	0	0.533	0.028	0	0	0.500	0.354	0	0	0.500	0.171	0	0	0.500	0.354	30	18	0.514	0.005	4	6	0.482	0.015	9	9	0.466	0.010	25	15	0.509	0.007	6	3	0.488	0.019	0	0	0.473	0.030	4	3	0.484	0.016	22	9
chrI	29397	T	C	2	0	0.533	0.028	0	0	0.500	0.354	0	0	0.500	0.171	0	0	0.500	0.354	27	15	0.514	0.005	4	6	0.479	0.016	8	7	0.467	0.010	27	11	0.509	0.007	6	2	0.488	0.019	0	0	0.474	0.030	4	2	0.485	0.016	21	6
chrI	29400	C	T	2	0	0.533	0.028	0	0	0.500	0.354	0	0	0.500	0.171	0	0	0.500	0.354	27	15	0.514	0.005	4	6	0.479	0.016	8	7	0.467	0.010	27	11	0.509	0.007	6	2	0.488	0.019	0	0	0.474	0.030	4	2	0.485	0.016	21	6
chrI	29402	A	T	2	0	0.533	0.028	0	0	0.500	0.354	0	0	0.500	0.171	0	0	0.500	0.354	27	15	0.514	0.005	4	6	0.479	0.016	8	7	0.467	0.010	27	11	0.509	0.007	6	2	0.488	0.019	0	0	0.474	0.030	4	2	0.485	0.016	21	6
chrI	29440	G	T	1	0	0.533	0.028	0	0	0.500	0.355	0	0	0.500	0.171	0	0	0.500	0.354	34	14	0.514	0.005	5	4	0.479	0.016	13	10	0.467	0.010	27	3	0.509	0.007	7	4	0.488	0.019	1	4	0.474	0.030	4	1	0.485	0.016	19	4
chrI	29441	C	T	1	0	0.533	0.028	0	0	0.500	0.355	0	0	0.500	0.171	0	0	0.500	0.354	34	14	0.514	0.005	5	4	0.479	0.016	13	10	0.467	0.010	27	3	0.509	0.007	7	4	0.488	0.019	1	4	0.474	0.030	4	1	0.485	0.016	19	4
chrI	29449	A	G	0	0	0.533	0.028	0	0	0.500	0.355	0	0	0.500	0.171	0	0	0.500	0.354	31	14	0.514	0.005	5	4	0.479	0.016	10	10	0.467	0.010	29	4	0.509	0.007	6	4	0.488	0.019	1	4	0.474	0.030	5	1	0.485	0.016	20	4
chrI	29459	C	T	0	0	0.533	0.028	0	0	0.500	0.355	0	0	0.500	0.171	0	0	0.500	0.354	31	14	0.514	0.005	6	4	0.479	0.016	10	10	0.467	0.010	29	4	0.509	0.007	7	4	0.488	0.019	2	4	0.474	0.030	4	1	0.485	0.016	19	4
chrI	29463	A	C	0	0	0.533	0.028	0	0	0.500	0.355	0	0	0.500	0.171	0	0	0.500	0.354	31	14	0.512	0.005	6	4	0.479	0.016	10	10	0.466	0.010	29	4	0.509	0.007	7	4	0.488	0.019	2	4	0.474	0.030	4	1	0.485	0.016	19	4
chrI	29464	A	G	0	0	0.533	0.028	0	0	0.500	0.355	0	0	0.500	0.171	0	0	0.500	0.354	31	14	0.512	0.005	6	4	0.479	0.016	10	10	0.466	0.010	29	4	0.509	0.007	7	4	0.488	0.019	2	4	0.474	0.030	4	1	0.485	0.016	19	4
chrI	29476	A	G	0	0	0.533	0.028	0	0	0.500	0.355	0	0	0.500	0.171	0	0	0.500	0.354	36	25	0.512	0.005	6	4	0.479	0.016	10	13	0.466	0.010	30	6	0.509	0.007	7	6	0.488	0.019	2	4	0.474	0.030	4	1	0.485	0.016	20	6
chrI	29508	T	C	0	2	0.533	0.028	0	0	0.500	0.355	0	0	0.500	0.171	0	0	0.500	0.354	39	28	0.512	0.005	5	1	0.481	0.016	6	12	0.467	0.010	28	8	0.509	0.007	5	5	0.486	0.019	2	2	0.477	0.030	3	1	0.485	0.016	22	15
chrI	29522	T	A	0	2	0.533	0.028	0	0	0.500	0.355	0	0	0.500	0.171	0	0	0.500	0.354	39	29	0.512	0.005	5	0	0.481	0.016	6	7	0.467	0.010	27	7	0.509	0.007	5	3	0.486	0.019	2	0	0.477	0.030	3	2	0.485	0.016	22	15
chrI	29530	C	T	0	2	0.533	0.028	0	0	0.500	0.355	0	0	0.500	0.171	0	0	0.500	0.354	33	30	0.512	0.005	4	0	0.481	0.016	6	7	0.467	0.010	27	7	0.509	0.007	4	2	0.486	0.019	2	0	0.477	0.030	1	2	0.485	0.016	16	15
chrI	29554	G	A	0	2	0.533	0.028	0	0	0.500	0.355	0	0	0.500	0.171	0	0	0.500	0.354	30	23	0.514	0.005	5	0	0.481	0.016	7	6	0.467	0.010	27	8	0.508	0.007	4	0	0.486	0.019	2	0	0.477	0.030	1	2	0.485	0.016	14	14
chrI	29564	T	C	0	2	0.533	0.028	0	0	0.500	0.355	0	0	0.500	0.171	0	0	0.500	0.354	30	24	0.514	0.005	5	0	0.481	0.016	9	6	0.467	0.010	26	10	0.508	0.007	4	0	0.486	0.019	2	0	0.477	0.030	1	2	0.485	0.016	14	14
chrI	29666	C	A	2	0	0.532	0.028	0	0	0.500	0.355	0	0	0.500	0.171	0	0	0.500	0.354	12	16	0.514	0.005	2	0	0.480	0.016	3	5	0.469	0.011	16	11	0.510	0.007	0	2	0.488	0.019	0	0	0.475	0.031	3	2	0.485	0.016	4	7
chrI	29693	G	A	2	0	0.532	0.028	0	0	0.500	0.355	0	0	0.500	0.171	0	0	0.500	0.354	9	13	0.514	0.005	2	0	0.480	0.016	3	5	0.469	0.011	18	14	0.510	0.007	2	2	0.488	0.019	0	0	0.475	0.031	3	1	0.485	0.016	5	9
chrI	29713	T	A	4	0	0.532	0.028	0	0	0.500	0.355	0	0	0.500	0.171	0	0	0.500	0.354	8	14	0.512	0.005	1	0	0.480	0.016	2	5	0.468	0.011	17	14	0.509	0.007	2	3	0.488	0.019	0	0	0.475	0.031	3	1	0.485	0.016	6	10
chrI	29746	T	C	4	0	0.532	0.028	0	0	0.500	0.355	0	0	0.500	0.171	0	0	0.500	0.354	16	9	0.512	0.005	1	0	0.480	0.016	1	2	0.468	0.011	12	12	0.509	0.007	2	2	0.488	0.019	2	0	0.475	0.031	6	0	0.486	0.016	7	8
chrI	29758	C	T	4	0	0.532	0.028	0	0	0.500	0.355	0	0	0.500	0.171	0	0	0.500	0.354	16	6	0.512	0.005	1	0	0.480	0.016	1	1	0.468	0.011	10	9	0.509	0.007	2	1	0.488	0.019	2	0	0.475	0.031	3	0	0.486	0.016	6	7
chrI	29759	T	C	4	0	0.532	0.028	0	0	0.500	0.355	0	0	0.500	0.171	0	0	0.500	0.354	16	6	0.512	0.005	1	0	0.480	0.016	1	1	0.468	0.011	10	9	0.509	0.007	2	1	0.488	0.019	2	0	0.475	0.031	3	0	0.486	0.016	6	7
chrI	29761	G	T	4	0	0.532	0.028	0	0	0.500	0.355	0	0	0.500	0.171	0	0	0.500	0.354	16	6	0.512	0.005	1	0	0.480	0.016	1	1	0.468	0.011	10	9	0.509	0.007	2	1	0.488	0.019	2	0	0.475	0.031	3	0	0.486	0.016	6	7
chrI	29762	T	G	4	0	0.532	0.028	0	0	0.500	0.355	0	0	0.500	0.171	0	0	0.500	0.354	16	6	0.512	0.005	1	0	0.480	0.016	1	1	0.468	0.011	10	9	0.509	0.007	2	1	0.488	0.019	2	0	0.475	0.031	3	0	0.486	0.016	6	7
chrI	29765	C	T	4	0	0.532	0.028	0	0	0.500	0.355	0	0	0.500	0.171	0	0	0.500	0.354	16	6	0.512	0.005	1	0	0.480	0.016	1	1	0.468	0.011	10	9	0.509	0.007	2	1	0.488	0.019	2	0	0.475	0.031	3	0	0.486	0.016	6	7
chrI	29767	T	C	4	0	0.532	0.028	0	0	0.500	0.355	0	0	0.500	0.171	0	0	0.500	0.354	16	6	0.512	0.005	1	0	0.480	0.016	1	1	0.468	0.011	10	9	0.509	0.007	2	1	0.488	0.019	2	0	0.475	0.031	3	0	0.486	0.016	6	7
chrI	29778	G	A	4	0	0.532	0.028	0	0	0.500	0.355	0	0	0.500	0.171	0	0	0.500	0.354	17	6	0.512	0.005	1	0	0.480	0.016	2	1	0.469	0.010	13	9	0.509	0.007	2	1	0.488	0.019	3	0	0.475	0.031	3	0	0.486	0.016	6	9
chrI	29782	A	T	4	0	0.532	0.028	0	0	0.500	0.355	0	0	0.500	0.171	0	0	0.500	0.354	17	6	0.512	0.005	1	0	0.480	0.016	2	1	0.469	0.010	13	9	0.509	0.007	2	1	0.488	0.019	3	0	0.475	0.031	3	0	0.486	0.016	6	9
chrI	29787	G	A	4	0	0.532	0.028	0	0	0.500	0.355	0	0	0.500	0.171	0	0	0.500	0.354	18	6	0.512	0.005	1	0	0.480	0.016	1	1	0.469	0.010	12	9	0.509	0.007	0	1	0.488	0.019	3	0	0.475	0.031	3	0	0.486	0.016	7	9
chrI	29817	G	A	0	0	0.532	0.028	0	0	0.500	0.355	0	0	0.500	0.171	0	0	0.500	0.354	21	4	0.512	0.005	1	0	0.480	0.016	2	1	0.469	0.010	12	5	0.509	0.007	0	1	0.488	0.019	4	0	0.475	0.031	1	3	0.486	0.016	6	12
chrI	29849	C	T	0	0	0.532	0.028	0	0	0.500	0.355	0	0	0.500	0.171	0	0	0.500	0.354	19	5	0.514	0.005	3	0	0.480	0.016	2	2	0.469	0.010	10	4	0.509	0.007	0	1	0.488	0.019	2	0	0.475	0.031	1	3	0.485	0.016	5	8
chrI	29875	T	G	0	0	0.532	0.028	0	0	0.500	0.355	0	0	0.500	0.171	0	0	0.500	0.354	20	4	0.514	0.005	3	0	0.480	0.016	4	4	0.469	0.010	13	5	0.509	0.007	0	2	0.488	0.019	2	0	0.475	0.031	3	3	0.485	0.016	8	9
chrI	29883	T	C	0	0	0.532	0.028	0	0	0.500	0.355	0	0	0.500	0.171	0	0	0.500	0.354	15	3	0.514	0.005	3	0	0.480	0.016	3	3	0.469	0.010	11	4	0.509	0.007	0	2	0.488	0.019	1	0	0.475	0.031	2	2	0.485	0.016	8	8
chrI	29908	C	T	0	0	0.532	0.028	0	0	0.500	0.355	0	0	0.500	0.171	0	0	0.500	0.354	13	4	0.513	0.005	3	0	0.479	0.016	2	4	0.468	0.010	13	5	0.508	0.007	0	1	0.488	0.019	1	0	0.475	0.031	2	3	0.488	0.016	8	8
chrI	29911	A	G	0	0	0.532	0.028	0	0	0.500	0.355	0	0	0.500	0.171	0	0	0.500	0.354	13	4	0.513	0.005	3	0	0.479	0.016	2	4	0.468	0.010	13	5	0.508	0.007	0	1	0.488	0.019	1	0	0.475	0.031	2	3	0.488	0.016	8	8
chrI	29929	A	G	0	0	0.532	0.028	0	0	0.500	0.355	0	0	0.500	0.171	0	0	0.500	0.354	13	4	0.513	0.005	3	0	0.479	0.016	4	3	0.468	0.010	15	5	0.508	0.007	0	1	0.488	0.019	0	0	0.475	0.031	2	3	0.488	0.016	5	6
chrI	29931	A	C	0	0	0.532	0.028	0	0	0.500	0.355	0	0	0.500	0.171	0	0	0.500	0.354	13	4	0.513	0.005	3	0	0.479	0.016	4	3	0.468	0.010	15	5	0.508	0.007	0	1	0.488	0.019	0	0	0.475	0.031	2	3	0.488	0.016	5	6
chrI	30004	T	C	0	0	0.532	0.028	0	0	0.500	0.355	0	0	0.500	0.171	0	0	0.500	0.354	16	12	0.512	0.005	3	3	0.479	0.016	3	3	0.468	0.010	17	8	0.508	0.007	4	2	0.488	0.019	0	0	0.475	0.031	3	1	0.486	0.016	7	10
chrI	30006	T	C	0	0	0.532	0.028	0	0	0.500	0.355	0	0	0.500	0.171	0	0	0.500	0.354	16	12	0.512	0.005	3	3	0.479	0.016	3	3	0.468	0.010	17	8	0.508	0.007	4	2	0.488	0.019	0	0	0.475	0.031	3	1	0.486	0.016	7	10
chrI	30051	C	T	0	0	0.531	0.028	0	0	0.500	0.355	0	0	0.500	0.171	0	0	0.500	0.354	19	15	0.513	0.005	4	3	0.480	0.016	8	3	0.471	0.010	17	11	0.509	0.007	5	2	0.489	0.019	2	0	0.475	0.031	3	2	0.487	0.016	8	5
chrI	30066	T	A	0	0	0.531	0.028	0	0	0.500	0.355	0	0	0.500	0.171	0	0	0.500	0.354	15	15	0.513	0.005	3	2	0.480	0.016	7	3	0.471	0.010	11	13	0.509	0.007	5	0	0.489	0.019	2	0	0.475	0.031	3	2	0.487	0.016	7	6
chrI	30071	G	A	0	0	0.531	0.028	0	0	0.500	0.355	0	0	0.500	0.171	0	0	0.500	0.354	14	16	0.513	0.005	3	0	0.480	0.016	8	3	0.471	0.010	10	13	0.509	0.007	5	0	0.489	0.019	2	0	0.475	0.031	4	2	0.487	0.016	7	6
chrI	30091	A	G	0	0	0.531	0.028	0	0	0.500	0.355	0	0	0.500	0.171	0	0	0.500	0.354	17	17	0.513	0.005	4	0	0.480	0.016	10	5	0.471	0.010	9	10	0.509	0.007	3	0	0.489	0.019	2	0	0.475	0.031	4	3	0.487	0.016	6	7
chrI	30153	G	A	0	2	0.534	0.029	0	0	0.500	0.355	0	0	0.500	0.171	0	0	0.500	0.354	24	17	0.514	0.005	3	0	0.480	0.016	7	8	0.471	0.010	12	13	0.509	0.007	3	3	0.486	0.019	2	1	0.475	0.031	0	4	0.487	0.016	5	11
chrI	30204	A	G	0	3	0.533	0.028	0	0	0.500	0.355	0	0	0.500	0.171	0	0	0.500	0.354	30	21	0.514	0.005	5	2	0.480	0.016	7	8	0.471	0.010	17	17	0.509	0.007	3	3	0.488	0.019	0	2	0.474	0.030	2	5	0.487	0.016	9	14
chrI	30209	T	A	0	3	0.533	0.028	0	0	0.500	0.355	0	0	0.500	0.171	0	0	0.500	0.354	28	23	0.514	0.005	5	2	0.480	0.016	7	8	0.471	0.010	18	17	0.509	0.007	3	3	0.488	0.019	0	2	0.474	0.030	2	5	0.487	0.016	9	14
chrI	30220	G	A	0	2	0.533	0.028	0	0	0.500	0.355	0	0	0.500	0.171	0	0	0.500	0.354	31	27	0.514	0.005	5	2	0.480	0.016	5	9	0.471	0.010	19	16	0.508	0.007	3	1	0.488	0.019	0	3	0.474	0.030	2	6	0.487	0.016	10	16
chrI	30239	A	G	0	1	0.533	0.028	0	0	0.500	0.355	0	0	0.500	0.171	0	0	0.500	0.354	25	30	0.514	0.005	6	2	0.481	0.015	4	8	0.470	0.010	16	18	0.509	0.007	4	1	0.488	0.019	0	2	0.474	0.030	2	8	0.487	0.016	13	16
chrI	30265	T	G	0	0	0.533	0.028	0	0	0.500	0.355	0	0	0.500	0.171	0	0	0.500	0.354	24	10	0.514	0.005	6	0	0.481	0.015	4	5	0.472	0.010	19	10	0.510	0.007	4	0	0.488	0.019	0	2	0.474	0.030	2	3	0.488	0.016	9	7
chrI	30268	C	G	0	0	0.533	0.028	0	0	0.500	0.355	0	0	0.500	0.171	0	0	0.500	0.354	24	10	0.514	0.005	6	0	0.481	0.015	4	5	0.472	0.010	19	10	0.510	0.007	4	0	0.488	0.019	0	2	0.474	0.030	2	3	0.488	0.016	9	7
chrI	30274	G	A	0	0	0.533	0.028	0	0	0.500	0.355	0	0	0.500	0.171	0	0	0.500	0.354	27	9	0.514	0.005	5	0	0.481	0.015	4	5	0.472	0.010	17	10	0.510	0.007	3	0	0.488	0.019	0	2	0.474	0.030	0	3	0.488	0.016	9	7
chrI	30275	A	G	0	0	0.533	0.028	0	0	0.500	0.355	0	0	0.500	0.171	0	0	0.500	0.354	27	9	0.514	0.005	5	0	0.481	0.015	4	5	0.472	0.010	17	10	0.510	0.007	3	0	0.488	0.019	0	2	0.474	0.030	0	3	0.488	0.016	9	7
chrI	30277	A	G	0	0	0.533	0.028	0	0	0.500	0.355	0	0	0.500	0.171	0	0	0.500	0.354	27	9	0.514	0.005	5	0	0.481	0.015	4	5	0.472	0.010	17	10	0.510	0.007	3	0	0.488	0.019	0	2	0.474	0.030	0	3	0.488	0.016	9	7
chrI	30290	C	A	0	0	0.533	0.028	0	0	0.500	0.355	0	0	0.500	0.171	0	0	0.500	0.354	26	9	0.514	0.005	5	0	0.481	0.015	5	5	0.472	0.010	18	12	0.510	0.007	2	0	0.488	0.019	0	2	0.474	0.030	0	3	0.488	0.016	12	8
chrI	30300	C	A	0	0	0.533	0.028	0	0	0.500	0.355	0	0	0.500	0.171	0	0	0.500	0.354	28	9	0.514	0.005	5	0	0.480	0.015	5	5	0.472	0.010	18	12	0.510	0.007	4	0	0.488	0.019	0	2	0.474	0.030	0	3	0.488	0.016	11	7
chrI	30307	T	C	0	0	0.533	0.028	0	0	0.500	0.355	0	0	0.500	0.171	0	0	0.500	0.354	30	9	0.514	0.005	5	0	0.480	0.015	5	5	0.472	0.010	19	12	0.510	0.007	4	0	0.488	0.019	0	2	0.474	0.030	0	3	0.488	0.016	12	8
chrI	30313	A	G	0	0	0.533	0.028	0	0	0.500	0.355	0	0	0.500	0.171	0	0	0.500	0.354	30	9	0.514	0.005	5	0	0.480	0.015	7	5	0.472	0.010	19	12	0.510	0.007	6	0	0.488	0.019	0	2	0.474	0.030	0	3	0.488	0.016	12	8
chrI	30335	C	T	2	1	0.533	0.028	0	0	0.500	0.355	0	0	0.500	0.171	0	0	0.500	0.354	31	26	0.514	0.005	2	4	0.480	0.015	6	14	0.472	0.010	20	28	0.510	0.007	5	4	0.488	0.019	0	1	0.474	0.030	0	8	0.488	0.016	13	25
chrI	30351	A	G	2	0	0.533	0.028	0	0	0.500	0.355	0	0	0.500	0.171	0	0	0.500	0.354	34	23	0.514	0.005	3	4	0.480	0.015	10	10	0.472	0.010	21	26	0.510	0.007	9	1	0.488	0.019	2	1	0.474	0.030	0	4	0.488	0.016	14	20
chrI	30352	C	A	2	0	0.533	0.028	0	0	0.500	0.355	0	0	0.500	0.171	0	0	0.500	0.354	34	23	0.514	0.005	3	4	0.480	0.015	10	10	0.472	0.010	21	26	0.510	0.007	9	1	0.488	0.019	2	1	0.474	0.030	0	4	0.488	0.016	14	20
chrI	30356	C	G	2	0	0.533	0.028	0	0	0.500	0.355	0	0	0.500	0.171	0	0	0.500	0.354	34	23	0.514	0.005	3	4	0.480	0.015	10	10	0.472	0.010	21	26	0.510	0.007	9	1	0.488	0.019	2	1	0.474	0.030	0	4	0.488	0.016	14	20
chrI	30361	A	T	2	0	0.533	0.028	0	0	0.500	0.355	0	0	0.500	0.171	0	0	0.500	0.354	39	27	0.514	0.005	3	5	0.480	0.015	10	11	0.472	0.010	23	27	0.510	0.007	10	1	0.488	0.019	2	1	0.474	0.030	0	6	0.488	0.016	15	20
chrI	30371	C	A	2	0	0.533	0.028	0	0	0.500	0.355	0	0	0.500	0.171	0	0	0.500	0.354	35	34	0.514	0.005	3	6	0.480	0.015	10	12	0.472	0.010	22	30	0.510	0.007	10	1	0.488	0.019	2	2	0.474	0.030	0	7	0.488	0.016	17	22
chrI	30381	T	C	2	2	0.533	0.028	0	0	0.500	0.355	0	0	0.500	0.171	0	0	0.500	0.354	36	36	0.514	0.005	3	6	0.480	0.015	12	13	0.472	0.010	24	29	0.510	0.007	10	1	0.488	0.019	2	2	0.474	0.030	0	7	0.488	0.016	17	22
chrI	30413	G	A	0	4	0.534	0.028	0	0	0.500	0.355	0	0	0.500	0.171	0	0	0.500	0.354	39	46	0.514	0.005	5	4	0.480	0.015	14	10	0.472	0.010	30	37	0.510	0.007	9	1	0.488	0.019	2	4	0.474	0.030	0	11	0.488	0.016	23	27
chrI	30422	G	A	0	4	0.534	0.028	0	0	0.500	0.355	0	0	0.500	0.171	0	0	0.500	0.354	45	46	0.514	0.005	5	3	0.480	0.015	13	8	0.472	0.010	31	34	0.510	0.007	7	1	0.488	0.019	2	3	0.474	0.030	0	10	0.488	0.016	24	25
chrI	30427	G	C	0	4	0.534	0.028	0	0	0.500	0.355	0	0	0.500	0.171	0	0	0.500	0.354	43	45	0.514	0.005	5	3	0.479	0.015	14	8	0.472	0.010	31	35	0.509	0.007	7	1	0.488	0.019	2	3	0.473	0.031	0	10	0.488	0.016	23	27
chrI	30432	G	T	0	4	0.534	0.028	0	0	0.500	0.355	0	0	0.500	0.171	0	0	0.500	0.354	42	45	0.514	0.005	6	3	0.479	0.015	12	8	0.472	0.010	32	33	0.509	0.007	7	1	0.488	0.019	2	3	0.473	0.031	0	10	0.488	0.016	23	26
chrI	30434	C	T	0	4	0.534	0.028	0	0	0.500	0.355	0	0	0.500	0.171	0	0	0.500	0.354	42	45	0.514	0.005	6	3	0.479	0.015	12	8	0.472	0.010	32	33	0.509	0.007	7	1	0.488	0.019	2	3	0.473	0.031	0	10	0.488	0.016	23	26
chrI	30468	G	A	2	2	0.533	0.028	0	0	0.500	0.355	0	0	0.500	0.171	0	0	0.500	0.354	40	51	0.514	0.005	7	5	0.479	0.015	10	8	0.471	0.010	32	38	0.510	0.007	4	2	0.488	0.019	2	2	0.473	0.031	6	8	0.488	0.016	26	35
chrI	30478	C	T	2	2	0.533	0.028	0	0	0.500	0.355	0	0	0.500	0.171	0	0	0.500	0.354	41	34	0.514	0.005	7	4	0.479	0.015	11	7	0.471	0.010	31	28	0.510	0.007	3	2	0.488	0.019	0	1	0.473	0.031	8	5	0.488	0.016	24	25
chrI	30481	T	A	2	2	0.533	0.028	0	0	0.500	0.355	0	0	0.500	0.171	0	0	0.500	0.354	41	34	0.514	0.005	7	4	0.479	0.015	11	7	0.471	0.010	31	28	0.510	0.007	3	2	0.488	0.019	0	1	0.473	0.031	8	5	0.488	0.016	24	25
chrI	30493	G	A	2	2	0.533	0.028	0	0	0.500	0.355	0	0	0.500	0.171	0	0	0.500	0.354	39	43	0.514	0.005	9	4	0.479	0.015	12	12	0.471	0.010	29	29	0.510	0.007	4	3	0.488	0.019	0	1	0.473	0.031	8	7	0.488	0.016	24	26
chrI	30516	G	A	2	2	0.533	0.028	0	0	0.500	0.355	0	0	0.500	0.171	0	0	0.500	0.354	37	49	0.514	0.005	11	4	0.480	0.015	10	17	0.471	0.010	34	33	0.511	0.007	4	3	0.488	0.019	0	1	0.473	0.031	6	7	0.492	0.016	23	27
chrI	30522	A	G	2	2	0.533	0.028	0	0	0.500	0.355	0	0	0.500	0.171	0	0	0.500	0.354	39	51	0.514	0.005	12	5	0.480	0.015	10	17	0.471	0.010	36	35	0.511	0.007	5	2	0.488	0.019	0	3	0.473	0.031	7	6	0.492	0.016	23	30
chrI	30548	A	G	2	0	0.533	0.028	0	0	0.500	0.355	0	0	0.500	0.171	0	0	0.500	0.354	42	46	0.514	0.005	12	3	0.480	0.015	8	19	0.471	0.010	34	32	0.511	0.007	5	0	0.488	0.019	0	4	0.473	0.031	7	5	0.492	0.016	26	26
chrI	30551	G	A	2	0	0.533	0.028	0	0	0.500	0.355	0	0	0.500	0.171	0	0	0.500	0.354	42	46	0.514	0.005	12	3	0.480	0.015	8	19	0.471	0.010	34	32	0.511	0.007	5	0	0.488	0.019	0	4	0.473	0.031	7	5	0.492	0.016	26	26
chrI	30558	G	A	2	0	0.533	0.028	0	0	0.500	0.355	0	0	0.500	0.171	0	0	0.500	0.354	45	47	0.514	0.005	13	4	0.480	0.015	8	19	0.471	0.010	35	34	0.511	0.007	7	4	0.488	0.019	0	4	0.473	0.031	7	5	0.492	0.016	27	23
chrI	30583	A	G	0	0	0.533	0.028	0	0	0.500	0.355	0	0	0.500	0.171	0	0	0.500	0.354	44	50	0.514	0.005	9	5	0.480	0.015	11	15	0.471	0.010	41	34	0.511	0.007	4	5	0.488	0.019	2	4	0.473	0.031	6	4	0.492	0.016	28	20
chrI	30601	C	T	0	0	0.533	0.028	0	0	0.500	0.355	0	0	0.500	0.171	0	0	0.500	0.354	39	53	0.514	0.005	5	9	0.480	0.015	11	15	0.471	0.010	42	42	0.511	0.007	3	5	0.488	0.019	4	4	0.473	0.031	7	4	0.492	0.016	23	21
chrI	30602	G	A	0	0	0.533	0.028	0	0	0.500	0.355	0	0	0.500	0.171	0	0	0.500	0.354	39	53	0.514	0.005	5	9	0.480	0.015	11	15	0.471	0.010	42	42	0.511	0.007	3	5	0.488	0.019	4	4	0.473	0.031	7	4	0.492	0.016	23	21
chrI	30613	C	T	1	0	0.532	0.028	0	0	0.500	0.355	0	0	0.500	0.171	0	0	0.500	0.354	40	47	0.513	0.005	3	10	0.478	0.016	13	13	0.471	0.010	41	42	0.507	0.007	3	6	0.488	0.019	4	4	0.474	0.031	5	5	0.491	0.016	24	20
chrI	30614	T	C	1	0	0.532	0.028	0	0	0.500	0.355	0	0	0.500	0.171	0	0	0.500	0.354	40	47	0.513	0.005	3	10	0.478	0.016	13	13	0.471	0.010	41	42	0.507	0.007	3	6	0.488	0.019	4	4	0.474	0.031	5	5	0.491	0.016	24	20
chrI	30624	T	A	1	3	0.532	0.028	0	0	0.500	0.355	0	0	0.500	0.171	0	0	0.500	0.354	50	51	0.513	0.005	2	11	0.478	0.016	13	13	0.471	0.010	30	50	0.507	0.007	3	6	0.488	0.019	5	2	0.474	0.031	4	9	0.491	0.016	18	22
chrI	30662	T	G	2	3	0.532	0.028	0	0	0.500	0.355	0	0	0.500	0.171	0	0	0.500	0.354	57	57	0.513	0.005	3	16	0.478	0.016	9	14	0.471	0.010	33	53	0.507	0.007	4	4	0.488	0.019	4	2	0.474	0.031	7	11	0.491	0.016	19	20
chrI	30669	T	C	2	3	0.532	0.028	0	0	0.500	0.355	0	0	0.500	0.171	0	0	0.500	0.354	52	41	0.513	0.005	3	14	0.478	0.016	10	11	0.471	0.010	34	49	0.507	0.007	4	4	0.488	0.019	3	2	0.474	0.031	7	10	0.491	0.016	19	20
chrI	30670	T	C	2	3	0.532	0.028	0	0	0.500	0.355	0	0	0.500	0.171	0	0	0.500	0.354	52	41	0.513	0.005	3	14	0.478	0.016	10	11	0.471	0.010	34	49	0.507	0.007	4	4	0.488	0.019	3	2	0.474	0.031	7	10	0.491	0.016	19	20
chrI	30706	T	C	2	3	0.532	0.028	0	0	0.500	0.355	0	0	0.500	0.171	0	0	0.500	0.354	43	50	0.513	0.005	3	18	0.478	0.016	10	16	0.471	0.010	31	48	0.507	0.007	3	4	0.488	0.019	0	4	0.474	0.031	7	9	0.491	0.016	17	26
chrI	30713	T	G	1	3	0.532	0.028	0	0	0.500	0.355	0	0	0.500	0.171	0	0	0.500	0.354	43	49	0.513	0.005	2	18	0.478	0.016	8	14	0.471	0.010	27	48	0.507	0.007	3	4	0.488	0.019	0	4	0.474	0.031	7	10	0.491	0.016	16	24
chrI	30747	A	C	0	2	0.531	0.028	0	0	0.500	0.355	0	0	0.500	0.180	0	0	0.500	0.354	27	40	0.515	0.005	1	15	0.479	0.016	6	9	0.471	0.010	23	21	0.508	0.007	1	2	0.488	0.019	0	0	0.474	0.031	10	3	0.490	0.016	8	22
chrI	30749	G	A	0	2	0.531	0.028	0	0	0.500	0.355	0	0	0.500	0.180	0	0	0.500	0.354	27	40	0.515	0.005	1	15	0.479	0.016	6	9	0.471	0.010	23	21	0.508	0.007	1	2	0.488	0.019	0	0	0.474	0.031	10	3	0.490	0.016	8	22
chrI	30755	C	G	0	2	0.531	0.028	0	0	0.500	0.355	0	0	0.500	0.180	0	0	0.500	0.354	28	43	0.515	0.005	1	16	0.479	0.016	6	9	0.471	0.010	24	20	0.508	0.007	1	2	0.488	0.019	0	0	0.474	0.031	10	4	0.490	0.016	8	22
chrI	30782	T	C	0	3	0.531	0.028	0	0	0.500	0.355	0	0	0.500	0.180	0	0	0.500	0.354	29	33	0.514	0.005	0	12	0.480	0.016	3	3	0.471	0.010	20	17	0.507	0.007	0	3	0.488	0.019	0	0	0.477	0.031	9	2	0.490	0.016	6	16
chrI	30787	T	C	0	3	0.531	0.028	0	0	0.500	0.355	0	0	0.500	0.180	0	0	0.500	0.354	29	32	0.514	0.005	0	12	0.480	0.016	3	3	0.471	0.010	21	14	0.507	0.007	0	3	0.488	0.019	0	0	0.477	0.031	9	2	0.490	0.016	5	14
chrI	30817	T	C	0	3	0.531	0.028	0	0	0.500	0.355	0	0	0.500	0.180	0	0	0.500	0.354	31	26	0.513	0.005	0	9	0.481	0.016	3	1	0.471	0.010	20	9	0.508	0.007	0	4	0.488	0.019	0	0	0.477	0.031	7	1	0.492	0.016	7	11
chrI	30840	G	A	0	1	0.531	0.028	0	0	0.500	0.355	0	0	0.500	0.180	0	0	0.500	0.354	23	16	0.513	0.005	0	5	0.481	0.016	3	0	0.471	0.010	17	11	0.508	0.007	0	3	0.488	0.019	0	0	0.477	0.031	3	1	0.492	0.016	5	9
chrI	30852	T	C	0	1	0.531	0.028	0	0	0.500	0.355	0	0	0.500	0.180	0	0	0.500	0.354	23	14	0.513	0.005	0	4	0.481	0.016	2	0	0.471	0.010	20	8	0.508	0.007	0	2	0.488	0.019	0	0	0.477	0.031	2	2	0.492	0.016	7	8
chrI	30980	G	A	0	0	0.534	0.028	0	0	0.500	0.355	0	0	0.500	0.180	0	0	0.500	0.354	6	12	0.516	0.005	6	1	0.480	0.016	0	0	0.470	0.010	12	4	0.508	0.007	0	0	0.492	0.019	0	0	0.481	0.031	1	0	0.489	0.016	1	2
chrI	30987	T	G	0	0	0.534	0.028	0	0	0.500	0.355	0	0	0.500	0.180	0	0	0.500	0.354	8	12	0.515	0.005	6	1	0.480	0.016	0	0	0.470	0.010	10	4	0.507	0.007	0	0	0.492	0.019	0	0	0.481	0.031	1	0	0.489	0.016	0	3
chrI	31018	G	A	0	0	0.534	0.028	0	0	0.500	0.355	0	0	0.500	0.180	0	0	0.500	0.354	6	12	0.515	0.005	6	1	0.480	0.016	0	0	0.470	0.010	10	2	0.507	0.007	0	0	0.492	0.019	0	0	0.481	0.031	3	0	0.489	0.016	0	3
chrI	31026	G	C	0	0	0.534	0.028	0	0	0.500	0.355	0	0	0.500	0.180	0	0	0.500	0.354	7	15	0.515	0.005	7	2	0.480	0.016	0	0	0.470	0.010	9	3	0.507	0.007	0	0	0.492	0.019	0	0	0.481	0.031	4	0	0.489	0.016	0	4
chrI	31058	G	A	0	0	0.534	0.028	0	0	0.500	0.355	0	0	0.500	0.180	0	0	0.500	0.354	9	19	0.514	0.005	4	3	0.479	0.015	2	1	0.470	0.010	5	3	0.508	0.007	0	0	0.492	0.019	0	0	0.481	0.031	3	0	0.489	0.016	2	4
chrI	31152	C	T	0	0	0.531	0.028	0	0	0.500	0.355	0	0	0.500	0.180	0	0	0.500	0.354	3	25	0.514	0.005	1	0	0.481	0.015	0	0	0.472	0.010	7	10	0.508	0.007	0	0	0.493	0.018	0	0	0.481	0.031	0	1	0.489	0.016	4	4
chrI	31154	G	A	0	0	0.531	0.028	0	0	0.500	0.355	0	0	0.500	0.180	0	0	0.500	0.354	3	25	0.514	0.005	1	0	0.481	0.015	0	0	0.472	0.010	7	10	0.508	0.007	0	0	0.493	0.018	0	0	0.481	0.031	0	1	0.489	0.016	4	4
chrI	31168	A	G	0	0	0.531	0.028	0	0	0.500	0.355	0	0	0.500	0.180	0	0	0.500	0.354	5	30	0.514	0.005	1	0	0.481	0.015	0	0	0.472	0.010	13	11	0.509	0.007	0	0	0.493	0.018	0	0	0.481	0.031	0	2	0.489	0.016	4	5
chrI	31176	A	G	0	0	0.532	0.028	0	0	0.500	0.355	0	0	0.500	0.180	0	0	0.500	0.354	6	35	0.514	0.005	0	1	0.481	0.015	0	0	0.472	0.010	15	12	0.508	0.007	0	0	0.493	0.018	0	0	0.481	0.031	0	2	0.489	0.016	4	7
chrI	31212	G	A	0	0	0.532	0.028	0	0	0.500	0.355	0	0	0.500	0.180	0	0	0.500	0.354	12	41	0.514	0.005	0	2	0.481	0.015	0	1	0.472	0.010	21	15	0.508	0.007	0	0	0.493	0.018	0	0	0.481	0.031	2	2	0.489	0.016	7	10
chrI	31391	A	G	2	1	0.532	0.028	0	0	0.500	0.355	0	0	0.500	0.180	0	0	0.500	0.354	43	51	0.514	0.005	5	10	0.481	0.015	12	20	0.472	0.010	34	42	0.508	0.007	1	7	0.492	0.018	2	2	0.481	0.031	3	4	0.489	0.016	15	35
chrI	31403	T	A	2	1	0.532	0.028	0	0	0.500	0.355	0	0	0.500	0.180	0	0	0.500	0.354	44	51	0.514	0.005	5	10	0.481	0.015	12	20	0.472	0.010	35	42	0.508	0.007	1	7	0.492	0.018	4	2	0.481	0.031	3	4	0.489	0.016	16	32
chrI	31635	T	C	0	1	0.531	0.028	0	0	0.500	0.355	0	2	0.500	0.180	0	0	0.500	0.354	35	29	0.515	0.005	2	2	0.480	0.015	8	13	0.472	0.010	15	15	0.508	0.007	0	0	0.492	0.018	3	2	0.481	0.031	3	2	0.489	0.016	6	14
chrI	31755	C	T	10	5	0.533	0.028	0	0	0.500	0.356	0	0	0.500	0.180	0	0	0.500	0.354	98	59	0.514	0.005	17	12	0.480	0.015	21	22	0.473	0.010	33	49	0.508	0.007	11	3	0.494	0.018	1	3	0.481	0.031	14	8	0.489	0.016	33	39
chrI	31821	C	T	14	8	0.532	0.028	0	0	0.500	0.356	0	0	0.500	0.180	0	0	0.500	0.354	109	76	0.515	0.005	13	21	0.481	0.015	28	22	0.473	0.010	39	59	0.507	0.007	8	2	0.494	0.018	6	10	0.481	0.031	19	14	0.488	0.016	51	34
chrI	31848	T	C	14	9	0.532	0.028	0	0	0.500	0.356	0	0	0.500	0.180	0	0	0.500	0.354	102	79	0.515	0.005	12	17	0.481	0.015	29	23	0.473	0.010	39	56	0.507	0.007	7	3	0.494	0.018	6	12	0.481	0.031	16	13	0.488	0.016	43	30
chrI	31975	C	T	9	6	0.532	0.028	0	0	0.500	0.356	0	0	0.500	0.180	0	0	0.500	0.354	112	81	0.515	0.005	27	20	0.481	0.015	28	31	0.472	0.010	60	73	0.506	0.007	2	15	0.496	0.018	7	7	0.479	0.031	14	19	0.488	0.016	43	47
chrI	31989	T	C	9	4	0.532	0.028	0	0	0.500	0.356	0	0	0.500	0.180	0	0	0.500	0.354	115	84	0.515	0.005	26	17	0.481	0.015	27	29	0.474	0.010	58	69	0.508	0.007	3	13	0.496	0.018	7	8	0.479	0.031	15	20	0.488	0.016	38	41
chrI	32145	C	T	4	2	0.530	0.027	0	0	0.500	0.356	0	2	0.500	0.180	0	0	0.500	0.354	83	77	0.514	0.005	8	6	0.483	0.015	18	21	0.472	0.010	53	49	0.507	0.007	1	3	0.498	0.018	4	7	0.477	0.031	12	10	0.488	0.016	35	66
chrI	32158	T	C	4	2	0.530	0.027	0	0	0.500	0.356	0	2	0.500	0.180	0	0	0.500	0.354	95	77	0.514	0.005	7	6	0.483	0.015	23	21	0.472	0.010	50	50	0.507	0.007	1	6	0.498	0.018	5	7	0.477	0.031	10	12	0.488	0.016	39	69
chrI	32271	G	A	5	3	0.530	0.027	1	0	0.500	0.356	0	0	0.500	0.180	0	0	0.500	0.354	81	89	0.513	0.005	15	9	0.483	0.015	26	23	0.473	0.010	64	58	0.507	0.007	6	5	0.498	0.018	3	3	0.477	0.031	13	14	0.488	0.016	40	46
chrI	32511	C	T	4	8	0.529	0.027	0	0	0.500	0.356	0	0	0.500	0.180	0	0	0.500	0.354	89	70	0.512	0.005	16	11	0.483	0.015	33	27	0.473	0.010	57	43	0.507	0.007	6	8	0.498	0.018	4	4	0.478	0.031	12	16	0.486	0.016	50	46
chrI	32652	A	C	3	5	0.529	0.027	0	0	0.500	0.356	0	0	0.500	0.180	0	0	0.500	0.354	66	67	0.512	0.005	15	8	0.483	0.015	12	21	0.473	0.010	55	37	0.507	0.007	3	5	0.498	0.018	7	6	0.478	0.031	11	21	0.484	0.016	44	44
chrI	32883	C	T	2	7	0.525	0.027	0	0	0.500	0.356	2	0	0.500	0.179	0	0	0.500	0.354	62	48	0.510	0.005	6	4	0.481	0.015	19	15	0.474	0.010	47	33	0.508	0.007	5	6	0.496	0.018	2	3	0.478	0.031	8	7	0.485	0.016	42	24
chrI	32986	G	T	0	1	0.525	0.027	0	0	0.500	0.356	0	0	0.500	0.179	0	0	0.500	0.354	67	46	0.510	0.005	5	4	0.481	0.015	13	10	0.474	0.010	35	27	0.508	0.007	3	3	0.496	0.018	0	2	0.478	0.031	1	8	0.485	0.016	21	17
chrI	32989	G	A	0	1	0.525	0.027	0	0	0.500	0.356	0	0	0.500	0.179	0	0	0.500	0.354	67	46	0.510	0.005	5	4	0.481	0.015	13	10	0.474	0.010	35	27	0.508	0.007	3	3	0.496	0.018	0	2	0.478	0.031	1	8	0.485	0.016	21	17
chrI	33040	A	G	0	1	0.525	0.027	0	0	0.500	0.356	0	0	0.500	0.179	0	0	0.500	0.354	69	63	0.510	0.005	6	2	0.481	0.015	16	15	0.474	0.010	49	37	0.508	0.007	4	4	0.496	0.018	0	5	0.478	0.031	2	6	0.485	0.016	34	24
chrI	33048	A	C	0	1	0.525	0.027	0	0	0.500	0.356	0	0	0.500	0.179	0	0	0.500	0.354	71	64	0.510	0.005	6	2	0.481	0.015	19	18	0.474	0.010	48	38	0.508	0.007	5	5	0.496	0.018	1	5	0.478	0.031	2	6	0.485	0.016	34	25
chrI	33070	A	T	0	2	0.525	0.027	0	0	0.500	0.356	0	0	0.500	0.179	0	0	0.500	0.354	73	65	0.510	0.005	9	3	0.481	0.015	18	22	0.474	0.010	53	37	0.508	0.007	5	8	0.496	0.018	2	5	0.478	0.031	2	7	0.485	0.016	42	27
chrI	33077	G	A	0	2	0.525	0.027	0	0	0.500	0.356	0	0	0.500	0.179	0	0	0.500	0.354	70	63	0.510	0.005	6	3	0.481	0.015	17	25	0.474	0.010	53	34	0.508	0.007	3	8	0.496	0.018	2	5	0.478	0.031	2	6	0.485	0.016	39	29
chrI	33147	G	T	4	1	0.525	0.027	2	0	0.500	0.356	0	0	0.500	0.179	0	0	0.500	0.354	68	52	0.510	0.005	9	5	0.481	0.015	10	20	0.474	0.010	33	29	0.508	0.007	4	3	0.497	0.018	4	1	0.476	0.030	2	8	0.485	0.016	31	28
chrI	33152	T	C	4	0	0.525	0.027	2	0	0.500	0.356	0	0	0.500	0.179	0	0	0.500	0.354	71	53	0.510	0.005	7	5	0.481	0.015	14	20	0.474	0.010	35	30	0.508	0.007	4	2	0.497	0.018	4	1	0.476	0.030	2	8	0.485	0.016	30	29
chrI	33200	C	T	0	2	0.527	0.027	2	0	0.500	0.356	0	0	0.500	0.179	0	0	0.500	0.354	71	43	0.510	0.005	12	11	0.481	0.015	24	17	0.474	0.010	32	31	0.508	0.007	2	2	0.497	0.018	3	1	0.476	0.030	10	13	0.484	0.016	31	34
chrI	33293	A	T	5	4	0.527	0.027	0	0	0.500	0.356	0	0	0.500	0.179	0	0	0.500	0.354	67	51	0.510	0.005	6	8	0.481	0.015	23	17	0.474	0.010	37	36	0.508	0.007	2	2	0.497	0.018	1	3	0.476	0.030	5	8	0.484	0.016	22	28
chrI	33328	C	A	6	0	0.527	0.027	0	0	0.500	0.356	0	0	0.500	0.179	0	0	0.500	0.354	68	57	0.510	0.005	4	4	0.481	0.015	18	8	0.474	0.010	43	41	0.508	0.007	2	4	0.497	0.018	0	3	0.476	0.030	4	6	0.484	0.016	29	27
chrI	33347	T	A	7	0	0.527	0.027	0	0	0.500	0.356	0	0	0.500	0.179	0	0	0.500	0.354	62	62	0.510	0.005	3	4	0.481	0.015	18	6	0.474	0.010	42	39	0.508	0.007	1	4	0.497	0.018	0	2	0.476	0.030	3	4	0.484	0.016	30	29
chrI	33348	G	C	7	0	0.527	0.027	0	0	0.500	0.356	0	0	0.500	0.179	0	0	0.500	0.354	62	62	0.510	0.005	3	4	0.481	0.015	18	6	0.474	0.010	42	39	0.508	0.007	1	4	0.497	0.018	0	2	0.476	0.030	3	4	0.484	0.016	30	29
chrI	33403	C	T	5	0	0.527	0.027	0	0	0.500	0.356	0	0	0.500	0.179	0	0	0.500	0.354	56	63	0.510	0.005	0	0	0.481	0.015	12	8	0.474	0.010	46	32	0.508	0.007	0	6	0.497	0.018	0	1	0.476	0.030	2	3	0.484	0.016	33	30
chrI	33502	A	G	8	4	0.527	0.027	0	0	0.500	0.356	0	0	0.500	0.179	0	0	0.500	0.354	63	81	0.510	0.005	10	6	0.480	0.015	20	15	0.473	0.010	50	35	0.506	0.007	0	3	0.496	0.018	4	0	0.481	0.030	4	11	0.485	0.016	42	43
chrI	33548	A	C	5	4	0.527	0.027	0	0	0.500	0.356	0	2	0.500	0.179	0	0	0.500	0.354	65	86	0.510	0.005	14	17	0.480	0.015	19	26	0.473	0.010	54	37	0.506	0.007	4	9	0.496	0.018	2	2	0.481	0.030	7	16	0.485	0.016	46	42
chrI	33612	A	G	2	7	0.529	0.027	0	0	0.500	0.356	0	1	0.500	0.179	2	0	0.500	0.354	71	97	0.509	0.005	6	23	0.477	0.015	16	30	0.470	0.010	45	46	0.504	0.007	5	12	0.497	0.018	3	9	0.478	0.030	11	15	0.484	0.016	58	51
chrI	33892	C	G	4	4	0.529	0.027	0	0	0.500	0.356	0	0	0.500	0.179	0	0	0.500	0.354	98	89	0.511	0.005	12	24	0.480	0.015	22	31	0.473	0.010	56	49	0.506	0.007	13	12	0.499	0.018	4	3	0.480	0.030	17	18	0.484	0.016	68	46
chrI	33996	A	G	11	3	0.529	0.027	0	0	0.500	0.357	4	2	0.500	0.179	0	0	0.500	0.354	112	128	0.510	0.005	19	31	0.480	0.015	38	46	0.471	0.010	73	40	0.504	0.007	16	14	0.499	0.018	6	4	0.480	0.030	19	14	0.484	0.016	72	51
chrI	34170	T	A	5	12	0.527	0.027	0	0	0.500	0.357	2	1	0.500	0.179	0	0	0.500	0.354	104	98	0.511	0.005	9	14	0.480	0.015	31	50	0.474	0.010	50	58	0.505	0.007	19	14	0.500	0.018	2	6	0.480	0.030	12	18	0.485	0.016	38	50
chrI	34308	C	T	8	5	0.527	0.027	0	0	0.500	0.357	0	1	0.500	0.179	0	0	0.500	0.354	113	95	0.511	0.005	25	13	0.480	0.015	31	46	0.474	0.010	61	46	0.505	0.007	12	12	0.500	0.018	6	6	0.480	0.030	16	16	0.485	0.016	46	56
chrI	34515	T	C	4	5	0.527	0.027	0	0	0.500	0.357	0	0	0.500	0.179	0	0	0.500	0.354	109	73	0.511	0.005	14	13	0.479	0.015	43	28	0.473	0.010	62	54	0.505	0.007	5	2	0.498	0.018	8	2	0.484	0.030	14	15	0.485	0.016	42	30
chrI	34554	A	G	7	6	0.527	0.027	0	0	0.500	0.357	0	0	0.500	0.179	0	0	0.500	0.354	85	71	0.511	0.005	10	10	0.479	0.015	33	27	0.473	0.010	56	50	0.505	0.007	5	1	0.498	0.018	9	3	0.484	0.030	11	12	0.485	0.016	33	26
chrI	34943	C	G	3	0	0.527	0.027	0	0	0.500	0.357	0	0	0.500	0.179	0	0	0.500	0.354	32	41	0.511	0.005	6	12	0.478	0.015	15	18	0.474	0.010	27	21	0.505	0.007	1	6	0.498	0.018	0	1	0.484	0.030	12	1	0.485	0.016	18	22
chrI	34991	A	G	0	0	0.527	0.027	0	0	0.500	0.357	0	0	0.500	0.179	0	0	0.500	0.354	24	32	0.511	0.005	4	8	0.478	0.015	12	10	0.474	0.010	7	17	0.505	0.007	0	0	0.499	0.018	2	0	0.484	0.030	5	1	0.485	0.016	11	22
chrI	35059	G	A	0	0	0.529	0.026	0	0	0.500	0.357	0	0	0.500	0.179	0	0	0.500	0.354	17	23	0.511	0.005	0	2	0.478	0.015	4	3	0.474	0.010	10	9	0.505	0.007	0	1	0.499	0.018	0	2	0.484	0.030	0	0	0.485	0.016	10	17
chrI	35070	C	T	0	0	0.529	0.026	0	0	0.500	0.357	0	0	0.500	0.179	0	0	0.500	0.354	10	15	0.511	0.005	0	0	0.478	0.015	3	3	0.474	0.010	8	5	0.505	0.007	0	1	0.499	0.018	0	2	0.484	0.030	1	0	0.485	0.016	7	13
chrI	35129	G	A	0	0	0.529	0.026	0	0	0.500	0.357	0	0	0.500	0.179	0	0	0.500	0.354	2	0	0.511	0.005	0	0	0.478	0.015	0	0	0.474	0.010	1	2	0.505	0.007	0	0	0.499	0.018	0	0	0.487	0.029	0	0	0.485	0.016	1	0
chrI	35466	G	A	8	3	0.529	0.026	0	0	0.500	0.357	0	0	0.500	0.179	0	0	0.500	0.354	82	65	0.511	0.005	20	16	0.479	0.015	28	25	0.474	0.010	56	36	0.505	0.006	12	13	0.499	0.018	8	8	0.487	0.029	8	10	0.485	0.016	38	45
chrI	35508	A	G	9	5	0.529	0.026	0	0	0.500	0.357	0	0	0.500	0.179	0	0	0.500	0.354	78	69	0.511	0.005	19	15	0.479	0.015	32	27	0.474	0.010	58	43	0.505	0.006	11	16	0.499	0.018	10	10	0.487	0.029	8	13	0.485	0.016	32	40
chrI	35514	T	C	10	7	0.529	0.026	0	0	0.500	0.357	0	0	0.500	0.179	0	0	0.500	0.354	77	73	0.511	0.005	17	15	0.479	0.015	29	27	0.474	0.010	55	42	0.505	0.006	14	17	0.499	0.018	9	10	0.487	0.029	9	12	0.485	0.016	33	41
chrI	35565	A	G	6	7	0.529	0.026	0	0	0.500	0.357	0	2	0.500	0.179	1	0	0.500	0.354	69	69	0.511	0.005	12	14	0.479	0.015	18	21	0.474	0.010	42	33	0.505	0.006	12	12	0.499	0.018	2	9	0.487	0.029	8	9	0.485	0.016	36	44
chrI	35568	A	G	6	7	0.529	0.026	0	0	0.500	0.357	0	2	0.500	0.179	1	0	0.500	0.354	69	69	0.511	0.005	12	14	0.479	0.015	18	21	0.474	0.010	42	33	0.505	0.006	12	12	0.499	0.018	2	9	0.487	0.029	8	9	0.485	0.016	36	44
chrI	35631	G	C	5	4	0.529	0.026	0	0	0.500	0.357	1	2	0.500	0.179	2	0	0.500	0.354	61	73	0.511	0.005	10	11	0.479	0.015	15	24	0.474	0.010	38	37	0.505	0.006	6	4	0.499	0.018	0	6	0.487	0.029	11	8	0.485	0.016	31	41
chrI	35668	G	A	2	3	0.529	0.026	0	0	0.500	0.357	1	1	0.500	0.179	2	0	0.500	0.354	74	73	0.511	0.005	12	11	0.479	0.015	13	26	0.474	0.010	46	50	0.505	0.006	4	4	0.499	0.018	0	5	0.487	0.029	9	8	0.485	0.016	37	42
chrI	35736	G	A	1	2	0.531	0.026	0	0	0.500	0.357	0	1	0.500	0.179	0	0	0.500	0.354	69	74	0.511	0.005	7	11	0.481	0.015	5	16	0.475	0.010	46	46	0.506	0.006	2	6	0.499	0.018	0	4	0.487	0.029	9	5	0.486	0.015	33	43
chrI	35751	T	C	2	2	0.531	0.026	0	0	0.500	0.357	1	1	0.500	0.179	0	0	0.500	0.354	68	70	0.511	0.005	6	12	0.481	0.015	5	14	0.475	0.010	45	44	0.506	0.006	2	5	0.499	0.018	0	4	0.487	0.029	10	5	0.486	0.015	36	46
chrI	35796	T	C	2	0	0.531	0.026	0	0	0.500	0.357	1	0	0.500	0.179	0	0	0.500	0.354	68	68	0.511	0.005	4	12	0.481	0.015	13	15	0.475	0.010	40	39	0.506	0.006	0	6	0.499	0.018	4	1	0.487	0.029	6	6	0.486	0.015	34	46
chrI	35818	A	G	3	1	0.531	0.026	0	0	0.500	0.357	1	0	0.500	0.179	0	0	0.500	0.354	63	75	0.511	0.005	3	15	0.481	0.015	14	17	0.475	0.010	43	41	0.506	0.006	0	5	0.499	0.018	5	1	0.487	0.029	7	7	0.486	0.015	37	53
chrI	35970	T	C	5	10	0.531	0.026	0	0	0.500	0.357	1	1	0.500	0.179	0	0	0.500	0.354	88	78	0.510	0.005	7	9	0.479	0.015	30	24	0.474	0.010	42	51	0.507	0.006	8	2	0.499	0.018	6	4	0.487	0.029	12	7	0.486	0.015	40	57
chrI	36005	A	G	3	10	0.531	0.026	0	0	0.500	0.357	1	4	0.500	0.179	0	0	0.500	0.354	84	69	0.510	0.005	6	12	0.479	0.015	24	25	0.474	0.010	38	53	0.507	0.006	8	4	0.499	0.018	6	6	0.487	0.029	14	5	0.486	0.015	38	55
chrI	36048	C	G	6	7	0.531	0.026	0	0	0.500	0.357	1	4	0.500	0.179	0	0	0.500	0.354	72	75	0.510	0.005	5	9	0.479	0.015	21	25	0.474	0.010	40	43	0.507	0.006	9	10	0.499	0.018	8	9	0.487	0.029	18	9	0.486	0.015	35	44
chrI	36123	C	T	4	3	0.533	0.026	0	0	0.500	0.357	3	0	0.500	0.169	0	0	0.500	0.354	61	82	0.510	0.005	10	11	0.479	0.015	17	29	0.474	0.010	42	46	0.507	0.006	9	10	0.500	0.017	5	7	0.484	0.029	13	5	0.486	0.015	35	37
chrI	36160	G	A	2	3	0.533	0.026	0	0	0.500	0.357	2	0	0.500	0.169	0	0	0.500	0.354	57	70	0.510	0.005	8	13	0.479	0.015	17	28	0.474	0.010	41	44	0.507	0.006	5	9	0.500	0.017	8	6	0.484	0.029	11	6	0.486	0.015	36	37
chrI	36313	A	G	2	4	0.533	0.026	0	0	0.500	0.358	0	0	0.500	0.169	0	0	0.500	0.354	33	30	0.510	0.005	1	5	0.479	0.014	7	4	0.476	0.010	19	12	0.508	0.006	5	4	0.500	0.017	0	2	0.484	0.029	4	7	0.486	0.015	8	11
chrI	36524	C	T	0	0	0.533	0.026	0	0	0.500	0.358	0	0	0.500	0.169	0	0	0.500	0.354	18	11	0.510	0.005	4	0	0.479	0.014	2	8	0.476	0.010	8	12	0.508	0.006	1	0	0.500	0.017	0	0	0.484	0.029	0	1	0.486	0.015	6	9
chrI	36574	A	G	0	2	0.533	0.026	0	0	0.500	0.358	0	2	0.500	0.169	0	0	0.500	0.354	23	28	0.510	0.005	8	1	0.479	0.014	8	9	0.476	0.010	19	13	0.508	0.006	2	0	0.500	0.017	0	0	0.484	0.029	2	1	0.486	0.015	13	18
chrI	36637	A	G	0	2	0.533	0.026	0	0	0.500	0.358	0	2	0.500	0.161	0	0	0.500	0.354	28	34	0.509	0.005	4	2	0.476	0.014	7	13	0.476	0.010	19	21	0.508	0.006	4	0	0.500	0.017	0	0	0.484	0.029	2	4	0.485	0.015	14	18
chrI	36898	C	T	2	3	0.533	0.026	0	0	0.500	0.358	0	0	0.500	0.161	0	0	0.500	0.354	45	32	0.509	0.005	1	4	0.476	0.014	10	13	0.476	0.010	27	31	0.508	0.006	3	2	0.500	0.017	4	0	0.484	0.029	8	7	0.485	0.015	18	16
chrI	37008	C	A	0	3	0.531	0.026	0	0	0.500	0.358	0	0	0.500	0.161	0	0	0.500	0.354	50	44	0.509	0.005	10	6	0.475	0.014	14	20	0.475	0.010	28	28	0.509	0.006	6	0	0.501	0.017	0	2	0.484	0.029	7	12	0.486	0.015	17	14
chrI	37019	A	G	0	3	0.531	0.026	0	0	0.500	0.358	0	0	0.500	0.161	0	0	0.500	0.354	54	39	0.509	0.005	10	6	0.475	0.014	14	23	0.475	0.010	32	28	0.509	0.006	5	2	0.501	0.017	0	2	0.484	0.029	8	13	0.486	0.015	15	13
chrI	37069	C	T	4	0	0.531	0.026	0	0	0.500	0.358	0	0	0.500	0.161	0	0	0.500	0.354	49	28	0.509	0.005	4	5	0.475	0.014	11	20	0.475	0.010	27	22	0.509	0.006	7	0	0.501	0.017	0	2	0.484	0.029	9	6	0.486	0.015	15	10
chrI	37294	T	C	0	0	0.531	0.026	0	0	0.500	0.358	0	0	0.500	0.161	0	0	0.500	0.354	5	18	0.509	0.005	0	0	0.475	0.014	0	1	0.475	0.010	4	13	0.509	0.006	0	0	0.501	0.017	0	0	0.484	0.029	0	0	0.486	0.015	2	4
chrI	37315	T	A	0	0	0.531	0.026	0	0	0.500	0.358	0	0	0.500	0.161	0	0	0.500	0.354	7	23	0.509	0.005	0	0	0.475	0.014	0	3	0.475	0.010	5	17	0.509	0.006	1	0	0.501	0.017	0	0	0.484	0.029	1	0	0.486	0.015	1	6
chrI	37330	A	G	2	0	0.531	0.026	0	0	0.500	0.358	0	0	0.500	0.161	0	0	0.500	0.354	7	24	0.509	0.005	0	1	0.475	0.014	2	3	0.475	0.010	6	14	0.509	0.006	1	0	0.501	0.017	0	0	0.484	0.029	1	0	0.486	0.015	3	6
chrI	37553	A	G	1	1	0.530	0.025	0	0	0.500	0.358	0	0	0.500	0.161	0	0	0.500	0.354	72	54	0.509	0.005	9	6	0.474	0.014	12	18	0.474	0.010	29	29	0.510	0.006	2	8	0.501	0.017	3	0	0.482	0.029	9	8	0.488	0.015	29	33
chrI	37595	G	A	3	3	0.530	0.025	0	0	0.500	0.358	1	0	0.500	0.161	0	0	0.500	0.354	91	66	0.509	0.005	13	10	0.474	0.014	12	21	0.474	0.010	33	27	0.510	0.006	6	5	0.501	0.017	0	1	0.482	0.029	11	6	0.488	0.015	37	32
chrI	37885	C	T	1	0	0.532	0.025	0	0	0.500	0.358	0	0	0.500	0.161	0	0	0.500	0.354	76	62	0.509	0.005	4	10	0.476	0.014	19	15	0.474	0.010	32	49	0.510	0.006	7	0	0.500	0.017	1	2	0.479	0.028	6	15	0.488	0.015	44	39
chrI	37976	C	A	1	2	0.532	0.025	2	0	0.500	0.358	0	2	0.500	0.161	0	0	0.500	0.354	54	49	0.509	0.005	9	7	0.476	0.014	21	14	0.474	0.010	39	41	0.510	0.006	4	9	0.500	0.017	3	8	0.479	0.028	6	12	0.488	0.015	35	40
chrI	38120	A	T	2	3	0.532	0.025	0	0	0.500	0.358	2	0	0.500	0.161	0	0	0.500	0.354	66	60	0.509	0.005	4	13	0.475	0.014	8	24	0.475	0.009	35	24	0.510	0.006	4	3	0.501	0.017	0	0	0.482	0.028	3	3	0.490	0.015	23	22
chrI	38236	A	G	9	1	0.532	0.025	0	0	0.500	0.358	2	2	0.500	0.161	0	0	0.500	0.354	77	84	0.509	0.005	18	14	0.475	0.014	18	19	0.475	0.009	27	36	0.510	0.006	9	12	0.501	0.017	4	5	0.482	0.028	10	14	0.490	0.015	38	21
chrI	38361	C	T	9	4	0.532	0.025	0	0	0.500	0.358	0	2	0.500	0.161	0	0	0.500	0.354	74	80	0.509	0.005	13	18	0.475	0.014	21	20	0.475	0.009	32	36	0.511	0.006	5	11	0.501	0.017	5	6	0.482	0.028	6	10	0.490	0.015	49	22
chrI	38490	C	G	2	3	0.529	0.025	0	0	0.500	0.358	0	0	0.500	0.161	0	0	0.500	0.354	77	69	0.509	0.005	12	5	0.475	0.014	11	21	0.475	0.009	35	37	0.511	0.006	6	8	0.501	0.017	8	2	0.482	0.028	19	14	0.490	0.015	50	26
chrI	38504	T	G	2	2	0.529	0.025	0	0	0.500	0.358	0	0	0.500	0.161	0	0	0.500	0.354	69	61	0.509	0.005	10	6	0.475	0.014	13	23	0.475	0.009	34	28	0.511	0.006	6	7	0.501	0.017	5	1	0.482	0.028	16	9	0.490	0.015	40	22
chrI	38508	G	T	2	2	0.529	0.025	0	0	0.500	0.358	0	0	0.500	0.161	0	0	0.500	0.354	69	61	0.509	0.005	10	6	0.475	0.014	13	23	0.475	0.009	34	28	0.511	0.006	6	7	0.501	0.017	5	1	0.482	0.028	16	9	0.490	0.015	40	22
chrI	38524	C	A	4	2	0.529	0.025	0	0	0.500	0.358	0	0	0.500	0.161	0	0	0.500	0.354	68	63	0.509	0.005	6	7	0.475	0.014	14	21	0.475	0.009	36	30	0.511	0.006	4	5	0.501	0.017	4	1	0.482	0.028	17	7	0.490	0.015	33	25
chrI	38533	T	C	5	2	0.529	0.025	0	0	0.500	0.358	0	0	0.500	0.161	0	0	0.500	0.354	68	61	0.509	0.005	6	7	0.475	0.014	15	23	0.475	0.009	31	29	0.511	0.006	4	4	0.501	0.017	4	1	0.482	0.028	13	4	0.490	0.015	35	25
chrI	38657	G	A	1	0	0.529	0.025	0	0	0.500	0.359	0	0	0.500	0.161	0	0	0.500	0.354	75	49	0.508	0.005	10	8	0.475	0.014	19	9	0.476	0.009	40	31	0.511	0.006	3	5	0.503	0.017	2	2	0.480	0.028	11	6	0.489	0.015	29	30
chrI	38689	G	C	3	1	0.529	0.025	0	0	0.500	0.359	0	0	0.500	0.161	0	0	0.500	0.354	83	53	0.508	0.005	6	10	0.475	0.014	16	10	0.476	0.009	42	30	0.511	0.006	3	5	0.503	0.017	2	2	0.480	0.028	10	8	0.489	0.015	23	28
chrI	38888	A	C	2	0	0.529	0.025	0	0	0.500	0.359	1	0	0.500	0.161	0	0	0.500	0.354	56	44	0.508	0.005	7	9	0.475	0.014	26	8	0.476	0.009	39	30	0.511	0.006	5	4	0.503	0.017	1	5	0.480	0.028	8	6	0.489	0.015	16	38
chrI	38980	G	A	0	5	0.529	0.025	0	0	0.500	0.359	1	0	0.500	0.161	0	0	0.500	0.354	55	46	0.507	0.005	5	8	0.473	0.014	21	2	0.474	0.009	35	31	0.512	0.006	3	5	0.503	0.017	2	8	0.480	0.028	5	6	0.488	0.014	20	26
chrI	39009	T	C	0	2	0.529	0.025	0	2	0.500	0.359	0	0	0.500	0.161	0	0	0.500	0.354	51	42	0.507	0.005	6	5	0.473	0.014	17	6	0.474	0.009	21	33	0.512	0.006	5	4	0.503	0.017	2	5	0.480	0.028	7	6	0.488	0.014	23	24
chrI	39105	A	G	0	2	0.529	0.025	0	0	0.500	0.359	1	0	0.500	0.161	0	0	0.500	0.354	62	39	0.507	0.005	7	13	0.473	0.014	7	14	0.474	0.009	16	31	0.512	0.006	2	1	0.503	0.017	3	4	0.480	0.028	7	2	0.488	0.014	26	29
chrI	39123	C	T	2	3	0.529	0.025	0	0	0.500	0.359	1	0	0.500	0.161	0	0	0.500	0.354	62	43	0.507	0.005	7	15	0.473	0.014	8	16	0.474	0.009	15	32	0.512	0.006	3	1	0.503	0.017	3	4	0.480	0.028	7	2	0.488	0.014	25	36
chrI	39162	C	G	3	3	0.529	0.025	0	0	0.500	0.359	1	0	0.500	0.161	0	0	0.500	0.354	57	42	0.508	0.005	6	12	0.474	0.014	10	13	0.474	0.009	22	32	0.513	0.006	4	2	0.504	0.017	2	4	0.480	0.028	7	2	0.488	0.014	26	33
chrI	39795	G	A	1	2	0.530	0.024	0	0	0.500	0.359	0	0	0.500	0.161	0	0	0.500	0.354	46	36	0.508	0.005	8	0	0.473	0.013	5	11	0.473	0.009	30	22	0.513	0.006	4	2	0.503	0.016	0	3	0.482	0.027	3	3	0.488	0.014	16	12
chrI	39901	T	C	3	0	0.530	0.024	0	0	0.500	0.359	0	0	0.500	0.161	0	0	0.500	0.354	52	33	0.508	0.005	2	2	0.473	0.013	6	16	0.473	0.009	27	39	0.513	0.006	0	6	0.503	0.016	2	3	0.482	0.027	1	0	0.488	0.014	25	22
chrI	39919	T	C	3	0	0.530	0.024	0	0	0.500	0.359	0	0	0.500	0.161	0	0	0.500	0.354	62	28	0.508	0.005	6	1	0.473	0.013	9	14	0.473	0.009	31	36	0.513	0.006	0	6	0.503	0.016	2	3	0.482	0.027	3	0	0.488	0.014	24	19
chrI	39920	T	C	3	0	0.530	0.024	0	0	0.500	0.359	0	0	0.500	0.161	0	0	0.500	0.354	62	28	0.508	0.005	6	1	0.473	0.013	9	14	0.473	0.009	31	36	0.513	0.006	0	6	0.503	0.016	2	3	0.482	0.027	3	0	0.488	0.014	24	19
chrI	39963	G	A	3	0	0.530	0.024	0	0	0.500	0.359	0	0	0.500	0.161	0	0	0.500	0.354	50	32	0.508	0.005	4	5	0.473	0.013	8	11	0.474	0.009	27	33	0.513	0.006	0	6	0.503	0.016	4	0	0.482	0.027	3	2	0.488	0.014	19	13
chrI	40064	C	T	0	2	0.530	0.024	0	0	0.500	0.359	0	0	0.500	0.161	0	0	0.500	0.354	61	52	0.508	0.005	6	10	0.473	0.013	15	22	0.474	0.009	47	37	0.513	0.006	0	10	0.503	0.016	1	0	0.482	0.027	6	2	0.488	0.014	28	18
chrI	40237	C	T	3	0	0.530	0.024	0	0	0.500	0.359	0	0	0.500	0.161	0	2	0.500	0.354	60	50	0.508	0.005	5	11	0.473	0.013	8	18	0.474	0.009	43	33	0.513	0.006	7	7	0.503	0.016	7	4	0.482	0.027	15	12	0.488	0.014	25	30
chrI	40380	G	A	0	1	0.530	0.024	0	0	0.500	0.359	0	0	0.500	0.161	0	0	0.500	0.354	67	53	0.508	0.005	2	5	0.473	0.013	9	20	0.474	0.009	30	33	0.513	0.006	7	7	0.503	0.016	2	1	0.482	0.027	8	4	0.488	0.014	20	21
chrI	40860	A	G	2	6	0.530	0.024	0	0	0.500	0.359	0	0	0.500	0.161	0	0	0.500	0.354	68	68	0.508	0.005	5	8	0.473	0.013	16	13	0.474	0.009	34	24	0.513	0.006	9	8	0.503	0.016	3	0	0.482	0.027	8	7	0.488	0.014	41	37
chrI	40866	T	C	2	6	0.530	0.024	0	0	0.500	0.360	0	0	0.500	0.161	0	0	0.500	0.354	63	67	0.508	0.005	3	8	0.473	0.013	16	13	0.474	0.009	33	22	0.513	0.006	9	7	0.503	0.016	3	0	0.482	0.027	8	5	0.488	0.014	37	34
chrI	40914	C	G	1	4	0.530	0.024	0	0	0.500	0.360	0	0	0.500	0.161	0	0	0.500	0.354	65	58	0.508	0.005	2	3	0.473	0.013	14	9	0.474	0.009	34	21	0.513	0.006	5	1	0.503	0.016	1	4	0.482	0.027	8	5	0.488	0.014	32	34
chrI	41278	G	A	6	2	0.529	0.024	0	0	0.500	0.360	0	0	0.500	0.161	0	0	0.500	0.354	58	71	0.508	0.005	5	5	0.473	0.013	12	12	0.474	0.009	50	45	0.513	0.006	5	4	0.502	0.016	4	0	0.483	0.027	6	4	0.489	0.014	32	34
chrI	41481	A	G	5	3	0.529	0.024	0	0	0.500	0.360	2	2	0.500	0.161	0	0	0.500	0.354	109	82	0.508	0.005	27	18	0.473	0.013	46	30	0.474	0.009	50	49	0.513	0.006	12	7	0.502	0.016	10	10	0.483	0.027	22	19	0.489	0.014	45	61
chrI	41587	C	T	3	3	0.528	0.024	0	0	0.500	0.360	0	0	0.500	0.161	0	0	0.500	0.354	124	85	0.508	0.005	14	11	0.473	0.013	31	24	0.474	0.009	36	41	0.513	0.006	7	12	0.502	0.016	6	3	0.483	0.027	14	17	0.489	0.014	47	34
chrI	41736	T	C	5	2	0.528	0.024	0	0	0.500	0.360	0	0	0.500	0.161	0	0	0.500	0.354	47	49	0.508	0.005	7	3	0.473	0.013	16	16	0.474	0.009	31	34	0.513	0.006	4	6	0.502	0.016	1	1	0.483	0.027	9	5	0.489	0.014	21	31
chrI	41739	A	G	5	2	0.528	0.024	0	0	0.500	0.360	0	0	0.500	0.161	0	0	0.500	0.354	47	49	0.508	0.005	7	3	0.473	0.013	16	16	0.474	0.009	31	34	0.513	0.006	4	6	0.502	0.016	1	1	0.483	0.027	9	5	0.489	0.014	21	31
chrI	41802	G	A	3	0	0.528	0.024	0	0	0.500	0.360	0	0	0.500	0.161	0	0	0.500	0.354	37	34	0.508	0.005	0	2	0.473	0.013	10	7	0.474	0.009	24	33	0.513	0.006	1	5	0.502	0.016	1	0	0.483	0.027	3	3	0.489	0.014	16	20
chrI	41883	C	T	2	0	0.528	0.024	0	0	0.500	0.360	0	0	0.500	0.161	0	0	0.500	0.354	19	17	0.508	0.005	0	2	0.473	0.013	6	6	0.474	0.009	18	23	0.513	0.006	0	3	0.502	0.016	0	2	0.483	0.027	1	1	0.489	0.014	7	8
chrI	41906	G	A	2	0	0.528	0.024	0	0	0.500	0.360	0	0	0.500	0.161	0	0	0.500	0.354	14	16	0.508	0.005	0	1	0.473	0.013	6	6	0.474	0.009	16	22	0.513	0.006	0	4	0.502	0.016	0	2	0.483	0.027	1	1	0.489	0.014	5	6
chrI	41987	C	T	0	0	0.528	0.024	0	0	0.500	0.360	0	0	0.500	0.161	0	0	0.500	0.354	6	3	0.508	0.005	0	0	0.473	0.013	1	2	0.474	0.009	3	10	0.513	0.006	2	0	0.502	0.016	0	0	0.483	0.027	0	0	0.489	0.014	4	3
chrI	42115	T	C	2	0	0.528	0.024	0	0	0.500	0.360	0	0	0.500	0.161	0	0	0.500	0.354	10	13	0.508	0.005	0	0	0.473	0.013	1	5	0.474	0.009	3	3	0.513	0.006	0	0	0.502	0.016	0	0	0.483	0.027	0	1	0.489	0.014	4	5
chrI	42257	G	A	5	5	0.528	0.024	0	0	0.500	0.360	0	0	0.500	0.161	0	0	0.500	0.354	59	57	0.508	0.005	6	18	0.473	0.013	15	20	0.474	0.009	21	22	0.513	0.006	8	4	0.502	0.016	2	3	0.483	0.027	6	11	0.489	0.014	25	28
chrI	42484	G	A	3	3	0.528	0.024	0	0	0.500	0.360	0	0	0.500	0.161	0	0	0.500	0.354	96	100	0.508	0.005	13	11	0.473	0.013	30	40	0.474	0.009	50	32	0.512	0.006	13	9	0.502	0.016	12	2	0.483	0.027	10	13	0.489	0.014	65	51
chrI	42527	T	C	4	3	0.528	0.024	0	0	0.500	0.360	1	0	0.500	0.161	0	0	0.500	0.354	92	89	0.508	0.005	12	10	0.473	0.013	24	33	0.474	0.009	53	43	0.512	0.006	14	10	0.502	0.016	10	1	0.483	0.027	8	13	0.489	0.014	65	51
chrI	42554	A	T	1	3	0.528	0.024	0	0	0.500	0.360	2	0	0.500	0.161	0	0	0.500	0.354	72	72	0.508	0.005	22	8	0.473	0.013	25	25	0.474	0.009	39	35	0.512	0.006	12	9	0.502	0.016	5	1	0.483	0.027	11	6	0.489	0.014	53	43
chrI	42562	G	A	1	3	0.528	0.024	0	0	0.500	0.360	2	0	0.500	0.161	0	0	0.500	0.354	63	65	0.508	0.005	21	8	0.473	0.013	26	24	0.474	0.009	41	33	0.512	0.006	12	9	0.502	0.016	7	1	0.483	0.027	11	6	0.489	0.014	52	40
chrI	42590	G	A	1	4	0.528	0.024	0	0	0.500	0.360	2	0	0.500	0.161	0	0	0.500	0.354	63	55	0.508	0.005	20	9	0.473	0.013	22	21	0.474	0.009	33	30	0.512	0.006	6	9	0.502	0.016	6	1	0.483	0.027	8	3	0.489	0.014	39	36
chrI	42629	A	G	4	4	0.528	0.024	0	0	0.500	0.360	0	0	0.500	0.161	0	0	0.500	0.354	65	48	0.508	0.005	13	9	0.473	0.013	24	24	0.474	0.009	27	21	0.512	0.006	6	6	0.502	0.016	3	5	0.483	0.027	8	1	0.489	0.014	25	27
chrI	42635	C	T	4	4	0.528	0.024	0	0	0.500	0.360	0	0	0.500	0.161	0	0	0.500	0.354	66	48	0.508	0.005	12	9	0.473	0.013	20	24	0.474	0.009	27	20	0.512	0.006	6	6	0.502	0.016	1	5	0.483	0.027	8	1	0.489	0.014	23	27
chrI	42684	G	A	4	3	0.528	0.024	0	0	0.500	0.360	0	0	0.500	0.161	0	0	0.500	0.354	53	48	0.508	0.005	9	6	0.473	0.013	18	16	0.474	0.009	21	14	0.512	0.006	2	3	0.502	0.016	1	4	0.483	0.027	5	3	0.489	0.014	17	19
chrI	43004	G	A	3	3	0.528	0.024	0	0	0.500	0.360	0	0	0.500	0.161	0	0	0.500	0.354	28	25	0.508	0.005	1	0	0.473	0.013	8	5	0.474	0.009	20	23	0.512	0.006	3	4	0.502	0.016	0	2	0.483	0.027	4	2	0.489	0.014	15	20
chrI	43137	C	T	10	3	0.528	0.024	0	0	0.500	0.360	0	0	0.500	0.161	0	0	0.500	0.354	46	39	0.508	0.005	2	7	0.473	0.013	24	12	0.474	0.009	27	33	0.512	0.006	10	7	0.502	0.016	1	3	0.483	0.027	4	3	0.489	0.014	25	19
chrI	43478	G	A	5	7	0.528	0.024	0	0	0.500	0.361	0	1	0.500	0.154	0	0	0.500	0.354	60	55	0.508	0.005	13	15	0.474	0.013	17	20	0.474	0.009	40	48	0.513	0.006	17	12	0.501	0.016	4	2	0.483	0.027	10	19	0.490	0.014	37	42
chrI	43565	A	G	4	5	0.528	0.024	0	0	0.500	0.361	2	1	0.500	0.154	0	0	0.500	0.354	78	49	0.508	0.005	16	11	0.474	0.013	14	28	0.474	0.009	41	34	0.513	0.006	7	11	0.501	0.016	1	0	0.483	0.027	10	11	0.490	0.014	42	32
chrI	43691	C	T	3	2	0.528	0.024	0	2	0.500	0.361	0	3	0.500	0.154	0	0	0.500	0.354	53	42	0.508	0.005	10	5	0.474	0.013	12	18	0.474	0.009	48	35	0.513	0.006	5	2	0.501	0.016	1	2	0.483	0.027	6	5	0.490	0.014	30	29
chrI	43784	C	G	0	3	0.528	0.024	0	2	0.500	0.361	0	0	0.500	0.154	0	0	0.500	0.354	61	53	0.508	0.005	8	11	0.474	0.013	14	15	0.474	0.009	46	30	0.513	0.006	10	3	0.501	0.016	1	3	0.483	0.027	10	5	0.490	0.014	30	31
chrI	44384	A	G	10	4	0.528	0.024	0	0	0.500	0.361	2	0	0.500	0.154	0	0	0.500	0.354	95	89	0.508	0.005	11	18	0.474	0.013	23	35	0.474	0.009	48	62	0.514	0.006	11	6	0.502	0.016	0	7	0.483	0.027	15	17	0.490	0.014	59	46
chrI	44588	A	G	6	4	0.528	0.024	0	0	0.500	0.361	1	0	0.500	0.154	0	0	0.500	0.354	122	98	0.508	0.005	20	12	0.474	0.013	24	36	0.474	0.009	65	65	0.514	0.006	4	4	0.502	0.016	12	3	0.482	0.027	6	18	0.490	0.014	49	61
chrI	44675	G	A	4	1	0.528	0.024	0	0	0.500	0.361	0	0	0.500	0.154	0	0	0.500	0.354	96	99	0.508	0.005	15	22	0.474	0.013	24	33	0.474	0.009	65	54	0.514	0.006	8	6	0.502	0.016	10	2	0.482	0.027	8	16	0.490	0.014	61	65
chrI	44891	A	G	12	3	0.528	0.024	0	0	0.500	0.361	0	0	0.500	0.154	0	0	0.500	0.354	75	100	0.508	0.005	18	23	0.474	0.013	27	24	0.475	0.009	57	61	0.514	0.006	10	14	0.502	0.016	6	8	0.482	0.027	10	13	0.489	0.014	52	48
chrI	44935	C	A	6	5	0.528	0.024	0	0	0.500	0.361	0	0	0.500	0.154	0	0	0.500	0.354	78	95	0.508	0.005	20	14	0.474	0.013	26	27	0.475	0.009	58	53	0.514	0.006	8	16	0.502	0.016	3	7	0.482	0.027	7	14	0.489	0.014	38	37
chrI	45024	G	A	7	3	0.528	0.024	0	0	0.500	0.361	0	0	0.500	0.154	0	0	0.500	0.354	73	80	0.508	0.005	11	9	0.474	0.013	21	22	0.475	0.009	48	53	0.514	0.006	5	19	0.502	0.016	1	3	0.482	0.027	6	14	0.489	0.014	43	32
chrI	45198	G	A	6	2	0.528	0.024	0	0	0.500	0.361	0	2	0.500	0.154	0	0	0.500	0.354	35	54	0.508	0.005	7	4	0.474	0.013	15	6	0.475	0.009	25	35	0.514	0.006	5	9	0.502	0.016	3	4	0.482	0.027	4	6	0.489	0.014	15	26
chrI	45431	G	A	2	2	0.528	0.024	0	0	0.500	0.361	2	0	0.500	0.154	0	0	0.500	0.354	47	39	0.508	0.005	8	3	0.474	0.013	14	6	0.475	0.009	17	29	0.514	0.006	6	4	0.502	0.016	4	4	0.482	0.027	7	3	0.489	0.014	12	30
chrI	45546	A	T	2	0	0.528	0.024	0	0	0.500	0.362	0	0	0.500	0.154	0	0	0.500	0.354	17	13	0.508	0.005	5	0	0.474	0.013	4	6	0.475	0.009	11	7	0.514	0.006	2	2	0.502	0.016	2	2	0.482	0.027	6	1	0.489	0.014	8	8
chrI	45630	G	T	0	0	0.528	0.024	0	0	0.500	0.362	0	0	0.500	0.154	0	0	0.500	0.354	0	0	0.508	0.005	0	0	0.474	0.013	0	0	0.475	0.009	0	0	0.514	0.006	0	0	0.502	0.016	0	0	0.482	0.027	0	0	0.489	0.014	0	0
chrI	45634	C	T	0	0	0.528	0.024	0	0	0.500	0.362	0	0	0.500	0.154	0	0	0.500	0.354	0	0	0.508	0.005	0	0	0.474	0.013	0	0	0.475	0.009	0	0	0.514	0.006	0	0	0.502	0.016	0	0	0.482	0.027	0	0	0.489	0.014	0	0
chrI	45831	G	C	0	2	0.528	0.024	0	1	0.500	0.362	0	0	0.500	0.154	0	0	0.500	0.354	49	60	0.508	0.005	5	6	0.477	0.013	24	21	0.474	0.009	49	22	0.516	0.006	2	2	0.503	0.016	2	5	0.482	0.027	8	5	0.490	0.014	31	27
chrI	46030	G	A	1	1	0.528	0.024	0	0	0.500	0.362	0	1	0.500	0.154	0	0	0.500	0.354	100	83	0.508	0.005	8	17	0.477	0.013	31	33	0.474	0.009	52	41	0.516	0.006	4	5	0.503	0.016	6	2	0.482	0.027	8	10	0.490	0.014	28	32
chrI	46375	A	T	8	10	0.528	0.024	2	0	0.500	0.362	0	0	0.500	0.154	0	2	0.500	0.354	97	116	0.508	0.005	28	34	0.477	0.013	46	54	0.473	0.009	41	60	0.515	0.006	10	11	0.502	0.016	19	8	0.480	0.026	20	19	0.489	0.014	72	44
chrI	46723	A	G	4	4	0.526	0.024	1	0	0.500	0.362	0	0	0.500	0.154	0	0	0.500	0.354	90	92	0.507	0.005	14	12	0.478	0.013	38	43	0.473	0.009	53	55	0.514	0.006	3	3	0.506	0.016	4	6	0.481	0.027	14	15	0.486	0.014	50	62
chrI	46837	G	A	1	6	0.526	0.024	1	0	0.500	0.362	0	0	0.500	0.154	0	0	0.500	0.354	72	68	0.507	0.005	11	15	0.478	0.013	26	37	0.473	0.009	36	46	0.514	0.006	8	8	0.506	0.016	6	0	0.481	0.027	9	13	0.486	0.014	38	59
chrI	46846	T	C	0	7	0.526	0.024	0	1	0.500	0.362	0	0	0.500	0.154	0	0	0.500	0.354	65	55	0.507	0.005	11	14	0.478	0.013	25	33	0.473	0.009	33	40	0.514	0.006	8	9	0.506	0.016	6	1	0.481	0.027	7	10	0.486	0.014	32	53
chrI	46894	A	G	1	4	0.526	0.024	2	0	0.500	0.362	0	0	0.500	0.154	0	0	0.500	0.354	52	51	0.507	0.005	5	11	0.478	0.013	16	23	0.473	0.009	27	30	0.514	0.006	6	6	0.506	0.016	1	2	0.481	0.027	3	4	0.486	0.014	26	40
chrI	46912	T	G	1	2	0.526	0.024	2	0	0.500	0.362	0	0	0.500	0.154	0	0	0.500	0.354	40	43	0.507	0.005	3	8	0.478	0.013	11	17	0.473	0.009	27	24	0.514	0.006	4	4	0.506	0.016	1	2	0.481	0.027	0	3	0.486	0.014	22	32
chrI	46966	T	C	1	4	0.526	0.024	2	0	0.500	0.362	0	0	0.500	0.154	0	0	0.500	0.354	37	36	0.507	0.005	3	5	0.478	0.013	6	14	0.473	0.009	19	19	0.514	0.006	3	2	0.506	0.016	0	0	0.481	0.027	4	1	0.486	0.014	16	18
chrI	47044	A	C	1	2	0.526	0.024	0	0	0.500	0.362	0	0	0.500	0.154	0	0	0.500	0.354	31	40	0.507	0.005	2	5	0.478	0.013	3	8	0.473	0.009	19	21	0.514	0.006	1	0	0.506	0.016	0	0	0.481	0.027	3	5	0.486	0.014	14	14
chrI	47206	A	G	1	0	0.526	0.024	0	1	0.500	0.362	1	0	0.500	0.154	0	0	0.500	0.354	41	54	0.507	0.005	2	2	0.478	0.013	14	9	0.473	0.009	23	24	0.514	0.006	3	6	0.506	0.016	0	0	0.482	0.027	6	5	0.486	0.014	19	19
chrI	47518	A	G	3	0	0.526	0.024	0	0	0.500	0.362	0	0	0.500	0.154	0	0	0.500	0.354	49	56	0.507	0.005	5	4	0.478	0.013	1	17	0.473	0.009	27	25	0.514	0.006	5	0	0.506	0.016	0	6	0.482	0.027	6	5	0.486	0.014	25	19
chrI	47660	T	C	0	0	0.526	0.024	0	0	0.500	0.362	0	1	0.500	0.154	0	0	0.500	0.354	42	61	0.507	0.005	4	7	0.478	0.013	2	26	0.473	0.009	35	23	0.514	0.006	6	5	0.506	0.016	0	7	0.482	0.027	8	6	0.486	0.014	24	23
chrI	47690	T	C	2	0	0.526	0.024	0	0	0.500	0.362	0	2	0.500	0.154	0	0	0.500	0.354	40	59	0.507	0.005	6	11	0.478	0.013	2	22	0.473	0.009	36	30	0.514	0.006	6	7	0.506	0.016	0	5	0.482	0.027	14	8	0.486	0.014	24	25
chrI	47896	C	T	5	1	0.526	0.024	0	2	0.500	0.363	0	0	0.500	0.154	0	0	0.500	0.354	44	35	0.507	0.005	2	5	0.479	0.013	13	16	0.471	0.009	34	26	0.514	0.006	4	4	0.504	0.016	0	1	0.484	0.027	0	6	0.486	0.014	21	20
chrI	48115	G	C	8	0	0.526	0.024	0	0	0.500	0.363	0	2	0.500	0.154	0	0	0.500	0.354	40	34	0.507	0.005	3	2	0.479	0.013	24	19	0.471	0.009	26	21	0.514	0.006	1	3	0.504	0.016	8	0	0.484	0.027	5	0	0.486	0.014	17	17
chrI	48286	A	T	0	0	0.526	0.024	0	0	0.500	0.363	0	0	0.500	0.154	0	0	0.500	0.354	16	14	0.507	0.005	0	2	0.479	0.013	1	1	0.471	0.009	2	14	0.514	0.006	0	0	0.504	0.016	0	0	0.484	0.027	2	0	0.486	0.014	3	4
chrI	48751	T	C	0	1	0.526	0.024	0	0	0.500	0.354	0	0	0.500	0.154	0	0	0.500	0.354	38	39	0.509	0.005	5	2	0.480	0.013	9	9	0.474	0.009	27	26	0.516	0.006	3	3	0.505	0.016	0	2	0.487	0.027	5	0	0.488	0.014	13	25
chrI	48815	T	C	2	1	0.526	0.024	0	0	0.500	0.354	0	1	0.500	0.154	0	0	0.500	0.354	43	40	0.509	0.005	9	3	0.480	0.013	11	9	0.474	0.009	27	30	0.516	0.006	3	4	0.505	0.016	0	0	0.487	0.027	4	6	0.488	0.014	13	17
chrI	48890	C	T	4	4	0.527	0.024	0	0	0.500	0.354	1	3	0.500	0.154	0	0	0.500	0.354	41	46	0.511	0.005	2	10	0.479	0.013	8	16	0.475	0.009	23	33	0.519	0.006	0	6	0.510	0.016	0	1	0.487	0.027	4	4	0.488	0.014	9	15
chrI	49103	C	T	3	0	0.526	0.024	0	0	0.500	0.354	0	2	0.500	0.154	0	0	0.500	0.354	26	35	0.511	0.005	7	7	0.482	0.013	11	10	0.471	0.009	25	25	0.519	0.006	5	3	0.509	0.016	1	0	0.487	0.027	5	3	0.488	0.014	14	14
chrI	49114	T	C	3	0	0.526	0.024	0	0	0.500	0.354	0	2	0.500	0.154	0	0	0.500	0.354	27	35	0.511	0.005	7	4	0.482	0.013	11	10	0.471	0.009	22	24	0.519	0.006	4	3	0.509	0.016	1	0	0.487	0.027	4	3	0.488	0.014	15	12
chrI	49247	C	T	0	0	0.527	0.024	0	0	0.500	0.354	0	0	0.500	0.154	0	0	0.500	0.354	27	32	0.510	0.005	2	0	0.481	0.013	5	7	0.472	0.009	23	23	0.519	0.006	4	2	0.509	0.016	2	0	0.486	0.027	0	3	0.488	0.014	11	17
chrI	49403	C	T	0	0	0.527	0.024	0	0	0.500	0.354	0	0	0.500	0.154	0	0	0.500	0.354	38	32	0.511	0.005	1	4	0.481	0.013	6	12	0.472	0.009	27	16	0.519	0.006	5	2	0.509	0.016	2	0	0.486	0.027	1	1	0.488	0.014	5	16
chrI	49589	T	C	2	0	0.527	0.024	0	0	0.500	0.354	0	0	0.500	0.154	0	0	0.500	0.354	42	37	0.511	0.005	2	2	0.481	0.013	9	10	0.471	0.009	29	18	0.519	0.006	2	4	0.510	0.016	0	0	0.484	0.027	7	5	0.488	0.014	9	14
chrI	49871	C	T	2	0	0.527	0.024	0	0	0.500	0.354	0	2	0.500	0.154	0	0	0.500	0.354	44	45	0.511	0.005	3	2	0.481	0.013	4	16	0.472	0.009	31	23	0.518	0.006	0	2	0.511	0.016	1	1	0.484	0.027	8	4	0.488	0.014	18	18
chrI	50024	C	T	0	2	0.527	0.024	0	0	0.500	0.354	0	0	0.500	0.154	0	0	0.500	0.354	30	48	0.511	0.005	10	4	0.481	0.013	14	9	0.472	0.009	33	18	0.519	0.006	2	2	0.511	0.016	0	0	0.484	0.027	7	2	0.489	0.014	18	13
chrI	50204	A	G	1	3	0.527	0.024	0	0	0.500	0.354	1	2	0.500	0.154	0	0	0.500	0.354	51	54	0.511	0.005	5	6	0.483	0.013	9	11	0.472	0.009	24	36	0.518	0.006	2	4	0.512	0.016	0	4	0.484	0.027	9	11	0.489	0.014	23	21
chrI	50343	A	G	3	2	0.527	0.024	0	0	0.500	0.354	0	0	0.500	0.154	0	0	0.500	0.354	45	44	0.511	0.005	9	5	0.484	0.013	14	9	0.472	0.009	28	26	0.517	0.006	6	5	0.511	0.016	2	2	0.484	0.027	6	9	0.488	0.014	20	16
chrI	50354	C	T	3	2	0.527	0.024	0	0	0.500	0.354	0	0	0.500	0.154	0	0	0.500	0.354	49	44	0.511	0.005	7	5	0.484	0.013	15	11	0.472	0.009	32	27	0.517	0.006	6	5	0.511	0.016	2	0	0.484	0.027	6	9	0.488	0.014	21	17
chrI	50384	G	A	2	0	0.527	0.024	0	0	0.500	0.354	0	0	0.500	0.154	0	0	0.500	0.354	44	45	0.511	0.005	6	4	0.484	0.013	8	6	0.472	0.009	30	32	0.517	0.006	7	2	0.509	0.016	2	0	0.484	0.027	6	7	0.488	0.014	21	18
chrI	50432	T	C	6	0	0.527	0.024	0	0	0.500	0.354	0	0	0.500	0.154	0	0	0.500	0.354	49	48	0.511	0.005	12	9	0.484	0.013	8	8	0.473	0.009	22	31	0.517	0.006	2	1	0.511	0.016	6	0	0.484	0.027	6	8	0.488	0.014	29	11
chrI	50456	G	A	6	0	0.527	0.024	0	0	0.500	0.354	0	0	0.500	0.154	0	0	0.500	0.354	44	46	0.510	0.005	13	7	0.484	0.013	8	5	0.470	0.009	18	30	0.517	0.006	2	1	0.511	0.016	6	0	0.484	0.027	5	7	0.489	0.014	27	12
chrI	50498	A	G	2	2	0.527	0.024	0	0	0.500	0.354	0	0	0.500	0.154	0	0	0.500	0.354	46	48	0.510	0.005	12	6	0.484	0.013	6	5	0.470	0.009	14	31	0.517	0.006	2	1	0.511	0.016	4	0	0.484	0.027	4	7	0.489	0.014	26	11
chrI	50660	T	A	0	2	0.527	0.024	0	0	0.500	0.354	0	0	0.500	0.154	0	0	0.500	0.354	36	30	0.510	0.005	4	0	0.484	0.013	3	10	0.472	0.009	17	19	0.517	0.006	6	3	0.509	0.016	0	0	0.487	0.027	4	3	0.488	0.014	15	4
chrI	50663	C	T	0	2	0.527	0.024	0	0	0.500	0.354	0	0	0.500	0.154	0	0	0.500	0.354	36	30	0.510	0.005	4	0	0.484	0.013	3	10	0.472	0.009	17	19	0.517	0.006	6	3	0.509	0.016	0	0	0.487	0.027	4	3	0.488	0.014	15	4
chrI	50840	A	G	4	0	0.527	0.024	0	0	0.500	0.354	0	0	0.500	0.154	0	0	0.500	0.354	43	50	0.510	0.005	3	2	0.484	0.013	13	7	0.472	0.009	28	29	0.517	0.006	2	5	0.510	0.016	0	1	0.487	0.027	7	5	0.488	0.014	17	11
chrI	51095	G	A	8	3	0.527	0.024	0	0	0.500	0.354	0	0	0.500	0.154	0	0	0.500	0.354	80	48	0.509	0.005	10	9	0.484	0.013	24	18	0.472	0.009	44	39	0.517	0.006	12	2	0.509	0.016	2	0	0.487	0.027	14	9	0.488	0.014	42	26
chrI	51248	T	G	4	4	0.527	0.024	0	0	0.500	0.354	0	0	0.500	0.154	0	0	0.500	0.354	59	42	0.510	0.005	5	6	0.484	0.013	14	15	0.469	0.009	26	36	0.516	0.006	8	6	0.509	0.016	1	2	0.487	0.027	9	9	0.488	0.014	23	35
chrI	51287	T	C	4	4	0.527	0.024	0	0	0.500	0.354	0	0	0.500	0.154	0	0	0.500	0.354	48	38	0.509	0.005	0	8	0.484	0.013	15	8	0.471	0.009	31	32	0.516	0.006	8	7	0.509	0.016	2	3	0.485	0.027	9	8	0.488	0.014	21	29
chrI	51321	T	C	4	3	0.527	0.024	0	0	0.500	0.354	0	0	0.500	0.154	0	0	0.500	0.354	46	40	0.509	0.005	1	10	0.484	0.013	19	13	0.470	0.009	42	31	0.515	0.006	4	6	0.509	0.016	3	2	0.485	0.027	9	8	0.488	0.014	27	27
chrI	51371	A	C	2	3	0.527	0.024	0	0	0.500	0.354	0	0	0.500	0.154	0	0	0.500	0.354	35	39	0.509	0.005	5	9	0.484	0.013	12	15	0.470	0.009	41	27	0.515	0.006	3	2	0.509	0.016	4	1	0.485	0.027	7	8	0.488	0.014	26	23
chrI	51434	A	G	4	1	0.526	0.024	0	0	0.500	0.354	2	0	0.500	0.154	0	0	0.500	0.354	50	37	0.510	0.005	6	9	0.484	0.013	14	22	0.470	0.009	32	25	0.517	0.006	0	5	0.509	0.017	7	1	0.485	0.027	7	5	0.488	0.014	24	22
chrI	51462	G	A	4	3	0.526	0.024	0	0	0.500	0.354	1	0	0.500	0.154	0	0	0.500	0.354	62	35	0.509	0.005	8	9	0.484	0.013	14	24	0.470	0.009	32	31	0.517	0.006	2	5	0.509	0.017	4	0	0.484	0.027	8	6	0.488	0.014	27	25
chrI	51951	T	G	7	3	0.527	0.025	0	0	0.500	0.354	0	0	0.500	0.154	0	0	0.500	0.354	66	45	0.510	0.005	9	11	0.483	0.014	19	21	0.470	0.009	23	27	0.516	0.006	8	4	0.508	0.017	4	2	0.486	0.028	8	14	0.489	0.014	35	28
chrI	52164	C	T	4	5	0.527	0.025	0	0	0.500	0.354	0	0	0.500	0.154	0	0	0.500	0.354	45	48	0.509	0.005	11	10	0.483	0.014	20	13	0.470	0.009	31	27	0.516	0.006	7	5	0.508	0.017	3	1	0.486	0.028	5	5	0.489	0.014	31	30
chrI	52310	A	G	2	2	0.527	0.025	0	0	0.500	0.354	0	0	0.500	0.155	0	0	0.500	0.354	44	35	0.510	0.005	6	3	0.483	0.014	16	15	0.470	0.009	31	33	0.517	0.006	6	6	0.508	0.017	5	2	0.486	0.028	0	5	0.489	0.014	29	28
chrI	52603	A	T	4	4	0.527	0.025	4	0	0.500	0.354	2	0	0.500	0.155	0	0	0.500	0.354	43	26	0.510	0.005	5	1	0.483	0.014	6	18	0.470	0.009	16	30	0.516	0.006	3	12	0.508	0.017	2	2	0.489	0.028	4	4	0.489	0.014	15	9
chrI	52613	G	A	2	4	0.527	0.025	4	0	0.500	0.354	2	0	0.500	0.155	0	0	0.500	0.354	44	29	0.510	0.005	5	1	0.483	0.014	4	17	0.470	0.009	16	31	0.516	0.006	3	12	0.508	0.017	2	2	0.489	0.028	4	4	0.489	0.014	16	9
chrI	52632	T	C	2	2	0.527	0.025	2	0	0.500	0.354	2	0	0.500	0.155	0	0	0.500	0.354	38	28	0.510	0.005	1	2	0.483	0.014	3	14	0.470	0.009	13	26	0.516	0.006	2	9	0.508	0.017	1	0	0.489	0.028	5	5	0.489	0.014	14	9
chrI	52733	A	G	2	0	0.527	0.025	1	0	0.500	0.354	2	0	0.500	0.155	0	0	0.500	0.354	30	19	0.510	0.005	0	3	0.484	0.014	3	6	0.471	0.009	30	22	0.517	0.006	4	2	0.508	0.017	2	0	0.486	0.028	3	3	0.489	0.014	8	7
chrI	52846	G	A	2	0	0.527	0.025	0	0	0.500	0.354	0	0	0.500	0.155	0	0	0.500	0.354	32	26	0.511	0.005	5	5	0.489	0.014	9	6	0.472	0.009	19	24	0.516	0.006	1	0	0.508	0.017	1	0	0.485	0.028	2	4	0.488	0.014	9	9
chrI	52849	A	G	2	0	0.527	0.025	0	0	0.500	0.354	0	0	0.500	0.155	0	0	0.500	0.354	32	26	0.511	0.005	5	5	0.489	0.014	9	6	0.472	0.009	19	24	0.516	0.006	1	0	0.508	0.017	1	0	0.485	0.028	2	4	0.488	0.014	9	9
chrI	52858	T	C	2	2	0.527	0.025	0	0	0.500	0.354	0	0	0.500	0.155	0	0	0.500	0.354	27	27	0.511	0.005	6	6	0.489	0.014	10	6	0.472	0.009	21	23	0.516	0.006	3	0	0.508	0.017	1	0	0.485	0.028	2	4	0.488	0.014	8	10
chrI	52939	C	T	1	8	0.525	0.025	0	0	0.500	0.354	0	0	0.500	0.155	0	0	0.500	0.354	38	39	0.510	0.005	6	8	0.484	0.014	20	5	0.472	0.009	28	30	0.517	0.006	5	3	0.508	0.017	1	0	0.484	0.028	4	9	0.489	0.014	17	15
chrI	52951	G	T	1	7	0.525	0.025	0	0	0.500	0.354	0	0	0.500	0.155	0	0	0.500	0.354	38	38	0.510	0.005	4	7	0.484	0.014	18	5	0.472	0.009	27	29	0.517	0.006	4	3	0.508	0.017	2	0	0.484	0.028	4	7	0.489	0.014	17	12
chrI	52984	A	G	1	4	0.525	0.025	0	0	0.500	0.354	0	0	0.500	0.155	0	0	0.500	0.354	34	43	0.510	0.005	6	11	0.484	0.014	16	6	0.472	0.009	26	29	0.517	0.006	4	2	0.508	0.017	3	0	0.484	0.028	5	9	0.489	0.014	18	13
chrI	52996	A	G	2	6	0.525	0.025	0	0	0.500	0.354	0	0	0.500	0.155	0	0	0.500	0.354	36	42	0.510	0.005	4	9	0.484	0.014	17	7	0.472	0.009	27	29	0.517	0.006	5	4	0.508	0.017	3	0	0.484	0.028	5	8	0.489	0.014	15	12
chrI	53146	T	G	3	5	0.526	0.025	0	0	0.500	0.354	0	1	0.500	0.155	0	0	0.500	0.354	43	60	0.510	0.005	9	5	0.488	0.014	14	19	0.472	0.009	41	35	0.518	0.006	8	4	0.508	0.017	1	1	0.489	0.028	4	18	0.486	0.014	20	25
chrI	53167	A	G	3	4	0.526	0.025	0	0	0.500	0.354	0	1	0.500	0.155	0	0	0.500	0.354	43	63	0.510	0.005	8	4	0.488	0.014	14	19	0.472	0.009	45	41	0.518	0.006	7	3	0.508	0.017	1	2	0.489	0.028	4	18	0.486	0.014	22	20
chrI	53266	C	T	2	2	0.524	0.025	0	0	0.500	0.354	0	0	0.500	0.155	0	0	0.500	0.354	55	58	0.510	0.005	6	7	0.485	0.014	18	12	0.471	0.009	37	33	0.518	0.006	3	6	0.508	0.017	3	1	0.488	0.029	2	16	0.487	0.014	22	24
chrI	53542	C	T	2	2	0.524	0.025	0	1	0.500	0.354	0	0	0.500	0.155	0	0	0.500	0.354	51	65	0.509	0.005	4	13	0.486	0.014	18	16	0.471	0.009	37	31	0.519	0.006	4	5	0.508	0.017	2	2	0.489	0.029	6	12	0.487	0.014	22	32
chrI	53836	A	G	3	4	0.523	0.025	0	0	0.500	0.354	0	0	0.500	0.155	0	0	0.500	0.354	54	79	0.508	0.005	4	7	0.485	0.014	25	10	0.468	0.009	36	23	0.519	0.006	4	7	0.507	0.017	1	2	0.490	0.029	2	5	0.486	0.015	17	30
chrI	53843	C	T	3	4	0.523	0.025	0	0	0.500	0.354	0	0	0.500	0.155	0	0	0.500	0.354	52	78	0.508	0.005	4	7	0.485	0.014	22	10	0.468	0.009	34	23	0.519	0.006	4	7	0.507	0.017	1	2	0.490	0.029	2	3	0.486	0.015	18	29
chrI	53851	G	A	3	4	0.523	0.025	0	1	0.500	0.354	0	0	0.500	0.155	0	0	0.500	0.354	54	78	0.508	0.005	4	7	0.485	0.014	21	10	0.468	0.009	35	23	0.519	0.006	4	7	0.507	0.017	1	2	0.490	0.029	2	3	0.486	0.015	19	27
chrI	53935	A	T	2	3	0.523	0.025	0	1	0.500	0.354	0	0	0.500	0.155	0	0	0.500	0.354	50	69	0.508	0.005	6	7	0.485	0.014	10	11	0.468	0.009	24	29	0.519	0.006	5	5	0.507	0.017	2	2	0.490	0.029	2	5	0.486	0.015	21	43
chrI	54175	A	G	2	0	0.525	0.026	0	0	0.500	0.354	0	0	0.500	0.155	0	0	0.500	0.354	44	49	0.508	0.005	3	4	0.482	0.014	7	7	0.472	0.009	19	27	0.518	0.006	4	2	0.509	0.017	2	3	0.487	0.029	2	5	0.490	0.015	15	26
chrI	54198	G	A	3	1	0.525	0.026	0	0	0.500	0.354	0	0	0.500	0.155	0	0	0.500	0.354	49	55	0.508	0.005	2	2	0.482	0.014	7	8	0.472	0.009	19	32	0.518	0.006	6	3	0.509	0.017	2	2	0.487	0.029	2	5	0.490	0.015	15	28
chrI	54244	A	G	4	2	0.525	0.026	0	0	0.500	0.354	0	4	0.500	0.155	0	0	0.500	0.354	60	68	0.507	0.005	4	1	0.483	0.014	11	17	0.469	0.010	38	36	0.516	0.006	7	3	0.509	0.017	0	3	0.487	0.029	2	3	0.490	0.015	24	34
chrI	54319	T	C	4	1	0.525	0.026	0	0	0.500	0.354	0	1	0.500	0.155	0	0	0.500	0.354	71	74	0.508	0.005	9	10	0.483	0.014	25	19	0.471	0.009	43	42	0.516	0.006	8	3	0.508	0.017	0	5	0.487	0.029	4	4	0.490	0.015	26	41
chrI	54478	G	A	5	1	0.525	0.026	0	0	0.500	0.354	0	0	0.500	0.155	0	0	0.500	0.354	81	73	0.507	0.005	12	16	0.482	0.014	18	26	0.470	0.010	32	52	0.516	0.006	2	4	0.508	0.017	9	2	0.487	0.029	11	11	0.491	0.015	34	27
chrI	54481	T	C	5	1	0.525	0.026	0	0	0.500	0.354	0	0	0.500	0.155	0	0	0.500	0.354	81	73	0.507	0.005	12	16	0.482	0.014	18	26	0.470	0.010	32	52	0.516	0.006	2	4	0.508	0.017	9	2	0.487	0.029	11	11	0.491	0.015	34	27
chrI	54508	A	G	5	1	0.525	0.026	0	0	0.500	0.354	0	0	0.500	0.155	0	0	0.500	0.354	78	82	0.507	0.005	11	19	0.482	0.014	17	28	0.470	0.010	32	52	0.516	0.006	5	10	0.508	0.017	9	4	0.487	0.029	16	15	0.491	0.015	33	32
chrI	54661	G	T	4	3	0.523	0.026	0	0	0.500	0.354	0	0	0.500	0.155	0	2	0.500	0.354	57	75	0.507	0.005	10	14	0.480	0.014	14	27	0.470	0.010	42	49	0.517	0.006	5	3	0.508	0.017	0	5	0.487	0.029	4	10	0.489	0.015	26	46
chrI	54679	C	T	4	3	0.523	0.026	0	0	0.500	0.354	0	0	0.500	0.155	0	2	0.500	0.354	62	76	0.507	0.005	12	15	0.480	0.014	14	28	0.470	0.010	45	48	0.517	0.006	6	5	0.508	0.017	0	5	0.487	0.029	5	12	0.489	0.015	27	43
chrI	54742	A	C	5	3	0.523	0.026	0	0	0.500	0.354	0	0	0.500	0.155	0	1	0.500	0.354	46	65	0.507	0.005	11	15	0.481	0.014	19	14	0.469	0.010	25	39	0.515	0.006	7	6	0.508	0.017	4	3	0.487	0.029	12	12	0.491	0.015	15	39
chrI	54784	A	G	4	2	0.523	0.026	0	0	0.500	0.354	0	0	0.500	0.155	0	0	0.500	0.354	42	48	0.507	0.005	8	13	0.481	0.014	18	12	0.469	0.010	22	28	0.515	0.006	6	7	0.508	0.017	6	1	0.487	0.029	15	6	0.491	0.015	15	30
chrI	54806	T	C	2	2	0.523	0.026	0	0	0.500	0.354	0	0	0.500	0.155	0	0	0.500	0.354	37	43	0.507	0.005	4	8	0.481	0.014	10	9	0.469	0.010	22	27	0.515	0.006	4	6	0.508	0.017	4	1	0.487	0.029	13	6	0.491	0.015	17	25
chrI	55145	C	T	2	1	0.523	0.026	0	0	0.500	0.354	2	0	0.500	0.155	0	0	0.500	0.354	31	25	0.508	0.005	3	4	0.485	0.014	6	6	0.472	0.010	27	9	0.519	0.006	4	4	0.510	0.017	5	3	0.488	0.029	4	3	0.495	0.015	18	17
chrI	55171	A	G	1	2	0.523	0.026	0	0	0.500	0.354	2	0	0.500	0.155	0	0	0.500	0.354	31	30	0.508	0.005	4	4	0.485	0.014	8	8	0.472	0.010	27	12	0.519	0.006	4	4	0.510	0.017	3	2	0.488	0.029	6	4	0.495	0.015	18	16
chrI	55213	A	C	1	2	0.523	0.026	0	0	0.500	0.354	1	0	0.500	0.155	0	0	0.500	0.354	31	35	0.508	0.005	5	6	0.485	0.014	7	8	0.472	0.010	23	10	0.519	0.006	5	1	0.510	0.017	3	2	0.488	0.029	5	2	0.495	0.015	19	16
chrI	55256	A	G	0	2	0.523	0.026	0	0	0.500	0.354	0	0	0.500	0.155	0	0	0.500	0.354	39	39	0.508	0.005	7	3	0.483	0.014	4	0	0.472	0.010	15	15	0.515	0.006	2	2	0.511	0.017	1	2	0.486	0.030	2	2	0.492	0.015	15	10
chrI	55327	C	A	2	0	0.523	0.026	0	0	0.500	0.354	2	0	0.500	0.155	0	0	0.500	0.354	31	34	0.509	0.005	4	1	0.482	0.014	4	1	0.473	0.010	22	20	0.516	0.006	2	4	0.510	0.017	0	1	0.484	0.030	1	2	0.495	0.015	21	11
chrI	55470	A	G	1	0	0.523	0.026	0	0	0.500	0.354	0	0	0.500	0.162	0	0	0.500	0.354	15	19	0.509	0.005	3	1	0.486	0.014	3	6	0.473	0.010	16	20	0.517	0.006	0	2	0.509	0.017	4	1	0.484	0.030	7	1	0.496	0.015	7	5
chrI	55508	T	C	2	0	0.523	0.026	0	0	0.500	0.354	0	0	0.500	0.162	0	0	0.500	0.354	10	11	0.509	0.005	3	4	0.486	0.014	0	5	0.473	0.010	9	14	0.517	0.006	2	4	0.509	0.017	4	2	0.484	0.030	7	0	0.496	0.015	5	3
chrI	55688	T	C	0	1	0.523	0.027	0	2	0.500	0.354	0	0	0.500	0.162	0	0	0.500	0.354	4	8	0.508	0.005	2	0	0.483	0.014	3	0	0.473	0.010	4	7	0.516	0.006	0	0	0.509	0.017	0	0	0.484	0.030	1	0	0.496	0.015	0	1
chrI	55793	T	C	0	3	0.523	0.027	0	0	0.500	0.354	0	0	0.500	0.162	0	0	0.500	0.354	7	19	0.508	0.005	0	0	0.483	0.014	3	0	0.473	0.010	4	5	0.516	0.006	2	0	0.509	0.017	0	0	0.484	0.030	3	0	0.496	0.015	3	2
chrI	56007	A	G	6	0	0.523	0.027	0	0	0.500	0.354	0	0	0.500	0.162	0	0	0.500	0.354	24	26	0.508	0.005	3	7	0.483	0.014	10	6	0.473	0.010	20	21	0.517	0.006	2	0	0.509	0.017	0	0	0.484	0.030	7	6	0.496	0.015	15	9
chrI	56107	T	C	6	3	0.523	0.027	0	0	0.500	0.354	0	0	0.500	0.162	0	0	0.500	0.354	34	37	0.507	0.005	8	6	0.484	0.015	11	9	0.472	0.010	28	33	0.516	0.007	5	4	0.509	0.017	5	2	0.484	0.030	6	10	0.496	0.015	23	14
chrI	56129	T	C	3	4	0.523	0.027	0	0	0.500	0.354	0	0	0.500	0.162	0	0	0.500	0.354	35	37	0.507	0.005	8	6	0.484	0.015	10	6	0.472	0.010	25	27	0.516	0.007	5	5	0.509	0.017	5	2	0.484	0.030	5	7	0.496	0.015	22	15
chrI	56144	T	G	3	4	0.523	0.027	0	0	0.500	0.354	0	0	0.500	0.162	0	0	0.500	0.354	37	38	0.508	0.005	8	4	0.485	0.015	7	5	0.472	0.010	27	24	0.516	0.007	7	6	0.509	0.017	6	2	0.484	0.030	8	5	0.496	0.015	22	14
chrI	56195	A	G	0	4	0.523	0.027	2	0	0.500	0.354	0	0	0.500	0.162	0	0	0.500	0.354	37	39	0.508	0.005	3	7	0.485	0.015	8	7	0.472	0.010	33	20	0.516	0.007	6	3	0.509	0.017	7	4	0.484	0.030	8	1	0.496	0.015	17	15
chrI	56351	G	A	2	2	0.523	0.027	0	0	0.500	0.354	0	0	0.500	0.162	0	0	0.500	0.354	35	27	0.508	0.005	8	6	0.485	0.015	2	7	0.472	0.010	22	17	0.516	0.007	6	0	0.509	0.017	0	0	0.484	0.030	0	1	0.496	0.015	13	20
chrI	56786	G	A	6	3	0.521	0.027	0	0	0.500	0.354	0	0	0.500	0.162	0	0	0.500	0.354	24	27	0.507	0.005	11	7	0.484	0.015	22	20	0.471	0.010	27	14	0.515	0.007	7	7	0.510	0.017	2	0	0.483	0.030	7	7	0.497	0.015	27	20
chrI	56871	C	T	0	0	0.523	0.027	0	0	0.500	0.354	0	0	0.500	0.171	0	0	0.500	0.354	7	20	0.507	0.005	4	0	0.483	0.015	6	2	0.471	0.010	15	5	0.515	0.007	0	2	0.510	0.018	2	0	0.483	0.030	2	0	0.497	0.015	8	4
chrI	56878	T	C	0	0	0.523	0.027	0	0	0.500	0.354	0	0	0.500	0.171	0	0	0.500	0.354	6	20	0.507	0.005	3	0	0.483	0.015	6	2	0.471	0.010	12	4	0.515	0.007	0	2	0.510	0.018	1	0	0.483	0.030	1	0	0.497	0.015	4	2
chrI	56904	G	C	0	0	0.523	0.027	0	0	0.500	0.354	0	0	0.500	0.171	0	0	0.500	0.354	4	18	0.506	0.005	2	0	0.483	0.015	1	1	0.471	0.010	9	3	0.516	0.007	0	0	0.510	0.018	0	1	0.483	0.030	0	0	0.497	0.015	4	0
chrI	57041	C	T	0	2	0.523	0.027	0	0	0.500	0.354	0	0	0.500	0.171	0	0	0.500	0.354	35	48	0.506	0.005	9	16	0.483	0.015	11	17	0.471	0.010	26	12	0.516	0.007	2	5	0.510	0.018	0	6	0.483	0.030	5	5	0.497	0.015	21	19
chrI	57155	G	A	7	3	0.525	0.027	0	0	0.500	0.354	2	2	0.500	0.180	0	0	0.500	0.354	55	81	0.507	0.005	8	15	0.483	0.015	28	25	0.471	0.010	52	34	0.516	0.007	8	7	0.507	0.018	2	4	0.481	0.030	17	13	0.497	0.015	40	42
chrI	57320	C	T	5	8	0.528	0.028	0	0	0.500	0.354	0	0	0.500	0.180	0	0	0.500	0.354	72	69	0.506	0.005	13	15	0.482	0.015	32	21	0.469	0.010	58	49	0.515	0.007	8	0	0.505	0.018	6	2	0.483	0.030	11	4	0.498	0.016	33	24
chrI	57669	T	C	6	2	0.529	0.028	0	0	0.500	0.354	1	1	0.500	0.180	0	0	0.500	0.354	65	90	0.506	0.005	7	16	0.484	0.015	25	31	0.471	0.010	47	35	0.516	0.007	9	9	0.507	0.018	3	7	0.481	0.031	11	16	0.496	0.016	51	44
chrI	58073	G	A	4	7	0.529	0.028	1	0	0.500	0.354	0	1	0.500	0.180	0	0	0.500	0.354	80	82	0.506	0.005	15	22	0.484	0.015	29	37	0.470	0.010	48	44	0.516	0.007	11	9	0.507	0.018	2	7	0.481	0.031	12	8	0.495	0.016	45	40
chrI	58490	A	T	3	7	0.531	0.028	0	0	0.500	0.354	0	0	0.500	0.181	0	0	0.500	0.354	100	89	0.506	0.005	10	14	0.482	0.015	16	25	0.471	0.010	67	44	0.517	0.007	5	5	0.506	0.018	2	4	0.481	0.031	18	11	0.495	0.016	44	65
chrI	58494	C	T	3	7	0.531	0.028	0	0	0.500	0.354	0	0	0.500	0.181	0	0	0.500	0.354	100	89	0.506	0.005	10	14	0.482	0.015	16	25	0.471	0.010	67	44	0.517	0.007	5	5	0.506	0.018	2	4	0.481	0.031	18	11	0.495	0.016	44	65
chrI	58600	G	T	7	7	0.531	0.028	0	0	0.500	0.354	0	0	0.500	0.181	0	0	0.500	0.354	89	103	0.506	0.005	12	12	0.482	0.015	19	32	0.471	0.010	64	42	0.517	0.007	9	5	0.506	0.018	4	1	0.481	0.031	13	19	0.495	0.016	55	64
chrI	58794	G	A	2	2	0.531	0.028	0	0	0.500	0.354	0	2	0.500	0.181	0	0	0.500	0.354	94	81	0.506	0.005	17	12	0.482	0.015	22	25	0.470	0.010	52	51	0.517	0.007	9	10	0.506	0.018	2	4	0.481	0.031	8	10	0.497	0.016	47	44
chrI	58827	G	A	4	2	0.531	0.028	0	0	0.500	0.354	0	1	0.500	0.181	0	0	0.500	0.354	79	72	0.506	0.005	16	12	0.482	0.015	21	25	0.470	0.010	53	43	0.517	0.007	3	14	0.506	0.018	0	2	0.481	0.031	8	6	0.497	0.016	44	35
chrI	59073	C	T	2	2	0.532	0.028	0	0	0.500	0.354	0	0	0.500	0.181	0	0	0.500	0.354	61	61	0.503	0.005	9	12	0.486	0.015	19	12	0.472	0.010	40	41	0.518	0.007	6	5	0.506	0.018	6	3	0.482	0.031	13	8	0.494	0.016	32	38
chrI	59229	G	T	2	5	0.532	0.028	0	0	0.500	0.354	2	0	0.500	0.181	0	0	0.500	0.354	40	42	0.504	0.005	6	12	0.485	0.015	17	10	0.470	0.010	31	29	0.520	0.007	7	3	0.508	0.018	2	6	0.482	0.031	8	6	0.497	0.016	36	30
chrI	59349	A	C	0	4	0.534	0.028	0	0	0.500	0.354	0	0	0.500	0.181	0	0	0.500	0.354	35	44	0.503	0.005	2	14	0.485	0.015	3	7	0.470	0.010	41	21	0.518	0.007	4	3	0.509	0.018	0	2	0.482	0.031	6	4	0.496	0.016	21	15
chrI	59394	G	A	0	3	0.534	0.028	0	0	0.500	0.354	1	0	0.500	0.181	0	0	0.500	0.354	31	41	0.503	0.005	3	11	0.485	0.015	9	3	0.470	0.010	41	26	0.518	0.007	1	5	0.509	0.018	0	2	0.482	0.031	8	4	0.496	0.016	19	15
chrI	59475	C	T	2	4	0.534	0.028	0	0	0.500	0.354	1	0	0.500	0.192	0	0	0.500	0.354	51	38	0.504	0.005	10	2	0.482	0.015	10	7	0.474	0.010	40	17	0.519	0.007	1	4	0.507	0.018	0	2	0.482	0.031	4	4	0.497	0.016	20	21
chrI	59496	A	G	2	4	0.534	0.028	0	0	0.500	0.354	1	0	0.500	0.192	0	0	0.500	0.354	57	48	0.504	0.005	9	2	0.482	0.015	9	7	0.474	0.010	46	21	0.519	0.007	1	5	0.507	0.018	0	2	0.482	0.031	5	5	0.497	0.016	21	27
chrI	59659	C	G	10	3	0.534	0.028	0	0	0.500	0.354	0	0	0.500	0.193	0	0	0.500	0.354	71	82	0.503	0.005	13	17	0.481	0.015	30	23	0.470	0.010	47	40	0.519	0.007	14	10	0.511	0.018	3	6	0.483	0.031	9	13	0.499	0.016	37	57
chrI	59976	T	C	0	9	0.531	0.028	0	0	0.500	0.354	0	2	0.500	0.193	0	0	0.500	0.354	52	66	0.503	0.005	5	11	0.482	0.015	18	33	0.472	0.011	38	34	0.519	0.007	5	0	0.512	0.018	6	6	0.482	0.032	7	10	0.496	0.016	30	39
chrI	59985	T	C	0	9	0.531	0.028	0	0	0.500	0.354	0	2	0.500	0.193	0	0	0.500	0.354	60	71	0.503	0.005	6	12	0.482	0.015	17	36	0.472	0.011	38	33	0.519	0.007	5	0	0.512	0.018	8	7	0.482	0.032	8	11	0.496	0.016	30	40
chrI	60198	C	T	2	0	0.531	0.028	0	0	0.500	0.354	0	0	0.500	0.193	0	0	0.500	0.354	44	38	0.502	0.006	4	3	0.482	0.016	15	7	0.471	0.011	42	20	0.519	0.007	7	4	0.512	0.019	2	0	0.482	0.032	7	0	0.495	0.016	13	29
chrI	60246	C	T	5	0	0.533	0.028	0	0	0.500	0.354	0	0	0.500	0.193	0	0	0.500	0.354	48	48	0.502	0.006	11	2	0.482	0.016	13	12	0.472	0.011	40	32	0.519	0.007	4	6	0.512	0.019	4	3	0.480	0.032	5	2	0.495	0.016	24	20
chrI	60384	C	T	5	3	0.533	0.028	0	0	0.500	0.354	2	0	0.500	0.193	0	0	0.500	0.354	65	63	0.502	0.005	6	5	0.486	0.015	9	18	0.473	0.011	33	32	0.519	0.007	2	9	0.511	0.018	2	5	0.480	0.032	5	5	0.495	0.016	25	23
chrI	60417	C	T	6	7	0.533	0.028	0	0	0.500	0.354	0	0	0.500	0.193	0	0	0.500	0.354	71	69	0.502	0.005	3	6	0.486	0.015	10	23	0.473	0.011	38	31	0.519	0.007	4	7	0.511	0.018	2	3	0.480	0.032	6	5	0.495	0.016	38	25
chrI	60526	A	G	2	5	0.533	0.028	0	0	0.500	0.354	1	0	0.500	0.193	0	0	0.500	0.354	63	69	0.502	0.005	9	10	0.486	0.015	13	28	0.473	0.011	45	43	0.519	0.007	13	9	0.511	0.018	1	4	0.480	0.032	5	8	0.495	0.016	37	44
chrI	60774	T	C	8	7	0.533	0.028	0	0	0.500	0.354	3	0	0.500	0.193	0	0	0.500	0.354	116	99	0.502	0.005	22	23	0.486	0.015	46	41	0.473	0.011	55	55	0.519	0.007	12	10	0.511	0.018	5	6	0.480	0.032	10	13	0.495	0.016	62	51
chrI	60912	A	G	12	4	0.533	0.029	0	0	0.500	0.354	0	0	0.500	0.193	0	0	0.500	0.354	89	100	0.502	0.006	18	24	0.488	0.016	47	44	0.474	0.011	55	57	0.520	0.007	11	11	0.510	0.019	6	4	0.483	0.032	20	20	0.495	0.016	65	53
chrI	62308	T	C	6	7	0.533	0.029	0	0	0.500	0.354	0	0	0.500	0.193	0	0	0.500	0.354	96	88	0.501	0.006	15	18	0.494	0.016	27	30	0.480	0.011	48	45	0.520	0.007	7	12	0.511	0.019	6	5	0.482	0.032	21	17	0.493	0.016	38	44
chrI	62361	T	C	8	5	0.533	0.029	0	0	0.500	0.354	1	0	0.500	0.193	0	0	0.500	0.354	92	100	0.501	0.006	21	16	0.494	0.016	47	42	0.479	0.011	50	41	0.519	0.007	7	14	0.511	0.019	9	4	0.482	0.032	15	17	0.491	0.017	46	50
chrI	62654	C	T	1	2	0.533	0.029	0	0	0.500	0.354	0	0	0.500	0.193	0	0	0.500	0.354	36	14	0.502	0.006	4	4	0.494	0.016	9	5	0.479	0.011	14	17	0.519	0.007	0	3	0.511	0.019	2	0	0.482	0.032	7	2	0.490	0.017	19	11
chrI	63520	T	C	0	3	0.528	0.029	1	0	0.500	0.354	0	0	0.500	0.208	0	0	0.500	0.354	46	45	0.500	0.006	6	6	0.493	0.016	7	11	0.476	0.011	32	38	0.519	0.007	8	3	0.510	0.019	8	3	0.481	0.033	5	5	0.487	0.017	20	21
chrI	64483	G	A	4	3	0.529	0.031	0	0	0.500	0.354	1	1	0.500	0.208	0	0	0.500	0.354	38	44	0.500	0.006	4	3	0.491	0.016	11	13	0.479	0.011	36	21	0.518	0.007	6	7	0.508	0.020	2	5	0.485	0.034	6	3	0.489	0.017	18	17
chrI	65365	G	A	4	0	0.531	0.032	0	0	0.500	0.354	0	0	0.500	0.227	2	0	0.500	0.354	37	29	0.499	0.006	1	4	0.492	0.016	7	4	0.477	0.011	23	18	0.521	0.007	0	0	0.504	0.020	1	5	0.482	0.035	5	2	0.494	0.017	13	23
chrI	65451	A	C	0	0	0.531	0.032	0	0	0.500	0.354	0	0	0.500	0.227	2	0	0.500	0.354	25	16	0.499	0.006	1	5	0.492	0.016	7	5	0.477	0.011	20	14	0.521	0.007	0	2	0.504	0.020	0	1	0.482	0.035	3	1	0.494	0.017	8	13
chrI	65453	A	G	0	0	0.531	0.032	0	0	0.500	0.354	0	0	0.500	0.227	2	0	0.500	0.354	25	16	0.499	0.006	1	5	0.492	0.016	7	5	0.477	0.011	20	14	0.521	0.007	0	2	0.504	0.020	0	1	0.482	0.035	3	1	0.494	0.017	8	13
chrI	65506	T	C	0	0	0.531	0.032	0	0	0.500	0.354	0	0	0.500	0.227	0	0	0.500	0.354	13	5	0.499	0.006	6	5	0.493	0.017	8	5	0.477	0.012	11	11	0.520	0.007	0	2	0.504	0.020	1	2	0.482	0.035	2	1	0.491	0.018	5	10
chrI	65514	A	T	0	0	0.531	0.032	0	0	0.500	0.354	0	0	0.500	0.227	0	0	0.500	0.354	12	6	0.499	0.006	6	4	0.493	0.017	8	5	0.477	0.012	10	10	0.520	0.007	0	2	0.504	0.020	2	2	0.482	0.035	4	1	0.491	0.018	5	9
chrI	65570	A	G	0	0	0.531	0.032	0	0	0.500	0.354	0	0	0.500	0.227	0	0	0.500	0.354	8	4	0.499	0.006	4	0	0.493	0.017	2	0	0.477	0.012	6	4	0.520	0.007	0	0	0.504	0.020	4	0	0.482	0.035	2	1	0.491	0.018	6	3
chrI	65590	T	C	0	0	0.531	0.032	0	0	0.500	0.354	0	0	0.500	0.227	0	0	0.500	0.354	6	5	0.499	0.006	0	0	0.493	0.017	2	0	0.477	0.012	5	4	0.520	0.007	0	0	0.504	0.020	3	0	0.482	0.035	2	1	0.491	0.018	6	3
chrI	65871	G	A	2	2	0.525	0.032	0	0	0.500	0.354	0	1	0.500	0.227	0	0	0.500	0.354	29	25	0.497	0.006	1	1	0.491	0.017	7	4	0.479	0.012	18	17	0.523	0.008	2	2	0.502	0.020	0	2	0.482	0.035	3	6	0.491	0.018	14	15
chrI	65892	A	C	2	3	0.525	0.032	0	0	0.500	0.354	0	2	0.500	0.227	0	0	0.500	0.354	34	25	0.497	0.006	0	1	0.491	0.017	8	7	0.479	0.012	23	17	0.523	0.008	0	2	0.502	0.020	0	2	0.482	0.035	2	7	0.491	0.018	11	19
chrI	65910	T	C	2	3	0.525	0.032	0	0	0.500	0.354	0	2	0.500	0.227	0	0	0.500	0.354	30	24	0.497	0.006	0	1	0.491	0.017	7	7	0.479	0.012	25	19	0.523	0.008	0	2	0.502	0.020	0	0	0.482	0.035	2	3	0.491	0.018	12	20
chrI	65991	G	A	1	1	0.525	0.033	0	0	0.500	0.354	0	0	0.500	0.227	0	0	0.500	0.354	40	44	0.497	0.006	7	4	0.493	0.017	10	12	0.481	0.012	39	21	0.523	0.008	5	2	0.501	0.020	6	0	0.482	0.035	3	2	0.495	0.018	19	31
chrI	66003	T	C	1	1	0.525	0.033	0	0	0.500	0.354	0	0	0.500	0.227	0	0	0.500	0.354	42	50	0.497	0.006	7	4	0.493	0.017	10	13	0.481	0.012	37	23	0.523	0.008	7	2	0.501	0.020	6	0	0.482	0.035	3	3	0.495	0.018	17	33
chrI	66033	A	G	2	1	0.525	0.033	0	0	0.500	0.354	1	0	0.500	0.227	0	0	0.500	0.354	37	44	0.498	0.006	8	4	0.496	0.017	15	14	0.480	0.012	36	20	0.523	0.008	6	3	0.499	0.020	6	0	0.478	0.035	1	3	0.492	0.018	19	23
chrI	66841	G	A	1	0	0.525	0.033	0	0	0.500	0.354	0	1	0.500	0.228	0	0	0.500	0.354	37	41	0.500	0.006	13	11	0.495	0.017	2	17	0.481	0.012	28	22	0.526	0.008	4	3	0.504	0.021	0	4	0.484	0.037	5	6	0.497	0.018	29	37
chrI	67269	A	G	4	4	0.525	0.033	0	0	0.500	0.354	0	0	0.500	0.228	2	0	0.500	0.354	60	67	0.501	0.006	8	7	0.492	0.017	11	22	0.481	0.012	32	44	0.526	0.008	5	8	0.503	0.021	8	2	0.484	0.037	6	10	0.494	0.018	38	36
chrI	67275	G	A	5	4	0.525	0.033	0	0	0.500	0.354	0	0	0.500	0.228	2	0	0.500	0.354	62	67	0.501	0.006	8	6	0.492	0.017	11	20	0.481	0.012	37	45	0.526	0.008	4	10	0.503	0.021	7	2	0.484	0.037	6	9	0.494	0.018	38	37
chrI	67421	A	C	7	1	0.525	0.033	0	0	0.500	0.354	1	0	0.500	0.228	0	0	0.500	0.354	54	52	0.502	0.006	7	5	0.492	0.017	11	20	0.480	0.012	45	38	0.526	0.008	5	6	0.503	0.021	2	4	0.484	0.037	7	16	0.494	0.018	25	38
chrI	67441	G	A	8	4	0.525	0.033	0	0	0.500	0.354	1	0	0.500	0.228	0	0	0.500	0.354	58	55	0.502	0.006	9	6	0.492	0.017	10	22	0.480	0.012	48	44	0.526	0.008	3	5	0.503	0.021	2	4	0.484	0.037	10	14	0.494	0.018	30	34
chrI	67476	C	G	5	0	0.525	0.033	0	0	0.500	0.354	1	0	0.500	0.228	0	0	0.500	0.354	68	56	0.501	0.006	10	7	0.496	0.017	14	20	0.480	0.012	47	45	0.526	0.008	5	7	0.504	0.021	2	2	0.484	0.037	12	14	0.495	0.018	27	30
chrI	68785	A	C	11	0	0.523	0.033	0	0	0.500	0.354	3	0	0.500	0.210	0	0	0.500	0.354	75	79	0.504	0.006	14	11	0.497	0.017	15	31	0.480	0.012	50	46	0.531	0.008	7	14	0.504	0.021	4	2	0.486	0.035	11	12	0.498	0.018	37	49
chrI	69417	G	T	4	10	0.523	0.033	2	0	0.500	0.354	0	0	0.500	0.210	0	0	0.500	0.354	81	89	0.507	0.006	15	14	0.503	0.017	31	30	0.478	0.012	34	36	0.529	0.008	8	13	0.505	0.021	7	2	0.486	0.035	9	10	0.494	0.018	37	34
chrI	69603	T	C	2	2	0.523	0.033	0	0	0.500	0.354	0	0	0.500	0.210	0	0	0.500	0.354	38	29	0.507	0.006	0	2	0.503	0.017	8	7	0.478	0.012	23	21	0.529	0.008	1	1	0.505	0.021	0	1	0.486	0.035	1	2	0.494	0.018	15	6
chrI	69675	G	A	2	0	0.523	0.033	0	0	0.500	0.354	0	0	0.500	0.210	0	0	0.500	0.354	30	24	0.507	0.006	0	1	0.503	0.017	5	3	0.478	0.012	16	19	0.529	0.008	1	1	0.505	0.021	0	2	0.486	0.035	6	0	0.494	0.018	7	2
chrI	69678	A	G	2	0	0.523	0.033	0	0	0.500	0.354	0	0	0.500	0.210	0	0	0.500	0.354	30	24	0.507	0.006	0	1	0.503	0.017	5	3	0.478	0.012	16	19	0.529	0.008	1	1	0.505	0.021	0	2	0.486	0.035	6	0	0.494	0.018	7	2
chrI	69759	G	A	0	0	0.523	0.033	0	0	0.500	0.354	0	0	0.500	0.210	0	0	0.500	0.354	23	19	0.507	0.006	3	0	0.503	0.017	1	2	0.478	0.012	19	13	0.529	0.008	1	1	0.505	0.021	0	0	0.486	0.035	1	1	0.494	0.018	12	4
chrI	70024	T	C	5	3	0.521	0.033	0	0	0.500	0.354	0	0	0.500	0.210	0	0	0.500	0.354	45	43	0.506	0.006	14	7	0.503	0.017	13	34	0.476	0.012	31	24	0.528	0.008	7	7	0.505	0.021	2	4	0.486	0.035	11	11	0.495	0.018	25	22
chrI	70045	A	G	4	2	0.521	0.033	0	0	0.500	0.354	0	0	0.500	0.210	0	0	0.500	0.354	40	53	0.506	0.006	15	7	0.503	0.017	16	33	0.476	0.012	35	32	0.528	0.008	8	9	0.505	0.021	4	4	0.486	0.035	9	12	0.495	0.018	23	17
chrI	70071	C	T	4	2	0.521	0.033	0	0	0.500	0.354	0	0	0.500	0.210	0	0	0.500	0.354	42	54	0.506	0.006	16	7	0.503	0.017	11	31	0.476	0.012	27	32	0.528	0.008	8	10	0.505	0.021	4	1	0.486	0.035	7	11	0.495	0.018	27	15
chrI	70280	A	G	0	2	0.521	0.034	0	0	0.500	0.354	0	0	0.500	0.210	0	0	0.500	0.354	24	37	0.507	0.006	1	2	0.505	0.017	10	6	0.478	0.012	18	19	0.529	0.008	7	1	0.505	0.021	1	2	0.486	0.035	2	5	0.494	0.018	14	10
chrI	71601	G	A	0	0	0.519	0.034	0	0	0.500	0.354	0	0	0.500	0.230	0	0	0.500	0.354	8	13	0.507	0.006	0	2	0.505	0.018	0	2	0.476	0.013	8	6	0.531	0.008	0	1	0.503	0.022	0	0	0.485	0.036	0	4	0.492	0.019	0	4
chrI	75211	T	C	2	5	0.522	0.039	0	0	0.500	0.354	0	2	0.500	0.230	0	0	0.500	0.354	45	47	0.506	0.007	6	7	0.504	0.019	15	16	0.466	0.014	25	27	0.532	0.009	10	10	0.490	0.024	2	4	0.484	0.038	13	7	0.498	0.021	19	18
chrI	76368	G	C	0	0	0.516	0.042	0	0	0.500	0.354	0	0	0.500	0.231	0	0	0.500	0.354	43	24	0.509	0.007	2	4	0.511	0.020	12	7	0.471	0.015	19	14	0.538	0.009	2	3	0.488	0.025	1	2	0.467	0.041	9	3	0.498	0.022	16	21
chrI	76386	G	A	0	0	0.516	0.042	0	0	0.500	0.354	0	0	0.500	0.231	0	0	0.500	0.354	41	27	0.509	0.007	1	4	0.511	0.020	12	8	0.471	0.015	18	19	0.538	0.009	2	3	0.488	0.025	2	2	0.467	0.041	10	4	0.498	0.022	13	19
chrI	76417	T	C	0	0	0.516	0.042	0	1	0.500	0.354	0	0	0.500	0.231	0	0	0.500	0.354	38	31	0.509	0.007	2	3	0.511	0.020	9	8	0.471	0.015	19	22	0.539	0.009	3	3	0.488	0.026	3	2	0.469	0.041	11	5	0.497	0.022	14	23
chrI	76456	G	A	3	0	0.516	0.042	0	2	0.500	0.354	0	0	0.500	0.231	0	0	0.500	0.354	35	32	0.509	0.007	3	5	0.511	0.020	11	8	0.471	0.015	22	21	0.539	0.009	1	3	0.488	0.026	3	2	0.469	0.041	12	8	0.497	0.022	12	18
chrI	76496	A	G	4	0	0.516	0.042	0	2	0.500	0.354	0	0	0.500	0.231	0	0	0.500	0.354	31	28	0.509	0.007	4	6	0.511	0.020	10	13	0.471	0.015	28	24	0.539	0.009	5	3	0.488	0.026	2	1	0.469	0.041	6	2	0.497	0.022	15	15
chrI	76497	A	G	4	0	0.516	0.042	0	2	0.500	0.354	0	0	0.500	0.231	0	0	0.500	0.354	31	28	0.509	0.007	4	6	0.511	0.020	10	13	0.471	0.015	28	24	0.539	0.009	5	3	0.488	0.026	2	1	0.469	0.041	6	2	0.497	0.022	15	15
chrI	77115	G	T	2	0	0.516	0.042	0	0	0.500	0.354	0	0	0.500	0.231	0	0	0.500	0.354	16	15	0.510	0.007	0	1	0.512	0.020	3	6	0.472	0.015	12	13	0.540	0.009	1	0	0.490	0.026	0	2	0.461	0.042	0	4	0.498	0.022	13	6
chrI	80108	G	C	4	3	0.509	0.047	0	2	0.500	0.354	0	0	0.500	0.295	0	0	0.500	0.354	42	49	0.514	0.008	7	3	0.537	0.023	8	10	0.472	0.016	37	15	0.537	0.010	5	1	0.483	0.029	4	1	0.471	0.046	5	6	0.491	0.023	6	16
chrI	81442	G	A	1	0	0.510	0.051	0	0	0.500	0.354	2	0	0.500	0.294	0	0	0.500	0.354	82	67	0.518	0.009	16	7	0.557	0.025	11	7	0.471	0.017	46	50	0.531	0.011	4	4	0.475	0.030	3	0	0.466	0.050	6	7	0.487	0.025	44	15
chrI	82379	G	A	2	3	0.501	0.055	0	0	0.500	0.354	0	0	0.500	0.294	0	0	0.500	0.354	72	52	0.517	0.009	16	10	0.555	0.025	26	19	0.477	0.018	54	42	0.530	0.011	9	5	0.469	0.031	6	6	0.468	0.052	6	11	0.489	0.026	45	34
chrI	85480	C	T	7	2	0.510	0.059	0	0	0.500	0.354	0	0	0.500	0.294	0	0	0.500	0.354	47	47	0.520	0.010	8	7	0.568	0.026	24	11	0.471	0.019	30	19	0.534	0.012	8	9	0.473	0.033	0	0	0.453	0.056	9	8	0.486	0.027	20	18
chrI	85751	C	T	0	0	0.509	0.056	0	0	0.500	0.354	0	0	0.500	0.294	0	0	0.500	0.354	21	26	0.519	0.010	1	0	0.570	0.027	9	2	0.478	0.019	23	13	0.533	0.012	2	3	0.478	0.033	0	2	0.454	0.056	1	1	0.489	0.027	5	15
chrI	87467	T	A	2	2	0.498	0.057	0	0	0.500	0.354	0	0	0.500	0.294	0	0	0.500	0.354	67	58	0.517	0.009	9	4	0.570	0.026	17	13	0.488	0.019	41	39	0.532	0.011	1	5	0.483	0.032	0	2	0.466	0.055	4	4	0.486	0.026	39	42
chrI	88173	C	A	0	3	0.483	0.056	0	1	0.500	0.354	0	1	0.500	0.293	0	0	0.500	0.354	31	37	0.519	0.009	4	4	0.570	0.026	11	10	0.495	0.019	34	19	0.529	0.011	1	1	0.476	0.032	0	0	0.461	0.053	2	3	0.488	0.026	15	27
chrI	88212	C	T	0	2	0.483	0.056	0	2	0.500	0.354	0	0	0.500	0.293	0	0	0.500	0.354	36	30	0.519	0.009	6	3	0.570	0.026	13	11	0.495	0.019	31	20	0.529	0.011	2	4	0.476	0.032	0	0	0.461	0.053	0	4	0.488	0.026	16	29
chrI	88393	A	C	1	0	0.487	0.056	0	0	0.500	0.354	0	0	0.500	0.293	2	0	0.500	0.354	26	19	0.520	0.009	2	4	0.573	0.026	2	4	0.496	0.019	28	21	0.529	0.011	3	0	0.480	0.033	2	0	0.461	0.053	5	1	0.490	0.026	12	8
chrI	88638	A	G	1	1	0.482	0.058	0	0	0.500	0.354	0	1	0.500	0.293	0	0	0.500	0.354	32	31	0.522	0.010	9	1	0.573	0.027	10	10	0.502	0.019	34	20	0.532	0.012	4	4	0.478	0.033	0	0	0.471	0.054	3	2	0.493	0.027	19	15
chrI	88645	G	C	1	1	0.482	0.058	0	0	0.500	0.354	0	2	0.500	0.293	0	0	0.500	0.354	39	32	0.522	0.010	8	1	0.573	0.027	12	11	0.502	0.019	35	17	0.532	0.012	2	4	0.478	0.033	0	0	0.471	0.054	3	2	0.493	0.027	21	15
chrI	88782	G	A	1	2	0.482	0.058	0	0	0.500	0.354	2	2	0.500	0.293	0	0	0.500	0.354	44	55	0.518	0.009	8	9	0.570	0.026	19	11	0.500	0.019	34	33	0.533	0.011	11	5	0.486	0.032	4	2	0.470	0.052	12	12	0.496	0.026	37	19
chrI	88812	A	G	0	2	0.482	0.058	0	0	0.500	0.354	2	2	0.500	0.293	0	0	0.500	0.354	41	55	0.518	0.009	9	12	0.570	0.026	18	14	0.500	0.019	40	37	0.533	0.011	12	5	0.486	0.032	3	4	0.470	0.052	12	13	0.496	0.026	37	21
chrI	89010	T	C	2	2	0.482	0.058	0	0	0.500	0.354	0	0	0.500	0.293	0	0	0.500	0.354	48	36	0.518	0.009	7	3	0.570	0.026	18	14	0.500	0.019	31	31	0.533	0.011	2	7	0.486	0.032	3	4	0.470	0.052	6	6	0.496	0.026	20	14
chrI	89060	C	T	2	3	0.482	0.058	0	0	0.500	0.354	0	0	0.500	0.293	0	0	0.500	0.354	46	39	0.518	0.009	5	7	0.570	0.026	7	11	0.500	0.019	38	36	0.533	0.011	0	2	0.486	0.032	3	2	0.470	0.052	9	4	0.496	0.026	20	11
chrI	89070	G	A	2	2	0.482	0.058	0	0	0.500	0.354	0	0	0.500	0.293	0	0	0.500	0.354	50	40	0.518	0.009	6	7	0.570	0.026	3	8	0.500	0.019	44	33	0.533	0.011	1	0	0.486	0.032	1	3	0.470	0.052	9	4	0.496	0.026	19	14
chrI	89266	A	C	0	2	0.482	0.058	0	0	0.500	0.354	0	1	0.500	0.293	0	0	0.500	0.354	42	25	0.518	0.009	4	8	0.570	0.026	2	6	0.500	0.019	29	24	0.533	0.011	2	2	0.486	0.032	0	0	0.470	0.052	5	5	0.496	0.026	16	19
chrI	89268	T	C	0	2	0.482	0.058	0	0	0.500	0.354	0	1	0.500	0.293	0	0	0.500	0.354	42	25	0.518	0.009	4	8	0.570	0.026	2	6	0.500	0.019	29	24	0.533	0.011	2	2	0.486	0.032	0	0	0.470	0.052	5	5	0.496	0.026	16	19
chrI	89334	T	C	0	0	0.482	0.058	0	0	0.500	0.354	0	1	0.500	0.293	0	0	0.500	0.354	49	29	0.518	0.009	6	12	0.570	0.026	2	9	0.500	0.019	32	27	0.533	0.011	5	0	0.486	0.032	2	2	0.470	0.052	7	6	0.496	0.026	21	23
chrI	89430	C	T	0	3	0.482	0.058	0	0	0.500	0.354	0	2	0.500	0.293	0	0	0.500	0.354	61	32	0.518	0.009	10	10	0.570	0.026	8	16	0.500	0.019	25	18	0.533	0.011	2	0	0.486	0.032	0	2	0.470	0.052	8	7	0.496	0.026	18	21
chrI	89433	A	G	0	3	0.482	0.058	0	0	0.500	0.354	0	2	0.500	0.293	0	0	0.500	0.354	61	32	0.518	0.009	10	10	0.570	0.026	8	16	0.500	0.019	25	18	0.533	0.011	2	0	0.486	0.032	0	2	0.470	0.052	8	7	0.496	0.026	18	21
chrI	89472	A	G	3	5	0.482	0.058	0	0	0.500	0.354	0	0	0.500	0.293	0	0	0.500	0.354	58	44	0.518	0.009	11	11	0.570	0.026	5	16	0.500	0.019	21	22	0.533	0.011	5	0	0.486	0.032	0	0	0.470	0.052	10	8	0.496	0.026	18	17
chrI	89484	C	G	2	7	0.482	0.058	0	0	0.500	0.354	0	0	0.500	0.293	0	0	0.500	0.354	58	47	0.518	0.009	10	12	0.570	0.026	4	13	0.500	0.019	27	22	0.533	0.011	4	0	0.486	0.032	0	0	0.470	0.052	10	6	0.496	0.026	21	20
chrI	89494	A	G	2	7	0.482	0.058	0	0	0.500	0.354	0	0	0.500	0.293	0	0	0.500	0.354	54	50	0.518	0.009	10	11	0.570	0.026	4	10	0.500	0.019	28	23	0.533	0.011	4	0	0.486	0.032	0	0	0.470	0.052	9	5	0.496	0.026	20	19
chrI	89561	T	C	2	6	0.482	0.058	0	0	0.500	0.354	0	0	0.500	0.293	0	0	0.500	0.354	45	64	0.518	0.009	7	7	0.570	0.026	10	13	0.500	0.019	33	28	0.533	0.011	9	7	0.486	0.032	3	6	0.470	0.052	8	7	0.496	0.026	18	36
chrI	89616	G	C	2	3	0.482	0.058	0	0	0.500	0.354	0	0	0.500	0.293	0	0	0.500	0.354	47	70	0.518	0.009	5	3	0.570	0.026	12	13	0.500	0.019	43	35	0.533	0.011	11	7	0.486	0.032	3	1	0.470	0.052	5	15	0.496	0.026	15	48
chrI	89679	T	A	1	2	0.482	0.058	0	0	0.500	0.354	0	0	0.500	0.293	0	0	0.500	0.354	53	60	0.518	0.009	6	0	0.570	0.026	9	15	0.500	0.019	39	36	0.533	0.011	11	4	0.486	0.032	1	0	0.470	0.052	8	12	0.496	0.026	19	33
chrI	89705	T	C	1	3	0.482	0.058	0	0	0.500	0.354	0	0	0.500	0.293	0	0	0.500	0.354	58	56	0.518	0.009	5	2	0.570	0.026	7	18	0.500	0.019	35	34	0.533	0.011	10	4	0.486	0.032	3	0	0.470	0.052	7	11	0.496	0.026	19	31
chrI	89805	C	T	5	2	0.482	0.058	0	0	0.500	0.354	0	0	0.500	0.293	0	0	0.500	0.354	66	60	0.518	0.009	17	17	0.570	0.026	21	15	0.500	0.019	39	36	0.533	0.011	5	7	0.486	0.032	2	2	0.470	0.052	2	12	0.496	0.026	26	32
chrI	89979	A	G	4	1	0.482	0.058	0	0	0.500	0.354	0	0	0.500	0.293	0	0	0.500	0.354	48	32	0.517	0.010	7	3	0.569	0.027	4	5	0.504	0.019	30	32	0.534	0.011	2	2	0.489	0.033	0	2	0.468	0.053	4	6	0.497	0.027	24	12
chrI	90064	G	T	3	0	0.482	0.058	0	0	0.500	0.354	0	0	0.500	0.293	0	0	0.500	0.354	29	27	0.517	0.010	4	7	0.569	0.027	8	5	0.504	0.019	18	20	0.534	0.011	12	4	0.489	0.033	4	0	0.468	0.053	2	7	0.497	0.027	19	11
chrI	90330	G	T	0	2	0.482	0.058	0	0	0.500	0.354	0	0	0.500	0.293	0	0	0.500	0.354	22	13	0.517	0.010	1	3	0.569	0.027	5	4	0.504	0.019	12	13	0.534	0.011	1	1	0.489	0.033	2	0	0.468	0.053	6	2	0.497	0.027	9	10
chrI	94472	G	A	2	0	0.455	0.055	0	0	0.500	0.354	0	0	0.500	0.256	0	0	0.500	0.354	24	14	0.517	0.009	1	0	0.572	0.027	2	3	0.534	0.019	17	17	0.529	0.011	2	0	0.494	0.033	0	0	0.458	0.051	1	4	0.512	0.027	10	10
chrI	99148	C	T	4	1	0.457	0.053	0	0	0.500	0.354	0	0	0.500	0.255	0	0	0.500	0.354	34	40	0.506	0.009	6	5	0.580	0.026	22	18	0.531	0.019	44	35	0.523	0.011	4	6	0.503	0.033	0	0	0.469	0.053	4	4	0.499	0.027	20	16
chrI	99471	A	G	4	2	0.446	0.052	0	0	0.500	0.354	0	0	0.500	0.255	0	0	0.500	0.354	30	29	0.508	0.009	10	7	0.579	0.026	9	11	0.534	0.018	32	25	0.520	0.011	4	3	0.503	0.033	2	2	0.469	0.053	4	9	0.501	0.027	15	24
chrI	106800	T	C	4	4	0.437	0.055	1	0	0.500	0.354	2	0	0.500	0.254	0	0	0.500	0.354	50	51	0.504	0.010	2	5	0.567	0.028	13	7	0.535	0.020	29	39	0.515	0.012	4	2	0.495	0.034	2	0	0.465	0.055	9	7	0.513	0.028	19	25
chrI	107538	G	A	1	7	0.437	0.055	0	1	0.500	0.354	1	3	0.500	0.254	0	0	0.500	0.354	90	81	0.504	0.010	10	14	0.569	0.029	25	16	0.535	0.020	64	59	0.513	0.012	5	6	0.496	0.035	3	2	0.465	0.055	16	14	0.512	0.029	38	44
chrI	107970	A	G	2	4	0.437	0.055	0	0	0.500	0.354	1	1	0.500	0.254	0	0	0.500	0.354	48	52	0.504	0.010	10	5	0.569	0.029	19	12	0.543	0.019	53	48	0.512	0.011	4	5	0.499	0.035	0	0	0.467	0.054	6	8	0.509	0.028	24	28
chrI	109000	C	T	4	7	0.449	0.053	0	0	0.500	0.354	0	0	0.500	0.254	0	0	0.500	0.354	95	86	0.508	0.009	20	12	0.569	0.028	24	13	0.536	0.018	59	54	0.509	0.011	8	9	0.496	0.034	5	8	0.469	0.052	14	13	0.508	0.027	51	41
chrI	109735	A	G	9	2	0.441	0.052	0	0	0.500	0.354	1	0	0.500	0.254	0	0	0.500	0.354	80	97	0.513	0.009	12	12	0.576	0.028	30	35	0.539	0.018	60	50	0.502	0.011	15	9	0.503	0.033	4	5	0.473	0.049	24	20	0.505	0.027	44	46
chrI	112136	G	T	2	1	0.460	0.048	0	0	0.500	0.354	0	0	0.500	0.254	0	0	0.500	0.354	61	43	0.505	0.009	9	1	0.578	0.027	10	10	0.554	0.017	37	33	0.499	0.011	7	1	0.504	0.032	3	3	0.471	0.052	5	4	0.522	0.026	23	15
chrI	112237	C	T	1	0	0.460	0.048	0	0	0.500	0.354	0	0	0.500	0.254	0	0	0.500	0.354	51	49	0.505	0.009	5	6	0.578	0.027	12	11	0.554	0.017	45	41	0.499	0.011	6	7	0.504	0.032	2	0	0.471	0.052	5	5	0.522	0.026	29	19
chrI	113132	A	G	1	7	0.462	0.047	0	0	0.500	0.354	5	0	0.500	0.254	0	0	0.500	0.354	68	95	0.505	0.009	13	5	0.578	0.027	30	28	0.552	0.017	47	57	0.500	0.011	6	10	0.504	0.031	3	5	0.469	0.049	21	12	0.524	0.026	59	38
chrI	113135	C	T	1	7	0.462	0.047	0	0	0.500	0.354	5	0	0.500	0.254	0	0	0.500	0.354	68	95	0.505	0.009	13	5	0.578	0.027	30	28	0.552	0.017	47	57	0.500	0.011	6	10	0.504	0.031	3	5	0.469	0.049	21	12	0.524	0.026	59	38
chrI	113207	T	C	6	9	0.462	0.047	0	0	0.500	0.354	3	0	0.500	0.254	0	0	0.500	0.354	85	95	0.504	0.009	25	15	0.581	0.027	27	30	0.552	0.017	54	56	0.499	0.011	5	10	0.507	0.031	3	4	0.466	0.048	20	14	0.528	0.026	61	44
chrI	113326	C	G	9	7	0.462	0.047	2	0	0.500	0.354	0	0	0.500	0.254	0	0	0.500	0.354	91	98	0.504	0.009	28	22	0.581	0.027	43	24	0.552	0.017	73	78	0.499	0.011	7	15	0.507	0.031	13	5	0.466	0.048	16	12	0.528	0.026	67	53
chrI	114076	C	T	5	14	0.463	0.046	0	0	0.500	0.354	2	1	0.500	0.254	0	0	0.500	0.354	156	155	0.506	0.009	39	25	0.580	0.027	77	39	0.551	0.017	66	76	0.497	0.010	13	15	0.512	0.030	6	10	0.466	0.048	31	15	0.527	0.025	67	85
chrI	114652	C	T	7	6	0.463	0.046	0	0	0.500	0.354	2	0	0.500	0.254	0	0	0.500	0.354	103	110	0.508	0.008	10	9	0.580	0.027	29	28	0.550	0.016	57	51	0.497	0.010	4	9	0.520	0.029	6	8	0.468	0.047	13	18	0.522	0.025	59	45
chrI	114824	C	T	3	3	0.463	0.046	0	0	0.500	0.354	0	0	0.500	0.254	0	0	0.500	0.354	76	83	0.510	0.008	16	22	0.581	0.026	18	30	0.551	0.016	57	58	0.495	0.010	10	3	0.520	0.029	5	1	0.477	0.046	15	12	0.523	0.024	48	38
chrI	116327	T	C	0	8	0.457	0.042	0	1	0.500	0.354	1	0	0.500	0.229	0	0	0.500	0.354	47	36	0.511	0.008	1	10	0.580	0.024	15	14	0.552	0.016	34	36	0.493	0.010	10	9	0.518	0.028	0	0	0.479	0.044	3	8	0.519	0.024	25	27
chrI	119344	G	A	0	9	0.462	0.041	0	0	0.500	0.354	0	0	0.500	0.229	0	0	0.500	0.354	56	80	0.514	0.008	11	7	0.582	0.022	17	16	0.551	0.015	47	42	0.489	0.009	9	6	0.519	0.026	1	0	0.485	0.042	7	6	0.520	0.023	44	36
chrI	119350	A	G	0	9	0.462	0.041	0	0	0.500	0.354	0	0	0.500	0.229	0	0	0.500	0.354	56	80	0.519	0.008	11	7	0.583	0.022	17	16	0.551	0.014	47	42	0.489	0.009	9	6	0.523	0.025	1	0	0.483	0.041	7	6	0.520	0.023	44	36
chrI	119404	G	C	2	2	0.462	0.041	0	0	0.500	0.354	0	0	0.500	0.229	0	0	0.500	0.354	43	81	0.519	0.008	9	5	0.583	0.022	23	18	0.551	0.014	45	47	0.489	0.009	6	6	0.523	0.025	1	0	0.483	0.041	6	6	0.520	0.023	36	32
chrI	119460	G	A	1	2	0.462	0.041	0	0	0.500	0.354	0	0	0.500	0.229	0	0	0.500	0.354	71	79	0.519	0.008	11	5	0.583	0.022	26	18	0.551	0.014	36	50	0.489	0.009	2	10	0.523	0.025	1	0	0.483	0.041	13	4	0.520	0.023	35	45
chrI	119659	T	G	0	0	0.462	0.041	0	0	0.500	0.354	0	0	0.500	0.229	0	2	0.500	0.354	25	47	0.519	0.008	5	5	0.583	0.022	4	11	0.551	0.014	6	18	0.489	0.009	0	1	0.523	0.025	0	0	0.483	0.041	3	3	0.520	0.023	11	17
chrI	119951	T	C	0	0	0.462	0.041	0	0	0.500	0.354	0	0	0.500	0.229	0	0	0.500	0.354	21	33	0.519	0.008	0	6	0.583	0.022	6	7	0.551	0.014	14	33	0.489	0.009	0	1	0.523	0.025	0	4	0.483	0.041	2	2	0.520	0.023	11	12
chrI	120347	C	T	1	5	0.468	0.040	0	0	0.500	0.354	0	0	0.500	0.229	0	0	0.500	0.354	40	26	0.520	0.007	11	3	0.584	0.022	11	6	0.552	0.014	20	28	0.492	0.009	0	4	0.525	0.025	2	0	0.483	0.040	6	4	0.517	0.023	21	18
chrI	120378	G	A	2	6	0.468	0.040	0	0	0.500	0.354	0	0	0.500	0.229	0	0	0.500	0.354	34	32	0.520	0.007	8	1	0.584	0.022	8	7	0.552	0.014	20	26	0.492	0.009	1	3	0.525	0.025	1	0	0.483	0.040	6	4	0.517	0.023	28	15
chrI	124433	A	G	3	0	0.470	0.039	0	0	0.500	0.354	0	0	0.500	0.229	0	0	0.500	0.354	20	0	0.523	0.007	1	0	0.586	0.021	4	0	0.551	0.014	12	0	0.487	0.009	0	0	0.527	0.025	1	0	0.484	0.040	0	0	0.519	0.022	11	0
chrI	128911	C	A	11	6	0.462	0.038	0	0	0.500	0.354	0	0	0.500	0.229	0	0	0.500	0.354	104	101	0.523	0.007	9	21	0.580	0.020	60	29	0.546	0.014	53	51	0.484	0.009	5	4	0.524	0.024	2	2	0.487	0.040	24	28	0.519	0.022	60	47
chrI	129476	A	G	5	3	0.460	0.038	0	0	0.500	0.354	2	0	0.500	0.229	0	0	0.500	0.354	83	59	0.523	0.007	13	10	0.585	0.021	22	31	0.542	0.014	42	45	0.482	0.009	8	11	0.526	0.025	3	3	0.484	0.041	8	9	0.519	0.023	28	39
chrI	129517	T	C	4	1	0.460	0.038	0	0	0.500	0.354	2	0	0.500	0.229	0	0	0.500	0.354	70	66	0.523	0.007	12	5	0.585	0.021	15	23	0.542	0.014	36	36	0.482	0.009	4	8	0.526	0.025	4	8	0.484	0.041	11	7	0.519	0.023	20	36
chrI	130254	T	C	1	14	0.462	0.038	0	0	0.500	0.354	2	0	0.500	0.254	0	0	0.500	0.354	100	81	0.526	0.007	29	6	0.584	0.021	31	33	0.540	0.014	46	61	0.483	0.009	15	7	0.526	0.025	10	6	0.487	0.040	15	17	0.519	0.023	74	39
chrI	130267	A	G	2	13	0.462	0.038	0	0	0.500	0.354	3	0	0.500	0.254	0	0	0.500	0.354	84	73	0.525	0.007	25	8	0.584	0.021	28	28	0.540	0.014	38	51	0.483	0.009	13	6	0.526	0.025	8	6	0.487	0.040	16	12	0.519	0.023	72	32
chrI	130292	C	T	3	10	0.462	0.038	0	0	0.500	0.354	4	0	0.500	0.254	0	0	0.500	0.354	91	82	0.525	0.007	25	13	0.584	0.021	26	30	0.540	0.014	37	53	0.483	0.009	12	6	0.526	0.025	9	7	0.487	0.040	21	15	0.519	0.023	80	37
chrI	130362	C	T	4	7	0.462	0.038	0	0	0.500	0.354	4	0	0.500	0.254	0	0	0.500	0.354	100	71	0.525	0.007	25	17	0.584	0.021	35	30	0.540	0.014	37	48	0.483	0.009	7	7	0.526	0.025	12	8	0.487	0.040	20	13	0.519	0.023	70	56
chrI	130776	C	G	0	0	0.462	0.038	0	0	0.500	0.354	0	2	0.500	0.254	0	0	0.500	0.354	58	40	0.526	0.007	4	3	0.582	0.021	15	6	0.540	0.014	36	32	0.483	0.009	2	0	0.528	0.024	3	5	0.493	0.039	3	5	0.517	0.023	27	20
chrI	130975	G	A	2	3	0.465	0.039	0	0	0.500	0.354	0	0	0.500	0.254	0	0	0.500	0.354	55	78	0.526	0.007	7	4	0.581	0.021	25	23	0.537	0.014	37	44	0.482	0.009	6	5	0.530	0.025	0	2	0.497	0.040	4	9	0.517	0.023	27	33
chrI	131539	C	T	2	2	0.463	0.039	0	0	0.500	0.354	1	0	0.500	0.229	0	0	0.500	0.354	104	92	0.527	0.007	12	18	0.582	0.021	49	23	0.538	0.014	56	59	0.481	0.009	7	13	0.525	0.025	1	6	0.497	0.040	14	7	0.521	0.023	48	37
chrI	131635	T	C	6	4	0.463	0.039	0	0	0.500	0.354	0	2	0.500	0.229	0	0	0.500	0.354	99	116	0.527	0.007	17	20	0.582	0.021	40	30	0.538	0.014	48	48	0.481	0.009	6	8	0.525	0.025	2	6	0.497	0.040	18	9	0.521	0.023	56	45
chrI	131980	C	T	3	0	0.460	0.038	0	0	0.500	0.354	0	0	0.500	0.228	0	0	0.500	0.354	46	62	0.531	0.007	6	4	0.581	0.021	11	8	0.534	0.014	25	29	0.480	0.009	0	11	0.524	0.024	1	4	0.501	0.039	10	4	0.519	0.022	21	13
chrI	132012	C	T	3	0	0.460	0.038	0	0	0.500	0.354	0	0	0.500	0.228	0	0	0.500	0.354	39	47	0.531	0.007	4	4	0.581	0.021	9	7	0.534	0.014	20	30	0.480	0.009	0	5	0.524	0.024	0	0	0.501	0.039	4	5	0.519	0.022	12	11
chrI	132189	A	C	3	2	0.460	0.038	0	0	0.500	0.354	0	0	0.500	0.228	0	0	0.500	0.354	65	65	0.531	0.007	19	6	0.581	0.021	16	18	0.534	0.014	35	41	0.480	0.009	8	5	0.525	0.024	6	5	0.501	0.039	14	12	0.520	0.022	57	32
chrI	132423	A	G	4	5	0.460	0.038	0	0	0.500	0.354	0	0	0.500	0.228	0	0	0.500	0.354	93	85	0.531	0.007	7	12	0.581	0.021	22	26	0.534	0.014	51	47	0.480	0.009	4	11	0.525	0.024	2	6	0.501	0.039	16	12	0.520	0.022	50	45
chrI	132468	T	C	6	8	0.460	0.038	0	0	0.500	0.354	0	0	0.500	0.228	0	0	0.500	0.354	78	78	0.531	0.007	15	11	0.581	0.021	33	17	0.534	0.014	37	52	0.480	0.009	5	6	0.525	0.024	5	7	0.501	0.039	11	13	0.520	0.022	30	42
chrI	132618	A	G	6	9	0.460	0.038	0	0	0.500	0.354	2	4	0.500	0.228	0	0	0.500	0.354	53	55	0.531	0.007	12	9	0.581	0.021	18	20	0.534	0.014	28	28	0.480	0.009	5	10	0.525	0.024	5	6	0.501	0.039	9	11	0.520	0.022	37	30
chrI	132723	G	A	2	3	0.459	0.037	0	0	0.500	0.354	0	2	0.500	0.228	0	0	0.500	0.354	32	22	0.533	0.007	3	10	0.580	0.020	11	9	0.534	0.014	28	17	0.479	0.009	3	3	0.525	0.024	6	1	0.501	0.039	4	8	0.517	0.022	17	7
chrI	132831	A	G	0	0	0.459	0.037	0	0	0.500	0.354	0	2	0.500	0.228	0	0	0.500	0.354	22	20	0.533	0.007	2	1	0.580	0.020	7	4	0.534	0.014	23	14	0.479	0.009	0	3	0.525	0.024	1	1	0.501	0.039	3	0	0.517	0.022	9	9
chrI	133080	A	G	4	2	0.459	0.037	0	0	0.500	0.354	0	0	0.500	0.228	0	0	0.500	0.354	29	32	0.532	0.007	4	0	0.580	0.020	14	7	0.534	0.014	28	21	0.480	0.009	0	1	0.525	0.024	0	0	0.501	0.039	4	5	0.517	0.022	14	7
chrI	133134	C	T	8	5	0.459	0.037	0	0	0.500	0.354	0	0	0.500	0.228	0	0	0.500	0.354	30	37	0.532	0.007	4	0	0.580	0.020	19	7	0.534	0.014	27	22	0.480	0.009	2	2	0.525	0.024	0	0	0.501	0.039	7	5	0.517	0.022	16	10
chrI	133174	G	A	6	4	0.459	0.037	0	0	0.500	0.354	0	0	0.500	0.228	0	0	0.500	0.354	28	34	0.532	0.007	0	2	0.580	0.020	16	7	0.534	0.014	21	23	0.480	0.009	3	2	0.525	0.024	0	0	0.501	0.039	7	2	0.517	0.022	11	9
chrI	133231	G	T	4	1	0.459	0.037	0	0	0.500	0.354	0	0	0.500	0.228	0	0	0.500	0.354	34	31	0.535	0.007	0	2	0.582	0.021	14	11	0.536	0.014	14	18	0.478	0.009	2	4	0.522	0.024	0	0	0.503	0.040	7	1	0.516	0.022	18	10
chrI	133346	C	T	2	1	0.456	0.037	0	0	0.500	0.354	0	2	0.500	0.228	0	0	0.500	0.354	31	24	0.533	0.007	1	3	0.581	0.021	13	4	0.535	0.014	27	9	0.479	0.009	0	2	0.520	0.024	2	0	0.506	0.040	9	3	0.516	0.022	15	9
chrI	133347	C	T	2	1	0.456	0.037	0	0	0.500	0.354	0	2	0.500	0.228	0	0	0.500	0.354	31	24	0.533	0.007	1	3	0.581	0.021	13	4	0.535	0.014	27	9	0.479	0.009	0	2	0.520	0.024	2	0	0.506	0.040	9	3	0.516	0.022	15	9
chrI	133374	G	A	1	0	0.456	0.037	0	0	0.500	0.354	0	2	0.500	0.228	0	0	0.500	0.354	34	26	0.533	0.007	1	4	0.581	0.021	12	4	0.535	0.014	24	14	0.479	0.009	1	2	0.520	0.024	3	0	0.506	0.040	6	4	0.516	0.022	16	11
chrI	133425	G	C	0	3	0.456	0.037	0	0	0.500	0.354	0	0	0.500	0.228	0	0	0.500	0.354	39	30	0.533	0.007	2	6	0.581	0.021	12	4	0.535	0.014	19	20	0.479	0.009	2	1	0.520	0.024	4	0	0.506	0.040	5	4	0.516	0.022	12	13
chrI	133429	T	G	0	3	0.456	0.037	0	0	0.500	0.354	0	0	0.500	0.228	0	0	0.500	0.354	39	30	0.533	0.007	2	6	0.581	0.021	12	4	0.535	0.014	19	20	0.479	0.009	2	1	0.520	0.024	4	0	0.506	0.040	5	4	0.516	0.022	12	13
chrI	133615	G	A	1	4	0.456	0.037	0	0	0.500	0.354	0	0	0.500	0.228	0	0	0.500	0.354	39	35	0.534	0.007	11	2	0.581	0.021	12	11	0.535	0.014	20	17	0.479	0.009	7	2	0.520	0.024	2	4	0.506	0.040	5	2	0.516	0.022	20	15
chrI	133640	A	G	1	5	0.456	0.037	0	0	0.500	0.354	0	0	0.500	0.228	0	0	0.500	0.354	44	33	0.534	0.007	8	2	0.581	0.021	14	12	0.535	0.014	25	17	0.479	0.009	6	2	0.520	0.024	2	4	0.506	0.040	5	2	0.516	0.022	19	18
chrI	133749	G	A	3	3	0.456	0.037	0	0	0.500	0.354	1	0	0.500	0.228	0	0	0.500	0.354	41	47	0.533	0.007	7	2	0.579	0.020	14	8	0.535	0.014	26	46	0.477	0.009	3	2	0.520	0.024	1	2	0.506	0.040	3	8	0.516	0.022	20	16
chrI	133857	G	A	4	0	0.456	0.037	0	0	0.500	0.354	1	0	0.500	0.228	0	0	0.500	0.354	48	50	0.533	0.007	2	7	0.579	0.020	6	7	0.535	0.014	32	38	0.477	0.009	1	3	0.520	0.024	2	1	0.506	0.040	3	8	0.516	0.022	27	19
chrI	134219	C	T	3	0	0.456	0.037	2	0	0.500	0.354	0	0	0.500	0.228	0	0	0.500	0.354	17	29	0.534	0.007	5	2	0.581	0.021	2	9	0.536	0.014	23	27	0.476	0.009	4	2	0.522	0.024	1	2	0.506	0.040	8	4	0.516	0.022	18	16
chrI	134475	T	C	2	0	0.460	0.037	0	0	0.500	0.354	0	0	0.500	0.228	0	0	0.500	0.354	35	17	0.536	0.007	1	1	0.577	0.021	3	7	0.539	0.014	14	27	0.477	0.009	0	1	0.521	0.024	0	0	0.511	0.041	1	4	0.514	0.022	12	13
chrI	134587	G	A	0	2	0.460	0.037	0	0	0.500	0.354	0	2	0.500	0.228	0	0	0.500	0.354	39	28	0.536	0.007	6	2	0.574	0.020	8	8	0.539	0.014	20	34	0.477	0.009	5	2	0.518	0.024	0	2	0.511	0.040	3	7	0.517	0.022	20	19
chrI	134604	A	G	0	2	0.460	0.037	0	0	0.500	0.354	0	2	0.500	0.228	0	0	0.500	0.354	39	31	0.536	0.007	6	0	0.574	0.020	9	9	0.539	0.014	25	39	0.477	0.009	6	3	0.518	0.024	0	2	0.511	0.040	3	8	0.517	0.022	22	19
chrI	134639	G	A	1	1	0.460	0.037	0	0	0.500	0.354	0	0	0.500	0.228	0	0	0.500	0.354	41	34	0.536	0.007	8	0	0.574	0.020	10	12	0.539	0.014	29	31	0.477	0.009	5	3	0.518	0.024	0	2	0.511	0.040	6	6	0.517	0.022	27	20
chrI	134661	G	A	2	1	0.460	0.037	0	0	0.500	0.354	0	0	0.500	0.228	0	0	0.500	0.354	32	29	0.536	0.007	2	0	0.574	0.020	11	10	0.539	0.014	27	24	0.477	0.009	5	2	0.518	0.024	0	1	0.511	0.040	6	2	0.517	0.022	19	17
chrI	135181	C	T	0	1	0.457	0.037	0	0	0.500	0.354	0	0	0.500	0.228	0	0	0.500	0.354	48	47	0.537	0.007	7	0	0.575	0.020	7	8	0.534	0.014	32	33	0.476	0.009	5	3	0.523	0.024	1	0	0.511	0.039	0	5	0.514	0.022	24	22
chrI	135222	G	A	0	3	0.457	0.037	0	0	0.500	0.354	0	0	0.500	0.228	0	0	0.500	0.354	53	49	0.537	0.007	7	5	0.575	0.020	9	13	0.534	0.014	34	35	0.476	0.009	5	3	0.523	0.024	4	0	0.511	0.039	1	5	0.514	0.022	24	19
chrI	135325	G	C	4	2	0.457	0.037	0	0	0.500	0.354	0	2	0.500	0.228	0	0	0.500	0.354	62	58	0.539	0.007	11	6	0.576	0.020	12	13	0.536	0.013	26	57	0.476	0.008	9	3	0.521	0.024	2	2	0.511	0.039	6	10	0.515	0.022	29	22
chrI	135417	T	A	1	6	0.457	0.037	0	0	0.500	0.354	0	0	0.500	0.228	0	0	0.500	0.354	68	51	0.539	0.007	7	3	0.576	0.020	25	19	0.536	0.013	17	53	0.476	0.008	12	7	0.521	0.024	2	4	0.511	0.039	2	13	0.515	0.022	25	27
chrI	135827	G	A	2	1	0.463	0.038	0	0	0.500	0.354	0	2	0.500	0.253	0	0	0.500	0.354	56	40	0.539	0.007	8	5	0.572	0.020	5	3	0.533	0.013	24	30	0.475	0.008	5	1	0.524	0.024	6	3	0.512	0.040	7	5	0.509	0.022	18	12
chrI	135952	C	T	3	4	0.462	0.038	0	0	0.500	0.354	0	0	0.500	0.253	0	0	0.500	0.354	57	55	0.539	0.007	15	12	0.569	0.020	31	15	0.529	0.013	28	46	0.474	0.008	5	13	0.524	0.024	10	2	0.515	0.040	3	10	0.510	0.022	31	43
chrI	136041	G	A	2	7	0.462	0.038	0	0	0.500	0.354	0	0	0.500	0.253	0	0	0.500	0.354	50	56	0.539	0.007	12	8	0.569	0.020	27	18	0.529	0.013	33	54	0.474	0.008	7	6	0.524	0.024	7	1	0.515	0.040	3	9	0.510	0.022	31	40
chrI	136057	A	G	2	6	0.462	0.038	0	0	0.500	0.354	0	0	0.500	0.253	0	0	0.500	0.354	46	54	0.539	0.007	11	8	0.569	0.020	24	17	0.531	0.013	32	50	0.473	0.008	6	6	0.524	0.024	7	1	0.517	0.040	3	8	0.510	0.022	28	40
chrI	136153	C	G	1	4	0.463	0.037	0	0	0.500	0.354	0	0	0.500	0.228	0	0	0.500	0.354	65	42	0.539	0.007	16	13	0.569	0.020	12	10	0.531	0.013	29	48	0.473	0.008	3	4	0.524	0.024	2	5	0.517	0.040	0	5	0.510	0.022	25	25
chrI	136160	C	T	2	2	0.463	0.037	0	0	0.500	0.354	0	0	0.500	0.228	0	0	0.500	0.354	63	40	0.539	0.007	17	11	0.569	0.020	11	9	0.531	0.013	30	46	0.473	0.008	3	3	0.524	0.024	0	6	0.517	0.040	1	2	0.510	0.022	24	23
chrI	136195	C	T	1	0	0.463	0.037	0	0	0.500	0.354	0	0	0.500	0.228	0	0	0.500	0.354	62	35	0.539	0.007	14	10	0.569	0.020	12	11	0.531	0.013	30	33	0.473	0.008	1	4	0.524	0.024	0	5	0.517	0.040	0	4	0.510	0.022	22	22
chrI	136667	G	A	2	3	0.464	0.037	0	0	0.500	0.354	0	0	0.500	0.209	0	0	0.500	0.354	29	11	0.541	0.007	2	7	0.568	0.020	5	10	0.529	0.013	15	15	0.472	0.008	7	1	0.519	0.024	0	2	0.516	0.039	2	7	0.506	0.022	14	6
chrI	136814	T	C	0	0	0.464	0.037	0	0	0.500	0.354	1	2	0.500	0.209	0	0	0.500	0.354	23	16	0.541	0.007	4	4	0.568	0.020	1	2	0.529	0.013	10	31	0.472	0.008	0	0	0.519	0.024	2	0	0.516	0.039	4	4	0.506	0.022	8	6
chrI	136961	T	C	2	3	0.464	0.037	0	0	0.500	0.354	0	0	0.500	0.209	0	0	0.500	0.354	35	31	0.540	0.007	4	3	0.566	0.020	12	13	0.528	0.013	27	33	0.473	0.008	4	5	0.518	0.024	1	2	0.516	0.039	5	10	0.506	0.022	30	16
chrI	137074	G	C	3	3	0.464	0.037	0	0	0.500	0.354	0	0	0.500	0.209	0	0	0.500	0.354	50	41	0.540	0.007	11	10	0.566	0.020	17	8	0.528	0.013	35	34	0.473	0.008	8	4	0.517	0.024	5	0	0.516	0.039	4	1	0.504	0.022	22	12
chrI	137148	C	G	2	1	0.464	0.037	0	0	0.500	0.354	2	0	0.500	0.209	0	0	0.500	0.354	41	44	0.540	0.007	6	12	0.566	0.020	22	9	0.527	0.013	34	28	0.473	0.008	9	4	0.517	0.024	2	5	0.516	0.039	2	4	0.504	0.022	18	13
chrI	137167	C	A	2	1	0.464	0.037	0	0	0.500	0.354	2	0	0.500	0.209	0	0	0.500	0.354	49	47	0.540	0.007	6	11	0.566	0.020	22	10	0.527	0.013	38	25	0.473	0.008	9	9	0.517	0.024	1	5	0.516	0.039	1	5	0.504	0.022	25	15
chrI	137237	G	A	1	2	0.464	0.037	0	0	0.500	0.354	0	0	0.500	0.209	0	0	0.500	0.354	47	45	0.540	0.007	3	5	0.566	0.020	20	15	0.527	0.013	34	22	0.473	0.008	5	5	0.517	0.024	3	2	0.516	0.039	3	4	0.504	0.022	25	18
chrI	137264	A	G	2	2	0.464	0.037	0	0	0.500	0.354	0	0	0.500	0.209	0	0	0.500	0.354	43	43	0.540	0.007	4	5	0.566	0.020	19	15	0.527	0.013	29	25	0.473	0.008	5	4	0.517	0.024	3	2	0.516	0.039	5	6	0.504	0.022	23	19
chrI	137304	G	T	2	2	0.464	0.037	0	0	0.500	0.354	0	0	0.500	0.209	0	0	0.500	0.354	38	40	0.540	0.007	6	2	0.566	0.020	14	11	0.527	0.013	28	31	0.473	0.008	8	3	0.518	0.024	4	1	0.513	0.038	6	5	0.505	0.021	19	13
chrI	137336	A	G	1	1	0.464	0.037	0	0	0.500	0.354	0	0	0.500	0.209	0	0	0.500	0.354	37	30	0.540	0.007	7	3	0.566	0.020	6	7	0.527	0.013	24	28	0.473	0.008	7	1	0.518	0.024	4	0	0.513	0.038	6	4	0.505	0.021	17	19
chrI	138257	G	A	4	3	0.456	0.036	0	0	0.500	0.354	0	0	0.500	0.209	0	0	0.500	0.354	64	37	0.539	0.007	14	9	0.565	0.019	18	13	0.530	0.013	42	42	0.472	0.008	4	6	0.515	0.023	3	2	0.520	0.037	8	4	0.500	0.021	24	28
chrI	138499	G	A	0	0	0.454	0.036	0	0	0.500	0.354	0	0	0.500	0.209	0	0	0.500	0.354	46	43	0.540	0.007	10	2	0.568	0.019	9	12	0.530	0.013	30	32	0.472	0.008	5	3	0.516	0.023	0	0	0.520	0.037	6	1	0.499	0.021	27	11
chrI	138591	A	G	4	0	0.454	0.036	2	0	0.500	0.354	0	0	0.500	0.209	0	0	0.500	0.354	30	24	0.540	0.007	4	2	0.568	0.019	7	3	0.530	0.013	16	23	0.472	0.008	0	0	0.516	0.023	0	0	0.520	0.037	2	0	0.499	0.021	20	9
chrI	138650	A	G	4	0	0.454	0.036	2	0	0.500	0.354	0	0	0.500	0.209	0	0	0.500	0.354	29	26	0.540	0.007	1	4	0.568	0.019	8	0	0.530	0.013	13	21	0.472	0.008	0	0	0.516	0.023	0	0	0.520	0.037	0	0	0.499	0.021	16	13
chrI	138655	G	A	4	0	0.454	0.036	2	0	0.500	0.354	0	0	0.500	0.209	0	0	0.500	0.354	31	24	0.540	0.007	1	4	0.568	0.019	9	0	0.530	0.013	12	21	0.472	0.008	0	0	0.516	0.023	0	0	0.520	0.037	0	0	0.499	0.021	14	13
chrI	138666	A	G	2	0	0.454	0.036	2	0	0.500	0.354	0	0	0.500	0.209	0	0	0.500	0.354	32	22	0.540	0.007	0	3	0.568	0.019	8	0	0.530	0.013	10	18	0.472	0.008	0	0	0.516	0.023	0	0	0.520	0.037	0	0	0.499	0.021	14	10
chrI	138667	A	G	2	0	0.454	0.036	2	0	0.500	0.354	0	0	0.500	0.209	0	0	0.500	0.354	32	22	0.540	0.007	0	3	0.568	0.019	8	0	0.530	0.013	10	18	0.472	0.008	0	0	0.516	0.023	0	0	0.520	0.037	0	0	0.499	0.021	14	10
chrI	138668	T	G	2	0	0.454	0.036	2	0	0.500	0.354	0	0	0.500	0.209	0	0	0.500	0.354	32	22	0.540	0.007	0	3	0.568	0.019	8	0	0.530	0.013	10	18	0.472	0.008	0	0	0.516	0.023	0	0	0.520	0.037	0	0	0.499	0.021	14	10
chrI	138669	T	C	2	0	0.454	0.036	2	0	0.500	0.354	0	0	0.500	0.209	0	0	0.500	0.354	32	22	0.540	0.007	0	3	0.568	0.019	8	0	0.530	0.013	10	18	0.472	0.008	0	0	0.516	0.023	0	0	0.520	0.037	0	0	0.499	0.021	14	10
chrI	138770	A	G	2	0	0.454	0.036	0	0	0.500	0.354	0	0	0.500	0.209	0	0	0.500	0.354	35	25	0.540	0.007	1	2	0.568	0.019	5	6	0.530	0.013	19	31	0.472	0.008	3	3	0.516	0.023	0	2	0.520	0.037	4	2	0.499	0.021	16	11
chrI	138780	C	T	3	0	0.454	0.036	0	0	0.500	0.354	0	0	0.500	0.209	0	0	0.500	0.354	45	25	0.540	0.007	2	2	0.568	0.019	6	6	0.530	0.013	21	33	0.472	0.008	3	3	0.516	0.023	0	2	0.520	0.037	5	2	0.499	0.021	16	12
chrI	138785	C	T	3	0	0.454	0.036	0	0	0.500	0.354	0	0	0.500	0.209	0	0	0.500	0.354	44	26	0.540	0.007	2	2	0.568	0.019	7	6	0.530	0.013	22	32	0.472	0.008	4	3	0.516	0.023	1	0	0.520	0.037	6	2	0.499	0.021	16	12
chrI	138791	T	C	3	0	0.454	0.036	0	0	0.500	0.354	0	0	0.500	0.209	0	0	0.500	0.354	48	28	0.540	0.007	2	2	0.568	0.019	8	7	0.530	0.013	25	31	0.472	0.008	4	3	0.516	0.023	0	0	0.520	0.037	7	2	0.499	0.021	16	14
chrI	138793	T	C	3	0	0.454	0.036	0	0	0.500	0.354	0	0	0.500	0.209	0	0	0.500	0.354	48	28	0.540	0.007	2	2	0.568	0.019	8	7	0.530	0.013	25	31	0.472	0.008	4	3	0.516	0.023	0	0	0.520	0.037	7	2	0.499	0.021	16	14
chrI	138806	A	T	3	0	0.454	0.036	0	0	0.500	0.354	0	0	0.500	0.209	0	0	0.500	0.354	49	36	0.540	0.007	2	4	0.567	0.019	10	11	0.530	0.013	25	29	0.472	0.008	5	3	0.516	0.023	0	0	0.520	0.037	8	4	0.499	0.021	17	19
chrI	138807	G	A	3	0	0.454	0.036	0	0	0.500	0.354	0	0	0.500	0.209	0	0	0.500	0.354	49	36	0.540	0.007	2	4	0.567	0.019	10	11	0.530	0.013	25	29	0.472	0.008	5	3	0.516	0.023	0	0	0.520	0.037	8	4	0.499	0.021	17	19
chrI	138823	A	G	3	0	0.454	0.036	0	0	0.500	0.354	0	0	0.500	0.209	0	0	0.500	0.354	48	37	0.540	0.007	3	5	0.567	0.019	16	11	0.530	0.013	22	32	0.472	0.008	6	1	0.516	0.023	0	0	0.520	0.037	11	5	0.499	0.021	17	19
chrI	138824	T	C	3	0	0.454	0.036	0	0	0.500	0.354	0	0	0.500	0.209	0	0	0.500	0.354	48	37	0.540	0.007	3	5	0.567	0.019	16	11	0.530	0.013	22	32	0.472	0.008	6	1	0.516	0.023	0	0	0.520	0.037	11	5	0.499	0.021	17	19
chrI	139045	C	G	0	1	0.454	0.036	0	0	0.500	0.354	2	0	0.500	0.209	0	0	0.500	0.354	59	47	0.540	0.007	11	2	0.567	0.019	9	9	0.530	0.013	26	35	0.472	0.008	5	5	0.516	0.023	0	0	0.520	0.037	3	7	0.499	0.021	26	20
chrI	139073	G	A	0	2	0.454	0.036	0	0	0.500	0.354	2	0	0.500	0.209	0	0	0.500	0.354	57	43	0.540	0.007	10	6	0.567	0.019	9	8	0.530	0.013	31	37	0.472	0.008	3	5	0.516	0.023	0	0	0.520	0.037	3	6	0.499	0.021	29	20
chrI	139123	T	C	3	0	0.454	0.036	0	0	0.500	0.354	0	0	0.500	0.209	0	0	0.500	0.354	43	43	0.540	0.007	4	7	0.567	0.019	8	9	0.530	0.013	23	21	0.472	0.008	6	7	0.516	0.023	2	4	0.520	0.037	7	5	0.499	0.021	13	14
chrI	139132	A	T	3	0	0.454	0.036	0	0	0.500	0.354	0	0	0.500	0.209	0	0	0.500	0.354	42	41	0.540	0.007	4	7	0.567	0.019	8	8	0.530	0.013	23	20	0.472	0.008	6	6	0.516	0.023	2	4	0.520	0.037	7	4	0.499	0.021	13	14
chrI	139199	T	A	7	0	0.454	0.036	0	0	0.500	0.354	0	0	0.500	0.209	0	0	0.500	0.354	39	32	0.540	0.007	7	4	0.567	0.019	5	10	0.530	0.013	23	25	0.472	0.008	1	5	0.516	0.023	0	2	0.520	0.037	2	3	0.499	0.021	16	16
chrI	139277	T	C	3	0	0.454	0.036	0	0	0.500	0.354	0	0	0.500	0.209	0	0	0.500	0.354	26	20	0.540	0.007	3	3	0.567	0.019	2	8	0.530	0.013	19	21	0.472	0.008	0	2	0.516	0.023	0	0	0.520	0.037	0	1	0.499	0.021	7	13
chrI	139311	T	C	3	0	0.454	0.036	0	0	0.500	0.354	0	0	0.500	0.209	0	0	0.500	0.354	18	22	0.540	0.007	2	4	0.567	0.019	1	4	0.530	0.013	14	28	0.472	0.008	0	1	0.516	0.023	0	2	0.520	0.037	0	0	0.499	0.021	4	12
chrI	139349	T	C	2	0	0.454	0.036	0	0	0.500	0.354	0	0	0.500	0.209	0	0	0.500	0.354	17	16	0.540	0.007	1	3	0.567	0.019	0	2	0.530	0.013	8	23	0.472	0.008	0	1	0.516	0.023	0	2	0.520	0.037	0	0	0.499	0.021	5	8
chrI	139686	G	A	5	0	0.454	0.036	0	0	0.500	0.354	0	1	0.500	0.209	2	0	0.500	0.354	43	60	0.540	0.007	10	7	0.567	0.019	26	17	0.530	0.013	26	32	0.472	0.008	5	2	0.516	0.023	6	2	0.520	0.037	3	14	0.499	0.021	31	27
chrI	139692	G	A	5	0	0.454	0.036	0	0	0.500	0.354	0	1	0.500	0.209	2	0	0.500	0.354	47	61	0.540	0.007	10	7	0.567	0.019	24	18	0.530	0.013	26	33	0.472	0.008	5	3	0.516	0.023	6	3	0.520	0.037	3	13	0.499	0.021	31	28
chrI	140418	G	A	0	4	0.454	0.036	0	0	0.500	0.354	0	0	0.500	0.209	0	0	0.500	0.354	96	46	0.539	0.007	11	7	0.567	0.019	21	15	0.530	0.013	58	20	0.472	0.008	11	6	0.515	0.023	2	3	0.520	0.037	14	4	0.498	0.021	51	12
chrI	140451	T	C	6	0	0.454	0.036	0	0	0.500	0.354	0	0	0.500	0.209	0	0	0.500	0.354	116	33	0.539	0.007	13	9	0.567	0.019	32	9	0.530	0.013	63	29	0.472	0.008	10	7	0.515	0.023	3	2	0.520	0.037	13	5	0.498	0.021	40	36
chrI	141030	T	A	0	0	0.453	0.036	0	0	0.500	0.354	0	0	0.500	0.209	0	0	0.500	0.354	0	32	0.545	0.007	0	2	0.567	0.019	0	4	0.530	0.013	0	13	0.471	0.008	0	0	0.513	0.023	0	0	0.520	0.037	0	1	0.498	0.021	0	12
chrI	141135	A	T	0	4	0.453	0.036	0	0	0.500	0.354	0	0	0.500	0.209	0	0	0.500	0.354	0	71	0.545	0.007	0	7	0.567	0.019	0	16	0.530	0.013	0	47	0.471	0.008	0	5	0.513	0.024	0	1	0.520	0.037	0	7	0.498	0.021	0	37
chrI	141180	G	A	5	3	0.453	0.036	0	0	0.500	0.354	0	0	0.500	0.209	0	0	0.500	0.354	53	25	0.545	0.007	8	4	0.567	0.019	20	15	0.530	0.013	39	21	0.471	0.008	5	3	0.513	0.024	3	1	0.520	0.037	4	7	0.498	0.021	27	25
chrI	141184	G	C	5	3	0.453	0.036	0	0	0.500	0.354	0	0	0.500	0.209	0	0	0.500	0.354	53	25	0.545	0.007	8	4	0.567	0.019	20	15	0.530	0.013	39	21	0.471	0.008	5	3	0.513	0.024	3	1	0.520	0.037	4	7	0.498	0.021	27	25
chrI	141342	A	G	2	4	0.453	0.036	0	0	0.500	0.354	0	0	0.500	0.209	0	0	0.500	0.354	55	46	0.545	0.007	18	12	0.567	0.019	10	24	0.530	0.013	29	52	0.471	0.008	7	10	0.513	0.024	2	2	0.520	0.037	12	13	0.498	0.021	30	34
chrI	141802	C	T	0	0	0.453	0.036	0	0	0.500	0.354	2	0	0.500	0.209	0	0	0.500	0.354	19	19	0.545	0.007	0	0	0.567	0.019	4	0	0.530	0.013	16	25	0.473	0.008	2	2	0.513	0.024	2	0	0.520	0.037	8	1	0.497	0.021	12	4
chrI	141835	A	G	0	0	0.453	0.036	0	0	0.500	0.354	2	0	0.500	0.209	0	0	0.500	0.354	18	17	0.545	0.007	0	1	0.567	0.019	4	0	0.530	0.013	14	20	0.473	0.008	2	2	0.513	0.024	2	0	0.520	0.037	6	0	0.497	0.021	11	4
chrI	141913	C	T	0	1	0.453	0.036	0	0	0.500	0.354	0	0	0.500	0.209	0	0	0.500	0.354	19	17	0.545	0.007	0	6	0.567	0.019	3	2	0.530	0.013	8	10	0.473	0.008	3	0	0.513	0.024	0	0	0.520	0.037	1	0	0.497	0.021	8	1
chrI	141984	T	C	0	4	0.453	0.036	0	0	0.500	0.354	0	0	0.500	0.209	0	0	0.500	0.354	19	19	0.545	0.007	2	0	0.567	0.019	5	2	0.530	0.013	13	13	0.473	0.008	1	0	0.513	0.024	0	0	0.520	0.037	0	0	0.497	0.021	5	5
chrI	143085	T	C	0	1	0.452	0.036	0	0	0.500	0.354	2	0	0.500	0.209	0	0	0.500	0.354	21	14	0.545	0.007	7	1	0.567	0.019	11	10	0.529	0.013	13	13	0.473	0.008	4	0	0.512	0.024	0	0	0.520	0.037	1	1	0.497	0.021	6	6
chrI	143622	A	G	0	3	0.452	0.036	0	0	0.500	0.354	0	0	0.500	0.209	0	0	0.500	0.354	43	34	0.545	0.007	5	3	0.567	0.019	5	6	0.529	0.013	24	26	0.473	0.008	2	3	0.512	0.024	0	0	0.520	0.037	5	2	0.497	0.021	7	18
chrI	143638	C	A	0	4	0.452	0.036	0	0	0.500	0.354	0	0	0.500	0.209	0	0	0.500	0.354	45	40	0.545	0.007	5	2	0.567	0.019	9	6	0.529	0.013	27	28	0.473	0.008	2	3	0.512	0.024	0	0	0.520	0.037	4	3	0.497	0.021	10	21
chrI	143679	G	A	0	4	0.452	0.036	0	0	0.500	0.354	0	0	0.500	0.209	0	0	0.500	0.354	58	56	0.545	0.007	10	5	0.567	0.019	12	10	0.529	0.013	25	38	0.473	0.008	4	4	0.512	0.024	0	2	0.520	0.037	4	8	0.497	0.021	19	24
chrI	143806	T	C	5	5	0.452	0.036	0	0	0.500	0.354	2	0	0.500	0.209	0	0	0.500	0.354	91	75	0.545	0.007	20	17	0.567	0.019	18	21	0.529	0.013	41	49	0.473	0.008	4	9	0.512	0.024	7	2	0.520	0.037	6	13	0.497	0.021	32	35
chrI	143852	T	C	5	8	0.452	0.036	0	0	0.500	0.354	2	0	0.500	0.209	0	0	0.500	0.354	82	72	0.545	0.007	17	13	0.567	0.019	27	21	0.529	0.013	41	48	0.473	0.008	1	10	0.512	0.024	8	2	0.520	0.037	14	10	0.497	0.021	27	41
chrI	144684	T	C	0	0	0.452	0.036	0	0	0.500	0.354	0	0	0.500	0.209	0	0	0.500	0.354	23	25	0.545	0.007	4	2	0.567	0.019	2	8	0.529	0.013	12	22	0.473	0.008	1	6	0.512	0.024	0	0	0.520	0.037	2	2	0.497	0.021	13	14
chrI	144826	C	G	3	0	0.452	0.036	0	0	0.500	0.354	0	0	0.500	0.209	0	0	0.500	0.354	34	33	0.545	0.007	1	0	0.567	0.019	3	4	0.529	0.013	22	31	0.473	0.008	0	4	0.512	0.024	2	0	0.520	0.037	3	3	0.497	0.021	13	12
chrI	145634	T	C	2	4	0.454	0.036	0	0	0.500	0.354	1	0	0.500	0.209	0	0	0.500	0.354	45	21	0.545	0.007	6	4	0.566	0.019	13	4	0.531	0.013	17	22	0.474	0.008	9	3	0.510	0.023	2	0	0.517	0.036	11	2	0.497	0.021	12	9
chrI	145720	G	A	1	0	0.454	0.036	0	0	0.500	0.354	0	0	0.500	0.209	0	0	0.500	0.354	52	28	0.545	0.007	2	5	0.566	0.019	13	3	0.531	0.013	29	39	0.474	0.008	2	3	0.510	0.023	2	1	0.517	0.036	2	3	0.497	0.021	26	21
chrI	146738	A	G	0	0	0.454	0.036	0	0	0.500	0.354	0	0	0.500	0.208	0	0	0.500	0.354	31	28	0.545	0.007	10	6	0.566	0.019	7	13	0.531	0.013	23	28	0.474	0.008	4	3	0.510	0.023	0	1	0.518	0.036	3	2	0.497	0.021	9	14
chrI	146820	T	C	0	0	0.454	0.036	0	0	0.500	0.354	0	0	0.500	0.208	0	0	0.500	0.354	31	22	0.545	0.007	6	6	0.566	0.019	13	12	0.531	0.013	19	27	0.474	0.008	0	3	0.510	0.023	0	0	0.518	0.036	2	0	0.497	0.021	14	11
chrI	147726	A	G	0	2	0.454	0.036	0	0	0.500	0.354	0	0	0.500	0.208	0	0	0.500	0.354	41	40	0.547	0.007	4	6	0.568	0.019	8	9	0.530	0.013	23	23	0.474	0.008	4	2	0.510	0.023	0	0	0.518	0.036	3	13	0.499	0.021	15	21
chrI	147785	C	G	0	6	0.454	0.036	0	0	0.500	0.354	0	0	0.500	0.208	0	0	0.500	0.354	45	66	0.547	0.007	3	10	0.568	0.019	22	14	0.530	0.013	35	24	0.474	0.008	4	3	0.510	0.023	0	0	0.518	0.036	3	6	0.499	0.021	17	22
chrI	149307	T	C	2	0	0.449	0.035	0	0	0.500	0.354	0	0	0.500	0.208	0	0	0.500	0.354	35	51	0.546	0.006	1	2	0.561	0.018	14	10	0.529	0.012	25	33	0.475	0.008	4	2	0.512	0.022	0	0	0.514	0.035	9	3	0.488	0.020	21	11
chrI	149467	C	T	5	3	0.449	0.035	0	0	0.500	0.354	0	1	0.500	0.208	0	0	0.500	0.354	55	59	0.546	0.006	9	5	0.561	0.018	26	23	0.529	0.012	32	35	0.475	0.008	8	2	0.512	0.022	2	8	0.514	0.035	12	3	0.488	0.020	35	25
chrI	149773	C	T	1	2	0.449	0.035	0	0	0.500	0.354	0	2	0.500	0.208	0	0	0.500	0.354	36	38	0.545	0.006	6	10	0.558	0.018	11	13	0.530	0.012	18	26	0.473	0.008	4	6	0.512	0.022	0	3	0.512	0.035	2	6	0.488	0.020	15	30
chrI	150303	G	A	1	2	0.449	0.035	0	0	0.500	0.354	0	0	0.500	0.208	0	0	0.500	0.354	38	36	0.545	0.006	4	9	0.558	0.018	12	15	0.527	0.012	10	28	0.471	0.008	7	1	0.513	0.022	1	4	0.517	0.034	3	1	0.488	0.020	17	15
chrI	150447	C	T	0	0	0.449	0.035	0	0	0.500	0.354	0	0	0.500	0.208	0	0	0.500	0.354	26	23	0.545	0.006	3	1	0.558	0.018	6	7	0.527	0.012	15	20	0.471	0.008	0	1	0.513	0.022	0	4	0.517	0.034	1	4	0.488	0.020	13	10
chrI	150921	G	A	1	2	0.444	0.035	0	2	0.500	0.354	0	0	0.500	0.208	0	0	0.500	0.354	67	42	0.544	0.006	6	1	0.559	0.018	10	11	0.523	0.012	36	23	0.471	0.008	3	4	0.511	0.022	4	0	0.513	0.034	7	9	0.492	0.020	46	26
chrI	151010	C	T	1	2	0.443	0.035	0	0	0.500	0.354	0	0	0.500	0.208	0	0	0.500	0.354	59	31	0.544	0.006	5	3	0.559	0.018	12	8	0.523	0.012	28	36	0.471	0.008	2	1	0.511	0.022	2	1	0.513	0.034	9	6	0.492	0.020	22	12
chrI	151332	A	C	0	0	0.443	0.035	0	0	0.500	0.354	0	0	0.500	0.208	0	0	0.500	0.354	7	12	0.544	0.006	0	0	0.556	0.018	0	2	0.526	0.013	7	8	0.471	0.008	0	0	0.514	0.022	0	0	0.518	0.035	0	6	0.488	0.020	4	1
chrI	151446	A	C	0	0	0.445	0.035	0	0	0.500	0.354	0	0	0.500	0.208	0	0	0.500	0.354	0	4	0.546	0.006	0	0	0.552	0.018	0	0	0.526	0.012	2	2	0.470	0.008	1	0	0.510	0.022	0	0	0.517	0.035	0	0	0.492	0.020	2	0
chrI	151450	A	T	0	0	0.445	0.035	0	0	0.500	0.354	0	0	0.500	0.208	0	0	0.500	0.354	0	4	0.546	0.006	0	0	0.552	0.018	0	0	0.526	0.012	2	2	0.470	0.008	1	0	0.510	0.022	0	0	0.517	0.035	0	0	0.492	0.020	2	0
chrI	151453	G	A	0	0	0.445	0.035	0	0	0.500	0.354	0	0	0.500	0.208	0	0	0.500	0.354	0	4	0.546	0.006	0	0	0.552	0.018	0	0	0.526	0.012	2	2	0.470	0.008	1	0	0.510	0.022	0	0	0.517	0.035	0	0	0.492	0.020	2	0
chrI	151460	G	C	0	0	0.445	0.035	0	0	0.500	0.354	0	0	0.500	0.208	0	0	0.500	0.354	0	4	0.546	0.006	0	0	0.552	0.018	0	0	0.526	0.012	2	2	0.470	0.008	1	0	0.510	0.022	0	0	0.517	0.035	0	0	0.492	0.020	2	0
chrI	151465	G	A	0	0	0.445	0.035	0	0	0.500	0.354	0	0	0.500	0.208	0	0	0.500	0.354	0	3	0.546	0.006	0	0	0.552	0.018	0	0	0.526	0.012	0	1	0.470	0.008	1	0	0.510	0.022	0	0	0.517	0.035	0	0	0.492	0.020	2	0
chrI	151475	A	G	0	0	0.445	0.035	0	0	0.500	0.354	0	0	0.500	0.208	0	0	0.500	0.354	0	2	0.546	0.006	0	0	0.552	0.018	0	0	0.526	0.012	0	0	0.470	0.008	0	0	0.510	0.022	0	0	0.517	0.035	0	0	0.492	0.020	2	0
chrI	151658	G	C	0	0	0.445	0.035	2	0	0.500	0.354	0	0	0.500	0.208	0	0	0.500	0.354	13	3	0.546	0.006	0	0	0.552	0.018	2	2	0.526	0.012	7	10	0.470	0.008	0	2	0.509	0.022	4	2	0.517	0.035	0	0	0.492	0.020	0	5
chrI	151740	T	C	1	0	0.445	0.035	2	0	0.500	0.354	0	0	0.500	0.208	0	0	0.500	0.354	25	17	0.546	0.006	3	4	0.552	0.018	8	2	0.526	0.012	21	22	0.470	0.008	0	0	0.509	0.022	2	0	0.517	0.035	2	4	0.492	0.020	8	6
chrI	151834	C	A	0	1	0.445	0.035	0	0	0.500	0.354	0	0	0.500	0.208	0	0	0.500	0.354	21	13	0.546	0.006	5	3	0.552	0.018	3	3	0.526	0.012	21	25	0.470	0.008	4	2	0.509	0.022	3	1	0.517	0.035	2	0	0.492	0.020	8	11
chrI	151963	T	A	0	0	0.447	0.035	0	0	0.500	0.354	0	0	0.500	0.208	0	0	0.500	0.354	11	3	0.545	0.006	1	0	0.551	0.019	0	5	0.525	0.013	12	11	0.471	0.008	0	0	0.509	0.023	0	0	0.515	0.035	1	0	0.489	0.021	3	3
chrI	152004	A	G	0	0	0.447	0.035	0	0	0.500	0.354	0	0	0.500	0.208	0	0	0.500	0.354	9	2	0.545	0.006	1	0	0.551	0.019	1	4	0.525	0.013	11	5	0.471	0.008	0	2	0.509	0.023	0	0	0.515	0.035	2	0	0.489	0.021	4	2
chrI	152155	A	G	0	0	0.447	0.035	0	0	0.500	0.354	0	0	0.500	0.208	0	0	0.500	0.354	2	0	0.541	0.006	0	0	0.551	0.018	1	0	0.523	0.013	1	1	0.468	0.008	0	0	0.509	0.023	0	0	0.519	0.036	0	0	0.487	0.020	0	0
chrI	152235	G	A	1	2	0.447	0.035	0	0	0.500	0.354	0	2	0.500	0.208	0	0	0.500	0.354	24	15	0.541	0.006	6	1	0.551	0.018	9	6	0.523	0.013	11	17	0.468	0.008	4	8	0.509	0.023	2	2	0.519	0.036	10	2	0.487	0.020	15	8
chrI	152239	T	C	1	2	0.447	0.035	0	0	0.500	0.354	0	2	0.500	0.208	0	0	0.500	0.354	24	15	0.541	0.006	6	1	0.551	0.018	9	6	0.523	0.013	11	17	0.468	0.008	4	8	0.509	0.023	2	2	0.519	0.036	10	2	0.487	0.020	15	8
chrI	152274	G	A	2	2	0.447	0.035	0	0	0.500	0.354	1	1	0.500	0.208	0	0	0.500	0.354	27	26	0.541	0.006	9	2	0.551	0.018	8	7	0.523	0.013	16	21	0.468	0.008	4	6	0.509	0.023	2	5	0.519	0.036	10	4	0.487	0.020	25	14
chrI	152291	C	T	4	2	0.446	0.035	0	0	0.500	0.354	0	0	0.500	0.208	0	0	0.500	0.354	32	33	0.541	0.006	8	2	0.551	0.018	11	8	0.523	0.013	16	31	0.468	0.008	4	6	0.509	0.023	6	5	0.519	0.036	13	7	0.487	0.020	30	13
chrI	152336	A	G	3	2	0.446	0.035	0	0	0.500	0.354	0	0	0.500	0.208	0	0	0.500	0.354	39	36	0.541	0.006	5	2	0.551	0.018	13	5	0.523	0.013	15	33	0.468	0.008	1	3	0.509	0.023	4	4	0.519	0.036	12	9	0.487	0.020	28	18
chrI	152709	A	G	0	2	0.451	0.036	0	0	0.500	0.354	0	0	0.500	0.208	0	0	0.500	0.354	62	31	0.542	0.006	10	3	0.551	0.019	11	13	0.520	0.013	31	37	0.468	0.008	4	0	0.510	0.023	6	2	0.519	0.036	2	4	0.490	0.021	25	19
chrI	152728	G	A	0	3	0.451	0.036	0	0	0.500	0.354	0	0	0.500	0.208	0	0	0.500	0.354	64	32	0.542	0.006	12	3	0.551	0.019	13	13	0.520	0.013	30	40	0.468	0.008	6	0	0.510	0.023	6	1	0.519	0.036	2	3	0.490	0.021	27	20
chrI	152932	A	G	4	7	0.451	0.036	0	0	0.500	0.354	0	0	0.500	0.208	0	0	0.500	0.354	74	39	0.542	0.006	8	7	0.551	0.019	10	24	0.520	0.013	35	45	0.468	0.008	11	11	0.510	0.023	5	3	0.519	0.036	14	4	0.490	0.021	25	36
chrI	152970	C	T	3	4	0.451	0.036	0	0	0.500	0.354	0	0	0.500	0.208	0	0	0.500	0.354	64	51	0.542	0.006	12	8	0.551	0.019	17	22	0.520	0.013	37	44	0.468	0.008	7	10	0.510	0.023	2	2	0.519	0.036	15	4	0.490	0.021	30	31
chrI	153156	A	T	2	1	0.443	0.036	0	0	0.500	0.354	0	1	0.500	0.208	0	0	0.500	0.354	64	60	0.544	0.007	17	4	0.546	0.019	16	13	0.520	0.013	35	33	0.468	0.008	6	5	0.512	0.023	6	0	0.519	0.036	4	2	0.476	0.021	27	38
chrI	153742	T	C	2	3	0.429	0.035	0	0	0.500	0.354	0	0	0.500	0.208	0	0	0.500	0.354	41	21	0.546	0.007	4	4	0.551	0.019	10	7	0.522	0.013	24	39	0.466	0.008	0	1	0.509	0.023	0	3	0.517	0.036	3	6	0.477	0.021	20	16
chrI	153762	A	G	2	3	0.429	0.035	0	0	0.500	0.354	0	0	0.500	0.208	0	0	0.500	0.354	44	15	0.546	0.007	5	4	0.551	0.019	11	6	0.522	0.013	25	38	0.466	0.008	0	4	0.509	0.023	0	3	0.517	0.036	4	7	0.477	0.021	22	14
chrI	154086	A	G	0	0	0.432	0.035	0	0	0.500	0.354	0	0	0.500	0.226	0	0	0.500	0.354	15	17	0.547	0.007	0	0	0.551	0.019	2	11	0.525	0.013	23	18	0.466	0.008	2	6	0.516	0.023	0	0	0.515	0.036	0	1	0.478	0.021	6	9
chrI	154332	C	T	2	4	0.426	0.036	0	0	0.500	0.354	0	0	0.500	0.226	0	0	0.500	0.354	37	29	0.547	0.007	3	3	0.551	0.019	8	11	0.523	0.013	28	23	0.462	0.008	1	2	0.515	0.023	2	1	0.516	0.036	4	3	0.478	0.021	30	23
chrI	154746	C	T	2	0	0.426	0.036	0	0	0.500	0.354	0	0	0.500	0.226	0	0	0.500	0.354	16	15	0.548	0.007	4	5	0.551	0.019	8	6	0.523	0.013	10	25	0.462	0.008	4	0	0.517	0.023	0	0	0.515	0.036	6	1	0.476	0.021	8	8
chrI	155562	T	G	4	0	0.424	0.037	0	0	0.500	0.354	0	0	0.500	0.226	0	0	0.500	0.354	45	37	0.549	0.007	3	5	0.549	0.019	11	9	0.523	0.013	34	37	0.460	0.008	2	4	0.514	0.023	2	2	0.522	0.038	6	3	0.472	0.021	21	28
chrI	156174	T	G	6	1	0.422	0.036	0	0	0.500	0.354	0	0	0.500	0.208	0	0	0.500	0.354	74	64	0.549	0.007	16	11	0.549	0.018	24	28	0.519	0.013	44	50	0.464	0.008	5	6	0.510	0.023	2	2	0.523	0.037	12	12	0.471	0.021	32	28
chrI	156314	T	C	0	0	0.421	0.036	0	0	0.500	0.354	0	0	0.500	0.208	0	0	0.500	0.354	64	46	0.546	0.007	10	2	0.550	0.018	23	19	0.518	0.013	33	33	0.461	0.008	7	4	0.507	0.024	3	6	0.523	0.037	6	5	0.475	0.021	22	21
chrI	156315	A	G	0	0	0.421	0.036	0	0	0.500	0.354	0	0	0.500	0.208	0	0	0.500	0.354	64	46	0.546	0.007	10	2	0.550	0.018	23	19	0.518	0.013	33	33	0.461	0.008	7	4	0.507	0.024	3	6	0.523	0.037	6	5	0.475	0.021	22	21
chrI	156383	T	G	0	3	0.421	0.036	0	0	0.500	0.354	0	0	0.500	0.208	0	0	0.500	0.354	63	43	0.546	0.007	10	6	0.550	0.018	20	11	0.518	0.013	26	34	0.461	0.008	3	4	0.507	0.024	0	2	0.523	0.037	4	3	0.475	0.021	35	20
chrI	156393	G	T	0	3	0.421	0.036	0	0	0.500	0.354	0	0	0.500	0.208	0	0	0.500	0.354	62	43	0.546	0.007	10	6	0.550	0.018	17	10	0.518	0.013	24	34	0.461	0.008	3	5	0.507	0.024	0	2	0.523	0.037	4	3	0.475	0.021	31	22
chrI	156394	G	A	0	3	0.421	0.036	0	0	0.500	0.354	0	0	0.500	0.208	0	0	0.500	0.354	62	43	0.546	0.007	10	6	0.550	0.018	17	10	0.518	0.013	24	34	0.461	0.008	3	5	0.507	0.024	0	2	0.523	0.037	4	3	0.475	0.021	31	22
chrI	156403	T	C	0	3	0.421	0.036	0	0	0.500	0.354	0	0	0.500	0.208	0	0	0.500	0.354	63	43	0.546	0.007	10	8	0.551	0.018	15	10	0.519	0.013	24	35	0.458	0.008	2	5	0.508	0.023	0	2	0.523	0.037	4	3	0.475	0.021	32	24
chrI	156453	G	T	0	0	0.421	0.036	0	0	0.500	0.354	0	0	0.500	0.208	0	0	0.500	0.354	46	30	0.546	0.007	4	9	0.551	0.018	15	6	0.519	0.013	25	32	0.458	0.008	2	9	0.508	0.023	2	0	0.523	0.037	1	4	0.475	0.021	17	19
chrI	156518	T	C	0	0	0.421	0.036	0	0	0.500	0.354	0	0	0.500	0.208	0	0	0.500	0.354	47	33	0.547	0.007	7	6	0.551	0.018	19	7	0.521	0.013	31	34	0.460	0.008	7	8	0.508	0.023	2	3	0.518	0.037	4	3	0.478	0.021	12	28
chrI	156538	T	C	2	0	0.421	0.036	0	0	0.500	0.354	0	0	0.500	0.208	0	0	0.500	0.354	44	33	0.547	0.007	8	4	0.551	0.018	15	8	0.521	0.013	26	34	0.460	0.008	5	6	0.508	0.023	1	1	0.518	0.037	4	4	0.478	0.021	10	30
chrI	156554	C	A	2	0	0.421	0.036	0	0	0.500	0.354	0	0	0.500	0.208	0	0	0.500	0.354	45	30	0.547	0.007	9	3	0.551	0.018	16	8	0.521	0.013	33	38	0.460	0.008	5	4	0.508	0.023	2	1	0.518	0.037	6	4	0.478	0.021	11	27
chrI	156584	T	C	2	0	0.421	0.036	0	0	0.500	0.354	0	0	0.500	0.208	0	0	0.500	0.354	39	31	0.547	0.007	3	2	0.551	0.018	7	6	0.521	0.013	30	36	0.460	0.008	2	1	0.508	0.023	2	1	0.518	0.037	2	3	0.478	0.021	7	24
chrI	156614	T	A	2	0	0.426	0.036	0	0	0.500	0.354	0	0	0.500	0.208	0	0	0.500	0.354	40	23	0.545	0.007	3	3	0.551	0.018	4	3	0.523	0.013	28	30	0.461	0.008	1	0	0.508	0.023	2	1	0.518	0.037	2	4	0.478	0.021	10	19
chrI	156615	C	T	2	0	0.426	0.036	0	0	0.500	0.354	0	0	0.500	0.208	0	0	0.500	0.354	40	23	0.545	0.007	3	3	0.551	0.018	4	3	0.523	0.013	28	30	0.461	0.008	1	0	0.508	0.023	2	1	0.518	0.037	2	4	0.478	0.021	10	19
chrI	156651	A	G	2	0	0.426	0.036	0	0	0.500	0.354	0	0	0.500	0.208	0	0	0.500	0.354	45	27	0.545	0.007	2	3	0.551	0.018	4	4	0.523	0.013	36	23	0.461	0.008	1	1	0.508	0.023	1	0	0.518	0.037	2	3	0.478	0.021	16	21
chrI	156666	G	A	0	0	0.426	0.036	0	0	0.500	0.354	0	0	0.500	0.208	0	0	0.500	0.354	39	25	0.545	0.007	0	1	0.551	0.018	2	6	0.523	0.013	32	22	0.461	0.008	0	1	0.508	0.023	0	0	0.518	0.037	2	3	0.478	0.021	18	19
chrI	156835	G	A	1	8	0.426	0.036	0	0	0.500	0.354	0	0	0.500	0.208	0	0	0.500	0.354	64	58	0.545	0.007	11	12	0.551	0.018	12	9	0.523	0.013	29	36	0.461	0.008	2	10	0.508	0.023	2	7	0.518	0.037	4	18	0.478	0.021	29	32
chrI	156949	T	C	1	9	0.426	0.036	0	0	0.500	0.354	0	0	0.500	0.208	0	0	0.500	0.354	74	65	0.544	0.007	9	8	0.549	0.018	21	13	0.522	0.013	49	48	0.461	0.008	0	6	0.505	0.023	0	1	0.524	0.037	4	7	0.478	0.021	37	41
chrI	157114	A	G	2	1	0.419	0.036	0	0	0.500	0.354	2	5	0.500	0.208	0	0	0.500	0.354	39	38	0.544	0.007	6	0	0.548	0.018	14	8	0.521	0.013	34	44	0.461	0.008	6	2	0.505	0.023	5	4	0.520	0.038	4	2	0.476	0.021	35	31
chrI	157134	G	A	2	2	0.419	0.036	0	0	0.500	0.354	2	3	0.500	0.208	0	0	0.500	0.354	45	32	0.544	0.007	3	1	0.548	0.018	15	8	0.521	0.013	30	34	0.461	0.008	6	1	0.504	0.023	5	0	0.520	0.038	1	1	0.476	0.021	32	26
chrI	157339	C	T	7	0	0.424	0.037	0	0	0.500	0.354	2	2	0.500	0.208	0	0	0.500	0.354	46	22	0.546	0.007	5	5	0.550	0.018	14	18	0.519	0.013	24	36	0.462	0.008	3	8	0.506	0.023	3	3	0.520	0.038	4	9	0.474	0.021	25	24
chrI	157344	A	G	8	0	0.424	0.037	0	0	0.500	0.354	2	2	0.500	0.208	0	0	0.500	0.354	49	22	0.546	0.007	6	6	0.550	0.018	14	18	0.519	0.013	26	37	0.462	0.008	4	8	0.506	0.023	3	3	0.520	0.038	4	9	0.474	0.021	26	26
chrI	157428	G	A	3	3	0.424	0.037	0	0	0.500	0.354	0	0	0.500	0.208	0	0	0.500	0.354	41	26	0.546	0.007	6	6	0.550	0.018	10	9	0.519	0.013	31	36	0.462	0.008	4	8	0.506	0.023	2	1	0.520	0.038	7	9	0.474	0.021	24	30
chrI	157912	C	G	5	0	0.420	0.037	0	0	0.500	0.354	0	2	0.500	0.182	0	0	0.500	0.354	34	39	0.543	0.007	5	6	0.548	0.018	13	15	0.519	0.013	37	34	0.461	0.008	2	5	0.503	0.023	1	3	0.525	0.037	3	10	0.479	0.020	20	14
chrI	157927	T	A	5	1	0.420	0.037	0	0	0.500	0.354	0	2	0.500	0.182	0	0	0.500	0.354	39	41	0.543	0.007	5	5	0.548	0.018	14	18	0.519	0.013	45	33	0.461	0.008	2	3	0.503	0.023	1	3	0.525	0.037	4	10	0.479	0.020	23	12
chrI	158089	A	G	12	0	0.420	0.037	0	0	0.500	0.354	0	1	0.500	0.194	0	0	0.500	0.354	32	31	0.542	0.007	0	8	0.545	0.018	15	8	0.519	0.013	23	40	0.462	0.008	7	2	0.503	0.023	1	0	0.525	0.037	4	6	0.476	0.020	11	13
chrI	158200	A	G	3	0	0.426	0.037	0	0	0.500	0.354	0	1	0.500	0.194	0	0	0.500	0.354	46	40	0.542	0.007	11	8	0.548	0.018	7	9	0.520	0.013	25	31	0.460	0.008	1	0	0.508	0.023	0	3	0.528	0.038	7	8	0.478	0.020	14	13
chrI	158341	T	C	7	2	0.430	0.037	0	0	0.500	0.354	0	1	0.500	0.194	0	0	0.500	0.354	38	31	0.542	0.007	11	9	0.545	0.018	14	20	0.512	0.013	38	39	0.460	0.008	4	3	0.509	0.023	2	3	0.528	0.038	8	6	0.479	0.020	29	16
chrI	158503	C	T	2	4	0.429	0.037	0	0	0.500	0.354	0	1	0.500	0.194	0	0	0.500	0.354	40	36	0.543	0.007	5	6	0.548	0.018	9	15	0.511	0.013	28	31	0.459	0.008	3	3	0.509	0.023	4	0	0.526	0.038	6	6	0.481	0.020	25	19
chrI	158597	C	T	3	1	0.429	0.037	0	0	0.500	0.354	0	0	0.500	0.194	0	0	0.500	0.354	42	32	0.544	0.006	7	5	0.548	0.018	9	12	0.511	0.013	34	28	0.461	0.008	5	5	0.509	0.023	4	2	0.526	0.038	4	6	0.478	0.020	21	6
chrI	158641	C	T	0	2	0.429	0.037	0	0	0.500	0.354	0	0	0.500	0.194	0	0	0.500	0.354	39	30	0.544	0.006	10	7	0.548	0.018	6	9	0.511	0.013	35	25	0.461	0.008	5	3	0.509	0.023	2	2	0.526	0.038	1	5	0.478	0.020	18	8
chrI	158733	A	T	7	1	0.424	0.036	0	0	0.500	0.354	0	0	0.500	0.194	0	0	0.500	0.354	38	28	0.545	0.006	4	9	0.549	0.018	12	6	0.510	0.013	28	40	0.461	0.008	7	0	0.509	0.023	1	0	0.527	0.037	1	6	0.479	0.020	18	10
chrI	158824	G	C	3	6	0.424	0.036	0	0	0.500	0.354	0	0	0.500	0.194	0	0	0.500	0.354	41	28	0.545	0.006	8	7	0.549	0.018	18	5	0.510	0.013	21	37	0.461	0.008	6	1	0.509	0.023	2	0	0.527	0.037	4	4	0.479	0.020	15	11
chrI	158827	G	A	3	6	0.424	0.036	0	0	0.500	0.354	0	0	0.500	0.194	0	0	0.500	0.354	41	28	0.545	0.006	8	7	0.549	0.018	18	5	0.510	0.013	21	37	0.461	0.008	6	1	0.509	0.023	2	0	0.527	0.037	4	4	0.479	0.020	15	11
chrI	158870	T	C	1	6	0.424	0.036	0	0	0.500	0.354	0	0	0.500	0.194	0	0	0.500	0.354	38	48	0.545	0.006	6	6	0.549	0.018	15	5	0.510	0.013	21	39	0.461	0.008	7	0	0.509	0.023	2	0	0.527	0.037	5	2	0.479	0.020	15	17
chrI	158971	A	G	2	1	0.424	0.036	0	0	0.500	0.354	0	0	0.500	0.194	0	0	0.500	0.354	43	66	0.545	0.006	8	6	0.549	0.018	14	11	0.508	0.013	33	33	0.460	0.008	5	7	0.509	0.023	0	4	0.526	0.036	4	7	0.479	0.020	29	33
chrI	159164	G	C	6	2	0.422	0.036	0	0	0.500	0.354	2	0	0.500	0.194	0	0	0.500	0.354	49	39	0.546	0.006	4	6	0.548	0.018	10	12	0.509	0.013	33	33	0.460	0.008	3	4	0.507	0.023	3	2	0.526	0.036	4	6	0.477	0.020	20	25
chrI	159467	G	A	1	2	0.420	0.035	0	0	0.500	0.354	0	0	0.500	0.182	0	0	0.500	0.354	64	47	0.547	0.006	15	8	0.546	0.018	20	19	0.508	0.012	39	38	0.460	0.008	9	8	0.506	0.023	2	0	0.526	0.036	8	10	0.480	0.020	28	26
chrI	166369	T	C	3	6	0.410	0.031	0	0	0.500	0.354	2	0	0.500	0.163	0	0	0.500	0.354	74	60	0.552	0.006	16	13	0.539	0.017	30	21	0.509	0.011	53	48	0.462	0.007	5	7	0.502	0.022	5	7	0.541	0.034	11	9	0.492	0.018	41	37
chrI	166416	T	C	4	6	0.410	0.031	0	0	0.500	0.354	2	0	0.500	0.163	0	0	0.500	0.354	71	49	0.552	0.006	14	13	0.539	0.017	25	19	0.509	0.011	53	41	0.462	0.007	4	4	0.502	0.022	12	9	0.541	0.034	9	8	0.492	0.018	44	33
chrI	168686	G	A	0	3	0.415	0.031	0	1	0.500	0.354	0	0	0.500	0.162	0	0	0.500	0.354	69	43	0.554	0.006	9	4	0.537	0.017	10	9	0.513	0.011	39	46	0.464	0.007	3	2	0.509	0.021	3	0	0.533	0.033	9	2	0.497	0.017	35	18
chrI	168767	G	T	7	2	0.415	0.031	0	0	0.500	0.354	0	0	0.500	0.162	2	0	0.500	0.354	78	76	0.554	0.006	14	23	0.537	0.017	27	22	0.513	0.011	42	43	0.464	0.007	6	8	0.509	0.021	7	0	0.533	0.033	8	2	0.497	0.017	46	40
chrI	168772	G	A	7	3	0.415	0.031	0	0	0.500	0.354	0	0	0.500	0.162	2	0	0.500	0.354	75	78	0.554	0.006	14	25	0.537	0.017	27	22	0.513	0.011	40	46	0.464	0.007	6	9	0.509	0.021	9	1	0.533	0.033	8	3	0.497	0.017	47	43
chrI	168787	C	A	9	3	0.414	0.031	0	0	0.500	0.354	0	0	0.500	0.162	2	0	0.500	0.354	84	88	0.554	0.006	14	26	0.535	0.016	25	24	0.515	0.011	47	50	0.463	0.007	6	11	0.511	0.021	10	1	0.532	0.032	7	4	0.493	0.017	48	42
chrI	169205	C	T	0	0	0.414	0.031	0	0	0.500	0.354	0	0	0.500	0.162	0	0	0.500	0.354	36	20	0.553	0.006	4	4	0.537	0.017	11	4	0.517	0.011	16	17	0.464	0.007	2	4	0.511	0.021	0	1	0.532	0.032	3	5	0.493	0.017	13	14
chrI	169217	T	C	0	0	0.414	0.031	0	0	0.500	0.354	0	0	0.500	0.162	0	0	0.500	0.354	23	17	0.553	0.006	4	4	0.537	0.017	10	3	0.517	0.011	12	14	0.464	0.007	1	4	0.511	0.021	0	1	0.532	0.032	3	3	0.493	0.017	7	12
chrI	169243	C	T	0	0	0.414	0.031	0	0	0.500	0.354	0	0	0.500	0.162	0	0	0.500	0.354	18	4	0.553	0.006	0	2	0.537	0.017	3	1	0.517	0.011	9	5	0.464	0.007	0	0	0.511	0.021	0	0	0.532	0.032	5	0	0.493	0.017	3	7
chrI	169269	T	C	3	0	0.414	0.031	0	0	0.500	0.354	0	0	0.500	0.162	0	0	0.500	0.354	37	17	0.553	0.006	2	5	0.537	0.017	9	4	0.517	0.011	16	14	0.464	0.007	0	1	0.511	0.021	3	0	0.532	0.032	9	2	0.493	0.017	16	13
chrI	169422	C	T	2	6	0.414	0.031	0	0	0.500	0.354	0	0	0.500	0.162	0	0	0.500	0.354	51	51	0.553	0.006	3	14	0.537	0.017	13	22	0.517	0.011	28	33	0.464	0.007	9	6	0.511	0.021	5	1	0.532	0.032	6	13	0.493	0.017	32	31
chrI	169476	T	C	2	6	0.414	0.031	0	2	0.500	0.354	0	0	0.500	0.162	0	0	0.500	0.354	68	62	0.553	0.006	5	18	0.537	0.017	20	24	0.517	0.011	39	44	0.464	0.007	10	9	0.511	0.021	2	4	0.532	0.032	13	12	0.493	0.017	29	41
chrI	169638	T	C	5	5	0.414	0.031	0	0	0.500	0.354	0	0	0.500	0.162	0	0	0.500	0.354	70	65	0.553	0.006	4	7	0.537	0.017	20	23	0.517	0.011	42	37	0.464	0.007	5	4	0.511	0.021	2	0	0.532	0.032	6	9	0.493	0.017	40	34
chrI	169689	C	T	6	4	0.414	0.031	0	0	0.500	0.354	0	0	0.500	0.162	0	0	0.500	0.354	73	77	0.553	0.006	5	7	0.537	0.017	15	22	0.517	0.011	32	48	0.464	0.007	6	4	0.511	0.021	2	1	0.532	0.032	6	12	0.493	0.017	44	29
chrI	169830	A	G	1	1	0.414	0.031	0	0	0.500	0.354	0	1	0.500	0.162	0	0	0.500	0.354	64	63	0.553	0.006	13	6	0.537	0.017	12	26	0.517	0.011	45	37	0.464	0.007	5	9	0.511	0.021	2	6	0.532	0.032	7	10	0.493	0.017	47	27
chrI	169887	C	T	4	0	0.414	0.031	0	0	0.500	0.354	0	0	0.500	0.162	0	0	0.500	0.354	74	64	0.553	0.006	15	19	0.537	0.017	16	30	0.517	0.011	43	49	0.464	0.007	9	7	0.511	0.021	0	5	0.532	0.032	9	13	0.493	0.017	40	37
chrI	169992	T	C	2	3	0.414	0.031	0	0	0.500	0.354	2	0	0.500	0.162	0	0	0.500	0.354	77	74	0.553	0.006	13	24	0.537	0.017	28	18	0.517	0.011	41	53	0.464	0.007	8	9	0.511	0.021	3	1	0.532	0.032	9	11	0.493	0.017	45	36
chrI	170022	T	C	2	4	0.414	0.031	0	0	0.500	0.354	2	0	0.500	0.162	0	0	0.500	0.354	77	65	0.553	0.006	13	19	0.537	0.017	23	17	0.517	0.011	41	45	0.464	0.007	6	8	0.511	0.021	3	3	0.532	0.032	10	10	0.493	0.017	39	37
chrI	170564	G	A	0	1	0.414	0.031	0	0	0.500	0.354	0	0	0.500	0.162	0	0	0.500	0.354	51	49	0.556	0.006	5	7	0.538	0.016	14	7	0.517	0.011	30	45	0.464	0.007	7	1	0.511	0.021	2	3	0.527	0.032	8	1	0.494	0.017	15	24
chrI	171200	G	A	0	2	0.408	0.030	0	0	0.500	0.354	0	0	0.500	0.162	0	0	0.500	0.354	66	66	0.559	0.006	5	4	0.536	0.016	14	25	0.517	0.011	33	57	0.465	0.007	6	5	0.514	0.021	5	2	0.528	0.032	8	9	0.493	0.017	37	31
chrI	171389	A	G	2	1	0.409	0.030	0	0	0.500	0.354	0	0	0.500	0.162	0	0	0.500	0.354	48	54	0.559	0.006	11	6	0.539	0.016	16	13	0.518	0.011	28	47	0.465	0.007	1	0	0.516	0.021	5	3	0.528	0.032	3	5	0.493	0.017	31	27
chrI	171975	A	G	0	3	0.409	0.031	0	0	0.500	0.354	0	0	0.500	0.149	0	0	0.500	0.354	18	19	0.558	0.005	2	4	0.537	0.016	3	0	0.516	0.011	12	9	0.463	0.007	2	0	0.515	0.020	0	0	0.527	0.031	3	0	0.492	0.017	8	6
chrI	172113	C	A	0	1	0.409	0.031	0	0	0.500	0.354	2	0	0.500	0.149	0	0	0.500	0.354	20	21	0.558	0.005	4	2	0.537	0.016	14	2	0.517	0.011	14	14	0.462	0.007	2	2	0.516	0.020	2	0	0.527	0.031	1	2	0.494	0.017	4	9
chrI	172129	A	T	0	1	0.409	0.031	0	0	0.500	0.354	2	0	0.500	0.149	0	0	0.500	0.354	19	21	0.558	0.005	4	2	0.537	0.016	14	2	0.517	0.011	12	13	0.462	0.007	2	2	0.516	0.020	3	0	0.527	0.031	1	2	0.494	0.017	4	9
chrI	172431	A	T	2	2	0.408	0.030	0	0	0.500	0.354	0	0	0.500	0.138	0	0	0.500	0.354	39	27	0.557	0.005	3	3	0.535	0.016	7	11	0.518	0.011	23	34	0.462	0.007	0	2	0.517	0.020	0	1	0.526	0.031	0	7	0.490	0.017	18	16
chrI	172585	A	T	1	0	0.408	0.030	0	0	0.500	0.354	0	0	0.500	0.138	0	0	0.500	0.354	52	30	0.557	0.005	0	3	0.535	0.016	4	1	0.518	0.011	21	31	0.462	0.007	2	3	0.517	0.020	0	0	0.526	0.031	0	5	0.490	0.017	16	9
chrI	173222	A	C	1	0	0.408	0.030	0	1	0.500	0.354	0	2	0.500	0.138	0	0	0.500	0.354	52	49	0.556	0.005	1	2	0.536	0.016	1	4	0.517	0.011	21	41	0.463	0.007	3	1	0.514	0.020	1	0	0.524	0.031	3	3	0.492	0.017	28	17
chrI	174118	G	A	2	4	0.411	0.030	0	0	0.500	0.354	0	0	0.500	0.143	0	0	0.500	0.354	50	56	0.554	0.005	8	7	0.535	0.016	11	28	0.517	0.011	44	41	0.463	0.007	7	2	0.514	0.020	0	0	0.521	0.031	4	7	0.490	0.017	27	28
chrI	174371	T	C	2	5	0.410	0.031	0	0	0.500	0.354	0	0	0.500	0.143	0	0	0.500	0.354	61	50	0.554	0.005	14	7	0.534	0.016	16	12	0.519	0.011	39	49	0.463	0.007	8	5	0.517	0.020	6	1	0.522	0.032	6	5	0.490	0.017	31	16
chrI	174746	T	G	2	6	0.410	0.031	0	0	0.500	0.354	2	0	0.500	0.142	0	0	0.500	0.354	87	57	0.554	0.005	17	12	0.532	0.016	30	26	0.522	0.011	43	64	0.465	0.007	11	10	0.516	0.020	5	6	0.519	0.031	14	14	0.489	0.016	43	43
chrI	174919	A	G	2	0	0.414	0.030	0	0	0.500	0.354	0	0	0.500	0.142	0	0	0.500	0.354	77	82	0.554	0.005	4	0	0.532	0.016	14	10	0.521	0.011	43	50	0.464	0.007	6	0	0.515	0.020	2	0	0.519	0.031	8	5	0.487	0.016	34	31
chrI	174938	G	A	5	0	0.414	0.030	0	0	0.500	0.354	0	0	0.500	0.142	0	0	0.500	0.354	76	77	0.554	0.005	6	1	0.532	0.016	15	9	0.521	0.011	45	48	0.464	0.007	5	0	0.515	0.020	4	0	0.519	0.031	10	5	0.487	0.016	36	30
chrI	175121	G	A	7	7	0.414	0.030	0	0	0.500	0.354	0	1	0.500	0.142	0	0	0.500	0.354	123	109	0.554	0.005	18	12	0.532	0.016	47	29	0.521	0.011	55	57	0.464	0.007	14	10	0.515	0.020	5	8	0.519	0.031	9	10	0.487	0.016	56	54
chrI	176230	T	C	0	1	0.417	0.031	0	0	0.500	0.354	0	0	0.500	0.142	0	0	0.500	0.354	13	15	0.555	0.005	0	0	0.532	0.015	2	0	0.523	0.010	9	21	0.465	0.007	0	0	0.516	0.020	0	0	0.515	0.031	2	2	0.487	0.016	5	3
chrI	176266	A	T	0	0	0.417	0.031	0	0	0.500	0.354	0	0	0.500	0.142	0	0	0.500	0.354	10	14	0.555	0.005	0	0	0.532	0.015	3	0	0.523	0.010	12	23	0.465	0.007	0	0	0.516	0.020	0	0	0.515	0.031	2	2	0.487	0.016	5	4
chrI	176273	A	G	0	0	0.417	0.031	0	0	0.500	0.354	0	0	0.500	0.142	0	0	0.500	0.354	11	14	0.554	0.005	0	0	0.532	0.015	3	0	0.523	0.010	13	24	0.465	0.007	0	0	0.516	0.020	0	0	0.515	0.031	2	2	0.487	0.016	5	4
chrI	176451	T	C	0	0	0.417	0.031	0	0	0.500	0.354	0	0	0.500	0.142	0	0	0.500	0.354	7	4	0.554	0.005	0	1	0.532	0.015	4	4	0.523	0.010	2	8	0.465	0.007	0	2	0.516	0.020	0	0	0.515	0.031	1	3	0.487	0.016	2	2
chrI	176605	T	C	0	0	0.417	0.031	0	0	0.500	0.354	0	0	0.500	0.137	0	0	0.500	0.354	11	0	0.554	0.005	0	0	0.532	0.015	0	2	0.523	0.010	9	0	0.465	0.007	2	0	0.516	0.020	0	0	0.515	0.031	2	0	0.487	0.016	3	0
chrI	176650	G	A	1	2	0.417	0.031	0	0	0.500	0.354	2	0	0.500	0.137	0	0	0.500	0.354	25	26	0.554	0.005	2	3	0.532	0.016	11	6	0.523	0.010	13	16	0.466	0.007	4	5	0.516	0.020	4	0	0.515	0.031	3	6	0.487	0.016	8	9
chrI	176847	G	A	5	0	0.418	0.030	0	0	0.500	0.354	1	2	0.500	0.137	0	0	0.500	0.354	70	53	0.556	0.005	14	10	0.533	0.015	18	30	0.522	0.010	37	32	0.467	0.007	3	5	0.517	0.020	3	2	0.513	0.031	6	7	0.487	0.016	26	27
chrI	176858	A	G	6	0	0.418	0.030	0	0	0.500	0.354	2	1	0.500	0.137	0	0	0.500	0.354	75	61	0.556	0.005	15	11	0.533	0.015	18	27	0.522	0.010	44	34	0.467	0.007	3	3	0.517	0.020	3	2	0.513	0.031	7	6	0.487	0.016	29	30
chrI	176948	A	G	3	1	0.418	0.030	0	0	0.500	0.354	1	0	0.500	0.137	0	0	0.500	0.354	70	66	0.556	0.005	12	13	0.532	0.015	22	26	0.522	0.010	44	36	0.467	0.007	0	5	0.519	0.020	4	3	0.513	0.031	13	4	0.487	0.016	32	30
chrI	177285	T	C	4	1	0.418	0.030	0	0	0.500	0.354	1	0	0.500	0.137	0	1	0.500	0.354	59	79	0.556	0.005	10	7	0.531	0.015	21	17	0.523	0.010	28	52	0.467	0.007	3	14	0.523	0.020	0	3	0.512	0.031	11	7	0.485	0.016	23	26
chrI	177667	T	C	7	5	0.418	0.030	0	0	0.500	0.354	0	0	0.500	0.137	0	0	0.500	0.354	68	79	0.556	0.005	17	14	0.529	0.015	25	16	0.522	0.010	48	52	0.467	0.007	8	8	0.525	0.020	8	3	0.516	0.031	10	10	0.484	0.016	39	35
chrI	177692	A	G	8	5	0.418	0.030	0	0	0.500	0.354	0	0	0.500	0.137	0	0	0.500	0.354	66	82	0.557	0.005	17	14	0.528	0.015	26	17	0.522	0.010	44	52	0.468	0.007	4	8	0.525	0.020	8	3	0.516	0.031	9	8	0.484	0.016	33	33
chrI	178224	G	A	7	0	0.418	0.030	0	0	0.500	0.354	0	0	0.500	0.137	0	0	0.500	0.354	59	55	0.558	0.005	9	4	0.530	0.016	15	12	0.522	0.011	30	38	0.468	0.007	7	5	0.525	0.020	0	2	0.513	0.031	4	9	0.486	0.016	21	22
chrI	178602	G	C	2	1	0.417	0.031	0	0	0.500	0.354	0	2	0.500	0.147	0	0	0.500	0.354	62	54	0.557	0.005	9	10	0.529	0.016	6	18	0.522	0.011	26	40	0.469	0.007	4	7	0.525	0.020	0	4	0.515	0.031	5	2	0.487	0.016	25	27
chrI	178654	G	A	2	5	0.417	0.031	0	0	0.500	0.354	2	2	0.500	0.147	0	0	0.500	0.354	69	57	0.557	0.005	10	12	0.529	0.016	18	19	0.522	0.011	26	41	0.469	0.007	6	5	0.525	0.020	0	4	0.515	0.031	3	3	0.487	0.016	24	33
chrI	178674	G	A	2	6	0.417	0.031	0	0	0.500	0.354	2	2	0.500	0.147	0	0	0.500	0.354	70	45	0.557	0.005	10	8	0.529	0.016	19	20	0.522	0.011	20	36	0.469	0.007	4	7	0.525	0.020	5	2	0.515	0.031	6	2	0.487	0.016	35	25
chrI	178682	C	T	1	6	0.417	0.031	0	0	0.500	0.354	2	2	0.500	0.147	0	0	0.500	0.354	72	48	0.557	0.005	9	9	0.529	0.016	20	20	0.522	0.011	20	37	0.469	0.007	5	9	0.525	0.020	5	3	0.515	0.031	8	3	0.487	0.016	37	26
chrI	178802	A	G	2	5	0.417	0.031	0	0	0.500	0.354	2	3	0.500	0.147	0	0	0.500	0.354	59	58	0.557	0.005	5	13	0.529	0.016	23	16	0.522	0.011	27	27	0.469	0.007	6	6	0.525	0.020	0	5	0.515	0.031	12	6	0.487	0.016	36	39
chrI	178875	G	C	2	0	0.417	0.031	0	0	0.500	0.354	2	1	0.500	0.147	0	0	0.500	0.354	52	48	0.557	0.005	3	9	0.529	0.016	10	13	0.522	0.011	24	26	0.469	0.007	2	3	0.525	0.020	1	1	0.515	0.031	13	7	0.487	0.016	34	24
chrI	178905	G	A	0	2	0.417	0.031	0	0	0.500	0.354	1	1	0.500	0.147	0	0	0.500	0.354	42	28	0.557	0.005	6	5	0.529	0.016	9	12	0.522	0.011	29	20	0.469	0.007	1	4	0.525	0.020	2	2	0.515	0.031	10	5	0.487	0.016	26	18
chrI	178989	A	G	1	0	0.415	0.031	0	0	0.500	0.354	0	0	0.500	0.147	0	0	0.500	0.354	24	24	0.557	0.005	7	5	0.530	0.016	9	9	0.522	0.011	36	31	0.469	0.007	0	2	0.528	0.020	2	2	0.514	0.032	2	4	0.488	0.017	19	20
chrI	179014	A	G	3	0	0.415	0.031	0	0	0.500	0.354	0	0	0.500	0.147	0	0	0.500	0.354	24	22	0.557	0.005	7	4	0.530	0.016	5	6	0.521	0.011	29	28	0.470	0.007	0	3	0.528	0.020	1	0	0.514	0.032	2	4	0.488	0.017	15	17
chrI	179051	A	G	4	0	0.415	0.031	0	0	0.500	0.354	0	0	0.500	0.147	0	0	0.500	0.354	30	31	0.557	0.005	6	6	0.530	0.016	3	3	0.521	0.011	26	19	0.470	0.007	0	3	0.528	0.020	2	1	0.514	0.032	2	3	0.488	0.017	14	19
chrI	179052	A	G	4	0	0.415	0.031	0	0	0.500	0.354	0	0	0.500	0.147	0	0	0.500	0.354	30	31	0.557	0.005	6	6	0.530	0.016	3	3	0.521	0.011	26	19	0.470	0.007	0	3	0.528	0.020	2	1	0.514	0.032	2	3	0.488	0.017	14	19
chrI	179221	A	G	0	1	0.415	0.031	0	0	0.500	0.354	0	0	0.500	0.147	0	0	0.500	0.354	38	33	0.560	0.005	0	4	0.531	0.016	2	11	0.522	0.011	12	24	0.468	0.007	1	7	0.529	0.020	0	1	0.514	0.032	4	5	0.488	0.017	16	14
chrI	179397	A	G	8	5	0.415	0.031	0	0	0.500	0.354	0	0	0.500	0.147	0	0	0.500	0.354	75	49	0.557	0.005	14	13	0.531	0.016	14	31	0.523	0.011	38	38	0.468	0.007	9	4	0.529	0.020	0	3	0.514	0.032	10	21	0.489	0.017	28	40
chrI	179578	G	A	3	3	0.415	0.031	0	0	0.500	0.354	0	0	0.500	0.147	0	0	0.500	0.354	89	62	0.558	0.005	7	6	0.529	0.016	11	14	0.523	0.011	51	39	0.470	0.007	8	4	0.531	0.020	2	2	0.516	0.032	4	8	0.487	0.017	38	41
chrI	179772	T	C	2	6	0.417	0.031	0	0	0.500	0.354	0	0	0.500	0.147	0	0	0.500	0.354	97	62	0.559	0.005	13	9	0.530	0.016	19	21	0.523	0.011	32	44	0.471	0.007	2	9	0.532	0.020	3	2	0.512	0.032	9	11	0.487	0.017	38	36
chrI	179796	A	C	1	6	0.417	0.031	0	0	0.500	0.354	0	0	0.500	0.147	0	0	0.500	0.354	97	68	0.559	0.005	11	8	0.530	0.016	18	19	0.523	0.011	33	40	0.471	0.007	3	7	0.532	0.020	3	2	0.512	0.032	10	10	0.487	0.017	37	37
chrI	179942	C	T	0	1	0.417	0.031	0	0	0.500	0.354	0	0	0.500	0.147	0	0	0.500	0.354	71	43	0.560	0.006	2	10	0.529	0.016	14	21	0.523	0.011	21	31	0.470	0.007	5	4	0.531	0.020	3	5	0.513	0.032	4	8	0.487	0.017	23	22
chrI	179951	A	C	0	1	0.418	0.032	0	0	0.500	0.354	0	0	0.500	0.147	0	0	0.500	0.354	67	42	0.559	0.006	2	10	0.529	0.016	13	20	0.523	0.011	21	33	0.470	0.007	5	4	0.531	0.020	3	5	0.513	0.032	4	8	0.486	0.017	24	22
chrI	179972	A	G	0	2	0.418	0.032	0	0	0.500	0.354	0	0	0.500	0.147	0	0	0.500	0.354	49	36	0.559	0.006	2	6	0.529	0.016	11	18	0.523	0.011	15	34	0.470	0.007	4	2	0.531	0.020	4	3	0.513	0.032	2	7	0.486	0.017	22	19
chrI	179996	A	G	0	2	0.418	0.032	0	0	0.500	0.354	0	0	0.500	0.147	0	0	0.500	0.354	46	31	0.559	0.006	2	6	0.529	0.016	7	17	0.523	0.011	18	33	0.470	0.007	3	2	0.531	0.020	3	3	0.513	0.032	2	7	0.486	0.017	20	17
chrI	180013	C	T	0	1	0.418	0.032	0	0	0.500	0.354	0	0	0.500	0.147	0	0	0.500	0.354	44	25	0.559	0.006	2	6	0.529	0.016	6	17	0.523	0.011	20	30	0.470	0.007	3	3	0.531	0.020	4	1	0.513	0.032	2	6	0.486	0.017	23	15
chrI	180069	A	G	0	5	0.418	0.032	0	0	0.500	0.354	0	0	0.500	0.147	0	0	0.500	0.354	44	18	0.558	0.006	2	5	0.531	0.016	4	10	0.523	0.011	21	24	0.471	0.007	3	3	0.531	0.020	5	0	0.513	0.032	3	6	0.486	0.017	15	16
chrI	180072	A	C	0	5	0.418	0.032	0	0	0.500	0.354	0	0	0.500	0.147	0	0	0.500	0.354	44	18	0.558	0.006	2	5	0.531	0.016	4	10	0.523	0.011	21	24	0.471	0.007	3	3	0.531	0.020	5	0	0.513	0.032	3	6	0.486	0.017	15	16
chrI	180103	T	C	2	4	0.418	0.032	0	0	0.500	0.354	0	0	0.500	0.147	0	0	0.500	0.354	39	19	0.559	0.005	2	3	0.529	0.016	5	9	0.526	0.011	22	31	0.471	0.007	7	3	0.531	0.020	3	1	0.513	0.032	3	6	0.487	0.017	16	14
chrI	180139	A	G	2	3	0.418	0.032	0	0	0.500	0.354	0	0	0.500	0.147	0	0	0.500	0.354	33	17	0.559	0.005	2	0	0.529	0.016	8	6	0.526	0.011	21	24	0.471	0.007	5	2	0.531	0.020	0	1	0.513	0.032	2	5	0.487	0.017	16	10
chrI	180221	A	G	0	2	0.418	0.032	0	0	0.500	0.354	0	0	0.500	0.147	0	0	0.500	0.354	25	19	0.559	0.005	2	2	0.529	0.016	8	5	0.526	0.011	19	27	0.471	0.007	2	4	0.531	0.020	0	0	0.513	0.032	0	0	0.487	0.017	15	16
chrI	180256	G	C	0	2	0.418	0.032	0	0	0.500	0.354	0	0	0.500	0.147	0	0	0.500	0.354	30	24	0.561	0.006	2	1	0.527	0.016	6	5	0.525	0.011	20	31	0.471	0.007	1	4	0.532	0.020	2	0	0.513	0.032	0	0	0.487	0.017	12	15
chrI	180264	C	T	0	2	0.418	0.032	0	0	0.500	0.354	0	0	0.500	0.147	0	0	0.500	0.354	32	25	0.561	0.006	2	1	0.527	0.016	6	6	0.525	0.011	22	34	0.471	0.007	0	4	0.532	0.020	2	0	0.513	0.032	0	1	0.487	0.017	14	14
chrI	180278	T	A	0	2	0.418	0.032	0	0	0.500	0.354	0	0	0.500	0.147	0	0	0.500	0.354	31	21	0.561	0.006	2	1	0.527	0.016	4	6	0.525	0.011	17	29	0.471	0.007	0	3	0.532	0.020	2	0	0.513	0.032	0	1	0.487	0.017	14	15
chrI	180393	G	A	1	2	0.418	0.032	1	0	0.500	0.354	2	1	0.500	0.147	0	0	0.500	0.354	69	38	0.561	0.006	9	7	0.527	0.016	2	21	0.525	0.011	32	34	0.471	0.007	3	2	0.532	0.020	1	0	0.513	0.032	1	5	0.487	0.017	31	31
chrI	180431	A	G	1	2	0.418	0.032	2	0	0.500	0.354	0	1	0.500	0.147	0	0	0.500	0.354	76	43	0.561	0.006	11	9	0.527	0.016	9	26	0.525	0.011	31	35	0.471	0.007	2	4	0.532	0.020	1	0	0.513	0.032	7	3	0.487	0.017	42	25
chrI	180456	G	A	2	4	0.418	0.032	2	0	0.500	0.354	0	1	0.500	0.147	0	0	0.500	0.354	74	53	0.561	0.006	12	13	0.527	0.016	21	23	0.525	0.011	32	34	0.471	0.007	2	3	0.532	0.020	2	0	0.513	0.032	12	6	0.487	0.017	48	26
chrI	180509	C	T	3	2	0.418	0.032	2	0	0.500	0.354	0	0	0.500	0.147	0	0	0.500	0.354	95	55	0.561	0.006	13	18	0.527	0.016	24	20	0.525	0.011	34	39	0.471	0.007	2	0	0.532	0.020	3	0	0.513	0.032	18	10	0.487	0.017	50	35
chrI	180583	C	A	3	5	0.418	0.032	0	0	0.500	0.354	0	1	0.500	0.147	0	0	0.500	0.354	76	54	0.561	0.006	11	23	0.528	0.016	22	25	0.525	0.011	43	41	0.471	0.007	2	0	0.534	0.021	0	1	0.511	0.033	12	8	0.488	0.017	57	40
chrI	180592	A	G	2	3	0.418	0.032	0	0	0.500	0.354	0	1	0.500	0.147	0	0	0.500	0.354	74	54	0.561	0.006	10	22	0.528	0.016	17	22	0.525	0.011	44	40	0.471	0.007	2	0	0.534	0.021	0	1	0.511	0.033	10	9	0.488	0.017	54	42
chrI	180603	C	T	2	5	0.418	0.032	0	0	0.500	0.354	0	1	0.500	0.147	0	0	0.500	0.354	90	62	0.561	0.006	10	22	0.528	0.016	18	23	0.525	0.011	48	47	0.471	0.007	5	0	0.534	0.021	0	3	0.511	0.033	9	9	0.488	0.017	57	46
chrI	180646	C	T	1	4	0.418	0.032	0	0	0.500	0.354	0	0	0.500	0.147	0	0	0.500	0.354	84	68	0.561	0.006	6	20	0.528	0.016	18	17	0.525	0.011	42	38	0.471	0.007	9	0	0.534	0.021	0	3	0.511	0.033	9	9	0.488	0.017	35	45
chrI	180652	A	C	1	5	0.418	0.032	0	0	0.500	0.354	0	0	0.500	0.147	0	0	0.500	0.354	90	67	0.561	0.006	6	21	0.528	0.016	18	17	0.525	0.011	41	36	0.471	0.007	9	0	0.534	0.021	0	3	0.511	0.033	8	9	0.488	0.017	39	44
chrI	180697	A	G	4	3	0.418	0.032	0	0	0.500	0.354	0	0	0.500	0.147	0	0	0.500	0.354	85	65	0.561	0.006	4	17	0.528	0.016	19	20	0.525	0.011	39	35	0.471	0.007	7	0	0.534	0.021	0	5	0.511	0.033	6	12	0.488	0.017	31	26
chrI	180726	G	C	4	3	0.418	0.032	0	0	0.500	0.354	0	0	0.500	0.147	0	0	0.500	0.354	75	67	0.561	0.006	1	17	0.528	0.016	21	16	0.525	0.011	35	39	0.471	0.007	2	0	0.534	0.021	0	5	0.511	0.033	4	8	0.488	0.017	34	22
chrI	180747	A	G	5	3	0.418	0.032	0	0	0.500	0.354	0	0	0.500	0.147	0	0	0.500	0.354	69	64	0.561	0.006	3	18	0.528	0.016	19	21	0.525	0.011	36	40	0.471	0.007	3	0	0.534	0.021	0	5	0.511	0.033	4	7	0.488	0.017	31	22
chrI	180787	C	T	3	4	0.418	0.032	0	0	0.500	0.354	0	0	0.500	0.147	0	0	0.500	0.354	72	61	0.561	0.006	5	14	0.528	0.016	16	30	0.525	0.011	31	42	0.471	0.007	5	1	0.534	0.021	0	1	0.511	0.033	3	7	0.488	0.017	28	22
chrI	180794	T	A	5	4	0.418	0.032	0	0	0.500	0.354	0	0	0.500	0.147	0	0	0.500	0.354	82	57	0.561	0.006	5	14	0.528	0.016	14	29	0.525	0.011	31	42	0.471	0.007	6	2	0.534	0.021	0	1	0.511	0.033	2	5	0.488	0.017	27	22
chrI	180818	C	A	5	3	0.418	0.032	0	0	0.500	0.354	0	0	0.500	0.147	0	0	0.500	0.354	73	54	0.561	0.006	5	13	0.528	0.016	12	26	0.525	0.011	32	41	0.471	0.007	8	3	0.534	0.021	0	1	0.511	0.033	2	5	0.488	0.017	24	23
chrI	180822	T	A	5	3	0.418	0.032	0	0	0.500	0.354	0	0	0.500	0.147	0	0	0.500	0.354	73	54	0.561	0.006	5	13	0.528	0.016	12	26	0.525	0.011	32	41	0.471	0.007	8	3	0.534	0.021	0	1	0.511	0.033	2	5	0.488	0.017	24	23
chrI	180831	A	T	4	2	0.418	0.032	0	0	0.500	0.354	0	0	0.500	0.147	0	0	0.500	0.354	72	32	0.561	0.006	5	6	0.528	0.016	12	20	0.525	0.011	28	21	0.471	0.007	11	3	0.534	0.021	0	0	0.511	0.033	0	4	0.488	0.017	19	15
chrI	180835	T	C	4	2	0.418	0.032	0	0	0.500	0.354	0	0	0.500	0.147	0	0	0.500	0.354	72	32	0.561	0.006	5	6	0.528	0.016	12	20	0.525	0.011	28	21	0.471	0.007	11	3	0.534	0.021	0	0	0.511	0.033	0	4	0.488	0.017	19	15
chrI	180842	A	G	4	2	0.418	0.032	0	0	0.500	0.354	0	0	0.500	0.147	0	0	0.500	0.354	72	40	0.561	0.006	7	8	0.528	0.016	12	23	0.525	0.011	29	25	0.471	0.007	13	4	0.534	0.021	0	0	0.511	0.033	0	4	0.488	0.017	18	16
chrI	180844	A	T	4	2	0.418	0.032	0	0	0.500	0.354	0	0	0.500	0.147	0	0	0.500	0.354	72	40	0.561	0.006	7	8	0.528	0.016	12	23	0.525	0.011	29	25	0.471	0.007	13	4	0.534	0.021	0	0	0.511	0.033	0	4	0.488	0.017	18	16
chrI	180898	A	C	0	2	0.418	0.032	0	0	0.500	0.354	0	0	0.500	0.147	0	0	0.500	0.354	63	58	0.561	0.006	6	9	0.528	0.016	16	25	0.525	0.011	29	31	0.471	0.007	22	6	0.534	0.021	1	0	0.511	0.033	2	3	0.488	0.017	22	30
chrI	180907	C	T	2	2	0.418	0.032	0	0	0.500	0.354	0	0	0.500	0.147	0	0	0.500	0.354	62	60	0.561	0.006	6	9	0.528	0.016	17	23	0.525	0.011	31	32	0.471	0.007	23	7	0.534	0.021	1	0	0.511	0.033	2	6	0.488	0.017	24	30
chrI	180913	T	C	2	2	0.418	0.032	0	0	0.500	0.354	0	0	0.500	0.147	0	0	0.500	0.354	64	59	0.561	0.006	5	9	0.528	0.016	21	21	0.525	0.011	30	33	0.471	0.007	22	7	0.534	0.021	2	0	0.511	0.033	2	6	0.488	0.017	22	30
chrI	180922	G	T	2	2	0.418	0.032	0	0	0.500	0.354	0	0	0.500	0.147	0	0	0.500	0.354	66	61	0.561	0.006	5	10	0.528	0.016	22	18	0.525	0.011	31	35	0.471	0.007	21	7	0.534	0.021	2	0	0.511	0.033	3	6	0.488	0.017	24	31
chrI	180934	T	A	3	2	0.418	0.032	0	0	0.500	0.354	0	0	0.500	0.147	0	0	0.500	0.354	69	63	0.561	0.006	7	9	0.528	0.016	23	18	0.525	0.011	33	40	0.471	0.007	19	7	0.534	0.021	2	0	0.511	0.033	4	6	0.488	0.017	25	28
chrI	180953	A	G	4	2	0.418	0.032	0	0	0.500	0.354	0	0	0.500	0.147	0	0	0.500	0.354	74	71	0.561	0.006	4	10	0.528	0.016	20	16	0.525	0.011	28	36	0.471	0.007	13	4	0.534	0.021	4	3	0.511	0.033	7	5	0.488	0.017	24	32
chrI	180982	A	C	2	0	0.418	0.032	0	0	0.500	0.354	0	0	0.500	0.147	0	0	0.500	0.354	67	72	0.561	0.006	7	6	0.528	0.016	18	17	0.525	0.011	29	41	0.471	0.007	5	6	0.534	0.021	5	4	0.511	0.033	9	10	0.488	0.017	30	33
chrI	181197	G	T	1	1	0.418	0.032	0	0	0.500	0.354	0	0	0.500	0.147	0	0	0.500	0.354	62	39	0.561	0.006	15	2	0.528	0.016	15	8	0.525	0.011	36	24	0.471	0.007	6	0	0.534	0.021	7	4	0.511	0.033	9	4	0.488	0.017	31	23
chrI	181589	G	A	3	6	0.418	0.032	0	0	0.500	0.354	1	1	0.500	0.147	0	0	0.500	0.354	54	75	0.562	0.006	8	0	0.528	0.016	20	23	0.526	0.011	26	43	0.471	0.007	4	10	0.533	0.020	1	3	0.511	0.033	11	14	0.488	0.017	34	38
chrI	181752	G	C	1	4	0.418	0.031	0	0	0.500	0.354	0	0	0.500	0.147	0	0	0.500	0.354	68	49	0.562	0.006	15	2	0.526	0.016	34	17	0.526	0.011	36	35	0.471	0.007	3	8	0.533	0.020	4	3	0.511	0.033	2	7	0.488	0.017	30	48
chrI	181824	G	A	4	4	0.418	0.031	0	0	0.500	0.354	0	0	0.500	0.147	0	0	0.500	0.354	70	64	0.562	0.006	7	7	0.526	0.016	23	15	0.526	0.011	42	36	0.471	0.007	1	4	0.533	0.020	6	2	0.511	0.032	10	8	0.488	0.017	32	30
chrI	182045	A	G	0	0	0.420	0.031	0	0	0.500	0.354	0	0	0.500	0.147	0	0	0.500	0.354	44	41	0.563	0.005	2	4	0.525	0.016	11	11	0.524	0.011	20	34	0.471	0.007	0	5	0.534	0.020	0	0	0.512	0.032	2	6	0.488	0.016	23	16
chrI	182093	C	T	0	0	0.420	0.031	0	0	0.500	0.354	0	0	0.500	0.147	0	0	0.500	0.354	62	36	0.563	0.005	2	8	0.525	0.016	10	20	0.524	0.011	26	44	0.471	0.007	1	14	0.534	0.020	0	0	0.512	0.032	5	4	0.488	0.016	21	24
chrI	182141	G	T	1	0	0.420	0.031	0	0	0.500	0.354	0	0	0.500	0.147	0	0	0.500	0.354	65	38	0.564	0.005	3	11	0.526	0.016	15	18	0.524	0.011	25	37	0.473	0.007	4	13	0.534	0.020	0	0	0.512	0.032	4	4	0.490	0.016	23	23
chrI	182201	C	T	3	0	0.420	0.031	0	0	0.500	0.354	0	0	0.500	0.147	0	0	0.500	0.354	54	41	0.564	0.005	3	13	0.526	0.016	14	17	0.524	0.011	26	34	0.473	0.007	6	9	0.534	0.020	6	1	0.512	0.032	5	3	0.490	0.016	22	30
chrI	182210	T	A	3	0	0.420	0.031	0	0	0.500	0.354	0	0	0.500	0.147	0	0	0.500	0.354	56	43	0.564	0.005	3	13	0.526	0.016	15	16	0.524	0.011	29	33	0.473	0.007	7	9	0.534	0.020	7	1	0.512	0.032	4	4	0.490	0.016	23	30
chrI	182240	T	C	7	0	0.420	0.031	0	0	0.500	0.354	0	0	0.500	0.147	0	0	0.500	0.354	48	36	0.564	0.005	4	12	0.526	0.016	17	14	0.524	0.011	25	31	0.473	0.007	8	8	0.534	0.020	6	3	0.512	0.032	6	3	0.490	0.016	26	32
chrI	182259	G	A	7	0	0.421	0.031	0	0	0.500	0.354	0	0	0.500	0.147	0	0	0.500	0.354	43	40	0.564	0.005	2	13	0.526	0.016	18	14	0.524	0.011	23	33	0.473	0.007	10	7	0.534	0.020	5	3	0.512	0.032	7	4	0.490	0.016	27	36
chrI	182447	T	A	2	0	0.421	0.031	0	0	0.500	0.354	0	0	0.500	0.147	0	0	0.500	0.354	48	26	0.565	0.005	1	1	0.526	0.016	3	5	0.524	0.011	21	19	0.473	0.007	3	3	0.534	0.020	1	5	0.512	0.032	6	16	0.490	0.016	17	20
chrI	182496	G	A	1	0	0.421	0.031	0	0	0.500	0.354	0	0	0.500	0.147	0	0	0.500	0.354	41	20	0.565	0.005	0	1	0.526	0.016	1	4	0.524	0.011	18	18	0.473	0.007	1	5	0.534	0.020	0	2	0.512	0.032	5	12	0.490	0.016	15	16
chrI	182519	T	C	0	0	0.421	0.031	0	0	0.500	0.354	0	0	0.500	0.147	0	0	0.500	0.354	31	13	0.565	0.005	0	1	0.526	0.016	1	3	0.524	0.011	18	14	0.473	0.007	1	4	0.534	0.020	0	2	0.512	0.032	3	8	0.490	0.016	11	14
chrI	183100	G	A	0	0	0.421	0.031	0	0	0.500	0.354	0	0	0.500	0.141	0	0	0.500	0.354	39	25	0.564	0.005	1	1	0.525	0.015	7	1	0.522	0.010	19	16	0.475	0.007	2	1	0.535	0.020	5	2	0.511	0.032	1	3	0.489	0.016	15	5
chrI	183101	A	G	0	0	0.421	0.031	0	0	0.500	0.354	0	0	0.500	0.141	0	0	0.500	0.354	39	25	0.564	0.005	1	1	0.525	0.015	7	1	0.522	0.010	19	16	0.475	0.007	2	1	0.535	0.020	5	2	0.511	0.032	1	3	0.489	0.016	15	5
chrI	183270	T	C	0	4	0.421	0.031	0	0	0.500	0.354	0	0	0.500	0.141	0	0	0.500	0.354	62	38	0.564	0.005	10	10	0.525	0.015	26	22	0.522	0.010	37	40	0.475	0.007	7	6	0.535	0.020	1	4	0.511	0.032	10	12	0.489	0.016	30	32
chrI	183331	G	T	2	0	0.421	0.031	0	0	0.500	0.354	0	0	0.500	0.141	0	0	0.500	0.354	75	29	0.564	0.005	9	3	0.525	0.015	15	15	0.522	0.010	25	26	0.475	0.007	6	2	0.535	0.020	2	0	0.511	0.032	3	7	0.489	0.016	27	24
chrI	183545	C	T	1	0	0.421	0.031	0	0	0.500	0.354	0	0	0.500	0.141	0	0	0.500	0.354	33	3	0.564	0.005	4	1	0.525	0.015	10	1	0.522	0.010	23	11	0.475	0.007	1	0	0.535	0.020	1	0	0.511	0.032	5	0	0.489	0.016	14	6
chrI	183881	T	C	0	5	0.421	0.031	0	0	0.500	0.354	0	0	0.500	0.141	0	0	0.500	0.354	54	34	0.564	0.005	13	7	0.525	0.015	17	16	0.522	0.010	25	29	0.475	0.007	9	2	0.535	0.020	0	2	0.511	0.032	10	6	0.489	0.016	25	32
chrI	183954	T	C	0	1	0.421	0.031	0	0	0.500	0.354	0	0	0.500	0.141	0	0	0.500	0.354	54	40	0.564	0.005	5	6	0.525	0.015	12	16	0.522	0.010	33	30	0.475	0.007	7	5	0.535	0.020	3	2	0.511	0.032	4	0	0.489	0.016	30	28
chrI	184083	T	C	3	8	0.421	0.031	0	0	0.500	0.354	0	0	0.500	0.141	0	0	0.500	0.354	54	50	0.564	0.005	11	12	0.525	0.015	15	11	0.522	0.010	31	33	0.475	0.007	3	5	0.535	0.020	5	5	0.511	0.032	10	6	0.489	0.016	21	30
chrI	184235	A	G	2	2	0.421	0.031	0	0	0.500	0.354	0	0	0.500	0.141	0	0	0.500	0.354	54	41	0.564	0.005	10	8	0.525	0.015	19	14	0.522	0.010	34	41	0.475	0.007	5	7	0.535	0.020	0	2	0.511	0.032	5	5	0.489	0.016	29	41
chrI	184256	A	G	3	3	0.421	0.031	0	0	0.500	0.354	0	0	0.500	0.141	0	0	0.500	0.354	51	45	0.564	0.005	8	7	0.525	0.015	19	13	0.522	0.010	35	42	0.475	0.007	4	9	0.535	0.020	0	2	0.511	0.032	6	5	0.489	0.016	27	41
chrI	184418	C	G	4	1	0.421	0.031	0	0	0.500	0.354	0	2	0.500	0.141	0	0	0.500	0.354	45	38	0.564	0.005	10	4	0.525	0.015	4	8	0.522	0.010	17	32	0.475	0.007	3	2	0.535	0.020	0	0	0.511	0.032	10	3	0.489	0.016	12	19
chrI	184481	C	A	3	1	0.421	0.031	0	0	0.500	0.354	0	1	0.500	0.141	0	0	0.500	0.354	31	42	0.564	0.005	8	4	0.525	0.015	3	9	0.522	0.010	15	29	0.475	0.007	0	1	0.535	0.020	0	2	0.511	0.032	2	2	0.489	0.016	9	19
chrI	184488	T	C	3	0	0.421	0.031	0	0	0.500	0.354	0	1	0.500	0.141	0	0	0.500	0.354	29	42	0.564	0.005	9	4	0.525	0.015	3	9	0.522	0.010	15	26	0.475	0.007	0	1	0.535	0.020	0	2	0.511	0.032	2	1	0.489	0.016	9	19
chrI	184492	T	C	3	0	0.421	0.031	0	0	0.500	0.354	0	1	0.500	0.141	0	0	0.500	0.354	29	42	0.564	0.005	9	4	0.525	0.015	3	9	0.522	0.010	15	26	0.475	0.007	0	1	0.535	0.020	0	2	0.511	0.032	2	1	0.489	0.016	9	19
chrI	184510	T	C	3	1	0.421	0.031	0	0	0.500	0.354	0	0	0.500	0.141	0	0	0.500	0.354	38	48	0.564	0.005	3	2	0.525	0.015	3	8	0.522	0.010	18	30	0.475	0.007	0	1	0.535	0.020	0	2	0.511	0.032	3	1	0.489	0.016	8	19
chrI	184520	T	C	3	2	0.421	0.031	0	0	0.500	0.354	0	0	0.500	0.141	0	0	0.500	0.354	36	44	0.564	0.005	4	1	0.525	0.015	2	7	0.522	0.010	17	30	0.475	0.007	0	1	0.535	0.020	0	2	0.511	0.032	3	0	0.489	0.016	9	19
chrI	184648	A	T	2	2	0.421	0.031	0	0	0.500	0.354	0	2	0.500	0.141	0	0	0.500	0.354	50	32	0.564	0.005	10	0	0.525	0.015	6	3	0.522	0.010	23	22	0.475	0.007	2	2	0.535	0.020	0	0	0.511	0.032	2	2	0.489	0.016	16	21
chrI	184669	G	T	1	0	0.421	0.031	0	0	0.500	0.354	0	2	0.500	0.141	0	0	0.500	0.354	46	34	0.564	0.005	6	3	0.525	0.015	6	5	0.522	0.010	18	20	0.475	0.007	2	1	0.535	0.020	0	0	0.511	0.032	3	3	0.489	0.016	14	25
chrI	184683	C	G	0	0	0.421	0.031	0	0	0.500	0.354	0	2	0.500	0.141	0	0	0.500	0.354	44	33	0.564	0.005	5	4	0.525	0.015	5	5	0.522	0.010	15	20	0.475	0.007	2	0	0.535	0.020	0	0	0.511	0.032	2	3	0.489	0.016	15	21
chrI	184686	C	T	0	0	0.421	0.031	0	0	0.500	0.354	0	2	0.500	0.141	0	0	0.500	0.354	44	33	0.564	0.005	5	4	0.525	0.015	5	5	0.522	0.010	15	20	0.475	0.007	2	0	0.535	0.020	0	0	0.511	0.032	2	3	0.489	0.016	15	21
chrI	184857	A	G	1	4	0.420	0.030	0	0	0.500	0.354	2	0	0.500	0.141	0	0	0.500	0.354	88	40	0.564	0.005	11	8	0.525	0.015	11	12	0.526	0.010	39	49	0.476	0.007	3	1	0.534	0.020	0	0	0.508	0.031	3	2	0.489	0.016	21	24
chrI	184890	C	A	4	8	0.420	0.030	0	0	0.500	0.354	2	0	0.500	0.141	0	0	0.500	0.354	106	50	0.564	0.005	10	4	0.525	0.015	14	13	0.526	0.010	42	48	0.476	0.007	6	1	0.534	0.020	0	0	0.508	0.031	1	1	0.489	0.016	27	28
chrI	184921	A	T	4	10	0.420	0.030	0	0	0.500	0.354	2	1	0.500	0.141	0	0	0.500	0.354	120	55	0.564	0.005	11	7	0.525	0.015	21	20	0.526	0.010	46	52	0.476	0.007	9	1	0.534	0.020	0	0	0.508	0.031	4	1	0.489	0.016	29	33
chrI	185109	G	A	4	5	0.420	0.030	0	0	0.500	0.354	0	0	0.500	0.141	0	0	0.500	0.354	128	73	0.564	0.005	7	9	0.525	0.015	28	16	0.526	0.010	51	39	0.476	0.007	11	16	0.535	0.020	4	5	0.508	0.031	13	7	0.489	0.016	49	45
chrI	185126	G	A	4	3	0.420	0.030	0	0	0.500	0.354	0	0	0.500	0.141	0	0	0.500	0.354	114	70	0.564	0.005	8	11	0.525	0.015	26	17	0.526	0.010	51	44	0.476	0.007	16	12	0.535	0.020	4	3	0.508	0.031	15	6	0.489	0.016	57	47
chrI	185131	G	A	3	3	0.420	0.030	0	0	0.500	0.354	0	0	0.500	0.141	0	0	0.500	0.354	111	75	0.564	0.005	9	11	0.525	0.015	28	15	0.526	0.010	52	40	0.476	0.007	15	12	0.535	0.020	4	2	0.508	0.031	15	6	0.489	0.016	56	44
chrI	185138	A	T	6	3	0.420	0.030	0	0	0.500	0.354	1	0	0.500	0.141	0	0	0.500	0.354	124	79	0.564	0.005	13	12	0.525	0.015	38	16	0.526	0.010	65	42	0.476	0.007	14	12	0.535	0.020	4	2	0.508	0.031	16	5	0.489	0.016	64	45
chrI	185159	A	C	5	2	0.420	0.030	0	0	0.500	0.354	1	0	0.500	0.141	0	0	0.500	0.354	85	70	0.564	0.005	9	11	0.525	0.015	40	21	0.526	0.010	51	49	0.476	0.007	13	10	0.535	0.020	1	1	0.508	0.031	16	4	0.489	0.016	51	49
chrI	185194	C	A	5	1	0.420	0.030	0	0	0.500	0.354	1	0	0.500	0.141	0	0	0.500	0.354	97	76	0.564	0.005	19	11	0.525	0.015	46	27	0.526	0.010	53	56	0.476	0.007	12	8	0.535	0.020	1	1	0.508	0.031	15	4	0.489	0.016	49	56
chrI	185226	T	C	1	4	0.420	0.030	0	0	0.500	0.354	1	0	0.500	0.141	0	0	0.500	0.354	107	80	0.564	0.005	30	10	0.525	0.015	43	30	0.526	0.010	57	60	0.476	0.007	15	8	0.535	0.020	2	4	0.508	0.031	14	9	0.489	0.016	48	55
chrI	185303	A	G	1	1	0.420	0.030	0	0	0.500	0.354	3	0	0.500	0.141	0	0	0.500	0.354	89	75	0.564	0.005	20	5	0.525	0.015	21	21	0.526	0.010	35	42	0.476	0.007	5	8	0.535	0.020	3	3	0.508	0.031	13	12	0.489	0.016	36	44
chrI	185314	G	A	1	1	0.420	0.030	0	0	0.500	0.354	3	1	0.500	0.141	0	0	0.500	0.354	114	95	0.564	0.005	22	14	0.525	0.015	28	29	0.526	0.010	54	61	0.476	0.007	8	10	0.535	0.020	10	9	0.508	0.031	19	16	0.489	0.016	42	50
chrI	185480	T	G	0	1	0.420	0.030	0	0	0.500	0.354	0	0	0.500	0.141	0	0	0.500	0.354	72	54	0.564	0.005	9	13	0.526	0.015	12	24	0.528	0.010	44	45	0.476	0.007	2	8	0.536	0.020	5	3	0.511	0.031	6	11	0.489	0.016	21	29
chrI	185879	G	A	0	0	0.418	0.030	0	0	0.500	0.354	0	0	0.500	0.141	0	0	0.500	0.354	19	25	0.564	0.005	3	4	0.526	0.015	9	4	0.529	0.010	22	23	0.476	0.007	1	0	0.536	0.019	0	0	0.511	0.031	1	0	0.493	0.016	9	8
chrI	186098	T	A	0	1	0.418	0.030	2	0	0.500	0.354	0	0	0.500	0.141	0	0	0.500	0.354	47	32	0.564	0.005	6	6	0.526	0.015	11	5	0.529	0.010	20	30	0.476	0.007	9	5	0.536	0.019	2	0	0.510	0.031	5	3	0.493	0.016	23	16
chrI	186099	G	A	0	1	0.418	0.030	2	0	0.500	0.354	0	0	0.500	0.141	0	0	0.500	0.354	47	32	0.564	0.005	6	6	0.526	0.015	11	5	0.529	0.010	20	30	0.476	0.007	9	5	0.536	0.019	2	0	0.510	0.031	5	3	0.493	0.016	23	16
chrI	186131	A	G	2	1	0.418	0.030	0	0	0.500	0.354	0	0	0.500	0.141	0	0	0.500	0.354	48	42	0.564	0.005	3	10	0.526	0.015	13	7	0.529	0.010	30	41	0.476	0.007	10	4	0.536	0.019	1	0	0.510	0.031	4	5	0.493	0.016	32	19
chrI	186139	C	T	2	1	0.418	0.030	0	0	0.500	0.354	0	0	0.500	0.141	0	0	0.500	0.354	48	41	0.564	0.005	3	10	0.526	0.015	14	8	0.529	0.010	31	39	0.476	0.007	10	4	0.536	0.019	1	0	0.510	0.031	4	5	0.493	0.016	32	19
chrI	186146	T	G	2	1	0.418	0.030	0	0	0.500	0.354	0	0	0.500	0.141	0	0	0.500	0.354	43	41	0.564	0.005	2	10	0.526	0.015	17	8	0.529	0.010	29	38	0.476	0.007	8	5	0.536	0.019	1	0	0.510	0.031	2	5	0.493	0.016	29	17
chrI	186256	T	C	0	0	0.418	0.030	0	0	0.500	0.354	0	0	0.500	0.141	0	0	0.500	0.354	49	37	0.564	0.005	5	4	0.526	0.015	18	12	0.529	0.010	23	33	0.476	0.007	7	4	0.536	0.019	0	0	0.510	0.031	2	1	0.493	0.016	26	16
chrI	186291	A	G	0	0	0.418	0.030	0	0	0.500	0.354	2	0	0.500	0.141	0	0	0.500	0.354	41	34	0.564	0.005	4	4	0.526	0.015	17	12	0.529	0.010	19	39	0.476	0.007	8	3	0.536	0.019	0	1	0.510	0.031	2	4	0.493	0.016	25	12
chrI	186440	A	T	2	2	0.418	0.030	0	0	0.500	0.354	0	0	0.500	0.141	0	0	0.500	0.354	43	28	0.564	0.005	3	7	0.526	0.015	15	13	0.529	0.010	19	33	0.476	0.007	0	1	0.536	0.019	0	4	0.510	0.031	4	2	0.493	0.016	28	15
chrI	186504	G	C	2	0	0.418	0.030	0	0	0.500	0.354	0	2	0.500	0.141	0	0	0.500	0.354	42	25	0.564	0.005	3	5	0.526	0.015	9	15	0.529	0.010	23	28	0.476	0.007	2	0	0.536	0.019	0	4	0.510	0.031	4	3	0.493	0.016	31	20
chrI	186505	A	C	2	0	0.418	0.030	0	0	0.500	0.354	0	2	0.500	0.141	0	0	0.500	0.354	42	25	0.564	0.005	3	5	0.526	0.015	9	15	0.529	0.010	23	28	0.476	0.007	2	0	0.536	0.019	0	4	0.510	0.031	4	3	0.493	0.016	31	20
chrI	186596	G	A	1	2	0.418	0.030	0	0	0.500	0.354	0	0	0.500	0.141	0	0	0.500	0.354	50	30	0.564	0.005	8	0	0.526	0.015	9	9	0.529	0.010	24	21	0.476	0.007	4	0	0.536	0.019	4	0	0.510	0.031	4	3	0.493	0.016	25	19
chrI	186619	C	A	3	1	0.418	0.030	0	0	0.500	0.354	0	0	0.500	0.141	0	0	0.500	0.354	50	28	0.564	0.005	8	1	0.526	0.015	12	6	0.529	0.010	22	22	0.476	0.007	4	1	0.536	0.019	4	0	0.510	0.031	3	1	0.493	0.016	28	21
chrI	186714	C	T	3	0	0.418	0.030	0	0	0.500	0.354	0	0	0.500	0.141	0	0	0.500	0.354	59	37	0.564	0.005	8	2	0.526	0.015	11	6	0.529	0.010	30	25	0.476	0.007	1	2	0.536	0.019	1	0	0.510	0.031	9	3	0.493	0.016	22	17
chrI	186754	G	A	1	0	0.418	0.030	0	0	0.500	0.354	0	0	0.500	0.141	0	0	0.500	0.354	68	41	0.564	0.005	10	4	0.526	0.015	10	4	0.529	0.010	23	25	0.476	0.007	0	2	0.536	0.019	0	0	0.510	0.031	14	3	0.493	0.016	24	12
chrI	186807	C	T	1	0	0.418	0.030	0	0	0.500	0.354	0	0	0.500	0.141	0	0	0.500	0.354	68	38	0.564	0.005	7	4	0.526	0.015	15	9	0.529	0.010	23	28	0.476	0.007	1	0	0.536	0.019	0	0	0.510	0.031	11	2	0.493	0.016	31	14
chrI	186819	T	C	1	0	0.418	0.030	0	0	0.500	0.354	0	0	0.500	0.141	0	0	0.500	0.354	70	36	0.564	0.005	8	5	0.526	0.015	16	10	0.529	0.010	26	26	0.476	0.007	0	1	0.536	0.019	0	0	0.510	0.031	8	2	0.493	0.016	30	12
chrI	186841	G	A	0	1	0.418	0.030	0	0	0.500	0.354	0	0	0.500	0.141	0	0	0.500	0.354	62	36	0.564	0.005	6	6	0.526	0.015	16	14	0.529	0.010	27	20	0.476	0.007	0	1	0.536	0.019	0	0	0.510	0.031	2	0	0.493	0.016	31	14
chrI	186857	T	C	0	2	0.418	0.030	0	0	0.500	0.354	0	0	0.500	0.141	0	0	0.500	0.354	67	40	0.564	0.005	8	10	0.526	0.015	14	19	0.529	0.010	30	25	0.476	0.007	0	1	0.536	0.019	0	0	0.510	0.031	2	1	0.493	0.016	30	21
chrI	186907	T	C	0	5	0.418	0.030	0	0	0.500	0.354	0	0	0.500	0.141	0	0	0.500	0.354	70	44	0.564	0.005	10	10	0.526	0.015	7	20	0.529	0.010	31	33	0.476	0.007	3	3	0.536	0.019	2	0	0.510	0.031	8	2	0.493	0.016	35	21
chrI	186936	G	A	1	4	0.418	0.030	0	0	0.500	0.354	0	0	0.500	0.141	0	0	0.500	0.354	70	40	0.564	0.005	8	8	0.526	0.015	10	17	0.529	0.010	27	30	0.476	0.007	4	4	0.536	0.019	3	0	0.510	0.031	10	2	0.493	0.016	27	19
chrI	186963	C	A	1	3	0.418	0.030	0	0	0.500	0.354	0	0	0.500	0.141	0	0	0.500	0.354	67	37	0.564	0.005	3	7	0.526	0.015	10	20	0.529	0.010	21	25	0.476	0.007	2	7	0.536	0.019	1	1	0.510	0.031	10	2	0.493	0.016	25	12
chrI	186974	C	T	1	3	0.418	0.030	0	0	0.500	0.354	0	0	0.500	0.141	0	0	0.500	0.354	66	34	0.564	0.005	3	7	0.526	0.015	12	16	0.529	0.010	23	26	0.476	0.007	2	8	0.536	0.019	2	2	0.510	0.031	12	2	0.493	0.016	27	13
chrI	186987	G	A	3	3	0.418	0.030	0	0	0.500	0.354	0	0	0.500	0.141	0	0	0.500	0.354	59	32	0.564	0.005	4	5	0.526	0.015	11	13	0.529	0.010	21	23	0.476	0.007	2	6	0.536	0.019	2	2	0.510	0.031	13	3	0.493	0.016	24	8
chrI	186990	G	C	3	3	0.418	0.030	0	0	0.500	0.354	0	0	0.500	0.141	0	0	0.500	0.354	59	32	0.564	0.005	4	5	0.526	0.015	11	13	0.529	0.010	21	23	0.476	0.007	2	6	0.536	0.019	2	2	0.510	0.031	13	3	0.493	0.016	24	8
chrI	187062	T	C	7	1	0.418	0.030	2	0	0.500	0.354	0	0	0.500	0.141	0	0	0.500	0.354	54	43	0.564	0.005	10	12	0.526	0.015	10	14	0.529	0.010	28	24	0.476	0.007	2	7	0.536	0.019	5	4	0.510	0.031	10	4	0.493	0.016	31	16
chrI	187280	C	G	0	2	0.418	0.030	0	0	0.500	0.354	0	0	0.500	0.141	0	0	0.500	0.354	29	26	0.564	0.005	1	4	0.526	0.015	3	11	0.529	0.010	16	19	0.476	0.007	2	2	0.536	0.019	0	1	0.510	0.031	3	0	0.493	0.016	13	15
chrI	187411	C	T	2	5	0.418	0.030	0	0	0.500	0.354	0	0	0.500	0.141	0	0	0.500	0.354	34	17	0.564	0.005	5	1	0.526	0.015	11	7	0.529	0.010	21	9	0.477	0.007	4	5	0.536	0.019	0	0	0.510	0.031	3	2	0.493	0.016	13	6
chrI	187414	G	T	2	5	0.418	0.030	0	0	0.500	0.354	0	0	0.500	0.141	0	0	0.500	0.354	34	17	0.564	0.005	5	1	0.526	0.015	11	7	0.529	0.010	21	9	0.477	0.007	4	5	0.536	0.019	0	0	0.510	0.031	3	2	0.493	0.016	13	6
chrI	187420	C	T	2	4	0.418	0.030	0	0	0.500	0.354	0	0	0.500	0.141	0	0	0.500	0.354	29	17	0.564	0.005	7	1	0.526	0.015	11	6	0.529	0.010	21	7	0.477	0.007	4	5	0.536	0.019	0	0	0.510	0.031	2	2	0.493	0.016	12	5
chrI	187422	A	G	2	4	0.418	0.030	0	0	0.500	0.354	0	0	0.500	0.141	0	0	0.500	0.354	29	17	0.564	0.005	7	1	0.526	0.015	11	6	0.529	0.010	21	7	0.477	0.007	4	5	0.536	0.019	0	0	0.510	0.031	2	2	0.493	0.016	12	5
chrI	187426	T	C	2	4	0.418	0.030	0	0	0.500	0.354	0	0	0.500	0.141	0	0	0.500	0.354	29	17	0.564	0.005	7	1	0.526	0.015	11	6	0.529	0.010	21	7	0.477	0.007	4	5	0.536	0.019	0	0	0.510	0.031	2	2	0.493	0.016	12	5
chrI	187427	T	A	2	4	0.418	0.030	0	0	0.500	0.354	0	0	0.500	0.141	0	0	0.500	0.354	29	17	0.564	0.005	7	1	0.526	0.015	11	6	0.529	0.010	21	7	0.477	0.007	4	5	0.536	0.019	0	0	0.510	0.031	2	2	0.493	0.016	12	5
chrI	187515	G	A	2	3	0.420	0.030	0	0	0.500	0.354	0	0	0.500	0.141	0	0	0.500	0.354	42	33	0.564	0.005	5	6	0.523	0.015	8	1	0.529	0.010	30	22	0.477	0.007	6	2	0.538	0.020	1	0	0.513	0.031	4	2	0.493	0.016	21	19
chrI	187663	C	G	0	2	0.420	0.030	0	0	0.500	0.354	0	0	0.500	0.141	0	0	0.500	0.354	38	31	0.564	0.005	1	6	0.523	0.015	6	7	0.529	0.010	25	18	0.477	0.007	1	0	0.538	0.020	1	2	0.513	0.031	8	2	0.493	0.016	14	13
chrI	187680	T	C	0	2	0.420	0.030	0	0	0.500	0.354	0	0	0.500	0.141	0	0	0.500	0.354	39	32	0.564	0.005	1	6	0.523	0.015	6	4	0.529	0.010	28	16	0.477	0.007	2	1	0.538	0.020	1	2	0.513	0.031	9	2	0.493	0.016	13	12
chrI	187681	T	C	0	2	0.420	0.030	0	0	0.500	0.354	0	0	0.500	0.141	0	0	0.500	0.354	39	32	0.564	0.005	1	6	0.523	0.015	6	4	0.529	0.010	28	16	0.477	0.007	2	1	0.538	0.020	1	2	0.513	0.031	9	2	0.493	0.016	13	12
chrI	187685	A	G	0	2	0.420	0.030	0	0	0.500	0.354	0	0	0.500	0.141	0	0	0.500	0.354	39	32	0.564	0.005	1	6	0.523	0.015	6	4	0.529	0.010	28	16	0.477	0.007	2	1	0.538	0.020	1	2	0.513	0.031	9	2	0.493	0.016	13	12
chrI	187687	G	C	0	2	0.420	0.030	0	0	0.500	0.354	0	0	0.500	0.141	0	0	0.500	0.354	39	32	0.564	0.005	1	6	0.523	0.015	6	4	0.529	0.010	28	16	0.477	0.007	2	1	0.538	0.020	1	2	0.513	0.031	9	2	0.493	0.016	13	12
chrI	187705	G	A	0	3	0.420	0.030	0	0	0.500	0.354	2	0	0.500	0.141	0	0	0.500	0.354	50	38	0.564	0.005	3	8	0.523	0.015	9	9	0.529	0.010	28	21	0.477	0.007	6	2	0.538	0.020	1	2	0.513	0.031	11	6	0.493	0.016	20	15
chrI	187734	C	T	0	1	0.420	0.030	0	0	0.500	0.354	3	0	0.500	0.141	0	0	0.500	0.354	46	38	0.564	0.005	3	10	0.523	0.015	9	8	0.529	0.010	26	23	0.477	0.007	7	2	0.538	0.020	0	1	0.513	0.031	13	7	0.493	0.016	19	12
chrI	187768	A	G	6	1	0.420	0.030	0	0	0.500	0.354	3	0	0.500	0.141	0	0	0.500	0.354	52	46	0.564	0.005	7	9	0.523	0.015	13	14	0.529	0.010	29	30	0.477	0.007	5	2	0.538	0.020	2	1	0.513	0.031	12	5	0.493	0.016	24	17
chrI	187795	T	C	4	0	0.420	0.030	0	0	0.500	0.354	4	0	0.500	0.141	0	0	0.500	0.354	54	40	0.564	0.005	7	1	0.523	0.015	17	13	0.529	0.010	20	29	0.477	0.007	4	1	0.538	0.020	2	0	0.513	0.031	8	3	0.493	0.016	28	11
chrI	187797	C	A	4	0	0.420	0.030	0	0	0.500	0.354	4	0	0.500	0.141	0	0	0.500	0.354	54	40	0.564	0.005	7	1	0.523	0.015	17	13	0.529	0.010	20	29	0.477	0.007	4	1	0.538	0.020	2	0	0.513	0.031	8	3	0.493	0.016	28	11
chrI	187801	T	C	4	0	0.420	0.030	0	0	0.500	0.354	4	0	0.500	0.141	0	0	0.500	0.354	54	40	0.564	0.005	7	1	0.523	0.015	17	13	0.529	0.010	20	29	0.477	0.007	4	1	0.538	0.020	2	0	0.513	0.031	8	3	0.493	0.016	28	11
chrI	188057	A	G	4	3	0.420	0.030	0	0	0.500	0.354	0	0	0.500	0.141	0	0	0.500	0.354	73	58	0.564	0.005	9	3	0.523	0.015	31	17	0.529	0.010	24	52	0.477	0.007	6	5	0.538	0.020	3	6	0.513	0.031	10	9	0.493	0.016	35	29
chrI	188086	A	G	1	2	0.420	0.030	0	0	0.500	0.354	0	0	0.500	0.141	0	0	0.500	0.354	61	58	0.564	0.005	9	8	0.523	0.015	28	17	0.529	0.010	21	34	0.477	0.007	5	4	0.538	0.020	4	5	0.513	0.031	12	9	0.493	0.016	27	28
chrI	188151	T	C	1	3	0.420	0.030	0	0	0.500	0.354	0	0	0.500	0.141	0	0	0.500	0.354	54	55	0.564	0.005	4	13	0.523	0.015	26	24	0.529	0.010	27	39	0.477	0.007	5	2	0.538	0.020	4	3	0.513	0.031	9	8	0.493	0.016	22	31
chrI	188190	T	C	0	3	0.420	0.030	0	0	0.500	0.354	0	0	0.500	0.141	0	0	0.500	0.354	49	49	0.564	0.005	6	12	0.523	0.015	20	17	0.529	0.010	32	39	0.477	0.007	4	3	0.538	0.020	5	3	0.513	0.031	10	6	0.493	0.016	23	25
chrI	188347	T	C	0	0	0.420	0.030	0	0	0.500	0.354	0	0	0.500	0.141	0	0	0.500	0.354	27	21	0.564	0.005	2	0	0.523	0.015	4	5	0.529	0.010	8	18	0.477	0.007	0	0	0.538	0.020	0	1	0.513	0.031	0	2	0.493	0.016	10	2
chrI	188386	A	G	1	0	0.420	0.030	0	0	0.500	0.354	0	0	0.500	0.141	0	0	0.500	0.354	31	21	0.564	0.005	5	2	0.523	0.015	6	3	0.529	0.010	15	15	0.477	0.007	4	0	0.538	0.020	0	1	0.513	0.031	0	1	0.493	0.016	17	4
chrI	188823	T	C	1	4	0.420	0.030	0	0	0.500	0.354	0	0	0.500	0.141	0	0	0.500	0.354	87	45	0.564	0.005	9	5	0.523	0.015	25	20	0.529	0.010	38	27	0.477	0.007	7	3	0.538	0.020	1	2	0.513	0.031	6	5	0.493	0.016	32	23
chrI	188881	G	C	0	6	0.420	0.030	0	0	0.500	0.354	0	0	0.500	0.141	0	0	0.500	0.354	64	68	0.564	0.005	14	17	0.523	0.015	22	23	0.529	0.010	30	44	0.477	0.007	10	12	0.538	0.020	0	12	0.513	0.031	9	15	0.493	0.016	21	43
chrI	188899	G	A	2	3	0.420	0.030	0	0	0.500	0.354	0	0	0.500	0.141	0	0	0.500	0.354	93	45	0.564	0.005	27	9	0.523	0.015	28	23	0.529	0.010	50	32	0.477	0.007	19	4	0.538	0.020	6	6	0.513	0.031	16	7	0.493	0.016	46	24
chrI	188939	A	G	0	5	0.420	0.030	0	0	0.500	0.354	0	0	0.500	0.141	0	0	0.500	0.354	58	68	0.564	0.005	16	17	0.523	0.015	21	29	0.529	0.010	27	46	0.477	0.007	11	9	0.538	0.020	0	11	0.513	0.031	8	12	0.493	0.016	25	45
chrI	189047	C	T	6	7	0.420	0.030	0	0	0.500	0.354	0	0	0.500	0.141	0	0	0.500	0.354	42	28	0.564	0.005	14	4	0.523	0.015	11	15	0.529	0.010	29	13	0.477	0.007	2	6	0.538	0.020	4	1	0.513	0.031	4	1	0.493	0.016	23	14
chrI	189049	C	T	6	7	0.420	0.030	0	0	0.500	0.354	0	0	0.500	0.141	0	0	0.500	0.354	42	28	0.564	0.005	14	4	0.523	0.015	11	15	0.529	0.010	29	13	0.477	0.007	2	6	0.538	0.020	4	1	0.513	0.031	4	1	0.493	0.016	23	14
chrI	189052	G	A	6	7	0.420	0.030	0	0	0.500	0.354	0	0	0.500	0.141	0	0	0.500	0.354	42	28	0.564	0.005	14	4	0.523	0.015	11	15	0.529	0.010	29	13	0.477	0.007	2	6	0.538	0.020	4	1	0.513	0.031	4	1	0.493	0.016	23	14
chrI	189066	T	C	3	7	0.420	0.030	0	0	0.500	0.354	0	0	0.500	0.141	0	0	0.500	0.354	37	36	0.564	0.005	13	5	0.523	0.015	11	15	0.529	0.010	27	15	0.477	0.007	2	6	0.538	0.020	4	2	0.513	0.031	2	1	0.493	0.016	21	16
chrI	189123	C	T	0	0	0.420	0.030	0	0	0.500	0.354	2	0	0.500	0.141	0	0	0.500	0.354	21	17	0.564	0.005	3	3	0.523	0.015	4	7	0.529	0.010	21	5	0.477	0.007	5	3	0.538	0.020	3	2	0.513	0.031	1	0	0.493	0.016	13	7
chrI	189855	T	C	2	4	0.420	0.031	0	0	0.500	0.354	0	1	0.500	0.141	0	0	0.500	0.354	85	63	0.562	0.005	15	18	0.518	0.015	29	18	0.529	0.010	38	56	0.476	0.007	10	6	0.535	0.020	7	7	0.512	0.031	8	18	0.493	0.016	35	49
chrI	189876	A	G	5	4	0.420	0.031	0	0	0.500	0.354	0	1	0.500	0.141	0	0	0.500	0.354	87	69	0.562	0.005	15	18	0.518	0.015	25	23	0.528	0.010	44	64	0.476	0.007	12	5	0.534	0.020	8	7	0.512	0.031	7	17	0.493	0.016	39	52
chrI	189931	A	G	2	4	0.420	0.031	0	0	0.500	0.354	0	0	0.500	0.141	0	2	0.500	0.354	98	76	0.562	0.005	14	22	0.518	0.015	40	22	0.528	0.010	49	42	0.476	0.007	11	8	0.534	0.020	5	3	0.512	0.031	9	8	0.493	0.016	40	47
chrI	189932	A	G	2	4	0.420	0.031	0	0	0.500	0.354	0	0	0.500	0.141	0	2	0.500	0.354	98	76	0.562	0.005	14	22	0.518	0.015	40	22	0.528	0.010	49	42	0.476	0.007	11	8	0.534	0.020	5	3	0.512	0.031	9	8	0.493	0.016	40	47
chrI	189934	G	A	2	4	0.420	0.031	0	0	0.500	0.354	0	0	0.500	0.141	0	2	0.500	0.354	98	76	0.562	0.005	14	22	0.518	0.015	40	22	0.528	0.010	49	42	0.476	0.007	11	8	0.534	0.020	5	3	0.512	0.031	9	8	0.493	0.016	40	47
chrI	190025	C	T	4	2	0.420	0.031	0	0	0.500	0.354	0	1	0.500	0.141	0	0	0.500	0.354	124	74	0.562	0.005	20	19	0.518	0.015	41	27	0.528	0.010	55	55	0.476	0.007	14	13	0.534	0.020	8	1	0.512	0.031	13	9	0.493	0.016	55	52
chrI	190031	G	A	4	2	0.420	0.031	0	0	0.500	0.354	0	1	0.500	0.141	0	0	0.500	0.354	125	75	0.562	0.005	22	20	0.518	0.015	43	28	0.528	0.010	50	55	0.476	0.007	14	13	0.534	0.020	8	1	0.512	0.031	14	9	0.493	0.016	55	53
chrI	191617	T	C	10	4	0.420	0.031	0	0	0.500	0.354	1	0	0.500	0.141	0	0	0.500	0.354	141	94	0.564	0.005	26	18	0.522	0.016	47	32	0.530	0.011	60	62	0.475	0.007	12	7	0.536	0.020	4	8	0.514	0.032	17	20	0.498	0.017	57	60
chrI	191704	G	C	8	9	0.421	0.032	0	0	0.500	0.354	0	0	0.500	0.141	0	0	0.500	0.354	113	117	0.565	0.005	24	17	0.524	0.016	49	40	0.529	0.011	76	71	0.475	0.007	11	6	0.538	0.021	4	2	0.514	0.032	18	27	0.498	0.017	72	74
chrI	192073	G	A	3	8	0.421	0.032	0	0	0.500	0.354	3	0	0.500	0.141	0	0	0.500	0.354	106	59	0.565	0.005	19	19	0.524	0.016	33	27	0.530	0.011	47	44	0.475	0.007	9	5	0.538	0.021	1	0	0.514	0.032	17	22	0.498	0.017	42	25
chrI	192139	G	A	4	5	0.421	0.032	0	0	0.500	0.354	0	0	0.500	0.141	0	0	0.500	0.354	83	56	0.565	0.005	21	19	0.524	0.016	23	25	0.530	0.011	34	44	0.476	0.007	3	2	0.538	0.021	3	2	0.514	0.032	15	19	0.498	0.017	40	22
chrI	192169	G	A	3	3	0.421	0.032	0	0	0.500	0.354	0	0	0.500	0.141	0	0	0.500	0.354	64	55	0.565	0.005	18	17	0.524	0.016	22	21	0.530	0.011	30	33	0.476	0.007	3	5	0.538	0.021	4	2	0.514	0.032	10	13	0.498	0.017	41	22
chrI	192170	A	G	3	3	0.421	0.032	0	0	0.500	0.354	0	0	0.500	0.141	0	0	0.500	0.354	64	55	0.565	0.005	18	17	0.524	0.016	22	21	0.530	0.011	30	33	0.476	0.007	3	5	0.538	0.021	4	2	0.514	0.032	10	13	0.498	0.017	41	22
chrI	192196	A	G	4	5	0.421	0.032	0	0	0.500	0.354	2	0	0.500	0.141	0	0	0.500	0.354	72	51	0.565	0.005	13	15	0.524	0.016	22	26	0.530	0.011	31	36	0.476	0.007	3	5	0.538	0.021	5	2	0.514	0.032	6	11	0.498	0.017	35	24
chrI	192427	T	C	0	0	0.421	0.032	0	0	0.500	0.354	0	0	0.500	0.141	0	0	0.500	0.354	11	6	0.565	0.005	3	2	0.525	0.016	1	3	0.528	0.011	1	9	0.476	0.007	0	2	0.538	0.021	2	0	0.517	0.032	1	0	0.498	0.017	8	2
chrI	192429	G	C	0	0	0.421	0.032	0	0	0.500	0.354	0	0	0.500	0.141	0	0	0.500	0.354	11	6	0.565	0.005	3	2	0.525	0.016	1	3	0.528	0.011	1	9	0.476	0.007	0	2	0.538	0.021	2	0	0.517	0.032	1	0	0.498	0.017	8	2
chrI	192469	G	A	0	0	0.421	0.032	0	0	0.500	0.354	0	0	0.500	0.141	0	0	0.500	0.354	9	3	0.565	0.006	1	0	0.527	0.016	0	3	0.531	0.011	2	0	0.477	0.007	0	0	0.538	0.021	2	0	0.515	0.032	1	0	0.497	0.017	4	2
chrI	192531	C	T	0	0	0.421	0.032	0	0	0.500	0.354	0	0	0.500	0.141	0	0	0.500	0.354	9	2	0.565	0.006	1	0	0.527	0.016	2	3	0.531	0.011	4	1	0.477	0.007	0	0	0.538	0.021	0	0	0.515	0.032	1	0	0.497	0.017	1	1
chrI	192618	C	T	2	0	0.421	0.032	0	0	0.500	0.354	1	2	0.500	0.141	0	0	0.500	0.354	40	31	0.565	0.006	5	3	0.527	0.016	10	9	0.531	0.011	21	20	0.477	0.007	7	2	0.538	0.021	3	3	0.515	0.032	0	1	0.497	0.017	25	18
chrI	192693	C	T	3	1	0.421	0.032	0	0	0.500	0.354	1	2	0.500	0.141	0	0	0.500	0.354	67	62	0.565	0.006	13	14	0.527	0.016	17	23	0.531	0.011	37	36	0.477	0.007	8	8	0.538	0.021	8	5	0.515	0.032	6	6	0.497	0.017	36	44
chrI	192954	C	A	9	0	0.421	0.032	0	0	0.500	0.354	1	2	0.500	0.141	0	0	0.500	0.354	87	90	0.565	0.006	14	13	0.527	0.016	30	42	0.531	0.011	38	69	0.477	0.007	7	8	0.538	0.021	4	4	0.514	0.032	11	16	0.497	0.017	41	67
chrI	193260	T	C	7	0	0.421	0.032	0	0	0.500	0.354	2	1	0.500	0.141	0	0	0.500	0.354	74	67	0.566	0.006	19	13	0.527	0.016	16	21	0.531	0.011	37	42	0.478	0.007	8	6	0.538	0.021	14	2	0.512	0.033	9	10	0.498	0.017	30	43
chrI	193452	G	A	3	7	0.421	0.032	0	0	0.500	0.354	3	1	0.500	0.141	0	1	0.500	0.354	71	57	0.566	0.006	5	9	0.527	0.016	22	14	0.531	0.011	34	39	0.478	0.007	13	3	0.538	0.021	0	1	0.512	0.033	4	9	0.498	0.017	31	18
chrI	193500	C	T	2	13	0.421	0.032	0	0	0.500	0.354	3	2	0.500	0.141	0	2	0.500	0.354	76	59	0.566	0.006	9	13	0.527	0.016	25	13	0.531	0.011	41	47	0.478	0.007	14	3	0.538	0.021	0	2	0.512	0.033	6	10	0.498	0.017	32	19
chrI	194101	A	G	4	2	0.420	0.032	0	0	0.500	0.354	0	0	0.500	0.141	0	0	0.500	0.354	23	37	0.567	0.006	16	0	0.526	0.016	21	21	0.532	0.011	21	15	0.478	0.007	6	8	0.538	0.021	4	0	0.512	0.033	3	2	0.499	0.017	10	14
chrI	194104	C	T	4	2	0.420	0.032	0	0	0.500	0.354	0	0	0.500	0.141	0	0	0.500	0.354	23	37	0.567	0.006	16	0	0.526	0.016	21	21	0.532	0.011	21	15	0.478	0.007	6	8	0.538	0.021	4	0	0.512	0.033	3	2	0.499	0.017	10	14
chrI	194166	T	C	4	2	0.420	0.032	0	0	0.500	0.354	0	0	0.500	0.141	0	0	0.500	0.354	53	45	0.567	0.006	11	0	0.526	0.016	22	20	0.532	0.011	27	23	0.478	0.007	3	7	0.538	0.021	5	0	0.512	0.033	4	5	0.499	0.017	25	23
chrI	194169	T	C	4	2	0.420	0.032	0	0	0.500	0.354	0	0	0.500	0.141	0	0	0.500	0.354	53	45	0.567	0.006	11	0	0.526	0.016	22	20	0.532	0.011	27	23	0.478	0.007	3	7	0.538	0.021	5	0	0.512	0.033	4	5	0.499	0.017	25	23
chrI	194187	C	A	5	2	0.420	0.032	0	0	0.500	0.354	0	0	0.500	0.141	0	0	0.500	0.354	59	38	0.567	0.006	12	0	0.526	0.016	20	19	0.532	0.011	24	23	0.478	0.007	5	4	0.538	0.021	4	3	0.512	0.033	6	6	0.499	0.017	26	27
chrI	194241	C	T	6	3	0.420	0.032	0	0	0.500	0.354	0	0	0.500	0.141	0	0	0.500	0.354	73	35	0.567	0.006	9	0	0.526	0.016	15	19	0.532	0.011	23	28	0.478	0.007	6	1	0.538	0.021	2	3	0.512	0.033	6	7	0.499	0.017	28	25
chrI	194290	C	A	3	0	0.420	0.032	0	0	0.500	0.354	0	0	0.500	0.141	0	0	0.500	0.354	74	49	0.567	0.006	11	0	0.526	0.016	16	19	0.532	0.011	28	31	0.478	0.007	8	0	0.538	0.021	0	3	0.512	0.033	7	10	0.499	0.017	25	20
chrI	194475	C	T	0	2	0.420	0.032	0	0	0.500	0.354	0	0	0.500	0.141	0	0	0.500	0.354	36	23	0.567	0.006	3	5	0.526	0.016	6	7	0.532	0.011	13	19	0.479	0.007	2	3	0.540	0.021	3	1	0.512	0.033	3	9	0.499	0.017	18	16
chrI	194499	T	A	2	2	0.420	0.032	0	0	0.500	0.354	0	0	0.500	0.141	0	0	0.500	0.354	27	14	0.567	0.006	2	5	0.526	0.016	9	6	0.532	0.011	14	23	0.479	0.007	3	4	0.540	0.021	3	1	0.512	0.033	2	6	0.499	0.017	18	15
chrI	194626	G	A	0	0	0.420	0.032	0	0	0.500	0.354	0	0	0.500	0.141	0	0	0.500	0.354	26	15	0.567	0.006	2	1	0.526	0.016	2	7	0.532	0.011	17	22	0.479	0.007	1	1	0.540	0.021	1	3	0.512	0.033	4	5	0.499	0.017	10	8
chrI	194700	C	T	0	0	0.420	0.032	0	0	0.500	0.354	0	0	0.500	0.141	0	0	0.500	0.354	21	14	0.567	0.006	5	1	0.526	0.016	3	8	0.532	0.011	16	19	0.479	0.007	3	1	0.540	0.021	1	1	0.512	0.033	5	2	0.499	0.017	8	7
chrI	195459	T	C	2	9	0.422	0.033	0	0	0.500	0.354	0	2	0.500	0.142	0	0	0.500	0.354	89	70	0.568	0.006	6	11	0.527	0.016	27	16	0.532	0.011	46	39	0.480	0.007	3	9	0.540	0.021	3	5	0.512	0.033	16	15	0.500	0.017	41	41
chrI	195677	A	G	0	4	0.422	0.033	0	0	0.500	0.354	0	0	0.500	0.142	0	0	0.500	0.354	66	48	0.568	0.006	9	5	0.526	0.016	18	9	0.533	0.011	44	47	0.480	0.007	1	2	0.540	0.021	0	2	0.512	0.033	7	10	0.500	0.017	33	26
chrI	195872	C	T	3	2	0.425	0.033	0	0	0.500	0.354	0	0	0.500	0.142	0	0	0.500	0.354	66	36	0.569	0.006	8	11	0.524	0.017	6	19	0.532	0.011	31	39	0.480	0.007	2	4	0.538	0.021	0	0	0.512	0.033	4	4	0.500	0.017	28	22
chrI	195910	A	G	3	4	0.425	0.033	0	0	0.500	0.354	0	0	0.500	0.142	0	0	0.500	0.354	51	38	0.569	0.006	11	10	0.524	0.017	12	18	0.532	0.011	31	39	0.480	0.007	2	2	0.538	0.021	2	0	0.512	0.033	5	8	0.500	0.017	27	22
chrI	196198	A	G	6	0	0.429	0.034	0	0	0.500	0.354	0	0	0.500	0.142	0	0	0.500	0.354	74	40	0.568	0.006	8	3	0.522	0.017	20	15	0.532	0.011	32	31	0.482	0.007	4	4	0.539	0.022	2	6	0.513	0.033	4	6	0.500	0.018	29	21
chrI	196248	G	C	6	0	0.429	0.034	0	0	0.500	0.354	0	0	0.500	0.142	0	0	0.500	0.354	56	35	0.568	0.006	4	2	0.522	0.017	22	8	0.532	0.011	24	23	0.482	0.007	4	3	0.539	0.022	1	2	0.513	0.033	3	4	0.500	0.018	22	20
chrI	196284	G	A	2	0	0.429	0.034	0	0	0.500	0.354	0	0	0.500	0.142	0	0	0.500	0.354	39	20	0.568	0.006	7	0	0.522	0.017	17	5	0.532	0.011	21	17	0.482	0.007	2	0	0.539	0.022	1	0	0.513	0.033	2	0	0.500	0.018	13	15
chrI	196423	C	T	2	0	0.429	0.034	0	0	0.500	0.354	0	0	0.500	0.142	0	0	0.500	0.354	20	18	0.568	0.006	4	1	0.522	0.017	6	0	0.532	0.011	19	15	0.482	0.007	1	0	0.539	0.022	0	2	0.513	0.033	5	4	0.500	0.018	7	7
chrI	196452	C	T	0	0	0.429	0.034	0	0	0.500	0.354	0	0	0.500	0.142	0	0	0.500	0.354	18	13	0.568	0.006	3	0	0.522	0.017	6	4	0.532	0.011	13	10	0.482	0.007	2	0	0.539	0.022	0	0	0.513	0.033	6	2	0.500	0.018	7	9
chrI	196500	C	T	0	0	0.429	0.034	0	0	0.500	0.354	0	0	0.500	0.142	0	0	0.500	0.354	15	10	0.568	0.006	3	1	0.522	0.017	2	3	0.532	0.011	9	13	0.482	0.007	2	0	0.539	0.022	0	0	0.513	0.033	3	2	0.500	0.018	6	10
chrI	196523	T	A	0	0	0.429	0.034	0	0	0.500	0.354	0	0	0.500	0.142	0	0	0.500	0.354	20	9	0.568	0.006	3	1	0.522	0.017	1	2	0.532	0.011	10	13	0.482	0.007	1	1	0.539	0.022	0	0	0.513	0.033	2	2	0.500	0.018	2	8
chrI	196564	G	A	0	0	0.429	0.034	0	0	0.500	0.354	0	0	0.500	0.142	0	0	0.500	0.354	14	10	0.568	0.006	2	0	0.522	0.017	4	2	0.532	0.011	8	12	0.482	0.007	0	2	0.539	0.022	0	0	0.513	0.033	0	2	0.500	0.018	1	3
chrI	196587	C	T	1	0	0.429	0.034	0	0	0.500	0.354	0	0	0.500	0.142	0	0	0.500	0.354	14	9	0.568	0.006	2	0	0.522	0.017	4	2	0.532	0.011	8	10	0.482	0.007	0	2	0.539	0.022	0	0	0.513	0.033	0	2	0.500	0.018	1	4
chrI	196623	C	T	2	0	0.429	0.034	0	0	0.500	0.354	0	0	0.500	0.142	0	0	0.500	0.354	14	14	0.568	0.006	4	2	0.522	0.017	4	4	0.532	0.011	7	13	0.482	0.007	0	1	0.539	0.022	0	0	0.513	0.033	0	1	0.500	0.018	6	4
chrI	196647	T	C	2	2	0.429	0.034	0	0	0.500	0.354	0	0	0.500	0.142	0	0	0.500	0.354	14	10	0.568	0.006	2	2	0.522	0.017	4	4	0.532	0.011	8	8	0.482	0.007	0	1	0.539	0.022	0	0	0.513	0.033	0	1	0.500	0.018	7	4
chrI	196805	C	T	2	0	0.429	0.034	0	0	0.500	0.354	0	0	0.500	0.142	0	0	0.500	0.354	23	27	0.568	0.006	1	3	0.522	0.017	8	3	0.532	0.011	18	19	0.482	0.007	5	2	0.539	0.022	0	2	0.513	0.033	0	1	0.500	0.018	11	10
chrI	196861	C	T	0	0	0.429	0.034	0	0	0.500	0.354	0	0	0.500	0.142	0	0	0.500	0.354	20	23	0.568	0.006	2	4	0.522	0.017	11	5	0.532	0.011	24	19	0.482	0.007	5	2	0.539	0.022	2	2	0.513	0.033	4	5	0.500	0.018	13	14
chrI	196864	C	A	0	0	0.429	0.034	0	0	0.500	0.354	0	0	0.500	0.142	0	0	0.500	0.354	20	23	0.568	0.006	2	4	0.522	0.017	11	5	0.532	0.011	24	19	0.482	0.007	5	2	0.539	0.022	2	2	0.513	0.033	4	5	0.500	0.018	13	14
chrI	196884	C	T	0	0	0.429	0.034	0	0	0.500	0.354	0	0	0.500	0.142	0	0	0.500	0.354	26	27	0.568	0.006	3	4	0.522	0.017	13	5	0.532	0.011	26	17	0.482	0.007	6	2	0.539	0.022	4	2	0.513	0.033	4	4	0.500	0.018	13	14
chrI	196891	G	T	2	0	0.429	0.034	0	0	0.500	0.354	0	0	0.500	0.142	0	0	0.500	0.354	27	28	0.568	0.006	3	5	0.522	0.017	11	6	0.532	0.011	25	17	0.482	0.007	6	4	0.539	0.022	4	0	0.513	0.033	4	4	0.500	0.018	13	14
chrI	196929	A	G	4	0	0.429	0.034	0	0	0.500	0.354	0	2	0.500	0.142	0	0	0.500	0.354	28	27	0.568	0.006	3	7	0.522	0.017	13	3	0.532	0.011	34	13	0.482	0.007	7	5	0.539	0.022	2	2	0.513	0.033	2	3	0.500	0.018	10	16
chrI	196932	C	T	4	0	0.429	0.034	0	0	0.500	0.354	0	2	0.500	0.142	0	0	0.500	0.354	28	27	0.568	0.006	3	7	0.522	0.017	13	3	0.532	0.011	34	13	0.482	0.007	7	5	0.539	0.022	2	2	0.513	0.033	2	3	0.500	0.018	10	16
chrI	197024	A	G	0	1	0.429	0.034	0	0	0.500	0.354	0	0	0.500	0.142	0	0	0.500	0.354	26	33	0.568	0.006	5	4	0.522	0.017	13	11	0.532	0.011	37	26	0.482	0.007	4	5	0.539	0.022	4	7	0.513	0.033	0	5	0.500	0.018	4	12
chrI	197120	G	A	0	2	0.429	0.034	0	0	0.500	0.354	0	0	0.500	0.142	0	0	0.500	0.354	18	22	0.568	0.006	2	4	0.522	0.017	8	5	0.532	0.011	17	18	0.482	0.007	3	0	0.539	0.022	2	0	0.513	0.033	0	5	0.500	0.018	10	4
chrI	197123	G	A	0	2	0.429	0.034	0	0	0.500	0.354	0	0	0.500	0.142	0	0	0.500	0.354	18	22	0.568	0.006	2	4	0.522	0.017	8	5	0.532	0.011	17	18	0.482	0.007	3	0	0.539	0.022	2	0	0.513	0.033	0	5	0.500	0.018	10	4
chrI	197225	G	A	0	0	0.429	0.034	0	0	0.500	0.354	0	0	0.500	0.142	0	0	0.500	0.354	23	22	0.568	0.006	2	4	0.522	0.017	5	3	0.532	0.011	18	16	0.482	0.007	1	2	0.539	0.022	0	0	0.513	0.033	5	2	0.500	0.018	11	6
chrI	197236	G	T	0	0	0.429	0.034	0	0	0.500	0.354	0	0	0.500	0.142	0	0	0.500	0.354	23	19	0.568	0.006	2	3	0.522	0.017	5	4	0.532	0.011	18	20	0.482	0.007	1	1	0.539	0.022	0	0	0.513	0.033	5	2	0.500	0.018	13	7
chrI	197266	G	T	0	0	0.429	0.034	0	0	0.500	0.354	0	0	0.500	0.142	0	0	0.500	0.354	19	13	0.568	0.006	3	2	0.522	0.017	5	3	0.532	0.011	18	19	0.482	0.007	1	1	0.539	0.022	0	0	0.513	0.033	4	1	0.500	0.018	10	8
chrI	197344	C	T	0	0	0.427	0.034	0	0	0.500	0.354	0	0	0.500	0.142	0	0	0.500	0.354	9	15	0.568	0.006	0	4	0.521	0.017	0	4	0.530	0.011	16	12	0.482	0.007	0	3	0.538	0.022	0	0	0.516	0.034	3	1	0.500	0.018	5	6
chrI	197350	G	A	0	0	0.427	0.034	0	0	0.500	0.354	0	0	0.500	0.142	0	0	0.500	0.354	9	15	0.568	0.006	0	3	0.521	0.017	0	4	0.530	0.011	16	12	0.482	0.007	0	5	0.538	0.022	0	0	0.516	0.034	3	1	0.500	0.018	5	6
chrI	197428	A	T	0	0	0.427	0.034	0	0	0.500	0.354	0	0	0.500	0.142	0	0	0.500	0.354	8	18	0.568	0.006	3	1	0.521	0.017	0	2	0.530	0.011	10	16	0.482	0.007	0	3	0.538	0.022	0	0	0.516	0.034	0	0	0.500	0.018	5	5
chrI	197459	T	C	0	0	0.427	0.034	0	0	0.500	0.354	0	0	0.500	0.142	0	0	0.500	0.354	11	15	0.568	0.006	3	0	0.521	0.017	1	2	0.530	0.011	10	17	0.482	0.007	1	0	0.538	0.022	0	0	0.516	0.034	0	0	0.500	0.018	5	9
chrI	197484	T	C	0	0	0.427	0.034	0	0	0.500	0.354	0	0	0.500	0.142	0	0	0.500	0.354	13	11	0.568	0.006	2	0	0.521	0.017	2	2	0.530	0.011	7	16	0.482	0.007	2	0	0.538	0.022	0	0	0.516	0.034	0	0	0.500	0.018	4	10
chrI	197497	G	A	0	0	0.427	0.034	0	0	0.500	0.354	0	0	0.500	0.142	0	0	0.500	0.354	13	11	0.568	0.006	2	0	0.521	0.017	2	2	0.530	0.011	7	17	0.482	0.007	2	0	0.538	0.022	0	0	0.516	0.034	0	0	0.500	0.018	3	10
chrI	197560	A	G	0	0	0.427	0.034	0	0	0.500	0.354	0	2	0.500	0.142	0	0	0.500	0.354	9	7	0.569	0.006	0	0	0.521	0.017	1	0	0.530	0.011	8	12	0.483	0.007	3	0	0.538	0.022	0	0	0.516	0.034	0	0	0.500	0.018	6	9
chrI	197587	G	A	0	0	0.427	0.034	0	0	0.500	0.354	0	2	0.500	0.142	0	0	0.500	0.354	7	5	0.569	0.006	0	0	0.521	0.017	0	0	0.530	0.011	9	12	0.483	0.007	2	0	0.538	0.022	0	0	0.516	0.034	0	0	0.500	0.018	6	6
chrI	197629	C	T	1	0	0.427	0.034	0	0	0.500	0.354	0	2	0.500	0.142	0	0	0.500	0.354	8	7	0.569	0.006	1	0	0.521	0.017	1	0	0.530	0.011	8	14	0.483	0.007	0	0	0.538	0.022	0	0	0.516	0.034	0	0	0.500	0.018	7	9
chrI	197646	T	G	2	0	0.427	0.034	0	0	0.500	0.354	2	2	0.500	0.142	0	0	0.500	0.354	14	10	0.569	0.006	1	0	0.521	0.017	2	2	0.530	0.011	10	12	0.483	0.007	0	0	0.538	0.022	0	0	0.516	0.034	0	1	0.500	0.018	10	18
chrI	197656	A	G	2	0	0.427	0.034	0	0	0.500	0.354	2	2	0.500	0.142	0	0	0.500	0.354	18	10	0.569	0.006	1	0	0.521	0.017	4	2	0.530	0.011	12	13	0.483	0.007	0	0	0.538	0.022	0	0	0.516	0.034	0	3	0.500	0.018	12	19
chrI	197694	G	T	2	0	0.427	0.034	0	0	0.500	0.354	2	1	0.500	0.142	0	0	0.500	0.354	28	12	0.568	0.006	0	0	0.521	0.017	9	5	0.532	0.011	15	11	0.483	0.007	1	0	0.538	0.022	1	0	0.516	0.034	0	6	0.500	0.018	16	17
chrI	197695	A	G	2	0	0.427	0.034	0	0	0.500	0.354	2	1	0.500	0.142	0	0	0.500	0.354	28	12	0.568	0.006	0	0	0.521	0.017	9	5	0.532	0.011	15	11	0.483	0.007	1	0	0.538	0.022	1	0	0.516	0.034	0	6	0.500	0.018	16	17
chrI	197758	A	G	2	0	0.427	0.034	0	0	0.500	0.354	2	0	0.500	0.142	0	0	0.500	0.354	44	16	0.568	0.006	6	2	0.521	0.017	12	14	0.532	0.011	20	9	0.483	0.007	3	2	0.538	0.022	0	0	0.516	0.034	6	6	0.500	0.018	20	18
chrI	197760	G	C	2	0	0.427	0.034	0	0	0.500	0.354	2	0	0.500	0.142	0	0	0.500	0.354	44	16	0.568	0.006	6	2	0.521	0.017	12	14	0.532	0.011	20	9	0.483	0.007	3	2	0.538	0.022	0	0	0.516	0.034	6	6	0.500	0.018	20	18
chrI	197765	C	G	2	0	0.427	0.034	0	0	0.500	0.354	2	0	0.500	0.142	0	0	0.500	0.354	49	16	0.568	0.006	6	2	0.521	0.017	11	11	0.532	0.011	22	9	0.483	0.007	4	2	0.538	0.022	0	0	0.516	0.034	6	6	0.500	0.018	19	18
chrI	197770	A	G	2	0	0.427	0.034	0	0	0.500	0.354	2	0	0.500	0.142	0	0	0.500	0.354	49	16	0.568	0.006	6	2	0.521	0.017	11	11	0.532	0.011	22	9	0.483	0.007	4	2	0.538	0.022	0	0	0.516	0.034	6	6	0.500	0.018	19	18
chrI	197772	A	G	2	0	0.427	0.034	0	0	0.500	0.354	2	0	0.500	0.142	0	0	0.500	0.354	49	16	0.568	0.006	6	2	0.521	0.017	11	11	0.532	0.011	22	9	0.483	0.007	4	2	0.538	0.022	0	0	0.516	0.034	6	6	0.500	0.018	19	18
chrI	197783	G	A	2	2	0.427	0.034	0	0	0.500	0.354	2	0	0.500	0.142	0	0	0.500	0.354	57	21	0.568	0.006	6	3	0.521	0.017	15	16	0.532	0.011	30	22	0.483	0.007	5	1	0.538	0.022	1	2	0.516	0.034	6	11	0.500	0.018	24	19
chrI	197791	A	G	2	2	0.427	0.034	0	0	0.500	0.354	2	0	0.500	0.142	0	0	0.500	0.354	61	20	0.568	0.006	6	3	0.521	0.017	20	17	0.532	0.011	35	22	0.483	0.007	6	1	0.538	0.022	1	2	0.516	0.034	5	11	0.500	0.018	27	19
chrI	197811	G	A	1	2	0.427	0.034	0	0	0.500	0.354	1	0	0.500	0.142	0	0	0.500	0.354	54	20	0.568	0.006	6	6	0.521	0.017	18	18	0.532	0.011	31	25	0.483	0.007	6	2	0.538	0.022	1	2	0.516	0.034	4	9	0.500	0.018	23	18
chrI	197813	T	C	1	2	0.427	0.034	0	0	0.500	0.354	1	0	0.500	0.142	0	0	0.500	0.354	54	20	0.568	0.006	6	6	0.521	0.017	18	18	0.532	0.011	31	25	0.483	0.007	6	2	0.538	0.022	1	2	0.516	0.034	4	9	0.500	0.018	23	18
chrI	197819	A	G	1	2	0.427	0.034	0	0	0.500	0.354	1	0	0.500	0.142	0	0	0.500	0.354	56	27	0.568	0.006	6	7	0.521	0.017	21	22	0.532	0.011	34	28	0.483	0.007	6	2	0.538	0.022	1	2	0.516	0.034	5	9	0.500	0.018	23	18
chrI	197825	G	A	1	2	0.427	0.034	0	0	0.500	0.354	1	0	0.500	0.142	0	0	0.500	0.354	57	26	0.568	0.006	6	7	0.521	0.017	19	24	0.532	0.011	33	26	0.483	0.007	6	2	0.538	0.022	1	2	0.516	0.034	5	9	0.500	0.018	25	17
chrI	197873	G	A	2	4	0.427	0.034	0	0	0.500	0.354	0	0	0.500	0.142	0	0	0.500	0.354	57	30	0.568	0.006	3	14	0.521	0.017	20	22	0.532	0.011	35	30	0.483	0.007	7	1	0.538	0.022	0	0	0.516	0.034	6	11	0.500	0.018	23	18
chrI	197890	C	T	2	5	0.427	0.034	0	0	0.500	0.354	0	0	0.500	0.142	0	0	0.500	0.354	49	30	0.568	0.006	1	17	0.521	0.017	14	20	0.532	0.011	35	30	0.483	0.007	8	1	0.538	0.022	0	0	0.516	0.034	8	8	0.500	0.018	19	19
chrI	197908	C	T	2	3	0.427	0.034	0	0	0.500	0.354	0	0	0.500	0.142	0	0	0.500	0.354	49	32	0.568	0.006	4	16	0.521	0.017	14	18	0.532	0.011	33	35	0.483	0.007	8	0	0.538	0.022	0	0	0.516	0.034	9	6	0.500	0.018	24	23
chrI	197921	C	G	2	3	0.428	0.035	0	0	0.500	0.354	0	0	0.500	0.142	0	0	0.500	0.354	47	29	0.569	0.006	4	13	0.522	0.017	6	12	0.531	0.011	28	28	0.483	0.007	7	0	0.537	0.022	0	0	0.516	0.034	8	5	0.501	0.018	25	22
chrI	197983	T	A	0	4	0.428	0.035	0	0	0.500	0.354	0	0	0.500	0.142	0	0	0.500	0.354	52	33	0.569	0.006	7	10	0.521	0.017	5	11	0.531	0.011	28	29	0.483	0.007	5	2	0.539	0.022	0	2	0.516	0.034	4	0	0.502	0.018	24	19
chrI	198013	T	A	0	4	0.428	0.035	0	0	0.500	0.354	0	0	0.500	0.142	0	0	0.500	0.354	52	30	0.569	0.006	6	7	0.521	0.017	6	12	0.531	0.011	36	25	0.483	0.007	4	2	0.539	0.022	0	3	0.516	0.034	5	0	0.502	0.018	22	19
chrI	198022	A	G	0	3	0.428	0.035	0	0	0.500	0.354	0	0	0.500	0.148	0	0	0.500	0.354	52	30	0.568	0.006	5	7	0.519	0.017	7	12	0.532	0.011	36	23	0.483	0.007	4	2	0.540	0.022	0	3	0.516	0.034	5	0	0.502	0.018	24	17
chrI	198027	C	T	0	2	0.428	0.035	0	0	0.500	0.354	0	0	0.500	0.148	0	0	0.500	0.354	53	29	0.568	0.006	7	7	0.519	0.017	7	12	0.532	0.011	33	22	0.483	0.007	4	2	0.540	0.022	0	3	0.516	0.034	6	0	0.502	0.018	26	16
chrI	198118	G	A	0	0	0.428	0.035	0	0	0.500	0.354	0	0	0.500	0.148	0	0	0.500	0.354	48	47	0.568	0.006	6	8	0.519	0.017	9	6	0.532	0.011	23	31	0.483	0.007	1	6	0.540	0.022	6	7	0.516	0.034	4	6	0.502	0.018	30	17
chrI	198168	G	T	0	0	0.428	0.035	0	0	0.500	0.354	0	0	0.500	0.148	0	0	0.500	0.354	53	41	0.568	0.006	8	9	0.519	0.017	11	8	0.532	0.011	27	32	0.483	0.007	1	3	0.540	0.022	4	3	0.516	0.034	5	5	0.502	0.018	30	19
chrI	198190	T	C	0	0	0.428	0.035	0	0	0.500	0.354	0	0	0.500	0.148	0	0	0.500	0.354	49	38	0.568	0.006	7	9	0.519	0.017	15	12	0.532	0.011	25	31	0.483	0.007	7	3	0.540	0.022	4	3	0.516	0.034	6	0	0.502	0.018	21	15
chrI	198215	C	A	0	1	0.428	0.035	0	0	0.500	0.354	0	0	0.500	0.148	0	0	0.500	0.354	41	32	0.568	0.006	7	8	0.519	0.017	14	13	0.532	0.011	25	28	0.483	0.007	7	2	0.540	0.022	4	4	0.516	0.034	6	0	0.502	0.018	17	16
chrI	198232	C	G	0	3	0.428	0.035	0	0	0.500	0.354	0	0	0.500	0.148	0	0	0.500	0.354	36	29	0.568	0.006	9	8	0.519	0.017	14	18	0.532	0.011	25	27	0.483	0.007	8	2	0.540	0.022	1	4	0.516	0.034	7	0	0.502	0.018	17	17
chrI	198244	G	T	0	3	0.428	0.035	0	0	0.500	0.354	0	0	0.500	0.148	0	0	0.500	0.354	34	28	0.568	0.006	7	8	0.519	0.017	11	17	0.532	0.011	20	22	0.483	0.007	8	1	0.540	0.022	0	3	0.516	0.034	7	0	0.502	0.018	16	16
chrI	198252	C	G	0	3	0.428	0.035	0	0	0.500	0.354	0	0	0.500	0.148	0	0	0.500	0.354	37	27	0.568	0.006	6	8	0.519	0.017	6	15	0.532	0.011	21	20	0.483	0.007	8	1	0.540	0.022	0	3	0.516	0.034	7	0	0.502	0.018	16	15
chrI	198253	T	G	0	3	0.428	0.035	0	0	0.500	0.354	0	0	0.500	0.148	0	0	0.500	0.354	37	27	0.568	0.006	6	8	0.519	0.017	6	15	0.532	0.011	21	20	0.483	0.007	8	1	0.540	0.022	0	3	0.516	0.034	7	0	0.502	0.018	16	15
chrI	198259	T	C	0	3	0.428	0.035	0	0	0.500	0.354	0	0	0.500	0.148	0	0	0.500	0.354	35	23	0.568	0.006	4	8	0.519	0.017	6	15	0.532	0.011	20	20	0.483	0.007	8	1	0.540	0.022	0	3	0.516	0.034	6	0	0.502	0.018	15	16
chrI	198267	A	G	0	3	0.428	0.035	0	0	0.500	0.354	0	0	0.500	0.148	0	0	0.500	0.354	32	26	0.568	0.006	4	8	0.519	0.017	6	16	0.532	0.011	22	21	0.483	0.007	6	1	0.540	0.022	0	3	0.516	0.034	4	1	0.502	0.018	16	15
chrI	198279	A	G	0	3	0.428	0.035	0	0	0.500	0.354	0	0	0.500	0.148	0	0	0.500	0.354	29	22	0.568	0.006	4	7	0.519	0.017	4	16	0.532	0.011	19	19	0.483	0.007	2	1	0.540	0.022	0	2	0.516	0.034	2	2	0.502	0.018	17	14
chrI	198287	A	G	0	3	0.428	0.035	0	0	0.500	0.354	0	0	0.500	0.148	0	0	0.500	0.354	30	23	0.568	0.006	4	7	0.519	0.017	3	16	0.532	0.011	20	17	0.483	0.007	2	1	0.540	0.022	0	2	0.516	0.034	2	2	0.502	0.018	16	14
chrI	198331	G	T	0	0	0.428	0.035	0	0	0.500	0.354	0	0	0.500	0.148	0	0	0.500	0.354	25	23	0.568	0.006	0	1	0.519	0.017	1	6	0.532	0.011	14	14	0.483	0.007	2	0	0.540	0.022	0	0	0.516	0.034	0	2	0.502	0.018	9	8
chrI	198351	G	A	0	0	0.428	0.035	0	0	0.500	0.354	0	0	0.500	0.148	0	0	0.500	0.354	22	24	0.568	0.006	0	2	0.519	0.017	1	5	0.532	0.011	13	17	0.483	0.007	2	0	0.540	0.022	0	0	0.516	0.034	0	1	0.502	0.018	8	10
chrI	198398	C	T	0	1	0.428	0.035	0	0	0.500	0.354	0	0	0.500	0.148	0	0	0.500	0.354	23	15	0.569	0.006	0	2	0.520	0.017	2	3	0.534	0.011	10	18	0.482	0.007	0	0	0.540	0.022	0	0	0.515	0.034	0	0	0.502	0.018	7	5
chrI	198448	C	G	0	1	0.428	0.035	0	0	0.500	0.354	0	0	0.500	0.148	0	0	0.500	0.354	17	14	0.569	0.006	0	1	0.520	0.017	3	1	0.534	0.011	8	13	0.482	0.007	0	2	0.540	0.022	0	0	0.515	0.034	0	0	0.502	0.018	6	4
chrI	198456	T	A	0	1	0.428	0.035	0	0	0.500	0.354	0	0	0.500	0.148	0	0	0.500	0.354	18	16	0.569	0.006	0	1	0.520	0.017	3	1	0.534	0.011	9	11	0.482	0.007	0	2	0.540	0.022	0	0	0.515	0.034	0	0	0.502	0.018	6	4
chrI	198490	G	C	0	1	0.428	0.035	0	0	0.500	0.354	0	0	0.500	0.148	0	0	0.500	0.354	21	15	0.569	0.006	1	2	0.520	0.017	7	0	0.534	0.011	8	9	0.482	0.007	0	2	0.540	0.022	1	0	0.515	0.034	0	0	0.502	0.018	6	5
chrI	198533	C	T	2	1	0.428	0.035	0	0	0.500	0.354	0	0	0.500	0.148	0	0	0.500	0.354	15	16	0.569	0.006	2	2	0.520	0.017	11	0	0.534	0.011	11	6	0.482	0.007	2	1	0.540	0.022	1	0	0.515	0.034	0	0	0.502	0.018	8	4
chrI	198536	C	T	2	1	0.428	0.035	0	0	0.500	0.354	0	0	0.500	0.148	0	0	0.500	0.354	15	16	0.569	0.006	2	2	0.520	0.017	11	0	0.534	0.011	11	6	0.482	0.007	2	1	0.540	0.022	1	0	0.515	0.034	0	0	0.502	0.018	8	4
chrI	198560	T	C	2	0	0.428	0.035	0	0	0.500	0.354	0	0	0.500	0.148	0	0	0.500	0.354	16	11	0.569	0.006	2	1	0.520	0.017	7	0	0.534	0.011	11	4	0.482	0.007	2	0	0.540	0.022	1	0	0.515	0.034	0	0	0.502	0.018	9	4
chrI	198562	G	A	2	0	0.428	0.035	0	0	0.500	0.354	0	0	0.500	0.148	0	0	0.500	0.354	16	11	0.569	0.006	2	1	0.520	0.017	7	0	0.534	0.011	11	4	0.482	0.007	2	0	0.540	0.022	1	0	0.515	0.034	0	0	0.502	0.018	9	4
chrI	198568	G	C	2	0	0.428	0.035	0	0	0.500	0.354	0	0	0.500	0.148	0	0	0.500	0.354	14	10	0.569	0.006	1	0	0.520	0.017	7	0	0.534	0.011	11	3	0.482	0.007	2	0	0.540	0.022	0	0	0.515	0.034	0	0	0.502	0.018	8	3
chrI	198586	A	G	2	0	0.428	0.035	0	0	0.500	0.354	0	0	0.500	0.148	0	0	0.500	0.354	16	9	0.569	0.006	1	0	0.520	0.017	6	0	0.534	0.011	10	1	0.482	0.007	0	0	0.540	0.022	0	0	0.515	0.034	0	0	0.502	0.018	9	5
chrI	198605	C	T	0	0	0.428	0.035	0	0	0.500	0.354	0	0	0.500	0.148	0	0	0.500	0.354	17	10	0.569	0.006	0	0	0.520	0.017	6	0	0.534	0.011	10	1	0.482	0.007	0	0	0.540	0.022	1	1	0.515	0.034	0	0	0.502	0.018	7	6
chrI	198642	T	C	0	0	0.428	0.035	0	0	0.500	0.354	0	0	0.500	0.148	0	0	0.500	0.354	10	8	0.569	0.006	0	0	0.520	0.017	8	0	0.534	0.011	14	2	0.482	0.007	0	2	0.540	0.022	1	1	0.515	0.034	0	0	0.502	0.018	7	1
chrI	198648	C	T	0	0	0.428	0.035	0	0	0.500	0.354	0	0	0.500	0.148	0	0	0.500	0.354	11	9	0.569	0.006	0	0	0.520	0.017	8	0	0.534	0.011	13	2	0.482	0.007	0	2	0.540	0.022	1	1	0.515	0.034	0	0	0.502	0.018	7	1
chrI	198652	A	G	0	0	0.428	0.035	0	0	0.500	0.354	0	0	0.500	0.148	0	0	0.500	0.354	11	9	0.569	0.006	0	0	0.520	0.017	8	0	0.534	0.011	13	2	0.482	0.007	0	2	0.540	0.022	1	1	0.515	0.034	0	0	0.502	0.018	7	1
chrI	198657	C	T	0	0	0.428	0.035	0	0	0.500	0.354	0	0	0.500	0.148	0	0	0.500	0.354	11	9	0.569	0.006	0	0	0.520	0.017	7	1	0.534	0.011	14	5	0.482	0.007	0	2	0.540	0.022	1	1	0.515	0.034	0	0	0.502	0.018	7	1
chrI	198664	A	G	0	0	0.428	0.035	0	0	0.500	0.354	0	0	0.500	0.148	0	0	0.500	0.354	10	9	0.569	0.006	1	0	0.520	0.017	8	1	0.534	0.011	14	5	0.482	0.007	0	2	0.540	0.022	1	1	0.515	0.034	0	0	0.502	0.018	8	1
chrI	198675	T	C	0	0	0.428	0.035	0	0	0.500	0.354	0	0	0.500	0.148	0	0	0.500	0.354	10	9	0.569	0.006	1	1	0.520	0.017	6	1	0.534	0.011	15	5	0.482	0.007	0	2	0.540	0.022	1	1	0.515	0.034	0	0	0.502	0.018	8	1
chrI	198676	C	T	0	0	0.428	0.035	0	0	0.500	0.354	0	0	0.500	0.148	0	0	0.500	0.354	10	9	0.569	0.006	1	1	0.520	0.017	6	1	0.534	0.011	15	5	0.482	0.007	0	2	0.540	0.022	1	1	0.515	0.034	0	0	0.502	0.018	8	1
chrI	198677	A	G	0	0	0.428	0.035	0	0	0.500	0.354	0	0	0.500	0.148	0	0	0.500	0.354	10	9	0.569	0.006	1	1	0.520	0.017	6	1	0.534	0.011	15	5	0.482	0.007	0	2	0.540	0.022	1	1	0.515	0.034	0	0	0.502	0.018	8	1
chrI	198707	C	T	0	0	0.428	0.035	0	0	0.500	0.354	0	0	0.500	0.148	0	0	0.500	0.354	7	10	0.569	0.006	2	1	0.520	0.017	5	3	0.534	0.011	13	7	0.482	0.007	0	1	0.540	0.022	0	1	0.515	0.034	0	3	0.502	0.018	6	1
chrI	198713	C	T	0	0	0.428	0.035	0	0	0.500	0.354	0	0	0.500	0.148	0	0	0.500	0.354	7	10	0.569	0.006	2	1	0.520	0.017	5	3	0.534	0.011	13	7	0.482	0.007	0	1	0.540	0.022	0	1	0.515	0.034	0	3	0.502	0.018	6	1
chrI	199811	T	G	0	1	0.423	0.035	0	0	0.500	0.354	0	0	0.500	0.148	0	0	0.500	0.354	0	13	0.577	0.006	0	4	0.516	0.018	0	6	0.532	0.012	0	10	0.485	0.008	0	2	0.540	0.023	0	0	0.512	0.034	0	0	0.501	0.019	0	5
chrI	200532	C	T	0	0	0.427	0.036	0	0	0.500	0.354	0	0	0.500	0.162	0	0	0.500	0.354	72	14	0.578	0.006	4	6	0.516	0.018	8	8	0.534	0.012	41	25	0.485	0.008	5	2	0.545	0.024	0	0	0.509	0.035	3	7	0.497	0.019	28	12
chrI	200534	T	G	0	0	0.427	0.036	0	0	0.500	0.354	0	0	0.500	0.162	0	0	0.500	0.354	72	14	0.578	0.006	4	6	0.516	0.018	8	8	0.534	0.012	41	25	0.485	0.008	5	2	0.545	0.024	0	0	0.509	0.035	3	7	0.497	0.019	28	12
chrI	200537	A	G	0	0	0.427	0.036	0	0	0.500	0.354	0	0	0.500	0.162	0	0	0.500	0.354	72	14	0.578	0.006	4	6	0.516	0.018	8	8	0.534	0.012	41	25	0.485	0.008	5	2	0.545	0.024	0	0	0.509	0.035	3	7	0.497	0.019	28	12
chrI	201152	T	A	2	0	0.426	0.037	0	0	0.500	0.354	0	0	0.500	0.162	0	0	0.500	0.354	58	28	0.578	0.006	4	8	0.514	0.019	23	11	0.541	0.012	25	26	0.485	0.008	5	1	0.545	0.024	1	4	0.508	0.037	8	7	0.502	0.020	21	16
chrI	202626	A	T	0	0	0.426	0.040	0	0	0.500	0.354	0	0	0.500	0.171	0	0	0.500	0.354	40	13	0.577	0.007	6	1	0.515	0.019	12	7	0.549	0.013	22	26	0.488	0.008	2	2	0.541	0.025	2	0	0.506	0.038	8	0	0.506	0.020	20	11
chrI	202631	G	A	0	0	0.426	0.040	0	0	0.500	0.354	0	0	0.500	0.171	0	0	0.500	0.354	39	13	0.577	0.007	7	1	0.515	0.019	12	7	0.549	0.013	20	26	0.488	0.008	1	2	0.541	0.025	2	0	0.506	0.038	5	0	0.506	0.020	20	11
chrI	202633	G	A	0	0	0.426	0.040	0	0	0.500	0.354	0	0	0.500	0.171	0	0	0.500	0.354	39	13	0.577	0.007	7	1	0.515	0.019	12	7	0.549	0.013	20	26	0.488	0.008	1	2	0.541	0.025	2	0	0.506	0.038	5	0	0.506	0.020	20	11
chrI	202636	C	T	0	0	0.426	0.040	0	0	0.500	0.354	0	0	0.500	0.171	0	0	0.500	0.354	39	13	0.577	0.007	7	1	0.515	0.019	12	7	0.549	0.013	20	26	0.488	0.008	1	2	0.541	0.025	2	0	0.506	0.038	5	0	0.506	0.020	20	11
chrI	202663	C	T	0	1	0.425	0.040	0	0	0.500	0.354	0	0	0.500	0.171	0	0	0.500	0.354	35	24	0.577	0.007	3	1	0.515	0.019	14	11	0.548	0.013	23	35	0.486	0.008	3	3	0.541	0.025	0	0	0.502	0.038	4	6	0.502	0.021	17	11
chrI	202664	T	C	0	1	0.425	0.040	0	0	0.500	0.354	0	0	0.500	0.171	0	0	0.500	0.354	35	24	0.577	0.007	3	1	0.515	0.019	14	11	0.548	0.013	23	35	0.486	0.008	3	3	0.541	0.025	0	0	0.502	0.038	4	6	0.502	0.021	17	11
chrI	202692	G	T	0	2	0.425	0.040	0	0	0.500	0.354	0	0	0.500	0.171	0	0	0.500	0.354	42	31	0.577	0.007	4	0	0.515	0.019	15	14	0.548	0.013	25	37	0.486	0.008	3	2	0.541	0.025	0	2	0.502	0.038	2	6	0.502	0.021	22	15
chrI	202703	C	T	0	1	0.425	0.040	0	0	0.500	0.354	0	0	0.500	0.171	0	0	0.500	0.354	36	19	0.577	0.007	3	0	0.515	0.019	13	8	0.548	0.013	25	18	0.486	0.008	3	0	0.541	0.025	0	2	0.502	0.038	2	4	0.502	0.021	21	9
chrI	202710	T	C	0	1	0.425	0.040	0	0	0.500	0.354	0	0	0.500	0.171	0	0	0.500	0.354	36	19	0.577	0.007	3	0	0.515	0.019	13	8	0.548	0.013	25	18	0.486	0.008	3	0	0.541	0.025	0	2	0.502	0.038	2	4	0.502	0.021	21	9
chrI	202712	C	G	0	1	0.425	0.040	0	0	0.500	0.354	0	0	0.500	0.171	0	0	0.500	0.354	36	19	0.577	0.007	3	0	0.515	0.019	13	8	0.548	0.013	25	18	0.486	0.008	3	0	0.541	0.025	0	2	0.502	0.038	2	4	0.502	0.021	21	9
chrI	202713	T	C	0	1	0.425	0.040	0	0	0.500	0.354	0	0	0.500	0.171	0	0	0.500	0.354	36	19	0.577	0.007	3	0	0.515	0.019	13	8	0.548	0.013	25	18	0.486	0.008	3	0	0.541	0.025	0	2	0.502	0.038	2	4	0.502	0.021	21	9
chrI	202718	A	T	0	1	0.425	0.040	0	0	0.500	0.354	0	1	0.500	0.171	0	0	0.500	0.354	37	22	0.577	0.007	5	1	0.515	0.019	13	9	0.548	0.013	27	22	0.486	0.008	3	0	0.541	0.025	0	2	0.502	0.038	2	4	0.502	0.021	23	15
chrI	202724	A	G	0	1	0.425	0.040	0	0	0.500	0.354	0	1	0.500	0.171	0	0	0.500	0.354	40	24	0.577	0.007	5	1	0.515	0.019	12	11	0.548	0.013	29	24	0.486	0.008	3	0	0.541	0.025	0	2	0.502	0.038	2	4	0.502	0.021	23	15
chrI	202727	T	C	0	1	0.425	0.040	0	0	0.500	0.354	0	1	0.500	0.171	0	0	0.500	0.354	40	24	0.577	0.007	5	1	0.515	0.019	12	11	0.548	0.013	29	24	0.486	0.008	3	0	0.541	0.025	0	2	0.502	0.038	2	4	0.502	0.021	23	15
chrI	202732	G	A	0	1	0.425	0.040	0	0	0.500	0.354	0	1	0.500	0.171	0	0	0.500	0.354	40	28	0.577	0.007	4	1	0.515	0.019	12	11	0.548	0.013	33	27	0.486	0.008	3	0	0.541	0.025	0	2	0.502	0.038	3	6	0.502	0.021	23	16
chrI	202763	C	G	2	3	0.425	0.040	0	0	0.500	0.354	0	1	0.500	0.171	0	0	0.500	0.354	41	38	0.577	0.007	6	9	0.515	0.019	15	14	0.548	0.013	28	40	0.486	0.008	5	1	0.541	0.025	0	3	0.502	0.038	9	7	0.502	0.021	23	18
chrI	202801	G	A	2	4	0.425	0.040	0	0	0.500	0.354	0	1	0.500	0.171	0	0	0.500	0.354	49	32	0.577	0.007	6	12	0.515	0.019	17	15	0.548	0.013	29	38	0.486	0.008	7	4	0.541	0.025	0	3	0.502	0.038	12	9	0.502	0.021	36	17
chrI	202825	G	A	3	4	0.428	0.041	0	0	0.500	0.354	0	2	0.500	0.180	0	0	0.500	0.354	55	34	0.581	0.007	5	11	0.515	0.019	16	13	0.552	0.013	26	44	0.488	0.008	6	6	0.541	0.025	4	4	0.502	0.038	12	10	0.504	0.021	32	18
chrI	202953	A	G	5	3	0.428	0.041	0	0	0.500	0.354	0	1	0.500	0.180	0	0	0.500	0.354	59	37	0.580	0.007	12	11	0.515	0.019	14	21	0.550	0.013	36	39	0.488	0.008	2	9	0.541	0.025	4	4	0.500	0.039	14	12	0.504	0.021	27	19
chrI	202957	T	C	5	3	0.428	0.041	0	0	0.500	0.354	0	1	0.500	0.180	0	0	0.500	0.354	59	37	0.580	0.007	12	11	0.515	0.019	14	21	0.550	0.013	36	39	0.488	0.008	2	9	0.541	0.025	4	4	0.500	0.039	14	12	0.504	0.021	27	19
chrI	202977	A	T	2	2	0.428	0.041	0	0	0.500	0.354	0	0	0.500	0.180	0	0	0.500	0.354	65	36	0.580	0.007	8	11	0.515	0.019	10	19	0.550	0.013	37	44	0.488	0.008	2	12	0.541	0.025	5	2	0.500	0.039	14	11	0.504	0.021	26	26
chrI	203049	C	T	0	2	0.428	0.041	0	0	0.500	0.354	0	0	0.500	0.180	0	0	0.500	0.354	76	50	0.580	0.007	2	6	0.515	0.019	9	14	0.550	0.013	26	43	0.488	0.008	2	5	0.541	0.025	3	2	0.500	0.039	5	11	0.504	0.021	28	23
chrI	203105	A	G	2	2	0.428	0.041	0	0	0.500	0.354	0	0	0.500	0.180	0	0	0.500	0.354	63	52	0.580	0.007	1	7	0.515	0.019	7	16	0.550	0.013	25	36	0.488	0.008	3	1	0.541	0.025	5	2	0.500	0.039	6	4	0.504	0.021	34	20
chrI	203111	C	T	2	2	0.428	0.041	0	0	0.500	0.354	0	0	0.500	0.180	0	0	0.500	0.354	68	52	0.580	0.007	1	7	0.515	0.019	7	15	0.550	0.013	25	33	0.488	0.008	2	1	0.541	0.025	5	2	0.500	0.039	9	4	0.504	0.021	36	21
chrI	203180	T	C	1	0	0.425	0.042	0	0	0.500	0.354	0	0	0.500	0.180	0	0	0.500	0.354	53	23	0.584	0.007	6	3	0.517	0.019	8	11	0.544	0.013	38	19	0.488	0.009	5	6	0.541	0.025	1	2	0.500	0.039	5	3	0.502	0.021	26	22
chrI	203181	G	A	1	0	0.425	0.042	0	0	0.500	0.354	0	0	0.500	0.180	0	0	0.500	0.354	53	23	0.584	0.007	6	3	0.517	0.019	8	11	0.544	0.013	38	19	0.488	0.009	5	6	0.541	0.025	1	2	0.500	0.039	5	3	0.502	0.021	26	22
chrI	203214	G	C	2	0	0.425	0.042	0	0	0.500	0.354	0	0	0.500	0.180	0	0	0.500	0.354	36	16	0.584	0.007	8	2	0.517	0.019	9	5	0.546	0.013	35	20	0.489	0.009	4	6	0.541	0.025	1	0	0.500	0.039	1	4	0.501	0.021	16	18
chrI	203215	C	T	2	0	0.425	0.042	0	0	0.500	0.354	0	0	0.500	0.180	0	0	0.500	0.354	36	16	0.584	0.007	8	2	0.517	0.019	9	5	0.546	0.013	35	20	0.489	0.009	4	6	0.541	0.025	1	0	0.500	0.039	1	4	0.501	0.021	16	18
chrI	203222	A	C	3	0	0.425	0.042	0	0	0.500	0.354	0	0	0.500	0.180	0	0	0.500	0.354	39	18	0.584	0.007	8	3	0.517	0.019	10	3	0.546	0.013	36	17	0.489	0.009	5	6	0.541	0.025	1	0	0.500	0.039	1	5	0.501	0.021	15	20
chrI	203283	A	T	2	1	0.425	0.042	0	0	0.500	0.354	0	0	0.500	0.180	0	0	0.500	0.354	36	22	0.583	0.007	8	5	0.517	0.019	8	5	0.547	0.013	33	23	0.490	0.009	3	4	0.542	0.025	0	0	0.500	0.039	2	4	0.501	0.021	12	11
chrI	203301	G	A	2	1	0.425	0.042	0	0	0.500	0.354	0	0	0.500	0.180	0	0	0.500	0.354	33	23	0.583	0.007	7	4	0.517	0.019	6	6	0.547	0.013	32	24	0.490	0.009	3	3	0.542	0.025	0	0	0.500	0.039	2	4	0.501	0.021	12	14
chrI	203313	G	A	2	2	0.425	0.042	0	0	0.500	0.354	0	0	0.500	0.180	0	0	0.500	0.354	37	20	0.583	0.007	7	4	0.517	0.019	6	5	0.548	0.013	32	24	0.490	0.009	3	2	0.544	0.025	0	0	0.500	0.039	2	6	0.504	0.021	13	12
chrI	203349	C	T	0	2	0.425	0.042	0	0	0.500	0.354	0	0	0.500	0.180	0	0	0.500	0.354	50	31	0.582	0.007	4	1	0.517	0.019	7	5	0.549	0.013	24	30	0.489	0.009	7	0	0.548	0.025	0	0	0.498	0.039	4	5	0.504	0.021	14	13
chrI	203386	A	T	0	2	0.425	0.042	0	0	0.500	0.354	0	0	0.500	0.180	0	0	0.500	0.354	54	29	0.582	0.007	11	3	0.517	0.019	15	11	0.549	0.013	30	31	0.489	0.009	6	0	0.548	0.025	1	0	0.498	0.039	4	4	0.504	0.021	16	18
chrI	203458	C	T	0	0	0.425	0.042	0	0	0.500	0.354	0	0	0.500	0.180	0	0	0.500	0.354	67	26	0.582	0.007	15	3	0.517	0.019	21	7	0.549	0.013	30	30	0.489	0.009	6	1	0.548	0.025	2	0	0.498	0.039	3	3	0.504	0.021	24	24
chrI	203461	G	A	0	0	0.425	0.042	0	0	0.500	0.354	0	0	0.500	0.180	0	0	0.500	0.354	67	26	0.582	0.007	15	3	0.517	0.019	21	7	0.549	0.013	30	30	0.489	0.009	6	1	0.548	0.025	2	0	0.498	0.039	3	3	0.504	0.021	24	24
chrI	203828	T	G	2	0	0.425	0.042	0	0	0.500	0.354	0	0	0.500	0.181	0	0	0.500	0.354	80	50	0.583	0.007	3	5	0.519	0.019	9	17	0.549	0.013	45	23	0.491	0.009	5	4	0.547	0.026	0	0	0.494	0.040	2	4	0.502	0.021	36	28
chrI	203831	T	C	2	0	0.425	0.042	0	0	0.500	0.354	0	0	0.500	0.181	0	0	0.500	0.354	80	50	0.583	0.007	3	5	0.519	0.019	9	17	0.549	0.013	45	23	0.491	0.009	5	4	0.547	0.026	0	0	0.494	0.040	2	4	0.502	0.021	36	28
chrI	203860	C	T	2	0	0.425	0.042	0	0	0.500	0.354	0	0	0.500	0.181	0	0	0.500	0.354	96	75	0.583	0.007	5	9	0.519	0.019	14	24	0.549	0.013	49	38	0.491	0.009	9	9	0.547	0.026	0	1	0.494	0.040	4	14	0.502	0.021	47	36
chrI	203912	A	T	2	3	0.425	0.042	0	0	0.500	0.354	2	2	0.500	0.181	0	0	0.500	0.354	90	104	0.583	0.007	5	10	0.519	0.019	28	33	0.549	0.013	47	63	0.491	0.009	6	13	0.547	0.026	1	5	0.494	0.040	9	25	0.502	0.021	46	67
chrI	203922	A	G	5	4	0.425	0.042	0	0	0.500	0.354	2	2	0.500	0.181	0	0	0.500	0.354	90	105	0.583	0.007	6	9	0.519	0.019	30	28	0.549	0.013	46	60	0.491	0.009	6	11	0.547	0.026	2	5	0.494	0.040	8	26	0.502	0.021	48	64
chrI	203973	G	A	11	9	0.425	0.042	0	0	0.500	0.354	0	2	0.500	0.181	0	0	0.500	0.354	84	103	0.583	0.007	11	14	0.519	0.019	35	34	0.549	0.013	45	61	0.491	0.009	11	15	0.547	0.026	2	6	0.494	0.040	15	25	0.502	0.021	49	71
chrI	203984	G	A	11	11	0.425	0.042	0	0	0.500	0.354	0	1	0.500	0.181	0	0	0.500	0.354	91	113	0.583	0.007	14	16	0.519	0.019	39	35	0.549	0.013	48	59	0.491	0.009	11	15	0.547	0.026	3	9	0.494	0.040	16	25	0.502	0.021	47	69
chrI	204012	A	G	12	11	0.425	0.042	0	0	0.500	0.354	0	0	0.500	0.181	0	0	0.500	0.354	96	105	0.583	0.007	14	15	0.519	0.019	36	40	0.549	0.013	43	58	0.491	0.009	10	13	0.547	0.026	5	6	0.494	0.040	16	21	0.502	0.021	52	58
chrI	204023	C	T	11	10	0.425	0.042	0	0	0.500	0.354	0	0	0.500	0.181	0	0	0.500	0.354	93	97	0.583	0.007	13	14	0.519	0.019	37	40	0.549	0.013	42	57	0.491	0.009	11	12	0.547	0.026	5	6	0.494	0.040	14	20	0.502	0.021	47	56
chrI	204029	T	C	12	10	0.425	0.042	0	0	0.500	0.354	0	0	0.500	0.181	0	0	0.500	0.354	103	103	0.583	0.007	22	17	0.519	0.019	41	39	0.549	0.013	51	54	0.491	0.009	14	12	0.547	0.026	7	5	0.494	0.040	19	18	0.502	0.021	61	56
chrI	204035	C	T	10	9	0.425	0.042	0	0	0.500	0.354	0	0	0.500	0.181	0	0	0.500	0.354	90	89	0.583	0.007	16	16	0.519	0.019	40	34	0.549	0.013	48	43	0.491	0.009	15	11	0.547	0.026	7	4	0.494	0.040	20	15	0.502	0.021	60	43
chrI	204071	G	A	7	9	0.425	0.042	0	0	0.500	0.354	0	0	0.500	0.181	0	0	0.500	0.354	105	96	0.583	0.007	19	25	0.519	0.019	44	38	0.549	0.013	42	48	0.491	0.009	16	9	0.547	0.026	6	6	0.494	0.040	27	23	0.502	0.021	60	70
chrI	204074	C	T	7	9	0.425	0.042	0	0	0.500	0.354	0	0	0.500	0.181	0	0	0.500	0.354	105	96	0.583	0.007	19	25	0.519	0.019	44	38	0.549	0.013	42	48	0.491	0.009	16	9	0.547	0.026	6	6	0.494	0.040	27	23	0.502	0.021	60	70
chrI	205157	A	T	0	0	0.425	0.042	0	0	0.500	0.354	0	0	0.500	0.181	0	0	0.500	0.354	0	0	0.579	0.007	0	0	0.515	0.020	0	0	0.550	0.014	0	2	0.490	0.009	0	0	0.546	0.026	0	0	0.483	0.041	0	0	0.500	0.022	0	0
chrI	205499	C	G	0	0	0.430	0.044	0	0	0.500	0.354	0	0	0.500	0.181	0	0	0.500	0.354	0	4	0.580	0.007	0	0	0.516	0.020	0	0	0.550	0.014	0	1	0.490	0.009	0	0	0.550	0.026	0	0	0.482	0.041	0	0	0.497	0.022	0	1
chrI	205519	C	A	0	0	0.430	0.044	0	0	0.500	0.354	0	0	0.500	0.181	0	0	0.500	0.354	1	5	0.580	0.007	0	0	0.516	0.020	0	0	0.550	0.014	0	3	0.490	0.009	0	0	0.550	0.026	0	0	0.482	0.041	0	0	0.497	0.022	0	2
chrI	205787	T	C	3	6	0.424	0.044	0	0	0.500	0.354	0	2	0.500	0.181	0	0	0.500	0.354	100	79	0.580	0.007	16	14	0.511	0.020	40	16	0.551	0.014	51	54	0.492	0.009	11	10	0.550	0.027	3	5	0.482	0.041	7	18	0.497	0.023	36	29
chrI	205811	C	T	4	7	0.424	0.044	0	0	0.500	0.354	0	2	0.500	0.181	0	0	0.500	0.354	115	104	0.580	0.007	18	15	0.511	0.020	41	21	0.551	0.014	53	68	0.492	0.009	11	13	0.550	0.027	3	6	0.482	0.041	8	19	0.497	0.023	45	35
chrI	205829	T	C	5	8	0.424	0.044	0	0	0.500	0.354	0	2	0.500	0.181	0	0	0.500	0.354	118	105	0.580	0.007	17	16	0.511	0.020	40	21	0.551	0.014	53	78	0.492	0.009	12	12	0.550	0.027	3	6	0.482	0.041	7	19	0.497	0.023	53	41
chrI	205835	C	T	4	9	0.424	0.044	0	0	0.500	0.354	0	2	0.500	0.181	0	0	0.500	0.354	118	103	0.580	0.007	17	16	0.511	0.020	39	20	0.551	0.014	57	76	0.492	0.009	12	12	0.550	0.027	4	6	0.482	0.041	8	19	0.497	0.023	51	41
chrI	206126	T	C	0	2	0.426	0.045	0	0	0.500	0.354	0	4	0.500	0.181	0	0	0.500	0.354	0	81	0.581	0.007	0	12	0.502	0.020	0	11	0.547	0.014	0	38	0.493	0.009	0	1	0.550	0.027	0	1	0.482	0.042	0	5	0.498	0.023	0	29
chrI	206129	A	C	0	2	0.426	0.045	0	0	0.500	0.354	0	4	0.500	0.181	0	0	0.500	0.354	0	81	0.581	0.007	0	12	0.502	0.020	0	11	0.547	0.014	0	38	0.493	0.009	0	1	0.550	0.027	0	1	0.482	0.042	0	5	0.498	0.023	0	29
chrI	206132	G	T	0	2	0.426	0.045	0	0	0.500	0.354	0	4	0.500	0.181	0	0	0.500	0.354	0	81	0.581	0.007	0	12	0.502	0.020	0	11	0.547	0.014	0	38	0.493	0.009	0	1	0.550	0.027	0	1	0.482	0.042	0	5	0.498	0.023	0	29
chrI	206144	C	T	0	3	0.426	0.045	0	0	0.500	0.354	0	3	0.500	0.181	0	0	0.500	0.354	4	76	0.581	0.007	0	14	0.502	0.020	0	11	0.547	0.014	5	33	0.493	0.009	0	1	0.550	0.027	0	1	0.482	0.042	0	5	0.498	0.023	0	34
chrI	206177	G	C	0	3	0.426	0.045	0	0	0.500	0.354	0	2	0.500	0.181	0	0	0.500	0.354	0	76	0.581	0.007	0	14	0.502	0.020	0	10	0.547	0.014	0	31	0.493	0.009	0	2	0.550	0.027	0	0	0.482	0.042	0	3	0.498	0.023	0	40
chrI	206178	C	A	0	3	0.426	0.045	0	0	0.500	0.354	0	2	0.500	0.181	0	0	0.500	0.354	0	76	0.581	0.007	0	14	0.502	0.020	0	10	0.547	0.014	0	31	0.493	0.009	0	2	0.550	0.027	0	0	0.482	0.042	0	3	0.498	0.023	0	40
chrI	206179	A	C	0	3	0.426	0.045	0	0	0.500	0.354	0	2	0.500	0.181	0	0	0.500	0.354	0	76	0.581	0.007	0	14	0.502	0.020	0	10	0.547	0.014	0	31	0.493	0.009	0	2	0.550	0.027	0	0	0.482	0.042	0	3	0.498	0.023	0	40
chrI	206549	T	C	2	7	0.426	0.047	0	0	0.500	0.354	0	0	0.500	0.193	0	0	0.500	0.354	74	63	0.576	0.008	16	11	0.508	0.021	27	14	0.550	0.015	50	48	0.491	0.009	5	3	0.555	0.027	4	2	0.484	0.042	16	6	0.492	0.023	42	35
chrI	206558	T	C	2	7	0.424	0.048	0	0	0.500	0.354	0	0	0.500	0.193	0	0	0.500	0.354	59	76	0.576	0.008	10	11	0.501	0.021	20	19	0.546	0.015	42	51	0.492	0.009	4	3	0.560	0.028	4	2	0.488	0.042	16	6	0.486	0.023	38	40
chrI	206561	T	A	2	7	0.424	0.048	0	0	0.500	0.354	0	0	0.500	0.193	0	0	0.500	0.354	59	76	0.576	0.008	10	11	0.501	0.021	20	19	0.546	0.015	42	51	0.492	0.009	4	3	0.560	0.028	4	2	0.488	0.042	16	6	0.486	0.023	38	40
chrI	206564	G	T	2	7	0.424	0.048	0	0	0.500	0.354	0	0	0.500	0.193	0	0	0.500	0.354	59	76	0.576	0.008	10	11	0.501	0.021	20	19	0.546	0.015	42	51	0.492	0.009	4	3	0.560	0.028	4	2	0.488	0.042	16	6	0.486	0.023	38	40
chrI	206567	T	A	2	7	0.424	0.048	0	0	0.500	0.354	0	0	0.500	0.193	0	0	0.500	0.354	59	76	0.576	0.008	10	11	0.501	0.021	20	19	0.546	0.015	42	51	0.492	0.009	4	3	0.560	0.028	4	2	0.488	0.042	16	6	0.486	0.023	38	40
chrI	206580	T	A	2	10	0.424	0.048	0	0	0.500	0.354	0	2	0.500	0.193	0	0	0.500	0.354	62	121	0.576	0.008	10	15	0.501	0.021	22	32	0.546	0.015	36	71	0.492	0.009	5	5	0.560	0.028	3	5	0.488	0.042	17	10	0.486	0.023	37	52
chrI	206785	T	A	1	3	0.424	0.048	0	0	0.500	0.354	3	0	0.500	0.194	0	0	0.500	0.354	73	64	0.577	0.008	3	3	0.501	0.021	18	11	0.546	0.015	38	39	0.492	0.009	5	4	0.560	0.028	2	2	0.488	0.043	10	7	0.486	0.023	35	42
chrI	206799	T	G	2	3	0.424	0.048	0	0	0.500	0.354	2	0	0.500	0.194	0	0	0.500	0.354	58	44	0.577	0.008	1	2	0.501	0.021	12	13	0.546	0.015	27	37	0.492	0.009	3	4	0.560	0.028	2	2	0.488	0.043	7	6	0.486	0.023	33	34
chrI	208758	A	G	2	0	0.434	0.052	0	0	0.500	0.354	0	0	0.500	0.194	0	0	0.500	0.354	19	0	0.577	0.008	4	0	0.503	0.022	6	0	0.552	0.016	10	0	0.496	0.010	1	0	0.561	0.029	0	2	0.481	0.044	2	0	0.484	0.024	6	0
chrI	210818	A	T	0	0	0.425	0.056	0	0	0.500	0.354	0	0	0.500	0.195	0	0	0.500	0.354	0	32	0.574	0.009	0	5	0.497	0.024	0	4	0.550	0.017	0	20	0.496	0.011	0	1	0.557	0.031	0	0	0.491	0.047	0	2	0.472	0.026	0	7
chrI	211019	T	C	0	2	0.425	0.056	0	0	0.500	0.354	0	0	0.500	0.195	0	0	0.500	0.354	0	31	0.574	0.009	0	3	0.495	0.024	0	6	0.554	0.017	0	16	0.501	0.011	0	6	0.552	0.032	0	2	0.493	0.048	0	1	0.482	0.026	0	13
chrI	223051	A	G	0	0	0.411	0.087	0	0	0.500	0.354	0	0	0.500	0.362	0	0	0.500	0.354	46	5	0.592	0.015	0	0	0.503	0.042	9	2	0.566	0.029	38	13	0.516	0.018	0	4	0.552	0.060	0	0	0.512	0.083	8	0	0.536	0.045	24	5
chrI	223059	G	C	0	0	0.411	0.087	0	0	0.500	0.354	0	0	0.500	0.362	0	0	0.500	0.354	33	2	0.592	0.015	0	0	0.503	0.042	8	0	0.566	0.029	28	9	0.516	0.018	0	4	0.552	0.060	0	0	0.512	0.083	6	0	0.536	0.045	20	2
chrI	224705	A	T	1	0	0.361	0.115	0	0	0.500	0.354	0	0	0.500	0.363	0	0	0.500	0.354	32	22	0.572	0.017	5	2	0.541	0.053	10	1	0.585	0.038	20	21	0.514	0.022	1	2	0.549	0.067	4	0	0.499	0.101	3	2	0.548	0.059	11	17
chrI	227707	A	C	0	0	0.300	0.195	0	0	0.500	0.354	0	0	0.500	0.354	0	0	0.500	0.354	17	8	0.566	0.035	3	4	0.480	0.077	6	0	0.492	0.060	6	0	0.420	0.034	0	0	0.524	0.112	0	2	0.438	0.144	0	0	0.601	0.077	7	0
chrII	301	C	G	1	1	0.512	0.062	0	0	0.500	0.356	0	0	0.500	0.251	0	0	0.500	0.354	53	37	0.489	0.011	2	4	0.436	0.034	11	10	0.454	0.021	19	19	0.468	0.014	4	2	0.444	0.045	1	1	0.421	0.058	3	10	0.497	0.035	18	21
chrII	305	T	C	1	1	0.512	0.062	0	0	0.500	0.356	0	0	0.500	0.251	0	0	0.500	0.354	53	37	0.489	0.011	2	4	0.436	0.034	11	10	0.454	0.021	19	19	0.468	0.014	4	2	0.444	0.045	1	1	0.421	0.058	3	10	0.497	0.035	18	21
chrII	317	A	G	1	1	0.512	0.062	0	0	0.500	0.356	0	0	0.500	0.251	0	0	0.500	0.354	59	37	0.489	0.011	4	4	0.436	0.034	13	10	0.454	0.021	19	18	0.468	0.014	4	2	0.444	0.045	1	1	0.421	0.058	2	10	0.497	0.035	25	21
chrII	330	A	T	1	2	0.512	0.062	0	0	0.500	0.356	0	0	0.500	0.251	0	0	0.500	0.354	56	56	0.489	0.011	5	8	0.436	0.034	15	15	0.454	0.021	20	27	0.468	0.014	6	5	0.444	0.045	1	4	0.421	0.058	4	12	0.497	0.035	33	26
chrII	332	C	T	1	2	0.512	0.062	0	0	0.500	0.356	0	0	0.500	0.251	0	0	0.500	0.354	56	56	0.489	0.011	5	8	0.436	0.034	15	15	0.454	0.021	20	27	0.468	0.014	6	5	0.444	0.045	1	4	0.421	0.058	4	12	0.497	0.035	33	26
chrII	334	A	G	1	2	0.512	0.062	0	0	0.500	0.356	0	0	0.500	0.251	0	0	0.500	0.354	56	56	0.489	0.011	5	8	0.436	0.034	15	15	0.454	0.021	20	27	0.468	0.014	6	5	0.444	0.045	1	4	0.421	0.058	4	12	0.497	0.035	33	26
chrII	356	T	C	2	5	0.512	0.062	0	0	0.500	0.356	0	0	0.500	0.251	0	0	0.500	0.354	64	66	0.489	0.011	6	10	0.436	0.034	20	15	0.454	0.021	23	36	0.468	0.014	6	9	0.444	0.045	2	5	0.421	0.058	9	16	0.497	0.035	36	29
chrII	358	C	T	2	5	0.512	0.062	0	0	0.500	0.356	0	0	0.500	0.251	0	0	0.500	0.354	64	66	0.489	0.011	6	10	0.436	0.034	20	15	0.454	0.021	23	36	0.468	0.014	6	9	0.444	0.045	2	5	0.421	0.058	9	16	0.497	0.035	36	29
chrII	376	T	C	2	5	0.512	0.062	0	0	0.500	0.356	0	0	0.500	0.251	0	0	0.500	0.354	75	77	0.489	0.011	8	12	0.436	0.034	21	23	0.454	0.021	31	48	0.468	0.014	7	8	0.444	0.045	2	6	0.421	0.058	11	20	0.497	0.035	47	35
chrII	400	C	T	2	4	0.512	0.062	0	0	0.500	0.356	1	2	0.500	0.251	0	0	0.500	0.354	84	75	0.489	0.011	10	21	0.436	0.034	25	20	0.454	0.021	44	44	0.468	0.014	11	7	0.444	0.045	2	7	0.421	0.058	16	20	0.497	0.035	57	32
chrII	1851	T	A	9	20	0.512	0.062	1	0	0.500	0.355	3	1	0.500	0.251	0	0	0.500	0.354	176	250	0.489	0.011	29	52	0.436	0.034	44	94	0.454	0.021	69	107	0.468	0.014	12	31	0.444	0.045	17	6	0.421	0.058	14	59	0.497	0.035	79	168
chrII	1852	G	A	9	20	0.512	0.062	1	0	0.500	0.355	3	1	0.500	0.251	0	0	0.500	0.354	176	250	0.489	0.011	29	52	0.436	0.034	44	94	0.454	0.021	69	107	0.468	0.014	12	31	0.444	0.045	17	6	0.421	0.058	14	59	0.497	0.035	79	168
chrII	1855	G	A	9	20	0.512	0.062	1	0	0.500	0.355	3	1	0.500	0.251	0	0	0.500	0.354	176	250	0.489	0.011	29	52	0.436	0.034	44	94	0.454	0.021	69	107	0.468	0.014	12	31	0.444	0.045	17	6	0.421	0.058	14	59	0.497	0.035	79	168
chrII	1856	G	T	9	20	0.512	0.062	1	0	0.500	0.355	3	1	0.500	0.251	0	0	0.500	0.354	176	250	0.489	0.011	29	52	0.436	0.034	44	94	0.454	0.021	69	107	0.468	0.014	12	31	0.444	0.045	17	6	0.421	0.058	14	59	0.497	0.035	79	168
chrII	1888	G	A	10	14	0.512	0.062	1	0	0.500	0.355	5	6	0.500	0.251	0	0	0.500	0.354	225	197	0.489	0.011	35	71	0.436	0.034	52	85	0.454	0.021	76	93	0.468	0.014	12	23	0.444	0.045	11	11	0.421	0.058	22	53	0.497	0.035	98	136
chrII	1891	G	A	10	14	0.512	0.062	1	0	0.500	0.355	5	6	0.500	0.251	0	0	0.500	0.354	225	197	0.489	0.011	35	71	0.436	0.034	52	85	0.454	0.021	76	93	0.468	0.014	12	23	0.444	0.045	11	11	0.421	0.058	22	53	0.497	0.035	98	136
chrII	2335	C	A	0	1	0.512	0.062	0	0	0.500	0.355	0	0	0.500	0.251	0	0	0.500	0.354	31	26	0.489	0.011	7	7	0.436	0.034	13	13	0.454	0.021	14	18	0.468	0.014	0	1	0.444	0.045	1	1	0.421	0.058	2	5	0.497	0.035	17	15
chrII	2354	A	G	0	1	0.512	0.062	0	0	0.500	0.355	0	0	0.500	0.251	0	0	0.500	0.354	31	27	0.489	0.011	7	5	0.436	0.034	9	12	0.454	0.021	12	16	0.468	0.014	0	1	0.444	0.045	0	1	0.421	0.058	0	2	0.497	0.035	19	14
chrII	2398	A	G	0	0	0.512	0.062	0	0	0.500	0.355	0	0	0.500	0.251	0	0	0.500	0.354	26	29	0.489	0.011	4	2	0.436	0.034	9	7	0.454	0.021	11	12	0.468	0.014	0	1	0.444	0.045	1	0	0.421	0.058	1	1	0.497	0.035	10	10
chrII	5983	C	G	13	0	0.512	0.060	2	1	0.500	0.354	2	0	0.500	0.252	0	0	0.500	0.354	82	192	0.483	0.010	3	47	0.422	0.031	16	60	0.453	0.021	102	0	0.463	0.013	14	2	0.442	0.042	15	0	0.416	0.055	35	0	0.498	0.034	30	100
chrII	6116	T	A	12	16	0.512	0.060	2	0	0.500	0.354	2	0	0.500	0.252	0	1	0.500	0.354	210	295	0.483	0.010	33	42	0.422	0.031	72	103	0.453	0.021	67	96	0.463	0.013	27	21	0.442	0.042	9	12	0.416	0.055	29	41	0.498	0.034	92	151
chrII	6155	C	T	26	15	0.512	0.060	0	0	0.500	0.354	3	3	0.500	0.252	0	1	0.500	0.354	428	320	0.483	0.010	77	45	0.422	0.031	143	111	0.453	0.021	154	114	0.463	0.013	48	26	0.442	0.042	18	13	0.416	0.055	69	53	0.498	0.034	180	166
chrII	6157	T	C	26	15	0.512	0.060	0	0	0.500	0.354	3	3	0.500	0.252	0	1	0.500	0.354	428	320	0.483	0.010	77	45	0.422	0.031	143	111	0.453	0.021	154	114	0.463	0.013	48	26	0.442	0.042	18	13	0.416	0.055	69	53	0.498	0.034	180	166
chrII	6288	T	C	9	8	0.512	0.060	0	0	0.500	0.354	0	2	0.500	0.252	1	0	0.500	0.354	188	128	0.483	0.010	29	39	0.422	0.031	51	60	0.453	0.021	54	47	0.463	0.013	20	21	0.442	0.042	6	15	0.416	0.055	29	28	0.498	0.034	74	105
chrII	6290	C	T	9	8	0.512	0.060	0	0	0.500	0.354	0	2	0.500	0.252	1	0	0.500	0.354	188	128	0.483	0.010	29	39	0.422	0.031	51	60	0.453	0.021	54	47	0.463	0.013	20	21	0.442	0.042	6	15	0.416	0.055	29	28	0.498	0.034	74	105
chrII	6334	C	T	10	4	0.512	0.060	0	0	0.500	0.354	0	1	0.500	0.252	2	0	0.500	0.354	172	79	0.483	0.010	29	24	0.422	0.031	43	38	0.453	0.021	50	32	0.463	0.013	15	16	0.442	0.042	6	11	0.416	0.055	20	23	0.498	0.034	64	67
chrII	6335	C	T	10	4	0.512	0.060	0	0	0.500	0.354	0	1	0.500	0.252	2	0	0.500	0.354	172	79	0.483	0.010	29	24	0.422	0.031	43	38	0.453	0.021	50	32	0.463	0.013	15	16	0.442	0.042	6	11	0.416	0.055	20	23	0.498	0.034	64	67
chrII	6337	A	G	10	4	0.512	0.060	0	0	0.500	0.354	0	1	0.500	0.252	2	0	0.500	0.354	172	79	0.483	0.010	29	24	0.422	0.031	43	38	0.453	0.021	50	32	0.463	0.013	15	16	0.442	0.042	6	11	0.416	0.055	20	23	0.498	0.034	64	67
chrII	6440	G	C	0	7	0.512	0.060	0	1	0.500	0.354	0	0	0.500	0.252	0	1	0.500	0.354	10	185	0.483	0.010	1	16	0.422	0.031	0	22	0.453	0.021	4	84	0.463	0.013	0	2	0.442	0.042	0	2	0.416	0.055	1	11	0.499	0.034	4	80
chrII	6831	T	C	15	7	0.512	0.060	0	0	0.500	0.354	0	0	0.500	0.252	0	0	0.500	0.354	149	209	0.483	0.010	25	18	0.422	0.031	52	48	0.453	0.021	71	123	0.463	0.013	21	16	0.442	0.042	6	7	0.416	0.055	22	11	0.499	0.034	107	80
chrII	6841	T	A	15	8	0.512	0.060	0	0	0.500	0.354	0	0	0.500	0.252	0	0	0.500	0.354	152	242	0.483	0.010	23	21	0.422	0.031	51	49	0.453	0.021	73	134	0.463	0.013	16	18	0.442	0.042	4	8	0.416	0.055	23	12	0.499	0.034	103	97
chrII	7100	C	T	0	0	0.512	0.060	0	0	0.500	0.354	0	0	0.500	0.252	0	0	0.500	0.354	73	42	0.483	0.010	0	4	0.422	0.031	13	7	0.453	0.021	37	40	0.463	0.013	9	0	0.442	0.042	0	1	0.416	0.055	9	1	0.499	0.034	31	23
chrII	7109	G	C	0	0	0.512	0.060	0	0	0.500	0.354	0	0	0.500	0.252	0	0	0.500	0.354	66	46	0.483	0.010	0	4	0.422	0.031	15	9	0.453	0.021	39	41	0.463	0.013	9	0	0.442	0.042	0	1	0.416	0.055	8	1	0.499	0.034	35	24
chrII	7116	C	A	0	0	0.512	0.060	0	0	0.500	0.354	0	0	0.500	0.252	0	0	0.500	0.354	46	49	0.483	0.010	0	5	0.422	0.031	12	8	0.453	0.021	31	42	0.463	0.013	9	0	0.442	0.042	0	1	0.416	0.055	6	0	0.499	0.034	26	24
chrII	7217	C	A	2	6	0.512	0.060	0	0	0.500	0.354	0	0	0.500	0.252	0	0	0.500	0.354	79	64	0.483	0.010	1	24	0.422	0.031	20	35	0.453	0.021	49	47	0.463	0.013	8	17	0.442	0.042	1	2	0.416	0.055	10	11	0.499	0.034	42	43
chrII	7273	A	G	0	23	0.512	0.060	0	0	0.500	0.354	2	0	0.500	0.252	1	0	0.500	0.354	88	179	0.483	0.010	9	46	0.422	0.031	34	94	0.453	0.021	69	125	0.463	0.013	19	36	0.442	0.042	7	15	0.416	0.055	15	41	0.499	0.034	41	102
chrII	7366	T	C	0	20	0.512	0.060	0	0	0.500	0.354	0	0	0.500	0.252	1	0	0.500	0.354	100	141	0.483	0.010	7	21	0.422	0.031	20	63	0.453	0.021	48	92	0.463	0.013	13	26	0.442	0.042	6	9	0.416	0.055	8	30	0.499	0.034	30	72
chrII	7387	G	A	0	6	0.512	0.060	0	0	0.500	0.354	0	0	0.500	0.252	1	0	0.500	0.354	93	85	0.483	0.010	2	16	0.422	0.031	20	34	0.453	0.021	39	59	0.463	0.013	9	16	0.442	0.042	4	6	0.416	0.055	8	15	0.499	0.034	24	40
chrII	7510	G	T	0	2	0.512	0.060	0	0	0.500	0.354	0	0	0.500	0.252	0	0	0.500	0.354	0	27	0.483	0.010	0	0	0.422	0.031	0	8	0.453	0.021	0	11	0.463	0.013	0	2	0.442	0.042	0	1	0.416	0.055	0	0	0.499	0.034	0	16
chrII	8306	G	A	9	1	0.512	0.060	0	0	0.500	0.355	0	0	0.500	0.253	0	0	0.500	0.354	64	30	0.483	0.010	9	3	0.422	0.031	12	7	0.453	0.021	38	23	0.463	0.013	2	6	0.442	0.042	2	4	0.415	0.055	12	3	0.499	0.034	33	10
chrII	8315	G	A	10	1	0.512	0.060	0	0	0.500	0.355	0	0	0.500	0.253	0	0	0.500	0.354	58	30	0.483	0.010	6	3	0.422	0.031	14	7	0.453	0.021	37	24	0.463	0.013	4	6	0.442	0.042	3	4	0.415	0.055	9	3	0.499	0.034	36	12
chrII	8316	A	T	10	1	0.512	0.060	0	0	0.500	0.355	0	0	0.500	0.253	0	0	0.500	0.354	58	30	0.483	0.010	6	3	0.422	0.031	14	7	0.453	0.021	37	24	0.463	0.013	4	6	0.442	0.042	3	4	0.415	0.055	9	3	0.499	0.034	36	12
chrII	8317	A	G	10	1	0.512	0.060	0	0	0.500	0.355	0	0	0.500	0.253	0	0	0.500	0.354	58	30	0.483	0.010	6	3	0.422	0.031	14	7	0.453	0.021	37	24	0.463	0.013	4	6	0.442	0.042	3	4	0.415	0.055	9	3	0.499	0.034	36	12
chrII	8328	G	C	9	1	0.512	0.060	0	0	0.500	0.355	0	0	0.500	0.253	0	0	0.500	0.354	62	47	0.483	0.010	7	4	0.422	0.031	14	11	0.453	0.021	38	38	0.463	0.013	4	7	0.442	0.042	3	6	0.415	0.055	10	5	0.499	0.034	41	26
chrII	8331	C	T	9	1	0.512	0.060	0	0	0.500	0.355	0	0	0.500	0.253	0	0	0.500	0.354	62	47	0.483	0.010	7	4	0.422	0.031	14	11	0.453	0.021	38	38	0.463	0.013	4	7	0.442	0.042	3	6	0.415	0.055	10	5	0.499	0.034	41	26
chrII	8498	C	T	6	2	0.517	0.058	0	0	0.500	0.355	0	2	0.500	0.253	0	0	0.500	0.354	66	50	0.490	0.010	4	13	0.422	0.031	17	12	0.461	0.020	38	47	0.470	0.013	6	5	0.448	0.041	1	5	0.415	0.055	9	9	0.507	0.033	32	17
chrII	8651	G	C	0	3	0.517	0.058	0	0	0.500	0.355	0	0	0.500	0.253	0	0	0.500	0.354	63	55	0.490	0.010	8	4	0.422	0.031	20	20	0.461	0.020	40	42	0.470	0.013	5	9	0.448	0.041	2	4	0.415	0.055	15	8	0.507	0.033	28	31
chrII	9812	G	T	0	0	0.517	0.058	0	0	0.500	0.355	2	0	0.500	0.253	0	0	0.500	0.354	38	32	0.490	0.010	1	1	0.422	0.031	3	5	0.457	0.020	17	19	0.470	0.013	0	0	0.448	0.041	2	0	0.409	0.053	4	0	0.505	0.032	14	1
chrII	10621	C	T	2	1	0.517	0.058	0	0	0.500	0.356	0	0	0.500	0.254	0	0	0.500	0.354	23	28	0.490	0.010	4	2	0.422	0.031	4	5	0.457	0.020	26	16	0.470	0.013	0	2	0.448	0.042	0	0	0.409	0.053	5	3	0.505	0.032	16	10
chrII	11616	C	T	5	7	0.516	0.058	0	0	0.500	0.356	0	0	0.500	0.254	2	0	0.500	0.354	48	43	0.490	0.010	6	8	0.422	0.031	13	16	0.457	0.020	24	30	0.470	0.013	4	5	0.448	0.042	2	1	0.409	0.053	11	3	0.507	0.032	30	11
chrII	12359	T	G	6	2	0.516	0.058	0	0	0.500	0.356	2	0	0.500	0.254	0	0	0.500	0.354	66	70	0.490	0.010	4	8	0.422	0.031	17	18	0.457	0.020	40	45	0.470	0.013	6	2	0.448	0.042	3	8	0.409	0.053	6	20	0.507	0.032	26	35
chrII	15101	T	G	2	3	0.521	0.056	0	0	0.500	0.358	0	0	0.500	0.256	0	0	0.500	0.354	20	27	0.494	0.010	5	2	0.429	0.030	10	10	0.463	0.019	33	22	0.468	0.013	0	0	0.449	0.041	0	3	0.409	0.053	1	2	0.507	0.032	9	14
chrII	15510	G	T	0	13	0.521	0.056	0	0	0.500	0.358	0	0	0.500	0.256	0	0	0.500	0.354	0	85	0.494	0.010	0	8	0.428	0.030	0	33	0.459	0.019	0	50	0.465	0.013	0	5	0.450	0.041	0	5	0.403	0.052	0	7	0.507	0.032	0	28
chrII	15518	A	G	0	10	0.521	0.056	0	0	0.500	0.358	0	0	0.500	0.256	0	0	0.500	0.354	0	89	0.494	0.010	0	9	0.428	0.030	0	32	0.459	0.019	0	56	0.465	0.013	0	7	0.450	0.041	0	4	0.403	0.052	0	12	0.507	0.032	0	33
chrII	16380	C	T	0	4	0.524	0.053	0	0	0.500	0.358	0	1	0.500	0.256	0	0	0.500	0.354	0	138	0.494	0.010	0	15	0.435	0.029	0	34	0.449	0.019	0	101	0.462	0.012	0	7	0.450	0.041	0	7	0.397	0.049	0	27	0.506	0.030	0	78
chrII	16392	A	G	0	4	0.524	0.053	0	0	0.500	0.358	0	1	0.500	0.256	0	0	0.500	0.354	0	128	0.494	0.010	0	18	0.435	0.029	0	34	0.449	0.019	1	104	0.462	0.012	0	8	0.450	0.041	0	6	0.397	0.049	0	26	0.506	0.030	0	77
chrII	17986	G	T	5	1	0.524	0.053	0	0	0.500	0.296	0	0	0.500	0.257	2	0	0.500	0.354	76	74	0.494	0.009	0	5	0.439	0.028	16	12	0.454	0.018	29	43	0.462	0.012	6	2	0.450	0.041	2	2	0.396	0.049	7	0	0.522	0.029	27	39
chrII	18004	C	T	6	2	0.524	0.053	0	0	0.500	0.296	0	0	0.500	0.257	0	2	0.500	0.354	79	70	0.494	0.009	0	3	0.439	0.028	15	9	0.454	0.018	24	40	0.462	0.012	5	2	0.450	0.041	2	2	0.396	0.049	6	1	0.522	0.029	21	36
chrII	18636	T	C	1	0	0.524	0.053	0	0	0.500	0.296	2	0	0.500	0.257	0	0	0.500	0.354	57	77	0.496	0.009	10	6	0.440	0.027	12	22	0.451	0.018	35	30	0.461	0.012	6	1	0.450	0.041	2	3	0.396	0.049	6	7	0.528	0.028	22	22
chrII	19770	A	G	2	5	0.524	0.053	2	0	0.500	0.296	0	0	0.500	0.258	0	0	0.500	0.354	53	46	0.496	0.009	6	6	0.440	0.028	6	13	0.454	0.017	36	31	0.462	0.011	2	6	0.450	0.041	2	2	0.396	0.049	6	5	0.528	0.028	42	25
chrII	19836	G	A	3	4	0.524	0.053	0	0	0.500	0.296	0	0	0.500	0.258	0	0	0.500	0.354	55	50	0.496	0.009	4	5	0.440	0.028	12	11	0.454	0.017	42	35	0.462	0.011	2	5	0.450	0.041	2	0	0.396	0.049	13	3	0.528	0.028	26	32
chrII	19851	T	G	1	0	0.524	0.053	0	0	0.500	0.296	0	0	0.500	0.258	0	0	0.500	0.354	54	43	0.496	0.009	4	5	0.440	0.028	14	13	0.454	0.017	51	36	0.462	0.011	3	4	0.450	0.041	2	0	0.396	0.049	12	5	0.528	0.028	23	31
chrII	19967	T	C	1	0	0.524	0.053	0	0	0.500	0.296	0	0	0.500	0.258	0	0	0.500	0.354	60	47	0.496	0.009	3	8	0.440	0.028	12	18	0.454	0.017	32	44	0.462	0.011	2	1	0.450	0.041	0	0	0.396	0.049	6	5	0.528	0.028	27	26
chrII	26500	A	C	2	0	0.536	0.057	0	0	0.500	0.296	0	0	0.500	0.362	0	0	0.500	0.354	42	50	0.496	0.009	4	10	0.444	0.030	18	9	0.459	0.018	30	49	0.465	0.012	2	11	0.451	0.045	4	2	0.381	0.052	7	0	0.554	0.029	21	27
chrII	26815	A	G	2	2	0.536	0.057	0	0	0.500	0.296	0	0	0.500	0.363	0	0	0.500	0.354	58	83	0.496	0.009	9	17	0.444	0.030	18	23	0.459	0.018	35	43	0.465	0.012	5	7	0.451	0.045	4	8	0.381	0.052	10	10	0.554	0.029	23	30
chrII	29490	G	T	3	2	0.507	0.070	0	0	0.500	0.357	0	0	0.500	0.354	0	0	0.500	0.354	66	36	0.506	0.011	6	8	0.435	0.033	17	9	0.464	0.021	45	29	0.473	0.014	4	3	0.436	0.056	0	0	0.371	0.057	8	4	0.572	0.034	22	25
chrII	29530	A	C	2	3	0.507	0.070	0	0	0.500	0.357	0	0	0.500	0.354	0	0	0.500	0.354	64	33	0.506	0.011	4	7	0.435	0.033	17	12	0.464	0.021	42	31	0.473	0.014	6	4	0.436	0.056	0	2	0.371	0.057	6	2	0.572	0.034	28	22
chrII	30012	C	T	0	5	0.507	0.070	0	0	0.500	0.357	0	1	0.500	0.354	0	0	0.500	0.354	4	77	0.503	0.011	0	7	0.450	0.035	1	18	0.460	0.022	5	40	0.471	0.014	1	10	0.445	0.060	1	3	0.372	0.060	2	3	0.566	0.035	3	30
chrII	30050	A	G	0	3	0.507	0.070	0	0	0.500	0.357	0	2	0.500	0.354	0	0	0.500	0.354	19	82	0.503	0.011	2	11	0.450	0.035	6	13	0.460	0.022	12	50	0.471	0.014	1	11	0.445	0.060	1	3	0.372	0.060	2	3	0.566	0.035	14	30
chrII	30210	T	C	0	0	0.507	0.070	0	0	0.500	0.357	0	0	0.500	0.354	0	0	0.500	0.354	0	9	0.503	0.011	0	0	0.450	0.035	0	1	0.460	0.022	0	4	0.471	0.014	0	0	0.445	0.060	0	0	0.372	0.060	0	1	0.566	0.035	0	3
chrII	30658	G	T	0	0	0.508	0.070	0	0	0.500	0.357	0	0	0.500	0.354	0	0	0.500	0.354	0	5	0.503	0.011	0	0	0.450	0.035	0	1	0.460	0.022	0	6	0.471	0.014	0	0	0.445	0.060	0	0	0.372	0.060	0	0	0.566	0.035	0	1
chrII	30660	T	C	0	0	0.508	0.070	0	0	0.500	0.357	0	0	0.500	0.354	0	0	0.500	0.354	0	5	0.503	0.011	0	0	0.450	0.035	0	1	0.460	0.022	0	6	0.471	0.014	0	0	0.445	0.060	0	0	0.372	0.060	0	0	0.566	0.035	0	1
chrII	30723	G	A	0	0	0.508	0.070	0	0	0.500	0.357	0	0	0.500	0.354	0	0	0.500	0.354	0	0	0.500	0.011	0	0	0.450	0.035	0	0	0.462	0.021	0	2	0.470	0.014	0	0	0.445	0.060	0	0	0.372	0.060	0	0	0.556	0.035	0	0
chrII	30754	G	A	0	0	0.508	0.070	0	0	0.500	0.357	0	0	0.500	0.354	0	0	0.500	0.354	0	3	0.500	0.011	0	0	0.450	0.035	0	2	0.462	0.021	0	4	0.470	0.014	0	0	0.445	0.060	0	0	0.372	0.060	0	1	0.556	0.035	0	0
chrII	30848	C	G	0	1	0.508	0.070	0	0	0.500	0.357	0	0	0.500	0.354	0	0	0.500	0.354	1	2	0.500	0.011	0	3	0.450	0.035	0	5	0.462	0.021	0	4	0.470	0.014	0	0	0.445	0.060	0	0	0.372	0.060	0	4	0.556	0.035	1	5
chrII	31525	T	C	0	0	0.508	0.070	0	0	0.500	0.356	0	0	0.500	0.354	0	0	0.500	0.354	0	7	0.499	0.011	0	1	0.450	0.035	0	1	0.459	0.022	1	5	0.469	0.014	0	0	0.465	0.067	0	0	0.374	0.063	0	0	0.547	0.036	0	3
chrII	32683	T	C	0	2	0.508	0.070	0	0	0.500	0.356	0	0	0.500	0.354	0	0	0.500	0.354	34	15	0.497	0.011	2	1	0.449	0.035	4	5	0.461	0.022	17	8	0.469	0.014	0	1	0.465	0.067	0	0	0.374	0.063	3	2	0.548	0.036	9	2
chrII	34298	G	A	0	0	0.515	0.080	0	0	0.500	0.355	0	0	0.500	0.354	0	0	0.500	0.354	0	1	0.500	0.012	0	0	0.451	0.036	0	0	0.463	0.023	0	5	0.466	0.015	0	0	0.469	0.074	0	0	0.373	0.064	0	0	0.538	0.037	0	0
chrII	35485	C	T	0	0	0.513	0.075	0	0	0.500	0.354	0	0	0.500	0.354	0	0	0.500	0.354	0	5	0.498	0.011	0	0	0.451	0.036	0	1	0.457	0.022	0	5	0.466	0.015	0	0	0.491	0.067	0	0	0.373	0.064	0	0	0.529	0.035	0	0
chrII	35631	C	T	2	0	0.513	0.075	0	0	0.500	0.354	0	0	0.500	0.354	0	0	0.500	0.354	30	23	0.498	0.011	2	0	0.451	0.036	8	3	0.457	0.022	10	22	0.466	0.015	2	0	0.491	0.067	0	0	0.373	0.064	0	0	0.529	0.035	11	7
chrII	35642	G	T	2	0	0.513	0.075	0	0	0.500	0.354	0	0	0.500	0.354	0	0	0.500	0.354	28	26	0.498	0.011	3	0	0.451	0.036	6	3	0.457	0.022	11	24	0.466	0.015	0	0	0.491	0.067	0	0	0.373	0.064	0	0	0.529	0.035	9	8
chrII	35660	T	C	2	0	0.513	0.075	0	0	0.500	0.354	0	0	0.500	0.354	0	0	0.500	0.354	25	36	0.498	0.011	6	3	0.451	0.036	9	4	0.457	0.022	20	30	0.466	0.015	2	2	0.491	0.067	1	0	0.373	0.064	1	1	0.529	0.035	13	13
chrII	35672	G	T	2	0	0.513	0.075	0	0	0.500	0.354	0	0	0.500	0.354	0	0	0.500	0.354	32	41	0.498	0.011	7	5	0.451	0.036	14	5	0.457	0.022	26	31	0.466	0.015	5	2	0.491	0.067	1	0	0.373	0.064	6	1	0.529	0.035	18	16
chrII	35688	T	G	2	1	0.513	0.075	0	0	0.500	0.354	0	0	0.500	0.354	0	0	0.500	0.354	37	51	0.498	0.011	5	5	0.451	0.036	17	11	0.457	0.022	24	29	0.466	0.015	5	4	0.491	0.067	1	0	0.373	0.064	6	2	0.529	0.035	20	17
chrII	35711	C	G	1	1	0.513	0.075	0	0	0.500	0.354	0	0	0.500	0.354	0	0	0.500	0.354	39	43	0.498	0.011	6	4	0.451	0.036	16	8	0.457	0.022	23	26	0.466	0.015	6	5	0.491	0.067	2	0	0.373	0.064	6	3	0.529	0.035	22	13
chrII	35712	T	C	1	1	0.513	0.075	0	0	0.500	0.354	0	0	0.500	0.354	0	0	0.500	0.354	39	43	0.498	0.011	6	4	0.451	0.036	16	8	0.457	0.022	23	26	0.466	0.015	6	5	0.491	0.067	2	0	0.373	0.064	6	3	0.529	0.035	22	13
chrII	35718	C	T	1	2	0.513	0.075	0	0	0.500	0.354	0	0	0.500	0.354	0	0	0.500	0.354	40	47	0.498	0.011	9	5	0.451	0.036	12	11	0.457	0.022	23	27	0.466	0.015	5	5	0.491	0.067	2	0	0.373	0.064	6	3	0.529	0.035	22	14
chrII	35722	T	C	1	2	0.513	0.075	0	0	0.500	0.354	0	0	0.500	0.354	0	0	0.500	0.354	40	47	0.498	0.011	9	5	0.451	0.036	12	11	0.457	0.022	23	27	0.466	0.015	5	5	0.491	0.067	2	0	0.373	0.064	6	3	0.529	0.035	22	14
chrII	35736	T	C	1	7	0.513	0.075	0	0	0.500	0.354	0	0	0.500	0.354	0	0	0.500	0.354	40	46	0.498	0.011	6	7	0.451	0.036	11	14	0.457	0.022	21	27	0.466	0.015	6	10	0.491	0.067	2	0	0.373	0.064	4	4	0.529	0.035	20	17
chrII	35737	A	C	1	7	0.513	0.075	0	0	0.500	0.354	0	0	0.500	0.354	0	0	0.500	0.354	40	46	0.498	0.011	6	7	0.451	0.036	11	14	0.457	0.022	21	27	0.466	0.015	6	10	0.491	0.067	2	0	0.373	0.064	4	4	0.529	0.035	20	17
chrII	35816	A	T	1	6	0.513	0.075	0	0	0.500	0.354	0	0	0.500	0.354	0	0	0.500	0.354	39	30	0.498	0.011	8	10	0.451	0.036	5	17	0.457	0.022	30	19	0.466	0.015	4	9	0.491	0.067	1	0	0.373	0.064	2	7	0.529	0.035	18	18
chrII	35840	G	A	1	5	0.513	0.075	0	0	0.500	0.354	0	0	0.500	0.354	0	0	0.500	0.354	40	24	0.498	0.011	5	8	0.451	0.036	6	13	0.457	0.022	33	14	0.466	0.015	2	7	0.491	0.067	1	0	0.373	0.064	2	6	0.529	0.035	18	14
chrII	36362	A	G	0	4	0.513	0.076	0	0	0.500	0.354	0	0	0.500	0.354	0	0	0.500	0.354	32	34	0.499	0.012	3	5	0.458	0.038	4	10	0.455	0.023	21	35	0.465	0.015	1	0	0.491	0.067	1	4	0.382	0.068	0	4	0.529	0.035	14	27
chrII	36366	A	T	0	4	0.513	0.076	0	0	0.500	0.354	0	0	0.500	0.354	0	0	0.500	0.354	32	34	0.499	0.012	3	5	0.458	0.038	4	10	0.455	0.023	21	35	0.465	0.015	1	0	0.491	0.067	1	4	0.382	0.068	0	4	0.529	0.035	14	27
chrII	36389	T	C	0	4	0.513	0.076	0	0	0.500	0.354	0	0	0.500	0.354	0	0	0.500	0.354	30	34	0.499	0.012	2	7	0.458	0.038	5	6	0.455	0.023	25	31	0.465	0.015	1	1	0.491	0.067	1	3	0.382	0.068	0	4	0.529	0.035	12	27
chrII	36492	C	T	2	0	0.513	0.076	0	0	0.500	0.354	0	0	0.500	0.354	0	0	0.500	0.354	26	27	0.499	0.012	3	4	0.458	0.038	4	10	0.455	0.023	24	24	0.465	0.015	2	0	0.491	0.067	3	0	0.382	0.068	2	2	0.529	0.035	8	19
chrII	36830	A	G	2	2	0.533	0.074	0	0	0.500	0.354	0	0	0.500	0.354	0	0	0.500	0.354	36	34	0.503	0.012	2	9	0.460	0.037	5	11	0.447	0.023	19	23	0.466	0.015	8	0	0.500	0.064	1	1	0.411	0.065	4	4	0.529	0.035	11	22
chrII	37424	G	A	3	2	0.533	0.074	2	0	0.500	0.354	0	0	0.500	0.354	0	0	0.500	0.354	60	62	0.503	0.012	17	15	0.460	0.037	9	23	0.447	0.023	27	39	0.466	0.015	4	2	0.500	0.064	2	7	0.411	0.065	9	9	0.529	0.035	32	44
chrII	37454	C	T	6	2	0.533	0.074	2	0	0.500	0.354	0	0	0.500	0.354	0	0	0.500	0.354	54	63	0.503	0.012	13	19	0.460	0.037	5	14	0.447	0.023	21	34	0.466	0.015	5	1	0.500	0.064	2	4	0.411	0.065	7	8	0.529	0.035	33	37
chrII	37628	C	T	5	1	0.533	0.074	1	2	0.500	0.354	0	2	0.500	0.354	0	0	0.500	0.354	58	60	0.503	0.012	12	4	0.460	0.037	18	10	0.447	0.023	39	47	0.466	0.015	11	3	0.500	0.064	1	4	0.411	0.065	13	7	0.529	0.035	25	29
chrII	38273	C	T	0	3	0.533	0.074	0	0	0.500	0.354	0	7	0.500	0.354	0	0	0.500	0.354	52	53	0.504	0.011	10	10	0.460	0.037	7	12	0.435	0.022	28	34	0.467	0.015	3	11	0.500	0.064	1	2	0.424	0.063	10	5	0.519	0.034	24	19
chrII	39234	A	T	5	0	0.533	0.074	0	0	0.500	0.354	0	0	0.500	0.354	0	0	0.500	0.354	47	35	0.506	0.011	4	5	0.467	0.036	10	17	0.436	0.022	22	29	0.461	0.014	4	0	0.508	0.062	2	0	0.424	0.063	11	6	0.520	0.034	21	20
chrII	40260	G	A	4	0	0.533	0.065	0	0	0.500	0.355	0	0	0.500	0.354	0	0	0.500	0.354	54	58	0.512	0.011	2	6	0.476	0.033	15	14	0.439	0.021	32	31	0.471	0.014	10	0	0.513	0.058	0	2	0.424	0.059	3	3	0.512	0.032	11	25
chrII	43214	A	G	1	0	0.559	0.066	0	0	0.500	0.356	0	0	0.500	0.354	0	0	0.500	0.354	12	15	0.521	0.011	0	1	0.467	0.033	2	4	0.444	0.021	6	9	0.465	0.014	2	0	0.553	0.056	0	0	0.421	0.064	2	7	0.518	0.032	8	11
chrII	49603	A	G	2	0	0.555	0.063	0	0	0.500	0.359	1	0	0.500	0.354	0	0	0.500	0.354	47	46	0.526	0.011	8	13	0.489	0.032	15	10	0.454	0.020	26	28	0.474	0.014	5	4	0.546	0.051	2	3	0.441	0.061	1	9	0.513	0.032	18	20
chrII	51771	T	C	0	0	0.543	0.064	0	0	0.500	0.360	0	0	0.500	0.363	0	0	0.500	0.354	28	39	0.530	0.011	2	5	0.510	0.032	6	4	0.456	0.020	25	31	0.478	0.014	5	0	0.555	0.053	0	0	0.464	0.067	3	6	0.512	0.033	24	18
chrII	54156	T	C	0	0	0.533	0.050	2	0	0.500	0.361	0	0	0.500	0.298	0	0	0.500	0.354	31	22	0.536	0.009	1	0	0.496	0.028	8	8	0.465	0.017	31	32	0.475	0.012	0	2	0.531	0.043	0	2	0.480	0.059	2	4	0.511	0.029	11	16
chrII	55834	G	A	2	2	0.546	0.048	0	0	0.500	0.362	0	0	0.500	0.297	0	0	0.500	0.354	43	50	0.537	0.009	8	3	0.499	0.027	6	14	0.472	0.016	40	17	0.477	0.011	6	4	0.549	0.039	2	0	0.473	0.054	5	8	0.507	0.028	19	17
chrII	57715	G	A	4	3	0.543	0.049	0	0	0.500	0.362	0	0	0.500	0.296	0	0	0.500	0.354	41	30	0.533	0.009	5	5	0.502	0.027	12	21	0.469	0.017	35	21	0.481	0.011	3	2	0.548	0.037	6	3	0.483	0.056	3	4	0.507	0.028	22	21
chrII	59164	G	C	0	1	0.543	0.051	0	0	0.500	0.363	2	0	0.500	0.296	0	0	0.500	0.354	54	48	0.534	0.009	2	15	0.502	0.028	11	32	0.481	0.017	30	32	0.483	0.011	6	1	0.548	0.037	2	1	0.502	0.059	4	8	0.507	0.029	28	20
chrII	59191	G	C	2	4	0.543	0.051	0	0	0.500	0.363	2	0	0.500	0.296	0	0	0.500	0.354	44	42	0.534	0.009	2	15	0.502	0.028	13	32	0.481	0.017	25	24	0.483	0.011	6	1	0.548	0.037	2	1	0.502	0.059	4	8	0.507	0.029	20	19
chrII	59383	C	T	0	2	0.543	0.051	0	0	0.500	0.354	0	0	0.500	0.296	0	0	0.500	0.354	22	26	0.536	0.009	8	2	0.502	0.028	5	6	0.476	0.017	18	35	0.484	0.012	2	1	0.548	0.037	3	0	0.502	0.059	4	3	0.498	0.030	10	15
chrII	59477	A	G	0	1	0.543	0.051	0	0	0.500	0.354	0	0	0.500	0.295	0	0	0.500	0.354	22	15	0.536	0.009	6	4	0.502	0.028	2	3	0.476	0.017	12	26	0.484	0.012	2	2	0.548	0.037	1	0	0.502	0.059	5	5	0.498	0.030	15	10
chrII	59755	T	C	0	1	0.543	0.051	0	0	0.500	0.354	0	0	0.500	0.295	0	0	0.500	0.354	7	4	0.536	0.009	0	0	0.502	0.028	0	0	0.476	0.017	3	1	0.484	0.012	0	0	0.548	0.037	0	0	0.502	0.059	0	1	0.498	0.030	0	0
chrII	60471	T	G	4	2	0.549	0.050	0	0	0.500	0.354	0	0	0.500	0.295	0	0	0.500	0.354	69	57	0.538	0.009	7	4	0.502	0.029	23	18	0.480	0.017	46	35	0.484	0.012	2	5	0.548	0.037	5	4	0.509	0.060	8	6	0.492	0.030	35	25
chrII	60478	G	A	5	2	0.549	0.050	0	0	0.500	0.354	2	0	0.500	0.295	0	0	0.500	0.354	67	58	0.538	0.009	7	6	0.502	0.029	24	18	0.480	0.017	44	39	0.484	0.012	2	5	0.548	0.037	5	5	0.509	0.060	8	7	0.492	0.030	39	23
chrII	60786	T	C	0	0	0.549	0.049	0	0	0.500	0.354	0	0	0.500	0.295	0	0	0.500	0.354	45	25	0.538	0.009	3	0	0.502	0.029	10	8	0.480	0.017	26	27	0.484	0.012	2	2	0.548	0.037	0	2	0.509	0.060	12	0	0.492	0.030	11	7
chrII	61071	G	A	4	5	0.549	0.049	0	0	0.500	0.354	0	0	0.500	0.295	0	0	0.500	0.354	49	42	0.538	0.009	11	12	0.502	0.029	10	15	0.480	0.017	30	40	0.484	0.012	3	2	0.548	0.037	2	4	0.508	0.060	4	9	0.492	0.030	21	25
chrII	61675	A	G	3	1	0.549	0.049	0	0	0.500	0.354	0	0	0.500	0.294	0	0	0.500	0.354	61	44	0.537	0.009	15	10	0.504	0.029	11	16	0.483	0.018	36	32	0.485	0.012	8	4	0.548	0.037	1	7	0.508	0.060	8	5	0.482	0.031	28	37
chrII	65527	C	T	2	2	0.536	0.047	0	0	0.500	0.354	0	1	0.500	0.293	0	0	0.500	0.354	29	28	0.536	0.009	2	5	0.510	0.028	15	14	0.486	0.017	16	19	0.481	0.011	3	2	0.541	0.036	0	0	0.508	0.057	2	3	0.492	0.031	12	20
chrII	67007	A	T	0	0	0.535	0.047	0	0	0.500	0.354	0	0	0.500	0.292	0	0	0.500	0.354	0	3	0.534	0.009	0	0	0.510	0.028	2	4	0.485	0.017	4	0	0.480	0.011	0	0	0.543	0.035	2	0	0.518	0.055	0	0	0.491	0.030	5	0
chrII	68834	C	T	0	0	0.540	0.045	0	0	0.500	0.354	0	0	0.500	0.291	0	0	0.500	0.354	50	35	0.528	0.008	7	4	0.507	0.027	9	10	0.484	0.017	19	26	0.478	0.011	0	2	0.538	0.034	0	0	0.520	0.053	1	5	0.495	0.029	17	14
chrII	69772	A	G	0	0	0.540	0.045	1	0	0.500	0.354	0	0	0.500	0.291	0	0	0.500	0.354	74	59	0.528	0.008	10	11	0.507	0.027	17	14	0.484	0.017	32	27	0.478	0.011	5	6	0.538	0.034	5	3	0.520	0.053	9	4	0.495	0.029	38	45
chrII	71431	G	A	0	1	0.540	0.045	0	0	0.500	0.354	0	0	0.500	0.290	0	0	0.500	0.354	82	53	0.529	0.008	10	5	0.507	0.027	16	14	0.485	0.017	34	29	0.479	0.011	4	0	0.538	0.034	0	2	0.520	0.053	5	4	0.496	0.029	21	37
chrII	72663	T	C	5	6	0.544	0.043	1	0	0.500	0.354	3	4	0.500	0.289	2	0	0.500	0.354	91	93	0.525	0.008	19	24	0.510	0.026	28	30	0.488	0.016	55	43	0.481	0.011	5	5	0.537	0.034	6	1	0.514	0.052	12	10	0.496	0.028	35	53
chrII	73337	T	C	3	3	0.544	0.043	0	0	0.500	0.354	0	0	0.500	0.289	0	0	0.500	0.354	57	44	0.526	0.008	8	4	0.517	0.027	12	18	0.485	0.017	29	37	0.481	0.011	3	1	0.536	0.034	2	0	0.520	0.053	9	8	0.496	0.028	14	29
chrII	73354	C	T	1	2	0.544	0.043	0	0	0.500	0.354	0	0	0.500	0.289	0	0	0.500	0.354	56	42	0.526	0.008	4	3	0.517	0.027	10	14	0.485	0.017	25	31	0.481	0.011	2	3	0.536	0.034	2	2	0.520	0.053	4	7	0.496	0.028	9	29
chrII	73448	A	G	4	1	0.544	0.043	0	0	0.500	0.354	0	0	0.500	0.289	0	0	0.500	0.354	37	45	0.526	0.008	3	5	0.517	0.027	9	9	0.485	0.017	20	23	0.481	0.011	4	6	0.536	0.034	1	2	0.520	0.053	1	6	0.496	0.028	12	25
chrII	73470	T	C	4	1	0.544	0.043	0	0	0.500	0.354	0	0	0.500	0.289	0	0	0.500	0.354	37	50	0.526	0.008	4	7	0.517	0.027	9	10	0.485	0.017	22	27	0.481	0.011	4	7	0.536	0.034	1	1	0.520	0.053	2	7	0.496	0.028	13	28
chrII	73697	A	C	4	6	0.544	0.043	0	0	0.500	0.354	0	0	0.500	0.289	0	0	0.500	0.354	66	64	0.526	0.008	6	10	0.517	0.027	19	19	0.485	0.017	44	41	0.481	0.011	10	9	0.536	0.034	0	4	0.520	0.053	8	9	0.496	0.028	26	35
chrII	73758	G	T	6	4	0.544	0.043	1	0	0.500	0.354	0	0	0.500	0.289	0	0	0.500	0.354	72	65	0.526	0.008	16	10	0.517	0.027	27	18	0.485	0.017	36	39	0.481	0.011	11	12	0.536	0.034	0	1	0.520	0.053	12	13	0.496	0.028	32	37
chrII	73871	C	T	7	2	0.544	0.043	1	0	0.500	0.354	0	0	0.500	0.289	0	0	0.500	0.354	82	62	0.526	0.008	9	17	0.517	0.027	46	22	0.485	0.017	33	43	0.481	0.011	8	9	0.536	0.034	5	3	0.520	0.053	8	15	0.496	0.028	35	39
chrII	73943	G	A	5	0	0.544	0.043	0	0	0.500	0.354	0	0	0.500	0.289	0	0	0.500	0.354	84	61	0.526	0.008	2	15	0.517	0.027	25	19	0.485	0.017	44	43	0.481	0.011	3	1	0.536	0.034	5	2	0.520	0.053	3	9	0.496	0.028	26	31
chrII	74102	C	T	0	1	0.545	0.043	1	0	0.500	0.354	0	0	0.500	0.289	0	0	0.500	0.354	75	68	0.523	0.008	7	9	0.517	0.027	9	5	0.490	0.016	42	31	0.480	0.011	6	0	0.536	0.034	5	0	0.520	0.053	7	6	0.492	0.028	21	23
chrII	74189	T	C	4	7	0.545	0.043	0	0	0.500	0.354	0	0	0.500	0.289	0	0	0.500	0.354	79	67	0.523	0.008	8	11	0.517	0.027	17	21	0.490	0.016	34	53	0.480	0.011	7	5	0.536	0.034	3	0	0.520	0.053	0	12	0.492	0.028	23	27
chrII	74564	C	T	7	3	0.545	0.043	0	0	0.500	0.354	2	1	0.500	0.289	0	0	0.500	0.354	110	90	0.523	0.008	7	17	0.517	0.027	27	28	0.490	0.016	55	58	0.480	0.011	7	11	0.536	0.034	6	2	0.520	0.053	11	11	0.492	0.028	54	66
chrII	74688	C	T	7	5	0.545	0.043	0	0	0.500	0.354	0	1	0.500	0.289	0	0	0.500	0.354	74	89	0.523	0.008	11	18	0.517	0.027	19	34	0.490	0.016	32	53	0.480	0.011	8	6	0.536	0.034	5	6	0.520	0.053	15	20	0.492	0.028	38	48
chrII	74853	A	T	1	0	0.545	0.043	0	0	0.500	0.354	0	0	0.500	0.289	0	0	0.500	0.354	19	27	0.523	0.008	2	0	0.517	0.027	2	3	0.490	0.016	15	22	0.480	0.011	0	4	0.536	0.034	0	1	0.520	0.053	0	7	0.492	0.028	8	10
chrII	74920	C	T	0	3	0.545	0.043	0	0	0.500	0.354	0	0	0.500	0.289	0	0	0.500	0.354	24	23	0.523	0.008	0	2	0.517	0.027	3	4	0.490	0.016	24	21	0.480	0.011	0	3	0.536	0.034	0	1	0.520	0.053	1	7	0.492	0.028	9	6
chrII	75097	T	A	4	2	0.545	0.043	0	0	0.500	0.354	0	0	0.500	0.289	0	0	0.500	0.354	41	18	0.523	0.008	1	2	0.517	0.027	6	3	0.490	0.016	14	17	0.480	0.011	2	2	0.536	0.034	2	0	0.519	0.053	5	1	0.492	0.028	10	11
chrII	75102	G	T	2	0	0.545	0.043	0	0	0.500	0.354	0	0	0.500	0.289	0	0	0.500	0.354	34	14	0.523	0.008	1	2	0.517	0.027	3	2	0.490	0.016	11	15	0.480	0.011	2	2	0.536	0.034	1	0	0.519	0.053	5	1	0.492	0.028	8	10
chrII	75103	T	A	2	0	0.545	0.043	0	0	0.500	0.354	0	0	0.500	0.289	0	0	0.500	0.354	34	14	0.523	0.008	1	2	0.517	0.027	3	2	0.490	0.016	11	15	0.480	0.011	2	2	0.536	0.034	1	0	0.519	0.053	5	1	0.492	0.028	8	10
chrII	75564	C	T	11	2	0.545	0.043	0	1	0.500	0.354	0	0	0.500	0.290	0	0	0.500	0.354	93	74	0.525	0.008	23	9	0.517	0.027	38	19	0.489	0.016	47	52	0.481	0.011	9	6	0.536	0.034	3	6	0.519	0.053	17	23	0.496	0.028	48	59
chrII	76187	G	A	8	3	0.545	0.043	0	0	0.500	0.354	0	0	0.500	0.290	0	0	0.500	0.354	109	84	0.525	0.008	16	13	0.517	0.027	21	26	0.489	0.016	46	44	0.481	0.011	15	4	0.536	0.034	6	6	0.519	0.053	6	6	0.496	0.028	31	49
chrII	76203	A	G	8	4	0.545	0.043	0	0	0.500	0.354	0	0	0.500	0.290	0	0	0.500	0.354	105	79	0.525	0.008	11	10	0.517	0.027	20	22	0.489	0.016	44	48	0.481	0.011	14	6	0.536	0.034	5	4	0.519	0.053	5	7	0.496	0.028	26	46
chrII	76212	C	T	8	4	0.545	0.043	0	0	0.500	0.354	0	0	0.500	0.290	0	0	0.500	0.354	102	78	0.525	0.008	11	10	0.517	0.027	19	18	0.489	0.016	43	46	0.481	0.011	16	6	0.536	0.034	5	4	0.519	0.053	5	6	0.496	0.028	26	43
chrII	76314	T	G	1	3	0.545	0.043	0	0	0.500	0.354	0	0	0.500	0.290	0	0	0.500	0.354	90	56	0.525	0.008	15	10	0.517	0.027	29	20	0.489	0.016	58	45	0.481	0.011	9	6	0.536	0.034	3	1	0.519	0.053	5	6	0.496	0.028	21	41
chrII	76824	A	G	0	1	0.545	0.043	0	0	0.500	0.354	0	0	0.500	0.290	0	0	0.500	0.354	27	33	0.525	0.008	3	3	0.517	0.027	8	13	0.489	0.016	24	24	0.481	0.011	5	1	0.536	0.034	1	0	0.519	0.053	4	2	0.496	0.028	8	24
chrII	76869	G	A	0	3	0.545	0.043	0	0	0.500	0.354	0	0	0.500	0.290	0	0	0.500	0.354	35	40	0.525	0.008	4	2	0.517	0.027	7	10	0.489	0.016	28	29	0.481	0.011	6	2	0.536	0.034	1	0	0.519	0.053	7	2	0.496	0.028	11	20
chrII	76947	A	G	0	4	0.545	0.043	0	0	0.500	0.354	1	0	0.500	0.290	0	0	0.500	0.354	32	62	0.524	0.009	7	11	0.517	0.027	8	16	0.489	0.017	24	43	0.481	0.011	7	6	0.536	0.034	0	0	0.519	0.053	8	8	0.499	0.028	16	26
chrII	77223	T	C	2	0	0.545	0.043	0	0	0.500	0.354	0	0	0.500	0.290	0	0	0.500	0.354	22	32	0.524	0.009	6	3	0.517	0.027	5	4	0.489	0.017	28	37	0.481	0.011	2	7	0.536	0.034	0	0	0.519	0.053	7	0	0.499	0.028	13	7
chrII	77239	G	A	2	0	0.545	0.043	0	0	0.500	0.354	0	0	0.500	0.290	0	0	0.500	0.354	23	32	0.524	0.009	5	3	0.517	0.027	6	5	0.489	0.017	29	39	0.481	0.011	2	7	0.536	0.034	0	0	0.519	0.053	6	0	0.499	0.028	13	9
chrII	77259	G	T	3	0	0.545	0.043	0	0	0.500	0.354	0	2	0.500	0.290	0	0	0.500	0.354	22	30	0.524	0.009	5	2	0.517	0.027	5	4	0.489	0.017	27	33	0.481	0.011	4	4	0.536	0.034	0	0	0.519	0.053	5	1	0.499	0.028	14	16
chrII	79931	G	T	0	0	0.546	0.044	0	0	0.500	0.354	0	0	0.500	0.292	0	0	0.500	0.354	11	22	0.525	0.009	2	2	0.517	0.027	7	2	0.493	0.017	8	12	0.480	0.011	0	0	0.533	0.035	0	0	0.520	0.053	0	1	0.504	0.029	7	1
chrII	80873	C	A	4	2	0.546	0.046	0	0	0.500	0.354	0	0	0.500	0.292	0	0	0.500	0.354	35	26	0.524	0.009	2	6	0.516	0.028	15	13	0.508	0.018	8	12	0.480	0.011	2	6	0.530	0.036	2	0	0.505	0.057	5	4	0.511	0.030	15	19
chrII	83526	T	C	1	1	0.547	0.047	2	0	0.500	0.354	0	0	0.500	0.293	0	0	0.500	0.354	32	36	0.517	0.009	3	5	0.526	0.029	4	11	0.517	0.018	20	36	0.475	0.012	2	4	0.526	0.036	1	0	0.504	0.059	6	3	0.506	0.031	16	19
chrII	83698	C	T	1	4	0.547	0.047	0	0	0.500	0.354	0	0	0.500	0.294	0	0	0.500	0.354	68	61	0.517	0.009	10	8	0.526	0.029	17	12	0.517	0.018	37	36	0.475	0.012	9	6	0.526	0.036	2	2	0.504	0.059	11	13	0.506	0.031	27	20
chrII	83845	A	T	8	14	0.547	0.047	0	0	0.500	0.354	0	0	0.500	0.294	0	0	0.500	0.354	79	83	0.517	0.009	15	8	0.526	0.029	22	32	0.517	0.018	45	40	0.475	0.012	5	15	0.526	0.036	2	8	0.504	0.059	7	18	0.506	0.031	37	56
chrII	84447	T	C	4	0	0.547	0.047	0	0	0.500	0.354	0	0	0.500	0.294	0	0	0.500	0.354	32	20	0.516	0.009	0	2	0.526	0.029	13	3	0.517	0.018	11	18	0.475	0.012	1	4	0.526	0.036	1	1	0.504	0.059	4	2	0.506	0.031	10	8
chrII	87562	G	A	2	5	0.541	0.048	0	0	0.500	0.354	0	0	0.500	0.295	0	0	0.500	0.354	61	54	0.516	0.009	12	4	0.528	0.028	12	21	0.524	0.018	31	43	0.475	0.011	1	10	0.517	0.036	4	2	0.494	0.057	5	1	0.500	0.032	26	27
chrII	87878	C	G	1	0	0.541	0.048	0	0	0.500	0.354	0	0	0.500	0.296	0	0	0.500	0.354	52	57	0.519	0.009	3	8	0.530	0.027	15	11	0.525	0.018	29	29	0.475	0.011	5	3	0.521	0.036	0	0	0.494	0.057	5	6	0.495	0.031	17	20
chrII	89547	A	G	5	3	0.543	0.050	0	2	0.500	0.354	4	0	0.500	0.258	0	0	0.500	0.354	54	77	0.519	0.009	16	6	0.535	0.028	14	33	0.525	0.018	36	55	0.475	0.011	7	9	0.519	0.036	6	5	0.493	0.057	9	7	0.493	0.031	38	32
chrII	89785	T	C	0	1	0.543	0.050	0	0	0.500	0.354	0	0	0.500	0.258	0	0	0.500	0.354	41	49	0.519	0.009	5	7	0.535	0.028	10	13	0.525	0.018	45	41	0.475	0.011	3	2	0.519	0.036	0	0	0.493	0.057	5	5	0.493	0.031	33	26
chrII	93441	C	G	1	1	0.545	0.048	0	0	0.500	0.354	1	0	0.500	0.259	0	0	0.500	0.354	16	17	0.516	0.009	4	2	0.524	0.028	7	6	0.527	0.018	8	7	0.476	0.011	0	0	0.516	0.035	0	1	0.480	0.056	1	2	0.488	0.030	7	10
chrII	93588	A	T	0	0	0.545	0.048	0	0	0.500	0.354	0	0	0.500	0.259	0	0	0.500	0.354	6	14	0.514	0.009	1	1	0.527	0.027	3	0	0.530	0.018	7	2	0.481	0.011	1	0	0.518	0.035	0	0	0.480	0.056	0	0	0.495	0.029	5	7
chrII	93721	G	A	4	2	0.540	0.048	0	0	0.500	0.354	0	0	0.500	0.259	0	0	0.500	0.354	31	51	0.513	0.009	11	10	0.531	0.027	13	10	0.533	0.018	21	12	0.480	0.011	9	0	0.518	0.035	1	2	0.480	0.056	3	2	0.495	0.029	10	18
chrII	93811	T	C	7	5	0.540	0.048	0	0	0.500	0.354	0	0	0.500	0.259	0	0	0.500	0.354	43	60	0.509	0.009	5	9	0.525	0.028	14	11	0.533	0.018	35	33	0.478	0.011	1	1	0.518	0.035	0	2	0.480	0.056	4	7	0.493	0.029	20	37
chrII	95085	G	A	0	2	0.565	0.051	0	0	0.500	0.354	0	0	0.500	0.297	0	0	0.500	0.354	23	39	0.508	0.009	4	11	0.526	0.028	19	10	0.552	0.018	21	25	0.480	0.011	10	3	0.521	0.037	2	0	0.485	0.057	4	7	0.494	0.030	17	15
chrII	102053	T	C	5	4	0.540	0.048	0	0	0.500	0.354	0	0	0.500	0.357	0	0	0.500	0.354	99	115	0.495	0.008	31	14	0.524	0.024	46	23	0.559	0.017	46	61	0.503	0.011	10	11	0.511	0.034	3	5	0.480	0.051	13	24	0.513	0.026	53	44
chrII	107123	A	T	0	8	0.526	0.046	0	0	0.500	0.354	2	0	0.500	0.354	0	0	0.500	0.354	52	47	0.494	0.008	11	8	0.505	0.022	13	12	0.547	0.015	34	34	0.516	0.009	2	7	0.486	0.029	4	7	0.499	0.047	9	1	0.493	0.024	32	20
chrII	107124	C	T	0	8	0.526	0.046	0	0	0.500	0.354	2	0	0.500	0.354	0	0	0.500	0.354	52	47	0.494	0.008	11	8	0.505	0.022	13	12	0.547	0.015	34	34	0.516	0.009	2	7	0.486	0.029	4	7	0.499	0.047	9	1	0.493	0.024	32	20
chrII	108452	T	A	0	3	0.519	0.042	0	0	0.500	0.354	0	2	0.500	0.294	0	0	0.500	0.354	66	50	0.492	0.007	14	10	0.505	0.021	19	12	0.549	0.014	38	37	0.515	0.009	3	3	0.483	0.027	0	2	0.503	0.044	9	3	0.496	0.023	33	31
chrII	108764	T	C	0	0	0.522	0.042	0	0	0.500	0.354	0	0	0.500	0.256	0	0	0.500	0.354	52	30	0.490	0.007	6	4	0.504	0.021	17	14	0.551	0.014	36	42	0.516	0.009	4	2	0.481	0.026	0	4	0.503	0.045	5	8	0.493	0.023	23	16
chrII	109094	T	C	2	0	0.522	0.042	2	0	0.500	0.354	0	0	0.500	0.256	0	0	0.500	0.354	39	33	0.489	0.007	10	2	0.504	0.021	6	6	0.555	0.014	25	29	0.519	0.009	0	0	0.481	0.026	0	0	0.496	0.046	2	4	0.493	0.023	26	14
chrII	109165	A	G	2	0	0.522	0.042	1	0	0.500	0.354	1	1	0.500	0.256	0	0	0.500	0.354	31	34	0.489	0.007	8	3	0.504	0.021	3	9	0.555	0.014	26	25	0.519	0.009	0	0	0.481	0.026	5	2	0.496	0.046	2	2	0.493	0.023	16	12
chrII	111916	A	G	3	1	0.514	0.038	0	0	0.500	0.354	0	0	0.500	0.256	0	0	0.500	0.354	58	42	0.491	0.007	9	13	0.505	0.019	18	17	0.547	0.014	26	27	0.529	0.009	5	10	0.471	0.025	3	4	0.495	0.042	3	4	0.493	0.021	31	27
chrII	111931	T	G	3	1	0.514	0.038	0	0	0.500	0.354	0	0	0.500	0.256	0	0	0.500	0.354	56	46	0.491	0.007	8	13	0.505	0.019	17	15	0.547	0.014	25	29	0.529	0.009	6	12	0.471	0.025	5	4	0.495	0.042	2	2	0.493	0.021	26	28
chrII	111999	T	C	3	2	0.513	0.038	0	0	0.500	0.354	0	0	0.500	0.256	0	0	0.500	0.354	58	53	0.491	0.007	4	12	0.505	0.019	15	16	0.547	0.014	38	35	0.529	0.009	9	6	0.471	0.025	4	2	0.495	0.042	5	5	0.493	0.021	23	30
chrII	112335	C	A	0	0	0.513	0.038	0	0	0.500	0.354	0	0	0.500	0.256	0	0	0.500	0.354	38	45	0.490	0.007	4	6	0.506	0.019	5	10	0.550	0.013	24	19	0.529	0.009	11	7	0.471	0.025	2	2	0.495	0.041	6	8	0.497	0.021	15	17
chrII	114528	G	A	6	1	0.508	0.037	0	0	0.500	0.354	1	0	0.500	0.256	0	0	0.500	0.354	42	51	0.490	0.007	8	5	0.501	0.018	17	10	0.550	0.013	38	20	0.528	0.008	3	2	0.466	0.024	0	4	0.496	0.041	12	8	0.507	0.020	14	20
chrII	114766	T	C	1	2	0.508	0.037	0	0	0.500	0.354	0	0	0.500	0.255	0	0	0.500	0.354	31	40	0.489	0.007	7	4	0.494	0.018	10	4	0.549	0.013	24	30	0.528	0.008	1	0	0.468	0.023	2	0	0.496	0.041	4	4	0.508	0.020	22	16
chrII	115270	T	C	3	0	0.509	0.036	0	0	0.500	0.354	0	0	0.500	0.255	0	0	0.500	0.354	15	23	0.486	0.007	4	3	0.496	0.018	6	2	0.543	0.013	13	16	0.528	0.008	4	0	0.468	0.023	2	0	0.496	0.041	2	2	0.504	0.020	7	4
chrII	115774	G	A	1	5	0.511	0.035	0	0	0.500	0.354	0	2	0.500	0.255	0	0	0.500	0.354	62	62	0.486	0.007	8	12	0.496	0.018	30	19	0.546	0.013	35	37	0.528	0.008	3	8	0.468	0.023	1	4	0.496	0.041	7	7	0.505	0.020	32	20
chrII	116038	C	T	3	0	0.511	0.035	0	0	0.500	0.354	0	0	0.500	0.255	0	0	0.500	0.354	39	31	0.486	0.007	2	6	0.496	0.018	15	4	0.546	0.013	43	15	0.528	0.008	4	1	0.468	0.023	1	3	0.496	0.041	8	5	0.505	0.020	17	17
chrII	116084	C	T	6	1	0.511	0.035	1	0	0.500	0.354	0	0	0.500	0.255	0	0	0.500	0.354	41	34	0.486	0.007	2	5	0.496	0.018	15	6	0.546	0.013	41	19	0.528	0.008	2	2	0.468	0.023	1	0	0.496	0.041	7	2	0.505	0.020	18	27
chrII	116102	G	A	6	2	0.511	0.035	1	0	0.500	0.354	0	0	0.500	0.255	0	0	0.500	0.354	32	32	0.486	0.007	3	1	0.496	0.018	14	6	0.546	0.013	36	20	0.528	0.008	2	2	0.468	0.023	2	0	0.496	0.041	4	1	0.505	0.020	17	23
chrII	116106	T	C	6	2	0.511	0.035	1	0	0.500	0.354	0	0	0.500	0.255	0	0	0.500	0.354	32	32	0.486	0.007	3	1	0.496	0.018	14	6	0.546	0.013	36	20	0.528	0.008	2	2	0.468	0.023	2	0	0.496	0.041	4	1	0.505	0.020	17	23
chrII	116143	G	A	6	4	0.511	0.035	1	0	0.500	0.354	0	0	0.500	0.255	0	0	0.500	0.354	35	35	0.486	0.007	5	1	0.496	0.018	10	6	0.546	0.013	27	24	0.528	0.008	2	2	0.468	0.023	2	0	0.496	0.041	4	2	0.505	0.020	21	25
chrII	116518	C	T	10	6	0.508	0.036	0	0	0.500	0.354	2	0	0.500	0.230	0	0	0.500	0.354	106	132	0.485	0.007	19	20	0.494	0.018	28	35	0.543	0.013	63	46	0.529	0.008	12	5	0.464	0.023	6	5	0.501	0.040	17	10	0.507	0.019	67	53
chrII	116701	C	T	7	0	0.503	0.035	0	0	0.500	0.354	0	0	0.500	0.230	0	0	0.500	0.354	94	112	0.485	0.007	11	8	0.494	0.018	24	24	0.543	0.013	46	50	0.529	0.008	5	3	0.464	0.023	1	1	0.501	0.040	2	15	0.506	0.019	48	59
chrII	116704	T	C	7	0	0.503	0.035	0	0	0.500	0.354	0	0	0.500	0.230	0	0	0.500	0.354	94	112	0.485	0.007	11	8	0.494	0.018	24	24	0.543	0.013	46	50	0.529	0.008	5	3	0.464	0.023	1	1	0.501	0.040	2	15	0.506	0.019	48	59
chrII	116707	A	T	7	0	0.503	0.035	0	0	0.500	0.354	0	0	0.500	0.230	0	0	0.500	0.354	94	112	0.485	0.007	11	8	0.494	0.018	24	24	0.543	0.013	46	50	0.529	0.008	5	3	0.464	0.023	1	1	0.501	0.040	2	15	0.506	0.019	48	59
chrII	116832	A	G	1	0	0.503	0.035	0	0	0.500	0.354	0	0	0.500	0.230	0	0	0.500	0.354	91	113	0.485	0.007	11	19	0.493	0.018	28	27	0.541	0.012	41	60	0.529	0.008	6	13	0.463	0.023	5	3	0.501	0.040	15	13	0.506	0.019	53	66
chrII	116848	G	T	2	3	0.503	0.035	0	0	0.500	0.354	0	0	0.500	0.230	0	0	0.500	0.354	86	102	0.485	0.007	20	17	0.493	0.018	20	24	0.541	0.012	47	39	0.529	0.008	4	10	0.463	0.023	8	2	0.501	0.040	10	10	0.506	0.019	52	45
chrII	116850	G	A	2	3	0.503	0.035	0	0	0.500	0.354	0	0	0.500	0.230	0	0	0.500	0.354	86	102	0.485	0.007	20	17	0.493	0.018	20	24	0.541	0.012	47	39	0.529	0.008	4	10	0.463	0.023	8	2	0.501	0.040	10	10	0.506	0.019	52	45
chrII	116939	G	A	6	5	0.503	0.035	0	0	0.500	0.354	0	0	0.500	0.230	0	0	0.500	0.354	75	84	0.484	0.007	14	10	0.493	0.018	26	29	0.541	0.012	48	35	0.530	0.008	4	11	0.463	0.023	9	6	0.501	0.040	10	5	0.505	0.019	35	48
chrII	116947	T	G	6	6	0.503	0.035	0	0	0.500	0.354	0	0	0.500	0.230	0	0	0.500	0.354	75	90	0.484	0.007	15	10	0.493	0.018	27	31	0.541	0.012	47	35	0.530	0.008	4	10	0.463	0.023	9	8	0.501	0.040	9	4	0.505	0.019	36	53
chrII	117298	A	G	4	3	0.501	0.035	0	0	0.500	0.354	0	0	0.500	0.229	0	0	0.500	0.354	39	35	0.483	0.007	3	7	0.494	0.018	10	8	0.540	0.012	25	24	0.529	0.008	2	0	0.462	0.023	0	0	0.501	0.040	1	4	0.505	0.019	19	16
chrII	117595	T	C	5	2	0.501	0.035	0	2	0.500	0.354	0	0	0.500	0.229	0	0	0.500	0.354	58	59	0.483	0.006	13	14	0.494	0.018	22	20	0.541	0.012	35	21	0.529	0.008	9	5	0.461	0.022	4	0	0.501	0.040	16	10	0.507	0.019	34	21
chrII	117972	G	A	1	0	0.507	0.034	0	0	0.500	0.354	0	2	0.500	0.229	2	0	0.500	0.354	67	69	0.482	0.006	19	13	0.497	0.017	23	11	0.543	0.012	47	43	0.529	0.008	5	3	0.460	0.022	5	5	0.501	0.039	9	10	0.505	0.019	37	17
chrII	118370	A	G	0	1	0.504	0.034	0	0	0.500	0.354	0	0	0.500	0.229	0	0	0.500	0.354	61	49	0.482	0.006	0	1	0.497	0.017	17	13	0.544	0.012	30	43	0.529	0.008	8	8	0.460	0.022	3	2	0.496	0.039	9	1	0.505	0.019	23	16
chrII	118457	C	T	0	2	0.504	0.034	0	0	0.500	0.354	0	0	0.500	0.229	0	0	0.500	0.354	62	49	0.482	0.006	9	6	0.497	0.017	13	12	0.544	0.012	43	45	0.529	0.008	4	8	0.460	0.022	0	0	0.496	0.039	9	1	0.505	0.019	31	21
chrII	118818	C	A	1	0	0.504	0.034	0	0	0.500	0.354	0	0	0.500	0.229	0	0	0.500	0.354	57	65	0.482	0.006	5	2	0.497	0.017	13	5	0.544	0.012	35	28	0.529	0.008	4	4	0.460	0.022	1	8	0.496	0.039	5	3	0.505	0.019	30	27
chrII	118921	C	T	4	0	0.504	0.034	0	0	0.500	0.354	1	0	0.500	0.229	0	0	0.500	0.354	57	57	0.482	0.006	6	6	0.497	0.017	17	16	0.544	0.012	36	37	0.529	0.008	2	1	0.460	0.022	1	4	0.496	0.039	10	5	0.505	0.019	28	38
chrII	118953	C	T	3	1	0.504	0.034	0	0	0.500	0.354	1	0	0.500	0.229	0	0	0.500	0.354	65	55	0.481	0.006	7	7	0.497	0.017	16	11	0.540	0.012	35	30	0.529	0.008	2	1	0.462	0.022	2	4	0.496	0.039	13	7	0.507	0.019	25	29
chrII	118959	C	T	3	2	0.504	0.034	0	0	0.500	0.354	1	0	0.500	0.229	0	0	0.500	0.354	66	55	0.481	0.006	8	6	0.497	0.017	18	11	0.540	0.012	34	31	0.529	0.008	2	1	0.462	0.022	2	4	0.496	0.039	13	7	0.507	0.019	26	29
chrII	119103	T	G	2	1	0.502	0.033	0	0	0.500	0.354	2	0	0.500	0.229	0	0	0.500	0.354	43	53	0.481	0.006	4	3	0.497	0.017	13	11	0.540	0.012	10	31	0.529	0.008	7	4	0.462	0.022	4	4	0.496	0.039	7	1	0.507	0.019	19	15
chrII	119247	A	C	0	0	0.502	0.033	0	0	0.500	0.354	0	0	0.500	0.229	0	0	0.500	0.354	28	27	0.481	0.006	3	0	0.497	0.017	5	4	0.540	0.012	14	19	0.529	0.008	2	3	0.462	0.022	0	2	0.496	0.039	0	0	0.507	0.019	11	11
chrII	119499	A	G	2	2	0.502	0.033	0	0	0.500	0.354	0	0	0.500	0.229	0	0	0.500	0.354	41	35	0.482	0.006	9	8	0.495	0.017	13	17	0.539	0.012	44	31	0.530	0.008	4	5	0.462	0.022	5	1	0.496	0.039	7	8	0.507	0.019	25	33
chrII	119604	A	G	5	2	0.504	0.033	0	0	0.500	0.354	0	0	0.500	0.229	0	0	0.500	0.354	37	40	0.483	0.006	6	3	0.495	0.017	9	13	0.537	0.012	36	28	0.530	0.008	0	4	0.465	0.022	3	7	0.494	0.038	5	2	0.505	0.019	21	25
chrII	119739	A	G	0	1	0.504	0.033	0	0	0.500	0.354	0	0	0.500	0.229	0	0	0.500	0.354	32	36	0.483	0.006	3	2	0.495	0.017	6	7	0.537	0.012	25	28	0.530	0.008	0	5	0.465	0.022	2	0	0.494	0.038	7	6	0.505	0.019	23	12
chrII	120170	G	A	0	1	0.499	0.032	0	0	0.500	0.354	0	0	0.500	0.229	0	0	0.500	0.354	20	22	0.483	0.006	1	0	0.498	0.017	4	6	0.534	0.012	20	17	0.530	0.008	8	0	0.466	0.021	2	0	0.494	0.038	1	0	0.508	0.018	6	6
chrII	120291	T	C	0	0	0.499	0.032	0	0	0.500	0.354	0	0	0.500	0.229	0	0	0.500	0.354	22	21	0.483	0.006	3	4	0.498	0.017	13	5	0.534	0.012	20	22	0.530	0.008	4	1	0.466	0.021	0	0	0.494	0.038	3	4	0.508	0.018	12	9
chrII	120369	G	C	0	0	0.499	0.032	0	0	0.500	0.354	0	0	0.500	0.229	0	0	0.500	0.354	21	23	0.483	0.006	3	6	0.498	0.017	11	2	0.534	0.012	17	17	0.530	0.008	1	7	0.466	0.021	0	0	0.494	0.038	3	3	0.508	0.018	16	11
chrII	120427	C	T	0	0	0.499	0.032	0	0	0.500	0.354	0	0	0.500	0.229	0	0	0.500	0.354	25	24	0.483	0.006	3	1	0.498	0.017	9	1	0.534	0.012	21	14	0.530	0.008	4	6	0.466	0.021	2	0	0.494	0.038	3	4	0.508	0.018	18	10
chrII	120430	G	A	0	0	0.499	0.032	0	0	0.500	0.354	0	0	0.500	0.229	0	0	0.500	0.354	25	24	0.483	0.006	3	1	0.498	0.017	9	1	0.534	0.012	21	14	0.530	0.008	4	6	0.466	0.021	2	0	0.494	0.038	3	4	0.508	0.018	18	10
chrII	120437	C	A	0	0	0.499	0.032	0	0	0.500	0.354	0	0	0.500	0.229	0	0	0.500	0.354	20	25	0.483	0.006	2	0	0.498	0.017	5	2	0.534	0.012	18	12	0.530	0.008	4	5	0.466	0.021	2	0	0.494	0.038	1	4	0.508	0.018	16	12
chrII	120585	A	G	1	2	0.499	0.032	0	0	0.500	0.354	0	0	0.500	0.229	0	0	0.500	0.354	17	20	0.483	0.006	8	0	0.496	0.017	2	3	0.531	0.012	13	25	0.530	0.008	3	0	0.466	0.021	0	0	0.494	0.038	2	5	0.508	0.018	18	12
chrII	120630	G	A	1	0	0.499	0.032	0	0	0.500	0.354	0	0	0.500	0.229	0	0	0.500	0.354	37	30	0.483	0.006	9	2	0.496	0.017	9	6	0.531	0.012	13	28	0.530	0.008	3	1	0.466	0.021	2	0	0.494	0.038	5	0	0.508	0.018	19	20
chrII	120701	A	G	1	0	0.499	0.032	0	0	0.500	0.354	0	0	0.500	0.229	0	0	0.500	0.354	32	30	0.483	0.006	10	7	0.496	0.017	10	5	0.531	0.012	18	20	0.530	0.008	2	3	0.466	0.021	4	0	0.494	0.038	5	3	0.508	0.018	16	22
chrII	120726	C	T	1	0	0.499	0.032	0	0	0.500	0.354	0	0	0.500	0.229	0	0	0.500	0.354	32	30	0.483	0.006	6	6	0.496	0.017	8	1	0.531	0.012	20	13	0.530	0.008	1	4	0.466	0.021	1	0	0.494	0.038	3	3	0.508	0.018	18	13
chrII	120888	G	C	2	0	0.499	0.032	0	0	0.500	0.354	0	0	0.500	0.229	0	0	0.500	0.354	21	22	0.483	0.006	2	2	0.496	0.017	8	5	0.531	0.012	21	20	0.530	0.008	3	2	0.466	0.021	0	2	0.494	0.038	0	0	0.508	0.018	8	14
chrII	121101	C	T	2	0	0.499	0.032	0	0	0.500	0.354	0	0	0.500	0.229	0	0	0.500	0.354	14	13	0.483	0.006	5	2	0.496	0.017	8	6	0.531	0.011	17	8	0.530	0.008	4	5	0.466	0.021	0	0	0.494	0.038	0	2	0.508	0.018	3	6
chrII	121194	G	A	2	0	0.495	0.031	0	0	0.500	0.354	0	0	0.500	0.229	0	0	0.500	0.354	9	10	0.482	0.006	0	3	0.496	0.017	4	1	0.533	0.011	9	16	0.531	0.007	0	0	0.466	0.021	0	1	0.497	0.038	0	0	0.506	0.018	6	5
chrII	121421	G	A	1	2	0.495	0.031	0	0	0.500	0.354	0	0	0.500	0.229	0	0	0.500	0.354	26	29	0.482	0.006	5	5	0.496	0.017	7	3	0.533	0.011	32	18	0.531	0.007	0	7	0.466	0.021	2	0	0.497	0.038	2	2	0.506	0.018	14	13
chrII	121716	T	C	0	2	0.491	0.031	0	0	0.500	0.354	0	0	0.500	0.229	0	0	0.500	0.354	32	20	0.481	0.006	4	6	0.497	0.017	2	12	0.534	0.011	29	20	0.531	0.007	1	2	0.466	0.021	0	0	0.497	0.038	2	4	0.502	0.018	16	13
chrII	121809	C	T	1	0	0.491	0.031	0	0	0.500	0.354	0	0	0.500	0.228	0	0	0.500	0.354	42	20	0.481	0.006	2	1	0.497	0.017	3	10	0.534	0.011	25	25	0.531	0.007	6	9	0.467	0.021	0	0	0.497	0.038	2	4	0.502	0.018	13	12
chrII	121848	C	T	1	0	0.491	0.031	0	0	0.500	0.354	0	0	0.500	0.228	0	0	0.500	0.354	36	19	0.481	0.006	1	0	0.497	0.017	3	9	0.534	0.011	16	23	0.531	0.007	7	7	0.467	0.021	0	0	0.497	0.038	1	6	0.502	0.018	12	10
chrII	121908	G	A	1	0	0.493	0.030	0	0	0.500	0.354	0	0	0.500	0.228	0	0	0.500	0.354	34	21	0.481	0.006	1	2	0.497	0.017	7	2	0.533	0.011	18	16	0.533	0.007	3	3	0.467	0.021	0	0	0.497	0.038	1	3	0.502	0.018	11	10
chrII	123008	G	A	10	6	0.493	0.030	0	2	0.500	0.354	2	0	0.500	0.228	0	0	0.500	0.354	91	74	0.482	0.006	15	15	0.496	0.016	43	36	0.533	0.011	46	50	0.532	0.007	9	9	0.466	0.021	6	6	0.497	0.038	12	9	0.502	0.018	51	40
chrII	123103	T	A	7	5	0.489	0.030	0	0	0.500	0.354	0	0	0.500	0.228	0	0	0.500	0.354	93	79	0.483	0.006	12	8	0.496	0.016	24	27	0.533	0.011	46	48	0.533	0.007	19	7	0.470	0.021	4	6	0.497	0.038	7	13	0.502	0.017	44	30
chrII	123311	C	T	7	6	0.489	0.030	0	0	0.500	0.354	1	0	0.500	0.228	0	0	0.500	0.354	67	66	0.483	0.006	7	11	0.496	0.016	14	24	0.531	0.011	52	36	0.533	0.007	3	11	0.470	0.021	3	1	0.497	0.038	5	9	0.504	0.018	27	26
chrII	123320	T	C	6	5	0.489	0.030	0	0	0.500	0.354	1	0	0.500	0.228	0	0	0.500	0.354	66	62	0.483	0.006	7	10	0.496	0.016	14	23	0.531	0.011	52	31	0.533	0.007	2	11	0.470	0.021	3	1	0.497	0.038	5	7	0.504	0.018	23	25
chrII	123339	C	T	6	5	0.489	0.030	0	0	0.500	0.354	0	0	0.500	0.228	0	0	0.500	0.354	80	54	0.483	0.006	8	8	0.496	0.016	8	25	0.531	0.011	54	26	0.533	0.007	5	10	0.470	0.021	3	0	0.497	0.038	5	7	0.504	0.018	23	24
chrII	123764	G	A	0	2	0.489	0.030	0	0	0.500	0.354	0	0	0.500	0.228	0	0	0.500	0.354	58	50	0.483	0.006	3	5	0.496	0.016	16	16	0.530	0.011	51	22	0.533	0.007	4	8	0.470	0.021	2	0	0.497	0.038	6	5	0.504	0.018	26	25
chrII	123800	C	T	0	3	0.489	0.030	0	0	0.500	0.354	0	0	0.500	0.228	0	0	0.500	0.354	57	45	0.483	0.006	5	2	0.497	0.016	16	10	0.530	0.011	57	25	0.533	0.007	5	6	0.470	0.021	0	0	0.497	0.038	6	4	0.504	0.018	20	19
chrII	123940	C	T	2	5	0.488	0.029	2	0	0.500	0.354	0	0	0.500	0.228	0	0	0.500	0.354	64	49	0.483	0.006	10	8	0.497	0.016	30	8	0.530	0.011	39	29	0.533	0.007	7	6	0.470	0.021	2	7	0.497	0.038	11	6	0.503	0.018	19	27
chrII	124174	C	G	1	0	0.488	0.029	0	0	0.500	0.354	1	0	0.500	0.228	0	0	0.500	0.354	20	38	0.482	0.006	2	7	0.497	0.016	15	6	0.531	0.011	24	26	0.534	0.007	2	0	0.470	0.021	4	2	0.497	0.038	0	6	0.503	0.018	17	15
chrII	124193	C	A	1	2	0.488	0.029	0	0	0.500	0.354	1	0	0.500	0.228	0	0	0.500	0.354	21	33	0.482	0.006	2	5	0.497	0.016	15	5	0.531	0.011	18	26	0.534	0.007	1	0	0.470	0.021	4	2	0.497	0.038	0	4	0.503	0.018	16	13
chrII	124286	C	A	2	0	0.488	0.029	0	0	0.500	0.354	0	0	0.500	0.228	0	0	0.500	0.354	20	31	0.482	0.006	0	4	0.497	0.016	5	10	0.531	0.011	17	21	0.534	0.007	0	1	0.470	0.021	1	0	0.497	0.038	2	1	0.503	0.018	13	16
chrII	124505	A	G	1	3	0.483	0.029	2	0	0.500	0.354	0	0	0.500	0.209	0	0	0.500	0.354	30	33	0.481	0.006	2	4	0.497	0.016	6	5	0.532	0.011	31	24	0.534	0.007	3	4	0.470	0.021	0	0	0.497	0.038	2	3	0.503	0.017	22	6
chrII	124574	T	C	0	1	0.483	0.029	0	0	0.500	0.354	0	0	0.500	0.209	0	0	0.500	0.354	31	46	0.481	0.006	3	0	0.497	0.016	1	8	0.532	0.011	31	29	0.534	0.007	2	4	0.470	0.021	0	0	0.497	0.038	5	6	0.503	0.017	30	10
chrII	124616	C	T	0	0	0.483	0.029	0	0	0.500	0.354	0	0	0.500	0.209	0	0	0.500	0.354	28	43	0.481	0.006	3	0	0.497	0.016	0	6	0.532	0.011	35	31	0.534	0.007	1	3	0.470	0.021	2	2	0.497	0.038	6	7	0.503	0.017	20	12
chrII	124617	A	G	0	0	0.483	0.029	0	0	0.500	0.354	0	0	0.500	0.209	0	0	0.500	0.354	28	43	0.481	0.006	3	0	0.497	0.016	0	6	0.532	0.011	35	31	0.534	0.007	1	3	0.470	0.021	2	2	0.497	0.038	6	7	0.503	0.017	20	12
chrII	124932	T	C	2	2	0.483	0.029	0	0	0.500	0.354	0	0	0.500	0.209	0	0	0.500	0.354	86	82	0.481	0.006	12	12	0.497	0.016	21	18	0.532	0.011	42	39	0.534	0.007	9	2	0.470	0.021	0	0	0.497	0.038	5	11	0.503	0.017	34	40
chrII	124959	A	C	2	2	0.483	0.029	0	0	0.500	0.354	0	0	0.500	0.209	0	0	0.500	0.354	71	77	0.481	0.006	9	16	0.497	0.016	23	19	0.532	0.011	42	33	0.534	0.007	10	4	0.470	0.021	0	1	0.497	0.038	5	7	0.503	0.017	40	33
chrII	124966	A	T	1	2	0.483	0.029	0	0	0.500	0.354	0	0	0.500	0.209	0	0	0.500	0.354	58	69	0.481	0.006	8	12	0.497	0.016	23	18	0.532	0.011	41	30	0.534	0.007	7	5	0.470	0.021	0	2	0.497	0.038	5	6	0.503	0.017	35	30
chrII	125022	A	G	3	7	0.483	0.029	0	0	0.500	0.354	0	0	0.500	0.209	0	0	0.500	0.354	72	79	0.481	0.006	9	11	0.497	0.016	19	25	0.532	0.011	43	32	0.534	0.007	6	7	0.470	0.021	0	5	0.497	0.038	4	8	0.503	0.017	31	35
chrII	125552	T	C	0	5	0.483	0.029	0	0	0.500	0.354	0	0	0.500	0.209	0	1	0.500	0.354	33	46	0.481	0.006	2	0	0.498	0.016	12	11	0.530	0.011	32	32	0.535	0.007	7	4	0.472	0.020	0	3	0.494	0.037	7	4	0.501	0.017	32	24
chrII	126130	C	T	3	1	0.488	0.028	0	0	0.500	0.354	0	0	0.500	0.194	0	0	0.500	0.354	34	26	0.483	0.006	9	6	0.497	0.016	9	6	0.530	0.011	30	16	0.533	0.007	3	1	0.471	0.020	6	0	0.494	0.037	3	1	0.502	0.017	14	7
chrII	126263	T	C	2	8	0.488	0.028	0	0	0.500	0.354	0	0	0.500	0.194	0	0	0.500	0.354	51	62	0.483	0.006	9	8	0.497	0.016	18	26	0.530	0.011	31	23	0.533	0.007	3	7	0.471	0.020	1	1	0.494	0.037	5	10	0.502	0.017	30	20
chrII	126335	G	A	1	3	0.488	0.028	0	0	0.500	0.354	0	0	0.500	0.194	0	0	0.500	0.354	74	87	0.483	0.006	18	17	0.497	0.016	27	37	0.530	0.011	46	47	0.533	0.007	13	7	0.471	0.020	6	3	0.494	0.037	8	11	0.502	0.017	45	44
chrII	126692	G	T	0	5	0.485	0.028	0	0	0.500	0.354	1	0	0.500	0.194	0	0	0.500	0.354	29	51	0.482	0.006	4	8	0.497	0.016	19	12	0.529	0.011	34	40	0.534	0.007	10	3	0.471	0.020	3	0	0.494	0.037	2	10	0.503	0.017	26	15
chrII	126836	G	A	0	4	0.485	0.028	0	0	0.500	0.354	0	0	0.500	0.194	0	0	0.500	0.354	50	57	0.482	0.006	2	5	0.497	0.016	23	16	0.529	0.011	40	33	0.534	0.007	3	6	0.471	0.020	2	2	0.494	0.037	13	4	0.503	0.017	28	21
chrII	127887	A	T	3	6	0.485	0.027	0	0	0.500	0.354	0	0	0.500	0.194	0	0	0.500	0.354	62	35	0.482	0.005	6	10	0.495	0.016	17	18	0.530	0.011	35	31	0.535	0.007	0	6	0.475	0.020	6	3	0.491	0.037	6	9	0.502	0.016	23	26
chrII	127964	C	T	1	10	0.486	0.027	0	0	0.500	0.354	0	0	0.500	0.194	0	0	0.500	0.354	69	58	0.482	0.005	10	8	0.494	0.016	24	24	0.529	0.010	39	33	0.533	0.007	4	9	0.475	0.020	8	3	0.487	0.036	6	10	0.503	0.016	37	30
chrII	128257	A	G	0	3	0.484	0.027	0	0	0.500	0.354	0	0	0.500	0.193	0	0	0.500	0.354	52	72	0.482	0.006	10	12	0.490	0.016	25	14	0.527	0.011	32	46	0.535	0.007	2	4	0.476	0.020	1	4	0.490	0.037	2	20	0.506	0.017	29	30
chrII	128423	G	A	1	5	0.484	0.027	0	0	0.500	0.354	2	0	0.500	0.193	0	0	0.500	0.354	47	51	0.481	0.005	7	8	0.491	0.016	17	13	0.525	0.011	42	43	0.533	0.007	7	4	0.476	0.020	3	3	0.490	0.037	11	4	0.505	0.016	25	26
chrII	128479	T	G	1	4	0.484	0.027	0	0	0.500	0.354	1	0	0.500	0.193	0	0	0.500	0.354	48	56	0.481	0.005	8	7	0.491	0.016	15	10	0.525	0.011	39	43	0.533	0.007	12	4	0.476	0.020	2	2	0.490	0.037	8	6	0.505	0.016	31	24
chrII	128480	T	A	1	4	0.484	0.027	0	0	0.500	0.354	1	0	0.500	0.193	0	0	0.500	0.354	48	56	0.481	0.005	8	7	0.491	0.016	15	10	0.525	0.011	39	43	0.533	0.007	12	4	0.476	0.020	2	2	0.490	0.037	8	6	0.505	0.016	31	24
chrII	128547	A	G	4	5	0.484	0.027	0	0	0.500	0.354	0	0	0.500	0.193	0	0	0.500	0.354	38	46	0.481	0.005	8	3	0.491	0.016	19	15	0.525	0.011	37	40	0.533	0.007	9	7	0.476	0.020	0	0	0.490	0.037	12	11	0.505	0.016	26	24
chrII	128669	A	G	2	1	0.486	0.027	0	0	0.500	0.354	2	0	0.500	0.193	0	0	0.500	0.354	36	43	0.480	0.005	6	3	0.490	0.016	15	13	0.525	0.011	37	38	0.533	0.007	4	3	0.477	0.020	2	0	0.486	0.036	4	8	0.507	0.016	11	23
chrII	129053	A	G	2	4	0.486	0.027	0	0	0.500	0.354	0	0	0.500	0.193	0	0	0.500	0.354	44	45	0.480	0.005	9	7	0.490	0.016	12	13	0.525	0.010	25	24	0.533	0.007	9	11	0.477	0.020	5	0	0.485	0.036	6	3	0.507	0.016	21	20
chrII	129254	C	T	5	1	0.486	0.027	0	1	0.500	0.354	1	1	0.500	0.193	0	0	0.500	0.354	38	37	0.479	0.005	6	2	0.490	0.015	6	4	0.526	0.010	34	17	0.534	0.007	1	10	0.477	0.020	0	0	0.485	0.036	2	11	0.509	0.016	11	22
chrII	129308	T	A	4	2	0.486	0.027	0	1	0.500	0.354	2	0	0.500	0.193	0	0	0.500	0.354	38	43	0.479	0.005	5	5	0.490	0.015	3	6	0.526	0.010	25	20	0.534	0.007	4	6	0.477	0.020	2	0	0.485	0.036	2	9	0.509	0.016	9	26
chrII	129347	G	A	3	1	0.486	0.027	1	0	0.500	0.354	1	0	0.500	0.193	0	0	0.500	0.354	45	32	0.479	0.005	5	4	0.490	0.015	4	9	0.526	0.010	18	21	0.534	0.007	4	6	0.477	0.020	3	0	0.485	0.036	5	7	0.509	0.016	11	24
chrII	129386	T	C	2	1	0.486	0.027	2	0	0.500	0.354	0	0	0.500	0.193	0	0	0.500	0.354	37	37	0.479	0.005	9	2	0.490	0.015	7	10	0.526	0.010	24	29	0.534	0.007	2	4	0.477	0.020	3	2	0.485	0.036	4	3	0.509	0.016	16	17
chrII	129437	G	A	3	2	0.486	0.027	1	0	0.500	0.354	0	0	0.500	0.193	0	0	0.500	0.354	38	33	0.479	0.005	9	3	0.490	0.015	9	9	0.526	0.010	28	20	0.534	0.007	1	1	0.477	0.020	3	2	0.485	0.036	3	2	0.509	0.016	16	11
chrII	129668	C	T	2	1	0.486	0.027	0	0	0.500	0.354	0	0	0.500	0.193	0	0	0.500	0.354	22	31	0.479	0.005	2	8	0.488	0.016	16	10	0.527	0.010	26	24	0.535	0.007	2	4	0.477	0.020	0	1	0.489	0.037	7	8	0.510	0.016	23	7
chrII	129692	C	T	2	1	0.486	0.027	0	0	0.500	0.354	0	0	0.500	0.193	0	0	0.500	0.354	29	37	0.479	0.005	2	8	0.488	0.016	15	16	0.527	0.010	27	26	0.535	0.007	1	4	0.477	0.020	0	2	0.489	0.037	6	8	0.510	0.016	19	9
chrII	129791	T	A	2	2	0.486	0.027	0	0	0.500	0.354	1	2	0.500	0.193	0	0	0.500	0.354	32	39	0.479	0.005	3	4	0.488	0.015	13	14	0.527	0.010	26	24	0.535	0.007	5	1	0.477	0.020	0	4	0.489	0.037	6	3	0.510	0.016	17	13
chrII	130349	G	A	5	4	0.486	0.027	0	0	0.500	0.354	0	0	0.500	0.193	0	0	0.500	0.354	53	44	0.477	0.005	6	9	0.487	0.016	18	13	0.525	0.011	38	28	0.537	0.007	2	5	0.475	0.020	6	4	0.491	0.036	2	9	0.513	0.016	19	17
chrII	130370	G	T	8	3	0.486	0.027	0	0	0.500	0.354	0	0	0.500	0.193	0	0	0.500	0.354	65	51	0.477	0.005	8	10	0.487	0.016	23	14	0.525	0.011	49	33	0.537	0.007	3	5	0.475	0.020	7	4	0.491	0.036	4	9	0.513	0.016	27	20
chrII	130407	A	G	6	0	0.486	0.027	0	0	0.500	0.354	0	0	0.500	0.193	0	0	0.500	0.354	60	49	0.477	0.005	10	5	0.487	0.016	19	11	0.525	0.011	47	31	0.537	0.007	6	4	0.475	0.020	7	3	0.491	0.036	5	10	0.513	0.016	22	23
chrII	130769	C	T	3	3	0.485	0.027	0	2	0.500	0.354	0	0	0.500	0.193	0	0	0.500	0.354	60	51	0.477	0.005	12	5	0.487	0.015	18	13	0.527	0.010	32	22	0.538	0.007	5	8	0.475	0.020	2	1	0.487	0.036	7	6	0.515	0.016	30	28
chrII	130988	T	C	1	3	0.488	0.026	0	0	0.500	0.354	0	0	0.500	0.181	0	0	0.500	0.354	76	65	0.477	0.005	5	13	0.487	0.015	18	23	0.525	0.010	50	36	0.537	0.007	6	11	0.477	0.019	0	0	0.482	0.035	10	7	0.515	0.016	29	34
chrII	131020	A	G	0	2	0.488	0.026	0	0	0.500	0.354	0	0	0.500	0.181	0	0	0.500	0.354	78	68	0.477	0.005	11	14	0.487	0.015	19	27	0.525	0.010	38	42	0.537	0.007	5	9	0.477	0.019	0	0	0.482	0.035	9	7	0.515	0.016	30	32
chrII	131051	G	A	0	1	0.488	0.026	0	0	0.500	0.354	0	0	0.500	0.181	0	0	0.500	0.354	78	66	0.477	0.005	14	11	0.487	0.015	20	23	0.525	0.010	41	38	0.537	0.007	3	11	0.477	0.019	1	4	0.482	0.035	7	7	0.515	0.016	36	36
chrII	131705	G	A	4	4	0.491	0.026	0	0	0.500	0.354	0	3	0.500	0.181	0	0	0.500	0.354	61	57	0.480	0.005	10	7	0.488	0.015	12	24	0.527	0.010	53	40	0.537	0.007	3	5	0.476	0.019	1	9	0.480	0.035	2	4	0.513	0.016	41	38
chrII	131783	G	A	7	5	0.491	0.026	0	0	0.500	0.354	0	2	0.500	0.181	0	0	0.500	0.354	59	62	0.480	0.005	17	10	0.488	0.015	11	11	0.527	0.010	42	36	0.537	0.007	8	6	0.476	0.019	4	3	0.480	0.035	5	7	0.513	0.016	40	37
chrII	132280	T	C	1	0	0.490	0.026	0	0	0.500	0.354	0	0	0.500	0.181	0	0	0.500	0.354	45	69	0.480	0.005	10	7	0.487	0.015	12	9	0.527	0.010	35	24	0.536	0.007	7	7	0.475	0.019	0	2	0.478	0.035	8	9	0.513	0.016	22	30
chrII	132482	G	A	2	6	0.490	0.026	0	0	0.500	0.354	0	0	0.500	0.181	0	0	0.500	0.354	40	38	0.480	0.005	8	3	0.487	0.015	13	11	0.527	0.010	34	28	0.536	0.007	6	4	0.475	0.019	2	4	0.478	0.035	12	3	0.513	0.016	30	18
chrII	132564	T	C	4	6	0.490	0.026	0	0	0.500	0.354	0	2	0.500	0.181	0	0	0.500	0.354	31	40	0.480	0.005	8	4	0.487	0.015	13	12	0.527	0.010	32	32	0.536	0.007	5	6	0.475	0.019	2	2	0.478	0.035	7	10	0.513	0.016	27	15
chrII	132576	G	A	4	6	0.490	0.026	0	0	0.500	0.354	0	2	0.500	0.181	0	0	0.500	0.354	31	41	0.480	0.005	8	6	0.487	0.015	12	13	0.527	0.010	29	29	0.536	0.007	5	6	0.475	0.019	0	1	0.478	0.035	7	8	0.513	0.016	23	16
chrII	132654	T	C	2	2	0.490	0.026	0	0	0.500	0.354	0	1	0.500	0.181	0	0	0.500	0.354	38	39	0.480	0.005	1	3	0.487	0.015	5	12	0.527	0.010	24	28	0.536	0.007	3	2	0.475	0.019	2	4	0.478	0.035	4	4	0.513	0.016	14	23
chrII	132945	A	G	4	3	0.492	0.026	0	0	0.500	0.354	0	0	0.500	0.171	0	0	0.500	0.354	50	74	0.480	0.005	10	12	0.486	0.015	4	23	0.527	0.010	39	36	0.536	0.007	5	2	0.475	0.019	3	3	0.478	0.035	13	7	0.515	0.016	17	29
chrII	132975	T	A	6	2	0.492	0.026	0	0	0.500	0.354	0	0	0.500	0.171	0	0	0.500	0.354	48	62	0.480	0.005	10	14	0.486	0.015	6	22	0.527	0.010	41	36	0.536	0.007	3	5	0.475	0.019	5	2	0.478	0.035	13	3	0.515	0.016	21	32
chrII	133163	G	C	11	0	0.492	0.026	0	0	0.500	0.354	0	2	0.500	0.181	0	0	0.500	0.354	49	67	0.479	0.005	12	10	0.486	0.015	35	10	0.527	0.010	44	38	0.536	0.007	4	9	0.480	0.019	4	1	0.484	0.035	14	8	0.516	0.016	36	29
chrII	133239	C	T	9	0	0.492	0.026	0	1	0.500	0.354	1	0	0.500	0.181	0	0	0.500	0.354	56	57	0.479	0.005	13	4	0.486	0.015	28	15	0.527	0.010	41	35	0.536	0.007	4	13	0.480	0.019	3	3	0.484	0.035	7	13	0.516	0.016	39	25
chrII	133595	A	G	6	10	0.491	0.026	0	0	0.500	0.354	2	0	0.500	0.181	0	0	0.500	0.354	67	71	0.479	0.005	7	17	0.486	0.015	20	17	0.528	0.010	39	33	0.536	0.007	9	11	0.478	0.019	8	4	0.479	0.035	17	8	0.516	0.016	29	29
chrII	133612	A	G	4	7	0.491	0.026	0	0	0.500	0.354	2	0	0.500	0.181	0	0	0.500	0.354	62	62	0.479	0.005	12	16	0.486	0.015	22	15	0.528	0.010	35	40	0.536	0.007	11	12	0.478	0.019	10	4	0.479	0.035	19	8	0.516	0.016	30	30
chrII	133742	C	T	2	6	0.491	0.026	0	0	0.500	0.354	0	0	0.500	0.181	0	0	0.500	0.354	23	46	0.479	0.005	5	2	0.486	0.015	12	6	0.527	0.010	17	24	0.535	0.007	4	1	0.479	0.019	3	0	0.479	0.035	8	5	0.517	0.016	17	27
chrII	133779	C	T	4	1	0.491	0.026	0	0	0.500	0.354	0	0	0.500	0.181	0	0	0.500	0.354	23	37	0.479	0.005	3	0	0.486	0.015	8	3	0.527	0.010	16	18	0.535	0.007	0	2	0.479	0.019	3	0	0.479	0.035	4	4	0.517	0.016	10	20
chrII	133938	A	C	0	0	0.491	0.026	0	0	0.500	0.354	0	0	0.500	0.181	0	0	0.500	0.354	11	7	0.479	0.005	0	0	0.486	0.015	0	2	0.526	0.010	4	1	0.535	0.007	0	0	0.479	0.019	0	0	0.479	0.035	2	0	0.517	0.016	1	3
chrII	134090	A	G	0	2	0.491	0.026	0	0	0.500	0.354	0	0	0.500	0.181	0	0	0.500	0.354	39	37	0.479	0.005	7	2	0.486	0.015	6	4	0.526	0.010	25	26	0.535	0.007	2	2	0.479	0.019	0	0	0.479	0.035	5	2	0.517	0.016	22	16
chrII	135214	G	A	3	0	0.491	0.026	0	0	0.500	0.354	0	0	0.500	0.181	0	0	0.500	0.354	49	55	0.480	0.005	5	6	0.486	0.015	6	9	0.525	0.010	28	30	0.535	0.007	4	7	0.478	0.019	1	0	0.479	0.035	6	4	0.516	0.015	27	14
chrII	135630	T	A	0	0	0.491	0.026	0	0	0.500	0.354	1	0	0.500	0.181	0	0	0.500	0.354	33	54	0.480	0.005	3	7	0.487	0.015	5	8	0.525	0.010	28	29	0.535	0.007	2	0	0.476	0.019	2	1	0.478	0.036	3	7	0.517	0.016	15	17
chrII	135667	A	C	0	0	0.491	0.026	0	0	0.500	0.354	2	0	0.500	0.181	0	0	0.500	0.354	34	56	0.480	0.005	7	2	0.487	0.015	7	13	0.525	0.010	24	27	0.535	0.007	1	0	0.476	0.019	1	0	0.478	0.036	0	8	0.517	0.016	16	19
chrII	135827	G	A	0	3	0.491	0.026	0	0	0.500	0.354	1	0	0.500	0.181	0	0	0.500	0.354	46	57	0.480	0.005	1	0	0.487	0.015	8	11	0.525	0.010	33	27	0.535	0.007	7	6	0.476	0.019	0	2	0.478	0.036	9	1	0.517	0.016	28	22
chrII	135898	A	T	2	2	0.491	0.026	0	0	0.500	0.354	3	0	0.500	0.181	0	0	0.500	0.354	33	45	0.480	0.005	3	0	0.485	0.015	6	11	0.524	0.010	33	19	0.534	0.007	7	8	0.475	0.019	0	2	0.478	0.036	5	1	0.516	0.016	21	16
chrII	135912	G	A	2	4	0.491	0.026	0	0	0.500	0.354	1	0	0.500	0.181	0	0	0.500	0.354	39	46	0.480	0.005	4	2	0.485	0.015	12	10	0.524	0.010	30	21	0.534	0.007	5	4	0.475	0.019	0	0	0.478	0.036	5	3	0.516	0.016	28	18
chrII	135923	C	T	2	4	0.491	0.026	0	0	0.500	0.354	0	0	0.500	0.181	0	0	0.500	0.354	49	47	0.480	0.005	4	3	0.485	0.015	11	12	0.524	0.010	34	24	0.534	0.007	3	3	0.475	0.019	0	0	0.478	0.036	5	7	0.516	0.016	22	17
chrII	135925	G	A	2	4	0.491	0.026	0	0	0.500	0.354	0	0	0.500	0.181	0	0	0.500	0.354	49	47	0.480	0.005	4	3	0.485	0.015	11	12	0.524	0.010	34	24	0.534	0.007	3	3	0.475	0.019	0	0	0.478	0.036	5	7	0.516	0.016	22	17
chrII	136173	T	C	7	5	0.491	0.026	0	0	0.500	0.354	2	0	0.500	0.181	0	0	0.500	0.354	45	76	0.480	0.005	14	13	0.485	0.015	22	30	0.524	0.010	39	33	0.534	0.007	5	6	0.475	0.019	2	3	0.478	0.036	6	9	0.516	0.016	37	33
chrII	136582	C	G	0	1	0.492	0.026	0	0	0.500	0.354	0	0	0.500	0.180	0	0	0.500	0.354	18	15	0.480	0.005	0	0	0.484	0.015	1	5	0.523	0.010	13	7	0.535	0.007	0	0	0.475	0.019	0	0	0.478	0.036	2	0	0.516	0.016	7	5
chrII	136632	T	G	3	2	0.492	0.026	0	0	0.500	0.354	0	0	0.500	0.180	0	0	0.500	0.354	25	30	0.480	0.005	0	5	0.484	0.015	6	5	0.523	0.010	20	15	0.535	0.007	0	2	0.475	0.019	0	0	0.478	0.036	2	2	0.516	0.016	8	7
chrII	136840	A	T	2	0	0.492	0.026	0	0	0.500	0.354	0	0	0.500	0.180	0	0	0.500	0.354	36	37	0.480	0.005	12	5	0.484	0.015	22	9	0.523	0.010	25	25	0.535	0.007	0	4	0.475	0.019	1	6	0.478	0.036	4	3	0.516	0.016	17	16
chrII	137272	T	C	1	4	0.496	0.026	0	0	0.500	0.354	1	2	0.500	0.180	0	1	0.500	0.354	44	75	0.481	0.005	9	16	0.483	0.015	21	26	0.518	0.010	46	41	0.535	0.007	6	12	0.475	0.019	12	7	0.478	0.035	12	11	0.516	0.016	32	24
chrII	137341	C	T	1	5	0.496	0.026	0	0	0.500	0.354	0	2	0.500	0.180	1	0	0.500	0.354	42	59	0.481	0.005	5	12	0.483	0.015	25	35	0.518	0.010	43	31	0.535	0.007	3	8	0.475	0.019	7	6	0.478	0.035	9	7	0.516	0.016	44	23
chrII	137745	A	G	2	4	0.495	0.026	0	0	0.500	0.354	0	0	0.500	0.180	0	0	0.500	0.354	15	17	0.482	0.005	0	0	0.484	0.015	2	13	0.517	0.010	17	12	0.537	0.007	0	1	0.475	0.019	0	1	0.482	0.034	2	3	0.515	0.016	3	6
chrII	137801	T	C	0	4	0.493	0.026	0	0	0.500	0.354	0	0	0.500	0.180	0	0	0.500	0.354	34	35	0.483	0.005	4	6	0.489	0.015	18	23	0.517	0.010	36	23	0.538	0.007	2	4	0.475	0.019	0	2	0.480	0.035	6	1	0.513	0.016	14	12
chrII	137859	T	G	0	4	0.493	0.026	0	0	0.500	0.354	0	0	0.500	0.180	0	0	0.500	0.354	31	48	0.483	0.005	7	12	0.489	0.015	16	24	0.517	0.010	34	20	0.538	0.007	2	5	0.475	0.019	0	3	0.480	0.035	2	6	0.513	0.016	11	17
chrII	137868	A	G	0	4	0.493	0.026	0	0	0.500	0.354	0	0	0.500	0.180	0	0	0.500	0.354	31	50	0.483	0.005	7	10	0.489	0.015	16	22	0.517	0.010	31	19	0.538	0.007	2	5	0.475	0.019	0	2	0.480	0.035	2	6	0.513	0.016	11	16
chrII	137948	A	G	0	5	0.493	0.026	0	0	0.500	0.354	0	1	0.500	0.180	0	0	0.500	0.354	32	50	0.483	0.005	7	6	0.487	0.015	6	10	0.517	0.010	31	17	0.539	0.007	3	4	0.475	0.019	0	0	0.480	0.035	3	5	0.509	0.016	11	20
chrII	138209	G	A	0	0	0.495	0.026	0	0	0.500	0.354	0	0	0.500	0.180	0	0	0.500	0.354	22	29	0.483	0.005	4	3	0.487	0.015	7	7	0.517	0.010	21	6	0.539	0.007	1	2	0.475	0.019	0	0	0.477	0.034	0	1	0.512	0.016	15	9
chrII	138346	T	C	1	2	0.495	0.026	0	0	0.500	0.354	0	0	0.500	0.180	0	0	0.500	0.354	16	18	0.483	0.005	3	3	0.487	0.015	2	6	0.517	0.010	10	17	0.539	0.007	2	2	0.475	0.019	0	3	0.477	0.034	0	3	0.512	0.016	10	9
chrII	138529	G	T	3	2	0.495	0.026	0	0	0.500	0.354	0	0	0.500	0.180	0	0	0.500	0.354	32	39	0.484	0.005	4	10	0.484	0.015	8	5	0.518	0.010	19	30	0.539	0.007	4	6	0.475	0.019	2	0	0.475	0.035	8	5	0.510	0.016	17	21
chrII	138734	C	T	6	3	0.494	0.026	0	0	0.500	0.354	0	0	0.500	0.180	0	0	0.500	0.354	47	61	0.483	0.005	11	6	0.484	0.015	22	13	0.517	0.010	27	31	0.538	0.007	1	8	0.476	0.019	7	0	0.475	0.035	4	7	0.508	0.016	30	15
chrII	138818	C	T	0	4	0.494	0.026	0	0	0.500	0.354	1	0	0.500	0.180	0	0	0.500	0.354	53	47	0.483	0.005	4	10	0.484	0.015	25	20	0.518	0.010	36	29	0.538	0.007	2	4	0.476	0.019	2	2	0.475	0.035	4	5	0.508	0.016	31	14
chrII	138835	A	G	0	3	0.494	0.026	0	0	0.500	0.354	0	1	0.500	0.180	0	0	0.500	0.354	49	50	0.483	0.005	5	9	0.482	0.015	24	18	0.518	0.010	36	34	0.538	0.007	3	4	0.476	0.019	2	3	0.475	0.035	4	8	0.508	0.016	27	18
chrII	139079	T	G	2	3	0.494	0.026	0	0	0.500	0.354	0	5	0.500	0.180	0	0	0.500	0.354	69	74	0.483	0.005	14	2	0.484	0.015	21	12	0.517	0.010	43	36	0.537	0.007	4	5	0.473	0.019	5	9	0.475	0.034	20	6	0.503	0.016	31	39
chrII	140021	C	T	4	1	0.495	0.025	0	0	0.500	0.354	0	0	0.500	0.180	0	0	0.500	0.354	34	49	0.483	0.005	11	1	0.478	0.015	12	25	0.512	0.010	34	26	0.537	0.007	6	4	0.470	0.019	0	2	0.471	0.035	8	5	0.508	0.016	13	18
chrII	140061	T	C	1	3	0.495	0.025	0	0	0.500	0.354	0	0	0.500	0.180	0	0	0.500	0.354	39	45	0.484	0.005	5	1	0.478	0.015	12	17	0.513	0.010	33	32	0.537	0.007	3	4	0.470	0.019	0	3	0.471	0.035	3	4	0.509	0.016	15	27
chrII	140131	T	C	2	3	0.495	0.025	0	0	0.500	0.354	0	0	0.500	0.180	0	0	0.500	0.354	35	29	0.484	0.005	4	1	0.478	0.015	8	13	0.513	0.010	29	28	0.537	0.007	1	1	0.470	0.019	0	4	0.471	0.035	1	3	0.509	0.016	18	16
chrII	140383	A	G	0	0	0.492	0.025	0	0	0.500	0.354	0	0	0.500	0.180	0	0	0.500	0.354	40	39	0.483	0.005	2	4	0.474	0.015	11	12	0.510	0.010	27	22	0.537	0.007	3	1	0.469	0.019	0	0	0.476	0.035	1	10	0.505	0.016	12	18
chrII	140643	C	A	4	3	0.492	0.025	0	0	0.500	0.354	0	2	0.500	0.180	0	0	0.500	0.354	55	35	0.483	0.005	1	4	0.474	0.015	14	18	0.509	0.010	27	18	0.537	0.007	6	3	0.473	0.019	1	2	0.472	0.035	4	6	0.506	0.016	26	12
chrII	141015	G	A	1	1	0.491	0.025	0	0	0.500	0.354	0	4	0.500	0.180	0	0	0.500	0.354	32	33	0.482	0.005	6	4	0.473	0.015	6	8	0.510	0.010	27	33	0.536	0.007	0	1	0.473	0.019	0	0	0.476	0.035	2	2	0.506	0.016	16	15
chrII	141152	A	G	2	4	0.491	0.025	0	0	0.500	0.354	0	0	0.500	0.180	0	0	0.500	0.354	39	44	0.482	0.005	4	5	0.473	0.015	8	10	0.510	0.010	27	26	0.536	0.007	2	1	0.473	0.019	4	0	0.476	0.035	6	4	0.506	0.016	14	15
chrII	141175	C	T	4	2	0.491	0.025	0	0	0.500	0.354	0	0	0.500	0.180	0	0	0.500	0.354	41	45	0.482	0.005	3	6	0.473	0.015	10	12	0.510	0.010	23	23	0.536	0.007	2	1	0.473	0.019	4	0	0.476	0.035	5	6	0.506	0.016	15	16
chrII	141191	G	A	5	5	0.490	0.025	0	0	0.500	0.354	0	1	0.500	0.180	0	0	0.500	0.354	59	53	0.483	0.005	7	10	0.474	0.015	18	18	0.511	0.010	29	22	0.538	0.007	5	1	0.474	0.019	4	0	0.477	0.035	8	7	0.510	0.016	11	23
chrII	141207	A	G	5	7	0.490	0.025	0	0	0.500	0.354	0	1	0.500	0.180	0	0	0.500	0.354	54	60	0.483	0.005	12	10	0.474	0.015	17	20	0.511	0.010	27	22	0.538	0.007	5	1	0.474	0.019	4	0	0.477	0.035	10	6	0.510	0.016	11	24
chrII	141215	C	T	4	8	0.490	0.025	0	0	0.500	0.354	0	2	0.500	0.180	0	0	0.500	0.354	53	67	0.483	0.005	16	12	0.474	0.015	17	26	0.511	0.010	28	24	0.538	0.007	5	1	0.474	0.019	4	1	0.477	0.035	10	6	0.510	0.016	11	25
chrII	141545	A	G	2	2	0.490	0.025	0	0	0.500	0.354	0	0	0.500	0.180	0	0	0.500	0.354	53	58	0.483	0.005	2	6	0.473	0.015	11	19	0.512	0.010	31	27	0.539	0.007	1	1	0.475	0.019	0	0	0.477	0.035	3	2	0.510	0.016	25	15
chrII	141553	C	T	2	2	0.490	0.025	0	0	0.500	0.354	0	0	0.500	0.180	0	0	0.500	0.354	51	60	0.483	0.005	2	6	0.473	0.015	11	18	0.512	0.010	33	27	0.539	0.007	1	1	0.475	0.019	0	0	0.477	0.035	3	2	0.510	0.016	23	14
chrII	141579	C	T	5	2	0.490	0.025	0	0	0.500	0.354	0	0	0.500	0.180	0	0	0.500	0.354	69	71	0.483	0.005	4	9	0.473	0.015	11	20	0.512	0.010	44	41	0.539	0.007	2	2	0.475	0.019	0	0	0.477	0.035	5	6	0.510	0.016	32	21
chrII	141987	A	T	2	0	0.491	0.025	0	0	0.500	0.354	0	0	0.500	0.180	0	0	0.500	0.354	17	14	0.483	0.005	2	0	0.472	0.015	4	3	0.511	0.010	17	14	0.539	0.007	0	2	0.477	0.019	0	2	0.477	0.035	2	2	0.509	0.016	7	1
chrII	142133	C	T	0	1	0.492	0.025	0	0	0.500	0.354	0	0	0.500	0.180	0	0	0.500	0.354	24	24	0.483	0.005	1	4	0.471	0.015	7	6	0.512	0.010	16	17	0.539	0.007	5	0	0.477	0.019	1	0	0.479	0.035	0	3	0.511	0.016	11	6
chrII	142181	C	T	4	7	0.492	0.025	0	0	0.500	0.354	0	0	0.500	0.180	0	0	0.500	0.354	28	39	0.483	0.005	1	10	0.471	0.015	20	11	0.511	0.010	28	15	0.539	0.007	2	2	0.476	0.019	3	2	0.479	0.035	5	10	0.511	0.016	11	22
chrII	142186	G	A	5	8	0.492	0.025	0	0	0.500	0.354	0	0	0.500	0.180	0	0	0.500	0.354	33	40	0.483	0.005	1	10	0.471	0.015	20	11	0.511	0.010	30	16	0.539	0.007	2	3	0.476	0.019	3	2	0.479	0.035	6	10	0.511	0.016	11	22
chrII	142208	G	A	7	9	0.492	0.025	0	0	0.500	0.354	0	0	0.500	0.180	0	0	0.500	0.354	33	43	0.483	0.005	3	11	0.471	0.015	20	10	0.511	0.010	28	14	0.539	0.007	1	3	0.476	0.019	4	4	0.479	0.035	7	11	0.511	0.016	10	28
chrII	142364	A	G	1	9	0.492	0.025	0	0	0.500	0.354	0	2	0.500	0.180	0	0	0.500	0.354	83	104	0.483	0.005	17	17	0.468	0.015	26	23	0.511	0.010	57	37	0.537	0.007	9	5	0.479	0.019	3	2	0.479	0.035	18	19	0.511	0.016	49	44
chrII	142625	C	T	5	9	0.493	0.025	0	0	0.500	0.354	0	2	0.500	0.180	0	0	0.500	0.354	61	81	0.483	0.005	14	12	0.468	0.015	24	16	0.513	0.010	47	37	0.538	0.007	2	7	0.479	0.019	0	5	0.475	0.034	9	16	0.511	0.016	37	39
chrII	142804	C	G	8	5	0.495	0.025	0	0	0.500	0.354	0	0	0.500	0.180	0	0	0.500	0.354	70	61	0.482	0.005	9	13	0.465	0.015	16	18	0.512	0.010	54	28	0.537	0.007	6	6	0.479	0.019	0	8	0.474	0.034	6	7	0.514	0.016	38	35
chrII	142980	G	A	3	2	0.495	0.025	1	0	0.500	0.354	0	0	0.500	0.180	0	0	0.500	0.354	48	51	0.482	0.005	2	10	0.465	0.015	12	15	0.512	0.010	34	19	0.536	0.007	9	5	0.481	0.019	3	0	0.473	0.033	3	3	0.515	0.016	24	21
chrII	143298	A	T	0	0	0.495	0.025	0	0	0.500	0.354	0	0	0.500	0.180	0	0	0.500	0.354	27	24	0.481	0.005	3	2	0.465	0.015	3	1	0.512	0.010	24	21	0.537	0.007	1	2	0.481	0.019	1	0	0.473	0.033	1	3	0.515	0.016	15	12
chrII	143327	C	T	0	0	0.495	0.025	1	0	0.500	0.354	0	0	0.500	0.180	0	0	0.500	0.354	33	29	0.481	0.005	4	4	0.468	0.015	3	1	0.511	0.010	23	23	0.537	0.007	4	3	0.481	0.019	2	0	0.473	0.033	0	9	0.513	0.016	16	15
chrII	143335	C	G	0	0	0.495	0.025	1	0	0.500	0.354	0	0	0.500	0.180	0	0	0.500	0.354	33	35	0.481	0.005	4	4	0.468	0.015	5	1	0.511	0.010	24	21	0.537	0.007	4	4	0.481	0.019	2	0	0.473	0.033	0	9	0.513	0.016	16	15
chrII	143356	T	G	0	0	0.495	0.025	1	0	0.500	0.354	0	0	0.500	0.180	0	0	0.500	0.354	34	31	0.481	0.005	5	5	0.468	0.015	7	3	0.511	0.010	21	19	0.537	0.007	3	6	0.481	0.019	2	0	0.473	0.033	0	10	0.513	0.016	18	16
chrII	143491	T	C	0	0	0.495	0.025	1	0	0.500	0.354	0	0	0.500	0.180	0	0	0.500	0.354	26	33	0.481	0.005	3	2	0.468	0.015	7	10	0.511	0.010	13	18	0.537	0.007	2	2	0.481	0.019	2	0	0.473	0.033	0	2	0.513	0.016	9	19
chrII	143613	A	G	0	0	0.495	0.025	0	0	0.500	0.354	0	0	0.500	0.180	0	0	0.500	0.354	29	22	0.481	0.005	0	1	0.468	0.015	7	7	0.511	0.010	9	20	0.537	0.007	0	0	0.481	0.019	0	0	0.473	0.033	0	1	0.513	0.016	9	7
chrII	143759	A	T	0	0	0.495	0.025	0	0	0.500	0.354	0	1	0.500	0.180	0	0	0.500	0.354	10	12	0.481	0.005	2	3	0.468	0.015	6	7	0.511	0.010	13	15	0.536	0.007	2	0	0.482	0.019	4	0	0.474	0.032	2	5	0.513	0.016	5	6
chrII	144151	G	A	5	10	0.495	0.025	0	0	0.500	0.354	0	0	0.500	0.180	0	0	0.500	0.354	45	41	0.480	0.005	3	18	0.468	0.015	16	17	0.512	0.010	34	25	0.536	0.007	8	4	0.482	0.019	0	1	0.474	0.032	7	7	0.513	0.016	27	19
chrII	144820	T	G	3	0	0.493	0.025	0	0	0.500	0.354	2	0	0.500	0.170	0	0	0.500	0.354	40	56	0.482	0.005	4	1	0.470	0.015	5	8	0.513	0.010	34	35	0.539	0.006	0	2	0.485	0.019	6	0	0.470	0.032	3	8	0.514	0.015	26	26
chrII	144853	G	A	6	0	0.492	0.025	0	0	0.500	0.354	2	0	0.500	0.170	0	0	0.500	0.354	41	54	0.481	0.005	5	3	0.470	0.015	12	9	0.513	0.010	37	31	0.537	0.007	0	3	0.488	0.019	6	1	0.470	0.032	2	8	0.515	0.015	21	34
chrII	144937	T	C	6	2	0.492	0.025	0	0	0.500	0.354	0	0	0.500	0.170	0	0	0.500	0.354	39	40	0.481	0.005	4	4	0.471	0.015	13	10	0.515	0.010	35	28	0.537	0.007	2	2	0.490	0.019	3	1	0.470	0.032	2	4	0.516	0.015	11	27
chrII	144991	A	G	4	5	0.492	0.025	0	0	0.500	0.354	0	0	0.500	0.170	0	0	0.500	0.354	47	45	0.481	0.005	6	6	0.471	0.015	12	18	0.515	0.010	35	28	0.537	0.007	7	2	0.490	0.019	3	0	0.470	0.032	1	7	0.516	0.015	20	24
chrII	145108	T	C	0	2	0.492	0.025	0	0	0.500	0.354	0	0	0.500	0.170	0	0	0.500	0.354	43	55	0.481	0.005	7	3	0.471	0.015	17	13	0.514	0.010	46	31	0.536	0.007	3	3	0.491	0.019	0	6	0.470	0.032	0	9	0.517	0.015	22	29
chrII	145474	A	G	2	6	0.495	0.025	0	0	0.500	0.354	1	2	0.500	0.170	0	0	0.500	0.354	48	69	0.480	0.005	10	11	0.470	0.015	23	15	0.511	0.010	35	30	0.535	0.007	3	4	0.490	0.019	1	4	0.462	0.032	6	6	0.516	0.015	33	35
chrII	145486	A	G	3	7	0.495	0.025	0	0	0.500	0.354	1	2	0.500	0.170	0	0	0.500	0.354	49	77	0.480	0.005	8	7	0.470	0.015	20	15	0.511	0.010	36	34	0.535	0.007	3	4	0.490	0.019	1	4	0.462	0.032	5	6	0.516	0.015	34	38
chrII	145823	A	T	1	0	0.496	0.025	0	0	0.500	0.354	0	0	0.500	0.170	0	0	0.500	0.354	10	10	0.480	0.005	6	0	0.470	0.015	1	0	0.512	0.010	4	4	0.536	0.007	2	0	0.491	0.019	0	0	0.462	0.032	0	5	0.517	0.015	2	5
chrII	145980	G	C	2	0	0.494	0.025	0	0	0.500	0.354	0	0	0.500	0.162	0	0	0.500	0.354	7	3	0.480	0.005	0	3	0.470	0.015	4	0	0.514	0.010	5	6	0.536	0.007	5	1	0.490	0.019	0	0	0.462	0.032	0	0	0.518	0.015	4	1
chrII	146099	C	T	0	0	0.491	0.025	0	0	0.500	0.354	0	0	0.500	0.162	0	0	0.500	0.354	21	13	0.480	0.005	7	1	0.469	0.015	13	8	0.512	0.010	17	21	0.536	0.007	5	3	0.488	0.019	0	0	0.461	0.033	0	1	0.519	0.015	16	10
chrII	146107	C	A	0	0	0.491	0.025	0	0	0.500	0.354	0	0	0.500	0.162	0	0	0.500	0.354	23	14	0.481	0.005	8	0	0.471	0.015	13	8	0.513	0.010	18	21	0.535	0.007	5	3	0.488	0.019	0	0	0.461	0.033	0	1	0.518	0.015	16	10
chrII	146129	T	A	1	0	0.491	0.025	0	0	0.500	0.354	0	0	0.500	0.162	0	0	0.500	0.354	37	20	0.481	0.005	13	1	0.471	0.015	13	10	0.513	0.010	26	15	0.535	0.007	3	3	0.488	0.019	3	0	0.461	0.033	1	2	0.518	0.015	19	11
chrII	146169	G	A	1	0	0.491	0.025	0	0	0.500	0.354	0	0	0.500	0.162	0	0	0.500	0.354	47	19	0.481	0.005	12	3	0.471	0.015	16	11	0.513	0.010	33	12	0.535	0.007	1	6	0.488	0.019	3	0	0.461	0.033	3	2	0.518	0.015	18	13
chrII	146217	T	G	1	0	0.491	0.025	0	0	0.500	0.354	0	0	0.500	0.162	0	0	0.500	0.354	47	27	0.481	0.005	7	3	0.471	0.015	17	7	0.513	0.010	30	19	0.535	0.007	1	4	0.488	0.019	4	0	0.461	0.033	3	1	0.518	0.015	12	16
chrII	146248	A	G	1	0	0.491	0.025	0	0	0.500	0.354	0	0	0.500	0.162	0	0	0.500	0.354	53	34	0.481	0.005	7	5	0.471	0.015	10	9	0.513	0.010	33	22	0.535	0.007	1	4	0.488	0.019	2	0	0.461	0.033	3	0	0.518	0.015	18	19
chrII	146312	C	G	4	0	0.491	0.025	0	0	0.500	0.354	0	0	0.500	0.162	0	0	0.500	0.354	55	53	0.481	0.005	3	9	0.471	0.015	18	13	0.513	0.010	37	24	0.535	0.007	4	4	0.488	0.019	3	5	0.461	0.033	4	6	0.518	0.015	24	30
chrII	146333	G	A	4	0	0.491	0.025	0	0	0.500	0.354	0	0	0.500	0.162	0	0	0.500	0.354	50	54	0.481	0.005	3	9	0.471	0.015	23	14	0.513	0.010	32	20	0.535	0.007	4	5	0.488	0.019	2	6	0.461	0.033	3	6	0.518	0.015	22	30
chrII	146444	C	T	5	5	0.491	0.025	0	0	0.500	0.354	0	0	0.500	0.162	0	0	0.500	0.354	70	70	0.481	0.005	7	9	0.471	0.015	22	21	0.513	0.010	29	30	0.535	0.007	6	8	0.488	0.019	5	0	0.461	0.033	7	9	0.518	0.015	33	27
chrII	146609	G	A	9	4	0.491	0.025	0	0	0.500	0.354	0	0	0.500	0.162	0	0	0.500	0.354	51	65	0.481	0.005	8	2	0.471	0.015	11	24	0.513	0.010	34	25	0.535	0.007	3	1	0.488	0.019	1	5	0.461	0.033	13	4	0.517	0.015	29	40
chrII	146672	G	T	6	3	0.494	0.025	0	0	0.500	0.354	0	0	0.500	0.162	0	0	0.500	0.354	57	60	0.481	0.005	6	2	0.471	0.015	5	27	0.514	0.010	33	33	0.535	0.007	3	0	0.489	0.019	1	8	0.461	0.033	12	4	0.519	0.015	23	31
chrII	146699	G	A	5	3	0.494	0.025	0	0	0.500	0.354	0	0	0.500	0.162	0	0	0.500	0.354	52	56	0.481	0.005	4	3	0.471	0.015	7	20	0.514	0.010	30	28	0.535	0.007	2	0	0.489	0.019	0	7	0.461	0.033	9	4	0.519	0.015	24	26
chrII	146723	A	G	4	0	0.494	0.025	0	0	0.500	0.354	0	0	0.500	0.162	0	0	0.500	0.354	38	54	0.481	0.005	0	2	0.471	0.015	9	13	0.514	0.010	26	22	0.535	0.007	1	0	0.489	0.019	0	3	0.461	0.033	8	4	0.519	0.015	17	19
chrII	146992	C	T	3	3	0.494	0.025	0	0	0.500	0.354	2	0	0.500	0.162	0	0	0.500	0.354	89	74	0.481	0.005	7	9	0.471	0.015	30	11	0.514	0.010	44	44	0.535	0.007	10	2	0.489	0.019	2	1	0.460	0.032	14	14	0.519	0.015	40	31
chrII	147197	A	T	0	0	0.493	0.025	0	0	0.500	0.354	2	1	0.500	0.162	0	0	0.500	0.354	55	58	0.481	0.005	2	4	0.473	0.015	12	9	0.514	0.010	23	28	0.534	0.007	2	3	0.490	0.019	0	0	0.460	0.032	4	6	0.518	0.015	22	26
chrII	147484	A	G	2	4	0.493	0.025	0	0	0.500	0.354	0	0	0.500	0.162	0	0	0.500	0.354	27	38	0.481	0.005	7	5	0.472	0.015	4	8	0.514	0.010	28	19	0.533	0.007	1	3	0.492	0.019	0	0	0.464	0.032	5	3	0.519	0.015	8	18
chrII	148172	C	T	3	2	0.493	0.024	0	0	0.500	0.354	1	0	0.500	0.162	0	0	0.500	0.354	58	61	0.482	0.005	4	10	0.474	0.015	18	11	0.516	0.010	39	27	0.536	0.007	9	5	0.488	0.019	1	2	0.460	0.032	5	5	0.520	0.015	36	24
chrII	148327	A	T	0	0	0.493	0.024	0	0	0.500	0.354	0	0	0.500	0.162	0	0	0.500	0.354	51	55	0.482	0.005	5	10	0.474	0.015	12	6	0.516	0.010	38	31	0.536	0.007	6	7	0.488	0.019	0	4	0.460	0.032	11	12	0.520	0.015	29	17
chrII	148429	C	T	1	2	0.493	0.024	0	0	0.500	0.354	0	0	0.500	0.162	0	0	0.500	0.354	41	47	0.483	0.005	2	6	0.474	0.015	7	8	0.516	0.010	34	28	0.535	0.007	8	9	0.488	0.019	1	5	0.460	0.032	9	10	0.519	0.015	31	15
chrII	148600	T	A	0	0	0.493	0.024	0	0	0.500	0.354	0	0	0.500	0.162	0	0	0.500	0.354	37	59	0.483	0.005	0	9	0.474	0.015	12	8	0.516	0.010	16	34	0.535	0.007	10	4	0.488	0.019	0	0	0.460	0.032	6	4	0.519	0.015	12	17
chrII	149026	C	T	4	4	0.496	0.024	0	1	0.500	0.354	0	1	0.500	0.155	0	0	0.500	0.354	38	45	0.483	0.005	3	6	0.474	0.015	12	14	0.516	0.010	25	36	0.535	0.007	8	0	0.492	0.019	1	3	0.459	0.032	7	6	0.519	0.015	30	28
chrII	149182	A	G	0	0	0.499	0.024	1	0	0.500	0.354	0	0	0.500	0.155	0	2	0.500	0.354	45	57	0.483	0.005	6	4	0.477	0.015	16	10	0.517	0.010	34	32	0.535	0.007	4	2	0.493	0.019	2	0	0.455	0.033	9	12	0.519	0.015	14	15
chrII	149400	T	C	2	5	0.499	0.024	0	0	0.500	0.354	0	0	0.500	0.155	0	0	0.500	0.354	41	68	0.482	0.005	7	5	0.476	0.015	7	15	0.516	0.010	21	39	0.534	0.007	4	0	0.496	0.019	1	6	0.455	0.033	9	10	0.520	0.015	31	39
chrII	149696	A	C	2	1	0.499	0.024	0	0	0.500	0.354	0	0	0.500	0.155	0	0	0.500	0.354	50	75	0.482	0.005	6	9	0.477	0.015	8	22	0.514	0.010	36	30	0.536	0.007	5	4	0.497	0.019	2	4	0.453	0.033	7	3	0.519	0.015	24	14
chrII	149872	T	C	3	3	0.501	0.025	0	0	0.500	0.354	0	0	0.500	0.155	0	0	0.500	0.354	50	63	0.482	0.005	8	8	0.477	0.015	14	12	0.514	0.010	44	44	0.536	0.007	6	4	0.497	0.019	3	2	0.453	0.033	8	10	0.518	0.015	24	27
chrII	150200	A	T	5	1	0.500	0.025	0	0	0.500	0.354	0	0	0.500	0.155	0	0	0.500	0.354	57	70	0.482	0.005	12	12	0.475	0.015	23	12	0.513	0.010	43	28	0.536	0.007	5	6	0.496	0.019	2	0	0.453	0.033	9	5	0.518	0.015	43	15
chrII	150513	C	T	2	0	0.501	0.025	0	0	0.500	0.354	0	1	0.500	0.162	0	0	0.500	0.354	26	18	0.483	0.005	6	2	0.472	0.015	6	4	0.512	0.010	18	12	0.536	0.007	0	4	0.497	0.019	0	1	0.453	0.033	6	3	0.518	0.015	13	10
chrII	150781	T	C	0	3	0.500	0.025	0	0	0.500	0.354	0	0	0.500	0.162	0	0	0.500	0.354	45	46	0.483	0.005	8	8	0.472	0.015	11	11	0.511	0.010	36	30	0.535	0.007	0	2	0.498	0.020	2	0	0.453	0.033	8	1	0.517	0.015	24	15
chrII	151212	A	T	1	0	0.499	0.025	1	0	0.500	0.354	0	1	0.500	0.162	0	0	0.500	0.354	29	26	0.485	0.005	8	5	0.471	0.015	2	6	0.513	0.010	23	16	0.535	0.007	3	1	0.502	0.019	3	2	0.455	0.032	1	5	0.521	0.015	7	9
chrII	151407	G	T	1	3	0.499	0.025	0	0	0.500	0.354	1	0	0.500	0.162	0	0	0.500	0.354	36	41	0.485	0.005	10	4	0.471	0.015	4	13	0.513	0.010	33	29	0.535	0.007	2	2	0.502	0.019	1	0	0.455	0.032	0	3	0.521	0.015	23	14
chrII	151574	T	C	0	8	0.498	0.025	0	0	0.500	0.354	1	0	0.500	0.170	0	0	0.500	0.354	64	64	0.485	0.005	7	7	0.474	0.015	27	18	0.513	0.010	52	40	0.536	0.007	3	0	0.504	0.019	1	3	0.451	0.033	14	8	0.520	0.015	24	30
chrII	151682	A	G	2	7	0.498	0.025	0	0	0.500	0.354	0	0	0.500	0.170	0	0	0.500	0.354	59	56	0.485	0.005	11	9	0.474	0.015	11	15	0.513	0.010	45	27	0.536	0.007	8	3	0.504	0.019	1	0	0.451	0.033	14	5	0.520	0.015	30	37
chrII	151709	G	A	6	7	0.498	0.025	0	0	0.500	0.354	0	0	0.500	0.170	0	0	0.500	0.354	54	45	0.485	0.005	11	4	0.474	0.015	6	21	0.513	0.010	34	36	0.536	0.007	4	4	0.504	0.019	0	1	0.451	0.033	8	9	0.520	0.015	35	34
chrII	151724	G	A	6	6	0.498	0.025	0	0	0.500	0.354	0	0	0.500	0.170	0	0	0.500	0.354	48	48	0.485	0.005	14	5	0.474	0.015	8	20	0.513	0.010	37	42	0.536	0.007	4	2	0.504	0.019	0	2	0.451	0.033	6	8	0.520	0.015	28	36
chrII	151946	A	G	4	2	0.498	0.025	0	0	0.500	0.354	2	1	0.500	0.170	0	0	0.500	0.354	55	52	0.484	0.005	5	5	0.472	0.015	3	9	0.512	0.010	35	34	0.535	0.007	6	5	0.503	0.019	3	7	0.451	0.033	7	1	0.522	0.015	24	17
chrII	151976	G	A	6	2	0.499	0.025	0	0	0.500	0.354	2	0	0.500	0.170	0	0	0.500	0.354	57	47	0.484	0.005	5	6	0.471	0.015	6	11	0.512	0.010	36	28	0.534	0.007	7	4	0.505	0.019	6	4	0.454	0.033	6	0	0.521	0.015	28	16
chrII	152073	C	T	7	2	0.499	0.025	0	0	0.500	0.354	0	0	0.500	0.170	0	0	0.500	0.354	55	45	0.483	0.005	4	9	0.471	0.015	8	9	0.511	0.010	38	30	0.534	0.007	5	4	0.507	0.019	3	0	0.454	0.033	5	6	0.521	0.015	21	18
chrII	152204	A	G	0	0	0.499	0.025	0	0	0.500	0.354	0	0	0.500	0.170	0	0	0.500	0.354	59	58	0.483	0.005	3	10	0.473	0.015	8	20	0.512	0.010	34	27	0.533	0.007	2	4	0.510	0.020	7	0	0.454	0.033	7	2	0.520	0.015	29	22
chrII	152451	T	C	6	2	0.500	0.025	0	0	0.500	0.354	0	2	0.500	0.170	0	0	0.500	0.354	70	36	0.483	0.005	7	6	0.473	0.015	25	5	0.511	0.010	27	26	0.532	0.007	3	3	0.510	0.019	1	6	0.454	0.033	7	10	0.520	0.015	30	36
chrII	152612	A	G	6	3	0.500	0.025	0	0	0.500	0.354	0	0	0.500	0.170	0	0	0.500	0.354	48	40	0.483	0.005	8	4	0.472	0.015	26	13	0.512	0.010	27	37	0.531	0.007	2	1	0.510	0.019	1	2	0.457	0.032	7	9	0.521	0.015	30	31
chrII	152624	C	T	6	1	0.500	0.025	0	0	0.500	0.354	0	0	0.500	0.170	0	0	0.500	0.354	44	38	0.483	0.005	7	3	0.472	0.015	17	15	0.512	0.010	29	30	0.531	0.007	1	0	0.510	0.019	0	0	0.457	0.032	2	3	0.521	0.015	26	32
chrII	152750	A	C	0	2	0.500	0.025	0	0	0.500	0.354	1	0	0.500	0.170	0	0	0.500	0.354	42	40	0.483	0.005	7	3	0.472	0.015	10	15	0.512	0.010	32	31	0.531	0.007	0	2	0.510	0.019	0	0	0.457	0.032	5	5	0.521	0.015	19	25
chrII	152894	A	G	0	1	0.502	0.025	0	0	0.500	0.354	0	0	0.500	0.170	0	0	0.500	0.354	40	36	0.482	0.005	3	5	0.472	0.015	3	14	0.515	0.010	22	33	0.531	0.007	0	3	0.513	0.019	1	2	0.457	0.032	2	4	0.521	0.015	24	22
chrII	152949	A	G	1	2	0.502	0.025	0	0	0.500	0.354	0	0	0.500	0.170	0	0	0.500	0.354	37	38	0.482	0.005	4	10	0.472	0.015	4	19	0.515	0.010	22	32	0.531	0.007	1	4	0.513	0.019	2	4	0.457	0.032	2	3	0.521	0.015	28	19
chrII	153007	C	T	3	0	0.500	0.025	0	0	0.500	0.354	0	0	0.500	0.170	0	0	0.500	0.354	36	37	0.481	0.005	10	10	0.471	0.015	5	11	0.517	0.010	22	30	0.530	0.007	4	6	0.513	0.019	2	0	0.457	0.032	2	5	0.521	0.015	27	21
chrII	153732	T	A	0	0	0.500	0.025	0	0	0.500	0.354	0	0	0.500	0.170	0	0	0.500	0.354	11	20	0.482	0.005	0	1	0.463	0.015	3	3	0.518	0.010	15	7	0.529	0.007	0	3	0.511	0.020	0	0	0.453	0.032	1	1	0.524	0.015	8	5
chrII	153787	T	A	0	0	0.500	0.025	0	0	0.500	0.354	0	0	0.500	0.170	0	0	0.500	0.354	17	29	0.482	0.005	0	2	0.463	0.015	4	2	0.518	0.010	22	9	0.529	0.007	0	6	0.511	0.020	0	2	0.453	0.032	3	2	0.524	0.015	11	12
chrII	154001	A	C	6	4	0.500	0.025	0	0	0.500	0.354	1	1	0.500	0.170	0	0	0.500	0.354	47	49	0.482	0.005	6	9	0.464	0.015	18	15	0.517	0.010	24	27	0.528	0.007	7	7	0.510	0.020	7	1	0.455	0.032	14	8	0.524	0.015	25	39
chrII	154142	G	A	0	2	0.496	0.025	0	0	0.500	0.354	1	1	0.500	0.170	0	0	0.500	0.354	54	35	0.483	0.005	8	11	0.462	0.015	14	11	0.517	0.010	29	30	0.529	0.007	3	7	0.509	0.020	1	5	0.457	0.033	5	5	0.522	0.015	28	25
chrII	154160	A	G	0	2	0.496	0.025	0	0	0.500	0.354	1	0	0.500	0.170	0	0	0.500	0.354	50	28	0.483	0.005	8	11	0.462	0.015	13	8	0.517	0.010	27	34	0.529	0.007	4	6	0.509	0.020	1	5	0.457	0.033	6	4	0.522	0.015	25	26
chrII	154235	C	T	0	1	0.496	0.025	0	0	0.500	0.354	1	0	0.500	0.170	0	0	0.500	0.354	28	27	0.483	0.005	2	5	0.462	0.015	7	5	0.517	0.010	18	25	0.529	0.007	5	1	0.509	0.020	0	0	0.457	0.033	3	2	0.522	0.015	13	18
chrII	154740	A	G	1	1	0.495	0.025	0	0	0.500	0.354	0	0	0.500	0.170	0	0	0.500	0.354	32	31	0.485	0.005	5	2	0.467	0.015	7	13	0.513	0.010	11	25	0.528	0.007	3	0	0.512	0.020	1	0	0.456	0.033	6	4	0.521	0.015	16	13
chrII	154799	G	A	2	4	0.495	0.025	0	0	0.500	0.354	0	0	0.500	0.170	0	0	0.500	0.354	29	28	0.485	0.005	6	2	0.467	0.015	7	10	0.513	0.010	13	22	0.528	0.007	3	2	0.512	0.020	1	0	0.456	0.033	5	2	0.521	0.015	12	12
chrII	155354	A	G	2	5	0.497	0.025	0	0	0.500	0.354	0	0	0.500	0.170	0	0	0.500	0.354	17	26	0.484	0.005	4	4	0.467	0.015	5	5	0.513	0.010	14	12	0.528	0.007	3	0	0.513	0.020	0	0	0.456	0.033	0	2	0.516	0.015	5	7
chrII	155527	T	A	0	0	0.497	0.025	0	0	0.500	0.354	0	0	0.500	0.170	0	0	0.500	0.354	18	13	0.484	0.005	2	1	0.467	0.015	0	2	0.513	0.010	10	6	0.528	0.007	2	0	0.513	0.020	0	2	0.456	0.033	0	0	0.516	0.015	9	4
chrII	155591	C	T	0	0	0.497	0.025	0	0	0.500	0.354	0	0	0.500	0.170	0	0	0.500	0.354	20	18	0.484	0.005	1	2	0.467	0.015	2	3	0.513	0.010	10	9	0.528	0.007	0	1	0.513	0.020	0	3	0.456	0.033	0	3	0.516	0.015	13	8
chrII	155739	T	G	0	0	0.497	0.025	0	0	0.500	0.354	0	0	0.500	0.170	0	0	0.500	0.354	16	16	0.484	0.005	0	4	0.467	0.015	4	7	0.513	0.010	9	22	0.528	0.007	2	3	0.513	0.020	4	2	0.456	0.033	2	5	0.516	0.015	13	13
chrII	155783	A	G	0	0	0.497	0.025	0	0	0.500	0.354	0	0	0.500	0.170	0	0	0.500	0.354	19	19	0.484	0.005	0	4	0.467	0.015	6	8	0.513	0.010	10	23	0.528	0.007	1	0	0.513	0.020	5	2	0.456	0.033	2	7	0.516	0.015	10	15
chrII	155846	C	T	0	0	0.497	0.025	0	0	0.500	0.354	0	0	0.500	0.170	0	0	0.500	0.354	16	14	0.484	0.005	2	2	0.467	0.015	4	8	0.513	0.010	6	13	0.528	0.007	0	0	0.513	0.020	2	0	0.456	0.033	3	3	0.516	0.015	13	6
chrII	155972	C	T	0	2	0.497	0.025	0	0	0.500	0.354	0	2	0.500	0.170	0	0	0.500	0.354	31	13	0.484	0.005	5	8	0.467	0.015	6	4	0.513	0.010	12	12	0.528	0.007	0	4	0.513	0.020	0	0	0.456	0.033	2	2	0.516	0.015	9	7
chrII	156194	C	T	0	0	0.497	0.025	0	0	0.500	0.354	0	0	0.500	0.170	0	0	0.500	0.354	34	15	0.484	0.005	3	4	0.467	0.015	3	0	0.513	0.010	21	10	0.528	0.007	0	0	0.513	0.020	2	0	0.456	0.033	3	4	0.516	0.015	9	16
chrII	156203	C	A	0	0	0.497	0.025	0	0	0.500	0.354	0	0	0.500	0.170	0	0	0.500	0.354	31	15	0.484	0.005	2	4	0.467	0.015	2	0	0.513	0.010	19	11	0.528	0.007	0	0	0.513	0.020	2	0	0.456	0.033	3	4	0.516	0.015	9	17
chrII	156261	T	G	0	0	0.497	0.025	0	0	0.500	0.354	0	0	0.500	0.170	0	0	0.500	0.354	32	24	0.484	0.005	2	2	0.467	0.015	8	1	0.513	0.010	23	22	0.528	0.007	0	2	0.513	0.020	2	0	0.456	0.033	2	5	0.516	0.015	11	8
chrII	158114	A	G	9	4	0.495	0.026	1	0	0.500	0.354	0	0	0.500	0.170	0	0	0.500	0.354	91	81	0.487	0.005	13	22	0.470	0.015	19	30	0.516	0.010	46	38	0.527	0.007	12	13	0.517	0.020	11	11	0.456	0.033	14	4	0.515	0.016	42	36
chrII	158591	C	T	0	0	0.495	0.025	0	0	0.500	0.354	2	0	0.500	0.180	0	0	0.500	0.354	23	22	0.487	0.005	0	1	0.471	0.015	7	4	0.513	0.010	27	13	0.527	0.007	2	2	0.522	0.020	1	0	0.454	0.033	0	0	0.514	0.016	8	4
chrII	158800	G	T	3	2	0.495	0.025	0	0	0.500	0.354	0	0	0.500	0.180	0	0	0.500	0.354	89	71	0.487	0.005	17	13	0.473	0.015	18	24	0.513	0.010	53	28	0.526	0.007	6	2	0.521	0.020	7	4	0.454	0.032	1	10	0.514	0.016	40	41
chrII	158803	A	G	3	2	0.495	0.025	0	0	0.500	0.354	0	0	0.500	0.180	0	0	0.500	0.354	89	71	0.487	0.005	17	13	0.473	0.015	18	24	0.513	0.010	53	28	0.526	0.007	6	2	0.521	0.020	7	4	0.454	0.032	1	10	0.514	0.016	40	41
chrII	158953	G	A	8	6	0.497	0.026	0	0	0.500	0.354	0	0	0.500	0.180	0	0	0.500	0.354	115	139	0.488	0.005	28	28	0.475	0.015	54	24	0.515	0.010	51	44	0.525	0.007	9	8	0.522	0.020	8	6	0.452	0.033	14	24	0.514	0.016	74	35
chrII	159079	C	T	9	7	0.497	0.026	0	0	0.500	0.354	0	0	0.500	0.180	0	1	0.500	0.354	111	113	0.488	0.005	18	28	0.477	0.015	39	39	0.516	0.010	55	47	0.525	0.007	18	16	0.522	0.020	5	7	0.452	0.033	18	20	0.514	0.016	57	43
chrII	159139	T	G	4	6	0.497	0.026	0	0	0.500	0.354	0	0	0.500	0.180	0	2	0.500	0.354	130	103	0.488	0.005	23	18	0.477	0.015	41	34	0.516	0.010	56	45	0.525	0.007	19	22	0.522	0.020	4	7	0.452	0.033	18	11	0.514	0.016	62	53
chrII	159797	C	T	2	2	0.499	0.025	0	0	0.500	0.354	0	0	0.500	0.180	0	0	0.500	0.354	49	60	0.488	0.005	2	7	0.475	0.015	14	3	0.519	0.010	29	31	0.522	0.007	2	1	0.527	0.020	3	0	0.457	0.032	4	7	0.514	0.016	26	27
chrII	159857	C	G	1	1	0.498	0.025	0	0	0.500	0.354	0	0	0.500	0.180	0	0	0.500	0.354	49	49	0.489	0.005	4	11	0.475	0.015	17	12	0.519	0.010	39	44	0.523	0.007	0	1	0.529	0.020	1	0	0.457	0.032	3	7	0.513	0.016	23	23
chrII	159891	A	C	2	2	0.495	0.026	0	0	0.500	0.354	2	0	0.500	0.180	0	0	0.500	0.354	46	50	0.490	0.005	6	12	0.472	0.015	15	14	0.518	0.010	35	41	0.524	0.007	0	1	0.529	0.020	1	0	0.457	0.032	2	6	0.514	0.016	23	20
chrII	159926	C	A	2	3	0.495	0.026	0	0	0.500	0.354	2	0	0.500	0.180	0	0	0.500	0.354	42	60	0.489	0.005	4	10	0.472	0.015	14	14	0.518	0.010	34	41	0.524	0.007	0	1	0.530	0.020	1	1	0.455	0.032	3	8	0.512	0.016	28	20
chrII	160143	T	G	1	9	0.495	0.026	0	0	0.500	0.354	0	0	0.500	0.180	0	0	0.500	0.354	87	88	0.490	0.005	10	7	0.473	0.015	18	24	0.517	0.010	54	48	0.524	0.007	2	2	0.531	0.020	8	9	0.453	0.031	9	16	0.514	0.016	56	31
chrII	160403	G	T	7	6	0.498	0.025	0	0	0.500	0.354	0	0	0.500	0.180	0	0	0.500	0.354	81	72	0.489	0.005	6	13	0.475	0.015	20	15	0.515	0.010	43	42	0.523	0.007	8	2	0.532	0.020	1	5	0.455	0.031	9	7	0.516	0.016	40	40
chrII	160810	T	G	3	3	0.495	0.025	0	0	0.500	0.354	0	1	0.500	0.180	0	0	0.500	0.354	50	59	0.490	0.005	10	10	0.479	0.015	14	16	0.516	0.010	44	39	0.521	0.007	8	8	0.535	0.020	0	5	0.456	0.031	13	8	0.514	0.016	26	23
chrII	161065	G	A	2	2	0.494	0.025	0	1	0.500	0.354	0	0	0.500	0.180	0	0	0.500	0.354	23	32	0.490	0.005	3	4	0.480	0.015	5	7	0.513	0.010	22	30	0.520	0.006	3	2	0.535	0.020	0	0	0.456	0.031	3	0	0.517	0.015	24	13
chrII	161297	G	A	4	6	0.495	0.025	0	0	0.500	0.354	0	0	0.500	0.180	0	0	0.500	0.354	35	32	0.491	0.005	6	14	0.480	0.015	11	20	0.513	0.010	17	18	0.519	0.007	9	2	0.535	0.020	2	2	0.458	0.031	7	8	0.515	0.016	21	14
chrII	161484	T	G	0	0	0.496	0.025	0	0	0.500	0.354	0	0	0.500	0.180	0	0	0.500	0.354	6	10	0.491	0.005	1	2	0.481	0.015	0	1	0.516	0.010	6	11	0.519	0.007	0	0	0.535	0.020	0	0	0.458	0.031	0	0	0.515	0.015	3	1
chrII	161687	T	C	0	0	0.496	0.025	0	0	0.500	0.354	0	0	0.500	0.180	0	0	0.500	0.354	28	39	0.491	0.005	2	3	0.481	0.015	11	14	0.516	0.010	25	30	0.519	0.007	8	4	0.535	0.020	2	4	0.458	0.031	5	4	0.515	0.015	20	20
chrII	161757	G	A	1	2	0.496	0.025	0	0	0.500	0.354	0	0	0.500	0.180	0	0	0.500	0.354	31	37	0.491	0.005	2	3	0.481	0.015	8	15	0.517	0.010	35	22	0.519	0.007	11	9	0.535	0.020	0	4	0.458	0.031	2	5	0.515	0.015	17	23
chrII	161840	T	C	4	2	0.493	0.025	0	0	0.500	0.354	0	0	0.500	0.180	0	0	0.500	0.354	48	63	0.490	0.005	3	2	0.480	0.014	5	15	0.517	0.010	37	17	0.517	0.007	5	2	0.534	0.019	0	2	0.460	0.031	6	3	0.513	0.015	22	16
chrII	162251	A	G	4	5	0.499	0.025	1	0	0.500	0.354	0	0	0.500	0.180	0	0	0.500	0.354	81	70	0.489	0.005	9	9	0.476	0.014	23	18	0.521	0.010	53	24	0.516	0.007	10	9	0.532	0.020	2	2	0.462	0.031	14	6	0.515	0.015	19	44
chrII	162420	T	C	4	5	0.491	0.025	0	0	0.500	0.354	0	0	0.500	0.180	0	0	0.500	0.354	64	52	0.489	0.005	16	9	0.478	0.014	14	16	0.519	0.010	33	25	0.517	0.007	9	11	0.531	0.020	0	2	0.462	0.031	4	8	0.516	0.015	28	22
chrII	162773	T	C	0	2	0.495	0.025	0	0	0.500	0.354	0	0	0.500	0.180	0	0	0.500	0.354	9	3	0.490	0.005	0	0	0.477	0.015	0	1	0.521	0.010	5	4	0.516	0.007	1	3	0.531	0.020	0	0	0.462	0.031	0	0	0.514	0.015	4	1
chrII	163080	G	A	4	1	0.495	0.025	0	0	0.500	0.354	0	0	0.500	0.180	0	0	0.500	0.354	28	28	0.490	0.005	5	8	0.478	0.015	15	10	0.523	0.010	19	15	0.516	0.007	2	2	0.531	0.020	0	1	0.462	0.031	4	1	0.515	0.015	17	20
chrII	163180	C	T	4	3	0.495	0.025	0	0	0.500	0.354	0	2	0.500	0.180	0	0	0.500	0.354	70	63	0.490	0.005	8	21	0.478	0.015	24	16	0.523	0.010	43	30	0.516	0.007	9	16	0.531	0.020	5	4	0.462	0.031	18	11	0.515	0.015	32	25
chrII	163349	G	T	5	5	0.496	0.025	0	0	0.500	0.354	0	0	0.500	0.180	0	0	0.500	0.354	80	85	0.489	0.005	8	18	0.478	0.015	31	10	0.523	0.010	46	43	0.515	0.007	13	8	0.533	0.019	5	2	0.462	0.031	12	7	0.515	0.015	55	33
chrII	163497	A	G	3	2	0.498	0.025	0	0	0.500	0.354	2	0	0.500	0.180	0	0	0.500	0.354	70	68	0.489	0.005	13	10	0.478	0.015	28	17	0.522	0.010	44	39	0.516	0.007	9	7	0.534	0.019	3	6	0.464	0.031	7	6	0.516	0.015	32	33
chrII	163787	A	C	4	1	0.496	0.025	1	0	0.500	0.354	0	0	0.500	0.180	0	0	0.500	0.354	47	65	0.489	0.005	8	18	0.477	0.015	23	19	0.521	0.010	41	36	0.514	0.007	3	7	0.532	0.020	3	4	0.462	0.031	12	6	0.517	0.015	34	40
chrII	163854	T	C	3	0	0.496	0.025	1	0	0.500	0.354	0	0	0.500	0.180	0	0	0.500	0.354	41	46	0.489	0.005	3	13	0.477	0.015	15	10	0.521	0.010	29	34	0.514	0.007	6	2	0.532	0.020	3	8	0.462	0.031	12	1	0.517	0.015	26	30
chrII	163892	C	T	2	2	0.498	0.025	0	0	0.500	0.354	0	0	0.500	0.180	0	0	0.500	0.354	39	56	0.489	0.005	3	5	0.476	0.014	9	11	0.519	0.010	28	29	0.512	0.007	4	3	0.532	0.020	4	12	0.460	0.030	7	2	0.521	0.015	24	30
chrII	163967	A	G	0	2	0.498	0.025	0	2	0.500	0.354	0	2	0.500	0.180	0	0	0.500	0.354	36	54	0.489	0.005	5	5	0.476	0.014	9	9	0.519	0.010	28	28	0.512	0.007	4	3	0.532	0.020	4	4	0.460	0.030	4	2	0.521	0.015	21	21
chrII	163989	G	A	0	2	0.498	0.025	0	2	0.500	0.354	0	2	0.500	0.180	0	0	0.500	0.354	32	48	0.489	0.005	3	3	0.476	0.014	9	9	0.519	0.010	31	23	0.512	0.007	3	5	0.532	0.020	2	3	0.460	0.030	2	2	0.521	0.015	21	23
chrII	164166	G	C	0	0	0.497	0.025	0	0	0.500	0.354	0	0	0.500	0.180	0	0	0.500	0.354	49	52	0.488	0.005	3	3	0.478	0.015	9	18	0.518	0.010	33	32	0.512	0.007	0	2	0.535	0.019	0	0	0.460	0.030	3	8	0.521	0.015	14	30
chrII	164378	T	C	0	4	0.498	0.025	0	0	0.500	0.354	0	2	0.500	0.181	0	0	0.500	0.354	60	63	0.488	0.005	13	7	0.478	0.015	17	23	0.519	0.010	32	23	0.510	0.007	6	7	0.533	0.020	5	5	0.464	0.030	11	15	0.521	0.015	30	27
chrII	164419	T	C	0	0	0.498	0.025	0	0	0.500	0.354	0	0	0.500	0.181	0	0	0.500	0.354	33	43	0.488	0.005	2	2	0.478	0.014	5	9	0.519	0.010	19	17	0.510	0.007	1	4	0.534	0.019	2	0	0.464	0.030	2	8	0.521	0.015	17	18
chrII	164828	C	T	3	0	0.498	0.025	0	0	0.500	0.354	0	0	0.500	0.181	0	0	0.500	0.354	37	49	0.487	0.005	0	9	0.478	0.015	10	8	0.519	0.010	22	30	0.509	0.007	7	5	0.532	0.019	2	2	0.465	0.030	0	1	0.522	0.015	21	28
chrII	164914	A	G	2	0	0.498	0.025	0	0	0.500	0.354	0	0	0.500	0.181	0	0	0.500	0.354	33	31	0.486	0.005	4	6	0.478	0.015	13	7	0.518	0.010	25	27	0.509	0.007	6	7	0.532	0.019	2	0	0.465	0.030	0	5	0.522	0.015	21	25
chrII	164995	T	G	1	0	0.498	0.025	0	0	0.500	0.354	0	0	0.500	0.181	0	0	0.500	0.354	26	34	0.486	0.005	2	2	0.478	0.015	5	3	0.518	0.010	15	23	0.509	0.007	0	2	0.532	0.019	0	1	0.467	0.030	1	1	0.522	0.015	10	14
chrII	165048	C	T	1	1	0.498	0.025	0	0	0.500	0.354	0	0	0.500	0.181	0	0	0.500	0.354	27	27	0.486	0.005	4	3	0.478	0.015	7	1	0.518	0.010	18	18	0.509	0.007	1	3	0.532	0.019	0	2	0.467	0.030	1	0	0.522	0.015	10	14
chrII	165107	A	G	1	1	0.498	0.025	0	0	0.500	0.354	0	0	0.500	0.181	0	0	0.500	0.354	33	28	0.486	0.005	6	2	0.478	0.015	7	4	0.518	0.010	21	26	0.509	0.007	0	5	0.532	0.019	0	1	0.467	0.030	5	1	0.522	0.015	13	13
chrII	165270	G	T	14	4	0.500	0.025	0	0	0.500	0.354	3	2	0.500	0.181	0	0	0.500	0.354	87	58	0.486	0.005	19	16	0.481	0.014	33	24	0.520	0.010	42	22	0.508	0.007	8	6	0.531	0.019	5	2	0.467	0.029	23	19	0.521	0.015	48	41
chrII	165525	G	A	1	0	0.500	0.025	0	0	0.500	0.354	0	0	0.500	0.181	0	0	0.500	0.354	48	46	0.486	0.005	9	4	0.481	0.014	14	18	0.520	0.010	35	25	0.509	0.007	5	1	0.531	0.019	2	4	0.467	0.029	8	5	0.521	0.015	27	28
chrII	165680	A	C	1	0	0.499	0.025	0	0	0.500	0.354	0	1	0.500	0.181	0	0	0.500	0.354	14	23	0.487	0.005	0	5	0.481	0.014	5	4	0.521	0.010	10	16	0.509	0.006	3	0	0.531	0.019	1	0	0.467	0.029	4	2	0.520	0.015	8	9
chrII	165729	T	C	1	0	0.499	0.025	1	0	0.500	0.354	0	2	0.500	0.181	0	0	0.500	0.354	18	22	0.487	0.005	0	8	0.481	0.014	10	4	0.521	0.010	10	18	0.509	0.006	6	4	0.533	0.019	1	4	0.467	0.029	4	5	0.520	0.015	9	8
chrII	165877	T	C	0	0	0.498	0.024	0	0	0.500	0.354	0	0	0.500	0.181	0	0	0.500	0.354	0	3	0.487	0.005	0	0	0.483	0.014	0	0	0.519	0.010	2	2	0.509	0.006	0	0	0.533	0.019	1	0	0.467	0.029	0	0	0.520	0.015	1	0
chrII	166019	T	C	0	0	0.501	0.025	0	0	0.500	0.354	0	0	0.500	0.181	0	0	0.500	0.354	10	9	0.487	0.005	0	2	0.482	0.014	4	2	0.520	0.010	14	3	0.507	0.006	0	4	0.531	0.019	0	0	0.467	0.029	4	3	0.520	0.015	6	4
chrII	166311	C	T	4	2	0.502	0.025	0	0	0.500	0.354	0	0	0.500	0.181	0	0	0.500	0.354	12	14	0.487	0.005	2	0	0.481	0.014	5	7	0.520	0.010	8	4	0.507	0.006	2	2	0.529	0.019	0	0	0.467	0.029	3	2	0.519	0.015	4	8
chrII	166544	G	A	0	2	0.501	0.025	0	0	0.500	0.354	0	0	0.500	0.181	0	0	0.500	0.354	15	31	0.487	0.005	5	7	0.481	0.014	10	7	0.520	0.010	17	17	0.506	0.006	0	8	0.529	0.019	4	8	0.467	0.029	8	0	0.519	0.015	8	10
chrII	166572	C	T	0	2	0.501	0.025	0	0	0.500	0.354	0	0	0.500	0.181	0	0	0.500	0.354	21	42	0.488	0.005	6	8	0.482	0.014	14	10	0.519	0.010	19	17	0.505	0.006	1	10	0.529	0.019	2	6	0.467	0.029	9	0	0.519	0.015	12	13
chrII	166703	G	A	3	2	0.501	0.025	0	0	0.500	0.354	0	0	0.500	0.181	0	0	0.500	0.354	19	29	0.488	0.005	1	4	0.482	0.014	6	9	0.519	0.010	13	19	0.505	0.006	5	1	0.529	0.019	0	1	0.467	0.029	6	3	0.519	0.015	8	18
chrII	166909	C	G	2	4	0.505	0.025	0	0	0.500	0.354	1	1	0.500	0.192	0	0	0.500	0.354	41	39	0.489	0.005	5	6	0.482	0.014	16	8	0.519	0.010	38	32	0.505	0.006	6	8	0.530	0.019	4	0	0.469	0.029	7	4	0.518	0.015	10	23
chrII	167174	A	G	2	0	0.505	0.025	0	0	0.500	0.354	0	0	0.500	0.193	0	0	0.500	0.354	47	38	0.489	0.005	11	8	0.482	0.014	16	11	0.519	0.010	23	31	0.505	0.007	3	9	0.530	0.019	2	6	0.469	0.029	3	6	0.518	0.015	16	25
chrII	167373	C	T	0	6	0.505	0.025	0	0	0.500	0.354	0	0	0.500	0.193	0	0	0.500	0.354	18	22	0.490	0.005	2	2	0.482	0.014	15	7	0.517	0.010	15	11	0.505	0.007	5	0	0.529	0.020	0	0	0.470	0.029	5	0	0.519	0.015	15	8
chrII	167426	G	A	0	0	0.505	0.025	0	0	0.500	0.354	0	0	0.500	0.193	0	0	0.500	0.354	17	20	0.489	0.005	0	2	0.481	0.014	8	2	0.519	0.010	13	14	0.505	0.007	1	0	0.529	0.020	0	0	0.467	0.029	2	0	0.519	0.015	15	6
chrII	167527	G	A	0	0	0.505	0.025	0	0	0.500	0.354	0	0	0.500	0.193	0	0	0.500	0.354	20	9	0.489	0.005	3	0	0.481	0.014	2	6	0.519	0.010	11	11	0.503	0.007	0	0	0.528	0.019	0	0	0.471	0.029	4	6	0.519	0.015	4	3
chrII	167897	A	G	0	0	0.502	0.026	0	0	0.500	0.354	0	0	0.500	0.193	0	0	0.500	0.354	20	17	0.488	0.005	4	1	0.482	0.014	6	2	0.519	0.010	11	9	0.504	0.007	2	1	0.529	0.019	2	0	0.471	0.029	3	2	0.517	0.015	7	2
chrII	168036	A	C	1	0	0.502	0.026	0	0	0.500	0.354	0	0	0.500	0.193	0	0	0.500	0.354	25	32	0.488	0.005	1	6	0.482	0.014	8	9	0.519	0.010	17	12	0.504	0.007	0	2	0.529	0.019	1	2	0.471	0.029	3	1	0.517	0.015	15	13
chrII	168065	T	C	4	1	0.502	0.026	0	0	0.500	0.354	0	0	0.500	0.193	0	0	0.500	0.354	35	44	0.489	0.005	10	7	0.482	0.014	9	13	0.520	0.010	21	22	0.503	0.007	1	3	0.529	0.019	4	4	0.471	0.029	7	1	0.516	0.015	21	22
chrII	168150	C	G	4	6	0.502	0.025	0	0	0.500	0.354	2	0	0.500	0.193	0	0	0.500	0.354	38	50	0.487	0.005	14	12	0.482	0.014	18	13	0.520	0.010	28	30	0.504	0.007	4	4	0.525	0.019	3	5	0.472	0.029	4	6	0.517	0.015	33	23
chrII	168194	G	A	9	10	0.502	0.025	0	0	0.500	0.354	2	0	0.500	0.193	0	0	0.500	0.354	51	69	0.487	0.005	21	16	0.482	0.014	34	15	0.520	0.010	39	39	0.504	0.007	6	8	0.525	0.019	3	4	0.472	0.029	13	10	0.517	0.015	28	24
chrII	168448	T	C	4	0	0.502	0.026	0	0	0.500	0.354	0	0	0.500	0.193	0	0	0.500	0.354	48	42	0.486	0.005	4	3	0.483	0.014	10	8	0.520	0.010	28	32	0.504	0.007	1	4	0.525	0.019	0	2	0.472	0.029	5	2	0.517	0.015	10	24
chrII	168467	T	G	3	0	0.502	0.026	0	0	0.500	0.354	0	0	0.500	0.193	0	0	0.500	0.354	54	38	0.486	0.005	3	0	0.483	0.014	10	7	0.520	0.010	24	36	0.504	0.007	1	3	0.525	0.019	0	1	0.472	0.029	5	2	0.517	0.015	5	17
chrII	168536	A	G	1	0	0.502	0.026	0	0	0.500	0.354	0	0	0.500	0.193	0	0	0.500	0.354	49	39	0.486	0.005	3	7	0.483	0.014	6	2	0.520	0.010	29	30	0.504	0.007	2	4	0.525	0.019	0	0	0.472	0.029	5	3	0.517	0.015	12	16
chrII	168653	G	A	2	2	0.502	0.026	0	0	0.500	0.354	0	2	0.500	0.207	0	0	0.500	0.354	34	33	0.486	0.005	6	3	0.484	0.014	7	7	0.519	0.010	29	16	0.504	0.007	4	4	0.525	0.019	0	2	0.472	0.029	3	4	0.518	0.015	12	23
chrII	168711	C	T	1	0	0.503	0.025	0	0	0.500	0.354	0	2	0.500	0.207	0	0	0.500	0.354	28	31	0.487	0.005	6	1	0.481	0.014	5	3	0.518	0.010	24	13	0.505	0.007	3	2	0.524	0.019	0	0	0.474	0.029	3	3	0.518	0.015	13	15
chrII	168731	A	G	1	1	0.503	0.025	0	0	0.500	0.354	0	0	0.500	0.207	0	0	0.500	0.354	34	32	0.487	0.005	5	1	0.481	0.014	5	2	0.518	0.010	26	11	0.505	0.007	0	2	0.524	0.019	0	0	0.474	0.029	4	3	0.518	0.015	12	14
chrII	168747	A	G	2	1	0.503	0.025	0	0	0.500	0.354	0	0	0.500	0.207	0	0	0.500	0.354	34	34	0.487	0.005	3	1	0.481	0.014	3	3	0.518	0.010	24	12	0.505	0.007	1	2	0.524	0.019	0	0	0.474	0.029	4	3	0.518	0.015	11	12
chrII	168775	A	T	2	1	0.503	0.025	0	0	0.500	0.354	0	0	0.500	0.207	0	0	0.500	0.354	37	36	0.487	0.005	5	0	0.481	0.014	5	5	0.518	0.010	32	14	0.505	0.007	3	2	0.524	0.019	0	0	0.474	0.029	4	2	0.518	0.015	10	14
chrII	168802	T	C	2	1	0.503	0.025	0	0	0.500	0.354	0	0	0.500	0.207	0	0	0.500	0.354	32	33	0.487	0.005	5	1	0.481	0.014	6	3	0.518	0.010	28	11	0.505	0.007	3	2	0.524	0.019	0	0	0.474	0.029	4	1	0.518	0.015	10	17
chrII	168980	C	T	3	0	0.503	0.025	0	0	0.500	0.354	0	2	0.500	0.207	0	0	0.500	0.354	39	56	0.487	0.005	2	14	0.481	0.014	10	6	0.518	0.010	36	23	0.505	0.007	9	2	0.524	0.019	3	3	0.474	0.029	10	1	0.518	0.015	37	25
chrII	169483	A	G	0	0	0.504	0.026	0	0	0.500	0.354	0	0	0.500	0.208	0	0	0.500	0.354	48	23	0.486	0.005	2	2	0.481	0.014	3	1	0.521	0.010	7	16	0.503	0.007	0	0	0.523	0.019	1	0	0.474	0.029	3	5	0.518	0.015	12	10
chrII	169496	G	C	0	0	0.504	0.026	0	0	0.500	0.354	0	0	0.500	0.208	0	0	0.500	0.354	48	29	0.486	0.005	2	2	0.481	0.014	3	1	0.521	0.010	11	19	0.503	0.007	1	0	0.523	0.019	2	0	0.474	0.029	5	7	0.518	0.015	17	13
chrII	169566	G	T	4	0	0.504	0.026	0	0	0.500	0.354	0	0	0.500	0.208	0	0	0.500	0.354	54	38	0.487	0.005	2	4	0.482	0.014	6	5	0.520	0.010	19	19	0.503	0.007	1	0	0.523	0.019	2	0	0.474	0.029	9	9	0.518	0.015	32	18
chrII	169589	A	G	5	1	0.504	0.026	0	0	0.500	0.354	0	0	0.500	0.208	0	0	0.500	0.354	62	45	0.487	0.005	2	6	0.482	0.014	7	8	0.520	0.010	21	21	0.503	0.007	2	5	0.523	0.019	0	1	0.474	0.029	10	7	0.518	0.015	43	23
chrII	169621	C	T	4	1	0.504	0.026	0	0	0.500	0.354	0	0	0.500	0.208	0	0	0.500	0.354	51	49	0.487	0.005	3	4	0.482	0.014	7	12	0.520	0.010	23	23	0.503	0.007	2	5	0.523	0.019	0	2	0.474	0.029	8	4	0.518	0.015	40	26
chrII	169820	G	T	8	4	0.505	0.026	0	0	0.500	0.354	2	2	0.500	0.208	0	0	0.500	0.354	82	97	0.486	0.005	9	8	0.481	0.014	26	15	0.520	0.010	29	32	0.502	0.007	13	8	0.521	0.019	2	6	0.473	0.028	16	15	0.517	0.015	39	35
chrII	169875	T	C	9	3	0.505	0.026	0	0	0.500	0.354	0	0	0.500	0.208	0	0	0.500	0.354	88	81	0.485	0.005	11	17	0.481	0.014	32	21	0.520	0.010	33	37	0.502	0.006	8	6	0.521	0.019	1	4	0.473	0.028	13	13	0.516	0.015	36	36
chrII	170167	C	G	0	0	0.506	0.026	0	0	0.500	0.354	0	0	0.500	0.208	0	0	0.500	0.354	17	9	0.486	0.005	2	0	0.481	0.014	3	2	0.520	0.010	10	10	0.502	0.006	2	0	0.521	0.019	1	1	0.472	0.028	0	0	0.514	0.015	12	8
chrII	170320	A	C	0	1	0.509	0.026	0	0	0.500	0.354	0	0	0.500	0.193	0	0	0.500	0.354	11	20	0.486	0.005	0	3	0.484	0.014	6	7	0.522	0.010	17	19	0.503	0.006	2	2	0.521	0.019	0	4	0.478	0.028	2	2	0.512	0.015	4	10
chrII	170442	T	C	0	2	0.509	0.026	0	0	0.500	0.354	0	0	0.500	0.193	0	0	0.500	0.354	20	25	0.486	0.005	5	1	0.484	0.014	5	8	0.523	0.010	16	18	0.503	0.006	2	0	0.522	0.019	0	4	0.478	0.028	4	1	0.512	0.015	16	16
chrII	170725	T	G	0	0	0.509	0.026	0	0	0.500	0.354	0	0	0.500	0.193	0	0	0.500	0.354	23	41	0.486	0.005	4	5	0.484	0.014	9	8	0.522	0.010	19	16	0.503	0.006	4	4	0.520	0.019	2	0	0.476	0.028	2	3	0.512	0.015	16	15
chrII	170790	T	C	0	2	0.509	0.026	0	0	0.500	0.354	0	0	0.500	0.193	0	0	0.500	0.354	41	40	0.487	0.005	1	7	0.483	0.014	6	11	0.524	0.010	28	19	0.504	0.006	4	4	0.520	0.019	3	0	0.476	0.028	7	2	0.512	0.015	15	14
chrII	171183	G	T	8	1	0.508	0.025	0	0	0.500	0.354	0	0	0.500	0.194	0	0	0.500	0.354	43	36	0.488	0.005	4	4	0.485	0.014	11	17	0.524	0.010	25	25	0.503	0.006	8	3	0.521	0.019	0	4	0.479	0.027	2	4	0.510	0.015	12	10
chrII	171254	A	G	5	1	0.508	0.025	0	0	0.500	0.354	0	0	0.500	0.194	0	0	0.500	0.354	35	25	0.488	0.005	2	2	0.485	0.014	4	10	0.524	0.010	31	24	0.503	0.006	2	2	0.521	0.019	0	2	0.479	0.027	0	3	0.510	0.015	16	7
chrII	171433	A	G	0	0	0.508	0.026	0	2	0.500	0.354	0	0	0.500	0.194	0	0	0.500	0.354	34	27	0.488	0.005	5	1	0.484	0.014	4	6	0.524	0.010	16	16	0.503	0.006	1	2	0.520	0.019	2	0	0.477	0.028	2	0	0.511	0.015	13	14
chrII	171570	A	G	4	4	0.510	0.025	0	0	0.500	0.354	0	0	0.500	0.182	0	0	0.500	0.354	79	57	0.489	0.005	9	17	0.487	0.014	21	23	0.525	0.010	24	36	0.502	0.006	3	5	0.523	0.019	0	6	0.479	0.027	8	10	0.509	0.015	26	28
chrII	171612	G	C	8	10	0.510	0.025	0	0	0.500	0.354	1	0	0.500	0.182	0	0	0.500	0.354	94	76	0.489	0.005	20	15	0.487	0.014	42	25	0.523	0.010	40	43	0.501	0.006	6	10	0.524	0.019	7	6	0.479	0.027	11	16	0.508	0.015	43	34
chrII	172028	G	C	1	1	0.510	0.025	0	0	0.500	0.354	0	0	0.500	0.182	0	0	0.500	0.354	93	83	0.489	0.005	12	15	0.487	0.014	31	19	0.523	0.010	43	50	0.500	0.006	6	4	0.524	0.019	7	6	0.479	0.027	16	9	0.506	0.015	49	47
chrII	172038	T	A	1	1	0.510	0.025	0	0	0.500	0.354	0	0	0.500	0.182	0	0	0.500	0.354	98	87	0.489	0.005	13	17	0.487	0.014	32	20	0.523	0.010	41	50	0.500	0.006	7	4	0.524	0.019	8	6	0.479	0.027	15	9	0.506	0.015	48	51
chrII	172113	T	C	4	4	0.510	0.025	0	0	0.500	0.354	0	0	0.500	0.182	0	0	0.500	0.354	71	87	0.489	0.005	3	19	0.487	0.014	16	25	0.523	0.010	40	38	0.500	0.006	13	7	0.524	0.019	5	3	0.479	0.027	13	10	0.506	0.015	31	37
chrII	172223	A	G	0	2	0.510	0.025	0	0	0.500	0.354	0	2	0.500	0.182	0	0	0.500	0.354	68	57	0.489	0.005	2	13	0.487	0.014	10	15	0.523	0.010	46	28	0.500	0.006	8	7	0.524	0.019	1	0	0.479	0.027	8	7	0.506	0.015	24	23
chrII	172245	C	T	0	0	0.510	0.025	0	0	0.500	0.354	0	2	0.500	0.182	0	0	0.500	0.354	66	50	0.489	0.005	5	6	0.487	0.014	11	11	0.523	0.010	36	21	0.500	0.006	5	2	0.524	0.019	1	0	0.479	0.027	7	6	0.506	0.015	26	19
chrII	172262	A	G	0	0	0.510	0.025	0	0	0.500	0.354	0	2	0.500	0.182	0	0	0.500	0.354	64	46	0.489	0.005	5	7	0.487	0.014	13	12	0.523	0.010	42	27	0.500	0.006	6	3	0.524	0.019	0	0	0.479	0.027	6	7	0.506	0.015	23	21
chrII	172346	A	T	0	2	0.513	0.025	0	0	0.500	0.354	0	0	0.500	0.182	0	0	0.500	0.354	34	33	0.488	0.005	1	0	0.488	0.014	2	6	0.524	0.010	24	18	0.500	0.006	5	3	0.521	0.019	1	0	0.478	0.027	1	4	0.509	0.015	14	19
chrII	172488	A	G	1	0	0.513	0.025	0	0	0.500	0.354	0	0	0.500	0.182	0	0	0.500	0.354	20	25	0.488	0.005	1	2	0.487	0.014	4	6	0.524	0.010	13	9	0.500	0.006	0	1	0.521	0.019	1	0	0.476	0.027	2	0	0.509	0.015	9	6
chrII	173028	T	C	0	3	0.513	0.025	0	0	0.500	0.354	0	0	0.500	0.182	0	0	0.500	0.354	42	52	0.488	0.005	4	6	0.487	0.014	22	19	0.524	0.010	26	29	0.498	0.006	7	4	0.524	0.019	3	2	0.478	0.027	4	7	0.507	0.015	21	20
chrII	173043	A	G	5	4	0.513	0.025	0	0	0.500	0.354	0	0	0.500	0.182	0	0	0.500	0.354	53	66	0.488	0.005	14	7	0.487	0.014	26	18	0.524	0.010	32	30	0.498	0.006	9	6	0.524	0.019	2	2	0.478	0.027	7	7	0.507	0.015	26	23
chrII	173340	T	C	4	3	0.511	0.025	1	0	0.500	0.354	0	0	0.500	0.194	0	0	0.500	0.354	64	73	0.487	0.005	5	5	0.484	0.014	19	20	0.526	0.010	35	39	0.499	0.006	5	5	0.522	0.019	0	6	0.481	0.027	6	5	0.508	0.015	28	34
chrII	173659	T	C	2	5	0.511	0.025	0	0	0.500	0.354	0	2	0.500	0.194	0	0	0.500	0.354	32	34	0.487	0.005	3	7	0.484	0.014	16	11	0.526	0.010	22	28	0.498	0.006	0	4	0.523	0.019	2	1	0.481	0.027	8	5	0.508	0.015	21	21
chrII	174030	G	A	4	6	0.509	0.025	0	0	0.500	0.354	2	0	0.500	0.194	0	0	0.500	0.354	38	54	0.485	0.005	6	8	0.482	0.014	22	11	0.525	0.010	28	33	0.498	0.006	5	5	0.520	0.019	2	5	0.484	0.027	6	5	0.509	0.015	26	26
chrII	174060	T	C	4	4	0.509	0.025	0	0	0.500	0.354	2	0	0.500	0.194	0	0	0.500	0.354	38	43	0.485	0.005	10	13	0.482	0.014	20	10	0.525	0.010	22	28	0.498	0.006	3	3	0.520	0.019	0	3	0.484	0.027	7	6	0.509	0.015	26	21
chrII	174535	C	T	2	0	0.510	0.026	0	0	0.500	0.354	0	2	0.500	0.182	0	0	0.500	0.354	20	30	0.485	0.005	2	5	0.484	0.014	20	13	0.525	0.010	22	27	0.498	0.006	0	0	0.520	0.019	1	2	0.487	0.027	6	2	0.510	0.015	20	19
chrII	174555	A	C	2	0	0.510	0.026	0	0	0.500	0.354	0	2	0.500	0.182	0	0	0.500	0.354	18	23	0.485	0.005	2	5	0.484	0.014	19	13	0.525	0.010	21	25	0.498	0.006	0	0	0.520	0.019	0	2	0.487	0.027	3	4	0.510	0.015	14	17
chrII	174597	A	G	1	0	0.510	0.026	0	0	0.500	0.354	0	1	0.500	0.182	0	0	0.500	0.354	15	18	0.485	0.005	0	4	0.484	0.014	7	6	0.525	0.010	8	15	0.498	0.006	0	2	0.520	0.019	0	0	0.487	0.027	1	2	0.510	0.015	8	14
chrII	174599	G	C	1	0	0.510	0.026	0	0	0.500	0.354	0	1	0.500	0.182	0	0	0.500	0.354	15	18	0.485	0.005	0	4	0.484	0.014	7	6	0.525	0.010	8	15	0.498	0.006	0	2	0.520	0.019	0	0	0.487	0.027	1	2	0.510	0.015	8	14
chrII	174685	A	G	0	0	0.510	0.026	0	0	0.500	0.354	0	0	0.500	0.182	0	0	0.500	0.354	2	2	0.484	0.005	0	0	0.483	0.014	0	0	0.524	0.010	3	3	0.499	0.006	0	0	0.521	0.019	0	0	0.487	0.027	0	0	0.510	0.015	0	1
chrII	174688	C	T	0	0	0.510	0.026	0	0	0.500	0.354	0	0	0.500	0.182	0	0	0.500	0.354	2	2	0.484	0.005	0	0	0.483	0.014	0	0	0.524	0.010	3	3	0.499	0.006	0	0	0.521	0.019	0	0	0.487	0.027	0	0	0.510	0.015	0	1
chrII	174758	A	G	0	1	0.510	0.026	0	0	0.500	0.354	0	0	0.500	0.182	0	0	0.500	0.354	2	3	0.484	0.005	0	0	0.483	0.014	0	0	0.524	0.010	5	3	0.499	0.006	0	0	0.521	0.019	0	0	0.487	0.027	0	1	0.510	0.015	1	2
chrII	174853	C	T	0	1	0.510	0.026	0	0	0.500	0.354	0	0	0.500	0.182	0	0	0.500	0.354	7	11	0.484	0.005	0	2	0.483	0.014	0	2	0.524	0.010	12	13	0.499	0.006	3	0	0.523	0.019	0	0	0.487	0.027	3	0	0.510	0.015	7	4
chrII	174871	A	T	0	1	0.510	0.026	0	0	0.500	0.354	0	0	0.500	0.182	0	0	0.500	0.354	7	17	0.484	0.005	1	4	0.483	0.014	0	3	0.525	0.010	11	12	0.500	0.006	3	1	0.523	0.019	0	0	0.487	0.027	3	1	0.510	0.015	11	6
chrII	174881	T	G	0	1	0.510	0.026	0	0	0.500	0.354	0	0	0.500	0.182	0	0	0.500	0.354	6	15	0.484	0.005	1	4	0.483	0.014	0	3	0.525	0.010	12	10	0.500	0.006	3	1	0.523	0.019	0	0	0.487	0.027	5	1	0.510	0.015	11	5
chrII	174882	T	C	0	1	0.510	0.026	0	0	0.500	0.354	0	0	0.500	0.182	0	0	0.500	0.354	6	15	0.484	0.005	1	4	0.483	0.014	0	3	0.525	0.010	12	10	0.500	0.006	3	1	0.523	0.019	0	0	0.487	0.027	5	1	0.510	0.015	11	5
chrII	175054	A	G	0	4	0.510	0.026	0	0	0.500	0.354	2	0	0.500	0.182	0	0	0.500	0.354	26	24	0.484	0.005	6	6	0.483	0.014	8	13	0.526	0.010	14	17	0.499	0.006	2	4	0.523	0.019	2	1	0.487	0.027	2	1	0.510	0.015	14	23
chrII	175109	T	A	3	6	0.510	0.026	0	0	0.500	0.354	2	0	0.500	0.182	0	0	0.500	0.354	39	30	0.485	0.005	7	3	0.485	0.014	7	12	0.525	0.010	21	24	0.498	0.006	3	1	0.523	0.019	2	3	0.487	0.027	2	2	0.508	0.015	16	25
chrII	175409	A	G	0	1	0.506	0.026	0	0	0.500	0.354	0	2	0.500	0.194	2	0	0.500	0.354	50	35	0.484	0.005	6	3	0.486	0.014	13	3	0.524	0.010	40	34	0.498	0.006	5	2	0.523	0.019	2	2	0.488	0.027	4	3	0.506	0.015	19	19
chrII	175439	G	A	0	0	0.506	0.026	0	0	0.500	0.354	0	2	0.500	0.194	2	0	0.500	0.354	45	33	0.484	0.005	7	4	0.486	0.014	12	1	0.524	0.010	42	37	0.498	0.006	4	1	0.523	0.019	4	2	0.488	0.027	3	2	0.506	0.015	18	22
[truncated: 40,898 more rows]
[truncated: 34 more columns]
