# Supplementary material for: Natural variants suppress mutations in hundreds of essential genes
Source: Mol Syst Biol. 2021 May 27;17(5):e10138. doi: 10.15252/msb.202010138 (PMC8156963; doi:10.15252/msb.202010138)
Supplement: Supplementary file 6 — Dataset EV4 [file MSB-17-e10138-s001.zip › seq_Y14282.xls]

#Chromosome	Location	Ref_allele	Alt_allele	TSQ739_Y14282_34.1_ref_count	TSQ739_Y14282_34.1_alt_count	TSQ739_Y14282_34.1_posterior_mean	TSQ739_Y14282_34.1_posterior_SD	TSQ739_Y14282_26.2_ref_count	TSQ739_Y14282_26.2_alt_count	TSQ739_Y14282_26.2_posterior_mean	TSQ739_Y14282_26.2_posterior_SD	TSQ739_Y14282_26.1_ref_count	TSQ739_Y14282_26.1_alt_count	TSQ739_Y14282_26.1_posterior_mean	TSQ739_Y14282_26.1_posterior_SD	TSQ2397_Y14282_34.2_ref_count	TSQ2397_Y14282_34.2_alt_count	TSQ2397_Y14282_34.2_posterior_mean	TSQ2397_Y14282_34.2_posterior_SD	TSQ2397_Y14282_34.1_ref_count	TSQ2397_Y14282_34.1_alt_count	TSQ2397_Y14282_34.1_posterior_mean	TSQ2397_Y14282_34.1_posterior_SD	TSQ2885x_Y14282_34.2_ref_count	TSQ2885x_Y14282_34.2_alt_count	TSQ2885x_Y14282_34.2_posterior_mean	TSQ2885x_Y14282_34.2_posterior_SD	SN851_Y14282_26.2_ref_count	SN851_Y14282_26.2_alt_count	SN851_Y14282_26.2_posterior_mean	SN851_Y14282_26.2_posterior_SD	SN851_Y14282_34.2_ref_count	SN851_Y14282_34.2_alt_count	SN851_Y14282_34.2_posterior_mean	SN851_Y14282_34.2_posterior_SD	SN851_Y14282_26.1_ref_count	SN851_Y14282_26.1_alt_count	SN851_Y14282_26.1_posterior_mean	SN851_Y14282_26.1_posterior_SD	TSQ739_Y14282_34.2_ref_count	TSQ739_Y14282_34.2_alt_count	TSQ739_Y14282_34.2_posterior_mean	TSQ739_Y14282_34.2_posterior_SD	SN851_Y14282_34.1_ref_count	SN851_Y14282_34.1_alt_count	SN851_Y14282_34.1_posterior_mean	SN851_Y14282_34.1_posterior_SD	TSQ1210_Y14282_26.2_ref_count	TSQ1210_Y14282_26.2_alt_count
chrI	1444	T	C	15	6	0.548	0.043	0	0	0.500	0.289	4	2	0.436	0.092	86	3	0.872	0.020	62	3	0.813	0.026	6	2	0.397	0.085	42	35	0.513	0.023	32	22	0.551	0.026	20	21	0.545	0.034	27	9	0.377	0.034	6	1	0.632	0.083	3	3
chrI	1451	C	T	14	10	0.548	0.043	0	0	0.500	0.289	4	2	0.436	0.092	81	3	0.872	0.020	64	3	0.813	0.026	7	2	0.397	0.085	39	33	0.513	0.023	26	22	0.551	0.026	19	20	0.545	0.034	25	14	0.377	0.034	6	1	0.632	0.083	3	3
chrI	1483	C	A	12	12	0.548	0.043	0	0	0.500	0.289	3	1	0.436	0.092	77	12	0.872	0.020	67	9	0.813	0.026	7	2	0.397	0.085	38	30	0.512	0.023	20	18	0.551	0.026	10	26	0.545	0.034	18	16	0.377	0.034	6	0	0.632	0.083	6	3
chrI	1491	C	T	12	12	0.548	0.043	0	0	0.500	0.289	2	1	0.436	0.092	84	12	0.872	0.020	72	11	0.813	0.026	7	2	0.397	0.085	40	31	0.512	0.023	19	19	0.551	0.026	9	24	0.545	0.034	20	16	0.377	0.034	6	0	0.632	0.083	6	3
chrI	1506	T	G	11	13	0.548	0.043	0	0	0.500	0.289	4	2	0.436	0.092	85	14	0.872	0.020	76	12	0.813	0.026	8	2	0.397	0.085	40	32	0.512	0.023	19	22	0.551	0.026	8	23	0.545	0.034	18	18	0.377	0.034	6	0	0.632	0.083	6	2
chrI	1518	T	C	11	13	0.548	0.043	0	0	0.500	0.289	4	2	0.436	0.092	78	14	0.872	0.020	76	12	0.813	0.026	10	2	0.397	0.085	41	31	0.512	0.023	19	21	0.551	0.026	9	22	0.545	0.034	18	18	0.377	0.034	5	0	0.632	0.083	6	2
chrI	1547	G	A	10	9	0.548	0.043	0	0	0.500	0.289	3	1	0.436	0.092	61	13	0.872	0.020	84	12	0.813	0.026	9	2	0.397	0.085	34	24	0.512	0.023	20	17	0.551	0.026	8	19	0.545	0.034	16	14	0.377	0.034	4	0	0.632	0.083	2	2
chrI	2029	T	C	21	18	0.547	0.043	2	1	0.500	0.289	5	15	0.436	0.092	90	16	0.872	0.020	62	14	0.813	0.026	4	6	0.397	0.085	74	70	0.512	0.023	67	52	0.551	0.026	35	32	0.545	0.034	22	44	0.377	0.034	9	6	0.632	0.083	7	7
chrI	2146	G	A	25	41	0.547	0.043	0	2	0.500	0.289	9	16	0.436	0.092	72	13	0.872	0.020	62	20	0.813	0.026	2	19	0.397	0.085	93	137	0.512	0.023	111	83	0.551	0.026	52	56	0.545	0.034	29	53	0.377	0.034	4	11	0.632	0.083	8	11
chrI	2223	T	A	15	31	0.547	0.043	0	0	0.500	0.289	3	10	0.436	0.092	79	19	0.872	0.020	62	27	0.813	0.026	0	11	0.397	0.085	70	84	0.512	0.023	63	69	0.551	0.026	26	39	0.545	0.034	15	40	0.377	0.034	1	4	0.632	0.083	6	8
chrI	2225	A	C	15	31	0.547	0.043	0	0	0.500	0.289	3	10	0.436	0.092	79	19	0.872	0.020	62	27	0.813	0.026	0	11	0.397	0.085	70	84	0.512	0.023	63	69	0.551	0.026	26	39	0.545	0.034	15	40	0.377	0.034	1	4	0.632	0.083	6	8
chrI	2243	C	G	15	21	0.547	0.043	0	0	0.500	0.289	5	4	0.436	0.092	72	16	0.872	0.020	59	24	0.813	0.026	2	10	0.397	0.085	64	62	0.512	0.023	48	46	0.551	0.026	26	23	0.545	0.034	18	30	0.377	0.034	1	1	0.632	0.083	4	5
chrI	2323	C	T	24	62	0.547	0.043	3	1	0.500	0.289	12	23	0.436	0.092	102	112	0.872	0.020	100	137	0.813	0.026	10	15	0.397	0.085	108	139	0.512	0.023	90	99	0.551	0.026	44	59	0.545	0.034	47	64	0.377	0.034	12	21	0.632	0.083	11	10
chrI	2331	A	C	18	68	0.547	0.043	2	2	0.500	0.289	6	24	0.436	0.092	99	108	0.872	0.020	91	132	0.813	0.026	10	15	0.397	0.085	73	173	0.512	0.023	50	133	0.551	0.026	32	72	0.545	0.034	34	73	0.377	0.034	9	21	0.632	0.083	1	19
chrI	2340	T	C	20	61	0.547	0.043	2	2	0.500	0.289	7	20	0.436	0.092	107	104	0.872	0.020	111	118	0.813	0.026	10	15	0.397	0.085	74	162	0.512	0.023	57	123	0.551	0.026	34	62	0.545	0.034	35	69	0.377	0.034	9	20	0.632	0.083	2	15
chrI	12786	T	A	21	14	0.520	0.019	0	3	0.500	0.164	18	7	0.414	0.031	132	33	0.522	0.009	154	42	0.565	0.009	5	9	0.484	0.036	69	70	0.458	0.009	61	49	0.505	0.011	43	26	0.465	0.015	19	40	0.496	0.017	10	4	0.543	0.043	8	8
chrI	12809	T	C	14	8	0.520	0.019	0	0	0.500	0.164	17	7	0.414	0.031	106	20	0.522	0.009	127	19	0.565	0.009	4	2	0.484	0.036	58	35	0.458	0.009	54	26	0.505	0.011	32	9	0.465	0.015	14	27	0.496	0.017	6	0	0.543	0.043	5	4
chrI	12810	T	C	14	8	0.520	0.019	0	0	0.500	0.164	17	7	0.414	0.031	106	20	0.522	0.009	127	19	0.565	0.009	4	2	0.484	0.036	58	35	0.458	0.009	54	26	0.505	0.011	32	9	0.465	0.015	14	27	0.496	0.017	6	0	0.543	0.043	5	4
chrI	12814	G	C	14	8	0.520	0.019	0	0	0.500	0.164	17	7	0.414	0.031	106	20	0.522	0.009	127	19	0.565	0.009	4	2	0.484	0.036	58	35	0.458	0.009	54	26	0.505	0.011	32	9	0.465	0.015	14	27	0.496	0.017	6	0	0.543	0.043	5	4
chrI	12821	T	C	16	11	0.522	0.019	0	1	0.500	0.156	21	10	0.413	0.030	121	26	0.523	0.009	143	36	0.564	0.009	3	4	0.486	0.035	64	56	0.461	0.009	59	41	0.508	0.011	41	23	0.463	0.015	16	32	0.497	0.016	7	5	0.544	0.041	5	8
chrI	24659	C	T	31	46	0.516	0.013	1	1	0.500	0.118	7	21	0.454	0.019	99	38	0.505	0.006	77	34	0.544	0.006	7	8	0.472	0.025	103	93	0.463	0.006	87	88	0.501	0.007	44	56	0.449	0.010	45	52	0.500	0.011	4	10	0.523	0.027	8	7
chrI	25340	C	A	0	23	0.515	0.013	0	2	0.500	0.118	0	6	0.447	0.018	0	81	0.504	0.006	0	64	0.544	0.006	0	2	0.468	0.025	0	78	0.464	0.006	0	66	0.502	0.007	0	26	0.452	0.010	0	23	0.500	0.011	0	1	0.527	0.027	0	2
chrI	25461	G	A	16	8	0.515	0.013	2	4	0.500	0.118	3	9	0.447	0.018	79	19	0.504	0.006	84	12	0.544	0.006	8	5	0.468	0.025	72	46	0.464	0.006	35	52	0.502	0.007	14	15	0.452	0.010	25	20	0.500	0.011	6	1	0.527	0.027	3	1
chrI	25464	G	A	16	8	0.515	0.013	2	4	0.500	0.118	3	9	0.447	0.018	79	19	0.504	0.006	84	12	0.544	0.006	8	5	0.468	0.025	72	46	0.464	0.006	35	52	0.502	0.007	14	15	0.452	0.010	25	20	0.500	0.011	6	1	0.527	0.027	3	1
chrI	25479	T	C	13	8	0.515	0.013	1	4	0.500	0.118	4	10	0.447	0.018	70	19	0.504	0.006	63	15	0.544	0.006	8	5	0.468	0.025	62	54	0.464	0.006	30	55	0.502	0.007	13	15	0.452	0.010	23	18	0.500	0.011	6	1	0.527	0.027	3	1
chrI	25488	G	A	11	9	0.515	0.013	4	1	0.500	0.118	10	2	0.447	0.018	23	49	0.504	0.006	16	52	0.544	0.006	5	8	0.468	0.025	57	52	0.464	0.006	57	20	0.502	0.007	15	11	0.452	0.010	19	18	0.500	0.011	1	4	0.527	0.027	1	3
chrI	25497	G	A	8	8	0.515	0.013	3	1	0.500	0.118	9	2	0.447	0.018	11	40	0.504	0.006	5	46	0.544	0.006	5	8	0.468	0.025	40	46	0.464	0.006	44	17	0.502	0.007	14	6	0.452	0.010	16	12	0.500	0.011	0	4	0.527	0.027	0	3
chrI	25506	C	T	4	4	0.515	0.013	3	0	0.500	0.118	7	0	0.447	0.018	8	17	0.504	0.006	4	21	0.544	0.006	5	3	0.468	0.025	31	16	0.464	0.006	33	8	0.502	0.007	9	7	0.452	0.010	12	5	0.500	0.011	0	1	0.527	0.027	0	3
chrI	25509	G	A	4	4	0.515	0.013	3	0	0.500	0.118	7	0	0.447	0.018	8	17	0.504	0.006	4	21	0.544	0.006	5	3	0.468	0.025	31	16	0.464	0.006	33	8	0.502	0.007	9	7	0.452	0.010	12	5	0.500	0.011	0	1	0.527	0.027	0	3
chrI	25512	T	G	4	4	0.515	0.013	3	0	0.500	0.118	7	0	0.447	0.018	8	17	0.504	0.006	4	21	0.544	0.006	5	3	0.468	0.025	31	16	0.464	0.006	33	8	0.502	0.007	9	7	0.452	0.010	12	5	0.500	0.011	0	1	0.527	0.027	0	3
chrI	25515	A	G	4	4	0.515	0.013	3	0	0.500	0.118	7	0	0.447	0.018	8	17	0.504	0.006	4	21	0.544	0.006	5	3	0.468	0.025	31	16	0.464	0.006	33	8	0.502	0.007	9	7	0.452	0.010	12	5	0.500	0.011	0	1	0.527	0.027	0	3
chrI	25536	G	A	0	8	0.515	0.013	0	0	0.500	0.118	0	1	0.447	0.018	0	38	0.504	0.006	0	35	0.544	0.006	0	3	0.468	0.025	3	19	0.464	0.006	0	23	0.502	0.007	0	6	0.452	0.010	0	3	0.500	0.011	0	1	0.527	0.027	0	2
chrI	25542	A	G	0	9	0.515	0.013	0	0	0.500	0.118	0	1	0.447	0.018	0	37	0.504	0.006	0	33	0.544	0.006	0	3	0.468	0.025	3	22	0.464	0.006	0	25	0.502	0.007	1	5	0.452	0.010	0	2	0.500	0.011	0	1	0.527	0.027	0	2
chrI	25560	G	A	0	7	0.515	0.013	0	0	0.500	0.118	0	1	0.447	0.018	0	36	0.504	0.006	0	27	0.544	0.006	0	1	0.468	0.025	7	23	0.464	0.006	0	30	0.502	0.007	0	5	0.452	0.010	0	1	0.500	0.011	0	0	0.527	0.027	0	1
chrI	25584	A	G	0	7	0.515	0.013	0	0	0.500	0.118	2	1	0.447	0.018	0	34	0.504	0.006	1	28	0.544	0.006	1	1	0.468	0.025	8	24	0.464	0.006	1	29	0.502	0.007	0	3	0.452	0.010	0	1	0.500	0.011	0	0	0.527	0.027	0	1
chrI	25611	G	A	1	7	0.515	0.013	0	0	0.500	0.118	2	1	0.447	0.018	6	30	0.504	0.006	2	26	0.544	0.006	1	1	0.468	0.025	16	19	0.464	0.006	7	23	0.502	0.007	2	2	0.452	0.010	1	1	0.500	0.011	0	0	0.527	0.027	0	0
chrI	25623	G	A	1	5	0.515	0.013	1	0	0.500	0.118	2	1	0.447	0.018	5	30	0.504	0.006	2	25	0.544	0.006	1	0	0.468	0.025	15	17	0.464	0.006	11	17	0.502	0.007	5	2	0.452	0.010	1	0	0.500	0.011	0	0	0.527	0.027	0	0
chrI	25653	G	T	6	0	0.512	0.012	1	0	0.500	0.118	4	0	0.447	0.018	0	0	0.505	0.006	0	2	0.544	0.006	2	0	0.466	0.024	14	2	0.464	0.006	17	0	0.500	0.007	14	0	0.452	0.010	5	0	0.501	0.010	0	0	0.532	0.026	0	0
chrI	25654	C	G	6	0	0.512	0.012	1	0	0.500	0.118	4	0	0.447	0.018	0	0	0.505	0.006	0	2	0.544	0.006	2	0	0.466	0.024	14	2	0.464	0.006	17	0	0.500	0.007	14	0	0.452	0.010	5	0	0.501	0.010	0	0	0.532	0.026	0	0
chrI	25656	G	A	6	0	0.512	0.012	1	0	0.500	0.118	4	0	0.447	0.018	0	0	0.505	0.006	0	2	0.544	0.006	2	0	0.466	0.024	14	2	0.464	0.006	17	0	0.500	0.007	14	0	0.452	0.010	5	0	0.501	0.010	0	0	0.532	0.026	0	0
chrI	25658	T	C	6	0	0.512	0.012	1	0	0.500	0.118	4	0	0.447	0.018	0	0	0.505	0.006	0	2	0.544	0.006	2	0	0.466	0.024	14	2	0.464	0.006	17	0	0.500	0.007	14	0	0.452	0.010	5	0	0.501	0.010	0	0	0.532	0.026	0	0
chrI	25659	T	C	6	0	0.512	0.012	1	0	0.500	0.118	4	0	0.447	0.018	0	0	0.505	0.006	0	2	0.544	0.006	2	0	0.466	0.024	14	2	0.464	0.006	17	0	0.500	0.007	14	0	0.452	0.010	5	0	0.501	0.010	0	0	0.532	0.026	0	0
chrI	25661	G	A	6	0	0.512	0.012	1	0	0.500	0.118	4	0	0.447	0.018	0	0	0.505	0.006	0	2	0.544	0.006	2	0	0.466	0.024	14	2	0.464	0.006	17	0	0.500	0.007	14	0	0.452	0.010	5	0	0.501	0.010	0	0	0.532	0.026	0	0
chrI	25872	G	C	0	13	0.512	0.012	0	3	0.500	0.118	0	5	0.447	0.018	0	0	0.505	0.006	0	0	0.544	0.006	0	5	0.466	0.024	0	26	0.464	0.006	0	28	0.500	0.007	0	26	0.452	0.010	0	14	0.501	0.010	0	0	0.532	0.026	0	5
chrI	26018	A	G	2	0	0.513	0.012	0	0	0.500	0.118	0	0	0.447	0.018	0	0	0.505	0.006	0	0	0.544	0.006	0	0	0.467	0.024	6	4	0.464	0.006	8	2	0.498	0.007	5	0	0.452	0.010	4	0	0.500	0.010	0	0	0.532	0.026	0	0
chrI	26058	T	C	0	1	0.513	0.012	0	0	0.500	0.118	0	0	0.447	0.018	0	0	0.505	0.006	0	0	0.544	0.006	0	0	0.467	0.024	3	0	0.464	0.006	1	3	0.498	0.007	0	0	0.452	0.010	0	2	0.500	0.010	0	0	0.532	0.026	0	0
chrI	26136	G	T	0	0	0.514	0.012	0	0	0.500	0.118	0	0	0.447	0.018	0	0	0.505	0.006	2	0	0.544	0.006	0	0	0.467	0.024	0	0	0.463	0.006	1	3	0.497	0.007	0	2	0.452	0.010	2	1	0.500	0.010	0	1	0.534	0.026	0	0
chrI	26160	G	T	0	0	0.514	0.012	0	0	0.500	0.118	0	0	0.447	0.018	0	2	0.505	0.006	0	3	0.544	0.006	0	0	0.467	0.024	5	0	0.463	0.006	8	0	0.497	0.007	6	0	0.452	0.010	3	0	0.500	0.010	1	0	0.534	0.026	1	0
chrI	26171	T	C	0	0	0.514	0.012	0	0	0.500	0.118	0	0	0.447	0.018	0	2	0.505	0.006	0	3	0.544	0.006	0	0	0.467	0.024	5	0	0.463	0.006	8	0	0.497	0.007	6	0	0.452	0.010	5	0	0.500	0.010	1	0	0.534	0.026	1	0
chrI	26172	G	A	0	0	0.514	0.012	0	0	0.500	0.118	0	0	0.447	0.018	0	2	0.505	0.006	0	3	0.544	0.006	0	0	0.467	0.024	5	0	0.463	0.006	8	0	0.497	0.007	6	0	0.452	0.010	5	0	0.500	0.010	1	0	0.534	0.026	1	0
chrI	26173	T	G	0	0	0.514	0.012	0	0	0.500	0.118	0	0	0.447	0.018	0	2	0.505	0.006	0	3	0.544	0.006	0	0	0.467	0.024	5	0	0.463	0.006	8	0	0.497	0.007	6	0	0.452	0.010	5	0	0.500	0.010	1	0	0.534	0.026	1	0
chrI	26203	G	C	12	0	0.514	0.012	0	0	0.500	0.118	9	0	0.447	0.018	0	11	0.505	0.006	0	6	0.544	0.006	2	0	0.467	0.024	20	0	0.463	0.006	28	0	0.497	0.007	24	0	0.452	0.010	15	0	0.500	0.010	3	0	0.534	0.026	3	0
chrI	26205	G	T	12	0	0.514	0.012	0	0	0.500	0.118	9	0	0.447	0.018	0	11	0.505	0.006	0	6	0.544	0.006	2	0	0.467	0.024	20	0	0.463	0.006	28	0	0.497	0.007	24	0	0.452	0.010	15	0	0.500	0.010	3	0	0.534	0.026	3	0
chrI	26214	T	A	16	0	0.514	0.012	1	0	0.500	0.118	15	0	0.447	0.018	1	18	0.505	0.006	0	13	0.544	0.006	7	0	0.467	0.024	36	0	0.463	0.006	41	0	0.497	0.007	35	0	0.452	0.010	27	0	0.500	0.010	5	0	0.534	0.026	5	0
chrI	26229	A	G	32	0	0.514	0.012	1	0	0.500	0.118	19	0	0.447	0.018	1	21	0.505	0.006	0	15	0.544	0.006	11	0	0.467	0.024	62	0	0.463	0.006	60	0	0.497	0.007	48	0	0.452	0.010	41	0	0.500	0.010	9	0	0.534	0.026	6	0
chrI	26232	G	A	32	0	0.514	0.012	1	0	0.500	0.118	19	0	0.447	0.018	1	21	0.505	0.006	0	15	0.544	0.006	11	0	0.467	0.024	62	0	0.463	0.006	60	0	0.497	0.007	48	0	0.452	0.010	41	0	0.500	0.010	9	0	0.534	0.026	6	0
chrI	26283	A	T	55	0	0.514	0.012	2	0	0.500	0.118	24	0	0.447	0.018	0	18	0.505	0.006	0	10	0.544	0.006	16	0	0.467	0.024	101	0	0.463	0.006	94	0	0.497	0.007	68	0	0.452	0.010	83	0	0.500	0.010	11	0	0.534	0.026	16	0
chrI	26412	G	C	0	9	0.514	0.012	0	0	0.500	0.118	0	3	0.447	0.018	0	0	0.505	0.006	0	0	0.544	0.006	0	5	0.467	0.024	0	30	0.463	0.006	0	24	0.497	0.007	0	21	0.452	0.010	0	18	0.501	0.010	0	1	0.534	0.026	0	3
chrI	26575	T	C	0	0	0.515	0.012	0	0	0.500	0.117	0	0	0.445	0.018	0	0	0.503	0.006	0	0	0.545	0.006	0	0	0.467	0.024	0	1	0.463	0.006	0	2	0.497	0.007	0	3	0.453	0.010	0	2	0.500	0.010	0	0	0.535	0.026	0	0
chrI	26576	C	T	0	0	0.515	0.012	0	0	0.500	0.117	0	0	0.445	0.018	0	0	0.503	0.006	0	0	0.545	0.006	0	0	0.467	0.024	0	1	0.463	0.006	0	2	0.497	0.007	0	3	0.453	0.010	0	2	0.500	0.010	0	0	0.535	0.026	0	0
chrI	26765	T	C	0	1	0.515	0.012	0	0	0.500	0.117	0	0	0.445	0.018	0	0	0.503	0.006	0	4	0.545	0.006	0	0	0.467	0.024	0	1	0.463	0.006	1	0	0.497	0.007	0	1	0.453	0.010	0	0	0.500	0.010	0	0	0.535	0.026	0	0
chrI	26766	G	A	0	1	0.515	0.012	0	0	0.500	0.117	0	0	0.445	0.018	0	0	0.503	0.006	0	4	0.545	0.006	0	0	0.467	0.024	0	1	0.463	0.006	1	0	0.497	0.007	0	1	0.453	0.010	0	0	0.500	0.010	0	0	0.535	0.026	0	0
chrI	26778	C	T	0	0	0.515	0.012	0	0	0.500	0.117	0	0	0.445	0.018	0	1	0.503	0.006	0	5	0.545	0.006	0	0	0.467	0.024	0	0	0.463	0.006	1	0	0.497	0.007	0	0	0.453	0.010	0	0	0.500	0.010	0	0	0.535	0.026	0	0
chrI	26793	A	G	0	1	0.515	0.012	0	0	0.500	0.117	0	0	0.445	0.018	0	1	0.503	0.006	0	6	0.545	0.006	0	0	0.467	0.024	0	2	0.463	0.006	1	0	0.497	0.007	0	1	0.453	0.010	0	1	0.500	0.010	0	0	0.535	0.026	0	0
chrI	26799	G	A	0	1	0.515	0.012	0	0	0.500	0.117	0	0	0.445	0.018	1	0	0.503	0.006	5	1	0.545	0.006	0	0	0.467	0.024	0	2	0.463	0.006	1	0	0.497	0.007	0	1	0.453	0.010	0	1	0.500	0.010	0	0	0.535	0.026	0	0
chrI	26835	G	A	0	1	0.514	0.012	0	0	0.500	0.115	0	0	0.445	0.018	0	1	0.503	0.006	0	6	0.545	0.006	0	0	0.467	0.024	0	1	0.462	0.006	1	0	0.496	0.007	0	0	0.452	0.010	0	1	0.497	0.010	0	0	0.533	0.026	0	0
chrI	26838	A	G	0	1	0.514	0.012	0	0	0.500	0.115	0	0	0.445	0.018	0	1	0.503	0.006	0	6	0.545	0.006	0	0	0.467	0.024	0	1	0.462	0.006	1	0	0.496	0.007	0	0	0.452	0.010	0	1	0.497	0.010	0	0	0.533	0.026	0	0
chrI	26839	A	G	0	1	0.514	0.012	0	0	0.500	0.115	0	0	0.445	0.018	0	1	0.503	0.006	0	6	0.545	0.006	0	0	0.467	0.024	0	1	0.462	0.006	1	0	0.496	0.007	0	0	0.452	0.010	0	1	0.497	0.010	0	0	0.533	0.026	0	0
chrI	26846	T	C	0	1	0.514	0.012	0	0	0.500	0.115	0	0	0.445	0.018	0	1	0.503	0.006	0	6	0.545	0.006	0	0	0.467	0.024	0	1	0.462	0.006	1	0	0.496	0.007	0	0	0.452	0.010	0	1	0.497	0.010	0	0	0.533	0.026	0	0
chrI	26847	G	A	0	1	0.514	0.012	0	0	0.500	0.115	0	0	0.445	0.018	0	1	0.503	0.006	0	6	0.545	0.006	0	0	0.467	0.024	0	1	0.462	0.006	1	0	0.496	0.007	0	0	0.452	0.010	0	1	0.497	0.010	0	0	0.533	0.026	0	0
chrI	26848	T	G	0	1	0.514	0.012	0	0	0.500	0.115	0	0	0.445	0.018	0	1	0.503	0.006	0	6	0.545	0.006	0	0	0.467	0.024	0	1	0.462	0.006	1	0	0.496	0.007	0	0	0.452	0.010	0	1	0.497	0.010	0	0	0.533	0.026	0	0
chrI	26872	G	A	0	0	0.514	0.012	0	0	0.500	0.115	0	0	0.445	0.018	0	0	0.503	0.006	0	3	0.545	0.006	0	0	0.467	0.024	3	0	0.462	0.006	0	0	0.496	0.007	0	1	0.452	0.010	0	0	0.497	0.010	0	0	0.533	0.026	0	0
chrI	26878	G	C	0	0	0.514	0.012	0	0	0.500	0.115	0	0	0.445	0.018	0	0	0.503	0.006	0	0	0.545	0.006	0	0	0.467	0.024	0	3	0.462	0.006	0	0	0.496	0.007	0	0	0.452	0.010	0	0	0.497	0.010	0	0	0.533	0.026	0	0
chrI	26880	G	T	0	0	0.514	0.012	0	0	0.500	0.115	0	0	0.445	0.018	0	0	0.503	0.006	0	0	0.545	0.006	0	0	0.467	0.024	0	3	0.462	0.006	0	0	0.496	0.007	0	0	0.452	0.010	0	0	0.497	0.010	0	0	0.533	0.026	0	0
chrI	26896	C	T	0	2	0.514	0.012	0	0	0.500	0.115	0	2	0.445	0.018	0	6	0.503	0.006	0	6	0.545	0.006	0	0	0.467	0.024	0	14	0.462	0.006	0	8	0.496	0.007	0	5	0.452	0.010	0	6	0.497	0.010	0	0	0.533	0.026	0	4
chrI	26900	T	C	0	2	0.514	0.012	0	0	0.500	0.115	0	2	0.445	0.018	0	6	0.503	0.006	0	6	0.545	0.006	0	0	0.467	0.024	0	14	0.462	0.006	0	8	0.496	0.007	0	5	0.452	0.010	0	6	0.497	0.010	0	0	0.533	0.026	0	4
chrI	26901	T	A	0	2	0.514	0.012	0	0	0.500	0.115	0	2	0.445	0.018	0	6	0.503	0.006	0	6	0.545	0.006	0	0	0.467	0.024	0	14	0.462	0.006	0	8	0.496	0.007	0	5	0.452	0.010	0	6	0.497	0.010	0	0	0.533	0.026	0	4
chrI	26923	C	G	0	2	0.514	0.012	0	0	0.500	0.115	0	3	0.445	0.018	0	15	0.503	0.006	0	16	0.545	0.006	0	0	0.467	0.024	0	19	0.462	0.006	0	9	0.496	0.007	0	7	0.452	0.010	0	6	0.497	0.010	0	0	0.533	0.026	0	4
chrI	26931	A	G	1	2	0.514	0.012	0	0	0.500	0.115	0	3	0.445	0.018	6	15	0.503	0.006	14	18	0.545	0.006	0	0	0.467	0.024	1	19	0.462	0.006	3	10	0.496	0.007	0	7	0.452	0.010	1	7	0.497	0.010	0	0	0.533	0.026	0	4
chrI	26937	G	T	2	0	0.514	0.012	0	0	0.500	0.115	3	0	0.445	0.018	8	7	0.503	0.006	11	7	0.545	0.006	0	0	0.467	0.024	19	0	0.462	0.006	10	0	0.496	0.007	5	2	0.452	0.010	6	1	0.497	0.010	0	0	0.533	0.026	4	0
chrI	26970	G	A	0	1	0.514	0.012	0	0	0.500	0.115	0	0	0.445	0.018	0	26	0.503	0.006	0	30	0.545	0.006	0	0	0.467	0.024	0	6	0.462	0.006	0	5	0.496	0.007	0	0	0.452	0.010	0	1	0.497	0.010	0	0	0.533	0.026	0	0
chrI	26973	A	G	0	1	0.514	0.012	0	0	0.500	0.115	0	0	0.445	0.018	0	26	0.503	0.006	0	30	0.545	0.006	0	0	0.467	0.024	0	6	0.462	0.006	0	5	0.496	0.007	0	0	0.452	0.010	0	1	0.497	0.010	0	0	0.533	0.026	0	0
chrI	26974	A	G	0	1	0.514	0.012	0	0	0.500	0.115	0	0	0.445	0.018	0	26	0.503	0.006	0	30	0.545	0.006	0	0	0.467	0.024	0	6	0.462	0.006	0	5	0.496	0.007	0	0	0.452	0.010	0	1	0.497	0.010	0	0	0.533	0.026	0	0
chrI	26981	T	C	0	1	0.514	0.012	0	0	0.500	0.115	0	0	0.445	0.018	0	36	0.503	0.006	0	40	0.545	0.006	0	0	0.467	0.024	0	10	0.462	0.006	0	9	0.496	0.007	0	2	0.452	0.010	0	2	0.497	0.010	0	0	0.533	0.026	0	0
chrI	26982	G	A	0	1	0.514	0.012	0	0	0.500	0.115	0	0	0.445	0.018	0	36	0.503	0.006	0	40	0.545	0.006	0	0	0.467	0.024	0	10	0.462	0.006	0	9	0.496	0.007	0	2	0.452	0.010	0	2	0.497	0.010	0	0	0.533	0.026	0	0
chrI	26983	T	G	0	1	0.514	0.012	0	0	0.500	0.115	0	0	0.445	0.018	0	36	0.503	0.006	0	40	0.545	0.006	0	0	0.467	0.024	0	10	0.462	0.006	0	9	0.496	0.007	0	2	0.452	0.010	0	2	0.497	0.010	0	0	0.533	0.026	0	0
chrI	27027	A	T	0	20	0.514	0.012	0	3	0.500	0.115	0	9	0.445	0.018	0	44	0.503	0.006	0	53	0.545	0.006	0	5	0.467	0.024	0	80	0.462	0.006	0	75	0.496	0.007	0	29	0.452	0.010	0	33	0.497	0.010	0	2	0.533	0.025	0	2
chrI	27031	C	T	0	20	0.514	0.012	0	3	0.500	0.115	0	9	0.445	0.018	0	44	0.503	0.006	0	53	0.545	0.006	0	5	0.467	0.024	0	80	0.462	0.006	0	75	0.496	0.007	0	29	0.452	0.010	0	33	0.497	0.010	0	2	0.533	0.025	0	2
chrI	27035	T	C	0	20	0.514	0.012	0	3	0.500	0.115	0	9	0.445	0.018	0	44	0.503	0.006	0	53	0.545	0.006	0	5	0.467	0.024	0	80	0.462	0.006	0	75	0.496	0.007	0	29	0.452	0.010	0	33	0.497	0.010	0	2	0.533	0.025	0	2
chrI	27036	G	A	0	20	0.514	0.012	0	3	0.500	0.115	0	9	0.445	0.018	0	44	0.503	0.006	0	53	0.545	0.006	0	5	0.467	0.024	0	80	0.462	0.006	0	75	0.496	0.007	0	29	0.452	0.010	0	33	0.497	0.010	0	2	0.533	0.025	0	2
chrI	27044	C	T	0	23	0.514	0.012	0	4	0.500	0.115	0	11	0.445	0.018	0	74	0.503	0.006	0	75	0.545	0.006	0	5	0.466	0.023	0	98	0.461	0.006	0	91	0.496	0.007	0	40	0.454	0.009	0	35	0.497	0.010	0	4	0.536	0.025	0	5
chrI	27060	A	T	0	23	0.514	0.012	0	4	0.500	0.115	0	12	0.445	0.018	0	54	0.503	0.006	0	50	0.545	0.006	0	4	0.466	0.023	0	102	0.461	0.006	0	87	0.496	0.007	0	42	0.454	0.009	0	38	0.497	0.010	0	3	0.536	0.025	0	5
chrI	27063	G	A	0	23	0.514	0.012	0	4	0.500	0.115	0	12	0.445	0.018	0	54	0.503	0.006	0	50	0.545	0.006	0	4	0.466	0.023	0	102	0.461	0.006	0	87	0.496	0.007	0	42	0.454	0.009	0	38	0.497	0.010	0	3	0.536	0.025	0	5
chrI	27072	A	G	0	19	0.514	0.012	1	4	0.500	0.115	1	11	0.445	0.018	8	53	0.503	0.006	9	44	0.545	0.006	0	4	0.466	0.023	6	94	0.461	0.006	6	67	0.496	0.007	3	40	0.454	0.009	0	32	0.497	0.010	1	4	0.536	0.025	2	5
chrI	27075	G	A	0	19	0.514	0.012	1	4	0.500	0.115	1	11	0.445	0.018	8	53	0.503	0.006	9	44	0.545	0.006	0	4	0.466	0.023	6	94	0.461	0.006	6	67	0.496	0.007	3	40	0.454	0.009	0	32	0.497	0.010	1	4	0.536	0.025	2	5
chrI	27080	C	T	0	17	0.514	0.012	0	4	0.500	0.115	1	11	0.445	0.018	2	53	0.503	0.006	2	44	0.545	0.006	0	4	0.466	0.023	4	93	0.461	0.006	2	67	0.496	0.007	1	39	0.454	0.009	0	32	0.497	0.010	1	4	0.536	0.025	2	5
chrI	27081	G	A	0	17	0.514	0.012	0	4	0.500	0.115	1	11	0.445	0.018	2	53	0.503	0.006	2	44	0.545	0.006	0	4	0.466	0.023	4	93	0.461	0.006	2	67	0.496	0.007	1	39	0.454	0.009	0	32	0.497	0.010	1	4	0.536	0.025	2	5
chrI	27084	G	A	0	17	0.514	0.012	0	4	0.500	0.115	1	11	0.445	0.018	2	53	0.503	0.006	2	44	0.545	0.006	0	4	0.466	0.023	4	93	0.461	0.006	2	67	0.496	0.007	1	39	0.454	0.009	0	32	0.497	0.010	1	4	0.536	0.025	2	5
chrI	27090	T	C	0	34	0.514	0.012	0	7	0.500	0.115	0	18	0.445	0.018	0	92	0.503	0.006	0	93	0.545	0.006	0	8	0.466	0.023	0	141	0.461	0.006	0	98	0.496	0.007	1	45	0.454	0.009	0	47	0.497	0.010	0	11	0.536	0.025	0	9
chrI	27099	T	C	6	39	0.514	0.012	0	7	0.500	0.115	3	17	0.445	0.018	14	126	0.503	0.006	9	121	0.545	0.006	3	9	0.466	0.023	31	153	0.461	0.006	26	105	0.496	0.007	24	53	0.454	0.009	12	47	0.497	0.010	0	12	0.536	0.025	4	9
chrI	27105	A	G	0	46	0.514	0.012	1	7	0.500	0.115	0	19	0.445	0.018	1	129	0.503	0.006	1	127	0.545	0.006	0	10	0.466	0.023	1	168	0.461	0.006	5	117	0.496	0.007	1	58	0.454	0.009	1	54	0.497	0.010	1	15	0.536	0.025	0	11
chrI	27126	T	C	0	52	0.514	0.012	0	4	0.500	0.115	0	27	0.445	0.018	0	136	0.503	0.006	0	136	0.545	0.006	0	13	0.466	0.023	0	192	0.461	0.006	0	139	0.496	0.007	0	53	0.454	0.009	0	55	0.497	0.010	0	17	0.536	0.025	0	14
chrI	27129	C	G	0	52	0.514	0.012	0	4	0.500	0.115	0	27	0.445	0.018	0	136	0.503	0.006	0	136	0.545	0.006	0	13	0.466	0.023	0	192	0.461	0.006	0	139	0.496	0.007	0	53	0.454	0.009	0	55	0.497	0.010	0	17	0.536	0.025	0	14
chrI	27210	A	G	35	54	0.514	0.012	0	6	0.500	0.115	19	22	0.445	0.018	80	92	0.503	0.006	94	95	0.545	0.006	15	11	0.466	0.023	110	134	0.461	0.006	86	95	0.496	0.007	38	57	0.454	0.009	57	52	0.497	0.010	11	11	0.536	0.025	13	7
chrI	27290	C	A	32	43	0.514	0.012	4	2	0.500	0.115	18	15	0.445	0.018	86	106	0.503	0.006	132	74	0.545	0.006	7	8	0.466	0.023	109	134	0.461	0.006	76	91	0.496	0.007	42	44	0.454	0.009	47	53	0.497	0.010	7	11	0.536	0.025	10	8
chrI	27356	T	C	35	26	0.514	0.012	0	1	0.500	0.115	17	8	0.445	0.018	110	82	0.503	0.006	125	71	0.545	0.006	4	6	0.466	0.023	92	89	0.461	0.006	68	61	0.496	0.007	45	33	0.454	0.009	29	26	0.497	0.010	9	4	0.536	0.025	12	3
chrI	27357	A	G	35	26	0.514	0.012	0	1	0.500	0.115	17	8	0.445	0.018	110	82	0.503	0.006	125	71	0.545	0.006	4	6	0.466	0.023	92	89	0.461	0.006	68	61	0.496	0.007	45	33	0.454	0.009	29	26	0.497	0.010	9	4	0.536	0.025	12	3
chrI	27667	A	G	8	13	0.514	0.012	0	2	0.500	0.114	5	2	0.445	0.018	99	64	0.503	0.006	92	59	0.545	0.006	5	4	0.466	0.023	43	98	0.461	0.006	44	61	0.496	0.007	23	27	0.454	0.009	18	18	0.497	0.010	0	1	0.536	0.025	5	3
chrI	27668	A	C	8	13	0.514	0.012	0	2	0.500	0.114	5	2	0.445	0.018	99	64	0.503	0.006	92	59	0.545	0.006	5	4	0.466	0.023	43	98	0.461	0.006	44	61	0.496	0.007	23	27	0.454	0.009	18	18	0.497	0.010	0	1	0.536	0.025	5	3
chrI	27804	C	A	18	16	0.513	0.012	2	0	0.500	0.114	7	10	0.446	0.018	68	53	0.502	0.006	65	45	0.545	0.006	10	5	0.465	0.023	52	71	0.461	0.006	36	48	0.495	0.007	25	29	0.454	0.009	22	12	0.497	0.010	4	2	0.536	0.025	2	4
chrI	27810	T	C	22	16	0.513	0.012	2	0	0.500	0.114	6	10	0.446	0.018	74	55	0.502	0.006	65	43	0.545	0.006	10	5	0.465	0.023	49	72	0.461	0.006	36	52	0.495	0.007	26	29	0.454	0.009	22	14	0.497	0.010	4	2	0.536	0.025	2	4
chrI	27823	C	T	22	17	0.513	0.012	0	0	0.500	0.114	5	10	0.446	0.018	73	58	0.502	0.006	70	42	0.545	0.006	11	5	0.465	0.023	48	72	0.461	0.006	34	49	0.495	0.007	22	32	0.454	0.009	23	15	0.497	0.010	4	3	0.536	0.025	4	3
chrI	27843	G	A	23	15	0.513	0.012	0	0	0.500	0.114	4	10	0.446	0.018	72	58	0.502	0.006	74	44	0.545	0.006	9	4	0.465	0.023	51	69	0.461	0.006	37	49	0.495	0.007	22	32	0.454	0.009	25	16	0.497	0.010	4	3	0.536	0.025	4	4
chrI	27848	C	T	25	15	0.513	0.012	0	0	0.500	0.114	2	10	0.446	0.018	68	57	0.502	0.006	75	44	0.545	0.006	7	4	0.465	0.023	50	71	0.461	0.006	35	52	0.495	0.007	23	33	0.454	0.009	27	16	0.497	0.010	2	3	0.536	0.025	4	4
chrI	27914	T	C	14	13	0.513	0.012	0	0	0.500	0.114	2	5	0.446	0.018	58	62	0.502	0.006	60	55	0.545	0.006	5	4	0.465	0.023	43	70	0.461	0.006	33	49	0.495	0.007	17	34	0.454	0.009	20	17	0.497	0.010	1	2	0.536	0.025	2	4
chrI	27948	A	G	11	11	0.513	0.012	0	0	0.500	0.114	3	4	0.446	0.018	56	56	0.502	0.006	59	58	0.545	0.006	2	8	0.465	0.023	39	55	0.461	0.006	26	38	0.495	0.007	18	22	0.454	0.009	16	14	0.497	0.010	3	2	0.536	0.025	2	3
chrI	27970	T	G	7	9	0.513	0.012	0	0	0.500	0.114	2	3	0.446	0.018	48	58	0.502	0.006	49	56	0.545	0.006	2	8	0.465	0.023	36	52	0.461	0.006	19	30	0.495	0.007	13	18	0.454	0.009	10	9	0.497	0.010	3	2	0.536	0.025	2	2
chrI	27983	T	A	8	9	0.513	0.012	0	0	0.500	0.114	2	3	0.446	0.018	55	64	0.502	0.006	62	62	0.545	0.006	2	8	0.465	0.023	36	51	0.461	0.006	24	27	0.495	0.007	13	20	0.454	0.009	11	6	0.497	0.010	4	2	0.536	0.025	2	1
chrI	27997	T	C	7	7	0.513	0.012	0	0	0.500	0.114	2	3	0.446	0.018	54	62	0.502	0.006	58	58	0.545	0.006	2	7	0.465	0.023	30	43	0.461	0.006	24	25	0.495	0.007	9	20	0.454	0.009	8	4	0.497	0.010	4	2	0.536	0.025	2	1
chrI	28007	G	C	7	6	0.513	0.012	0	0	0.500	0.114	2	2	0.446	0.018	53	60	0.502	0.006	60	53	0.545	0.006	2	7	0.465	0.023	31	40	0.461	0.006	21	23	0.495	0.007	9	18	0.454	0.009	8	3	0.497	0.010	3	2	0.536	0.025	2	1
chrI	28083	T	C	2	3	0.513	0.012	0	2	0.500	0.114	0	0	0.445	0.017	41	65	0.503	0.005	54	53	0.545	0.006	1	4	0.465	0.023	19	23	0.460	0.006	16	17	0.495	0.007	3	16	0.453	0.009	5	1	0.498	0.010	0	0	0.535	0.025	4	1
chrI	28117	G	C	1	3	0.513	0.012	0	4	0.500	0.114	2	0	0.445	0.017	55	50	0.503	0.005	70	58	0.545	0.006	2	2	0.465	0.023	15	27	0.460	0.006	9	11	0.495	0.007	3	11	0.453	0.009	2	3	0.498	0.010	0	0	0.535	0.025	4	0
chrI	28127	T	C	3	3	0.513	0.012	0	3	0.500	0.114	2	0	0.445	0.017	52	53	0.503	0.005	70	60	0.545	0.006	2	2	0.465	0.023	17	30	0.460	0.006	8	11	0.495	0.007	4	11	0.453	0.009	2	3	0.498	0.010	0	0	0.535	0.025	4	0
chrI	28321	G	A	3	4	0.513	0.012	0	0	0.500	0.114	4	3	0.445	0.017	58	76	0.503	0.005	71	87	0.545	0.006	6	3	0.465	0.023	20	41	0.460	0.006	24	23	0.495	0.007	8	14	0.453	0.009	14	9	0.498	0.010	2	0	0.535	0.025	3	3
chrI	28352	C	T	3	5	0.513	0.012	0	0	0.500	0.114	3	4	0.447	0.017	63	76	0.503	0.005	80	75	0.545	0.005	7	5	0.465	0.023	17	32	0.460	0.006	25	21	0.493	0.007	5	12	0.454	0.009	14	6	0.498	0.010	2	0	0.535	0.025	2	3
chrI	28384	G	C	1	7	0.513	0.012	2	0	0.500	0.114	8	4	0.447	0.017	65	65	0.503	0.005	90	73	0.545	0.005	5	5	0.465	0.023	20	32	0.460	0.006	26	23	0.493	0.007	11	21	0.454	0.009	11	8	0.498	0.010	0	0	0.535	0.025	2	4
chrI	28385	A	G	1	7	0.513	0.012	2	0	0.500	0.114	8	4	0.447	0.017	65	65	0.503	0.005	90	73	0.545	0.005	5	5	0.465	0.023	20	32	0.460	0.006	26	23	0.493	0.007	11	21	0.454	0.009	11	8	0.498	0.010	0	0	0.535	0.025	2	4
chrI	28433	G	A	2	5	0.513	0.012	2	0	0.500	0.114	5	5	0.447	0.017	68	90	0.503	0.005	97	80	0.545	0.005	1	7	0.465	0.023	21	34	0.460	0.006	27	24	0.493	0.007	13	19	0.454	0.009	15	10	0.498	0.010	0	0	0.535	0.025	0	3
chrI	28458	C	T	3	5	0.513	0.012	2	0	0.500	0.114	4	6	0.447	0.017	69	92	0.503	0.005	96	66	0.545	0.005	1	8	0.465	0.023	21	19	0.460	0.006	28	21	0.493	0.007	12	21	0.454	0.009	13	12	0.498	0.010	2	4	0.535	0.025	0	2
chrI	28517	A	G	2	2	0.513	0.012	0	0	0.500	0.114	3	3	0.447	0.017	55	75	0.503	0.005	65	58	0.545	0.005	0	4	0.465	0.023	19	20	0.460	0.006	21	16	0.493	0.007	6	14	0.454	0.009	7	10	0.498	0.010	2	6	0.534	0.025	0	2
chrI	28650	G	T	4	5	0.513	0.012	0	0	0.500	0.114	1	4	0.447	0.017	39	55	0.503	0.005	56	39	0.545	0.005	1	0	0.465	0.023	19	11	0.460	0.006	15	16	0.493	0.007	8	6	0.454	0.009	6	5	0.498	0.010	0	0	0.534	0.025	1	0
chrI	28684	A	G	2	6	0.513	0.012	0	0	0.500	0.114	3	3	0.447	0.017	57	56	0.503	0.005	56	38	0.545	0.005	1	0	0.465	0.023	22	8	0.460	0.006	15	14	0.493	0.007	5	5	0.454	0.009	7	6	0.498	0.010	0	0	0.534	0.025	2	2
chrI	28696	G	T	4	7	0.513	0.012	0	0	0.500	0.114	3	2	0.447	0.017	65	63	0.503	0.005	60	38	0.545	0.005	1	0	0.465	0.023	22	13	0.460	0.006	16	13	0.493	0.007	5	5	0.454	0.009	7	9	0.498	0.010	0	0	0.534	0.025	3	2
chrI	28844	C	T	8	7	0.512	0.012	0	0	0.500	0.114	2	10	0.445	0.017	51	63	0.503	0.005	68	62	0.545	0.005	1	2	0.465	0.023	19	34	0.460	0.006	18	22	0.494	0.007	6	7	0.454	0.009	9	13	0.498	0.010	2	0	0.535	0.025	2	1
chrI	28926	A	T	16	11	0.512	0.012	0	0	0.500	0.114	0	5	0.445	0.017	63	42	0.503	0.005	54	43	0.545	0.005	4	2	0.465	0.023	36	45	0.460	0.006	25	27	0.494	0.007	10	16	0.454	0.009	9	7	0.498	0.010	2	8	0.535	0.025	1	0
chrI	28975	G	A	12	12	0.512	0.012	0	0	0.500	0.114	0	0	0.445	0.017	58	40	0.503	0.005	60	36	0.545	0.005	4	0	0.465	0.023	30	40	0.460	0.006	29	27	0.494	0.007	11	13	0.454	0.009	8	6	0.498	0.010	1	8	0.535	0.025	0	0
chrI	29009	G	T	8	7	0.512	0.012	0	0	0.500	0.114	0	0	0.445	0.017	43	24	0.503	0.005	53	19	0.545	0.005	4	0	0.465	0.023	32	25	0.460	0.006	25	15	0.494	0.007	10	13	0.454	0.009	7	3	0.498	0.010	0	4	0.535	0.025	0	0
chrI	29093	A	T	5	4	0.512	0.012	0	0	0.500	0.114	0	8	0.445	0.017	49	46	0.503	0.005	83	37	0.545	0.005	2	1	0.465	0.023	35	24	0.460	0.006	19	19	0.494	0.007	8	4	0.454	0.009	11	4	0.498	0.010	0	2	0.535	0.025	2	3
chrI	29109	G	C	6	4	0.512	0.012	0	0	0.500	0.114	0	8	0.445	0.017	50	40	0.503	0.005	75	35	0.545	0.005	2	2	0.465	0.023	42	33	0.460	0.006	22	19	0.494	0.007	8	3	0.454	0.009	12	4	0.498	0.010	0	2	0.535	0.025	5	3
chrI	29118	C	T	7	4	0.512	0.012	0	0	0.500	0.114	0	8	0.445	0.017	47	41	0.503	0.005	73	39	0.545	0.005	2	1	0.465	0.023	39	34	0.460	0.006	21	18	0.494	0.007	6	3	0.454	0.009	12	5	0.498	0.010	0	3	0.535	0.025	5	3
chrI	29126	T	C	7	4	0.512	0.012	0	0	0.500	0.114	0	8	0.445	0.017	48	40	0.503	0.005	73	40	0.545	0.005	2	1	0.465	0.023	39	35	0.460	0.006	23	18	0.494	0.007	6	5	0.454	0.009	10	6	0.498	0.010	0	2	0.535	0.025	5	3
chrI	29131	A	G	7	4	0.512	0.012	0	0	0.500	0.114	0	7	0.445	0.017	48	41	0.503	0.005	73	42	0.545	0.005	2	1	0.465	0.023	37	35	0.460	0.006	23	18	0.494	0.007	7	4	0.454	0.009	10	6	0.498	0.010	0	2	0.535	0.025	5	3
chrI	29154	G	A	7	5	0.513	0.012	0	0	0.500	0.112	1	7	0.443	0.017	52	37	0.502	0.005	64	38	0.545	0.005	0	1	0.465	0.023	33	33	0.460	0.006	27	11	0.494	0.007	9	4	0.455	0.009	14	8	0.498	0.010	0	3	0.535	0.025	4	1
chrI	29180	T	C	8	6	0.513	0.012	0	0	0.500	0.112	1	6	0.443	0.017	46	27	0.502	0.005	46	23	0.545	0.005	0	1	0.465	0.023	25	31	0.460	0.006	18	10	0.494	0.007	7	5	0.455	0.009	14	8	0.498	0.010	0	3	0.535	0.025	5	1
chrI	29217	T	C	5	1	0.513	0.012	0	2	0.500	0.112	1	1	0.443	0.017	46	18	0.502	0.005	42	18	0.545	0.005	0	0	0.465	0.023	24	10	0.460	0.006	16	6	0.494	0.007	5	3	0.455	0.009	11	8	0.498	0.010	0	1	0.535	0.025	1	0
chrI	29226	C	T	5	1	0.513	0.012	0	2	0.500	0.112	1	1	0.443	0.017	53	18	0.502	0.005	44	19	0.545	0.005	0	0	0.465	0.023	24	10	0.460	0.006	17	6	0.494	0.007	5	4	0.455	0.009	12	8	0.498	0.010	0	1	0.535	0.025	1	0
chrI	29227	A	G	5	1	0.513	0.012	0	2	0.500	0.112	1	1	0.443	0.017	53	18	0.502	0.005	44	19	0.545	0.005	0	0	0.465	0.023	24	10	0.460	0.006	17	6	0.494	0.007	5	4	0.455	0.009	12	8	0.498	0.010	0	1	0.535	0.025	1	0
chrI	29282	C	T	2	4	0.513	0.012	0	0	0.500	0.112	3	1	0.443	0.017	23	2	0.502	0.005	40	4	0.545	0.005	0	0	0.463	0.023	14	6	0.460	0.006	7	9	0.494	0.007	3	1	0.455	0.009	5	2	0.498	0.010	0	0	0.535	0.025	0	0
chrI	29322	G	C	2	3	0.513	0.012	0	0	0.500	0.112	3	3	0.443	0.017	44	18	0.502	0.005	66	12	0.545	0.005	0	1	0.463	0.023	30	11	0.460	0.006	13	12	0.494	0.007	6	8	0.455	0.009	11	3	0.498	0.010	0	0	0.535	0.025	1	0
chrI	29352	T	C	4	1	0.513	0.012	0	0	0.500	0.112	2	3	0.443	0.017	41	22	0.502	0.005	53	17	0.545	0.005	2	5	0.463	0.023	31	16	0.460	0.006	22	10	0.494	0.007	7	8	0.455	0.009	12	6	0.498	0.010	0	2	0.535	0.025	3	2
chrI	29354	T	A	4	1	0.513	0.012	0	0	0.500	0.112	2	3	0.443	0.017	41	22	0.502	0.005	53	17	0.545	0.005	2	5	0.463	0.023	31	16	0.460	0.006	22	10	0.494	0.007	7	8	0.455	0.009	12	6	0.498	0.010	0	2	0.535	0.025	3	2
chrI	29374	C	T	5	2	0.513	0.012	0	0	0.500	0.112	2	1	0.443	0.017	52	24	0.502	0.005	57	25	0.545	0.005	2	6	0.463	0.023	36	20	0.459	0.006	20	11	0.495	0.007	9	10	0.455	0.009	12	7	0.498	0.010	0	3	0.535	0.025	3	2
chrI	29397	T	C	6	2	0.513	0.012	0	0	0.500	0.112	2	0	0.443	0.017	62	22	0.502	0.005	65	21	0.545	0.005	2	2	0.463	0.023	37	18	0.459	0.006	19	9	0.495	0.007	10	9	0.455	0.009	13	7	0.498	0.010	0	4	0.535	0.025	4	2
chrI	29400	C	T	6	2	0.513	0.012	0	0	0.500	0.112	2	0	0.443	0.017	62	22	0.502	0.005	65	21	0.545	0.005	2	2	0.463	0.023	37	18	0.459	0.006	19	9	0.495	0.007	10	9	0.455	0.009	13	7	0.498	0.010	0	4	0.535	0.025	4	2
chrI	29402	A	T	6	2	0.513	0.012	0	0	0.500	0.112	2	0	0.443	0.017	62	22	0.502	0.005	65	21	0.545	0.005	2	2	0.463	0.023	37	18	0.459	0.006	19	9	0.495	0.007	10	9	0.455	0.009	13	7	0.498	0.010	0	4	0.535	0.025	4	2
chrI	29440	G	T	8	4	0.513	0.012	0	0	0.500	0.112	11	3	0.443	0.017	59	21	0.502	0.005	51	20	0.545	0.005	2	2	0.463	0.023	31	17	0.459	0.006	14	5	0.495	0.007	9	6	0.455	0.009	8	4	0.498	0.010	0	4	0.535	0.025	2	3
chrI	29441	C	T	8	4	0.513	0.012	0	0	0.500	0.112	11	3	0.443	0.017	59	21	0.502	0.005	51	20	0.545	0.005	2	2	0.463	0.023	31	17	0.459	0.006	14	5	0.495	0.007	9	6	0.455	0.009	8	4	0.498	0.010	0	4	0.535	0.025	2	3
chrI	29449	A	G	11	5	0.513	0.012	0	0	0.500	0.112	11	3	0.443	0.017	59	21	0.502	0.005	56	20	0.545	0.005	2	2	0.463	0.023	34	17	0.459	0.006	14	5	0.495	0.007	10	6	0.455	0.009	5	4	0.498	0.010	0	4	0.535	0.025	2	3
chrI	29459	C	T	10	5	0.513	0.012	0	0	0.500	0.112	11	3	0.443	0.017	56	19	0.502	0.005	55	18	0.545	0.005	2	2	0.463	0.023	34	17	0.459	0.006	15	4	0.495	0.007	7	5	0.455	0.009	5	4	0.498	0.010	0	4	0.535	0.025	1	3
chrI	29463	A	C	10	5	0.513	0.012	0	0	0.500	0.112	11	3	0.443	0.017	56	19	0.502	0.005	55	18	0.545	0.005	2	2	0.463	0.023	34	17	0.459	0.006	15	4	0.495	0.007	7	5	0.455	0.009	5	4	0.498	0.010	0	4	0.535	0.025	1	3
chrI	29464	A	G	10	5	0.513	0.012	0	0	0.500	0.112	11	3	0.443	0.017	56	19	0.502	0.005	55	18	0.545	0.005	2	2	0.463	0.023	34	17	0.459	0.006	15	4	0.495	0.007	7	5	0.455	0.009	5	4	0.498	0.010	0	4	0.535	0.025	1	3
chrI	29476	A	G	10	5	0.513	0.012	0	0	0.500	0.112	12	5	0.443	0.017	65	31	0.502	0.005	69	33	0.545	0.005	2	2	0.463	0.023	36	27	0.459	0.006	16	10	0.495	0.007	11	10	0.455	0.009	7	4	0.498	0.010	0	4	0.535	0.025	2	3
chrI	29508	T	C	11	6	0.513	0.012	0	0	0.500	0.112	9	7	0.443	0.017	52	35	0.502	0.005	68	41	0.545	0.005	0	0	0.463	0.023	41	21	0.459	0.006	14	17	0.495	0.007	12	11	0.455	0.009	6	3	0.498	0.010	0	3	0.535	0.025	1	2
chrI	29522	T	A	9	6	0.513	0.012	0	0	0.500	0.112	9	7	0.443	0.017	42	35	0.502	0.005	53	41	0.545	0.005	0	0	0.463	0.023	35	22	0.459	0.006	17	20	0.495	0.007	13	8	0.455	0.009	6	2	0.498	0.010	0	0	0.535	0.025	1	2
chrI	29530	C	T	8	5	0.513	0.012	0	0	0.500	0.112	6	7	0.443	0.017	38	31	0.502	0.005	50	38	0.545	0.005	0	0	0.463	0.023	31	21	0.459	0.006	15	19	0.495	0.007	10	8	0.455	0.009	5	2	0.498	0.010	0	0	0.535	0.025	1	2
chrI	29554	G	A	6	5	0.513	0.012	0	0	0.500	0.112	5	7	0.443	0.017	37	28	0.502	0.005	52	36	0.545	0.005	0	0	0.463	0.023	25	17	0.459	0.006	14	19	0.495	0.007	11	6	0.455	0.009	5	1	0.498	0.010	0	0	0.535	0.025	1	1
chrI	29564	T	C	8	5	0.513	0.012	0	0	0.500	0.112	5	8	0.443	0.017	30	29	0.502	0.005	50	41	0.545	0.005	0	0	0.463	0.023	27	18	0.459	0.006	14	20	0.495	0.007	11	6	0.455	0.009	5	1	0.498	0.010	0	0	0.535	0.025	0	1
chrI	29666	C	A	3	6	0.513	0.012	0	0	0.500	0.112	0	0	0.443	0.017	36	25	0.503	0.005	40	30	0.544	0.005	0	1	0.463	0.023	20	18	0.459	0.006	13	5	0.496	0.007	5	3	0.457	0.009	3	6	0.498	0.010	0	0	0.535	0.025	2	0
chrI	29693	G	A	3	5	0.513	0.012	0	0	0.500	0.112	1	0	0.443	0.017	41	35	0.503	0.005	49	32	0.544	0.005	0	1	0.463	0.023	19	14	0.459	0.006	12	6	0.496	0.007	3	3	0.457	0.009	2	6	0.498	0.010	0	0	0.535	0.025	2	0
chrI	29713	T	A	2	3	0.513	0.012	0	1	0.500	0.112	4	1	0.443	0.017	38	39	0.503	0.005	45	33	0.544	0.005	0	2	0.463	0.023	18	19	0.459	0.006	9	6	0.496	0.007	2	2	0.457	0.009	2	7	0.498	0.010	0	2	0.535	0.025	2	0
chrI	29746	T	C	4	1	0.513	0.012	0	1	0.500	0.112	4	1	0.443	0.017	41	42	0.503	0.005	42	43	0.544	0.005	0	2	0.463	0.023	20	17	0.459	0.006	8	9	0.496	0.007	2	4	0.457	0.009	4	5	0.498	0.010	2	2	0.535	0.025	3	0
chrI	29758	C	T	4	1	0.513	0.012	0	1	0.500	0.112	4	1	0.443	0.017	38	36	0.503	0.005	36	37	0.544	0.005	0	1	0.463	0.023	18	12	0.459	0.006	7	6	0.496	0.007	2	4	0.457	0.009	4	2	0.498	0.010	2	2	0.535	0.025	1	0
chrI	29759	T	C	4	1	0.513	0.012	0	1	0.500	0.112	4	1	0.443	0.017	38	36	0.503	0.005	36	37	0.544	0.005	0	1	0.463	0.023	18	12	0.459	0.006	7	6	0.496	0.007	2	4	0.457	0.009	4	2	0.498	0.010	2	2	0.535	0.025	1	0
chrI	29761	G	T	4	1	0.513	0.012	0	1	0.500	0.112	4	1	0.443	0.017	38	36	0.503	0.005	36	37	0.544	0.005	0	1	0.463	0.023	18	12	0.459	0.006	7	6	0.496	0.007	2	4	0.457	0.009	4	2	0.498	0.010	2	2	0.535	0.025	1	0
chrI	29762	T	G	4	1	0.513	0.012	0	1	0.500	0.112	4	1	0.443	0.017	38	36	0.503	0.005	36	37	0.544	0.005	0	1	0.463	0.023	18	12	0.459	0.006	7	6	0.496	0.007	2	4	0.457	0.009	4	2	0.498	0.010	2	2	0.535	0.025	1	0
chrI	29765	C	T	4	1	0.513	0.012	0	1	0.500	0.112	4	1	0.443	0.017	38	36	0.503	0.005	36	37	0.544	0.005	0	1	0.463	0.023	18	12	0.459	0.006	7	6	0.496	0.007	2	4	0.457	0.009	4	2	0.498	0.010	2	2	0.535	0.025	1	0
chrI	29767	T	C	4	1	0.513	0.012	0	1	0.500	0.112	4	1	0.443	0.017	38	36	0.503	0.005	36	37	0.544	0.005	0	1	0.463	0.023	18	12	0.459	0.006	7	6	0.496	0.007	2	4	0.457	0.009	4	2	0.498	0.010	2	2	0.535	0.025	1	0
chrI	29778	G	A	4	1	0.513	0.012	0	1	0.500	0.112	2	1	0.443	0.017	37	38	0.503	0.005	41	38	0.544	0.005	0	1	0.463	0.023	20	12	0.460	0.006	7	6	0.496	0.007	2	4	0.457	0.009	5	2	0.499	0.010	2	2	0.535	0.025	1	0
chrI	29782	A	T	4	1	0.513	0.012	0	1	0.500	0.112	2	1	0.443	0.017	37	38	0.503	0.005	41	38	0.544	0.005	0	1	0.463	0.023	20	12	0.460	0.006	7	6	0.496	0.007	2	4	0.457	0.009	5	2	0.499	0.010	2	2	0.535	0.025	1	0
chrI	29787	G	A	3	1	0.513	0.012	0	1	0.500	0.112	1	1	0.443	0.017	39	37	0.503	0.005	37	32	0.544	0.005	0	1	0.463	0.023	21	12	0.460	0.006	6	5	0.496	0.007	2	4	0.457	0.009	5	2	0.499	0.010	0	2	0.535	0.025	1	0
chrI	29817	G	A	4	1	0.513	0.012	0	1	0.500	0.112	0	0	0.443	0.017	41	34	0.503	0.005	36	43	0.544	0.005	0	0	0.463	0.023	21	4	0.460	0.006	11	7	0.496	0.007	4	4	0.457	0.009	8	1	0.499	0.010	0	0	0.535	0.025	1	0
chrI	29875	T	G	2	1	0.513	0.012	0	0	0.500	0.112	2	0	0.443	0.017	45	20	0.503	0.005	37	32	0.544	0.005	0	0	0.463	0.023	17	8	0.460	0.006	15	4	0.496	0.007	3	6	0.457	0.009	9	2	0.499	0.010	0	0	0.535	0.025	1	0
chrI	29908	C	T	1	2	0.512	0.012	0	0	0.500	0.112	2	0	0.443	0.017	37	26	0.503	0.005	44	33	0.544	0.005	0	0	0.462	0.023	14	12	0.460	0.006	14	3	0.495	0.006	1	4	0.458	0.009	8	1	0.499	0.010	0	0	0.533	0.024	1	0
chrI	29911	A	G	1	2	0.512	0.012	0	0	0.500	0.112	2	0	0.443	0.017	37	26	0.503	0.005	44	33	0.544	0.005	0	0	0.462	0.023	14	12	0.460	0.006	14	3	0.495	0.006	1	4	0.458	0.009	8	1	0.499	0.010	0	0	0.533	0.024	1	0
chrI	30004	T	C	3	3	0.512	0.012	0	1	0.500	0.112	1	4	0.443	0.017	53	46	0.503	0.005	65	31	0.544	0.005	0	0	0.462	0.023	25	12	0.460	0.006	6	7	0.495	0.006	4	2	0.458	0.009	9	2	0.499	0.010	0	0	0.533	0.024	1	0
chrI	30006	T	C	3	3	0.512	0.012	0	1	0.500	0.112	1	4	0.443	0.017	53	46	0.503	0.005	65	31	0.544	0.005	0	0	0.462	0.023	25	12	0.460	0.006	6	7	0.495	0.006	4	2	0.458	0.009	9	2	0.499	0.010	0	0	0.533	0.024	1	0
chrI	30051	C	T	4	3	0.512	0.012	0	0	0.500	0.112	1	7	0.441	0.017	71	67	0.503	0.005	69	49	0.544	0.005	0	0	0.462	0.023	25	20	0.461	0.006	11	13	0.495	0.006	12	2	0.458	0.009	7	3	0.502	0.010	0	0	0.533	0.024	1	0
chrI	30066	T	A	5	7	0.512	0.012	0	0	0.500	0.112	2	5	0.441	0.017	54	56	0.503	0.005	53	44	0.544	0.005	0	0	0.462	0.023	15	16	0.461	0.006	10	12	0.495	0.006	11	2	0.458	0.009	7	4	0.502	0.010	0	0	0.533	0.024	1	0
chrI	30071	G	A	4	7	0.512	0.012	0	0	0.500	0.112	2	4	0.441	0.017	56	47	0.503	0.005	54	42	0.544	0.005	0	0	0.462	0.023	16	16	0.461	0.006	10	11	0.495	0.006	12	2	0.458	0.009	7	4	0.502	0.010	0	0	0.533	0.024	1	0
chrI	30091	A	G	3	8	0.512	0.012	0	0	0.500	0.112	2	5	0.441	0.017	45	49	0.503	0.005	52	39	0.544	0.005	0	0	0.462	0.023	14	13	0.461	0.006	12	11	0.495	0.006	13	2	0.458	0.009	4	4	0.502	0.010	0	0	0.533	0.024	2	0
chrI	30153	G	A	6	7	0.512	0.012	0	0	0.500	0.112	2	3	0.441	0.017	38	39	0.503	0.005	45	32	0.544	0.005	0	0	0.462	0.023	15	20	0.461	0.006	16	9	0.495	0.006	17	7	0.458	0.009	2	3	0.502	0.010	0	0	0.533	0.024	3	0
chrI	30204	A	G	8	5	0.511	0.012	0	0	0.500	0.111	4	5	0.441	0.017	47	62	0.503	0.005	56	53	0.544	0.005	2	1	0.462	0.023	20	34	0.461	0.006	22	19	0.496	0.006	13	12	0.458	0.009	9	7	0.502	0.010	1	0	0.533	0.024	2	0
chrI	30209	T	A	8	5	0.511	0.012	0	0	0.500	0.111	4	5	0.441	0.017	47	62	0.503	0.005	56	53	0.544	0.005	2	1	0.462	0.023	20	35	0.461	0.006	23	21	0.496	0.006	13	13	0.458	0.009	9	8	0.502	0.010	1	0	0.533	0.024	2	0
chrI	30220	G	A	8	5	0.511	0.012	0	0	0.500	0.111	4	4	0.441	0.017	46	63	0.503	0.005	58	55	0.544	0.005	3	1	0.462	0.023	21	36	0.461	0.006	26	21	0.496	0.006	11	13	0.458	0.009	11	7	0.502	0.010	1	0	0.535	0.024	2	0
chrI	30239	A	G	8	6	0.511	0.012	0	0	0.500	0.111	4	6	0.441	0.017	63	71	0.503	0.005	71	60	0.544	0.005	2	3	0.462	0.023	20	33	0.461	0.006	23	25	0.496	0.006	9	13	0.458	0.009	11	7	0.502	0.010	1	0	0.535	0.024	2	0
chrI	30335	C	T	9	7	0.511	0.012	0	2	0.500	0.111	4	7	0.441	0.017	48	61	0.503	0.005	71	51	0.544	0.005	0	7	0.462	0.023	24	31	0.461	0.005	24	30	0.496	0.006	7	16	0.458	0.009	7	13	0.502	0.010	1	0	0.535	0.024	1	0
chrI	30351	A	G	8	6	0.511	0.012	0	1	0.500	0.111	4	6	0.441	0.017	44	56	0.503	0.005	72	48	0.544	0.005	0	2	0.462	0.023	31	30	0.461	0.005	27	23	0.496	0.006	10	11	0.458	0.009	10	7	0.502	0.010	1	2	0.535	0.024	1	0
chrI	30352	C	A	8	6	0.511	0.012	0	1	0.500	0.111	4	6	0.441	0.017	44	56	0.503	0.005	72	48	0.544	0.005	0	2	0.462	0.023	31	30	0.461	0.005	27	23	0.496	0.006	10	11	0.458	0.009	10	7	0.502	0.010	1	2	0.535	0.024	1	0
chrI	30356	C	G	8	6	0.511	0.012	0	1	0.500	0.111	4	6	0.441	0.017	44	56	0.503	0.005	72	48	0.544	0.005	0	2	0.462	0.023	31	30	0.461	0.005	27	23	0.496	0.006	10	11	0.458	0.009	10	7	0.502	0.010	1	2	0.535	0.024	1	0
chrI	30361	A	T	9	6	0.511	0.012	0	1	0.500	0.111	4	6	0.441	0.017	48	61	0.503	0.005	85	53	0.544	0.005	0	2	0.462	0.023	34	31	0.461	0.005	26	26	0.496	0.006	12	11	0.458	0.009	10	7	0.502	0.010	1	2	0.535	0.024	1	0
chrI	30371	C	A	8	6	0.511	0.012	0	1	0.500	0.111	2	6	0.441	0.017	49	65	0.503	0.005	72	55	0.544	0.005	0	2	0.462	0.023	38	42	0.461	0.005	28	31	0.496	0.006	11	13	0.458	0.009	8	10	0.502	0.010	1	2	0.535	0.024	1	0
chrI	30381	T	C	8	7	0.511	0.012	0	0	0.500	0.111	2	7	0.441	0.017	48	63	0.503	0.005	68	60	0.544	0.005	0	2	0.462	0.023	42	47	0.461	0.005	28	32	0.496	0.006	11	15	0.458	0.009	8	11	0.502	0.010	1	2	0.535	0.024	1	0
chrI	30413	G	A	12	8	0.511	0.012	0	2	0.500	0.111	2	8	0.441	0.017	63	78	0.503	0.005	73	65	0.544	0.005	2	4	0.462	0.023	53	50	0.461	0.005	40	48	0.498	0.006	12	14	0.460	0.009	8	19	0.502	0.010	1	2	0.535	0.024	2	0
chrI	30422	G	A	12	10	0.511	0.012	0	2	0.500	0.111	3	8	0.441	0.017	62	79	0.503	0.005	71	67	0.544	0.005	2	3	0.462	0.023	53	50	0.461	0.005	42	47	0.498	0.006	14	15	0.460	0.009	9	21	0.502	0.010	0	1	0.535	0.024	2	0
chrI	30427	G	C	13	10	0.511	0.012	0	2	0.500	0.111	3	8	0.441	0.017	60	79	0.503	0.005	71	64	0.544	0.005	2	2	0.462	0.023	51	52	0.461	0.005	42	46	0.498	0.006	15	15	0.460	0.009	11	19	0.502	0.010	0	1	0.535	0.024	2	0
chrI	30432	G	T	13	10	0.511	0.012	0	2	0.500	0.111	3	8	0.441	0.017	59	78	0.503	0.005	71	65	0.544	0.005	2	2	0.462	0.023	51	50	0.461	0.005	39	46	0.498	0.006	16	15	0.460	0.009	11	19	0.502	0.010	0	1	0.535	0.024	2	0
chrI	30434	C	T	13	10	0.511	0.012	0	2	0.500	0.111	3	8	0.441	0.017	59	78	0.503	0.005	71	65	0.544	0.005	2	2	0.462	0.023	51	50	0.461	0.005	39	46	0.498	0.006	16	15	0.460	0.009	11	19	0.502	0.010	0	1	0.535	0.024	2	0
chrI	30468	G	A	14	8	0.511	0.012	0	2	0.500	0.111	4	11	0.441	0.017	54	79	0.503	0.005	72	64	0.544	0.005	4	2	0.462	0.023	48	67	0.461	0.005	41	49	0.498	0.006	13	17	0.460	0.009	12	23	0.502	0.010	0	1	0.535	0.024	1	0
chrI	30478	C	T	16	7	0.511	0.012	0	2	0.500	0.111	4	8	0.441	0.017	51	64	0.503	0.005	62	52	0.544	0.005	2	0	0.462	0.023	40	53	0.461	0.005	38	35	0.498	0.006	11	16	0.460	0.009	13	16	0.502	0.010	0	1	0.535	0.024	1	0
chrI	30481	T	A	16	7	0.511	0.012	0	2	0.500	0.111	4	8	0.441	0.017	51	64	0.503	0.005	62	52	0.544	0.005	2	0	0.462	0.023	40	53	0.461	0.005	38	35	0.498	0.006	11	16	0.460	0.009	13	16	0.502	0.010	0	1	0.535	0.024	1	0
chrI	30493	G	A	15	8	0.511	0.012	0	2	0.500	0.111	4	7	0.441	0.017	51	76	0.503	0.005	58	60	0.544	0.005	2	0	0.462	0.023	39	56	0.461	0.005	34	43	0.498	0.006	11	19	0.460	0.009	13	20	0.502	0.010	1	1	0.535	0.024	1	0
chrI	30516	G	A	17	8	0.511	0.012	0	0	0.500	0.111	3	5	0.441	0.017	50	83	0.503	0.005	65	65	0.544	0.005	2	0	0.462	0.023	36	65	0.461	0.005	32	39	0.498	0.006	9	18	0.460	0.009	15	15	0.502	0.010	1	0	0.535	0.024	1	0
chrI	30522	A	G	18	9	0.511	0.012	0	0	0.500	0.111	3	6	0.441	0.017	51	78	0.503	0.005	62	58	0.544	0.005	2	0	0.462	0.023	36	64	0.461	0.005	38	40	0.498	0.006	10	16	0.460	0.009	14	15	0.502	0.010	1	1	0.535	0.024	1	0
chrI	30548	A	G	20	8	0.511	0.012	0	0	0.500	0.111	1	4	0.441	0.017	50	76	0.503	0.005	62	52	0.544	0.005	2	0	0.462	0.023	28	61	0.461	0.005	34	38	0.498	0.006	10	23	0.460	0.009	14	16	0.502	0.010	1	1	0.535	0.024	0	2
chrI	30551	G	A	20	8	0.511	0.012	0	0	0.500	0.111	1	4	0.441	0.017	50	76	0.503	0.005	62	52	0.544	0.005	2	0	0.462	0.023	28	61	0.461	0.005	34	38	0.498	0.006	10	23	0.460	0.009	14	16	0.502	0.010	1	1	0.535	0.024	0	2
chrI	30558	G	A	18	10	0.511	0.012	0	0	0.500	0.111	1	4	0.441	0.017	50	84	0.503	0.005	68	63	0.544	0.005	2	0	0.462	0.023	31	57	0.461	0.005	32	38	0.498	0.006	13	21	0.460	0.009	15	15	0.502	0.010	1	1	0.535	0.024	0	3
chrI	30583	A	G	13	13	0.511	0.012	0	0	0.500	0.111	0	4	0.441	0.017	58	82	0.503	0.005	65	61	0.544	0.005	2	1	0.462	0.023	40	48	0.461	0.005	32	37	0.498	0.006	9	21	0.460	0.009	13	17	0.502	0.010	4	1	0.535	0.024	0	3
chrI	30601	C	T	13	14	0.511	0.012	0	0	0.500	0.111	0	5	0.441	0.017	51	75	0.503	0.005	54	59	0.544	0.005	2	1	0.462	0.023	47	52	0.461	0.005	38	37	0.498	0.006	11	22	0.460	0.009	15	16	0.502	0.010	3	2	0.535	0.024	0	4
chrI	30602	G	A	13	14	0.511	0.012	0	0	0.500	0.111	0	5	0.441	0.017	51	75	0.503	0.005	54	59	0.544	0.005	2	1	0.462	0.023	47	52	0.461	0.005	38	37	0.498	0.006	11	22	0.460	0.009	15	16	0.502	0.010	3	2	0.535	0.024	0	4
chrI	30613	C	T	10	13	0.511	0.012	0	0	0.500	0.111	0	5	0.441	0.017	56	76	0.503	0.005	71	57	0.544	0.005	2	3	0.462	0.023	48	43	0.461	0.005	39	32	0.498	0.006	11	18	0.460	0.009	14	13	0.502	0.010	3	2	0.535	0.024	4	4
chrI	30614	T	C	10	13	0.511	0.012	0	0	0.500	0.111	0	5	0.441	0.017	56	76	0.503	0.005	71	57	0.544	0.005	2	3	0.462	0.023	48	43	0.461	0.005	39	32	0.498	0.006	11	18	0.460	0.009	14	13	0.502	0.010	3	2	0.535	0.024	4	4
chrI	30624	T	A	10	12	0.511	0.012	0	1	0.500	0.111	2	9	0.441	0.017	58	92	0.503	0.005	85	75	0.544	0.005	2	4	0.462	0.023	44	51	0.461	0.005	32	35	0.498	0.006	13	17	0.460	0.009	12	15	0.502	0.010	3	2	0.535	0.024	4	4
chrI	30662	T	G	6	13	0.511	0.012	0	2	0.500	0.111	2	11	0.441	0.017	66	86	0.503	0.005	97	74	0.544	0.005	2	7	0.462	0.023	44	53	0.461	0.005	39	38	0.498	0.006	13	15	0.460	0.009	14	17	0.502	0.010	3	3	0.535	0.024	4	3
chrI	30669	T	C	11	13	0.511	0.012	0	2	0.500	0.111	2	11	0.441	0.017	71	76	0.503	0.005	102	69	0.544	0.005	1	6	0.462	0.023	42	49	0.461	0.005	38	33	0.498	0.006	13	13	0.460	0.009	14	17	0.502	0.010	0	3	0.535	0.024	4	2
chrI	30670	T	C	11	13	0.511	0.012	0	2	0.500	0.111	2	11	0.441	0.017	71	76	0.503	0.005	102	69	0.544	0.005	1	6	0.462	0.023	42	49	0.461	0.005	38	33	0.498	0.006	13	13	0.460	0.009	14	17	0.502	0.010	0	3	0.535	0.024	4	2
chrI	30706	T	C	15	15	0.511	0.012	0	2	0.500	0.111	4	16	0.441	0.017	65	74	0.503	0.005	110	74	0.543	0.005	0	5	0.462	0.023	27	54	0.461	0.005	34	34	0.498	0.006	8	12	0.460	0.009	13	18	0.502	0.010	0	3	0.535	0.024	2	0
chrI	30713	T	G	15	14	0.511	0.012	0	2	0.500	0.111	4	14	0.441	0.017	63	73	0.503	0.005	111	71	0.543	0.005	0	5	0.462	0.023	26	54	0.461	0.005	30	34	0.498	0.006	5	12	0.460	0.009	11	18	0.502	0.010	0	3	0.535	0.024	2	0
chrI	30747	A	C	12	9	0.511	0.012	0	0	0.500	0.111	4	12	0.441	0.017	53	64	0.503	0.005	92	69	0.543	0.005	3	3	0.462	0.023	24	46	0.461	0.005	20	27	0.498	0.006	4	13	0.460	0.009	10	12	0.502	0.010	0	6	0.535	0.024	6	0
chrI	30749	G	A	12	9	0.511	0.012	0	0	0.500	0.111	4	12	0.441	0.017	53	64	0.503	0.005	92	69	0.543	0.005	3	3	0.462	0.023	24	46	0.461	0.005	20	27	0.498	0.006	4	13	0.460	0.009	10	12	0.502	0.010	0	6	0.535	0.024	6	0
chrI	30755	C	G	12	9	0.511	0.012	0	2	0.500	0.111	4	13	0.441	0.017	54	68	0.503	0.005	93	73	0.543	0.005	3	4	0.462	0.023	24	45	0.461	0.005	18	27	0.498	0.006	3	13	0.460	0.009	8	13	0.502	0.010	2	6	0.535	0.024	7	0
chrI	30782	T	C	6	6	0.511	0.012	0	2	0.500	0.111	0	10	0.441	0.017	54	61	0.503	0.005	85	73	0.543	0.005	3	3	0.462	0.023	22	30	0.461	0.005	12	29	0.498	0.006	5	12	0.460	0.009	5	10	0.502	0.010	2	6	0.535	0.024	5	0
chrI	30787	T	C	8	6	0.511	0.012	0	2	0.500	0.111	0	9	0.441	0.017	53	61	0.503	0.005	88	70	0.543	0.005	3	3	0.462	0.023	20	26	0.461	0.005	13	28	0.498	0.006	4	11	0.460	0.009	4	10	0.502	0.010	2	6	0.535	0.024	5	0
chrI	30817	T	C	7	6	0.511	0.012	0	2	0.500	0.111	0	9	0.441	0.017	49	68	0.503	0.005	86	77	0.543	0.005	4	3	0.462	0.023	18	24	0.461	0.005	13	22	0.498	0.006	5	9	0.460	0.009	4	11	0.502	0.010	2	6	0.535	0.024	5	0
chrI	30840	G	A	4	8	0.511	0.012	0	0	0.500	0.111	0	5	0.441	0.017	49	69	0.503	0.005	77	79	0.543	0.005	3	2	0.462	0.023	17	20	0.461	0.005	11	24	0.498	0.006	4	8	0.460	0.009	3	7	0.502	0.010	2	4	0.535	0.024	2	0
chrI	30852	T	C	4	8	0.511	0.012	0	0	0.500	0.111	0	3	0.441	0.017	44	69	0.503	0.005	76	68	0.543	0.005	3	0	0.462	0.023	16	18	0.461	0.005	8	22	0.498	0.006	4	7	0.460	0.009	3	6	0.502	0.010	2	4	0.535	0.024	1	0
chrI	30980	G	A	3	1	0.510	0.011	0	0	0.500	0.111	0	2	0.441	0.017	21	33	0.503	0.005	38	44	0.543	0.005	0	0	0.462	0.023	11	12	0.461	0.005	5	6	0.498	0.006	4	2	0.461	0.009	0	4	0.503	0.010	0	0	0.532	0.024	0	0
chrI	30987	T	G	4	0	0.510	0.011	0	0	0.500	0.111	0	2	0.441	0.017	21	32	0.503	0.005	35	42	0.543	0.005	0	0	0.462	0.023	10	9	0.461	0.005	5	6	0.498	0.006	3	2	0.461	0.009	0	4	0.503	0.010	0	0	0.532	0.024	0	0
chrI	31018	G	A	4	0	0.510	0.011	0	0	0.500	0.111	0	2	0.441	0.017	43	49	0.503	0.005	76	59	0.543	0.005	0	0	0.462	0.023	9	7	0.461	0.005	6	5	0.498	0.006	3	1	0.461	0.009	0	5	0.503	0.010	0	0	0.532	0.024	0	0
chrI	31026	G	C	4	0	0.510	0.011	0	0	0.500	0.111	0	2	0.441	0.017	43	52	0.503	0.005	76	59	0.543	0.005	0	0	0.462	0.023	9	7	0.461	0.005	4	6	0.498	0.006	3	1	0.461	0.009	0	6	0.503	0.010	0	0	0.532	0.024	0	0
chrI	31058	G	A	2	0	0.510	0.011	0	0	0.500	0.111	0	1	0.441	0.017	44	62	0.503	0.005	73	63	0.543	0.005	0	2	0.462	0.023	10	7	0.461	0.005	6	5	0.498	0.006	4	1	0.461	0.009	0	5	0.503	0.010	0	0	0.532	0.024	0	0
chrI	31152	C	T	0	6	0.509	0.011	0	0	0.500	0.111	0	1	0.441	0.017	26	40	0.502	0.005	38	41	0.542	0.005	0	0	0.463	0.023	8	17	0.461	0.005	8	8	0.498	0.006	3	3	0.461	0.009	2	4	0.504	0.010	0	0	0.532	0.024	0	0
chrI	31154	G	A	0	6	0.509	0.011	0	0	0.500	0.111	0	1	0.441	0.017	26	40	0.502	0.005	38	41	0.542	0.005	0	0	0.463	0.023	8	17	0.461	0.005	8	8	0.498	0.006	3	3	0.461	0.009	2	4	0.504	0.010	0	0	0.532	0.024	0	0
chrI	31168	A	G	0	6	0.509	0.011	0	0	0.500	0.111	0	1	0.441	0.017	29	51	0.502	0.005	40	46	0.542	0.005	0	0	0.463	0.023	9	20	0.461	0.005	10	8	0.498	0.006	4	5	0.461	0.009	8	4	0.504	0.010	0	0	0.532	0.024	0	0
chrI	31176	A	G	0	7	0.509	0.011	0	0	0.500	0.111	0	1	0.441	0.017	31	54	0.502	0.005	42	53	0.542	0.005	0	0	0.463	0.023	12	23	0.461	0.005	10	9	0.498	0.006	5	7	0.461	0.009	9	5	0.504	0.010	0	0	0.532	0.024	0	0
chrI	31212	G	A	1	7	0.509	0.011	0	0	0.500	0.111	0	3	0.441	0.017	32	57	0.502	0.005	49	53	0.542	0.005	0	0	0.463	0.023	12	32	0.461	0.005	14	15	0.498	0.006	6	9	0.461	0.009	10	12	0.504	0.010	0	0	0.532	0.024	0	0
chrI	31391	A	G	2	8	0.509	0.011	0	0	0.500	0.111	2	3	0.441	0.017	58	72	0.502	0.005	52	47	0.542	0.005	2	1	0.463	0.023	37	46	0.461	0.005	37	41	0.498	0.006	12	17	0.461	0.009	4	24	0.504	0.010	4	0	0.528	0.024	6	0
chrI	31403	T	A	2	10	0.509	0.011	0	0	0.500	0.111	2	2	0.441	0.017	57	75	0.502	0.005	53	51	0.542	0.005	2	2	0.463	0.023	37	47	0.461	0.005	39	36	0.498	0.006	13	16	0.461	0.009	4	28	0.504	0.010	2	2	0.528	0.024	6	0
chrI	31635	T	C	2	3	0.510	0.011	0	2	0.500	0.111	2	4	0.441	0.017	29	37	0.501	0.005	43	38	0.543	0.005	2	5	0.463	0.023	24	28	0.461	0.005	19	24	0.498	0.006	7	17	0.462	0.009	4	5	0.504	0.010	7	3	0.528	0.023	3	2
chrI	31755	C	T	29	11	0.510	0.011	0	0	0.500	0.111	6	12	0.441	0.017	60	56	0.501	0.005	60	57	0.543	0.005	4	1	0.463	0.023	58	71	0.461	0.005	59	66	0.498	0.006	25	43	0.462	0.009	19	27	0.504	0.009	7	3	0.528	0.023	1	5
chrI	31821	C	T	24	18	0.510	0.011	2	0	0.500	0.111	5	10	0.442	0.017	69	77	0.502	0.005	74	59	0.543	0.005	6	1	0.463	0.023	66	88	0.461	0.005	66	72	0.499	0.006	27	50	0.461	0.009	31	21	0.504	0.009	2	7	0.528	0.023	2	1
chrI	31848	T	C	28	16	0.510	0.011	2	0	0.500	0.111	4	9	0.442	0.017	63	73	0.502	0.005	69	60	0.543	0.005	5	2	0.463	0.023	62	82	0.461	0.005	59	69	0.499	0.006	27	49	0.461	0.009	26	21	0.504	0.009	2	7	0.528	0.023	3	1
chrI	31975	C	T	26	25	0.510	0.011	2	0	0.500	0.111	14	11	0.442	0.016	78	73	0.502	0.005	67	67	0.543	0.005	7	5	0.463	0.023	87	82	0.461	0.005	66	60	0.499	0.006	33	42	0.461	0.009	37	25	0.504	0.009	7	7	0.529	0.023	5	5
chrI	31989	T	C	29	25	0.510	0.011	0	0	0.500	0.111	15	14	0.442	0.016	75	74	0.502	0.005	65	68	0.543	0.005	9	6	0.463	0.023	88	90	0.461	0.005	67	68	0.499	0.006	37	39	0.461	0.009	37	27	0.504	0.009	9	8	0.529	0.023	6	7
chrI	32145	C	T	24	20	0.511	0.011	3	1	0.500	0.111	8	8	0.442	0.016	61	65	0.502	0.005	51	57	0.541	0.005	5	12	0.463	0.023	57	74	0.462	0.005	71	57	0.499	0.006	40	47	0.462	0.009	33	21	0.503	0.009	9	3	0.529	0.023	6	7
chrI	32158	T	C	27	21	0.511	0.011	3	1	0.500	0.111	8	11	0.442	0.016	63	67	0.502	0.005	48	62	0.541	0.005	6	13	0.463	0.023	59	84	0.462	0.005	72	58	0.499	0.006	42	49	0.462	0.009	30	23	0.503	0.009	8	1	0.529	0.023	8	7
chrI	32271	G	A	25	21	0.511	0.011	3	0	0.500	0.111	7	14	0.444	0.016	63	59	0.502	0.005	52	52	0.541	0.005	11	15	0.463	0.023	63	81	0.462	0.005	64	65	0.499	0.006	32	51	0.462	0.009	40	24	0.503	0.009	1	2	0.529	0.023	6	5
chrI	32511	C	T	26	31	0.512	0.011	1	0	0.500	0.111	12	12	0.443	0.016	65	62	0.502	0.005	41	49	0.540	0.005	11	10	0.463	0.022	56	115	0.462	0.005	62	65	0.499	0.006	29	39	0.461	0.009	43	37	0.502	0.009	14	17	0.529	0.023	1	7
chrI	32652	A	C	23	18	0.512	0.011	2	1	0.500	0.111	10	11	0.443	0.016	54	53	0.502	0.005	43	34	0.540	0.005	2	10	0.463	0.022	41	78	0.462	0.005	42	43	0.499	0.006	31	36	0.461	0.009	32	32	0.502	0.009	1	9	0.529	0.023	7	9
chrI	32883	C	T	19	8	0.514	0.011	0	0	0.500	0.111	5	9	0.442	0.016	70	67	0.501	0.005	60	62	0.541	0.005	6	2	0.461	0.022	43	72	0.461	0.005	46	32	0.499	0.006	29	29	0.461	0.009	19	15	0.505	0.009	8	0	0.531	0.023	7	6
chrI	32986	G	T	6	7	0.514	0.011	0	0	0.500	0.111	3	8	0.442	0.016	56	55	0.501	0.005	49	51	0.541	0.005	4	0	0.461	0.022	36	57	0.461	0.005	42	37	0.499	0.006	26	16	0.461	0.009	24	8	0.505	0.009	7	2	0.531	0.023	4	1
chrI	32989	G	A	6	7	0.514	0.011	0	0	0.500	0.111	3	8	0.442	0.016	56	55	0.501	0.005	49	51	0.541	0.005	4	0	0.461	0.022	36	57	0.461	0.005	42	37	0.499	0.006	26	16	0.461	0.009	24	8	0.505	0.009	7	2	0.531	0.023	4	1
chrI	33040	A	G	9	12	0.514	0.011	0	0	0.500	0.111	6	13	0.442	0.016	62	54	0.501	0.005	54	54	0.541	0.005	4	5	0.461	0.022	37	68	0.461	0.005	50	48	0.499	0.006	29	20	0.462	0.009	21	14	0.505	0.009	5	5	0.531	0.023	2	3
chrI	33048	A	C	11	14	0.514	0.011	0	0	0.500	0.111	6	13	0.442	0.016	65	56	0.501	0.005	60	54	0.541	0.005	4	5	0.461	0.022	41	69	0.461	0.005	50	50	0.499	0.006	30	21	0.462	0.009	22	17	0.505	0.009	6	6	0.531	0.023	2	4
chrI	33070	A	T	14	16	0.514	0.011	0	0	0.500	0.111	9	13	0.442	0.016	74	64	0.501	0.005	67	55	0.541	0.005	4	6	0.461	0.022	49	72	0.461	0.005	56	47	0.499	0.006	33	20	0.462	0.009	26	18	0.505	0.009	6	6	0.531	0.023	4	4
chrI	33077	G	A	14	17	0.514	0.011	0	0	0.500	0.111	10	14	0.442	0.016	70	65	0.501	0.005	66	55	0.541	0.005	4	6	0.461	0.022	42	69	0.461	0.005	52	48	0.499	0.006	30	16	0.462	0.009	27	20	0.505	0.009	2	5	0.531	0.023	3	4
chrI	33147	G	T	18	14	0.511	0.011	2	2	0.500	0.111	7	16	0.443	0.016	56	53	0.501	0.005	54	45	0.541	0.005	2	4	0.462	0.022	57	66	0.461	0.005	52	36	0.499	0.006	26	10	0.461	0.009	29	18	0.504	0.009	2	6	0.531	0.023	3	2
chrI	33152	T	C	18	15	0.511	0.011	2	2	0.500	0.111	8	15	0.443	0.016	58	54	0.501	0.005	53	45	0.541	0.005	2	4	0.462	0.022	55	67	0.461	0.005	48	38	0.499	0.006	27	12	0.461	0.009	30	17	0.504	0.009	2	7	0.531	0.023	2	3
chrI	33200	C	T	18	17	0.511	0.011	2	2	0.500	0.111	5	9	0.443	0.016	63	57	0.501	0.005	58	63	0.541	0.005	1	9	0.462	0.022	64	66	0.461	0.005	51	38	0.499	0.006	27	12	0.461	0.009	21	18	0.504	0.009	2	4	0.531	0.023	2	4
chrI	33293	A	T	23	18	0.511	0.011	2	1	0.500	0.111	11	4	0.443	0.016	55	59	0.501	0.005	66	67	0.541	0.005	1	2	0.462	0.022	54	71	0.461	0.005	38	57	0.499	0.006	21	14	0.461	0.009	18	15	0.504	0.009	0	7	0.528	0.023	2	3
chrI	33328	C	A	20	17	0.511	0.011	2	2	0.500	0.111	7	3	0.443	0.016	53	46	0.501	0.005	68	58	0.541	0.005	3	2	0.462	0.022	73	74	0.461	0.005	43	53	0.499	0.006	27	17	0.461	0.009	15	15	0.504	0.009	0	4	0.528	0.023	1	2
chrI	33347	T	A	21	17	0.511	0.011	2	1	0.500	0.111	4	2	0.443	0.016	55	42	0.501	0.005	72	55	0.541	0.005	2	2	0.462	0.022	72	75	0.461	0.005	46	48	0.499	0.006	24	16	0.461	0.009	15	14	0.504	0.009	0	3	0.528	0.023	2	2
chrI	33348	G	C	21	17	0.511	0.011	2	1	0.500	0.111	4	2	0.443	0.016	55	42	0.501	0.005	72	55	0.541	0.005	2	2	0.462	0.022	72	75	0.461	0.005	46	48	0.499	0.006	24	16	0.461	0.009	15	14	0.504	0.009	0	3	0.528	0.023	2	2
chrI	33403	C	T	21	13	0.511	0.011	2	0	0.500	0.111	1	2	0.443	0.016	48	42	0.501	0.005	71	38	0.541	0.005	5	0	0.462	0.022	77	72	0.461	0.005	44	36	0.499	0.006	21	27	0.461	0.009	21	13	0.504	0.009	3	1	0.528	0.023	3	3
chrI	33502	A	G	25	17	0.508	0.011	0	2	0.500	0.109	6	1	0.441	0.016	44	64	0.501	0.005	57	56	0.541	0.005	11	6	0.463	0.022	87	91	0.460	0.005	65	64	0.498	0.006	34	28	0.461	0.009	29	25	0.503	0.009	9	4	0.528	0.023	4	6
chrI	33548	A	C	20	15	0.508	0.011	2	3	0.500	0.109	8	6	0.441	0.016	45	60	0.501	0.005	57	49	0.541	0.005	6	10	0.463	0.022	88	76	0.460	0.005	67	50	0.498	0.006	35	28	0.461	0.009	28	33	0.503	0.009	4	12	0.528	0.023	4	7
chrI	33612	A	G	20	26	0.511	0.011	4	6	0.500	0.109	6	16	0.442	0.016	69	49	0.501	0.005	52	54	0.541	0.005	9	10	0.464	0.022	75	93	0.459	0.005	81	69	0.497	0.006	26	34	0.464	0.008	18	33	0.503	0.009	10	11	0.529	0.023	4	2
chrI	33892	C	G	38	29	0.511	0.011	3	2	0.500	0.111	12	18	0.442	0.016	81	65	0.501	0.005	54	49	0.541	0.005	14	12	0.469	0.022	93	89	0.463	0.005	97	75	0.498	0.006	30	41	0.466	0.009	52	49	0.507	0.009	14	11	0.529	0.023	6	9
chrI	33996	A	G	23	35	0.510	0.011	2	2	0.500	0.111	15	21	0.442	0.016	71	54	0.501	0.005	48	42	0.541	0.005	14	20	0.467	0.022	90	110	0.462	0.005	79	89	0.497	0.006	37	43	0.466	0.009	68	45	0.507	0.009	7	16	0.529	0.023	13	6
chrI	34170	T	A	18	32	0.510	0.011	0	0	0.500	0.111	11	11	0.442	0.016	63	63	0.500	0.005	58	48	0.540	0.005	9	4	0.467	0.022	75	88	0.462	0.005	50	68	0.498	0.006	28	43	0.467	0.009	33	42	0.508	0.009	7	12	0.529	0.023	8	7
chrI	34308	C	T	24	27	0.510	0.011	2	2	0.500	0.111	12	7	0.442	0.016	71	86	0.500	0.005	79	63	0.540	0.005	6	11	0.467	0.022	67	111	0.462	0.005	96	68	0.498	0.006	47	46	0.467	0.009	47	37	0.508	0.009	14	8	0.529	0.023	5	4
chrI	34515	T	C	25	17	0.510	0.011	0	3	0.500	0.111	10	9	0.443	0.016	91	64	0.499	0.005	71	65	0.540	0.005	9	6	0.467	0.022	66	111	0.462	0.005	67	53	0.497	0.006	27	46	0.467	0.009	30	22	0.507	0.009	4	11	0.529	0.023	13	7
chrI	34554	A	G	17	18	0.510	0.011	0	1	0.500	0.111	8	10	0.443	0.016	70	61	0.499	0.005	71	40	0.540	0.005	8	5	0.467	0.022	57	100	0.462	0.005	58	51	0.497	0.006	32	37	0.467	0.009	26	19	0.507	0.009	5	10	0.529	0.023	8	7
chrI	34943	C	G	15	5	0.511	0.011	0	1	0.500	0.111	5	7	0.443	0.016	39	35	0.499	0.005	42	26	0.539	0.005	4	0	0.467	0.022	32	38	0.463	0.005	19	29	0.497	0.006	23	23	0.467	0.008	13	13	0.507	0.009	9	1	0.529	0.023	4	8
chrI	34991	A	G	8	3	0.511	0.011	0	1	0.500	0.111	4	2	0.443	0.016	29	26	0.499	0.005	44	20	0.539	0.005	2	1	0.467	0.022	13	24	0.463	0.005	20	14	0.497	0.006	10	15	0.467	0.008	11	8	0.507	0.009	10	1	0.529	0.023	1	3
chrI	35059	G	A	3	0	0.511	0.011	0	0	0.500	0.111	3	1	0.443	0.016	23	15	0.499	0.005	21	9	0.539	0.005	1	1	0.467	0.022	11	25	0.463	0.005	9	7	0.497	0.006	7	9	0.467	0.008	5	4	0.507	0.009	4	2	0.528	0.022	0	4
chrI	35070	C	T	2	0	0.511	0.011	0	0	0.500	0.111	2	0	0.443	0.016	21	11	0.499	0.005	21	6	0.539	0.005	1	1	0.467	0.022	10	21	0.463	0.005	8	5	0.497	0.006	6	7	0.467	0.008	4	1	0.507	0.009	1	3	0.528	0.022	0	2
chrI	35129	G	A	3	0	0.511	0.011	0	0	0.500	0.111	1	0	0.443	0.016	8	2	0.499	0.005	5	0	0.539	0.005	0	0	0.467	0.022	4	3	0.463	0.005	1	3	0.497	0.006	0	2	0.467	0.008	2	2	0.507	0.009	0	2	0.528	0.022	0	0
chrI	35466	G	A	23	20	0.512	0.011	2	2	0.500	0.111	18	19	0.443	0.016	45	52	0.499	0.005	37	39	0.539	0.005	7	9	0.467	0.022	59	80	0.464	0.005	50	55	0.496	0.006	33	31	0.467	0.008	26	30	0.507	0.009	12	4	0.528	0.022	8	4
chrI	35508	A	G	24	15	0.512	0.011	2	2	0.500	0.111	20	17	0.443	0.016	49	68	0.499	0.005	45	38	0.539	0.005	9	9	0.467	0.022	65	74	0.464	0.005	55	50	0.496	0.006	33	39	0.467	0.008	24	35	0.507	0.009	11	3	0.528	0.022	8	2
chrI	35514	T	C	24	14	0.512	0.011	2	2	0.500	0.111	19	17	0.443	0.016	49	70	0.499	0.005	48	40	0.539	0.005	9	9	0.467	0.022	74	71	0.464	0.005	56	55	0.496	0.006	33	40	0.467	0.008	24	37	0.507	0.009	7	3	0.528	0.022	6	2
chrI	35565	A	G	22	16	0.512	0.011	4	4	0.500	0.111	16	14	0.443	0.016	56	69	0.499	0.005	52	40	0.539	0.005	7	7	0.467	0.022	69	67	0.464	0.005	64	58	0.496	0.006	26	37	0.467	0.008	22	30	0.507	0.009	5	2	0.528	0.022	5	2
chrI	35568	A	G	22	16	0.512	0.011	4	4	0.500	0.111	16	14	0.443	0.016	56	69	0.499	0.005	52	40	0.539	0.005	7	7	0.467	0.022	69	67	0.464	0.005	64	58	0.496	0.006	26	37	0.467	0.008	22	30	0.507	0.009	5	2	0.528	0.022	5	2
chrI	35631	G	C	8	16	0.512	0.011	2	2	0.500	0.111	8	14	0.443	0.016	61	66	0.499	0.005	54	48	0.539	0.005	5	3	0.467	0.022	80	80	0.464	0.005	62	56	0.496	0.006	22	42	0.467	0.008	18	22	0.507	0.009	7	1	0.528	0.022	6	2
chrI	35668	G	A	12	17	0.512	0.011	3	2	0.500	0.111	11	12	0.443	0.016	67	81	0.499	0.005	57	49	0.539	0.005	3	5	0.467	0.022	87	79	0.464	0.005	65	55	0.496	0.006	21	42	0.467	0.008	20	25	0.507	0.009	5	5	0.528	0.022	7	3
chrI	35736	G	A	17	18	0.513	0.011	2	0	0.500	0.111	9	13	0.446	0.015	61	77	0.498	0.005	51	46	0.540	0.005	1	5	0.467	0.022	75	72	0.463	0.005	58	46	0.497	0.006	19	39	0.466	0.008	16	30	0.506	0.009	3	5	0.526	0.022	7	3
chrI	35751	T	C	18	21	0.513	0.011	2	0	0.500	0.111	8	9	0.446	0.015	61	60	0.498	0.005	53	39	0.540	0.005	1	4	0.467	0.022	74	78	0.463	0.005	59	45	0.497	0.006	21	42	0.466	0.008	17	30	0.506	0.009	2	5	0.526	0.022	8	3
chrI	35796	T	C	18	19	0.513	0.011	4	0	0.500	0.111	5	8	0.446	0.015	67	57	0.498	0.005	57	53	0.540	0.005	2	4	0.467	0.022	79	75	0.463	0.005	63	38	0.497	0.006	23	35	0.466	0.008	20	19	0.506	0.009	2	0	0.526	0.022	6	1
chrI	35818	A	G	18	26	0.513	0.011	3	2	0.500	0.111	5	11	0.446	0.015	73	62	0.498	0.005	66	55	0.540	0.005	1	5	0.467	0.022	81	73	0.463	0.005	67	45	0.497	0.006	23	36	0.466	0.008	23	18	0.506	0.009	2	0	0.526	0.022	7	2
chrI	35970	T	C	12	23	0.514	0.011	0	4	0.500	0.111	8	8	0.446	0.015	79	64	0.498	0.005	70	61	0.539	0.005	1	9	0.467	0.022	68	75	0.464	0.005	51	46	0.496	0.006	25	29	0.467	0.008	32	25	0.505	0.009	2	0	0.526	0.022	5	8
chrI	36005	A	G	15	20	0.514	0.011	0	3	0.500	0.111	8	8	0.446	0.015	82	62	0.498	0.005	65	57	0.539	0.005	2	8	0.467	0.022	60	68	0.464	0.005	58	40	0.496	0.006	25	38	0.467	0.008	33	23	0.505	0.009	5	2	0.526	0.022	4	4
chrI	36048	C	G	22	18	0.514	0.011	0	1	0.500	0.111	6	9	0.446	0.015	58	55	0.498	0.005	46	47	0.539	0.005	3	14	0.467	0.022	60	63	0.464	0.005	64	41	0.496	0.006	20	38	0.467	0.008	30	29	0.505	0.009	9	9	0.526	0.022	6	5
chrI	36123	C	T	26	25	0.514	0.011	0	2	0.500	0.111	5	5	0.446	0.015	55	54	0.498	0.005	51	50	0.539	0.005	6	9	0.469	0.022	50	61	0.464	0.005	56	46	0.496	0.006	23	26	0.467	0.008	35	24	0.505	0.009	5	11	0.529	0.022	4	8
chrI	36160	G	A	20	30	0.514	0.011	0	2	0.500	0.111	6	8	0.446	0.015	56	56	0.498	0.005	54	52	0.539	0.005	5	8	0.469	0.022	45	49	0.464	0.005	55	38	0.496	0.006	23	22	0.467	0.008	31	15	0.505	0.009	4	10	0.529	0.022	5	6
chrI	36313	A	G	2	9	0.514	0.010	0	0	0.500	0.111	2	3	0.446	0.015	52	29	0.497	0.005	53	45	0.540	0.005	1	0	0.469	0.022	25	28	0.463	0.005	23	18	0.496	0.006	11	7	0.467	0.008	4	9	0.505	0.009	4	0	0.529	0.022	1	1
chrI	36524	C	T	6	3	0.514	0.010	0	2	0.500	0.111	0	6	0.446	0.015	31	31	0.497	0.005	43	24	0.540	0.005	3	0	0.469	0.022	13	8	0.463	0.005	11	7	0.496	0.006	7	6	0.467	0.008	3	11	0.505	0.009	0	0	0.529	0.022	0	2
chrI	36574	A	G	8	6	0.514	0.010	0	0	0.500	0.111	2	6	0.446	0.015	53	56	0.497	0.005	51	42	0.540	0.005	5	2	0.469	0.022	16	25	0.463	0.005	17	14	0.496	0.006	16	9	0.467	0.008	6	11	0.505	0.009	0	4	0.529	0.022	4	4
chrI	36637	A	G	10	11	0.513	0.010	0	0	0.500	0.108	2	3	0.445	0.015	50	62	0.497	0.005	44	44	0.540	0.005	4	2	0.467	0.021	15	37	0.464	0.005	24	15	0.495	0.006	17	10	0.468	0.008	5	12	0.506	0.009	2	4	0.528	0.022	5	2
chrI	36898	C	T	4	10	0.513	0.010	1	0	0.500	0.108	7	7	0.445	0.015	51	59	0.497	0.005	48	59	0.540	0.005	0	5	0.467	0.021	25	37	0.464	0.005	25	27	0.495	0.006	12	11	0.468	0.008	10	14	0.506	0.009	7	6	0.528	0.022	0	1
chrI	37008	C	A	8	10	0.514	0.010	0	0	0.500	0.108	12	4	0.444	0.015	68	66	0.497	0.005	46	47	0.540	0.005	1	3	0.466	0.021	34	45	0.462	0.005	29	32	0.494	0.006	12	13	0.467	0.008	20	9	0.506	0.009	1	2	0.528	0.022	2	6
chrI	37019	A	G	9	11	0.514	0.010	0	0	0.500	0.108	11	4	0.444	0.015	71	69	0.497	0.005	55	54	0.540	0.005	2	4	0.466	0.021	37	46	0.462	0.005	32	30	0.494	0.006	13	15	0.467	0.008	23	9	0.506	0.009	1	3	0.528	0.022	4	7
chrI	37069	C	T	7	7	0.514	0.010	0	0	0.500	0.108	12	2	0.444	0.015	62	61	0.497	0.005	67	48	0.540	0.005	5	3	0.466	0.021	34	36	0.462	0.005	32	25	0.494	0.006	11	14	0.467	0.008	15	5	0.506	0.009	0	6	0.528	0.022	4	4
chrI	37294	T	C	0	1	0.514	0.010	0	0	0.500	0.108	0	0	0.444	0.015	30	30	0.497	0.005	30	39	0.540	0.005	0	0	0.466	0.021	8	18	0.462	0.005	7	3	0.494	0.006	2	3	0.467	0.008	1	1	0.506	0.009	0	0	0.528	0.022	0	1
chrI	37315	T	A	0	1	0.514	0.010	0	0	0.500	0.108	0	0	0.444	0.015	28	33	0.497	0.005	33	46	0.540	0.005	0	0	0.466	0.021	13	19	0.462	0.005	11	5	0.494	0.006	5	3	0.467	0.008	1	2	0.506	0.009	0	0	0.528	0.022	0	1
chrI	37330	A	G	0	1	0.514	0.010	0	0	0.500	0.108	1	1	0.444	0.015	35	35	0.497	0.005	35	44	0.540	0.005	0	0	0.466	0.021	11	20	0.462	0.005	13	5	0.494	0.006	5	3	0.467	0.008	0	3	0.506	0.009	0	0	0.528	0.022	0	1
chrI	37553	A	G	14	11	0.515	0.010	0	3	0.500	0.106	9	9	0.445	0.015	74	68	0.497	0.005	76	65	0.540	0.005	0	6	0.468	0.021	35	67	0.463	0.005	43	39	0.494	0.006	25	19	0.467	0.008	25	19	0.506	0.009	5	2	0.526	0.022	6	3
chrI	37595	G	A	18	14	0.515	0.010	0	1	0.500	0.106	13	9	0.445	0.015	69	65	0.497	0.005	81	65	0.540	0.005	2	8	0.468	0.021	45	63	0.463	0.005	45	44	0.494	0.006	31	26	0.467	0.008	30	19	0.506	0.009	10	2	0.526	0.022	3	4
chrI	37885	C	T	20	11	0.515	0.010	0	1	0.500	0.104	8	4	0.443	0.015	76	69	0.496	0.005	88	55	0.540	0.005	6	3	0.468	0.021	74	57	0.462	0.005	52	71	0.494	0.006	18	21	0.467	0.008	18	18	0.508	0.009	4	3	0.524	0.021	0	6
chrI	37976	C	A	20	9	0.515	0.010	0	0	0.500	0.104	6	10	0.443	0.015	97	74	0.496	0.005	106	71	0.540	0.005	2	2	0.468	0.021	67	51	0.462	0.005	47	58	0.494	0.006	20	31	0.467	0.008	14	21	0.508	0.009	6	6	0.524	0.021	2	3
chrI	38120	A	T	14	20	0.514	0.010	0	1	0.500	0.102	8	11	0.443	0.015	87	72	0.496	0.005	104	70	0.540	0.005	1	6	0.468	0.021	54	46	0.462	0.005	39	46	0.495	0.006	18	31	0.466	0.008	18	18	0.507	0.009	2	3	0.522	0.021	5	1
chrI	38236	A	G	23	22	0.514	0.010	0	5	0.500	0.102	6	23	0.443	0.015	58	70	0.496	0.005	88	54	0.540	0.005	10	11	0.468	0.021	64	67	0.462	0.005	53	56	0.495	0.006	43	41	0.466	0.008	36	25	0.507	0.009	8	5	0.522	0.021	7	3
chrI	38361	C	T	29	17	0.513	0.010	0	0	0.500	0.102	10	13	0.444	0.015	70	60	0.495	0.005	62	66	0.540	0.005	11	2	0.467	0.021	50	59	0.461	0.005	57	61	0.494	0.006	26	41	0.466	0.008	36	27	0.509	0.009	5	8	0.521	0.021	7	4
chrI	38490	C	G	25	8	0.513	0.010	0	1	0.500	0.102	6	3	0.444	0.015	77	58	0.495	0.005	73	64	0.540	0.005	2	1	0.467	0.021	48	58	0.461	0.005	51	63	0.494	0.006	15	26	0.466	0.008	14	21	0.509	0.009	2	7	0.521	0.021	4	1
chrI	38504	T	G	20	5	0.513	0.010	0	0	0.500	0.102	5	0	0.444	0.015	64	47	0.495	0.005	68	61	0.540	0.005	1	1	0.467	0.021	41	55	0.461	0.005	41	57	0.494	0.006	14	21	0.466	0.008	13	17	0.509	0.009	2	5	0.521	0.021	3	2
chrI	38508	G	T	20	5	0.513	0.010	0	0	0.500	0.102	5	0	0.444	0.015	64	47	0.495	0.005	68	61	0.540	0.005	1	1	0.467	0.021	41	55	0.461	0.005	41	57	0.494	0.006	14	21	0.466	0.008	13	17	0.509	0.009	2	5	0.521	0.021	3	2
chrI	38524	C	A	19	4	0.513	0.010	0	0	0.500	0.102	4	2	0.444	0.015	65	48	0.495	0.005	68	68	0.540	0.005	3	1	0.467	0.021	49	59	0.461	0.005	46	64	0.494	0.006	16	22	0.466	0.008	13	24	0.509	0.009	2	5	0.521	0.021	4	2
chrI	38533	T	C	20	5	0.513	0.010	0	0	0.500	0.102	4	2	0.444	0.015	65	48	0.495	0.005	74	69	0.540	0.005	3	1	0.467	0.021	49	57	0.461	0.005	44	60	0.494	0.006	17	20	0.466	0.008	12	23	0.509	0.009	1	5	0.521	0.021	2	2
chrI	38657	G	A	16	11	0.514	0.010	0	0	0.500	0.102	4	4	0.444	0.014	69	56	0.495	0.005	50	62	0.539	0.005	7	0	0.467	0.020	50	49	0.462	0.005	36	45	0.494	0.006	17	23	0.467	0.008	14	16	0.508	0.008	1	7	0.522	0.021	5	4
chrI	38689	G	C	9	10	0.514	0.010	0	0	0.500	0.102	7	2	0.444	0.014	65	55	0.495	0.005	42	66	0.539	0.005	3	0	0.467	0.020	42	46	0.462	0.005	36	52	0.494	0.006	24	25	0.467	0.008	15	14	0.508	0.008	2	9	0.522	0.021	4	2
chrI	38888	A	C	19	17	0.514	0.010	0	6	0.500	0.102	6	6	0.444	0.014	62	50	0.494	0.005	65	46	0.539	0.005	4	9	0.467	0.020	66	67	0.462	0.005	46	52	0.494	0.006	29	22	0.467	0.008	22	14	0.508	0.008	2	13	0.522	0.021	2	2
chrI	38980	G	A	12	20	0.512	0.010	0	0	0.500	0.100	12	8	0.442	0.014	55	46	0.494	0.004	55	56	0.540	0.005	1	2	0.465	0.020	74	64	0.462	0.005	38	53	0.493	0.006	26	19	0.468	0.008	19	17	0.508	0.008	2	3	0.523	0.021	4	2
chrI	39009	T	C	10	16	0.512	0.010	0	0	0.500	0.100	11	13	0.442	0.014	34	33	0.494	0.004	39	55	0.540	0.005	0	3	0.465	0.020	69	65	0.462	0.005	34	55	0.493	0.006	21	18	0.468	0.008	17	17	0.508	0.008	0	0	0.523	0.021	4	2
chrI	39105	A	G	13	11	0.512	0.010	0	0	0.500	0.100	4	7	0.442	0.014	57	48	0.494	0.004	59	53	0.540	0.005	1	6	0.465	0.020	70	55	0.462	0.005	47	42	0.493	0.006	19	21	0.468	0.008	13	17	0.508	0.008	2	3	0.523	0.021	1	3
chrI	39123	C	T	14	11	0.512	0.010	0	0	0.500	0.100	4	7	0.442	0.014	58	51	0.494	0.004	64	48	0.540	0.005	2	8	0.465	0.020	73	51	0.462	0.005	45	43	0.493	0.006	19	23	0.468	0.008	15	19	0.508	0.008	2	4	0.523	0.021	1	3
chrI	39162	C	G	17	11	0.510	0.010	0	0	0.500	0.099	4	9	0.441	0.014	63	56	0.494	0.004	69	54	0.540	0.005	6	8	0.466	0.020	68	51	0.462	0.005	47	45	0.493	0.006	22	23	0.469	0.008	22	20	0.509	0.008	1	6	0.523	0.021	1	1
chrI	39795	G	A	6	11	0.512	0.010	0	1	0.500	0.098	5	5	0.443	0.014	80	59	0.493	0.004	82	51	0.540	0.004	4	0	0.465	0.020	31	41	0.461	0.005	22	13	0.493	0.006	15	9	0.470	0.008	14	13	0.509	0.008	0	0	0.521	0.020	2	5
chrI	39901	T	C	8	6	0.512	0.010	0	1	0.500	0.098	4	2	0.443	0.014	71	70	0.493	0.004	92	78	0.540	0.004	6	4	0.465	0.020	36	45	0.461	0.005	28	17	0.493	0.006	10	15	0.470	0.008	14	24	0.509	0.008	0	2	0.521	0.020	3	4
chrI	39919	T	C	8	7	0.512	0.010	0	1	0.500	0.098	5	2	0.443	0.014	78	64	0.493	0.004	87	81	0.540	0.004	6	4	0.465	0.020	34	45	0.461	0.005	33	21	0.493	0.006	10	15	0.470	0.008	14	22	0.509	0.008	0	2	0.521	0.020	2	4
chrI	39920	T	C	8	7	0.512	0.010	0	1	0.500	0.098	5	2	0.443	0.014	78	64	0.493	0.004	87	81	0.540	0.004	6	4	0.465	0.020	34	45	0.461	0.005	33	21	0.493	0.006	10	15	0.470	0.008	14	22	0.509	0.008	0	2	0.521	0.020	2	4
chrI	39963	G	A	10	8	0.512	0.010	0	0	0.500	0.098	2	1	0.443	0.014	69	59	0.493	0.004	67	72	0.540	0.004	2	0	0.465	0.020	32	44	0.461	0.005	37	22	0.493	0.006	12	10	0.470	0.008	9	9	0.509	0.008	0	2	0.521	0.020	1	3
chrI	40064	C	T	14	8	0.512	0.010	0	1	0.500	0.098	4	5	0.443	0.014	63	77	0.493	0.004	77	67	0.540	0.004	6	2	0.465	0.020	51	51	0.461	0.005	41	38	0.493	0.006	13	12	0.470	0.008	13	11	0.509	0.008	0	2	0.521	0.020	4	4
chrI	40237	C	T	13	26	0.512	0.010	0	0	0.500	0.098	12	6	0.443	0.014	72	74	0.493	0.004	112	67	0.540	0.004	2	2	0.465	0.020	59	77	0.461	0.005	41	55	0.493	0.006	15	24	0.470	0.008	18	15	0.509	0.008	2	1	0.521	0.020	4	3
chrI	40380	G	A	5	18	0.512	0.010	0	1	0.500	0.098	3	8	0.443	0.014	74	73	0.493	0.004	94	77	0.540	0.004	3	4	0.465	0.020	63	64	0.461	0.005	32	50	0.493	0.006	19	26	0.470	0.008	21	34	0.509	0.008	4	2	0.521	0.020	2	1
chrI	40860	A	G	15	21	0.512	0.010	3	2	0.500	0.098	14	8	0.443	0.014	86	91	0.493	0.004	85	69	0.540	0.004	5	4	0.465	0.020	65	66	0.461	0.005	49	62	0.493	0.006	16	19	0.470	0.008	26	6	0.509	0.008	2	4	0.521	0.020	1	0
chrI	40866	T	C	13	21	0.512	0.010	3	2	0.500	0.098	14	8	0.443	0.014	67	75	0.493	0.004	68	54	0.540	0.004	5	3	0.465	0.020	61	62	0.461	0.005	46	58	0.493	0.006	17	18	0.470	0.008	27	6	0.509	0.008	4	5	0.521	0.020	0	0
chrI	40914	C	G	16	20	0.512	0.010	1	0	0.500	0.098	13	5	0.443	0.014	49	64	0.493	0.004	60	50	0.540	0.004	4	1	0.465	0.020	62	55	0.461	0.005	37	56	0.493	0.006	22	23	0.470	0.008	16	10	0.509	0.008	2	3	0.521	0.020	4	1
chrI	41278	G	A	20	12	0.511	0.010	3	4	0.500	0.097	7	9	0.441	0.014	97	93	0.493	0.004	70	54	0.540	0.004	2	0	0.465	0.020	47	56	0.462	0.005	62	55	0.494	0.005	21	22	0.471	0.008	11	24	0.509	0.008	0	5	0.521	0.020	2	3
chrI	41475	G	T	61	0	0.511	0.010	4	1	0.500	0.097	44	0	0.441	0.014	72	98	0.493	0.004	64	89	0.540	0.004	21	0	0.467	0.020	76	88	0.462	0.005	82	84	0.494	0.005	54	36	0.471	0.008	104	0	0.509	0.008	4	10	0.521	0.020	6	11
chrI	41481	A	G	34	27	0.511	0.010	3	2	0.500	0.097	26	15	0.441	0.014	92	64	0.493	0.004	78	58	0.540	0.004	10	7	0.467	0.020	90	68	0.462	0.005	74	78	0.494	0.005	37	51	0.471	0.008	36	59	0.509	0.008	9	1	0.521	0.020	11	5
chrI	41587	C	T	26	21	0.510	0.010	2	1	0.500	0.097	20	8	0.441	0.014	95	84	0.494	0.004	91	72	0.541	0.004	6	3	0.467	0.020	72	80	0.463	0.005	78	54	0.494	0.005	37	39	0.472	0.008	35	48	0.510	0.008	10	9	0.521	0.020	7	6
chrI	41736	T	C	9	10	0.510	0.010	0	0	0.500	0.097	9	4	0.441	0.014	53	56	0.494	0.004	58	46	0.541	0.004	0	0	0.467	0.020	29	57	0.463	0.005	39	32	0.494	0.005	17	23	0.472	0.008	4	18	0.510	0.008	1	0	0.521	0.020	4	3
chrI	41739	A	G	9	10	0.510	0.010	0	0	0.500	0.097	9	4	0.441	0.014	53	56	0.494	0.004	58	46	0.541	0.004	0	0	0.467	0.020	29	57	0.463	0.005	39	32	0.494	0.005	17	23	0.472	0.008	4	18	0.510	0.008	1	0	0.521	0.020	4	3
chrI	41802	G	A	2	4	0.510	0.010	0	0	0.500	0.097	9	4	0.441	0.014	63	50	0.494	0.004	50	39	0.541	0.004	0	2	0.467	0.020	27	59	0.463	0.005	27	23	0.494	0.005	13	15	0.472	0.008	3	12	0.510	0.008	1	0	0.521	0.020	2	3
chrI	41883	C	T	4	3	0.510	0.010	0	0	0.500	0.097	0	0	0.441	0.014	44	45	0.494	0.004	52	41	0.541	0.004	0	0	0.467	0.020	20	28	0.463	0.005	18	15	0.494	0.005	8	5	0.472	0.008	5	5	0.510	0.008	0	0	0.521	0.020	0	2
chrI	41906	G	A	4	2	0.510	0.010	0	0	0.500	0.097	0	0	0.441	0.014	45	37	0.494	0.004	50	37	0.541	0.004	0	0	0.467	0.020	18	20	0.463	0.005	14	13	0.494	0.005	5	4	0.472	0.008	4	0	0.510	0.008	0	0	0.521	0.020	0	2
chrI	41987	C	T	2	0	0.510	0.010	0	0	0.500	0.097	0	0	0.441	0.014	24	16	0.494	0.004	35	18	0.541	0.004	0	0	0.467	0.020	4	5	0.463	0.005	5	7	0.494	0.005	0	5	0.472	0.008	2	2	0.510	0.008	0	2	0.521	0.020	2	1
chrI	42115	T	C	0	4	0.510	0.010	0	0	0.500	0.097	0	1	0.441	0.014	21	27	0.494	0.004	20	17	0.541	0.004	0	1	0.467	0.020	3	10	0.463	0.005	4	14	0.494	0.005	2	3	0.472	0.008	1	2	0.510	0.008	0	0	0.521	0.020	0	0
chrI	42257	G	A	6	17	0.510	0.010	0	3	0.500	0.097	16	22	0.441	0.014	38	42	0.494	0.004	67	55	0.541	0.004	1	9	0.467	0.020	43	75	0.463	0.005	42	42	0.494	0.005	21	24	0.472	0.008	27	24	0.510	0.008	6	5	0.521	0.020	3	3
chrI	42484	G	A	18	32	0.510	0.010	4	1	0.500	0.097	10	15	0.442	0.014	46	58	0.493	0.004	46	55	0.540	0.004	6	11	0.467	0.020	71	99	0.463	0.005	59	50	0.494	0.005	24	43	0.471	0.008	43	30	0.511	0.008	9	4	0.520	0.020	7	2
chrI	42527	T	C	16	25	0.510	0.010	6	0	0.500	0.097	12	13	0.442	0.014	37	54	0.493	0.004	43	61	0.540	0.004	5	12	0.467	0.020	74	85	0.463	0.005	59	47	0.494	0.005	23	32	0.471	0.008	38	29	0.511	0.008	11	5	0.520	0.020	7	2
chrI	42554	A	T	16	15	0.510	0.010	2	0	0.500	0.097	8	10	0.442	0.014	32	50	0.493	0.004	48	55	0.540	0.004	8	10	0.467	0.020	59	66	0.463	0.005	45	41	0.494	0.005	26	25	0.471	0.008	21	23	0.511	0.008	6	4	0.520	0.020	5	2
chrI	42562	G	A	18	13	0.510	0.010	2	0	0.500	0.097	10	11	0.442	0.014	27	48	0.493	0.004	48	53	0.540	0.004	8	9	0.467	0.020	60	63	0.463	0.005	46	40	0.494	0.005	23	22	0.471	0.008	22	22	0.511	0.008	6	4	0.520	0.020	7	2
chrI	42590	G	A	17	13	0.510	0.010	2	2	0.500	0.097	10	10	0.442	0.014	35	55	0.493	0.004	68	67	0.540	0.004	6	8	0.467	0.020	45	55	0.463	0.005	38	35	0.494	0.005	19	28	0.471	0.008	19	20	0.511	0.008	4	4	0.520	0.020	9	2
chrI	42629	A	G	22	17	0.510	0.010	2	2	0.500	0.097	11	11	0.442	0.014	51	57	0.493	0.004	69	70	0.540	0.004	7	8	0.467	0.020	42	54	0.463	0.005	30	24	0.494	0.005	14	26	0.471	0.008	23	19	0.511	0.008	7	5	0.520	0.020	8	3
chrI	42635	C	T	22	17	0.510	0.010	0	2	0.500	0.097	11	11	0.442	0.014	57	57	0.493	0.004	69	72	0.540	0.004	7	8	0.467	0.020	40	50	0.463	0.005	28	23	0.494	0.005	12	26	0.471	0.008	23	19	0.511	0.008	7	4	0.520	0.020	7	4
chrI	42684	G	A	16	12	0.510	0.010	0	0	0.500	0.097	6	9	0.442	0.014	54	63	0.493	0.004	60	62	0.540	0.004	4	8	0.467	0.020	33	37	0.463	0.005	28	12	0.494	0.005	8	18	0.471	0.008	18	16	0.511	0.008	4	3	0.520	0.020	5	3
chrI	43004	G	A	3	4	0.510	0.010	0	0	0.500	0.097	5	3	0.442	0.014	44	59	0.493	0.004	36	32	0.540	0.004	4	0	0.467	0.020	32	30	0.463	0.005	12	14	0.494	0.005	6	5	0.471	0.008	10	7	0.511	0.008	4	2	0.520	0.020	1	1
chrI	43137	C	T	16	13	0.510	0.010	0	2	0.500	0.097	6	7	0.442	0.014	45	51	0.493	0.004	45	44	0.540	0.004	2	2	0.467	0.020	43	36	0.463	0.005	31	24	0.494	0.005	8	15	0.471	0.008	19	9	0.511	0.008	4	6	0.520	0.020	2	6
chrI	43478	G	A	31	13	0.510	0.010	1	0	0.500	0.095	4	6	0.442	0.014	54	54	0.492	0.004	58	47	0.540	0.004	5	9	0.467	0.020	52	74	0.463	0.005	46	43	0.494	0.005	16	26	0.473	0.008	28	26	0.510	0.008	23	3	0.520	0.020	2	5
chrI	43565	A	G	33	21	0.510	0.010	2	0	0.500	0.095	4	8	0.442	0.014	66	48	0.492	0.004	71	49	0.540	0.004	2	10	0.467	0.020	64	95	0.463	0.005	40	56	0.494	0.005	21	27	0.473	0.008	24	23	0.510	0.008	15	4	0.520	0.020	1	1
chrI	43691	C	T	18	13	0.510	0.010	0	0	0.500	0.095	2	4	0.442	0.014	50	44	0.492	0.004	47	53	0.540	0.004	0	7	0.467	0.020	54	62	0.463	0.005	31	36	0.494	0.005	15	16	0.473	0.008	16	17	0.510	0.008	4	12	0.520	0.020	4	4
chrI	43784	C	G	16	10	0.510	0.010	2	0	0.500	0.095	3	5	0.442	0.014	68	73	0.492	0.004	73	55	0.540	0.004	0	4	0.467	0.020	69	72	0.463	0.005	35	39	0.494	0.005	19	24	0.473	0.008	13	18	0.510	0.008	4	6	0.520	0.020	3	1
chrI	44384	A	G	27	36	0.510	0.010	0	7	0.500	0.095	23	18	0.442	0.014	82	94	0.492	0.004	91	73	0.539	0.004	2	9	0.468	0.020	110	102	0.463	0.005	81	69	0.494	0.005	35	40	0.473	0.008	48	30	0.510	0.008	6	0	0.521	0.020	10	7
chrI	44588	A	G	31	33	0.510	0.010	0	4	0.500	0.095	15	15	0.442	0.014	83	78	0.492	0.004	66	71	0.539	0.004	8	10	0.468	0.020	103	89	0.463	0.005	87	86	0.495	0.005	36	45	0.473	0.008	35	51	0.510	0.008	6	9	0.521	0.020	15	6
chrI	44675	G	A	21	29	0.510	0.010	2	5	0.500	0.095	11	10	0.442	0.014	79	71	0.492	0.004	78	60	0.539	0.004	7	10	0.468	0.020	81	84	0.463	0.005	74	74	0.494	0.005	32	53	0.473	0.008	39	36	0.510	0.008	16	8	0.521	0.020	6	3
chrI	44891	A	G	29	22	0.509	0.009	1	2	0.500	0.095	19	8	0.443	0.014	50	43	0.492	0.004	58	36	0.539	0.004	11	12	0.467	0.020	79	84	0.463	0.005	77	71	0.494	0.005	33	37	0.472	0.008	32	37	0.511	0.008	11	5	0.523	0.020	4	6
chrI	44935	C	A	19	27	0.509	0.009	2	2	0.500	0.095	15	13	0.443	0.014	60	53	0.492	0.004	64	42	0.539	0.004	14	7	0.467	0.020	80	86	0.463	0.005	86	65	0.494	0.005	34	36	0.472	0.008	34	36	0.511	0.008	12	6	0.523	0.020	2	11
chrI	45024	G	A	10	22	0.509	0.009	3	1	0.500	0.095	15	10	0.443	0.014	64	66	0.492	0.004	63	43	0.539	0.004	9	2	0.467	0.020	80	74	0.463	0.005	76	69	0.494	0.005	24	24	0.472	0.008	33	27	0.511	0.008	2	7	0.523	0.020	4	6
chrI	45198	G	A	6	10	0.509	0.009	0	0	0.500	0.095	7	0	0.443	0.014	39	25	0.492	0.004	45	26	0.539	0.004	2	9	0.467	0.020	57	47	0.463	0.005	45	32	0.494	0.005	9	15	0.472	0.008	18	12	0.511	0.008	2	0	0.523	0.020	0	1
chrI	45431	G	A	7	8	0.509	0.009	2	4	0.500	0.095	1	9	0.443	0.014	28	27	0.492	0.004	39	20	0.539	0.004	1	1	0.467	0.020	44	37	0.463	0.005	38	34	0.494	0.005	15	11	0.472	0.008	11	11	0.511	0.008	6	3	0.523	0.020	3	1
chrI	45546	A	T	3	1	0.509	0.009	0	0	0.500	0.095	0	5	0.443	0.014	20	20	0.492	0.004	16	15	0.539	0.004	0	2	0.467	0.020	17	17	0.463	0.005	7	10	0.494	0.005	9	6	0.472	0.008	11	2	0.511	0.008	1	0	0.523	0.020	2	0
chrI	45831	G	C	16	15	0.509	0.010	0	0	0.500	0.095	10	1	0.441	0.014	36	44	0.492	0.004	49	47	0.539	0.004	3	0	0.468	0.020	47	61	0.463	0.005	41	42	0.493	0.005	19	22	0.469	0.008	17	24	0.513	0.008	2	1	0.521	0.020	5	5
chrI	46030	G	A	15	28	0.509	0.010	0	1	0.500	0.095	6	16	0.441	0.014	69	92	0.492	0.004	86	73	0.539	0.004	3	3	0.468	0.020	78	111	0.463	0.005	69	61	0.493	0.005	25	45	0.469	0.008	27	15	0.513	0.008	5	6	0.521	0.020	8	5
chrI	46375	A	T	26	27	0.510	0.009	4	0	0.500	0.095	14	25	0.441	0.014	74	75	0.491	0.004	90	71	0.539	0.004	9	25	0.467	0.020	103	91	0.463	0.005	93	74	0.493	0.005	64	47	0.469	0.008	58	47	0.514	0.008	13	7	0.518	0.020	8	9
chrI	46723	A	G	17	28	0.512	0.009	4	1	0.500	0.099	15	20	0.443	0.014	98	88	0.491	0.004	97	84	0.538	0.004	6	10	0.465	0.020	79	92	0.460	0.005	58	86	0.494	0.005	40	48	0.469	0.008	46	38	0.516	0.008	10	4	0.518	0.020	2	9
chrI	46837	G	A	14	17	0.512	0.009	0	0	0.500	0.099	11	10	0.443	0.014	94	92	0.491	0.004	107	98	0.538	0.004	6	4	0.465	0.020	60	82	0.460	0.005	64	70	0.494	0.005	31	41	0.469	0.008	37	24	0.516	0.008	5	7	0.518	0.020	5	6
chrI	46846	T	C	14	15	0.512	0.009	0	0	0.500	0.099	11	8	0.443	0.014	93	91	0.491	0.004	103	100	0.538	0.004	10	3	0.465	0.020	59	73	0.460	0.005	56	64	0.494	0.005	26	37	0.469	0.008	33	25	0.516	0.008	3	6	0.518	0.020	7	5
chrI	46894	A	G	10	18	0.512	0.009	0	0	0.500	0.099	6	6	0.443	0.014	91	92	0.491	0.004	94	97	0.538	0.004	7	2	0.465	0.020	58	58	0.460	0.005	40	53	0.494	0.005	14	29	0.469	0.008	21	25	0.516	0.008	2	1	0.518	0.020	5	4
chrI	46912	T	G	10	13	0.512	0.009	0	0	0.500	0.099	4	4	0.443	0.014	78	86	0.491	0.004	98	92	0.538	0.004	6	2	0.465	0.020	47	56	0.460	0.005	36	49	0.494	0.005	7	26	0.469	0.008	16	18	0.516	0.008	2	0	0.518	0.020	4	4
chrI	46966	T	C	7	4	0.512	0.009	0	0	0.500	0.099	0	2	0.443	0.014	86	77	0.491	0.004	86	70	0.538	0.004	4	4	0.465	0.020	44	46	0.460	0.005	22	44	0.494	0.005	2	18	0.469	0.008	8	11	0.516	0.008	0	0	0.518	0.020	1	2
chrI	47044	A	C	9	12	0.512	0.009	0	0	0.500	0.099	1	2	0.443	0.014	66	72	0.491	0.004	88	83	0.538	0.004	0	0	0.465	0.020	36	45	0.460	0.005	27	38	0.494	0.005	4	12	0.469	0.008	5	5	0.516	0.008	0	0	0.518	0.020	2	0
chrI	47206	A	G	16	12	0.512	0.009	0	0	0.500	0.099	9	8	0.443	0.014	89	96	0.491	0.004	120	101	0.538	0.004	4	5	0.465	0.020	44	60	0.460	0.005	24	39	0.494	0.005	14	21	0.469	0.008	12	10	0.516	0.008	4	2	0.518	0.020	6	1
chrI	47518	A	G	13	9	0.512	0.010	0	0	0.500	0.099	3	8	0.443	0.014	64	83	0.491	0.004	80	52	0.538	0.004	3	0	0.465	0.020	47	54	0.460	0.005	31	32	0.494	0.005	14	11	0.469	0.008	10	15	0.516	0.008	4	2	0.518	0.020	5	1
chrI	47660	T	C	14	20	0.512	0.010	1	0	0.500	0.099	5	10	0.443	0.014	71	87	0.491	0.004	89	82	0.538	0.004	1	5	0.465	0.020	36	54	0.460	0.005	36	29	0.494	0.005	14	21	0.469	0.008	14	4	0.516	0.008	1	6	0.518	0.020	6	0
chrI	47690	T	C	13	16	0.512	0.010	0	0	0.500	0.099	5	7	0.443	0.014	69	91	0.491	0.004	87	87	0.538	0.004	1	7	0.465	0.020	36	51	0.460	0.005	34	34	0.494	0.005	18	27	0.469	0.008	14	8	0.516	0.008	0	6	0.518	0.020	5	1
chrI	47896	C	T	4	6	0.513	0.009	1	1	0.500	0.099	6	3	0.446	0.014	49	49	0.491	0.004	59	51	0.539	0.004	1	5	0.465	0.020	38	63	0.460	0.005	27	28	0.494	0.005	17	27	0.469	0.008	13	27	0.517	0.008	5	6	0.520	0.020	4	3
chrI	48115	G	C	3	17	0.513	0.009	0	1	0.500	0.099	4	5	0.446	0.014	50	58	0.491	0.004	49	38	0.539	0.004	5	7	0.465	0.020	27	53	0.460	0.005	23	32	0.494	0.005	20	12	0.470	0.008	17	15	0.517	0.008	8	4	0.520	0.020	3	2
chrI	48286	A	T	0	4	0.513	0.009	0	0	0.500	0.099	0	0	0.446	0.014	30	28	0.491	0.004	40	32	0.539	0.004	0	0	0.465	0.020	19	22	0.460	0.005	11	21	0.494	0.005	5	1	0.469	0.008	1	1	0.517	0.008	0	0	0.520	0.020	0	0
chrI	48751	T	C	9	11	0.514	0.009	0	0	0.500	0.099	4	3	0.449	0.014	28	37	0.490	0.004	40	37	0.539	0.004	2	3	0.466	0.020	35	47	0.459	0.005	26	31	0.493	0.005	9	11	0.470	0.008	14	15	0.516	0.008	1	1	0.520	0.020	2	4
chrI	48815	T	C	17	10	0.514	0.009	0	0	0.500	0.099	4	4	0.449	0.014	33	34	0.490	0.004	43	31	0.539	0.004	0	0	0.466	0.020	33	46	0.459	0.005	25	26	0.493	0.005	9	15	0.470	0.008	19	17	0.516	0.008	3	2	0.520	0.020	4	1
chrI	48890	C	T	10	12	0.516	0.009	0	0	0.500	0.099	0	6	0.448	0.014	39	45	0.488	0.004	45	30	0.538	0.004	1	1	0.466	0.020	39	49	0.462	0.005	45	35	0.494	0.005	9	18	0.471	0.008	18	14	0.517	0.008	8	2	0.520	0.020	2	3
chrI	49103	C	T	8	8	0.516	0.009	0	0	0.500	0.097	3	11	0.449	0.014	69	65	0.488	0.004	56	54	0.538	0.004	1	0	0.462	0.020	30	42	0.462	0.005	16	26	0.495	0.005	7	11	0.474	0.008	13	11	0.515	0.008	2	3	0.519	0.020	1	1
chrI	49114	T	C	10	8	0.516	0.009	0	0	0.500	0.097	5	8	0.449	0.014	70	62	0.488	0.004	54	49	0.538	0.004	1	0	0.462	0.020	29	39	0.462	0.005	16	25	0.495	0.005	9	9	0.474	0.008	13	11	0.515	0.008	3	2	0.519	0.020	1	1
chrI	49247	C	T	10	5	0.516	0.009	0	0	0.500	0.097	5	0	0.449	0.014	58	61	0.488	0.004	63	36	0.538	0.004	0	0	0.462	0.020	27	32	0.462	0.005	25	19	0.495	0.005	7	12	0.474	0.008	10	15	0.515	0.008	2	0	0.518	0.020	1	0
chrI	49403	C	T	7	0	0.516	0.009	0	0	0.500	0.097	7	5	0.449	0.014	65	58	0.488	0.004	57	38	0.537	0.004	2	1	0.462	0.020	30	38	0.462	0.005	12	28	0.495	0.005	11	7	0.475	0.008	10	11	0.515	0.008	0	5	0.518	0.020	3	5
chrI	49589	T	C	2	3	0.516	0.009	2	0	0.500	0.097	5	3	0.448	0.014	58	75	0.488	0.004	46	59	0.539	0.004	0	4	0.460	0.020	34	41	0.463	0.005	16	25	0.495	0.005	21	18	0.474	0.008	8	14	0.515	0.008	2	2	0.518	0.020	0	1
chrI	49871	C	T	7	12	0.516	0.009	0	0	0.500	0.097	7	12	0.449	0.014	98	93	0.489	0.004	89	77	0.538	0.004	0	3	0.460	0.020	30	44	0.463	0.005	35	33	0.495	0.005	11	11	0.475	0.008	9	5	0.514	0.008	2	1	0.520	0.020	5	0
chrI	50024	C	T	6	3	0.517	0.009	0	0	0.500	0.097	3	2	0.448	0.014	58	64	0.489	0.004	86	57	0.538	0.004	0	2	0.461	0.020	40	31	0.462	0.005	25	31	0.495	0.005	12	7	0.475	0.008	11	15	0.515	0.008	0	2	0.520	0.020	0	0
chrI	50204	A	G	13	9	0.516	0.010	2	1	0.500	0.097	3	8	0.448	0.014	55	73	0.488	0.004	82	65	0.538	0.004	0	5	0.460	0.020	42	57	0.462	0.005	38	29	0.495	0.005	21	24	0.476	0.008	17	17	0.514	0.008	0	7	0.520	0.020	3	1
chrI	50343	A	G	7	7	0.515	0.010	0	0	0.500	0.097	8	5	0.448	0.014	67	67	0.488	0.004	64	62	0.538	0.004	2	5	0.460	0.020	39	57	0.462	0.005	31	28	0.494	0.005	14	23	0.476	0.008	17	20	0.514	0.008	0	4	0.520	0.020	2	0
chrI	50354	C	T	8	6	0.515	0.010	0	0	0.500	0.097	8	6	0.448	0.014	65	64	0.488	0.004	61	64	0.538	0.004	2	5	0.460	0.020	36	63	0.462	0.005	31	31	0.494	0.005	13	26	0.476	0.008	15	18	0.514	0.008	0	4	0.520	0.020	2	0
chrI	50384	G	A	8	9	0.515	0.010	0	0	0.500	0.097	6	8	0.448	0.014	68	60	0.488	0.004	51	53	0.537	0.004	0	1	0.461	0.020	38	58	0.462	0.005	34	36	0.494	0.005	16	20	0.475	0.008	11	19	0.514	0.008	1	3	0.520	0.020	2	0
chrI	50432	T	C	10	7	0.516	0.010	0	2	0.500	0.097	4	5	0.446	0.014	58	53	0.488	0.004	54	52	0.537	0.004	2	4	0.461	0.020	39	56	0.462	0.005	36	32	0.495	0.005	17	15	0.476	0.008	4	17	0.514	0.008	5	1	0.520	0.020	0	0
chrI	50456	G	A	10	8	0.516	0.010	0	2	0.500	0.097	5	6	0.448	0.014	55	58	0.488	0.004	59	55	0.537	0.004	2	3	0.463	0.020	37	46	0.462	0.005	41	26	0.495	0.005	15	16	0.475	0.008	3	16	0.514	0.008	6	0	0.520	0.020	0	0
chrI	50498	A	G	10	9	0.516	0.010	0	2	0.500	0.097	4	6	0.448	0.014	54	60	0.488	0.004	58	54	0.537	0.004	0	5	0.463	0.020	37	45	0.462	0.005	41	22	0.495	0.005	15	15	0.475	0.008	5	27	0.514	0.008	8	0	0.520	0.020	0	0
chrI	50660	T	A	7	8	0.516	0.010	0	0	0.500	0.097	3	1	0.446	0.014	60	54	0.487	0.004	60	59	0.537	0.004	0	3	0.462	0.020	40	19	0.462	0.005	29	18	0.494	0.005	15	9	0.476	0.008	15	6	0.513	0.008	4	0	0.520	0.020	0	2
chrI	50663	C	T	7	8	0.516	0.010	0	0	0.500	0.097	3	1	0.446	0.014	60	54	0.487	0.004	60	59	0.537	0.004	0	3	0.462	0.020	40	19	0.462	0.005	29	18	0.494	0.005	15	9	0.476	0.008	15	6	0.513	0.008	4	0	0.520	0.020	0	2
chrI	50840	A	G	8	7	0.515	0.010	0	1	0.500	0.097	2	4	0.447	0.014	55	60	0.486	0.004	66	72	0.537	0.004	2	0	0.462	0.020	37	33	0.461	0.005	26	28	0.494	0.005	12	12	0.475	0.008	9	8	0.514	0.008	5	0	0.520	0.020	0	1
chrI	50960	C	A	15	18	0.515	0.010	0	2	0.500	0.097	2	3	0.447	0.014	76	69	0.487	0.004	83	68	0.536	0.004	2	3	0.462	0.020	54	64	0.462	0.005	37	46	0.494	0.005	29	23	0.475	0.008	14	20	0.514	0.008	2	3	0.520	0.020	3	5
chrI	51095	G	A	18	14	0.515	0.010	0	0	0.500	0.097	4	9	0.447	0.014	84	79	0.486	0.004	93	83	0.537	0.004	14	4	0.462	0.020	78	68	0.461	0.005	59	53	0.494	0.005	23	31	0.475	0.008	32	14	0.514	0.008	1	5	0.520	0.020	8	3
chrI	51248	T	G	8	11	0.515	0.010	0	0	0.500	0.097	4	13	0.448	0.014	55	54	0.486	0.004	60	52	0.536	0.004	2	1	0.462	0.020	51	44	0.462	0.005	51	35	0.494	0.006	18	23	0.475	0.008	14	26	0.514	0.008	2	6	0.520	0.020	4	0
chrI	51287	T	C	12	13	0.515	0.010	0	3	0.500	0.097	2	8	0.447	0.014	56	60	0.486	0.004	62	57	0.536	0.004	4	1	0.462	0.020	48	49	0.463	0.005	42	32	0.494	0.005	17	20	0.475	0.008	11	25	0.513	0.008	5	3	0.520	0.020	5	2
chrI	51321	T	C	10	13	0.515	0.010	0	3	0.500	0.097	1	6	0.446	0.014	51	61	0.486	0.004	53	51	0.536	0.004	4	1	0.462	0.020	48	58	0.461	0.005	39	34	0.494	0.005	19	19	0.476	0.008	8	20	0.513	0.008	6	3	0.520	0.020	5	2
chrI	51371	A	C	15	15	0.515	0.010	0	0	0.500	0.097	2	3	0.446	0.014	63	64	0.486	0.004	62	60	0.536	0.004	2	0	0.462	0.020	47	53	0.461	0.005	41	34	0.494	0.005	26	26	0.476	0.008	16	13	0.513	0.008	8	0	0.520	0.020	5	1
chrI	51434	A	G	12	10	0.515	0.010	0	1	0.500	0.097	4	6	0.448	0.014	51	55	0.486	0.004	55	55	0.536	0.004	2	0	0.462	0.020	47	35	0.462	0.005	40	24	0.493	0.006	26	20	0.475	0.008	12	17	0.514	0.008	6	4	0.521	0.020	5	2
chrI	51462	G	A	11	9	0.514	0.010	0	1	0.500	0.097	3	12	0.447	0.014	59	61	0.486	0.004	62	64	0.535	0.004	1	0	0.462	0.020	45	42	0.462	0.005	43	26	0.493	0.006	33	23	0.474	0.008	14	21	0.513	0.008	9	4	0.521	0.020	8	2
chrI	51951	T	G	9	14	0.513	0.010	1	0	0.500	0.097	4	13	0.448	0.014	48	45	0.487	0.004	37	47	0.536	0.005	1	6	0.462	0.021	54	50	0.463	0.005	40	36	0.494	0.006	18	12	0.476	0.008	21	18	0.515	0.008	9	15	0.521	0.020	7	5
chrI	52164	C	T	9	12	0.514	0.010	1	0	0.500	0.097	1	7	0.448	0.014	40	61	0.487	0.004	42	39	0.536	0.005	4	4	0.462	0.021	38	51	0.463	0.005	34	31	0.494	0.006	15	18	0.476	0.008	23	12	0.515	0.008	0	4	0.522	0.020	1	5
chrI	52310	A	G	12	16	0.514	0.010	0	0	0.500	0.097	2	9	0.448	0.014	50	72	0.488	0.004	59	59	0.535	0.005	6	4	0.462	0.021	40	42	0.462	0.005	31	25	0.494	0.006	11	18	0.476	0.008	12	22	0.515	0.008	4	8	0.522	0.020	1	1
chrI	52603	A	T	11	4	0.514	0.010	0	0	0.500	0.097	0	2	0.448	0.014	48	62	0.488	0.004	55	42	0.536	0.005	2	2	0.462	0.021	29	37	0.463	0.005	28	25	0.495	0.006	10	10	0.476	0.008	3	13	0.515	0.008	1	4	0.522	0.020	3	1
chrI	52613	G	A	9	5	0.514	0.010	0	0	0.500	0.097	0	1	0.448	0.014	41	52	0.488	0.004	53	42	0.536	0.005	2	2	0.462	0.021	30	36	0.463	0.005	29	24	0.495	0.006	9	9	0.476	0.008	4	13	0.515	0.008	1	4	0.522	0.020	3	1
chrI	52632	T	C	8	4	0.514	0.010	0	0	0.500	0.097	0	3	0.448	0.014	39	51	0.488	0.004	57	47	0.536	0.005	2	1	0.462	0.021	28	27	0.463	0.005	29	22	0.495	0.006	8	8	0.476	0.008	3	11	0.515	0.008	2	1	0.522	0.020	2	1
chrI	52733	A	G	4	6	0.514	0.010	0	0	0.500	0.097	0	2	0.448	0.014	50	49	0.488	0.004	52	50	0.536	0.005	0	0	0.462	0.021	30	22	0.463	0.005	30	19	0.494	0.006	6	6	0.476	0.008	8	10	0.515	0.008	0	0	0.523	0.020	0	0
chrI	52846	G	A	7	6	0.514	0.010	0	0	0.500	0.097	6	1	0.448	0.014	54	45	0.490	0.004	57	47	0.535	0.005	0	0	0.464	0.021	30	27	0.464	0.005	23	18	0.494	0.006	6	9	0.476	0.008	8	4	0.515	0.008	0	1	0.523	0.020	2	0
chrI	52849	A	G	7	6	0.514	0.010	0	0	0.500	0.097	6	1	0.448	0.014	54	45	0.490	0.004	57	47	0.535	0.005	0	0	0.464	0.021	30	27	0.464	0.005	23	18	0.494	0.006	6	9	0.476	0.008	8	4	0.515	0.008	0	1	0.523	0.020	2	0
chrI	52858	T	C	6	4	0.514	0.010	0	0	0.500	0.097	6	4	0.448	0.014	57	49	0.490	0.004	56	49	0.535	0.005	0	0	0.464	0.021	33	24	0.464	0.005	22	26	0.494	0.006	8	10	0.476	0.008	6	5	0.515	0.008	0	1	0.523	0.020	2	0
chrI	52939	C	T	12	8	0.514	0.010	0	0	0.500	0.097	6	8	0.449	0.014	55	35	0.489	0.005	53	48	0.536	0.005	0	0	0.464	0.021	34	32	0.463	0.005	29	36	0.495	0.006	10	15	0.477	0.008	13	16	0.515	0.008	2	1	0.520	0.021	2	0
chrI	52951	G	T	13	7	0.514	0.010	0	0	0.500	0.097	6	7	0.449	0.014	53	35	0.489	0.005	48	44	0.536	0.005	0	1	0.464	0.021	32	32	0.463	0.005	26	36	0.495	0.006	10	14	0.477	0.008	13	16	0.515	0.008	2	1	0.520	0.021	2	0
chrI	52984	A	G	12	7	0.514	0.010	2	0	0.500	0.097	5	6	0.449	0.014	38	49	0.489	0.005	37	45	0.536	0.005	0	1	0.464	0.021	36	31	0.463	0.005	25	34	0.495	0.006	8	10	0.477	0.008	15	13	0.515	0.008	2	1	0.520	0.021	3	1
chrI	52996	A	G	12	6	0.514	0.010	2	0	0.500	0.097	4	6	0.449	0.014	42	46	0.489	0.005	39	41	0.536	0.005	2	1	0.464	0.021	35	34	0.463	0.005	27	35	0.495	0.006	9	11	0.477	0.008	15	14	0.515	0.008	2	1	0.520	0.021	3	1
chrI	53146	T	G	20	15	0.513	0.010	0	0	0.500	0.097	4	12	0.449	0.014	64	62	0.489	0.005	72	89	0.536	0.005	2	6	0.464	0.021	43	42	0.464	0.005	38	34	0.494	0.006	15	15	0.478	0.008	18	24	0.516	0.008	3	0	0.520	0.021	0	4
chrI	53167	A	G	19	17	0.513	0.010	0	0	0.500	0.097	4	12	0.449	0.014	61	60	0.489	0.005	68	77	0.536	0.005	2	6	0.464	0.021	39	52	0.464	0.005	42	42	0.494	0.006	15	19	0.478	0.008	18	21	0.516	0.008	3	1	0.520	0.021	1	4
chrI	53266	C	T	19	16	0.513	0.010	0	0	0.500	0.097	9	9	0.449	0.014	69	86	0.489	0.005	84	78	0.535	0.005	2	1	0.460	0.021	56	60	0.463	0.005	28	52	0.495	0.006	20	22	0.479	0.008	36	12	0.514	0.008	0	4	0.520	0.021	7	1
chrI	53542	C	T	20	14	0.513	0.010	0	2	0.500	0.097	4	6	0.448	0.014	82	77	0.489	0.005	75	79	0.536	0.005	1	1	0.462	0.021	61	67	0.463	0.005	43	43	0.494	0.006	23	30	0.478	0.008	14	15	0.515	0.008	8	3	0.520	0.021	2	8
chrI	53836	A	G	20	14	0.514	0.010	1	0	0.500	0.097	13	4	0.449	0.014	64	89	0.489	0.005	80	65	0.537	0.005	4	7	0.461	0.021	43	71	0.464	0.005	51	60	0.494	0.006	23	26	0.480	0.008	25	11	0.513	0.008	2	0	0.522	0.021	8	1
chrI	53843	C	T	20	14	0.514	0.010	1	0	0.500	0.097	12	4	0.449	0.014	64	92	0.489	0.005	80	67	0.537	0.005	4	7	0.461	0.021	42	65	0.464	0.005	48	57	0.494	0.006	21	25	0.480	0.008	25	11	0.513	0.008	2	0	0.522	0.021	9	1
chrI	53851	G	A	19	15	0.514	0.010	2	0	0.500	0.097	10	3	0.449	0.014	62	91	0.489	0.005	79	61	0.537	0.005	4	7	0.461	0.021	43	69	0.464	0.005	45	56	0.494	0.006	23	24	0.480	0.008	24	11	0.513	0.008	2	0	0.522	0.021	8	1
chrI	53935	A	T	15	5	0.514	0.010	5	0	0.500	0.097	8	14	0.449	0.014	83	102	0.489	0.005	101	70	0.537	0.005	4	3	0.461	0.021	42	61	0.464	0.005	33	40	0.494	0.006	26	20	0.480	0.008	15	17	0.513	0.008	4	2	0.522	0.021	6	8
chrI	54175	A	G	10	19	0.514	0.010	0	0	0.500	0.099	3	0	0.451	0.014	74	82	0.487	0.005	84	61	0.536	0.005	3	3	0.463	0.021	34	50	0.464	0.005	32	19	0.491	0.006	9	13	0.482	0.008	8	14	0.513	0.008	0	2	0.519	0.021	3	2
chrI	54198	G	A	10	19	0.514	0.010	0	0	0.500	0.099	5	3	0.451	0.014	70	93	0.487	0.005	94	60	0.536	0.005	4	5	0.463	0.021	39	54	0.464	0.005	39	26	0.491	0.006	10	14	0.482	0.008	9	16	0.513	0.008	0	2	0.519	0.021	2	3
chrI	54244	A	G	12	16	0.513	0.010	0	0	0.500	0.101	4	9	0.450	0.014	76	86	0.489	0.005	103	63	0.537	0.005	4	4	0.464	0.021	53	74	0.465	0.005	43	32	0.494	0.006	20	22	0.480	0.008	10	18	0.512	0.008	2	7	0.519	0.021	2	3
chrI	54319	T	C	12	20	0.513	0.010	0	0	0.500	0.101	9	16	0.451	0.014	71	80	0.489	0.005	118	76	0.537	0.005	5	5	0.464	0.021	66	70	0.465	0.005	39	40	0.494	0.006	20	26	0.480	0.008	12	29	0.510	0.008	4	6	0.519	0.021	3	2
chrI	54478	G	A	13	29	0.513	0.010	2	0	0.500	0.103	5	12	0.452	0.014	69	57	0.489	0.005	84	64	0.537	0.005	8	7	0.465	0.022	64	79	0.465	0.005	39	64	0.493	0.006	23	30	0.477	0.008	28	31	0.510	0.008	5	7	0.520	0.021	1	9
chrI	54481	T	C	13	29	0.513	0.010	2	0	0.500	0.103	5	12	0.452	0.014	69	57	0.489	0.005	84	64	0.537	0.005	8	7	0.465	0.022	64	79	0.465	0.005	39	64	0.493	0.006	23	30	0.477	0.008	28	31	0.510	0.008	5	7	0.520	0.021	1	9
chrI	54508	A	G	14	26	0.513	0.010	2	2	0.500	0.103	8	18	0.452	0.014	80	74	0.489	0.005	89	73	0.537	0.005	11	9	0.465	0.022	70	83	0.465	0.005	40	65	0.493	0.006	18	39	0.477	0.008	30	38	0.510	0.008	9	9	0.520	0.021	2	13
chrI	54661	G	T	23	13	0.513	0.010	0	1	0.500	0.103	13	8	0.456	0.015	58	66	0.487	0.005	66	58	0.537	0.005	9	8	0.460	0.022	50	78	0.466	0.005	37	52	0.493	0.006	35	25	0.479	0.008	28	27	0.511	0.008	9	7	0.517	0.021	3	6
chrI	54679	C	T	26	12	0.513	0.010	0	1	0.500	0.103	10	9	0.456	0.015	58	58	0.487	0.005	53	53	0.537	0.005	8	7	0.460	0.022	49	81	0.466	0.005	33	48	0.493	0.006	38	19	0.479	0.008	25	24	0.511	0.008	10	6	0.517	0.021	3	7
chrI	54742	A	C	21	7	0.511	0.010	0	1	0.500	0.103	10	10	0.452	0.014	43	56	0.489	0.005	43	49	0.536	0.005	5	6	0.462	0.022	40	75	0.464	0.005	24	35	0.492	0.006	31	14	0.478	0.008	14	26	0.509	0.008	10	10	0.517	0.021	1	2
chrI	54784	A	G	16	4	0.511	0.010	0	1	0.500	0.103	8	9	0.452	0.014	41	45	0.489	0.005	35	48	0.536	0.005	4	4	0.462	0.022	29	54	0.464	0.005	19	26	0.492	0.006	21	9	0.478	0.008	12	16	0.509	0.008	7	5	0.517	0.021	0	2
chrI	54806	T	C	11	3	0.511	0.010	0	0	0.500	0.103	6	8	0.452	0.014	37	33	0.489	0.005	37	47	0.536	0.005	2	2	0.462	0.022	30	47	0.464	0.005	24	21	0.492	0.006	20	5	0.478	0.008	10	16	0.509	0.008	6	2	0.517	0.021	0	2
chrI	55145	C	T	5	7	0.512	0.010	0	1	0.500	0.105	2	6	0.457	0.015	32	62	0.487	0.005	36	56	0.537	0.005	0	2	0.460	0.022	31	36	0.462	0.005	23	15	0.493	0.006	14	11	0.481	0.008	7	2	0.514	0.009	5	0	0.517	0.021	3	3
chrI	55171	A	G	5	7	0.512	0.010	0	0	0.500	0.105	1	10	0.457	0.015	37	61	0.487	0.005	38	55	0.537	0.005	2	2	0.460	0.022	34	42	0.462	0.005	24	28	0.493	0.006	14	14	0.481	0.008	12	6	0.514	0.009	12	0	0.517	0.021	3	2
chrI	55213	A	C	7	11	0.512	0.010	0	0	0.500	0.105	1	7	0.457	0.015	36	52	0.487	0.005	40	51	0.537	0.005	2	0	0.460	0.022	34	42	0.462	0.005	23	30	0.493	0.006	13	16	0.481	0.008	12	9	0.514	0.009	9	0	0.517	0.021	3	3
chrI	55256	A	G	10	5	0.512	0.010	0	0	0.500	0.107	1	6	0.455	0.015	35	49	0.487	0.005	45	52	0.537	0.005	0	2	0.460	0.022	31	40	0.464	0.005	16	27	0.491	0.006	6	10	0.479	0.008	12	14	0.511	0.009	7	0	0.517	0.021	4	5
chrI	55327	C	A	8	7	0.512	0.010	0	1	0.500	0.107	3	1	0.455	0.015	45	56	0.487	0.005	52	56	0.537	0.005	0	2	0.460	0.022	37	46	0.464	0.005	18	16	0.491	0.006	8	9	0.479	0.008	13	15	0.512	0.009	4	0	0.517	0.021	2	5
chrI	55470	A	G	6	4	0.513	0.010	0	1	0.500	0.105	6	2	0.457	0.015	48	72	0.486	0.005	61	55	0.537	0.005	0	0	0.460	0.022	21	27	0.463	0.005	10	15	0.493	0.006	9	2	0.481	0.008	5	9	0.514	0.009	0	0	0.521	0.021	0	1
chrI	55508	T	C	3	5	0.513	0.010	0	0	0.500	0.105	5	2	0.457	0.015	42	59	0.486	0.005	52	55	0.537	0.005	0	0	0.460	0.022	13	19	0.463	0.005	3	11	0.493	0.006	3	4	0.481	0.008	4	5	0.514	0.009	0	0	0.521	0.021	0	0
chrI	55688	T	C	6	3	0.512	0.010	0	0	0.500	0.107	2	3	0.453	0.015	31	32	0.486	0.005	32	42	0.538	0.005	2	0	0.462	0.022	9	14	0.464	0.005	1	9	0.491	0.006	4	0	0.482	0.008	3	3	0.513	0.009	1	0	0.519	0.021	2	0
chrI	55793	T	C	4	3	0.512	0.010	0	0	0.500	0.107	2	0	0.453	0.015	31	44	0.486	0.005	41	51	0.538	0.005	1	0	0.462	0.022	12	19	0.464	0.005	7	12	0.491	0.006	3	1	0.482	0.008	4	6	0.513	0.009	2	0	0.519	0.021	1	0
chrI	56007	A	G	7	6	0.512	0.010	0	0	0.500	0.107	8	8	0.453	0.015	50	51	0.486	0.005	53	50	0.538	0.005	2	0	0.462	0.022	36	23	0.464	0.005	17	21	0.491	0.006	10	9	0.482	0.008	9	8	0.513	0.009	4	0	0.519	0.021	0	0
chrI	56107	T	C	14	10	0.513	0.010	3	0	0.500	0.107	12	7	0.454	0.015	44	40	0.485	0.005	62	48	0.537	0.005	8	1	0.459	0.022	41	34	0.465	0.005	31	29	0.491	0.006	13	30	0.482	0.008	16	15	0.513	0.009	3	3	0.522	0.022	2	0
chrI	56129	T	C	12	12	0.513	0.010	4	0	0.500	0.107	10	8	0.454	0.015	53	47	0.485	0.005	62	46	0.537	0.005	2	1	0.459	0.022	37	33	0.465	0.005	20	29	0.491	0.006	13	20	0.482	0.008	15	15	0.513	0.009	4	3	0.522	0.022	2	1
chrI	56144	T	G	12	12	0.513	0.010	3	0	0.500	0.107	10	10	0.454	0.015	66	53	0.485	0.005	67	50	0.536	0.005	5	1	0.459	0.022	46	33	0.465	0.005	24	24	0.491	0.006	16	23	0.482	0.008	14	16	0.512	0.009	4	3	0.521	0.022	2	1
chrI	56195	A	G	15	13	0.513	0.010	2	0	0.500	0.107	8	9	0.454	0.015	58	61	0.485	0.005	58	46	0.536	0.005	3	0	0.459	0.022	51	37	0.465	0.005	27	26	0.491	0.006	17	20	0.482	0.008	13	22	0.512	0.009	3	3	0.521	0.022	1	2
chrI	56351	G	A	10	5	0.513	0.010	0	0	0.500	0.107	6	3	0.454	0.015	67	69	0.485	0.005	80	53	0.536	0.005	2	0	0.459	0.022	48	31	0.465	0.005	26	33	0.491	0.006	13	11	0.482	0.008	9	10	0.512	0.009	7	2	0.521	0.022	1	0
chrI	56786	G	A	15	7	0.513	0.010	4	0	0.500	0.109	20	14	0.453	0.015	51	58	0.485	0.005	55	43	0.537	0.005	8	2	0.460	0.023	27	40	0.466	0.005	22	16	0.491	0.006	16	26	0.482	0.008	10	14	0.513	0.009	3	5	0.519	0.022	0	1
chrI	56871	C	T	13	3	0.514	0.010	2	0	0.500	0.109	8	2	0.452	0.015	43	42	0.486	0.005	40	49	0.536	0.005	2	0	0.459	0.023	17	19	0.465	0.005	12	9	0.493	0.006	8	6	0.482	0.008	1	5	0.514	0.009	4	0	0.520	0.022	0	0
chrI	56878	T	C	9	3	0.514	0.010	0	0	0.500	0.109	3	2	0.452	0.015	35	36	0.486	0.005	36	46	0.536	0.005	2	0	0.459	0.023	16	18	0.465	0.005	11	7	0.493	0.006	6	4	0.482	0.008	1	4	0.514	0.009	3	0	0.520	0.022	0	0
chrI	56904	G	C	6	2	0.515	0.010	0	0	0.500	0.109	0	2	0.450	0.015	33	33	0.485	0.005	39	44	0.536	0.005	0	0	0.461	0.023	12	15	0.466	0.005	11	3	0.493	0.006	4	3	0.481	0.008	1	4	0.514	0.009	3	0	0.520	0.022	0	0
chrI	57041	C	T	15	9	0.515	0.010	2	0	0.500	0.109	5	6	0.450	0.015	59	70	0.485	0.005	66	64	0.536	0.005	1	7	0.461	0.023	48	50	0.466	0.005	26	39	0.493	0.006	19	14	0.481	0.008	13	20	0.514	0.009	6	2	0.520	0.022	0	1
chrI	57155	G	A	16	18	0.517	0.011	0	2	0.500	0.111	12	19	0.452	0.015	39	54	0.485	0.005	75	46	0.536	0.005	6	4	0.461	0.023	76	71	0.465	0.005	55	56	0.492	0.006	28	40	0.482	0.009	26	30	0.513	0.009	10	5	0.517	0.022	5	7
chrI	57320	C	T	14	18	0.514	0.011	2	0	0.500	0.111	8	10	0.452	0.015	47	71	0.483	0.005	74	44	0.536	0.005	7	9	0.461	0.023	63	76	0.465	0.005	63	59	0.491	0.006	27	31	0.484	0.009	23	24	0.516	0.009	12	8	0.517	0.022	4	12
chrI	57669	T	C	21	22	0.516	0.011	4	2	0.500	0.111	10	15	0.452	0.015	62	58	0.483	0.005	59	54	0.536	0.005	5	9	0.462	0.023	69	77	0.464	0.005	46	67	0.489	0.006	33	32	0.485	0.009	34	26	0.514	0.009	6	6	0.517	0.022	8	4
chrI	58073	G	A	19	14	0.516	0.011	0	4	0.500	0.111	8	15	0.453	0.015	53	65	0.483	0.005	64	51	0.536	0.005	5	7	0.462	0.023	57	95	0.464	0.005	51	67	0.489	0.006	24	35	0.484	0.009	32	33	0.515	0.009	4	11	0.519	0.023	4	8
chrI	58490	A	T	29	19	0.516	0.011	5	5	0.500	0.111	17	18	0.452	0.016	66	71	0.483	0.005	66	68	0.537	0.005	7	5	0.463	0.023	91	92	0.464	0.005	68	79	0.489	0.006	33	46	0.484	0.009	40	37	0.516	0.009	6	8	0.519	0.023	4	8
chrI	58494	C	T	29	19	0.516	0.011	5	5	0.500	0.111	17	18	0.452	0.016	66	71	0.483	0.005	66	68	0.537	0.005	7	5	0.463	0.023	91	92	0.464	0.005	68	79	0.489	0.006	33	46	0.484	0.009	40	37	0.516	0.009	6	8	0.519	0.023	4	8
chrI	58600	G	T	33	20	0.516	0.011	0	0	0.500	0.111	8	20	0.452	0.016	56	61	0.483	0.005	82	55	0.537	0.005	9	7	0.463	0.023	112	99	0.464	0.005	71	66	0.489	0.006	41	42	0.484	0.009	43	48	0.516	0.009	13	14	0.519	0.023	6	10
chrI	58794	G	A	22	20	0.516	0.011	2	3	0.500	0.111	4	9	0.453	0.016	62	71	0.483	0.005	76	63	0.538	0.005	6	8	0.463	0.023	56	88	0.466	0.005	76	71	0.489	0.006	30	29	0.483	0.009	33	18	0.516	0.009	6	10	0.516	0.023	3	3
chrI	58827	G	A	21	15	0.516	0.011	3	4	0.500	0.111	2	7	0.453	0.016	58	53	0.483	0.005	69	56	0.538	0.005	6	5	0.463	0.023	55	89	0.466	0.005	58	66	0.489	0.006	24	35	0.483	0.009	25	16	0.516	0.009	5	8	0.516	0.023	3	3
chrI	59073	C	T	10	19	0.514	0.011	2	2	0.500	0.111	7	9	0.451	0.016	58	76	0.482	0.005	73	62	0.538	0.005	5	6	0.465	0.023	54	73	0.466	0.005	45	32	0.489	0.006	21	38	0.485	0.009	24	25	0.514	0.009	5	8	0.521	0.023	1	8
chrI	59229	G	T	12	20	0.513	0.011	1	1	0.500	0.111	7	13	0.452	0.016	66	81	0.482	0.005	62	58	0.535	0.005	4	2	0.465	0.023	44	55	0.466	0.005	30	31	0.490	0.006	17	26	0.483	0.009	31	24	0.515	0.009	1	9	0.516	0.023	2	2
chrI	59349	A	C	4	7	0.512	0.011	2	0	0.500	0.111	6	5	0.452	0.016	59	73	0.480	0.005	59	54	0.537	0.005	2	3	0.465	0.023	33	44	0.465	0.005	27	36	0.490	0.006	21	21	0.486	0.009	22	12	0.515	0.009	1	2	0.521	0.023	5	0
chrI	59394	G	A	4	3	0.512	0.011	2	0	0.500	0.111	4	4	0.452	0.016	51	56	0.480	0.005	50	48	0.537	0.005	3	2	0.465	0.023	27	37	0.465	0.005	30	40	0.490	0.006	18	15	0.486	0.009	19	11	0.515	0.009	2	0	0.521	0.023	6	0
chrI	59475	C	T	2	4	0.514	0.011	2	0	0.500	0.111	3	4	0.452	0.016	51	53	0.481	0.005	47	56	0.534	0.005	1	1	0.464	0.023	28	39	0.465	0.005	36	29	0.490	0.006	22	16	0.485	0.009	13	19	0.515	0.009	2	0	0.517	0.023	2	1
chrI	59496	A	G	5	6	0.514	0.011	2	0	0.500	0.111	3	6	0.452	0.016	63	58	0.481	0.005	54	60	0.534	0.005	0	1	0.464	0.023	28	46	0.465	0.005	44	28	0.490	0.006	25	16	0.485	0.009	15	23	0.515	0.009	2	0	0.517	0.023	4	1
chrI	59659	C	G	30	23	0.512	0.011	5	1	0.500	0.111	15	18	0.452	0.016	81	104	0.481	0.005	65	71	0.535	0.005	10	12	0.464	0.024	76	70	0.464	0.005	47	60	0.490	0.006	36	29	0.487	0.009	37	46	0.513	0.009	19	14	0.519	0.024	7	6
chrI	59976	T	C	6	17	0.511	0.011	1	2	0.500	0.111	4	17	0.452	0.016	65	72	0.480	0.005	76	48	0.536	0.005	4	9	0.464	0.024	55	69	0.464	0.005	40	45	0.491	0.006	27	26	0.487	0.009	28	25	0.515	0.009	9	6	0.519	0.024	4	14
chrI	59985	T	C	9	20	0.511	0.011	1	2	0.500	0.111	7	18	0.452	0.016	68	75	0.480	0.005	73	44	0.536	0.005	4	8	0.464	0.024	57	72	0.464	0.005	40	47	0.491	0.006	29	30	0.487	0.009	29	27	0.515	0.009	9	8	0.519	0.024	4	14
chrI	60198	C	T	12	20	0.511	0.011	1	1	0.500	0.111	5	9	0.451	0.016	54	58	0.479	0.005	62	39	0.536	0.005	3	2	0.467	0.024	34	50	0.464	0.005	32	38	0.491	0.006	18	12	0.486	0.009	22	12	0.514	0.009	1	3	0.518	0.024	1	1
chrI	60246	C	T	11	16	0.512	0.011	0	1	0.500	0.111	4	4	0.451	0.016	68	69	0.479	0.005	58	45	0.536	0.005	2	5	0.467	0.024	30	48	0.464	0.005	33	38	0.491	0.006	16	4	0.486	0.009	19	16	0.515	0.009	4	3	0.521	0.024	0	3
chrI	60384	C	T	27	19	0.512	0.011	1	0	0.500	0.109	2	5	0.451	0.016	75	83	0.479	0.005	63	56	0.535	0.005	4	3	0.467	0.024	42	56	0.465	0.005	51	42	0.492	0.006	15	11	0.487	0.009	14	25	0.516	0.009	5	1	0.520	0.024	4	5
chrI	60417	C	T	31	20	0.512	0.011	2	0	0.500	0.109	3	7	0.451	0.016	61	89	0.479	0.005	64	55	0.535	0.005	5	5	0.467	0.024	49	59	0.465	0.005	51	42	0.492	0.006	21	22	0.487	0.009	16	27	0.516	0.009	4	5	0.520	0.024	5	4
chrI	60526	A	G	26	17	0.512	0.011	0	1	0.500	0.109	6	15	0.451	0.016	56	62	0.479	0.005	49	52	0.535	0.005	3	2	0.467	0.024	55	62	0.465	0.005	37	52	0.492	0.006	20	24	0.487	0.009	34	27	0.516	0.009	4	5	0.520	0.024	6	10
chrI	60774	T	C	53	39	0.512	0.011	0	3	0.500	0.109	16	10	0.451	0.016	103	103	0.479	0.005	74	64	0.535	0.005	9	13	0.467	0.024	95	113	0.465	0.005	73	99	0.492	0.006	53	39	0.487	0.009	52	39	0.516	0.009	11	14	0.519	0.024	4	8
chrI	60912	A	G	38	38	0.511	0.011	0	7	0.500	0.109	20	24	0.452	0.016	52	71	0.479	0.005	77	68	0.535	0.005	3	9	0.468	0.024	88	94	0.464	0.005	73	69	0.492	0.006	54	39	0.487	0.009	51	42	0.516	0.009	17	10	0.519	0.024	7	11
chrI	62308	T	C	23	34	0.510	0.011	3	2	0.500	0.112	11	22	0.451	0.017	58	65	0.477	0.005	61	52	0.534	0.005	13	6	0.461	0.025	81	78	0.464	0.006	87	57	0.493	0.006	42	36	0.489	0.009	48	37	0.518	0.010	11	10	0.516	0.024	2	4
chrI	62361	T	C	26	39	0.511	0.011	4	2	0.500	0.112	13	27	0.451	0.017	59	70	0.477	0.005	54	54	0.534	0.005	15	10	0.461	0.025	84	88	0.463	0.006	74	64	0.494	0.007	51	46	0.489	0.009	52	44	0.517	0.010	18	14	0.518	0.024	3	8
chrI	62654	C	T	4	7	0.509	0.011	0	0	0.500	0.114	3	4	0.451	0.017	57	39	0.477	0.005	67	42	0.533	0.005	2	0	0.461	0.025	29	22	0.463	0.006	16	19	0.493	0.007	11	9	0.489	0.009	12	6	0.520	0.010	5	1	0.518	0.024	2	0
chrI	63520	T	C	12	14	0.509	0.012	0	2	0.500	0.117	4	3	0.448	0.017	56	68	0.474	0.005	58	59	0.532	0.005	3	1	0.458	0.025	64	55	0.462	0.006	48	45	0.493	0.007	15	21	0.491	0.009	18	13	0.523	0.010	1	2	0.517	0.024	1	4
chrI	64483	G	A	12	8	0.513	0.012	2	2	0.500	0.120	5	2	0.450	0.017	54	87	0.476	0.005	58	62	0.532	0.005	4	2	0.466	0.026	35	42	0.466	0.006	25	29	0.492	0.007	21	10	0.494	0.009	11	18	0.523	0.010	5	0	0.505	0.024	4	2
chrI	65365	G	A	6	8	0.509	0.012	0	0	0.500	0.120	1	9	0.451	0.018	39	52	0.477	0.005	42	44	0.534	0.005	3	2	0.467	0.026	36	40	0.466	0.006	30	23	0.491	0.007	13	15	0.496	0.009	8	4	0.521	0.010	2	1	0.509	0.025	3	2
chrI	65451	A	C	5	3	0.509	0.012	0	0	0.500	0.121	2	2	0.451	0.018	36	44	0.477	0.005	35	43	0.534	0.005	2	0	0.467	0.026	28	32	0.466	0.006	28	18	0.491	0.007	14	13	0.496	0.009	11	9	0.521	0.010	1	2	0.509	0.025	0	0
chrI	65453	A	G	5	3	0.509	0.012	0	0	0.500	0.121	2	2	0.451	0.018	36	44	0.477	0.005	35	43	0.534	0.005	2	0	0.467	0.026	28	32	0.466	0.006	28	18	0.491	0.007	14	13	0.496	0.009	11	9	0.521	0.010	1	2	0.509	0.025	0	0
chrI	65506	T	C	5	5	0.507	0.012	0	0	0.500	0.121	4	4	0.451	0.018	30	33	0.477	0.005	33	28	0.533	0.005	1	0	0.467	0.026	20	24	0.466	0.006	10	10	0.491	0.007	4	6	0.497	0.010	11	10	0.522	0.010	0	2	0.511	0.025	0	0
chrI	65514	A	T	5	5	0.507	0.012	0	0	0.500	0.121	4	4	0.451	0.018	28	35	0.477	0.005	30	28	0.533	0.005	1	1	0.467	0.026	20	20	0.466	0.006	10	10	0.491	0.007	4	4	0.497	0.010	10	9	0.522	0.010	0	2	0.511	0.025	0	0
chrI	65570	A	G	0	3	0.507	0.012	0	0	0.500	0.121	2	2	0.451	0.018	16	18	0.477	0.005	17	17	0.533	0.005	0	1	0.467	0.026	8	6	0.466	0.006	4	3	0.491	0.007	3	0	0.497	0.010	5	2	0.522	0.010	0	0	0.511	0.025	0	0
chrI	65590	T	C	0	2	0.507	0.012	0	0	0.500	0.121	1	2	0.451	0.018	15	18	0.477	0.005	17	14	0.533	0.005	0	1	0.467	0.026	5	6	0.466	0.006	3	2	0.491	0.007	3	0	0.497	0.010	4	1	0.522	0.010	0	0	0.511	0.025	0	0
chrI	65871	G	A	5	12	0.508	0.012	0	0	0.500	0.121	5	4	0.449	0.018	29	33	0.477	0.005	29	27	0.534	0.006	1	2	0.466	0.026	27	30	0.464	0.006	20	23	0.490	0.007	8	21	0.496	0.010	11	5	0.523	0.010	5	2	0.517	0.025	0	3
chrI	65892	A	C	8	11	0.508	0.012	0	0	0.500	0.121	4	4	0.449	0.018	31	36	0.477	0.005	40	28	0.534	0.006	1	1	0.466	0.026	27	31	0.464	0.006	25	29	0.490	0.007	12	20	0.496	0.010	10	9	0.523	0.010	5	1	0.517	0.025	0	3
chrI	65910	T	C	8	11	0.508	0.012	0	0	0.500	0.121	3	3	0.449	0.018	30	42	0.477	0.005	42	27	0.534	0.006	1	1	0.466	0.026	26	29	0.464	0.006	24	27	0.490	0.007	13	21	0.496	0.010	9	10	0.523	0.010	5	1	0.517	0.025	0	2
chrI	65991	G	A	10	5	0.510	0.012	0	2	0.500	0.121	1	7	0.448	0.018	39	52	0.476	0.005	57	32	0.534	0.006	1	1	0.467	0.026	43	48	0.463	0.006	38	37	0.490	0.007	18	18	0.499	0.010	19	14	0.523	0.010	4	5	0.514	0.025	1	2
chrI	66003	T	C	12	5	0.510	0.012	0	2	0.500	0.121	1	6	0.448	0.018	38	48	0.476	0.005	56	33	0.534	0.006	1	1	0.467	0.026	46	53	0.463	0.006	39	38	0.490	0.007	17	18	0.499	0.010	19	14	0.523	0.010	4	5	0.514	0.025	1	2
chrI	66033	A	G	12	6	0.506	0.012	0	2	0.500	0.121	2	12	0.448	0.018	41	54	0.476	0.005	61	28	0.534	0.006	1	1	0.467	0.027	46	56	0.463	0.006	35	34	0.491	0.007	12	20	0.499	0.010	19	16	0.523	0.010	4	8	0.513	0.025	2	2
chrI	66841	G	A	10	7	0.510	0.013	2	0	0.500	0.128	4	10	0.445	0.018	62	59	0.475	0.005	62	57	0.531	0.006	2	1	0.467	0.026	48	48	0.461	0.006	29	39	0.487	0.007	12	25	0.499	0.010	24	20	0.524	0.010	2	3	0.506	0.026	5	1
chrI	67269	A	G	20	12	0.506	0.012	0	0	0.500	0.128	8	2	0.447	0.018	55	80	0.475	0.005	61	49	0.530	0.006	2	10	0.471	0.026	54	76	0.460	0.006	51	51	0.489	0.007	24	30	0.496	0.010	26	19	0.528	0.010	4	8	0.504	0.026	6	2
chrI	67275	G	A	20	12	0.506	0.012	0	0	0.500	0.128	8	2	0.447	0.018	58	80	0.475	0.005	52	52	0.530	0.006	2	11	0.471	0.026	56	78	0.460	0.006	49	52	0.489	0.007	24	27	0.496	0.010	22	18	0.528	0.010	5	8	0.504	0.026	5	2
chrI	67421	A	C	21	9	0.507	0.012	0	0	0.500	0.128	10	12	0.447	0.018	46	49	0.475	0.005	42	39	0.529	0.006	6	8	0.471	0.026	61	62	0.461	0.006	43	48	0.489	0.007	24	24	0.495	0.010	37	22	0.528	0.010	9	13	0.504	0.026	5	3
chrI	67441	G	A	22	9	0.507	0.012	1	0	0.500	0.128	11	11	0.447	0.018	46	57	0.475	0.005	42	41	0.529	0.006	6	7	0.471	0.026	54	73	0.461	0.006	42	47	0.489	0.007	22	21	0.495	0.010	36	22	0.528	0.010	10	14	0.504	0.026	5	1
chrI	67476	C	G	23	11	0.510	0.012	0	3	0.500	0.128	16	6	0.451	0.018	51	71	0.476	0.005	57	38	0.529	0.006	7	7	0.470	0.026	52	71	0.462	0.006	40	39	0.488	0.007	21	32	0.498	0.010	37	21	0.526	0.011	10	9	0.505	0.026	4	0
chrI	68785	A	C	24	18	0.513	0.012	1	6	0.500	0.121	26	13	0.465	0.018	40	44	0.477	0.005	57	43	0.526	0.006	3	3	0.482	0.027	66	80	0.461	0.006	54	57	0.492	0.007	36	31	0.498	0.010	37	26	0.534	0.011	6	3	0.496	0.026	3	7
chrI	69417	G	T	23	25	0.514	0.013	1	1	0.500	0.124	14	8	0.466	0.019	25	49	0.478	0.005	27	24	0.525	0.006	9	6	0.484	0.027	46	64	0.464	0.006	45	59	0.491	0.007	18	44	0.498	0.010	32	41	0.535	0.011	4	10	0.492	0.027	6	4
chrI	69603	T	C	4	4	0.514	0.013	0	0	0.500	0.124	3	3	0.466	0.019	26	37	0.478	0.005	34	44	0.525	0.006	0	3	0.484	0.027	22	38	0.464	0.006	22	21	0.491	0.007	7	13	0.498	0.010	8	6	0.535	0.011	1	1	0.492	0.027	1	3
chrI	69675	G	A	1	3	0.514	0.013	0	0	0.500	0.124	2	1	0.466	0.019	23	40	0.478	0.005	24	33	0.525	0.006	0	1	0.484	0.027	21	29	0.464	0.006	10	16	0.491	0.007	6	5	0.498	0.010	9	6	0.535	0.011	0	0	0.492	0.027	0	1
chrI	69678	A	G	1	3	0.514	0.013	0	0	0.500	0.124	2	1	0.466	0.019	23	40	0.478	0.005	24	33	0.525	0.006	0	1	0.484	0.027	21	29	0.464	0.006	10	16	0.491	0.007	6	5	0.498	0.010	9	6	0.535	0.011	0	0	0.492	0.027	0	1
chrI	69731	G	A	1	1	0.514	0.013	0	0	0.500	0.124	1	1	0.466	0.019	18	44	0.478	0.005	25	30	0.525	0.006	0	0	0.484	0.027	20	28	0.464	0.006	10	19	0.491	0.007	5	6	0.498	0.010	5	7	0.535	0.011	1	0	0.492	0.027	0	1
chrI	69759	G	A	3	1	0.514	0.013	0	0	0.500	0.124	0	2	0.466	0.019	21	40	0.478	0.005	28	35	0.525	0.006	0	0	0.484	0.027	21	30	0.464	0.006	10	23	0.491	0.007	6	5	0.498	0.010	5	7	0.535	0.011	1	0	0.492	0.027	0	3
chrI	70024	T	C	12	10	0.514	0.013	2	0	0.500	0.124	13	15	0.465	0.019	40	58	0.478	0.005	30	39	0.526	0.006	4	6	0.485	0.027	48	53	0.464	0.006	38	33	0.493	0.007	34	15	0.497	0.010	28	33	0.536	0.011	7	0	0.492	0.027	5	3
chrI	70045	A	G	9	13	0.514	0.013	2	0	0.500	0.124	15	14	0.465	0.019	51	53	0.478	0.005	37	43	0.526	0.006	4	8	0.485	0.027	45	50	0.464	0.006	34	42	0.493	0.007	32	15	0.497	0.010	26	29	0.536	0.011	5	0	0.492	0.027	6	4
chrI	70071	C	T	12	12	0.514	0.013	2	1	0.500	0.124	13	12	0.465	0.019	55	54	0.478	0.005	38	41	0.526	0.006	4	8	0.485	0.027	39	44	0.464	0.006	39	39	0.493	0.007	34	12	0.497	0.010	24	29	0.536	0.011	7	0	0.492	0.027	5	3
chrI	70280	A	G	10	6	0.515	0.013	0	0	0.500	0.124	4	1	0.465	0.019	61	63	0.478	0.005	53	50	0.525	0.006	0	1	0.485	0.027	29	38	0.464	0.006	24	27	0.492	0.007	12	9	0.499	0.010	5	7	0.536	0.011	2	0	0.495	0.027	3	1
chrI	70905	G	C	0	0	0.515	0.013	0	0	0.500	0.124	0	0	0.466	0.019	1	4	0.476	0.006	2	4	0.523	0.006	0	0	0.485	0.027	2	2	0.465	0.006	2	0	0.494	0.007	0	0	0.499	0.010	0	0	0.535	0.011	0	1	0.493	0.027	0	0
chrI	71601	G	A	3	3	0.517	0.013	0	0	0.500	0.128	0	0	0.469	0.020	29	30	0.475	0.006	33	22	0.523	0.006	0	0	0.489	0.028	14	11	0.467	0.006	7	8	0.492	0.007	2	2	0.494	0.010	2	2	0.536	0.011	0	0	0.492	0.028	1	2
chrI	75211	T	C	9	12	0.514	0.014	0	2	0.500	0.129	3	12	0.473	0.021	57	62	0.476	0.006	60	57	0.527	0.006	7	4	0.495	0.029	38	57	0.465	0.007	44	36	0.486	0.008	25	24	0.499	0.011	18	26	0.532	0.012	5	8	0.495	0.030	1	6
chrI	76368	G	C	6	17	0.522	0.015	0	1	0.500	0.133	1	3	0.478	0.022	50	61	0.476	0.006	44	42	0.524	0.007	0	3	0.491	0.031	35	40	0.469	0.007	26	28	0.487	0.008	15	16	0.493	0.012	19	13	0.536	0.012	2	0	0.492	0.031	1	0
chrI	76386	G	A	7	16	0.522	0.015	0	1	0.500	0.133	1	2	0.478	0.022	47	51	0.476	0.006	41	46	0.524	0.007	0	3	0.491	0.031	29	42	0.469	0.007	25	28	0.487	0.008	17	15	0.493	0.012	20	15	0.536	0.012	1	0	0.492	0.031	1	1
chrI	76417	T	C	4	20	0.520	0.015	0	1	0.500	0.133	2	2	0.478	0.022	42	44	0.477	0.006	43	41	0.525	0.007	1	2	0.491	0.031	37	47	0.470	0.007	24	24	0.489	0.009	15	15	0.494	0.012	16	15	0.537	0.013	1	1	0.492	0.031	1	4
chrI	76456	G	A	5	15	0.520	0.015	1	2	0.500	0.133	9	2	0.478	0.022	36	50	0.477	0.006	40	39	0.525	0.007	1	1	0.491	0.031	39	41	0.470	0.007	20	22	0.489	0.009	17	12	0.494	0.012	19	17	0.537	0.013	2	1	0.492	0.031	3	6
chrI	76496	A	G	5	12	0.520	0.015	1	2	0.500	0.133	11	1	0.478	0.022	40	42	0.477	0.006	36	33	0.525	0.007	1	0	0.491	0.031	32	32	0.470	0.007	15	18	0.489	0.009	16	12	0.494	0.012	15	13	0.537	0.013	2	2	0.492	0.031	5	5
chrI	76497	A	G	5	12	0.520	0.015	1	2	0.500	0.133	11	1	0.478	0.022	40	42	0.477	0.006	36	33	0.525	0.007	1	0	0.491	0.031	32	32	0.470	0.007	15	18	0.489	0.009	16	12	0.494	0.012	15	13	0.537	0.013	2	2	0.492	0.031	5	5
chrI	77115	G	T	2	6	0.519	0.015	0	0	0.500	0.133	2	2	0.479	0.022	34	41	0.478	0.007	32	26	0.526	0.007	1	1	0.491	0.031	10	18	0.470	0.007	14	16	0.490	0.009	8	8	0.494	0.012	4	8	0.539	0.013	1	0	0.492	0.031	2	0
chrI	80108	G	C	8	13	0.514	0.016	0	0	0.500	0.143	4	5	0.497	0.025	65	71	0.480	0.007	55	73	0.522	0.007	3	2	0.494	0.033	42	30	0.472	0.008	30	29	0.500	0.009	17	15	0.496	0.013	7	15	0.545	0.014	6	1	0.492	0.034	2	1
chrI	81442	G	A	17	6	0.525	0.018	2	1	0.500	0.170	8	1	0.512	0.028	76	72	0.486	0.007	80	75	0.517	0.008	1	4	0.499	0.038	66	57	0.477	0.009	55	44	0.500	0.010	28	21	0.503	0.015	18	10	0.551	0.015	1	2	0.495	0.039	8	3
chrI	82379	G	A	9	14	0.522	0.019	0	3	0.500	0.171	7	6	0.516	0.029	60	62	0.484	0.008	72	59	0.517	0.008	2	4	0.510	0.040	62	63	0.481	0.009	52	34	0.508	0.010	29	21	0.502	0.015	17	15	0.550	0.016	4	7	0.506	0.041	1	5
chrI	85480	C	T	17	11	0.532	0.020	0	0	0.500	0.181	8	7	0.536	0.031	84	71	0.484	0.008	74	67	0.513	0.008	3	2	0.505	0.042	41	35	0.478	0.009	28	35	0.504	0.011	23	21	0.494	0.016	28	8	0.548	0.017	3	5	0.496	0.044	5	4
chrI	85751	C	T	5	0	0.540	0.020	0	0	0.500	0.181	4	1	0.530	0.031	73	60	0.488	0.008	75	59	0.514	0.008	1	2	0.508	0.041	18	23	0.477	0.009	13	17	0.504	0.011	8	7	0.500	0.016	8	4	0.548	0.017	2	1	0.500	0.044	0	1
chrI	87467	T	A	13	14	0.553	0.019	0	0	0.500	0.193	7	1	0.521	0.029	78	72	0.492	0.008	90	76	0.514	0.008	5	6	0.508	0.041	63	63	0.478	0.009	49	51	0.506	0.011	10	21	0.501	0.015	30	26	0.556	0.016	0	3	0.476	0.042	1	2
chrI	88173	C	A	17	15	0.552	0.019	0	0	0.500	0.193	5	4	0.514	0.029	58	61	0.494	0.008	59	77	0.510	0.008	5	2	0.508	0.041	35	40	0.480	0.009	32	24	0.512	0.011	16	11	0.505	0.015	18	13	0.560	0.016	1	3	0.484	0.042	1	1
chrI	88212	C	T	11	11	0.552	0.019	0	0	0.500	0.193	4	3	0.514	0.029	55	59	0.494	0.008	62	73	0.510	0.008	5	2	0.508	0.041	30	38	0.480	0.009	26	22	0.512	0.011	14	6	0.505	0.015	16	14	0.560	0.016	3	3	0.484	0.042	3	1
chrI	88393	A	C	4	2	0.552	0.019	0	0	0.500	0.193	4	0	0.524	0.029	65	60	0.494	0.008	74	81	0.508	0.008	0	0	0.508	0.041	19	19	0.479	0.009	12	14	0.514	0.011	5	11	0.512	0.015	16	3	0.559	0.016	2	0	0.490	0.043	1	2
chrI	88638	A	G	7	9	0.548	0.020	0	0	0.500	0.193	8	4	0.528	0.030	83	57	0.496	0.008	69	72	0.509	0.008	6	1	0.512	0.041	40	44	0.482	0.009	30	37	0.516	0.011	12	10	0.513	0.016	10	7	0.560	0.017	2	1	0.498	0.045	1	2
chrI	88645	G	C	6	9	0.548	0.020	0	0	0.500	0.193	9	4	0.528	0.030	77	53	0.496	0.008	68	64	0.509	0.008	6	3	0.512	0.041	41	42	0.482	0.009	27	36	0.516	0.011	13	12	0.513	0.016	9	10	0.560	0.017	2	1	0.498	0.045	1	2
chrI	88782	G	A	15	10	0.547	0.019	4	2	0.500	0.181	10	13	0.526	0.029	80	65	0.496	0.008	83	93	0.507	0.008	6	7	0.515	0.039	59	49	0.484	0.009	34	54	0.516	0.011	23	24	0.517	0.015	20	18	0.560	0.016	3	4	0.494	0.043	2	5
chrI	88812	A	G	13	11	0.547	0.019	4	4	0.500	0.181	8	11	0.526	0.029	86	66	0.496	0.008	87	93	0.507	0.008	6	6	0.515	0.039	61	45	0.484	0.009	34	53	0.516	0.011	20	25	0.517	0.015	19	19	0.560	0.016	3	2	0.494	0.043	3	6
chrI	89010	T	C	18	12	0.547	0.019	2	0	0.500	0.181	5	3	0.526	0.029	71	67	0.496	0.008	86	74	0.507	0.008	1	2	0.515	0.039	52	63	0.484	0.009	41	40	0.516	0.011	19	14	0.517	0.015	15	12	0.560	0.016	4	4	0.494	0.043	4	1
chrI	89060	C	T	18	6	0.547	0.019	0	0	0.500	0.181	6	0	0.526	0.029	80	64	0.496	0.008	81	75	0.507	0.008	3	4	0.515	0.039	52	70	0.484	0.009	33	37	0.516	0.011	21	14	0.517	0.015	14	9	0.560	0.016	5	4	0.494	0.043	1	1
chrI	89070	G	A	15	6	0.547	0.019	0	0	0.500	0.181	5	2	0.526	0.029	89	65	0.496	0.008	88	80	0.507	0.008	3	2	0.515	0.039	52	70	0.484	0.009	32	36	0.516	0.011	19	11	0.517	0.015	10	8	0.560	0.016	5	5	0.494	0.043	2	0
chrI	89266	A	C	6	8	0.547	0.019	0	2	0.500	0.181	1	2	0.526	0.029	91	76	0.496	0.008	99	59	0.507	0.008	2	2	0.515	0.039	41	48	0.484	0.009	31	26	0.516	0.011	7	8	0.517	0.015	13	5	0.560	0.016	0	2	0.494	0.043	2	0
chrI	89268	T	C	6	8	0.547	0.019	0	2	0.500	0.181	1	2	0.526	0.029	91	76	0.496	0.008	99	59	0.507	0.008	2	2	0.515	0.039	41	48	0.484	0.009	31	26	0.516	0.011	7	8	0.517	0.015	13	5	0.560	0.016	0	2	0.494	0.043	2	0
chrI	89334	T	C	6	8	0.547	0.019	0	0	0.500	0.181	0	4	0.526	0.029	92	65	0.496	0.008	88	81	0.507	0.008	2	9	0.515	0.039	42	47	0.484	0.009	28	39	0.516	0.011	6	11	0.517	0.015	17	8	0.560	0.016	5	3	0.494	0.043	2	0
chrI	89430	C	T	11	9	0.547	0.019	0	0	0.500	0.181	6	2	0.526	0.029	83	69	0.496	0.008	87	80	0.507	0.008	6	3	0.515	0.039	41	33	0.484	0.009	31	35	0.516	0.011	10	14	0.517	0.015	20	9	0.560	0.016	3	2	0.494	0.043	1	0
chrI	89433	A	G	11	9	0.547	0.019	0	0	0.500	0.181	6	2	0.526	0.029	83	69	0.496	0.008	87	80	0.507	0.008	6	3	0.515	0.039	41	33	0.484	0.009	31	35	0.516	0.011	10	14	0.517	0.015	20	9	0.560	0.016	3	2	0.494	0.043	1	0
chrI	89472	A	G	16	6	0.547	0.019	0	0	0.500	0.181	4	1	0.526	0.029	85	83	0.496	0.008	92	78	0.507	0.008	4	1	0.515	0.039	42	40	0.484	0.009	24	34	0.516	0.011	17	17	0.517	0.015	22	9	0.560	0.016	2	5	0.494	0.043	0	0
chrI	89484	C	G	18	6	0.547	0.019	0	0	0.500	0.181	7	1	0.526	0.029	87	85	0.496	0.008	96	74	0.507	0.008	2	3	0.515	0.039	43	39	0.484	0.009	28	35	0.516	0.011	13	17	0.517	0.015	22	10	0.560	0.016	1	7	0.494	0.043	0	0
chrI	89494	A	G	17	6	0.547	0.019	0	0	0.500	0.181	6	0	0.526	0.029	85	86	0.496	0.008	93	74	0.507	0.008	0	3	0.515	0.039	42	41	0.484	0.009	24	37	0.516	0.011	12	17	0.517	0.015	20	9	0.560	0.016	1	6	0.494	0.043	0	2
chrI	89561	T	C	15	5	0.547	0.019	0	2	0.500	0.181	10	4	0.526	0.029	69	77	0.496	0.008	87	70	0.507	0.008	2	2	0.515	0.040	55	60	0.484	0.009	32	43	0.516	0.011	16	24	0.517	0.015	21	10	0.560	0.016	0	10	0.494	0.043	1	7
chrI	89616	G	C	23	14	0.547	0.019	0	0	0.500	0.181	10	6	0.526	0.029	84	99	0.496	0.008	90	93	0.507	0.008	2	0	0.515	0.040	57	68	0.484	0.009	39	44	0.516	0.011	16	24	0.517	0.015	22	10	0.560	0.016	0	9	0.494	0.043	1	8
chrI	89679	T	A	16	16	0.547	0.019	1	0	0.500	0.181	5	7	0.526	0.029	76	90	0.496	0.008	65	80	0.507	0.008	0	0	0.515	0.040	64	68	0.484	0.009	34	28	0.516	0.011	18	20	0.517	0.015	16	8	0.560	0.016	2	1	0.494	0.043	3	7
chrI	89705	T	C	21	15	0.547	0.019	1	2	0.500	0.181	9	7	0.526	0.029	77	82	0.496	0.008	68	81	0.507	0.008	0	0	0.515	0.040	54	63	0.484	0.009	34	32	0.516	0.011	18	22	0.517	0.015	18	8	0.560	0.016	4	1	0.494	0.043	3	4
chrI	89805	C	T	20	17	0.547	0.019	2	2	0.500	0.181	9	13	0.526	0.029	73	77	0.496	0.008	81	82	0.507	0.008	2	2	0.515	0.040	57	79	0.484	0.009	47	19	0.516	0.011	24	20	0.517	0.015	26	25	0.560	0.016	10	4	0.494	0.043	6	4
chrI	89979	A	G	12	12	0.541	0.020	0	2	0.500	0.181	5	5	0.526	0.029	69	86	0.498	0.008	74	77	0.505	0.008	0	2	0.516	0.041	40	48	0.486	0.009	30	43	0.517	0.011	8	11	0.522	0.016	11	17	0.555	0.017	0	2	0.492	0.045	2	0
chrI	90064	G	T	15	9	0.541	0.020	0	1	0.500	0.181	0	9	0.526	0.029	50	69	0.498	0.008	59	51	0.505	0.008	2	0	0.516	0.041	35	38	0.486	0.009	29	23	0.517	0.011	13	14	0.522	0.016	6	8	0.555	0.017	1	3	0.492	0.045	2	0
chrI	90330	G	T	4	6	0.541	0.020	0	0	0.500	0.181	4	1	0.526	0.029	46	46	0.498	0.008	50	56	0.504	0.008	0	0	0.516	0.041	26	34	0.486	0.009	15	15	0.517	0.011	10	14	0.522	0.016	9	6	0.555	0.017	1	0	0.492	0.045	0	4
chrI	94472	G	A	3	7	0.554	0.019	0	0	0.500	0.172	1	2	0.527	0.028	47	25	0.506	0.008	31	36	0.511	0.008	0	0	0.520	0.042	23	18	0.500	0.009	13	9	0.526	0.011	4	4	0.529	0.015	6	4	0.566	0.017	0	0	0.457	0.041	1	1
chrI	99148	C	T	18	10	0.563	0.019	0	0	0.500	0.172	5	5	0.526	0.027	62	73	0.499	0.008	61	58	0.502	0.008	10	2	0.524	0.042	57	31	0.505	0.009	40	18	0.526	0.011	15	18	0.526	0.015	14	11	0.573	0.016	7	3	0.458	0.040	1	0
chrI	99471	A	G	9	9	0.565	0.019	0	1	0.500	0.172	8	3	0.520	0.027	67	74	0.497	0.008	56	53	0.500	0.008	2	3	0.524	0.042	34	46	0.505	0.009	30	22	0.526	0.011	15	16	0.526	0.015	12	17	0.571	0.016	2	2	0.458	0.040	3	0
chrI	106800	T	C	18	9	0.576	0.019	0	3	0.500	0.181	6	8	0.520	0.028	76	51	0.497	0.008	71	66	0.498	0.008	4	3	0.531	0.044	54	54	0.503	0.010	48	42	0.523	0.011	25	17	0.523	0.016	18	12	0.570	0.016	1	5	0.465	0.042	4	1
chrI	107538	G	A	23	14	0.575	0.019	0	0	0.500	0.181	14	12	0.520	0.028	68	74	0.495	0.009	65	82	0.497	0.009	11	3	0.528	0.045	77	68	0.503	0.010	58	62	0.526	0.011	36	30	0.523	0.016	38	25	0.570	0.016	11	9	0.469	0.043	1	4
chrI	107970	A	G	13	9	0.573	0.019	0	0	0.500	0.171	12	20	0.514	0.027	65	67	0.497	0.008	61	76	0.497	0.008	2	5	0.539	0.043	61	68	0.502	0.009	39	26	0.527	0.011	28	23	0.522	0.016	25	14	0.569	0.016	1	2	0.469	0.043	7	2
chrI	109000	C	T	25	17	0.575	0.018	1	0	0.500	0.162	11	16	0.511	0.027	47	41	0.496	0.009	44	46	0.496	0.009	4	4	0.536	0.042	76	78	0.506	0.009	75	44	0.528	0.011	43	42	0.523	0.015	35	21	0.568	0.016	4	5	0.457	0.042	4	3
chrI	109735	A	G	28	25	0.587	0.018	2	1	0.500	0.155	23	24	0.509	0.026	60	67	0.497	0.009	63	76	0.499	0.009	14	11	0.544	0.043	84	78	0.511	0.009	61	55	0.532	0.011	43	31	0.531	0.015	42	33	0.567	0.016	11	14	0.456	0.041	3	7
chrI	112136	G	T	11	9	0.596	0.018	0	0	0.500	0.148	12	8	0.503	0.025	72	73	0.510	0.009	71	64	0.495	0.009	0	5	0.538	0.040	60	44	0.516	0.009	39	33	0.543	0.011	22	17	0.535	0.015	22	11	0.569	0.015	5	0	0.444	0.040	1	3
chrI	112237	C	T	19	13	0.596	0.018	0	0	0.500	0.148	3	7	0.503	0.025	45	61	0.510	0.009	69	53	0.495	0.009	0	3	0.538	0.040	46	56	0.516	0.009	65	28	0.543	0.011	36	31	0.535	0.015	19	16	0.569	0.015	5	4	0.449	0.039	0	1
chrI	113132	A	G	32	22	0.599	0.017	1	1	0.500	0.142	16	12	0.504	0.025	51	45	0.510	0.009	62	33	0.501	0.009	11	7	0.539	0.039	73	65	0.515	0.009	72	49	0.546	0.010	52	28	0.532	0.014	42	27	0.571	0.015	6	13	0.443	0.038	5	7
chrI	113135	C	T	32	22	0.599	0.017	1	1	0.500	0.142	16	12	0.504	0.025	51	45	0.510	0.009	62	33	0.501	0.009	11	7	0.539	0.039	73	65	0.515	0.009	72	49	0.546	0.010	52	28	0.532	0.014	42	27	0.571	0.015	6	13	0.443	0.038	5	7
chrI	113207	T	C	34	20	0.601	0.017	1	0	0.500	0.142	25	14	0.504	0.025	55	48	0.510	0.009	59	38	0.500	0.009	14	12	0.539	0.039	71	81	0.515	0.009	79	59	0.548	0.010	34	31	0.532	0.014	50	24	0.572	0.015	10	16	0.444	0.038	4	7
chrI	113326	C	G	35	18	0.601	0.017	4	1	0.500	0.142	18	12	0.504	0.025	61	57	0.510	0.009	82	62	0.500	0.009	10	17	0.539	0.039	104	100	0.515	0.009	83	70	0.548	0.010	46	37	0.532	0.014	62	33	0.572	0.015	10	11	0.444	0.038	6	17
chrI	114076	C	T	60	34	0.602	0.017	2	4	0.500	0.137	18	19	0.502	0.024	64	62	0.513	0.008	53	43	0.501	0.009	12	15	0.541	0.038	152	135	0.518	0.009	91	102	0.548	0.010	70	66	0.531	0.014	66	60	0.572	0.015	7	17	0.446	0.037	13	8
chrI	114652	C	T	29	19	0.599	0.017	1	1	0.500	0.137	19	9	0.501	0.024	53	56	0.518	0.008	60	53	0.500	0.008	8	1	0.535	0.038	94	97	0.519	0.008	68	67	0.544	0.010	40	26	0.533	0.014	31	38	0.572	0.014	6	9	0.446	0.036	5	4
chrI	114824	C	T	28	26	0.600	0.017	0	0	0.500	0.137	14	9	0.502	0.024	71	69	0.518	0.008	68	64	0.502	0.008	0	1	0.535	0.037	83	95	0.518	0.008	61	52	0.545	0.010	40	15	0.532	0.014	29	28	0.572	0.014	5	6	0.447	0.036	8	3
chrI	116327	T	C	12	9	0.604	0.016	1	3	0.500	0.125	7	7	0.499	0.023	44	60	0.515	0.008	46	61	0.501	0.008	2	2	0.533	0.035	36	37	0.514	0.008	35	35	0.548	0.009	19	19	0.532	0.013	30	19	0.568	0.014	2	5	0.445	0.034	4	6
chrI	119344	G	A	36	17	0.599	0.015	4	1	0.500	0.121	7	7	0.492	0.021	66	89	0.517	0.007	76	87	0.504	0.007	9	5	0.542	0.033	66	72	0.510	0.008	57	44	0.551	0.009	29	34	0.535	0.012	39	32	0.567	0.013	6	5	0.444	0.032	0	5
chrI	119350	A	G	36	18	0.599	0.015	4	1	0.500	0.121	7	7	0.492	0.021	65	81	0.517	0.007	73	79	0.504	0.007	9	5	0.542	0.033	63	70	0.510	0.008	53	42	0.551	0.009	26	36	0.535	0.012	38	28	0.567	0.013	4	6	0.444	0.032	0	5
chrI	119404	G	C	35	16	0.599	0.015	1	2	0.500	0.121	13	11	0.492	0.021	53	76	0.518	0.007	52	71	0.505	0.007	6	1	0.542	0.033	53	67	0.510	0.008	45	41	0.551	0.009	22	37	0.535	0.012	29	18	0.567	0.013	2	5	0.444	0.032	1	2
chrI	119460	G	A	38	20	0.599	0.015	2	2	0.500	0.121	16	15	0.492	0.021	50	63	0.518	0.007	62	65	0.505	0.007	6	0	0.542	0.033	69	73	0.510	0.008	40	43	0.551	0.009	22	33	0.535	0.012	26	14	0.567	0.013	4	3	0.444	0.032	1	1
chrI	119659	T	G	5	7	0.599	0.015	0	0	0.500	0.121	0	7	0.492	0.021	35	59	0.518	0.007	61	84	0.505	0.007	3	0	0.542	0.033	14	44	0.510	0.008	13	27	0.551	0.009	6	8	0.535	0.012	5	13	0.567	0.013	0	2	0.444	0.032	0	0
chrI	119951	T	C	6	1	0.599	0.015	0	0	0.500	0.121	2	0	0.492	0.021	47	59	0.518	0.007	49	52	0.505	0.007	6	0	0.542	0.033	36	21	0.510	0.008	18	27	0.551	0.009	13	2	0.535	0.012	5	4	0.567	0.013	0	0	0.444	0.032	0	2
chrI	120347	C	T	10	6	0.600	0.015	0	0	0.500	0.121	3	12	0.492	0.021	35	54	0.516	0.007	29	49	0.508	0.007	1	7	0.539	0.032	34	37	0.511	0.008	24	19	0.551	0.009	12	10	0.537	0.012	15	16	0.565	0.013	2	1	0.444	0.032	2	1
chrI	120378	G	A	9	6	0.600	0.015	0	0	0.500	0.121	5	9	0.492	0.021	35	53	0.516	0.007	29	49	0.508	0.007	0	4	0.539	0.032	39	41	0.511	0.008	25	22	0.551	0.009	14	10	0.537	0.012	10	11	0.565	0.013	2	0	0.444	0.032	2	2
chrI	128911	C	A	33	29	0.594	0.014	5	3	0.500	0.114	19	26	0.489	0.020	77	63	0.517	0.007	55	57	0.513	0.007	9	4	0.538	0.031	103	105	0.516	0.007	64	51	0.542	0.008	45	45	0.537	0.011	44	35	0.560	0.012	3	9	0.440	0.031	9	9
chrI	129476	A	G	22	14	0.593	0.014	2	2	0.500	0.114	12	5	0.486	0.020	33	25	0.517	0.007	22	18	0.516	0.007	6	8	0.540	0.031	64	48	0.516	0.007	53	49	0.545	0.008	34	29	0.536	0.012	32	25	0.561	0.012	2	5	0.434	0.031	6	7
chrI	129517	T	C	17	12	0.593	0.014	2	2	0.500	0.114	7	9	0.486	0.020	31	19	0.517	0.007	22	17	0.516	0.007	6	10	0.540	0.031	62	49	0.516	0.007	41	43	0.545	0.008	24	27	0.536	0.012	26	23	0.561	0.012	0	2	0.434	0.031	5	7
chrI	130254	T	C	52	22	0.593	0.014	2	0	0.500	0.114	19	22	0.489	0.021	49	46	0.520	0.007	47	43	0.518	0.007	9	4	0.538	0.031	88	73	0.517	0.007	69	62	0.544	0.008	52	32	0.536	0.012	62	32	0.557	0.012	5	5	0.435	0.031	11	9
chrI	130267	A	G	45	17	0.593	0.014	3	0	0.500	0.114	15	20	0.489	0.021	45	46	0.520	0.007	48	54	0.517	0.007	8	4	0.538	0.031	83	64	0.516	0.007	61	60	0.543	0.008	45	31	0.536	0.011	54	32	0.557	0.012	5	4	0.435	0.031	10	13
chrI	130292	C	T	43	19	0.593	0.014	1	1	0.500	0.114	12	21	0.489	0.021	38	37	0.520	0.007	45	53	0.517	0.007	10	5	0.538	0.031	89	63	0.516	0.007	62	59	0.543	0.008	47	32	0.536	0.011	56	33	0.557	0.012	5	6	0.435	0.031	9	12
chrI	130362	C	T	41	14	0.593	0.014	1	1	0.500	0.114	13	21	0.489	0.021	44	45	0.520	0.007	33	48	0.517	0.007	7	5	0.538	0.031	75	69	0.516	0.007	62	61	0.543	0.008	36	39	0.536	0.011	48	29	0.557	0.012	6	11	0.435	0.031	7	9
chrI	130776	C	G	16	9	0.592	0.014	1	0	0.500	0.114	8	1	0.489	0.020	81	71	0.519	0.007	74	69	0.517	0.007	2	0	0.539	0.030	52	41	0.516	0.007	37	22	0.544	0.008	11	16	0.535	0.011	11	19	0.557	0.012	1	2	0.435	0.031	1	5
chrI	130975	G	A	24	6	0.593	0.014	5	1	0.500	0.114	13	9	0.492	0.021	64	37	0.520	0.007	64	49	0.519	0.007	10	8	0.540	0.031	52	51	0.516	0.007	39	29	0.541	0.008	36	34	0.535	0.012	39	19	0.555	0.012	4	2	0.434	0.031	7	0
chrI	131539	C	T	33	28	0.592	0.014	0	0	0.500	0.111	6	7	0.492	0.021	74	61	0.520	0.007	48	43	0.519	0.007	5	8	0.540	0.031	82	87	0.518	0.007	58	45	0.540	0.008	53	50	0.537	0.012	34	34	0.556	0.012	11	9	0.439	0.031	10	4
chrI	131635	T	C	40	27	0.592	0.014	2	2	0.500	0.111	13	15	0.492	0.021	69	67	0.520	0.007	59	46	0.519	0.007	5	6	0.540	0.031	75	95	0.518	0.007	57	48	0.540	0.008	55	63	0.537	0.012	41	36	0.556	0.012	6	6	0.439	0.031	4	7
chrI	131980	C	T	10	5	0.593	0.014	1	0	0.500	0.109	4	5	0.487	0.020	37	35	0.519	0.006	44	34	0.517	0.006	2	3	0.539	0.031	61	50	0.518	0.007	27	24	0.541	0.008	18	15	0.534	0.011	25	6	0.557	0.012	2	0	0.437	0.030	3	2
chrI	132012	C	T	7	5	0.593	0.014	0	0	0.500	0.109	0	1	0.487	0.020	29	41	0.519	0.006	38	40	0.517	0.006	0	0	0.539	0.031	44	38	0.518	0.007	19	18	0.541	0.008	16	8	0.534	0.011	15	2	0.557	0.012	0	0	0.437	0.030	1	0
chrI	132189	A	C	26	18	0.593	0.014	0	4	0.500	0.107	7	5	0.486	0.020	88	57	0.518	0.006	59	63	0.519	0.006	5	8	0.539	0.031	53	61	0.518	0.007	51	43	0.540	0.008	30	27	0.533	0.011	28	23	0.558	0.012	5	11	0.434	0.030	4	3
chrI	132423	A	G	29	26	0.593	0.014	2	2	0.500	0.107	11	13	0.486	0.020	60	45	0.518	0.006	49	50	0.519	0.006	9	5	0.539	0.031	78	76	0.518	0.007	73	55	0.540	0.008	32	30	0.533	0.011	36	18	0.558	0.012	7	5	0.434	0.030	7	7
chrI	132468	T	C	27	21	0.593	0.014	0	2	0.500	0.107	13	10	0.486	0.020	83	49	0.518	0.006	64	60	0.519	0.006	3	4	0.539	0.031	66	70	0.518	0.007	65	51	0.540	0.008	32	34	0.533	0.011	30	19	0.558	0.012	8	5	0.434	0.030	4	5
chrI	132618	A	G	24	15	0.593	0.014	0	2	0.500	0.107	12	6	0.486	0.020	83	46	0.518	0.006	73	41	0.519	0.006	5	3	0.539	0.031	43	47	0.518	0.007	48	46	0.540	0.008	27	26	0.533	0.011	24	21	0.558	0.012	5	7	0.434	0.030	2	8
chrI	132723	G	A	15	4	0.593	0.014	2	1	0.500	0.107	6	4	0.484	0.020	82	47	0.518	0.006	57	50	0.520	0.006	3	2	0.539	0.031	37	28	0.518	0.007	24	21	0.539	0.008	10	13	0.532	0.011	13	8	0.560	0.012	0	4	0.434	0.030	0	2
chrI	132831	A	G	6	3	0.593	0.014	0	1	0.500	0.107	4	1	0.484	0.020	39	42	0.518	0.006	33	32	0.520	0.006	1	0	0.539	0.031	20	17	0.518	0.007	15	19	0.539	0.008	10	7	0.532	0.011	4	3	0.560	0.012	2	2	0.434	0.030	1	1
chrI	133080	A	G	7	5	0.593	0.014	0	1	0.500	0.107	3	2	0.484	0.020	69	58	0.517	0.006	64	54	0.519	0.006	1	5	0.539	0.031	18	22	0.519	0.007	13	22	0.539	0.008	6	2	0.532	0.011	15	5	0.560	0.012	3	0	0.434	0.030	2	4
chrI	133134	C	T	8	6	0.593	0.014	0	0	0.500	0.107	4	3	0.484	0.020	56	54	0.517	0.006	58	53	0.519	0.006	1	0	0.539	0.031	23	23	0.519	0.007	15	23	0.539	0.008	16	8	0.532	0.011	12	7	0.560	0.012	1	0	0.434	0.030	0	2
chrI	133174	G	A	13	5	0.593	0.014	0	0	0.500	0.107	5	4	0.484	0.020	62	66	0.517	0.006	58	53	0.519	0.006	4	2	0.539	0.031	25	25	0.519	0.007	21	20	0.539	0.008	17	9	0.532	0.011	15	6	0.560	0.012	3	0	0.434	0.030	2	0
chrI	133231	G	T	12	8	0.595	0.014	0	0	0.500	0.109	6	5	0.484	0.020	57	68	0.518	0.006	43	40	0.520	0.006	6	5	0.539	0.031	31	29	0.519	0.007	31	15	0.540	0.008	13	9	0.531	0.011	15	8	0.560	0.012	4	3	0.433	0.030	5	0
chrI	133346	C	T	19	7	0.595	0.014	0	0	0.500	0.109	3	2	0.481	0.021	39	34	0.515	0.006	46	40	0.519	0.006	10	1	0.539	0.031	32	25	0.517	0.007	34	16	0.544	0.008	5	7	0.528	0.011	11	10	0.558	0.012	3	1	0.430	0.030	2	1
chrI	133347	C	T	19	7	0.595	0.014	0	0	0.500	0.109	3	2	0.481	0.021	39	34	0.515	0.006	46	40	0.519	0.006	10	1	0.539	0.031	32	25	0.517	0.007	34	16	0.544	0.008	5	7	0.528	0.011	11	10	0.558	0.012	3	1	0.430	0.030	2	1
chrI	133374	G	A	19	6	0.595	0.014	0	0	0.500	0.109	3	1	0.481	0.021	37	44	0.515	0.006	44	45	0.519	0.006	9	2	0.539	0.031	31	33	0.517	0.007	31	22	0.544	0.008	8	7	0.528	0.011	8	11	0.558	0.012	2	0	0.430	0.030	1	2
chrI	133425	G	C	18	6	0.595	0.014	1	2	0.500	0.109	6	1	0.481	0.021	39	48	0.515	0.006	48	48	0.519	0.006	6	0	0.539	0.031	39	34	0.517	0.007	24	21	0.544	0.008	9	8	0.528	0.011	4	10	0.558	0.012	4	0	0.430	0.030	5	1
chrI	133429	T	G	18	6	0.595	0.014	1	2	0.500	0.109	6	1	0.481	0.021	39	48	0.515	0.006	48	48	0.519	0.006	6	0	0.539	0.031	39	34	0.517	0.007	24	21	0.544	0.008	9	8	0.528	0.011	4	10	0.558	0.012	4	0	0.430	0.030	5	1
chrI	133615	G	A	15	12	0.595	0.014	0	0	0.500	0.109	2	2	0.481	0.021	58	64	0.515	0.006	75	57	0.519	0.006	0	1	0.539	0.031	36	40	0.517	0.007	33	20	0.544	0.008	10	11	0.528	0.011	14	7	0.558	0.012	2	5	0.430	0.030	1	0
chrI	133640	A	G	17	13	0.595	0.014	0	0	0.500	0.109	1	2	0.481	0.021	62	59	0.515	0.006	66	58	0.519	0.006	0	0	0.539	0.031	36	39	0.517	0.007	36	24	0.544	0.008	11	8	0.528	0.011	16	9	0.558	0.012	2	3	0.430	0.030	1	0
chrI	133749	G	A	14	17	0.595	0.014	0	0	0.500	0.109	4	2	0.481	0.021	65	65	0.515	0.006	57	66	0.518	0.006	4	3	0.539	0.031	51	30	0.516	0.007	40	36	0.545	0.008	16	4	0.527	0.011	15	15	0.557	0.012	7	0	0.431	0.030	2	2
chrI	133857	G	A	17	3	0.595	0.014	0	1	0.500	0.109	6	6	0.481	0.021	57	51	0.515	0.006	54	37	0.518	0.006	9	1	0.539	0.031	37	39	0.516	0.007	30	29	0.545	0.008	24	22	0.527	0.011	20	11	0.557	0.012	0	0	0.431	0.030	3	5
chrI	134219	C	T	11	3	0.595	0.014	0	0	0.500	0.109	3	13	0.481	0.021	46	44	0.516	0.006	44	52	0.518	0.006	3	0	0.539	0.031	43	40	0.517	0.007	30	15	0.541	0.008	4	13	0.527	0.011	10	6	0.557	0.012	1	1	0.427	0.030	0	3
chrI	134475	T	C	5	3	0.597	0.014	0	0	0.500	0.111	2	4	0.482	0.021	79	52	0.516	0.006	65	61	0.517	0.006	1	5	0.530	0.031	50	28	0.517	0.007	23	22	0.540	0.008	10	13	0.524	0.011	7	4	0.558	0.012	0	2	0.432	0.030	0	1
chrI	134587	G	A	9	3	0.595	0.014	2	0	0.500	0.111	4	7	0.481	0.020	71	56	0.515	0.006	78	64	0.518	0.006	3	0	0.530	0.031	35	38	0.515	0.007	24	19	0.541	0.008	9	10	0.524	0.011	16	7	0.557	0.012	3	3	0.432	0.030	2	0
chrI	134604	A	G	10	5	0.595	0.014	2	2	0.500	0.111	4	8	0.481	0.020	70	54	0.515	0.006	75	66	0.518	0.006	3	1	0.530	0.031	36	40	0.515	0.007	25	22	0.541	0.008	9	10	0.524	0.011	17	8	0.557	0.012	3	4	0.432	0.030	3	0
chrI	134639	G	A	12	7	0.595	0.014	0	3	0.500	0.111	0	2	0.481	0.020	82	57	0.515	0.006	75	68	0.518	0.006	4	1	0.530	0.031	38	42	0.515	0.007	28	24	0.541	0.008	11	11	0.524	0.011	17	9	0.557	0.012	2	4	0.432	0.030	2	1
chrI	134661	G	A	7	7	0.595	0.014	0	4	0.500	0.111	0	2	0.481	0.020	69	63	0.515	0.006	79	72	0.518	0.006	2	1	0.530	0.031	30	33	0.515	0.007	24	23	0.541	0.008	8	13	0.524	0.011	13	7	0.557	0.012	1	2	0.432	0.030	2	1
chrI	135181	C	T	9	6	0.593	0.014	0	0	0.500	0.109	4	5	0.477	0.021	86	62	0.515	0.006	66	70	0.516	0.006	0	0	0.541	0.031	55	48	0.515	0.007	36	38	0.539	0.008	10	13	0.522	0.011	17	15	0.551	0.012	2	0	0.436	0.030	0	2
chrI	135222	G	A	10	6	0.593	0.014	0	0	0.500	0.109	3	2	0.477	0.021	93	68	0.515	0.006	77	74	0.516	0.006	1	0	0.541	0.031	49	59	0.515	0.007	37	41	0.539	0.008	11	15	0.522	0.011	17	18	0.551	0.012	3	0	0.436	0.030	0	2
chrI	135325	G	C	12	8	0.594	0.014	0	0	0.500	0.109	3	7	0.476	0.021	89	84	0.515	0.006	91	89	0.516	0.006	2	5	0.541	0.031	56	51	0.516	0.007	41	36	0.538	0.008	20	15	0.522	0.011	20	12	0.550	0.012	3	4	0.436	0.030	3	3
chrI	135417	T	A	12	11	0.594	0.014	0	2	0.500	0.109	11	4	0.476	0.021	102	74	0.515	0.006	76	81	0.516	0.006	2	4	0.541	0.031	63	52	0.516	0.007	34	38	0.538	0.008	20	8	0.522	0.011	22	14	0.550	0.012	2	4	0.436	0.030	1	4
chrI	135827	G	A	13	8	0.595	0.014	2	0	0.500	0.111	5	4	0.471	0.020	61	59	0.515	0.006	65	46	0.516	0.006	0	3	0.542	0.031	42	52	0.516	0.007	42	28	0.541	0.008	16	15	0.522	0.011	10	8	0.551	0.012	2	2	0.441	0.030	2	2
chrI	135952	C	T	12	14	0.592	0.014	4	3	0.500	0.114	5	12	0.469	0.020	63	67	0.515	0.006	64	75	0.516	0.006	5	5	0.542	0.031	60	77	0.515	0.007	49	36	0.542	0.008	23	30	0.525	0.011	32	23	0.553	0.012	12	8	0.443	0.030	2	6
chrI	136041	G	A	14	8	0.592	0.014	0	1	0.500	0.114	7	7	0.468	0.020	43	47	0.515	0.006	50	74	0.516	0.006	2	0	0.542	0.031	61	75	0.515	0.007	51	44	0.542	0.008	26	34	0.525	0.011	39	22	0.553	0.012	2	10	0.443	0.030	3	1
chrI	136057	A	G	14	9	0.592	0.014	0	1	0.500	0.114	7	6	0.468	0.020	45	57	0.514	0.006	56	80	0.515	0.006	1	1	0.539	0.031	53	72	0.514	0.007	52	40	0.542	0.008	24	32	0.527	0.011	30	21	0.554	0.012	1	11	0.444	0.030	2	3
chrI	136153	C	G	8	4	0.592	0.014	0	0	0.500	0.114	5	4	0.468	0.020	71	64	0.514	0.006	66	83	0.515	0.006	1	4	0.539	0.031	68	61	0.514	0.007	53	33	0.542	0.008	24	24	0.527	0.011	34	17	0.554	0.012	1	7	0.444	0.030	4	6
chrI	136160	C	T	7	6	0.592	0.014	0	0	0.500	0.114	4	4	0.468	0.020	71	64	0.514	0.006	72	71	0.515	0.006	0	4	0.539	0.031	62	53	0.514	0.007	49	30	0.542	0.008	22	24	0.527	0.011	30	17	0.554	0.012	0	6	0.444	0.030	4	5
chrI	136195	C	T	6	6	0.592	0.014	0	0	0.500	0.114	2	6	0.468	0.020	83	64	0.514	0.006	75	84	0.515	0.006	2	1	0.539	0.031	48	48	0.514	0.007	40	22	0.542	0.008	12	22	0.527	0.011	25	10	0.554	0.012	0	5	0.444	0.030	3	4
chrI	136667	G	A	11	4	0.590	0.014	0	0	0.500	0.114	6	1	0.467	0.020	31	41	0.513	0.006	46	37	0.516	0.006	3	1	0.538	0.031	32	21	0.515	0.007	17	12	0.539	0.008	13	5	0.529	0.011	5	10	0.555	0.012	0	0	0.443	0.030	3	0
chrI	136814	T	C	7	3	0.590	0.014	0	0	0.500	0.114	3	1	0.467	0.020	42	39	0.513	0.006	42	37	0.516	0.006	2	0	0.538	0.031	21	20	0.515	0.007	16	8	0.539	0.008	7	10	0.529	0.011	3	6	0.555	0.012	4	0	0.443	0.030	0	4
chrI	136961	T	C	15	12	0.592	0.013	0	0	0.500	0.114	4	8	0.467	0.020	65	58	0.511	0.006	72	69	0.517	0.006	4	4	0.538	0.031	28	33	0.516	0.007	30	31	0.539	0.008	23	18	0.531	0.011	12	17	0.556	0.012	6	6	0.442	0.029	6	2
chrI	137074	G	C	21	13	0.592	0.013	2	2	0.500	0.114	13	6	0.467	0.020	59	48	0.511	0.006	56	61	0.517	0.006	4	6	0.538	0.031	50	46	0.516	0.007	42	24	0.539	0.008	29	24	0.531	0.011	23	21	0.556	0.012	4	4	0.442	0.029	4	5
chrI	137148	C	G	19	9	0.593	0.013	0	0	0.500	0.111	9	9	0.467	0.020	53	56	0.510	0.006	62	59	0.518	0.006	2	2	0.538	0.031	31	46	0.515	0.007	36	10	0.541	0.008	24	22	0.530	0.011	11	27	0.557	0.011	2	5	0.442	0.029	3	2
chrI	137167	C	A	20	11	0.593	0.013	0	0	0.500	0.111	10	9	0.467	0.020	48	54	0.510	0.006	57	59	0.518	0.006	2	5	0.538	0.031	44	61	0.515	0.007	35	13	0.541	0.008	21	21	0.530	0.011	12	29	0.557	0.011	2	5	0.442	0.029	3	3
chrI	137237	G	A	16	13	0.593	0.013	4	0	0.500	0.111	8	5	0.467	0.020	68	55	0.510	0.006	83	64	0.518	0.006	1	3	0.538	0.031	41	55	0.515	0.007	35	28	0.541	0.008	21	11	0.530	0.011	17	22	0.557	0.011	4	1	0.442	0.029	2	3
chrI	137264	A	G	15	11	0.593	0.013	2	0	0.500	0.111	6	5	0.467	0.020	68	47	0.510	0.006	86	63	0.518	0.006	1	3	0.538	0.031	44	57	0.515	0.007	32	34	0.541	0.008	20	13	0.530	0.011	21	20	0.557	0.011	6	2	0.442	0.029	2	0
chrI	137304	G	T	13	11	0.593	0.013	1	0	0.500	0.111	4	4	0.467	0.020	62	41	0.510	0.006	66	49	0.518	0.006	0	3	0.539	0.030	42	44	0.515	0.007	25	34	0.541	0.008	23	16	0.530	0.011	22	14	0.557	0.011	6	1	0.442	0.029	3	1
chrI	137336	A	G	13	9	0.593	0.013	1	2	0.500	0.111	4	2	0.467	0.020	62	51	0.510	0.006	77	55	0.518	0.006	0	3	0.539	0.030	36	46	0.515	0.007	27	34	0.541	0.008	20	17	0.530	0.011	22	17	0.557	0.011	4	1	0.442	0.029	3	1
chrI	138257	G	A	16	17	0.592	0.013	2	0	0.500	0.111	8	11	0.465	0.020	76	65	0.511	0.006	64	77	0.517	0.006	2	1	0.534	0.030	37	54	0.517	0.007	48	40	0.543	0.008	18	15	0.529	0.011	20	20	0.563	0.011	2	1	0.444	0.029	4	0
chrI	138499	G	A	12	9	0.590	0.013	0	2	0.500	0.109	3	1	0.469	0.019	49	64	0.512	0.006	67	52	0.519	0.006	1	6	0.534	0.030	33	48	0.517	0.007	21	31	0.542	0.008	12	15	0.531	0.011	14	13	0.564	0.011	2	4	0.448	0.028	5	0
chrI	138591	A	G	4	10	0.590	0.013	0	0	0.500	0.109	4	5	0.469	0.019	44	52	0.512	0.006	54	42	0.519	0.006	0	1	0.534	0.030	28	32	0.517	0.007	21	25	0.542	0.008	9	6	0.531	0.011	12	7	0.564	0.011	1	0	0.448	0.028	1	2
chrI	138650	A	G	8	6	0.590	0.013	0	0	0.500	0.109	7	3	0.469	0.019	55	49	0.512	0.006	59	42	0.519	0.006	0	2	0.534	0.030	26	30	0.517	0.007	15	23	0.542	0.008	3	5	0.531	0.011	9	4	0.564	0.011	2	2	0.448	0.028	2	0
chrI	138655	G	A	8	6	0.590	0.013	0	0	0.500	0.109	9	2	0.469	0.019	53	46	0.512	0.006	56	41	0.519	0.006	0	2	0.534	0.030	27	30	0.517	0.007	14	23	0.542	0.008	3	5	0.531	0.011	9	4	0.564	0.011	2	2	0.448	0.028	2	0
chrI	138666	A	G	9	2	0.590	0.013	0	0	0.500	0.109	8	1	0.469	0.019	49	39	0.512	0.006	52	33	0.519	0.006	0	2	0.534	0.030	25	17	0.517	0.007	11	16	0.542	0.008	3	5	0.531	0.011	10	4	0.564	0.011	2	2	0.448	0.028	2	0
chrI	138667	A	G	9	2	0.590	0.013	0	0	0.500	0.109	8	1	0.469	0.019	49	39	0.512	0.006	52	33	0.519	0.006	0	2	0.534	0.030	25	17	0.517	0.007	11	16	0.542	0.008	3	5	0.531	0.011	10	4	0.564	0.011	2	2	0.448	0.028	2	0
chrI	138668	T	G	9	2	0.590	0.013	0	0	0.500	0.109	8	1	0.469	0.019	49	39	0.512	0.006	52	33	0.519	0.006	0	2	0.534	0.030	25	17	0.517	0.007	11	16	0.542	0.008	3	5	0.531	0.011	10	4	0.564	0.011	2	2	0.448	0.028	2	0
chrI	138669	T	C	9	2	0.590	0.013	0	0	0.500	0.109	8	1	0.469	0.019	49	39	0.512	0.006	52	33	0.519	0.006	0	2	0.534	0.030	25	17	0.517	0.007	11	16	0.542	0.008	3	5	0.531	0.011	10	4	0.564	0.011	2	2	0.448	0.028	2	0
chrI	138770	A	G	6	10	0.590	0.013	0	0	0.500	0.109	6	2	0.469	0.019	34	27	0.512	0.006	36	36	0.519	0.006	1	0	0.534	0.030	25	32	0.517	0.007	26	21	0.542	0.008	12	3	0.531	0.011	12	7	0.564	0.011	1	3	0.448	0.028	2	0
chrI	138780	C	T	7	10	0.590	0.013	0	0	0.500	0.109	6	2	0.469	0.019	33	23	0.512	0.006	35	32	0.519	0.006	1	0	0.534	0.030	28	35	0.517	0.007	25	24	0.542	0.008	13	4	0.531	0.011	12	8	0.564	0.011	1	3	0.448	0.028	4	0
chrI	138785	C	T	7	9	0.590	0.013	0	0	0.500	0.109	6	2	0.469	0.019	29	27	0.512	0.006	31	30	0.519	0.006	1	0	0.534	0.030	29	35	0.517	0.007	24	25	0.542	0.008	13	4	0.531	0.011	13	10	0.564	0.011	0	4	0.448	0.028	2	0
chrI	138791	T	C	7	10	0.590	0.013	0	0	0.500	0.109	6	2	0.469	0.019	29	23	0.512	0.006	31	30	0.519	0.006	1	0	0.534	0.030	31	35	0.517	0.007	25	24	0.542	0.008	16	4	0.531	0.011	14	10	0.564	0.011	0	5	0.448	0.028	2	0
chrI	138793	T	C	7	10	0.590	0.013	0	0	0.500	0.109	6	2	0.469	0.019	29	23	0.512	0.006	31	30	0.519	0.006	1	0	0.534	0.030	31	35	0.517	0.007	25	24	0.542	0.008	16	4	0.531	0.011	14	10	0.564	0.011	0	5	0.448	0.028	2	0
chrI	138806	A	T	7	9	0.590	0.013	0	0	0.500	0.109	5	4	0.469	0.019	34	25	0.512	0.006	36	34	0.519	0.006	1	0	0.534	0.030	36	35	0.517	0.007	29	27	0.542	0.008	15	6	0.531	0.011	15	12	0.564	0.011	0	8	0.448	0.028	2	0
chrI	138807	G	A	7	9	0.590	0.013	0	0	0.500	0.109	5	4	0.469	0.019	34	25	0.512	0.006	36	34	0.519	0.006	1	0	0.534	0.030	36	35	0.517	0.007	29	27	0.542	0.008	15	6	0.531	0.011	15	12	0.564	0.011	0	8	0.448	0.028	2	0
chrI	138823	A	G	7	12	0.590	0.013	0	0	0.500	0.109	4	9	0.469	0.019	48	36	0.512	0.006	57	41	0.519	0.006	2	0	0.534	0.030	35	42	0.517	0.007	30	25	0.542	0.008	20	11	0.531	0.011	15	13	0.564	0.011	0	9	0.448	0.028	3	1
chrI	138824	T	C	7	12	0.590	0.013	0	0	0.500	0.109	4	9	0.469	0.019	48	36	0.512	0.006	57	41	0.519	0.006	2	0	0.534	0.030	35	42	0.517	0.007	30	25	0.542	0.008	20	11	0.531	0.011	15	13	0.564	0.011	0	9	0.448	0.028	3	1
chrI	139045	C	G	12	9	0.590	0.013	0	1	0.500	0.109	5	4	0.469	0.019	48	28	0.512	0.006	49	35	0.519	0.006	5	3	0.534	0.030	39	61	0.517	0.007	47	27	0.542	0.008	17	21	0.531	0.011	18	6	0.564	0.011	3	0	0.448	0.028	3	6
chrI	139073	G	A	9	8	0.590	0.013	2	2	0.500	0.109	8	2	0.469	0.019	37	22	0.512	0.006	34	28	0.519	0.006	7	3	0.534	0.030	39	55	0.517	0.007	46	18	0.542	0.008	17	24	0.531	0.011	14	5	0.564	0.011	2	0	0.448	0.028	2	8
chrI	139123	T	C	6	5	0.590	0.013	3	0	0.500	0.109	6	4	0.469	0.019	33	30	0.512	0.006	32	22	0.519	0.006	6	2	0.534	0.030	37	39	0.517	0.007	32	22	0.542	0.008	16	14	0.531	0.011	12	6	0.564	0.011	6	2	0.448	0.028	1	3
chrI	139132	A	T	6	5	0.590	0.013	3	0	0.500	0.109	6	5	0.469	0.019	30	29	0.512	0.006	32	27	0.519	0.006	6	2	0.534	0.030	40	41	0.517	0.007	34	24	0.542	0.008	16	14	0.531	0.011	12	6	0.564	0.011	6	2	0.448	0.028	1	3
chrI	139199	T	A	2	8	0.590	0.013	2	0	0.500	0.109	4	4	0.469	0.019	31	32	0.512	0.006	34	24	0.519	0.006	4	0	0.534	0.030	37	25	0.517	0.007	27	23	0.542	0.008	9	14	0.531	0.011	9	5	0.564	0.011	2	5	0.448	0.028	0	0
chrI	139277	T	C	8	5	0.590	0.013	1	0	0.500	0.109	6	2	0.469	0.019	33	31	0.512	0.006	33	24	0.519	0.006	1	0	0.534	0.030	21	17	0.517	0.007	15	20	0.542	0.008	8	19	0.531	0.011	5	1	0.564	0.011	0	4	0.448	0.028	0	0
chrI	139311	T	C	8	4	0.590	0.013	0	0	0.500	0.109	4	4	0.469	0.019	29	33	0.512	0.006	31	34	0.519	0.006	1	2	0.534	0.030	18	27	0.517	0.007	16	19	0.542	0.008	5	16	0.531	0.011	5	3	0.564	0.011	0	1	0.448	0.028	0	0
chrI	139349	T	C	2	4	0.590	0.013	0	0	0.500	0.109	0	1	0.469	0.019	26	27	0.512	0.006	24	31	0.519	0.006	0	2	0.534	0.030	12	21	0.517	0.007	10	14	0.542	0.008	3	10	0.531	0.011	4	2	0.564	0.011	0	0	0.448	0.028	0	0
chrI	139686	G	A	13	9	0.590	0.013	0	2	0.500	0.109	13	12	0.469	0.019	63	48	0.512	0.006	58	46	0.519	0.006	5	3	0.534	0.030	48	51	0.517	0.007	48	35	0.542	0.008	20	15	0.531	0.011	22	20	0.564	0.011	7	7	0.448	0.028	3	4
chrI	139692	G	A	14	10	0.590	0.013	0	0	0.500	0.109	12	13	0.469	0.019	62	55	0.512	0.006	60	48	0.519	0.006	4	4	0.534	0.030	45	50	0.517	0.007	49	35	0.542	0.008	19	16	0.531	0.011	22	22	0.564	0.011	6	8	0.448	0.028	3	4
chrI	140397	T	C	24	10	0.590	0.013	2	0	0.500	0.109	10	20	0.469	0.019	57	1	0.512	0.006	45	0	0.519	0.006	6	3	0.534	0.030	79	40	0.517	0.007	77	33	0.542	0.008	46	28	0.531	0.011	22	17	0.564	0.011	3	2	0.448	0.028	3	3
chrI	140418	G	A	27	10	0.590	0.013	1	0	0.500	0.109	12	22	0.468	0.020	58	1	0.513	0.006	48	0	0.520	0.006	8	4	0.535	0.030	84	45	0.517	0.007	89	38	0.543	0.008	46	30	0.532	0.011	23	19	0.563	0.011	5	2	0.451	0.029	4	4
chrI	140451	T	C	29	12	0.589	0.013	3	0	0.500	0.109	32	5	0.468	0.020	35	31	0.514	0.006	36	25	0.520	0.006	7	6	0.535	0.030	93	37	0.517	0.007	88	50	0.543	0.008	53	25	0.531	0.011	35	12	0.563	0.011	5	2	0.447	0.029	6	1
chrI	140526	C	T	19	9	0.590	0.013	0	2	0.500	0.109	2	6	0.470	0.019	36	1	0.513	0.006	34	0	0.520	0.006	8	2	0.531	0.031	49	20	0.517	0.007	44	13	0.542	0.008	23	14	0.530	0.011	15	7	0.564	0.011	3	0	0.445	0.029	2	0
chrI	140738	T	C	4	0	0.588	0.013	0	0	0.500	0.112	2	0	0.468	0.020	23	0	0.515	0.006	31	0	0.521	0.006	0	0	0.531	0.031	35	0	0.518	0.007	20	0	0.542	0.008	16	0	0.534	0.011	9	0	0.563	0.012	0	0	0.448	0.029	2	0
chrI	141030	T	A	0	11	0.589	0.013	0	0	0.500	0.112	0	2	0.468	0.020	0	57	0.517	0.006	0	51	0.523	0.006	0	0	0.531	0.031	0	33	0.518	0.007	0	29	0.542	0.008	0	16	0.534	0.011	0	4	0.563	0.012	0	0	0.448	0.029	0	1
chrI	141135	A	T	0	24	0.589	0.013	0	1	0.500	0.112	0	13	0.468	0.020	0	64	0.517	0.006	0	75	0.523	0.006	0	1	0.531	0.031	0	58	0.518	0.007	0	69	0.542	0.008	0	42	0.534	0.011	0	25	0.563	0.012	0	6	0.448	0.029	0	3
chrI	141180	G	A	18	10	0.589	0.013	0	1	0.500	0.112	10	3	0.468	0.020	38	35	0.517	0.006	55	32	0.523	0.006	2	3	0.531	0.031	39	29	0.518	0.007	44	37	0.542	0.008	30	19	0.534	0.011	17	21	0.563	0.012	10	0	0.448	0.029	4	2
chrI	141184	G	C	18	10	0.589	0.013	0	1	0.500	0.112	10	3	0.468	0.020	38	35	0.517	0.006	55	32	0.523	0.006	2	3	0.531	0.031	39	29	0.518	0.007	44	37	0.542	0.008	30	19	0.534	0.011	17	21	0.563	0.012	10	0	0.448	0.029	4	2
chrI	141342	A	G	24	14	0.589	0.013	6	0	0.500	0.112	3	4	0.468	0.020	51	71	0.517	0.006	64	54	0.523	0.006	3	3	0.531	0.031	47	42	0.518	0.007	39	41	0.542	0.008	32	19	0.534	0.011	25	23	0.563	0.012	10	5	0.448	0.029	6	8
chrI	141802	C	T	3	2	0.589	0.013	0	0	0.500	0.112	3	4	0.468	0.020	47	34	0.518	0.006	42	40	0.523	0.006	0	6	0.531	0.031	18	22	0.517	0.007	23	17	0.544	0.008	10	8	0.535	0.011	8	10	0.563	0.012	0	3	0.448	0.029	2	1
chrI	141835	A	G	3	2	0.589	0.013	0	0	0.500	0.112	2	1	0.468	0.020	44	34	0.518	0.006	44	37	0.523	0.006	0	5	0.531	0.031	14	21	0.517	0.007	24	15	0.544	0.008	8	6	0.535	0.011	6	9	0.564	0.012	1	3	0.448	0.029	2	1
chrI	141913	C	T	4	0	0.589	0.013	0	0	0.500	0.112	0	1	0.468	0.020	48	32	0.518	0.006	38	28	0.523	0.006	0	0	0.531	0.031	13	10	0.517	0.007	22	7	0.544	0.008	11	5	0.535	0.011	6	4	0.564	0.012	0	0	0.448	0.029	2	2
chrI	141984	T	C	6	2	0.589	0.013	0	0	0.500	0.112	4	3	0.468	0.020	50	34	0.518	0.006	45	30	0.523	0.006	0	0	0.531	0.031	17	9	0.517	0.007	18	9	0.544	0.008	11	4	0.535	0.011	7	5	0.564	0.012	0	0	0.448	0.029	0	0
chrI	143085	T	C	8	5	0.588	0.013	2	0	0.500	0.112	2	2	0.468	0.020	23	24	0.518	0.006	24	14	0.523	0.006	1	4	0.531	0.031	27	15	0.517	0.007	13	18	0.543	0.008	13	6	0.535	0.011	16	3	0.564	0.012	1	2	0.448	0.029	2	3
chrI	143622	A	G	8	3	0.588	0.013	0	0	0.500	0.112	1	1	0.467	0.020	41	41	0.517	0.006	36	31	0.523	0.006	1	0	0.531	0.031	50	32	0.517	0.007	21	25	0.543	0.008	10	3	0.535	0.011	13	0	0.564	0.012	3	1	0.448	0.029	1	1
chrI	143638	C	A	10	4	0.588	0.013	0	0	0.500	0.112	1	1	0.467	0.020	47	50	0.517	0.006	43	38	0.523	0.006	1	0	0.531	0.031	54	38	0.517	0.007	23	27	0.543	0.008	16	9	0.535	0.011	13	3	0.564	0.012	3	1	0.448	0.029	2	1
chrI	143679	G	A	14	6	0.588	0.013	0	0	0.500	0.112	1	0	0.467	0.020	69	63	0.517	0.006	55	62	0.523	0.006	4	1	0.531	0.031	61	39	0.517	0.007	28	35	0.543	0.008	19	12	0.535	0.011	17	9	0.564	0.012	1	0	0.448	0.029	2	1
chrI	143806	T	C	18	13	0.588	0.013	1	0	0.500	0.112	11	12	0.467	0.020	61	57	0.517	0.006	70	57	0.523	0.006	2	3	0.531	0.031	90	69	0.517	0.007	47	61	0.543	0.008	26	28	0.535	0.011	28	17	0.564	0.012	2	0	0.448	0.029	8	2
chrI	143852	T	C	18	14	0.588	0.013	2	0	0.500	0.112	11	13	0.467	0.020	73	69	0.517	0.006	67	54	0.523	0.006	4	3	0.531	0.031	90	65	0.517	0.007	49	72	0.543	0.008	33	28	0.535	0.011	30	23	0.564	0.012	1	0	0.448	0.029	8	4
chrI	144684	T	C	7	5	0.588	0.013	0	0	0.500	0.112	2	7	0.467	0.020	56	63	0.517	0.006	66	73	0.523	0.006	4	1	0.531	0.031	29	23	0.517	0.007	24	21	0.543	0.008	13	7	0.535	0.011	4	9	0.564	0.012	2	0	0.448	0.029	0	2
chrI	144826	C	G	7	4	0.588	0.013	0	0	0.500	0.112	6	0	0.467	0.020	55	49	0.517	0.006	58	64	0.523	0.006	2	0	0.531	0.031	33	20	0.517	0.007	27	22	0.543	0.008	6	6	0.535	0.011	6	7	0.564	0.012	2	0	0.448	0.029	0	2
chrI	145634	T	C	5	7	0.591	0.013	0	3	0.500	0.109	4	4	0.469	0.019	51	39	0.517	0.006	72	55	0.523	0.006	0	2	0.528	0.030	43	20	0.516	0.007	29	21	0.543	0.008	9	12	0.535	0.011	16	17	0.565	0.011	0	0	0.446	0.029	0	2
chrI	145720	G	A	17	10	0.591	0.013	0	4	0.500	0.109	3	3	0.469	0.019	71	54	0.516	0.006	78	61	0.523	0.006	0	2	0.528	0.030	49	38	0.516	0.007	30	39	0.543	0.008	15	20	0.535	0.011	15	4	0.565	0.011	2	0	0.446	0.029	0	2
chrI	146738	A	G	7	9	0.591	0.013	0	0	0.500	0.109	3	0	0.469	0.019	42	55	0.516	0.006	56	63	0.523	0.006	7	0	0.528	0.030	38	34	0.516	0.007	25	22	0.543	0.008	13	16	0.535	0.011	10	9	0.565	0.011	0	1	0.446	0.029	2	2
chrI	146820	T	C	5	7	0.591	0.013	0	0	0.500	0.109	5	0	0.469	0.019	38	50	0.516	0.006	53	49	0.523	0.006	6	0	0.528	0.030	35	28	0.516	0.007	31	21	0.543	0.008	15	15	0.535	0.011	4	8	0.565	0.011	0	1	0.446	0.029	2	0
chrI	147726	A	G	11	8	0.593	0.013	6	0	0.500	0.107	4	7	0.469	0.019	59	59	0.516	0.006	70	73	0.524	0.006	2	3	0.529	0.030	44	61	0.518	0.006	30	29	0.544	0.008	17	18	0.538	0.011	19	19	0.566	0.011	2	4	0.445	0.029	3	0
chrI	147785	C	G	9	10	0.593	0.013	2	1	0.500	0.107	8	8	0.469	0.019	48	49	0.516	0.006	61	52	0.524	0.006	3	2	0.529	0.030	50	66	0.518	0.006	30	33	0.544	0.008	18	22	0.538	0.011	17	18	0.566	0.011	6	4	0.445	0.029	3	2
chrI	149307	T	C	6	3	0.588	0.013	0	0	0.500	0.107	3	2	0.469	0.019	85	56	0.515	0.006	98	62	0.527	0.006	0	0	0.536	0.028	38	34	0.520	0.006	32	23	0.540	0.007	15	13	0.539	0.010	8	10	0.563	0.011	0	4	0.450	0.027	2	3
chrI	149467	C	T	12	8	0.588	0.013	2	2	0.500	0.107	5	10	0.469	0.019	73	72	0.515	0.006	80	54	0.527	0.006	6	4	0.536	0.028	47	48	0.520	0.006	38	39	0.540	0.007	33	17	0.539	0.010	28	19	0.563	0.011	3	7	0.450	0.027	6	1
chrI	149773	C	T	8	9	0.586	0.013	0	4	0.500	0.107	7	4	0.469	0.019	75	83	0.515	0.006	70	62	0.529	0.006	2	6	0.534	0.028	46	32	0.519	0.006	25	23	0.538	0.007	8	12	0.539	0.010	15	14	0.564	0.011	4	2	0.450	0.027	2	4
chrI	150303	G	A	11	8	0.588	0.012	0	1	0.500	0.107	7	0	0.471	0.019	72	76	0.516	0.006	84	68	0.529	0.006	4	2	0.534	0.028	43	36	0.519	0.006	25	14	0.537	0.007	11	13	0.539	0.010	19	5	0.564	0.011	2	4	0.450	0.027	1	0
chrI	150447	C	T	9	15	0.588	0.012	0	0	0.500	0.107	2	4	0.472	0.019	89	64	0.516	0.006	119	72	0.529	0.006	2	2	0.534	0.028	32	36	0.519	0.006	22	20	0.537	0.007	7	6	0.539	0.010	16	7	0.564	0.011	2	0	0.451	0.027	3	0
chrI	150921	G	A	8	15	0.589	0.013	0	0	0.500	0.110	4	11	0.474	0.019	76	48	0.515	0.006	78	59	0.530	0.006	2	3	0.528	0.029	55	58	0.520	0.006	34	31	0.535	0.007	24	19	0.539	0.010	18	22	0.564	0.011	5	2	0.455	0.027	7	4
chrI	151010	C	T	16	12	0.589	0.013	0	2	0.500	0.110	4	12	0.474	0.019	59	69	0.515	0.006	72	51	0.530	0.006	5	4	0.528	0.029	64	66	0.520	0.006	46	41	0.535	0.007	26	13	0.539	0.010	19	17	0.564	0.011	1	2	0.455	0.027	1	4
chrI	151332	A	C	0	0	0.589	0.013	0	0	0.500	0.112	2	0	0.475	0.019	24	22	0.515	0.006	25	37	0.530	0.006	0	0	0.532	0.029	15	19	0.519	0.006	9	11	0.536	0.007	6	5	0.541	0.010	7	0	0.565	0.011	0	2	0.455	0.027	0	0
chrI	151446	A	C	0	0	0.592	0.013	0	0	0.500	0.112	0	0	0.474	0.019	14	13	0.515	0.006	5	12	0.529	0.006	0	0	0.529	0.029	0	2	0.518	0.006	1	6	0.535	0.007	0	0	0.538	0.010	0	2	0.564	0.011	0	0	0.455	0.027	0	0
chrI	151450	A	T	0	0	0.592	0.013	0	0	0.500	0.112	0	0	0.474	0.019	14	13	0.515	0.006	5	12	0.529	0.006	0	0	0.529	0.029	0	2	0.518	0.006	1	6	0.535	0.007	0	0	0.538	0.010	0	2	0.564	0.011	0	0	0.455	0.027	0	0
chrI	151453	G	A	0	0	0.592	0.013	0	0	0.500	0.112	0	0	0.474	0.019	14	13	0.515	0.006	5	12	0.529	0.006	0	0	0.529	0.029	0	2	0.518	0.006	1	6	0.535	0.007	0	0	0.538	0.010	0	2	0.564	0.011	0	0	0.455	0.027	0	0
chrI	151460	G	C	0	0	0.592	0.013	0	0	0.500	0.112	0	0	0.474	0.019	13	12	0.515	0.006	6	12	0.529	0.006	0	0	0.529	0.029	0	2	0.518	0.006	1	6	0.535	0.007	0	0	0.538	0.010	1	1	0.564	0.011	0	0	0.455	0.027	0	0
chrI	151465	G	A	0	0	0.592	0.013	0	0	0.500	0.112	0	0	0.474	0.019	9	11	0.515	0.006	5	12	0.529	0.006	0	0	0.529	0.029	0	2	0.518	0.006	1	6	0.535	0.007	0	0	0.538	0.010	0	2	0.564	0.011	0	0	0.455	0.027	0	0
chrI	151475	A	G	0	0	0.592	0.013	0	0	0.500	0.112	0	0	0.474	0.019	8	4	0.515	0.006	3	11	0.529	0.006	0	0	0.529	0.029	0	1	0.518	0.006	1	1	0.535	0.007	0	0	0.538	0.010	0	2	0.564	0.011	0	0	0.455	0.027	0	0
chrI	151478	A	G	0	0	0.592	0.013	0	0	0.500	0.112	0	0	0.474	0.019	8	4	0.515	0.006	3	11	0.529	0.006	0	0	0.529	0.029	0	1	0.518	0.006	1	1	0.535	0.007	0	0	0.538	0.010	0	2	0.564	0.011	0	0	0.455	0.027	0	0
chrI	151483	A	T	0	0	0.592	0.013	0	0	0.500	0.112	0	0	0.474	0.019	4	3	0.515	0.006	3	9	0.529	0.006	0	0	0.529	0.029	0	1	0.518	0.006	0	1	0.535	0.007	0	0	0.538	0.010	0	2	0.564	0.011	0	0	0.455	0.027	0	0
chrI	151501	A	T	0	0	0.592	0.013	0	0	0.500	0.112	0	0	0.474	0.019	4	4	0.515	0.006	3	7	0.529	0.006	0	0	0.529	0.029	0	0	0.518	0.006	0	0	0.535	0.007	0	0	0.538	0.010	0	0	0.564	0.011	0	0	0.455	0.027	0	0
chrI	151502	A	T	0	0	0.592	0.013	0	0	0.500	0.112	0	0	0.474	0.019	4	4	0.515	0.006	3	7	0.529	0.006	0	0	0.529	0.029	0	0	0.518	0.006	0	0	0.535	0.007	0	0	0.538	0.010	0	0	0.564	0.011	0	0	0.455	0.027	0	0
chrI	151503	A	T	0	0	0.592	0.013	0	0	0.500	0.112	0	0	0.474	0.019	4	4	0.515	0.006	3	7	0.529	0.006	0	0	0.529	0.029	0	0	0.518	0.006	0	0	0.535	0.007	0	0	0.538	0.010	0	0	0.564	0.011	0	0	0.455	0.027	0	0
chrI	151511	T	A	0	0	0.592	0.013	0	0	0.500	0.112	0	0	0.474	0.019	2	4	0.515	0.006	4	7	0.529	0.006	0	0	0.529	0.029	0	0	0.518	0.006	0	0	0.535	0.007	0	0	0.538	0.010	0	0	0.564	0.011	0	0	0.455	0.027	0	0
chrI	151521	T	C	0	0	0.592	0.013	0	0	0.500	0.112	0	0	0.474	0.019	4	6	0.515	0.006	4	7	0.529	0.006	0	0	0.529	0.029	0	0	0.518	0.006	0	0	0.535	0.007	0	0	0.538	0.010	0	0	0.564	0.011	0	0	0.455	0.027	0	0
chrI	151571	C	T	0	0	0.592	0.013	0	0	0.500	0.112	0	0	0.474	0.019	15	0	0.515	0.006	18	0	0.529	0.006	0	0	0.529	0.029	5	0	0.518	0.006	2	0	0.535	0.007	0	2	0.538	0.010	0	0	0.564	0.011	0	0	0.455	0.027	0	0
chrI	151658	G	C	1	1	0.592	0.013	0	0	0.500	0.112	2	2	0.474	0.019	9	13	0.515	0.006	12	14	0.529	0.006	0	0	0.529	0.029	12	13	0.518	0.006	5	14	0.535	0.007	0	5	0.538	0.010	5	4	0.564	0.011	2	0	0.455	0.027	0	0
chrI	151740	T	C	10	7	0.592	0.013	0	0	0.500	0.112	4	1	0.474	0.019	19	19	0.515	0.006	22	20	0.529	0.006	0	4	0.529	0.029	22	14	0.518	0.006	20	15	0.535	0.007	6	10	0.538	0.010	18	11	0.564	0.011	0	0	0.455	0.027	2	3
chrI	151834	C	A	15	8	0.592	0.013	0	0	0.500	0.112	1	3	0.474	0.019	15	16	0.515	0.006	27	15	0.529	0.006	2	1	0.529	0.029	25	29	0.518	0.006	16	18	0.535	0.007	10	7	0.538	0.010	7	4	0.564	0.011	1	4	0.455	0.027	6	3
chrI	151963	T	A	4	2	0.588	0.013	1	0	0.500	0.115	1	0	0.477	0.019	16	10	0.515	0.006	28	11	0.530	0.006	0	1	0.527	0.029	12	15	0.518	0.006	6	8	0.535	0.008	4	6	0.540	0.010	1	3	0.563	0.011	0	0	0.458	0.027	0	2
chrI	152004	A	G	3	2	0.588	0.013	2	0	0.500	0.115	1	0	0.477	0.019	13	9	0.515	0.006	22	9	0.530	0.006	0	1	0.527	0.029	11	13	0.518	0.006	5	5	0.535	0.008	0	4	0.540	0.010	0	1	0.563	0.011	0	0	0.458	0.027	0	2
chrI	152155	A	G	0	0	0.586	0.013	0	0	0.500	0.115	0	1	0.477	0.019	6	3	0.515	0.006	4	2	0.531	0.006	0	0	0.527	0.029	1	2	0.516	0.006	0	1	0.534	0.007	4	0	0.541	0.010	2	1	0.569	0.011	0	0	0.459	0.027	0	0
chrI	152235	G	A	4	5	0.586	0.013	2	1	0.500	0.115	3	3	0.477	0.019	35	34	0.515	0.006	42	40	0.531	0.006	0	0	0.527	0.029	30	15	0.516	0.006	16	22	0.534	0.007	12	1	0.541	0.010	18	9	0.569	0.011	2	0	0.459	0.027	2	4
chrI	152239	T	C	4	5	0.586	0.013	2	1	0.500	0.115	3	3	0.477	0.019	35	34	0.515	0.006	42	40	0.531	0.006	0	0	0.527	0.029	30	15	0.516	0.006	16	22	0.534	0.007	12	1	0.541	0.010	18	9	0.569	0.011	2	0	0.459	0.027	2	4
chrI	152274	G	A	11	4	0.586	0.013	2	2	0.500	0.115	4	4	0.477	0.019	40	42	0.515	0.006	48	48	0.531	0.006	0	2	0.527	0.029	50	19	0.516	0.006	21	29	0.534	0.007	15	6	0.541	0.010	19	10	0.569	0.011	6	0	0.459	0.027	1	3
chrI	152291	C	T	13	7	0.586	0.013	2	2	0.500	0.115	4	4	0.477	0.019	48	47	0.515	0.006	55	58	0.531	0.006	1	3	0.527	0.029	55	29	0.516	0.006	25	32	0.534	0.007	19	13	0.541	0.010	21	14	0.569	0.011	6	2	0.459	0.027	1	2
chrI	152336	A	G	18	9	0.586	0.013	2	1	0.500	0.115	7	4	0.476	0.019	47	43	0.515	0.006	53	54	0.531	0.006	1	4	0.527	0.029	54	36	0.516	0.006	25	24	0.534	0.007	22	13	0.541	0.010	20	12	0.569	0.011	4	2	0.459	0.027	1	2
chrI	152709	A	G	12	7	0.588	0.013	0	0	0.500	0.115	2	0	0.473	0.019	67	70	0.513	0.006	76	88	0.531	0.006	2	2	0.529	0.030	51	33	0.515	0.006	36	31	0.533	0.008	9	11	0.541	0.010	15	10	0.567	0.011	0	4	0.458	0.027	1	0
chrI	152728	G	A	10	8	0.588	0.013	0	0	0.500	0.115	2	2	0.473	0.019	69	67	0.513	0.006	80	95	0.531	0.006	2	1	0.529	0.030	50	28	0.515	0.006	39	32	0.533	0.008	10	15	0.541	0.010	19	9	0.567	0.011	0	5	0.458	0.027	1	0
chrI	152932	A	G	19	10	0.588	0.013	2	1	0.500	0.115	5	12	0.473	0.019	87	78	0.513	0.006	91	82	0.531	0.006	2	8	0.529	0.030	62	67	0.515	0.006	47	28	0.533	0.008	16	22	0.541	0.010	28	19	0.567	0.011	4	7	0.458	0.027	6	3
chrI	152970	C	T	15	9	0.588	0.013	2	1	0.500	0.115	7	8	0.473	0.019	67	80	0.513	0.006	67	76	0.531	0.006	1	5	0.529	0.030	51	65	0.515	0.006	47	26	0.533	0.008	14	17	0.541	0.010	25	20	0.567	0.011	2	7	0.458	0.027	4	6
chrI	153156	A	T	21	14	0.584	0.013	1	1	0.500	0.118	6	8	0.472	0.020	90	96	0.511	0.006	97	70	0.532	0.006	3	0	0.533	0.030	64	60	0.517	0.006	29	34	0.532	0.008	21	20	0.544	0.010	22	13	0.569	0.011	2	5	0.455	0.027	2	4
chrI	153742	T	C	11	9	0.581	0.013	0	0	0.500	0.115	2	4	0.478	0.020	41	39	0.511	0.006	53	43	0.534	0.006	2	0	0.539	0.031	35	33	0.514	0.006	25	24	0.529	0.008	6	9	0.544	0.010	19	8	0.563	0.011	4	1	0.456	0.027	4	2
chrI	153762	A	G	12	9	0.581	0.013	0	0	0.500	0.115	2	2	0.478	0.020	50	47	0.511	0.006	62	59	0.534	0.006	1	0	0.539	0.031	32	32	0.514	0.006	26	26	0.529	0.008	10	9	0.544	0.010	20	7	0.563	0.011	4	1	0.456	0.027	4	2
chrI	154086	A	G	12	3	0.578	0.013	0	0	0.500	0.118	2	0	0.473	0.020	30	42	0.509	0.006	37	44	0.533	0.006	0	0	0.536	0.031	21	11	0.515	0.006	7	15	0.529	0.008	3	1	0.545	0.010	2	2	0.563	0.011	0	0	0.460	0.027	0	0
chrI	154332	C	T	22	5	0.576	0.013	4	0	0.500	0.115	3	3	0.477	0.020	43	70	0.508	0.006	40	56	0.533	0.006	6	0	0.533	0.030	44	40	0.514	0.006	36	25	0.530	0.008	13	24	0.544	0.010	14	11	0.562	0.011	2	5	0.459	0.027	2	2
chrI	154746	C	T	11	2	0.576	0.013	0	0	0.500	0.118	6	2	0.475	0.020	38	32	0.510	0.006	33	44	0.533	0.006	1	0	0.533	0.031	16	21	0.514	0.006	22	12	0.529	0.008	6	6	0.545	0.010	6	9	0.561	0.011	2	2	0.459	0.027	0	1
chrI	155562	T	G	10	13	0.574	0.013	0	0	0.500	0.118	2	3	0.476	0.020	80	92	0.509	0.006	91	71	0.533	0.006	0	4	0.532	0.031	39	54	0.514	0.007	37	27	0.526	0.008	13	14	0.545	0.011	13	15	0.558	0.011	0	0	0.460	0.028	1	2
chrI	156174	T	G	24	15	0.570	0.013	1	1	0.500	0.115	5	19	0.480	0.019	68	63	0.508	0.006	87	92	0.535	0.006	10	5	0.530	0.030	72	71	0.509	0.006	58	60	0.528	0.008	35	35	0.546	0.010	28	33	0.561	0.011	5	3	0.462	0.027	12	3
chrI	156314	T	C	14	10	0.572	0.013	0	0	0.500	0.115	5	7	0.481	0.019	65	76	0.506	0.006	85	76	0.536	0.006	4	0	0.528	0.030	51	44	0.507	0.006	46	38	0.529	0.008	23	24	0.545	0.010	16	13	0.559	0.011	2	3	0.463	0.027	3	1
chrI	156315	A	G	14	10	0.572	0.013	0	0	0.500	0.115	5	7	0.481	0.019	65	76	0.506	0.006	85	76	0.536	0.006	4	0	0.528	0.030	51	44	0.507	0.006	46	38	0.529	0.008	23	24	0.545	0.010	16	13	0.559	0.011	2	3	0.463	0.027	3	1
chrI	156383	T	G	11	6	0.572	0.013	0	0	0.500	0.115	4	5	0.481	0.019	67	66	0.506	0.006	75	65	0.536	0.006	0	0	0.528	0.030	49	38	0.507	0.006	35	36	0.529	0.008	25	25	0.545	0.010	7	11	0.559	0.011	2	0	0.463	0.027	0	1
chrI	156393	G	T	10	6	0.572	0.013	0	0	0.500	0.115	4	7	0.481	0.019	67	61	0.506	0.006	75	62	0.536	0.006	0	1	0.528	0.030	47	39	0.507	0.006	32	30	0.529	0.008	24	23	0.545	0.010	6	10	0.559	0.011	2	0	0.463	0.027	0	2
chrI	156394	G	A	10	6	0.572	0.013	0	0	0.500	0.115	4	7	0.481	0.019	67	61	0.506	0.006	75	62	0.536	0.006	0	1	0.528	0.030	47	39	0.507	0.006	32	30	0.529	0.008	24	23	0.545	0.010	6	10	0.559	0.011	2	0	0.463	0.027	0	2
chrI	156403	T	C	10	6	0.572	0.013	0	0	0.500	0.115	4	7	0.478	0.019	66	61	0.505	0.006	78	67	0.536	0.006	0	1	0.528	0.030	48	42	0.509	0.006	32	32	0.529	0.008	24	23	0.546	0.010	6	11	0.561	0.011	2	0	0.463	0.027	0	2
chrI	156453	G	T	10	3	0.572	0.013	0	0	0.500	0.115	3	4	0.478	0.019	73	41	0.505	0.006	93	56	0.536	0.006	0	1	0.528	0.030	52	29	0.509	0.006	29	24	0.529	0.008	19	17	0.546	0.010	11	10	0.561	0.011	4	0	0.463	0.027	0	1
chrI	156518	T	C	14	5	0.571	0.013	0	0	0.500	0.115	2	3	0.480	0.020	77	60	0.507	0.006	75	82	0.536	0.006	0	3	0.528	0.030	43	33	0.509	0.006	38	21	0.529	0.008	15	16	0.548	0.010	18	16	0.561	0.011	1	0	0.462	0.027	1	0
chrI	156538	T	C	14	7	0.571	0.013	0	0	0.500	0.115	2	1	0.480	0.020	80	59	0.507	0.006	78	76	0.536	0.006	0	3	0.528	0.030	45	41	0.509	0.006	44	21	0.529	0.008	17	17	0.548	0.010	14	18	0.561	0.011	1	0	0.462	0.027	1	1
chrI	156554	C	A	15	5	0.571	0.013	0	0	0.500	0.115	1	0	0.480	0.020	68	57	0.507	0.006	61	67	0.536	0.006	0	0	0.528	0.030	42	42	0.509	0.006	42	14	0.529	0.008	22	15	0.548	0.010	17	14	0.561	0.011	1	1	0.462	0.027	1	1
chrI	156584	T	C	13	4	0.571	0.013	0	0	0.500	0.115	1	0	0.480	0.020	63	59	0.507	0.006	57	58	0.536	0.006	0	0	0.528	0.030	45	34	0.509	0.006	42	17	0.529	0.008	23	18	0.548	0.010	16	16	0.561	0.011	1	2	0.462	0.027	1	1
chrI	156651	A	G	13	3	0.573	0.013	0	0	0.500	0.112	5	2	0.479	0.019	61	45	0.506	0.006	63	43	0.537	0.006	1	3	0.524	0.029	47	29	0.508	0.006	26	20	0.532	0.008	19	17	0.550	0.010	15	7	0.562	0.011	0	1	0.461	0.027	0	0
chrI	156666	G	A	13	3	0.573	0.013	0	0	0.500	0.112	6	1	0.479	0.019	53	35	0.506	0.006	54	43	0.537	0.006	2	3	0.524	0.029	40	34	0.508	0.006	21	22	0.532	0.008	13	14	0.550	0.010	12	4	0.562	0.011	0	0	0.461	0.027	0	0
chrI	156835	G	A	9	20	0.573	0.013	2	0	0.500	0.112	6	13	0.479	0.019	61	64	0.506	0.006	78	62	0.537	0.006	4	5	0.524	0.029	53	49	0.508	0.006	40	45	0.532	0.008	17	19	0.550	0.010	26	16	0.562	0.011	2	3	0.461	0.027	5	0
chrI	156949	T	C	20	13	0.574	0.013	3	0	0.500	0.112	3	9	0.479	0.019	65	83	0.504	0.006	68	60	0.538	0.006	0	5	0.528	0.030	59	62	0.508	0.006	52	46	0.532	0.008	28	24	0.548	0.010	39	19	0.561	0.011	4	5	0.463	0.027	9	0
chrI	157114	A	G	22	23	0.574	0.013	0	0	0.500	0.115	5	6	0.478	0.019	77	83	0.504	0.006	50	59	0.537	0.006	2	3	0.527	0.030	42	51	0.509	0.007	36	36	0.531	0.008	24	13	0.548	0.010	19	11	0.561	0.011	3	3	0.463	0.027	3	7
chrI	157134	G	A	19	18	0.573	0.013	0	0	0.500	0.115	4	6	0.479	0.019	81	80	0.504	0.006	57	52	0.537	0.006	2	2	0.527	0.030	44	36	0.508	0.007	33	25	0.532	0.008	22	14	0.548	0.010	20	12	0.560	0.011	2	2	0.463	0.027	3	6
chrI	157339	C	T	15	15	0.575	0.013	0	0	0.500	0.115	5	8	0.481	0.019	75	87	0.506	0.006	82	67	0.538	0.006	3	3	0.530	0.030	56	45	0.512	0.006	27	41	0.533	0.008	27	13	0.550	0.010	17	10	0.561	0.011	1	2	0.459	0.027	3	1
chrI	157344	A	G	15	15	0.575	0.013	0	0	0.500	0.115	7	7	0.481	0.019	68	88	0.506	0.006	79	66	0.538	0.006	3	3	0.530	0.030	54	48	0.512	0.006	27	43	0.533	0.008	28	13	0.550	0.010	18	11	0.561	0.011	1	2	0.459	0.027	3	2
chrI	157428	G	A	21	7	0.575	0.013	2	0	0.500	0.115	11	2	0.481	0.019	65	92	0.506	0.006	70	59	0.538	0.006	4	1	0.530	0.030	48	51	0.512	0.006	31	51	0.533	0.008	24	15	0.550	0.010	26	18	0.561	0.011	2	3	0.459	0.027	1	0
chrI	157912	C	G	21	10	0.574	0.013	1	0	0.500	0.112	0	3	0.487	0.019	72	93	0.509	0.006	70	58	0.540	0.006	6	1	0.532	0.029	47	34	0.512	0.006	33	29	0.529	0.008	25	15	0.551	0.010	13	5	0.560	0.011	4	6	0.466	0.026	2	4
chrI	157927	T	A	23	10	0.574	0.013	1	0	0.500	0.112	3	3	0.487	0.019	69	84	0.509	0.006	70	59	0.540	0.006	6	2	0.532	0.029	47	39	0.512	0.006	37	29	0.529	0.008	28	14	0.551	0.010	16	5	0.560	0.011	6	6	0.466	0.026	2	4
chrI	158089	A	G	13	8	0.574	0.013	0	0	0.500	0.112	7	3	0.487	0.019	63	59	0.507	0.006	71	52	0.540	0.006	2	5	0.532	0.029	54	40	0.510	0.006	30	25	0.530	0.007	9	15	0.550	0.010	17	6	0.560	0.011	4	2	0.465	0.026	2	0
chrI	158200	A	G	15	9	0.573	0.013	1	2	0.500	0.112	7	1	0.490	0.019	65	81	0.509	0.006	82	54	0.541	0.006	1	3	0.529	0.029	39	45	0.510	0.006	34	15	0.529	0.007	13	16	0.552	0.010	10	6	0.563	0.011	2	3	0.468	0.026	1	2
chrI	158341	T	C	24	14	0.573	0.013	4	0	0.500	0.115	5	6	0.490	0.019	74	77	0.509	0.006	90	81	0.542	0.006	3	2	0.533	0.029	38	43	0.509	0.006	49	26	0.528	0.007	13	20	0.552	0.010	21	12	0.562	0.011	3	2	0.467	0.027	3	0
chrI	158503	C	T	12	10	0.573	0.013	0	0	0.500	0.115	5	0	0.491	0.019	81	65	0.508	0.006	61	71	0.542	0.006	2	6	0.533	0.029	42	46	0.509	0.006	35	16	0.528	0.008	26	18	0.551	0.010	22	7	0.563	0.011	5	6	0.467	0.027	7	1
chrI	158597	C	T	11	4	0.577	0.013	0	2	0.500	0.115	9	2	0.489	0.019	83	74	0.508	0.006	60	58	0.543	0.006	2	6	0.533	0.029	60	34	0.507	0.006	38	17	0.528	0.007	12	24	0.553	0.010	14	8	0.564	0.011	2	5	0.467	0.026	2	2
chrI	158641	C	T	7	2	0.577	0.013	0	0	0.500	0.115	6	5	0.489	0.019	83	66	0.508	0.006	67	63	0.543	0.006	2	4	0.533	0.029	55	35	0.507	0.006	39	20	0.528	0.007	12	16	0.553	0.010	22	8	0.564	0.011	2	0	0.467	0.026	1	2
chrI	158733	A	T	11	4	0.577	0.013	0	0	0.500	0.115	5	6	0.489	0.019	60	59	0.508	0.006	62	66	0.542	0.006	2	1	0.529	0.029	53	45	0.508	0.006	29	25	0.528	0.007	13	10	0.553	0.010	14	6	0.565	0.011	0	2	0.467	0.026	1	1
chrI	158824	G	C	9	6	0.577	0.013	1	0	0.500	0.115	11	5	0.489	0.019	71	51	0.508	0.006	64	58	0.542	0.006	5	1	0.529	0.029	56	44	0.508	0.006	44	35	0.528	0.007	20	8	0.553	0.010	16	9	0.565	0.011	2	5	0.467	0.026	2	3
chrI	158827	G	A	9	6	0.577	0.013	1	0	0.500	0.115	11	5	0.489	0.019	71	51	0.508	0.006	64	58	0.542	0.006	5	1	0.529	0.029	56	44	0.508	0.006	44	35	0.528	0.007	20	8	0.553	0.010	16	9	0.565	0.011	2	5	0.467	0.026	2	3
chrI	158971	A	G	18	19	0.577	0.013	3	0	0.500	0.112	11	11	0.489	0.019	73	60	0.508	0.005	72	60	0.542	0.005	3	3	0.529	0.029	64	54	0.509	0.006	45	37	0.528	0.007	21	10	0.553	0.010	29	20	0.568	0.011	4	10	0.469	0.026	3	5
chrI	159164	G	C	17	8	0.577	0.013	0	0	0.500	0.112	7	5	0.490	0.019	70	56	0.508	0.005	75	75	0.542	0.005	1	5	0.528	0.029	46	53	0.510	0.006	38	37	0.528	0.007	20	16	0.552	0.010	12	15	0.568	0.011	3	2	0.469	0.026	0	4
chrI	159467	G	A	14	17	0.575	0.013	1	1	0.500	0.115	16	10	0.487	0.019	94	74	0.508	0.005	85	56	0.542	0.005	9	2	0.531	0.028	52	50	0.509	0.006	47	41	0.528	0.007	26	11	0.552	0.010	28	18	0.568	0.011	8	6	0.468	0.026	3	4
chrI	166369	T	C	29	13	0.570	0.012	2	0	0.500	0.107	18	17	0.504	0.018	51	60	0.514	0.005	59	58	0.561	0.005	7	8	0.517	0.026	86	93	0.518	0.006	68	58	0.524	0.007	43	36	0.548	0.009	57	36	0.559	0.010	6	10	0.479	0.023	7	4
chrI	166416	T	C	26	20	0.570	0.012	3	2	0.500	0.107	13	17	0.504	0.018	59	55	0.514	0.005	54	60	0.561	0.005	4	7	0.517	0.026	81	79	0.518	0.006	71	58	0.524	0.007	35	33	0.548	0.009	53	30	0.559	0.010	5	6	0.479	0.023	6	2
chrI	168686	G	A	13	3	0.575	0.011	0	0	0.500	0.105	8	8	0.499	0.017	50	49	0.515	0.005	74	53	0.567	0.005	5	4	0.518	0.025	79	51	0.517	0.006	46	34	0.526	0.007	30	11	0.552	0.009	25	17	0.558	0.009	1	2	0.476	0.022	5	1
chrI	168767	G	T	19	7	0.575	0.011	2	1	0.500	0.105	6	9	0.499	0.017	70	55	0.515	0.005	83	67	0.567	0.005	4	10	0.518	0.025	69	71	0.517	0.006	56	49	0.526	0.007	29	15	0.552	0.009	35	17	0.558	0.009	7	8	0.476	0.022	7	3
chrI	168772	G	A	19	8	0.575	0.011	2	0	0.500	0.105	6	9	0.499	0.017	69	58	0.515	0.005	84	71	0.567	0.005	4	11	0.518	0.025	68	68	0.517	0.006	56	52	0.526	0.007	31	19	0.552	0.009	34	17	0.558	0.009	7	8	0.476	0.022	7	3
chrI	168787	C	A	16	7	0.574	0.011	2	0	0.500	0.105	9	9	0.498	0.017	70	61	0.515	0.005	82	62	0.567	0.005	5	10	0.522	0.024	71	62	0.517	0.006	55	53	0.527	0.007	34	19	0.552	0.009	37	19	0.556	0.009	6	8	0.478	0.022	9	3
chrI	169205	C	T	3	4	0.574	0.011	0	0	0.500	0.101	6	8	0.502	0.017	43	55	0.515	0.005	62	38	0.568	0.005	5	2	0.525	0.024	31	31	0.517	0.006	19	22	0.529	0.007	9	8	0.554	0.009	10	7	0.559	0.009	4	0	0.483	0.022	2	0
chrI	169217	T	C	1	4	0.574	0.011	0	0	0.500	0.101	6	6	0.502	0.017	42	51	0.515	0.005	51	36	0.568	0.005	3	2	0.525	0.024	26	28	0.517	0.006	15	21	0.529	0.007	7	7	0.554	0.009	7	6	0.559	0.009	2	0	0.483	0.022	0	0
chrI	169269	T	C	9	9	0.574	0.011	0	1	0.500	0.101	0	1	0.502	0.017	69	45	0.515	0.005	50	41	0.568	0.005	0	3	0.525	0.024	29	16	0.517	0.006	28	13	0.529	0.007	14	3	0.554	0.009	9	8	0.559	0.009	1	2	0.483	0.022	3	2
chrI	169422	C	T	13	21	0.574	0.011	3	1	0.500	0.101	6	7	0.502	0.017	90	74	0.515	0.005	64	55	0.568	0.005	7	2	0.525	0.024	79	51	0.517	0.006	50	37	0.529	0.007	32	35	0.554	0.009	27	28	0.559	0.009	5	4	0.483	0.022	3	2
chrI	169476	T	C	15	24	0.574	0.011	4	0	0.500	0.101	9	10	0.502	0.017	76	67	0.515	0.005	64	61	0.568	0.005	11	5	0.525	0.024	91	61	0.517	0.006	59	45	0.529	0.007	38	37	0.554	0.009	17	33	0.559	0.009	9	5	0.483	0.022	3	2
chrI	169638	T	C	19	15	0.574	0.011	0	0	0.500	0.101	5	12	0.502	0.017	62	66	0.515	0.005	66	42	0.568	0.005	6	6	0.525	0.024	78	78	0.517	0.006	53	48	0.529	0.007	38	27	0.554	0.009	24	19	0.559	0.009	2	9	0.483	0.022	2	5
chrI	169689	C	T	23	17	0.574	0.011	0	0	0.500	0.101	10	10	0.502	0.017	86	84	0.515	0.005	84	67	0.568	0.005	5	5	0.525	0.024	74	71	0.517	0.006	60	48	0.529	0.007	42	32	0.554	0.009	19	26	0.559	0.009	7	13	0.483	0.022	5	3
chrI	169830	A	G	23	21	0.574	0.011	2	0	0.500	0.101	6	12	0.502	0.017	76	84	0.515	0.005	71	69	0.568	0.005	7	1	0.525	0.024	57	65	0.517	0.006	42	59	0.529	0.007	31	28	0.554	0.009	42	25	0.559	0.009	3	3	0.483	0.022	2	4
chrI	169887	C	T	23	14	0.574	0.011	0	1	0.500	0.101	8	12	0.502	0.017	70	71	0.515	0.005	86	71	0.568	0.005	4	4	0.525	0.024	63	54	0.517	0.006	46	68	0.529	0.007	41	27	0.554	0.009	43	35	0.559	0.009	6	4	0.483	0.022	1	6
chrI	169992	T	C	24	18	0.574	0.011	0	0	0.500	0.101	6	7	0.502	0.017	65	74	0.515	0.005	94	75	0.568	0.005	2	9	0.525	0.024	79	75	0.517	0.006	48	58	0.529	0.007	40	31	0.554	0.009	28	39	0.559	0.009	12	4	0.483	0.022	2	5
chrI	170022	T	C	22	14	0.574	0.011	2	0	0.500	0.101	6	5	0.502	0.017	86	78	0.515	0.005	95	82	0.568	0.005	2	9	0.525	0.024	75	74	0.517	0.006	47	53	0.529	0.007	33	30	0.554	0.009	21	40	0.559	0.009	7	6	0.483	0.022	2	4
chrI	170564	G	A	10	13	0.576	0.011	0	0	0.500	0.103	2	5	0.499	0.017	77	73	0.514	0.005	101	61	0.568	0.005	4	5	0.524	0.024	51	57	0.517	0.005	39	51	0.527	0.006	13	12	0.556	0.009	22	14	0.559	0.009	12	3	0.483	0.022	2	0
chrI	171200	G	A	23	8	0.575	0.011	0	4	0.500	0.103	5	1	0.503	0.017	79	78	0.515	0.005	73	82	0.568	0.005	13	5	0.524	0.024	73	73	0.517	0.005	47	52	0.528	0.006	27	20	0.555	0.009	22	20	0.559	0.009	2	0	0.485	0.022	0	4
chrI	171389	A	G	12	13	0.575	0.011	1	0	0.500	0.103	2	1	0.502	0.017	85	71	0.516	0.005	73	79	0.568	0.005	3	1	0.524	0.024	64	72	0.516	0.005	34	54	0.528	0.006	17	16	0.555	0.009	17	15	0.560	0.009	2	2	0.483	0.022	7	6
chrI	171975	A	G	1	0	0.574	0.011	0	0	0.500	0.101	4	3	0.500	0.017	16	16	0.519	0.005	22	14	0.570	0.005	0	2	0.520	0.024	18	10	0.512	0.005	6	12	0.525	0.006	7	2	0.555	0.009	2	1	0.559	0.009	2	2	0.485	0.022	0	1
chrI	172113	C	A	3	6	0.574	0.011	0	0	0.500	0.101	0	0	0.501	0.017	27	22	0.516	0.005	42	34	0.569	0.005	2	2	0.522	0.024	25	20	0.512	0.005	14	17	0.525	0.006	11	8	0.556	0.009	6	7	0.559	0.009	0	0	0.485	0.022	4	0
chrI	172129	A	T	3	5	0.574	0.011	0	0	0.500	0.101	0	0	0.501	0.017	29	24	0.516	0.005	44	36	0.569	0.005	2	2	0.522	0.024	26	23	0.512	0.005	13	18	0.525	0.006	11	8	0.556	0.009	6	7	0.559	0.009	0	0	0.485	0.022	5	0
chrI	172431	A	T	14	5	0.570	0.011	0	0	0.500	0.101	4	2	0.500	0.017	46	43	0.518	0.005	31	27	0.570	0.005	0	0	0.520	0.024	32	36	0.512	0.005	19	24	0.525	0.006	22	13	0.555	0.009	13	8	0.560	0.009	10	6	0.490	0.022	2	2
chrI	172585	A	T	6	4	0.570	0.011	0	0	0.500	0.101	3	2	0.500	0.017	52	41	0.518	0.005	55	46	0.571	0.005	1	5	0.520	0.024	38	36	0.512	0.005	25	25	0.526	0.006	9	9	0.555	0.009	8	4	0.560	0.009	0	0	0.490	0.022	2	0
chrI	173222	A	C	11	11	0.571	0.011	0	0	0.500	0.101	2	0	0.502	0.016	67	69	0.518	0.005	75	50	0.571	0.005	1	3	0.517	0.024	47	57	0.512	0.005	26	28	0.524	0.006	19	14	0.555	0.009	12	7	0.560	0.009	2	2	0.491	0.022	2	2
chrI	174118	G	A	16	17	0.570	0.011	0	0	0.500	0.104	8	12	0.507	0.016	68	61	0.520	0.005	72	50	0.573	0.005	1	1	0.516	0.024	47	55	0.509	0.005	36	37	0.526	0.006	32	29	0.555	0.009	21	13	0.556	0.009	2	4	0.491	0.022	0	6
chrI	174371	T	C	12	12	0.570	0.011	1	1	0.500	0.104	2	7	0.507	0.017	69	75	0.520	0.005	77	61	0.574	0.005	2	1	0.516	0.024	51	69	0.510	0.005	42	48	0.524	0.006	22	20	0.555	0.009	23	25	0.557	0.009	5	5	0.491	0.022	3	3
chrI	174746	T	G	20	20	0.570	0.011	2	4	0.500	0.104	12	6	0.506	0.016	86	75	0.521	0.005	87	74	0.574	0.005	6	4	0.519	0.023	87	80	0.510	0.005	58	55	0.524	0.006	40	29	0.553	0.009	33	26	0.557	0.009	5	2	0.489	0.022	6	2
chrI	174919	A	G	13	13	0.571	0.011	2	0	0.500	0.106	3	4	0.509	0.016	69	65	0.522	0.005	85	66	0.573	0.005	3	2	0.519	0.023	78	58	0.510	0.005	67	50	0.525	0.006	19	25	0.552	0.009	23	17	0.555	0.009	3	4	0.489	0.021	2	1
chrI	174938	G	A	16	13	0.571	0.011	4	0	0.500	0.106	5	5	0.509	0.016	74	73	0.522	0.005	89	64	0.573	0.005	4	2	0.519	0.023	81	57	0.510	0.005	72	55	0.525	0.006	20	29	0.552	0.009	25	16	0.555	0.009	3	5	0.489	0.021	2	1
chrI	175121	G	A	36	36	0.571	0.011	0	0	0.500	0.106	17	7	0.509	0.016	92	81	0.522	0.005	84	68	0.573	0.005	11	11	0.519	0.023	108	108	0.510	0.005	87	79	0.525	0.006	45	38	0.552	0.009	45	42	0.555	0.009	7	5	0.489	0.021	2	9
chrI	175281	G	A	44	39	0.570	0.011	4	2	0.500	0.104	19	11	0.508	0.016	94	64	0.523	0.005	84	62	0.574	0.005	12	6	0.518	0.023	138	112	0.510	0.005	100	76	0.527	0.006	57	53	0.554	0.009	63	32	0.554	0.009	4	12	0.489	0.021	4	7
chrI	175315	G	A	46	32	0.570	0.011	1	3	0.500	0.104	21	9	0.508	0.016	89	73	0.523	0.005	89	65	0.574	0.005	16	3	0.518	0.023	120	103	0.510	0.005	89	74	0.527	0.006	45	48	0.554	0.009	54	27	0.554	0.009	3	8	0.489	0.021	5	7
chrI	176230	T	C	5	0	0.568	0.011	0	0	0.500	0.104	0	4	0.507	0.016	12	17	0.528	0.005	14	29	0.575	0.005	2	2	0.519	0.023	19	32	0.510	0.005	8	13	0.524	0.006	7	0	0.556	0.009	2	3	0.554	0.009	0	0	0.491	0.021	0	0
chrI	176266	A	T	9	2	0.568	0.011	0	0	0.500	0.104	0	4	0.507	0.016	14	17	0.528	0.005	17	29	0.575	0.005	1	2	0.519	0.023	21	31	0.510	0.005	10	12	0.524	0.006	8	0	0.556	0.009	4	4	0.554	0.009	0	0	0.491	0.021	0	0
chrI	176273	A	G	9	2	0.568	0.011	0	0	0.500	0.104	0	4	0.507	0.016	14	12	0.529	0.005	17	31	0.575	0.005	1	2	0.519	0.023	24	31	0.510	0.005	11	12	0.524	0.006	6	0	0.556	0.009	6	4	0.554	0.009	0	0	0.491	0.021	0	0
chrI	176512	T	A	0	0	0.568	0.011	0	0	0.500	0.104	0	0	0.507	0.016	13	6	0.529	0.005	6	14	0.575	0.005	0	0	0.519	0.023	0	0	0.510	0.005	0	0	0.524	0.006	0	0	0.557	0.009	0	0	0.554	0.009	0	0	0.491	0.021	0	0
chrI	176650	G	A	3	4	0.569	0.011	0	0	0.500	0.104	9	5	0.508	0.016	49	35	0.529	0.005	29	28	0.576	0.005	3	3	0.518	0.023	23	26	0.510	0.005	15	18	0.523	0.006	14	12	0.557	0.009	15	9	0.554	0.009	2	2	0.491	0.021	1	0
chrI	176847	G	A	11	13	0.570	0.011	0	2	0.500	0.102	9	13	0.511	0.016	57	52	0.529	0.005	57	41	0.576	0.005	4	3	0.518	0.023	37	54	0.511	0.005	49	34	0.524	0.006	26	14	0.557	0.009	37	20	0.555	0.009	4	3	0.491	0.021	6	1
chrI	176858	A	G	11	16	0.570	0.011	0	3	0.500	0.102	13	13	0.511	0.016	57	47	0.529	0.005	56	41	0.576	0.005	5	6	0.518	0.023	47	60	0.511	0.005	53	37	0.524	0.006	31	16	0.557	0.009	39	18	0.555	0.009	5	3	0.491	0.021	6	1
chrI	176948	A	G	10	9	0.570	0.011	2	4	0.500	0.102	12	3	0.511	0.016	61	51	0.530	0.005	54	53	0.576	0.005	8	6	0.521	0.023	64	69	0.511	0.005	70	52	0.523	0.006	37	29	0.558	0.009	30	26	0.555	0.009	8	2	0.491	0.021	2	3
chrI	177137	C	A	17	5	0.570	0.011	1	0	0.500	0.102	5	7	0.509	0.016	74	72	0.529	0.005	83	55	0.576	0.005	8	6	0.521	0.023	54	73	0.511	0.005	60	45	0.524	0.006	32	34	0.558	0.009	21	22	0.556	0.009	6	0	0.491	0.021	4	4
chrI	177140	T	G	17	5	0.570	0.011	1	0	0.500	0.102	5	7	0.509	0.016	74	72	0.529	0.005	83	55	0.576	0.005	8	6	0.521	0.023	54	73	0.511	0.005	60	45	0.524	0.006	32	34	0.558	0.009	21	22	0.556	0.009	6	0	0.491	0.021	4	4
chrI	177196	C	T	15	9	0.570	0.011	1	1	0.500	0.102	4	16	0.509	0.016	70	68	0.529	0.005	91	71	0.576	0.005	7	4	0.521	0.023	61	76	0.512	0.005	55	53	0.524	0.006	39	23	0.558	0.009	24	30	0.556	0.009	5	6	0.491	0.021	6	7
chrI	177241	C	T	16	10	0.570	0.011	1	4	0.500	0.102	6	15	0.509	0.016	77	72	0.529	0.005	88	84	0.576	0.005	4	6	0.521	0.023	62	78	0.512	0.005	56	54	0.524	0.006	38	26	0.558	0.009	28	32	0.556	0.009	9	3	0.491	0.021	4	7
chrI	177270	G	A	16	12	0.572	0.011	1	5	0.500	0.102	7	12	0.509	0.016	90	77	0.530	0.005	88	84	0.576	0.005	3	4	0.521	0.023	60	81	0.513	0.005	56	43	0.524	0.006	23	22	0.558	0.009	28	23	0.557	0.009	9	1	0.491	0.021	2	5
chrI	177285	T	C	19	15	0.572	0.011	1	6	0.500	0.102	5	11	0.509	0.016	85	75	0.530	0.005	80	73	0.576	0.005	2	3	0.521	0.023	60	76	0.513	0.005	54	43	0.524	0.006	25	22	0.558	0.009	28	24	0.557	0.009	9	1	0.491	0.021	2	3
chrI	177667	T	C	23	9	0.571	0.011	1	2	0.500	0.104	11	15	0.511	0.016	87	96	0.531	0.005	100	68	0.578	0.005	4	6	0.518	0.023	64	69	0.512	0.005	70	35	0.525	0.006	41	25	0.560	0.009	42	28	0.559	0.009	6	8	0.488	0.021	4	6
chrI	177692	A	G	22	8	0.571	0.011	3	1	0.500	0.104	7	13	0.511	0.016	85	101	0.531	0.005	106	75	0.578	0.005	4	7	0.518	0.023	66	72	0.512	0.005	73	34	0.525	0.006	41	21	0.560	0.009	41	33	0.559	0.009	4	6	0.488	0.021	7	8
chrI	178224	G	A	31	15	0.568	0.011	0	2	0.500	0.104	12	7	0.514	0.016	102	95	0.532	0.005	105	93	0.579	0.005	4	3	0.520	0.023	81	46	0.513	0.005	54	46	0.524	0.006	23	11	0.561	0.009	22	22	0.559	0.009	3	7	0.490	0.021	2	0
chrI	178602	G	C	22	12	0.572	0.011	3	3	0.500	0.104	17	8	0.517	0.016	95	82	0.532	0.005	101	78	0.580	0.005	3	1	0.521	0.023	61	51	0.512	0.005	42	41	0.524	0.006	24	15	0.560	0.009	24	13	0.558	0.009	5	4	0.490	0.021	1	3
chrI	178654	G	A	19	18	0.572	0.011	3	2	0.500	0.104	15	11	0.517	0.016	87	70	0.532	0.005	112	70	0.580	0.005	6	3	0.521	0.023	53	41	0.512	0.005	45	37	0.524	0.006	19	18	0.560	0.009	30	17	0.558	0.009	7	11	0.490	0.021	3	5
chrI	178674	G	A	17	15	0.572	0.011	2	3	0.500	0.104	8	12	0.517	0.016	91	74	0.532	0.005	106	70	0.580	0.005	8	5	0.521	0.023	51	39	0.512	0.005	37	32	0.524	0.006	25	26	0.560	0.009	28	21	0.558	0.009	5	7	0.490	0.021	4	8
chrI	178682	C	T	18	16	0.572	0.011	2	3	0.500	0.104	8	13	0.517	0.016	90	74	0.532	0.005	110	70	0.580	0.005	8	5	0.521	0.023	48	37	0.512	0.005	36	33	0.524	0.006	26	32	0.560	0.009	32	21	0.558	0.009	5	7	0.490	0.021	6	7
chrI	178802	A	G	17	17	0.572	0.011	0	2	0.500	0.104	7	19	0.517	0.016	91	70	0.532	0.005	79	64	0.580	0.005	2	6	0.521	0.023	41	65	0.512	0.005	45	45	0.524	0.006	19	23	0.560	0.009	22	16	0.558	0.009	6	3	0.490	0.021	0	5
chrI	178875	G	C	21	9	0.572	0.011	0	0	0.500	0.104	6	6	0.517	0.016	80	74	0.532	0.005	83	56	0.580	0.005	0	1	0.521	0.023	42	63	0.512	0.005	32	36	0.524	0.006	13	15	0.560	0.009	22	16	0.558	0.009	3	4	0.490	0.021	2	6
chrI	178905	G	A	13	3	0.572	0.011	0	0	0.500	0.104	9	2	0.517	0.016	78	61	0.532	0.005	84	62	0.580	0.005	0	0	0.521	0.023	38	50	0.512	0.005	30	31	0.524	0.006	8	12	0.560	0.009	18	13	0.558	0.009	2	2	0.490	0.021	2	2
chrI	178989	A	G	14	11	0.570	0.011	0	0	0.500	0.104	9	4	0.517	0.016	79	70	0.533	0.005	77	57	0.580	0.005	2	2	0.521	0.023	32	46	0.512	0.005	33	25	0.525	0.006	13	20	0.559	0.009	13	9	0.558	0.009	0	2	0.490	0.022	0	2
chrI	179014	A	G	11	7	0.570	0.011	0	0	0.500	0.104	6	4	0.517	0.016	69	67	0.534	0.005	71	52	0.580	0.005	2	2	0.521	0.023	32	37	0.512	0.005	26	22	0.526	0.006	13	16	0.560	0.009	10	8	0.558	0.009	0	2	0.492	0.022	0	2
chrI	179051	A	G	8	7	0.570	0.011	0	0	0.500	0.104	5	3	0.517	0.016	59	53	0.534	0.005	62	46	0.580	0.005	0	2	0.521	0.023	29	31	0.512	0.005	23	26	0.526	0.006	13	14	0.560	0.009	10	8	0.558	0.009	1	2	0.492	0.022	0	3
chrI	179052	A	G	8	7	0.570	0.011	0	0	0.500	0.104	5	3	0.517	0.016	59	53	0.534	0.005	62	46	0.580	0.005	0	2	0.521	0.023	29	31	0.512	0.005	23	26	0.526	0.006	13	14	0.560	0.009	10	8	0.558	0.009	1	2	0.492	0.022	0	3
chrI	179221	A	G	9	7	0.572	0.011	0	1	0.500	0.104	4	3	0.517	0.016	60	60	0.536	0.005	55	49	0.580	0.005	0	0	0.521	0.023	26	48	0.513	0.005	24	21	0.526	0.006	13	7	0.555	0.009	13	13	0.556	0.009	3	0	0.496	0.022	2	2
chrI	179397	A	G	27	25	0.569	0.011	1	0	0.500	0.104	21	12	0.517	0.016	90	75	0.535	0.005	79	59	0.581	0.005	9	8	0.521	0.023	64	60	0.511	0.005	40	43	0.525	0.006	22	28	0.558	0.009	40	26	0.557	0.009	4	12	0.492	0.022	6	2
chrI	179578	G	A	38	13	0.568	0.011	1	0	0.500	0.106	7	10	0.518	0.016	79	72	0.536	0.005	95	70	0.580	0.005	4	2	0.520	0.023	60	85	0.512	0.005	66	59	0.524	0.006	39	23	0.559	0.009	34	22	0.556	0.009	6	7	0.492	0.022	4	1
chrI	179772	T	C	22	14	0.568	0.011	0	0	0.500	0.106	3	8	0.518	0.016	90	94	0.536	0.005	82	80	0.582	0.005	3	5	0.520	0.023	76	56	0.513	0.006	56	45	0.524	0.006	17	30	0.558	0.009	28	16	0.555	0.009	6	1	0.493	0.022	6	5
chrI	179796	A	C	21	16	0.568	0.011	0	0	0.500	0.106	1	9	0.518	0.016	90	91	0.536	0.005	84	78	0.582	0.005	2	5	0.520	0.023	74	54	0.513	0.006	56	44	0.524	0.006	11	29	0.558	0.009	28	17	0.555	0.009	8	1	0.493	0.022	5	4
chrI	179942	C	T	9	1	0.570	0.011	3	0	0.500	0.106	10	2	0.517	0.017	74	78	0.537	0.005	103	84	0.582	0.005	4	1	0.522	0.024	62	44	0.512	0.006	48	39	0.523	0.006	18	17	0.559	0.009	24	13	0.552	0.009	4	3	0.493	0.022	3	4
chrI	179951	A	C	10	1	0.570	0.011	2	0	0.500	0.106	10	2	0.517	0.017	72	61	0.537	0.005	88	72	0.582	0.005	3	1	0.522	0.024	65	46	0.512	0.006	52	39	0.523	0.006	19	19	0.559	0.009	23	14	0.552	0.009	4	3	0.493	0.022	3	4
chrI	179972	A	G	10	3	0.570	0.011	2	2	0.500	0.106	6	2	0.517	0.017	64	67	0.537	0.005	77	73	0.582	0.005	1	4	0.522	0.024	58	39	0.512	0.006	36	28	0.523	0.006	21	23	0.559	0.009	25	13	0.552	0.009	2	1	0.493	0.022	2	3
chrI	179996	A	G	8	5	0.570	0.011	0	2	0.500	0.106	4	0	0.517	0.017	65	68	0.537	0.005	71	60	0.582	0.005	1	4	0.522	0.024	60	46	0.512	0.006	26	29	0.523	0.006	22	24	0.559	0.009	24	9	0.552	0.009	2	1	0.493	0.022	2	3
chrI	180013	C	T	6	5	0.570	0.011	0	2	0.500	0.106	3	0	0.517	0.017	67	68	0.537	0.005	66	54	0.582	0.005	0	2	0.522	0.024	55	47	0.512	0.006	27	27	0.523	0.006	22	23	0.559	0.009	24	10	0.552	0.009	2	1	0.493	0.022	2	3
chrI	180069	A	G	8	3	0.567	0.011	0	0	0.500	0.106	2	1	0.517	0.017	89	88	0.536	0.005	70	68	0.583	0.005	1	2	0.522	0.024	38	32	0.512	0.006	24	19	0.523	0.006	17	15	0.559	0.009	18	9	0.553	0.009	0	6	0.493	0.022	0	3
chrI	180072	A	C	8	3	0.567	0.011	0	0	0.500	0.106	2	1	0.517	0.017	89	88	0.536	0.005	70	68	0.583	0.005	1	2	0.522	0.024	38	32	0.512	0.006	24	19	0.523	0.006	17	15	0.559	0.009	18	9	0.553	0.009	0	6	0.493	0.022	0	3
chrI	180103	T	C	6	4	0.567	0.011	0	0	0.500	0.106	1	2	0.515	0.016	83	80	0.536	0.005	72	70	0.584	0.005	1	4	0.522	0.024	43	26	0.513	0.006	25	16	0.524	0.006	17	18	0.558	0.009	14	10	0.553	0.009	0	4	0.493	0.022	0	4
chrI	180139	A	G	5	5	0.567	0.011	0	0	0.500	0.106	1	2	0.515	0.016	83	59	0.536	0.005	82	53	0.584	0.005	2	2	0.522	0.024	45	18	0.513	0.006	25	9	0.524	0.006	13	11	0.558	0.009	12	7	0.553	0.009	0	2	0.493	0.022	0	1
chrI	180221	A	G	4	4	0.567	0.011	0	0	0.500	0.106	2	0	0.515	0.016	63	52	0.536	0.005	66	61	0.584	0.005	0	1	0.522	0.024	41	29	0.513	0.006	19	17	0.524	0.006	6	5	0.558	0.009	10	5	0.553	0.009	0	2	0.493	0.022	0	5
chrI	180256	G	C	6	6	0.570	0.011	2	0	0.500	0.106	4	0	0.516	0.016	61	60	0.536	0.005	75	63	0.583	0.005	2	1	0.523	0.024	34	32	0.512	0.006	20	19	0.524	0.006	9	9	0.557	0.009	11	6	0.552	0.009	0	4	0.493	0.022	0	4
chrI	180264	C	T	6	6	0.570	0.011	2	0	0.500	0.106	4	0	0.516	0.016	59	60	0.536	0.005	79	64	0.583	0.005	2	1	0.523	0.024	34	34	0.512	0.006	20	18	0.524	0.006	9	8	0.557	0.009	12	7	0.552	0.009	0	4	0.493	0.022	0	4
chrI	180393	G	A	8	10	0.570	0.011	0	0	0.500	0.106	2	7	0.516	0.016	79	65	0.536	0.005	107	78	0.583	0.005	3	1	0.523	0.024	39	50	0.512	0.006	38	37	0.524	0.006	22	23	0.557	0.009	22	20	0.552	0.009	2	3	0.493	0.022	0	4
chrI	180431	A	G	13	15	0.570	0.011	0	1	0.500	0.106	0	8	0.516	0.016	63	63	0.536	0.005	87	62	0.583	0.005	3	0	0.523	0.024	53	67	0.512	0.006	52	49	0.524	0.006	23	23	0.557	0.009	31	23	0.552	0.009	1	5	0.493	0.022	1	3
chrI	180456	G	A	18	28	0.570	0.011	0	1	0.500	0.106	3	6	0.516	0.016	69	68	0.536	0.005	93	65	0.583	0.005	7	1	0.523	0.024	73	85	0.512	0.006	57	57	0.524	0.006	37	20	0.557	0.009	30	28	0.552	0.009	5	6	0.493	0.022	1	5
chrI	180509	C	T	28	34	0.570	0.011	0	2	0.500	0.106	7	14	0.516	0.016	77	82	0.536	0.005	94	76	0.583	0.005	7	4	0.523	0.024	86	96	0.512	0.006	56	62	0.524	0.006	43	25	0.557	0.009	34	27	0.552	0.009	12	3	0.493	0.022	2	7
chrI	180583	C	A	23	31	0.569	0.011	0	3	0.500	0.106	4	8	0.515	0.017	79	68	0.536	0.005	84	69	0.585	0.005	7	10	0.523	0.024	86	77	0.512	0.006	48	40	0.524	0.006	44	30	0.557	0.009	38	22	0.553	0.009	14	7	0.492	0.022	2	7
chrI	180592	A	G	20	32	0.569	0.011	0	3	0.500	0.106	6	7	0.515	0.017	70	64	0.536	0.005	77	65	0.585	0.005	7	9	0.523	0.024	81	82	0.512	0.006	41	36	0.524	0.006	48	30	0.557	0.009	40	20	0.553	0.009	9	7	0.492	0.022	2	7
chrI	180603	C	T	21	33	0.569	0.011	0	3	0.500	0.106	6	7	0.515	0.017	71	69	0.536	0.005	81	70	0.585	0.005	7	10	0.523	0.024	93	86	0.512	0.006	49	37	0.524	0.006	52	33	0.557	0.009	38	26	0.553	0.009	8	11	0.492	0.022	6	6
chrI	180646	C	T	15	27	0.569	0.011	0	0	0.500	0.106	4	6	0.515	0.017	62	56	0.536	0.005	86	65	0.585	0.005	8	6	0.523	0.024	91	74	0.512	0.006	45	43	0.524	0.006	42	31	0.557	0.009	29	25	0.553	0.009	4	9	0.492	0.022	6	3
chrI	180652	A	C	13	27	0.569	0.011	0	0	0.500	0.106	4	6	0.515	0.017	64	56	0.536	0.005	86	66	0.585	0.005	8	6	0.523	0.024	94	70	0.512	0.006	44	47	0.524	0.006	46	32	0.557	0.009	29	26	0.553	0.009	4	9	0.492	0.022	6	3
chrI	180697	A	G	16	20	0.569	0.011	0	0	0.500	0.106	4	10	0.515	0.017	64	72	0.536	0.005	90	71	0.585	0.005	6	5	0.523	0.024	94	61	0.512	0.006	39	54	0.524	0.006	37	26	0.557	0.009	31	19	0.553	0.009	2	11	0.492	0.022	7	5
chrI	180726	G	C	25	19	0.569	0.011	0	0	0.500	0.106	5	9	0.515	0.017	67	66	0.536	0.005	71	66	0.585	0.005	3	5	0.523	0.024	89	62	0.512	0.006	37	49	0.524	0.006	31	21	0.557	0.009	28	17	0.553	0.009	4	7	0.492	0.022	4	4
chrI	180747	A	G	28	21	0.569	0.011	0	0	0.500	0.106	4	9	0.515	0.017	73	77	0.536	0.005	78	68	0.585	0.005	3	5	0.523	0.024	89	52	0.512	0.006	36	49	0.524	0.006	22	23	0.557	0.009	28	18	0.553	0.009	6	0	0.492	0.022	2	3
chrI	180787	C	T	26	21	0.569	0.011	2	0	0.500	0.106	2	7	0.515	0.017	70	77	0.536	0.005	83	69	0.585	0.005	3	6	0.523	0.024	79	50	0.512	0.006	31	33	0.524	0.006	21	21	0.557	0.009	17	21	0.553	0.009	4	0	0.492	0.022	2	1
chrI	180794	T	A	29	19	0.569	0.011	2	0	0.500	0.106	3	7	0.515	0.017	75	77	0.536	0.005	82	64	0.585	0.005	3	7	0.523	0.024	77	52	0.512	0.006	33	27	0.524	0.006	20	20	0.557	0.009	16	21	0.553	0.009	4	0	0.492	0.022	2	1
chrI	180818	C	A	23	15	0.569	0.011	2	0	0.500	0.106	2	6	0.515	0.017	66	58	0.536	0.005	71	46	0.585	0.005	3	2	0.523	0.024	71	50	0.512	0.006	30	29	0.524	0.006	16	22	0.557	0.009	13	24	0.553	0.009	3	0	0.492	0.022	4	2
chrI	180822	T	A	23	15	0.569	0.011	2	0	0.500	0.106	2	6	0.515	0.017	66	58	0.536	0.005	71	46	0.585	0.005	3	2	0.523	0.024	71	50	0.512	0.006	30	29	0.524	0.006	16	22	0.557	0.009	13	24	0.553	0.009	3	0	0.492	0.022	4	2
chrI	180831	A	T	20	7	0.569	0.011	2	0	0.500	0.106	2	2	0.515	0.017	66	34	0.536	0.005	86	28	0.585	0.005	3	1	0.523	0.024	63	42	0.512	0.006	28	18	0.524	0.006	11	16	0.557	0.009	10	18	0.553	0.009	3	0	0.492	0.022	4	1
chrI	180835	T	C	20	7	0.569	0.011	2	0	0.500	0.106	2	2	0.515	0.017	66	34	0.536	0.005	86	28	0.585	0.005	3	1	0.523	0.024	63	42	0.512	0.006	28	18	0.524	0.006	11	16	0.557	0.009	10	18	0.553	0.009	3	0	0.492	0.022	4	1
chrI	180842	A	G	21	8	0.569	0.011	2	1	0.500	0.106	2	2	0.515	0.017	69	39	0.536	0.005	85	29	0.585	0.005	3	1	0.523	0.024	57	45	0.512	0.006	30	24	0.524	0.006	16	16	0.557	0.009	9	18	0.553	0.009	3	0	0.492	0.022	3	1
chrI	180844	A	T	21	8	0.569	0.011	2	1	0.500	0.106	2	2	0.515	0.017	69	39	0.536	0.005	85	29	0.585	0.005	3	1	0.523	0.024	57	45	0.512	0.006	30	24	0.524	0.006	16	16	0.557	0.009	9	18	0.553	0.009	3	0	0.492	0.022	3	1
chrI	180898	A	C	20	9	0.569	0.011	0	2	0.500	0.106	4	9	0.515	0.017	83	78	0.536	0.005	95	53	0.585	0.005	4	1	0.523	0.024	52	53	0.512	0.006	32	48	0.524	0.006	28	19	0.557	0.009	16	23	0.553	0.009	3	3	0.492	0.022	4	5
chrI	180907	C	T	19	10	0.569	0.011	0	2	0.500	0.106	4	10	0.515	0.017	87	80	0.536	0.005	97	56	0.585	0.005	4	1	0.523	0.024	51	58	0.512	0.006	31	51	0.524	0.006	30	23	0.557	0.009	16	27	0.553	0.009	3	3	0.492	0.022	5	5
chrI	180913	T	C	22	10	0.569	0.011	0	2	0.500	0.106	4	11	0.515	0.017	85	75	0.536	0.005	93	55	0.585	0.005	6	1	0.523	0.024	56	54	0.512	0.006	31	52	0.524	0.006	31	21	0.557	0.009	16	26	0.553	0.009	4	3	0.492	0.022	7	5
chrI	180922	G	T	24	9	0.569	0.011	0	2	0.500	0.106	4	10	0.515	0.017	84	70	0.536	0.005	91	57	0.585	0.005	6	1	0.523	0.024	56	51	0.512	0.006	34	52	0.524	0.006	34	22	0.557	0.009	15	23	0.553	0.009	4	3	0.492	0.022	7	5
chrI	180934	T	A	23	9	0.569	0.011	0	1	0.500	0.106	5	10	0.515	0.017	91	80	0.536	0.005	100	66	0.585	0.005	6	2	0.523	0.024	63	54	0.512	0.006	42	53	0.524	0.006	36	22	0.557	0.009	19	21	0.553	0.009	7	2	0.492	0.022	7	5
chrI	180953	A	G	22	8	0.569	0.011	0	2	0.500	0.106	4	10	0.515	0.017	86	87	0.536	0.005	100	69	0.585	0.005	4	1	0.523	0.024	67	62	0.512	0.006	43	41	0.524	0.006	37	22	0.557	0.009	27	21	0.553	0.009	8	1	0.492	0.022	8	4
chrI	180982	A	C	20	5	0.569	0.011	0	1	0.500	0.106	4	8	0.515	0.017	83	79	0.536	0.005	98	71	0.585	0.005	5	4	0.523	0.024	71	58	0.512	0.006	39	38	0.524	0.006	36	20	0.557	0.009	27	22	0.553	0.009	13	1	0.492	0.022	8	3
chrI	181589	G	A	17	22	0.568	0.011	0	0	0.500	0.106	17	12	0.515	0.017	62	58	0.539	0.005	65	64	0.586	0.005	1	8	0.523	0.024	61	54	0.513	0.006	45	49	0.524	0.006	33	19	0.557	0.009	20	23	0.553	0.009	5	3	0.492	0.022	2	2
chrI	181752	G	C	15	12	0.568	0.011	2	0	0.500	0.106	4	7	0.515	0.017	67	70	0.539	0.005	86	62	0.586	0.005	3	5	0.523	0.024	44	65	0.513	0.006	49	56	0.524	0.006	24	16	0.556	0.009	28	32	0.553	0.009	5	6	0.492	0.022	5	0
chrI	181824	G	A	13	13	0.568	0.011	0	0	0.500	0.106	5	1	0.515	0.016	87	83	0.539	0.005	111	75	0.586	0.005	4	4	0.523	0.024	59	69	0.513	0.006	47	40	0.524	0.006	27	14	0.556	0.009	25	31	0.553	0.009	5	6	0.492	0.022	6	1
chrI	182045	A	G	14	6	0.568	0.011	0	2	0.500	0.106	0	5	0.517	0.016	75	66	0.539	0.005	74	57	0.587	0.005	0	5	0.523	0.023	47	48	0.513	0.006	35	25	0.523	0.006	15	20	0.555	0.009	11	10	0.554	0.009	4	5	0.491	0.022	2	2
chrI	182093	C	T	15	7	0.568	0.011	2	2	0.500	0.106	4	4	0.517	0.016	68	73	0.539	0.005	77	57	0.587	0.005	2	2	0.523	0.023	50	50	0.513	0.006	34	27	0.523	0.006	22	29	0.555	0.009	9	13	0.554	0.009	7	1	0.491	0.022	2	6
chrI	182141	G	T	16	7	0.567	0.011	2	0	0.500	0.106	4	6	0.517	0.016	53	65	0.539	0.005	62	59	0.586	0.005	2	0	0.523	0.023	51	38	0.512	0.005	30	34	0.522	0.006	20	23	0.555	0.009	8	13	0.554	0.009	7	1	0.489	0.022	1	2
chrI	182201	C	T	18	15	0.567	0.011	0	0	0.500	0.106	0	7	0.517	0.016	56	57	0.539	0.005	57	36	0.586	0.005	2	1	0.523	0.023	58	33	0.512	0.005	38	45	0.522	0.006	15	25	0.555	0.009	13	13	0.553	0.009	5	3	0.489	0.022	2	2
chrI	182210	T	A	19	15	0.567	0.011	0	0	0.500	0.106	0	8	0.517	0.016	55	54	0.539	0.005	50	35	0.586	0.005	2	1	0.523	0.023	58	31	0.512	0.005	39	43	0.522	0.006	16	25	0.555	0.009	13	15	0.553	0.009	3	3	0.489	0.022	2	2
chrI	182240	T	C	16	15	0.567	0.011	0	0	0.500	0.106	0	7	0.517	0.016	60	53	0.539	0.005	66	41	0.586	0.005	2	2	0.523	0.023	53	34	0.512	0.005	35	42	0.522	0.006	16	25	0.555	0.009	11	17	0.553	0.009	2	3	0.489	0.022	3	1
chrI	182259	G	A	16	14	0.567	0.011	0	0	0.500	0.106	0	7	0.517	0.016	64	54	0.539	0.005	65	37	0.586	0.005	3	2	0.523	0.023	53	34	0.512	0.005	34	42	0.522	0.006	16	25	0.555	0.009	14	18	0.553	0.009	1	3	0.489	0.022	3	1
chrI	182447	T	A	4	5	0.566	0.011	0	0	0.500	0.106	5	2	0.517	0.016	62	48	0.539	0.005	75	37	0.586	0.005	3	2	0.523	0.023	33	31	0.512	0.005	21	33	0.523	0.006	16	12	0.555	0.009	14	10	0.554	0.009	2	0	0.491	0.022	1	0
chrI	182496	G	A	4	4	0.566	0.011	0	0	0.500	0.106	2	1	0.517	0.016	56	38	0.539	0.005	58	24	0.586	0.005	2	0	0.523	0.023	30	27	0.512	0.005	20	21	0.523	0.006	12	7	0.555	0.009	15	10	0.554	0.009	1	2	0.491	0.022	0	2
chrI	182519	T	C	4	4	0.566	0.011	0	0	0.500	0.106	0	1	0.517	0.016	43	30	0.539	0.005	49	20	0.586	0.005	1	0	0.523	0.023	26	19	0.512	0.005	13	20	0.523	0.006	11	4	0.555	0.009	9	8	0.554	0.009	3	2	0.491	0.022	0	2
chrI	183100	G	A	3	2	0.559	0.011	0	0	0.500	0.104	3	2	0.515	0.016	37	33	0.538	0.005	50	29	0.583	0.005	2	0	0.520	0.023	30	32	0.509	0.005	27	13	0.519	0.006	12	2	0.551	0.009	15	2	0.550	0.009	0	0	0.489	0.021	4	0
chrI	183101	A	G	3	2	0.559	0.011	0	0	0.500	0.104	3	2	0.515	0.016	37	33	0.538	0.005	50	29	0.583	0.005	2	0	0.520	0.023	30	32	0.509	0.005	27	13	0.519	0.006	12	2	0.551	0.009	15	2	0.550	0.009	0	0	0.489	0.021	4	0
chrI	183650	G	A	4	1	0.559	0.011	0	0	0.500	0.104	0	1	0.515	0.016	42	18	0.538	0.005	59	18	0.583	0.005	0	0	0.520	0.023	23	10	0.509	0.005	15	2	0.519	0.006	0	6	0.551	0.009	9	0	0.550	0.009	2	1	0.489	0.021	0	0
chrI	183881	T	C	18	5	0.559	0.011	0	2	0.500	0.104	3	5	0.515	0.016	62	53	0.538	0.005	91	67	0.583	0.005	4	2	0.520	0.023	42	35	0.509	0.005	30	21	0.519	0.006	18	21	0.551	0.009	17	13	0.550	0.009	12	4	0.489	0.021	0	5
chrI	184083	T	C	15	24	0.559	0.011	0	0	0.500	0.104	5	6	0.515	0.016	75	80	0.538	0.005	126	64	0.583	0.005	2	3	0.520	0.023	48	62	0.509	0.005	36	20	0.519	0.006	23	11	0.551	0.009	16	25	0.550	0.009	7	4	0.489	0.021	2	4
chrI	184235	A	G	19	23	0.559	0.011	0	3	0.500	0.104	10	10	0.515	0.016	71	84	0.538	0.005	93	79	0.583	0.005	0	7	0.520	0.023	49	59	0.509	0.005	41	16	0.519	0.006	17	24	0.551	0.009	31	23	0.550	0.009	3	8	0.489	0.021	2	1
chrI	184256	A	G	20	21	0.559	0.011	0	3	0.500	0.104	13	9	0.515	0.016	76	93	0.538	0.005	94	88	0.583	0.005	2	6	0.520	0.023	51	59	0.509	0.005	39	16	0.519	0.006	18	23	0.551	0.009	30	25	0.550	0.009	3	9	0.489	0.021	2	1
chrI	184418	C	G	11	10	0.559	0.011	0	0	0.500	0.104	1	5	0.515	0.016	62	71	0.538	0.005	65	65	0.583	0.005	4	1	0.520	0.023	43	46	0.509	0.005	31	30	0.519	0.006	12	12	0.551	0.009	19	23	0.550	0.009	2	4	0.489	0.021	1	4
chrI	184481	C	A	7	7	0.559	0.011	0	0	0.500	0.104	1	3	0.515	0.016	52	72	0.538	0.005	61	67	0.583	0.005	1	0	0.520	0.023	34	45	0.509	0.005	18	28	0.519	0.006	4	6	0.551	0.009	11	13	0.550	0.009	1	7	0.489	0.021	0	3
chrI	184488	T	C	7	7	0.559	0.011	0	0	0.500	0.104	0	2	0.515	0.016	47	66	0.538	0.005	57	62	0.583	0.005	1	0	0.520	0.023	35	44	0.509	0.005	20	26	0.519	0.006	4	7	0.551	0.009	11	13	0.550	0.009	1	7	0.489	0.021	0	3
chrI	184492	T	C	7	7	0.559	0.011	0	0	0.500	0.104	0	2	0.515	0.016	47	66	0.538	0.005	57	62	0.583	0.005	1	0	0.520	0.023	35	44	0.509	0.005	20	26	0.519	0.006	4	7	0.551	0.009	11	13	0.550	0.009	1	7	0.489	0.021	0	3
chrI	184510	T	C	11	5	0.559	0.011	0	0	0.500	0.104	0	7	0.515	0.016	47	65	0.538	0.005	53	60	0.583	0.005	1	0	0.520	0.023	38	38	0.509	0.005	29	30	0.519	0.006	5	7	0.551	0.009	11	6	0.550	0.009	3	4	0.489	0.021	0	1
chrI	184520	T	C	11	6	0.559	0.011	0	0	0.500	0.104	0	7	0.515	0.016	48	65	0.538	0.005	51	60	0.583	0.005	1	0	0.520	0.023	35	39	0.509	0.005	27	29	0.519	0.006	6	6	0.551	0.009	9	6	0.550	0.009	3	4	0.489	0.021	0	0
chrI	184648	A	T	13	4	0.559	0.011	0	0	0.500	0.104	2	5	0.515	0.016	61	56	0.538	0.005	78	62	0.583	0.005	4	5	0.520	0.023	49	40	0.509	0.005	30	26	0.519	0.006	13	13	0.551	0.009	9	8	0.550	0.009	4	3	0.489	0.021	4	3
chrI	184669	G	T	15	4	0.559	0.011	0	0	0.500	0.104	6	5	0.515	0.016	51	50	0.538	0.005	76	58	0.583	0.005	5	5	0.520	0.023	43	42	0.509	0.005	30	27	0.519	0.006	14	11	0.551	0.009	9	7	0.550	0.009	2	4	0.489	0.021	6	2
chrI	184683	C	G	14	4	0.559	0.011	0	0	0.500	0.104	6	4	0.515	0.016	43	46	0.538	0.005	65	54	0.583	0.005	4	5	0.520	0.023	37	42	0.509	0.005	29	23	0.519	0.006	14	9	0.551	0.009	7	6	0.550	0.009	2	5	0.489	0.021	6	2
chrI	184686	C	T	14	4	0.559	0.011	0	0	0.500	0.104	6	4	0.515	0.016	43	46	0.538	0.005	65	54	0.583	0.005	4	5	0.520	0.023	37	42	0.509	0.005	29	23	0.519	0.006	14	9	0.551	0.009	7	6	0.550	0.009	2	5	0.489	0.021	6	2
chrI	184857	A	G	13	7	0.557	0.011	1	0	0.500	0.104	7	3	0.513	0.016	79	62	0.540	0.005	102	67	0.585	0.005	2	1	0.522	0.023	65	49	0.510	0.005	53	37	0.520	0.006	20	10	0.551	0.009	23	8	0.549	0.009	4	2	0.492	0.021	6	2
chrI	184890	C	A	20	12	0.557	0.011	1	0	0.500	0.104	7	4	0.513	0.016	98	60	0.540	0.005	109	74	0.585	0.005	5	1	0.522	0.023	61	61	0.510	0.005	56	39	0.520	0.006	28	11	0.551	0.009	31	10	0.549	0.009	8	2	0.492	0.021	4	3
chrI	184921	A	T	21	15	0.557	0.011	1	0	0.500	0.104	10	7	0.513	0.016	93	60	0.540	0.005	118	79	0.585	0.005	5	1	0.522	0.023	67	69	0.510	0.005	61	41	0.520	0.006	34	18	0.551	0.009	36	17	0.549	0.009	7	0	0.492	0.021	3	5
chrI	185109	G	A	40	18	0.557	0.011	0	0	0.500	0.104	13	7	0.512	0.016	93	64	0.540	0.005	128	65	0.585	0.005	12	1	0.522	0.023	99	64	0.510	0.005	54	73	0.520	0.006	34	25	0.551	0.009	49	31	0.549	0.009	1	8	0.492	0.021	8	7
chrI	185126	G	A	43	16	0.557	0.011	2	0	0.500	0.104	16	5	0.512	0.016	71	55	0.540	0.005	101	59	0.585	0.005	12	2	0.522	0.023	103	70	0.510	0.005	54	72	0.520	0.006	37	27	0.551	0.009	50	31	0.549	0.009	2	6	0.492	0.021	9	6
chrI	185131	G	A	43	16	0.557	0.011	2	0	0.500	0.104	16	5	0.512	0.016	71	55	0.540	0.005	101	59	0.585	0.005	12	2	0.522	0.023	103	70	0.510	0.005	54	72	0.520	0.006	37	27	0.551	0.009	50	31	0.549	0.009	2	6	0.492	0.021	9	6
chrI	185138	A	T	46	16	0.557	0.011	2	0	0.500	0.104	17	9	0.512	0.016	81	59	0.540	0.005	107	64	0.585	0.005	15	2	0.522	0.023	124	71	0.510	0.005	67	79	0.520	0.006	51	27	0.551	0.009	59	33	0.549	0.009	4	4	0.492	0.021	11	6
chrI	185159	A	C	32	18	0.557	0.011	2	0	0.500	0.104	13	8	0.512	0.016	92	61	0.540	0.005	82	64	0.585	0.005	11	3	0.522	0.023	103	60	0.510	0.005	63	75	0.520	0.006	50	27	0.551	0.009	46	33	0.549	0.009	3	5	0.492	0.021	10	5
chrI	185194	C	A	39	19	0.557	0.011	2	0	0.500	0.104	15	11	0.512	0.016	85	52	0.540	0.005	83	63	0.585	0.005	14	3	0.522	0.023	114	80	0.510	0.005	76	74	0.520	0.006	53	34	0.551	0.009	49	34	0.549	0.009	6	6	0.492	0.021	13	3
chrI	185226	T	C	43	20	0.557	0.011	2	0	0.500	0.104	12	17	0.512	0.016	103	66	0.540	0.005	94	59	0.585	0.005	13	4	0.522	0.023	118	78	0.510	0.005	84	69	0.520	0.006	51	32	0.551	0.009	53	39	0.549	0.009	8	6	0.492	0.021	10	4
chrI	185303	A	G	27	14	0.557	0.011	0	0	0.500	0.104	12	4	0.512	0.016	93	66	0.540	0.005	104	54	0.585	0.005	5	10	0.522	0.023	79	66	0.510	0.005	56	49	0.520	0.006	30	31	0.551	0.009	35	23	0.549	0.009	6	5	0.492	0.021	4	4
chrI	185314	G	A	35	19	0.557	0.011	2	0	0.500	0.104	12	8	0.512	0.016	117	84	0.540	0.005	131	71	0.585	0.005	14	9	0.522	0.023	98	79	0.510	0.005	63	67	0.520	0.006	37	37	0.551	0.009	40	30	0.549	0.009	10	8	0.492	0.021	6	6
chrI	185480	T	G	23	12	0.557	0.011	3	5	0.500	0.104	5	14	0.512	0.016	76	66	0.540	0.005	84	61	0.585	0.005	5	1	0.522	0.023	68	64	0.510	0.005	36	58	0.520	0.006	20	28	0.551	0.009	11	30	0.549	0.009	7	1	0.492	0.021	3	7
chrI	185879	G	A	9	3	0.557	0.011	2	0	0.500	0.104	1	1	0.513	0.016	76	60	0.540	0.005	93	48	0.585	0.005	1	0	0.520	0.023	36	26	0.511	0.005	23	17	0.521	0.006	8	8	0.552	0.009	9	4	0.551	0.009	3	4	0.491	0.021	0	0
chrI	186098	T	A	13	12	0.557	0.011	2	2	0.500	0.104	10	6	0.513	0.016	66	59	0.541	0.005	69	43	0.585	0.005	6	6	0.520	0.023	52	35	0.511	0.005	39	37	0.521	0.006	19	16	0.552	0.009	24	19	0.551	0.009	2	6	0.491	0.021	1	2
chrI	186099	G	A	13	12	0.557	0.011	2	2	0.500	0.104	10	6	0.513	0.016	66	59	0.541	0.005	69	43	0.585	0.005	6	6	0.520	0.023	52	35	0.511	0.005	39	37	0.521	0.006	19	16	0.552	0.009	24	19	0.551	0.009	2	6	0.491	0.021	1	2
chrI	186131	A	G	15	11	0.557	0.011	0	2	0.500	0.104	9	8	0.513	0.016	73	66	0.541	0.005	78	56	0.585	0.005	5	4	0.520	0.023	53	40	0.511	0.005	28	32	0.521	0.006	13	17	0.552	0.009	24	19	0.551	0.009	3	7	0.491	0.021	2	1
chrI	186139	C	T	16	9	0.557	0.011	0	2	0.500	0.104	8	6	0.513	0.016	68	64	0.541	0.005	78	48	0.585	0.005	5	4	0.520	0.023	57	39	0.511	0.005	29	29	0.521	0.006	13	17	0.552	0.009	25	22	0.551	0.009	3	6	0.491	0.021	2	1
chrI	186146	T	G	16	9	0.557	0.011	0	2	0.500	0.104	8	6	0.513	0.016	72	64	0.541	0.005	85	50	0.585	0.005	5	4	0.520	0.023	55	40	0.511	0.005	26	28	0.521	0.006	11	17	0.552	0.009	21	23	0.551	0.009	3	4	0.491	0.021	2	2
chrI	186256	T	C	9	8	0.557	0.011	0	0	0.500	0.104	2	4	0.513	0.016	84	51	0.541	0.005	80	52	0.585	0.005	2	2	0.520	0.023	47	19	0.511	0.005	32	28	0.521	0.006	9	12	0.552	0.009	24	22	0.551	0.009	3	4	0.491	0.021	2	3
chrI	186291	A	G	8	15	0.557	0.011	0	0	0.500	0.104	0	2	0.513	0.016	80	60	0.541	0.005	74	55	0.585	0.005	2	2	0.520	0.023	38	13	0.511	0.005	39	30	0.521	0.006	13	8	0.552	0.009	20	17	0.551	0.009	1	8	0.491	0.021	0	2
chrI	186440	A	T	5	6	0.557	0.011	0	1	0.500	0.104	4	2	0.513	0.016	76	68	0.541	0.005	76	40	0.585	0.005	2	0	0.520	0.023	51	32	0.511	0.005	33	29	0.521	0.006	13	11	0.552	0.009	9	13	0.551	0.009	8	2	0.491	0.021	0	3
chrI	186504	G	C	5	7	0.557	0.011	0	0	0.500	0.104	3	4	0.513	0.016	54	45	0.541	0.005	51	41	0.585	0.005	0	0	0.520	0.023	43	44	0.511	0.005	38	32	0.521	0.006	12	18	0.552	0.009	15	11	0.551	0.009	10	3	0.491	0.021	0	3
chrI	186505	A	C	5	7	0.557	0.011	0	0	0.500	0.104	3	4	0.513	0.016	54	45	0.541	0.005	51	41	0.585	0.005	0	0	0.520	0.023	43	44	0.511	0.005	38	32	0.521	0.006	12	18	0.552	0.009	15	11	0.551	0.009	10	3	0.491	0.021	0	3
chrI	186596	G	A	15	9	0.557	0.011	0	0	0.500	0.104	7	3	0.513	0.016	84	51	0.541	0.005	78	52	0.585	0.005	2	3	0.520	0.023	43	45	0.511	0.005	42	31	0.521	0.006	13	18	0.552	0.009	17	13	0.551	0.009	6	0	0.491	0.021	1	1
chrI	186619	C	A	21	9	0.557	0.011	0	0	0.500	0.104	7	4	0.513	0.016	95	57	0.541	0.005	92	64	0.585	0.005	3	4	0.520	0.023	49	42	0.511	0.005	42	28	0.521	0.006	13	22	0.552	0.009	18	15	0.551	0.009	10	0	0.491	0.021	3	1
chrI	186714	C	T	10	6	0.557	0.011	0	0	0.500	0.104	10	10	0.513	0.016	72	62	0.541	0.005	77	62	0.585	0.005	2	3	0.520	0.023	54	33	0.511	0.005	35	30	0.521	0.006	16	20	0.552	0.009	23	16	0.551	0.009	4	2	0.491	0.021	3	1
chrI	186754	G	A	10	8	0.557	0.011	0	0	0.500	0.104	10	10	0.513	0.016	56	55	0.541	0.005	69	51	0.585	0.005	2	3	0.520	0.023	57	32	0.511	0.005	36	33	0.521	0.006	20	22	0.552	0.009	28	10	0.551	0.009	4	2	0.491	0.021	3	1
chrI	186807	C	T	6	9	0.557	0.011	0	0	0.500	0.104	5	4	0.513	0.016	62	49	0.541	0.005	70	45	0.585	0.005	2	1	0.520	0.023	77	34	0.511	0.005	38	31	0.521	0.006	22	19	0.552	0.009	23	11	0.551	0.009	2	3	0.491	0.021	2	4
chrI	186819	T	C	6	9	0.557	0.011	2	0	0.500	0.104	6	7	0.513	0.016	64	51	0.541	0.005	66	49	0.585	0.005	1	0	0.520	0.023	82	36	0.511	0.005	38	27	0.521	0.006	22	18	0.552	0.009	20	11	0.551	0.009	2	3	0.491	0.021	2	3
chrI	186857	T	C	8	7	0.557	0.011	2	0	0.500	0.104	4	5	0.513	0.016	53	50	0.541	0.005	68	59	0.585	0.005	0	0	0.520	0.023	72	43	0.511	0.005	44	38	0.521	0.006	23	21	0.552	0.009	15	15	0.551	0.009	0	2	0.491	0.021	1	3
chrI	186907	T	C	11	9	0.557	0.011	0	0	0.500	0.104	7	6	0.513	0.016	66	59	0.541	0.005	83	65	0.585	0.005	2	3	0.520	0.023	61	43	0.511	0.005	36	44	0.521	0.006	26	21	0.552	0.009	22	17	0.551	0.009	4	0	0.491	0.021	7	4
chrI	186936	G	A	12	8	0.557	0.011	0	0	0.500	0.104	6	2	0.513	0.016	64	59	0.541	0.005	89	60	0.585	0.005	3	3	0.520	0.023	55	41	0.511	0.005	36	39	0.521	0.006	27	19	0.552	0.009	21	20	0.551	0.009	4	0	0.491	0.021	8	4
chrI	186963	C	A	10	13	0.557	0.011	1	0	0.500	0.104	5	1	0.513	0.016	65	47	0.541	0.005	83	54	0.585	0.005	2	7	0.520	0.023	44	42	0.511	0.005	35	35	0.521	0.006	25	19	0.552	0.009	24	19	0.551	0.009	0	0	0.491	0.021	8	3
chrI	186974	C	T	13	11	0.557	0.011	1	0	0.500	0.104	4	1	0.513	0.016	65	48	0.541	0.005	79	50	0.585	0.005	4	8	0.520	0.023	45	43	0.511	0.005	34	35	0.521	0.006	23	18	0.552	0.009	27	15	0.551	0.009	2	0	0.491	0.021	9	1
chrI	186987	G	A	9	8	0.557	0.011	2	0	0.500	0.104	2	3	0.513	0.016	59	51	0.541	0.005	67	55	0.585	0.005	3	8	0.520	0.023	43	36	0.511	0.005	36	29	0.521	0.006	21	17	0.552	0.009	19	12	0.551	0.009	4	0	0.491	0.021	5	1
chrI	186990	G	C	9	8	0.557	0.011	2	0	0.500	0.104	2	3	0.513	0.016	59	51	0.541	0.005	67	55	0.585	0.005	3	8	0.520	0.023	43	36	0.511	0.005	36	29	0.521	0.006	21	17	0.552	0.009	19	12	0.551	0.009	4	0	0.491	0.021	5	1
chrI	187062	T	C	10	13	0.557	0.011	2	0	0.500	0.104	6	9	0.513	0.016	46	54	0.541	0.005	60	58	0.585	0.005	8	6	0.520	0.023	45	43	0.511	0.005	37	48	0.521	0.006	26	20	0.552	0.009	22	17	0.551	0.009	12	5	0.491	0.021	6	3
chrI	187280	C	G	10	7	0.557	0.011	0	0	0.500	0.104	6	4	0.513	0.016	37	34	0.541	0.005	44	27	0.585	0.005	1	0	0.520	0.023	34	30	0.511	0.005	29	22	0.521	0.006	4	8	0.552	0.009	8	4	0.551	0.009	2	0	0.491	0.021	0	1
chrI	187515	G	A	6	3	0.556	0.011	0	0	0.500	0.106	1	1	0.509	0.016	65	56	0.541	0.005	68	39	0.584	0.005	4	3	0.518	0.023	27	28	0.512	0.005	25	25	0.521	0.006	14	11	0.550	0.009	14	8	0.551	0.009	1	2	0.491	0.021	0	2
chrI	187663	C	G	10	6	0.556	0.011	0	0	0.500	0.106	3	1	0.509	0.016	49	48	0.541	0.005	48	21	0.584	0.005	1	1	0.518	0.023	31	33	0.512	0.005	29	14	0.521	0.006	21	9	0.550	0.009	7	6	0.551	0.009	0	0	0.491	0.021	0	0
chrI	187680	T	C	9	5	0.556	0.011	0	0	0.500	0.106	2	1	0.509	0.016	50	36	0.541	0.005	48	20	0.584	0.005	1	1	0.518	0.023	30	30	0.512	0.005	28	16	0.521	0.006	21	11	0.550	0.009	7	7	0.551	0.009	0	0	0.491	0.021	0	0
chrI	187681	T	C	9	5	0.556	0.011	0	0	0.500	0.106	2	1	0.509	0.016	50	36	0.541	0.005	48	20	0.584	0.005	1	1	0.518	0.023	30	30	0.512	0.005	28	16	0.521	0.006	21	11	0.550	0.009	7	7	0.551	0.009	0	0	0.491	0.021	0	0
chrI	187685	A	G	9	5	0.556	0.011	0	0	0.500	0.106	2	1	0.509	0.016	50	36	0.541	0.005	48	20	0.584	0.005	1	1	0.518	0.023	30	30	0.512	0.005	28	16	0.521	0.006	21	11	0.550	0.009	7	7	0.551	0.009	0	0	0.491	0.021	0	0
chrI	187687	G	C	9	5	0.556	0.011	0	0	0.500	0.106	2	1	0.509	0.016	50	36	0.541	0.005	48	20	0.584	0.005	1	1	0.518	0.023	30	30	0.512	0.005	28	16	0.521	0.006	21	11	0.550	0.009	7	7	0.551	0.009	0	0	0.491	0.021	0	0
chrI	187705	G	A	10	9	0.556	0.011	0	0	0.500	0.106	6	4	0.509	0.016	58	46	0.541	0.005	57	24	0.584	0.005	4	2	0.518	0.023	41	44	0.512	0.005	36	25	0.521	0.006	25	14	0.550	0.009	16	9	0.551	0.009	0	2	0.491	0.021	0	2
chrI	187734	C	T	11	8	0.556	0.011	0	0	0.500	0.106	6	4	0.509	0.016	70	59	0.541	0.005	81	42	0.584	0.005	4	4	0.518	0.023	41	33	0.512	0.005	35	23	0.521	0.006	23	13	0.550	0.009	16	11	0.551	0.009	0	2	0.491	0.021	0	2
chrI	187768	A	G	13	11	0.556	0.011	0	0	0.500	0.106	4	3	0.509	0.016	59	61	0.541	0.005	78	51	0.584	0.005	7	3	0.518	0.023	46	43	0.512	0.005	35	31	0.521	0.006	24	15	0.550	0.009	24	13	0.551	0.009	4	2	0.491	0.021	2	2
chrI	187795	T	C	9	9	0.556	0.011	0	0	0.500	0.106	4	3	0.509	0.016	60	48	0.541	0.005	88	43	0.584	0.005	8	3	0.518	0.023	41	43	0.512	0.005	31	22	0.521	0.006	16	10	0.550	0.009	23	7	0.551	0.009	4	0	0.491	0.021	2	2
chrI	187797	C	A	9	9	0.556	0.011	0	0	0.500	0.106	4	3	0.509	0.016	60	48	0.541	0.005	88	43	0.584	0.005	8	3	0.518	0.023	41	43	0.512	0.005	31	22	0.521	0.006	16	10	0.550	0.009	23	7	0.551	0.009	4	0	0.491	0.021	2	2
chrI	187801	T	C	9	9	0.556	0.011	0	0	0.500	0.106	4	3	0.509	0.016	60	48	0.541	0.005	88	43	0.584	0.005	8	3	0.518	0.023	41	43	0.512	0.005	31	22	0.521	0.006	16	10	0.550	0.009	23	7	0.551	0.009	4	0	0.491	0.021	2	2
chrI	188057	A	G	23	14	0.556	0.011	0	2	0.500	0.106	7	11	0.509	0.016	61	48	0.541	0.005	81	51	0.584	0.005	9	4	0.518	0.023	67	66	0.512	0.005	52	48	0.521	0.006	40	27	0.550	0.009	18	26	0.551	0.009	5	9	0.491	0.021	4	1
chrI	188086	A	G	21	15	0.556	0.011	0	4	0.500	0.106	10	15	0.509	0.016	56	57	0.541	0.005	76	41	0.584	0.005	12	6	0.518	0.023	63	65	0.512	0.005	57	40	0.521	0.006	38	21	0.550	0.009	23	19	0.551	0.009	8	5	0.491	0.021	3	1
chrI	188151	T	C	20	9	0.556	0.011	0	1	0.500	0.106	17	16	0.509	0.016	58	55	0.541	0.005	75	43	0.584	0.005	5	6	0.518	0.023	59	48	0.512	0.005	37	30	0.521	0.006	30	16	0.550	0.009	31	18	0.551	0.009	6	9	0.491	0.021	4	2
chrI	188190	T	C	18	6	0.556	0.011	0	0	0.500	0.106	16	15	0.509	0.016	55	41	0.541	0.005	69	33	0.584	0.005	3	6	0.518	0.023	45	46	0.512	0.005	28	24	0.521	0.006	30	14	0.550	0.009	36	17	0.551	0.009	2	9	0.491	0.021	5	2
chrI	188347	T	C	4	2	0.556	0.011	0	0	0.500	0.106	0	0	0.509	0.016	47	50	0.541	0.005	51	30	0.584	0.005	0	0	0.518	0.023	23	23	0.512	0.005	9	15	0.521	0.006	6	7	0.550	0.009	6	6	0.551	0.009	0	0	0.491	0.021	2	0
chrI	188386	A	G	12	2	0.556	0.011	0	0	0.500	0.106	0	0	0.509	0.016	43	35	0.541	0.005	48	24	0.584	0.005	0	0	0.518	0.023	20	19	0.512	0.005	17	14	0.521	0.006	10	4	0.550	0.009	13	5	0.551	0.009	0	2	0.491	0.021	1	0
chrI	188823	T	C	25	14	0.556	0.011	2	0	0.500	0.107	11	0	0.509	0.016	43	22	0.541	0.005	49	17	0.584	0.005	2	0	0.518	0.023	59	47	0.512	0.005	46	24	0.521	0.006	22	13	0.550	0.009	32	8	0.551	0.009	1	7	0.491	0.021	3	2
chrI	188881	G	C	24	28	0.556	0.011	2	2	0.500	0.107	8	14	0.509	0.016	68	55	0.541	0.005	58	35	0.584	0.005	3	8	0.518	0.023	50	79	0.512	0.005	32	54	0.521	0.006	23	28	0.550	0.009	21	26	0.551	0.009	3	6	0.491	0.021	3	6
chrI	188939	A	G	21	23	0.556	0.011	4	2	0.500	0.107	12	19	0.509	0.016	70	46	0.541	0.005	62	33	0.584	0.005	6	10	0.518	0.023	57	81	0.512	0.005	32	51	0.521	0.006	23	29	0.550	0.009	23	34	0.551	0.009	3	6	0.491	0.021	5	8
chrI	189047	C	T	20	6	0.556	0.011	0	0	0.500	0.107	9	6	0.509	0.016	40	12	0.541	0.005	43	8	0.584	0.005	6	2	0.518	0.023	57	20	0.512	0.005	32	18	0.521	0.006	19	11	0.550	0.009	18	11	0.551	0.009	2	4	0.491	0.021	2	1
chrI	189049	C	T	20	6	0.556	0.011	0	0	0.500	0.107	9	6	0.509	0.016	40	12	0.541	0.005	43	8	0.584	0.005	6	2	0.518	0.023	57	20	0.512	0.005	32	18	0.521	0.006	19	11	0.550	0.009	18	11	0.551	0.009	2	4	0.491	0.021	2	1
chrI	189052	G	A	20	6	0.556	0.011	0	0	0.500	0.107	9	6	0.509	0.016	40	12	0.541	0.005	43	8	0.584	0.005	6	2	0.518	0.023	57	20	0.512	0.005	32	18	0.521	0.006	19	11	0.550	0.009	18	11	0.551	0.009	2	4	0.491	0.021	2	1
chrI	189066	T	C	20	8	0.556	0.011	0	0	0.500	0.107	5	8	0.509	0.016	39	12	0.541	0.005	44	9	0.584	0.005	2	1	0.518	0.023	52	27	0.512	0.005	29	22	0.521	0.006	20	14	0.550	0.009	15	14	0.551	0.009	1	4	0.491	0.021	2	1
chrI	189123	C	T	10	3	0.556	0.011	0	0	0.500	0.107	3	4	0.509	0.016	34	11	0.541	0.005	37	11	0.584	0.005	0	3	0.518	0.023	22	10	0.512	0.005	11	10	0.521	0.006	11	5	0.550	0.009	9	6	0.551	0.009	2	2	0.491	0.021	0	0
chrI	189392	C	T	3	3	0.556	0.011	0	0	0.500	0.107	9	3	0.509	0.016	34	7	0.541	0.005	33	6	0.584	0.005	0	0	0.518	0.023	8	11	0.512	0.005	9	9	0.521	0.006	6	8	0.550	0.009	15	4	0.551	0.009	1	0	0.491	0.021	0	4
chrI	189416	T	C	6	3	0.556	0.011	0	0	0.500	0.107	7	2	0.509	0.016	37	7	0.541	0.005	35	5	0.584	0.005	0	0	0.518	0.023	13	15	0.512	0.005	13	12	0.521	0.006	7	10	0.550	0.009	15	4	0.551	0.009	0	0	0.491	0.021	0	4
chrI	189492	G	A	6	1	0.556	0.011	0	0	0.500	0.107	5	1	0.509	0.016	28	5	0.541	0.005	47	7	0.584	0.005	2	0	0.518	0.023	29	13	0.512	0.005	25	8	0.521	0.006	5	10	0.550	0.009	8	3	0.551	0.009	7	0	0.491	0.021	0	0
chrI	189855	T	C	25	24	0.555	0.011	3	0	0.500	0.111	10	13	0.509	0.016	48	58	0.542	0.005	58	51	0.585	0.005	10	4	0.517	0.023	69	75	0.510	0.005	73	53	0.520	0.006	33	31	0.549	0.009	33	38	0.550	0.009	4	2	0.492	0.021	3	8
chrI	189876	A	G	26	25	0.555	0.011	1	1	0.500	0.111	7	15	0.511	0.016	50	57	0.542	0.005	48	50	0.585	0.005	11	4	0.517	0.023	75	86	0.511	0.005	75	61	0.520	0.006	33	37	0.550	0.009	35	40	0.551	0.009	4	2	0.491	0.021	3	12
chrI	189931	A	G	23	22	0.555	0.011	1	1	0.500	0.111	9	14	0.511	0.016	33	37	0.542	0.005	41	43	0.585	0.005	14	7	0.517	0.023	75	75	0.511	0.005	69	59	0.520	0.006	36	36	0.550	0.009	47	31	0.551	0.009	5	8	0.491	0.021	6	11
chrI	189932	A	G	23	22	0.555	0.011	1	1	0.500	0.111	9	14	0.511	0.016	33	37	0.542	0.005	41	43	0.585	0.005	14	7	0.517	0.023	75	75	0.511	0.005	69	59	0.520	0.006	36	36	0.550	0.009	47	31	0.551	0.009	5	8	0.491	0.021	6	11
chrI	189934	G	A	23	22	0.555	0.011	1	1	0.500	0.111	9	14	0.511	0.016	33	37	0.542	0.005	41	43	0.585	0.005	14	7	0.517	0.023	75	75	0.511	0.005	69	59	0.520	0.006	36	36	0.550	0.009	47	31	0.551	0.009	5	8	0.491	0.021	6	11
chrI	190025	C	T	30	26	0.555	0.011	2	1	0.500	0.111	19	10	0.511	0.016	56	47	0.542	0.005	56	38	0.585	0.005	6	8	0.517	0.023	97	95	0.511	0.005	85	65	0.520	0.006	61	30	0.550	0.009	63	36	0.551	0.009	7	9	0.491	0.021	6	6
chrI	190031	G	A	30	26	0.555	0.011	1	1	0.500	0.111	20	11	0.511	0.016	56	49	0.542	0.005	54	39	0.585	0.005	6	9	0.517	0.023	99	102	0.511	0.005	86	68	0.520	0.006	60	32	0.550	0.009	62	39	0.551	0.009	7	7	0.491	0.021	6	6
chrI	190132	C	T	36	23	0.555	0.011	4	2	0.500	0.111	12	8	0.511	0.016	25	21	0.542	0.005	27	24	0.585	0.005	16	14	0.517	0.023	77	70	0.511	0.005	74	37	0.520	0.006	60	31	0.550	0.009	34	12	0.551	0.009	6	5	0.491	0.021	5	4
chrI	190148	C	T	37	25	0.555	0.011	4	4	0.500	0.111	14	9	0.511	0.016	26	24	0.542	0.005	22	28	0.585	0.005	17	15	0.517	0.023	78	85	0.511	0.005	77	49	0.520	0.006	60	32	0.550	0.009	40	18	0.551	0.009	6	15	0.491	0.021	4	6
chrI	190169	G	C	31	11	0.555	0.011	5	0	0.500	0.111	14	5	0.511	0.016	14	15	0.542	0.005	15	12	0.585	0.005	15	4	0.517	0.023	64	39	0.511	0.005	69	28	0.520	0.006	54	17	0.550	0.009	42	10	0.551	0.009	6	10	0.491	0.021	4	2
chrI	191617	T	C	33	20	0.556	0.011	1	5	0.500	0.111	22	21	0.514	0.016	42	46	0.544	0.005	44	40	0.585	0.005	4	10	0.515	0.024	88	88	0.509	0.006	60	70	0.521	0.006	51	47	0.547	0.009	47	48	0.549	0.009	13	8	0.493	0.022	5	12
chrI	191704	G	C	32	30	0.555	0.011	3	3	0.500	0.111	17	16	0.513	0.017	39	42	0.544	0.005	32	32	0.586	0.005	7	18	0.515	0.024	101	87	0.509	0.006	69	73	0.522	0.006	46	53	0.548	0.009	57	45	0.549	0.009	11	15	0.492	0.022	13	17
chrI	192073	G	A	26	24	0.555	0.011	0	0	0.500	0.112	18	14	0.513	0.017	43	24	0.544	0.005	42	21	0.586	0.005	15	10	0.515	0.024	80	74	0.509	0.006	60	49	0.522	0.006	49	39	0.548	0.009	33	22	0.549	0.009	7	12	0.492	0.022	8	4
chrI	192139	G	A	24	16	0.555	0.011	0	0	0.500	0.112	16	14	0.513	0.017	35	30	0.544	0.005	39	22	0.586	0.005	12	7	0.515	0.024	73	67	0.509	0.006	50	41	0.522	0.006	39	37	0.548	0.009	22	26	0.549	0.009	4	8	0.492	0.022	7	3
chrI	192169	G	A	23	17	0.555	0.011	0	0	0.500	0.112	14	12	0.513	0.017	28	32	0.544	0.005	28	22	0.586	0.005	9	6	0.515	0.024	73	60	0.509	0.006	48	42	0.522	0.006	39	31	0.548	0.009	24	23	0.549	0.009	6	8	0.492	0.022	8	0
chrI	192170	A	G	23	17	0.555	0.011	0	0	0.500	0.112	14	12	0.513	0.017	28	32	0.544	0.005	28	22	0.586	0.005	9	6	0.515	0.024	73	60	0.509	0.006	48	42	0.522	0.006	39	31	0.548	0.009	24	23	0.549	0.009	6	8	0.492	0.022	8	0
chrI	192196	A	G	16	15	0.555	0.011	0	2	0.500	0.112	12	11	0.513	0.017	29	39	0.544	0.005	31	33	0.586	0.005	6	4	0.515	0.024	76	69	0.509	0.006	59	52	0.522	0.006	43	31	0.548	0.009	17	17	0.549	0.009	6	6	0.492	0.022	9	0
chrI	192427	T	C	1	1	0.557	0.011	0	0	0.500	0.112	1	0	0.513	0.017	28	5	0.544	0.005	17	4	0.585	0.005	0	0	0.516	0.024	5	10	0.509	0.006	6	0	0.523	0.007	0	4	0.548	0.009	0	4	0.549	0.009	2	0	0.492	0.022	0	0
chrI	192429	G	C	1	1	0.557	0.011	0	0	0.500	0.112	1	0	0.513	0.017	28	5	0.544	0.005	17	4	0.585	0.005	0	0	0.516	0.024	5	10	0.509	0.006	6	0	0.523	0.007	0	4	0.548	0.009	0	4	0.549	0.009	2	0	0.492	0.022	0	0
chrI	192469	G	A	1	0	0.553	0.011	0	0	0.500	0.112	0	0	0.513	0.017	13	5	0.545	0.005	10	4	0.586	0.005	0	0	0.516	0.024	4	5	0.509	0.006	6	0	0.522	0.007	0	1	0.547	0.009	0	2	0.549	0.009	2	0	0.492	0.022	0	0
chrI	192531	C	T	0	0	0.553	0.011	0	0	0.500	0.112	0	0	0.513	0.017	8	0	0.545	0.005	8	0	0.586	0.005	0	0	0.516	0.024	4	2	0.509	0.006	5	0	0.522	0.007	2	0	0.547	0.009	0	1	0.549	0.009	0	0	0.492	0.022	0	1
chrI	192618	C	T	11	10	0.553	0.011	0	0	0.500	0.112	5	8	0.513	0.017	38	28	0.545	0.005	26	20	0.586	0.005	3	4	0.516	0.024	28	48	0.509	0.006	25	27	0.522	0.007	19	10	0.547	0.009	12	12	0.549	0.009	2	1	0.492	0.022	3	2
chrI	192693	C	T	20	23	0.553	0.011	0	0	0.500	0.112	8	14	0.513	0.017	57	45	0.545	0.005	51	31	0.586	0.005	5	8	0.516	0.024	42	79	0.509	0.006	42	47	0.522	0.007	33	22	0.547	0.009	21	28	0.549	0.009	2	4	0.492	0.022	7	5
chrI	192954	C	A	28	19	0.553	0.011	1	2	0.500	0.112	18	19	0.513	0.017	61	33	0.545	0.005	49	42	0.586	0.005	9	9	0.516	0.024	66	95	0.509	0.006	51	70	0.522	0.007	33	40	0.547	0.009	33	26	0.549	0.009	4	12	0.492	0.022	4	13
chrI	193260	T	C	19	25	0.554	0.011	0	1	0.500	0.112	3	11	0.513	0.017	61	54	0.545	0.005	74	39	0.587	0.005	3	8	0.516	0.024	73	63	0.509	0.006	60	50	0.524	0.007	41	31	0.548	0.009	37	34	0.549	0.009	10	6	0.492	0.023	8	4
chrI	193452	G	A	15	16	0.554	0.011	0	0	0.500	0.112	4	6	0.513	0.017	66	48	0.545	0.005	42	34	0.587	0.005	1	2	0.516	0.024	42	59	0.509	0.006	40	37	0.524	0.007	27	22	0.548	0.009	19	14	0.549	0.009	5	5	0.492	0.023	4	4
chrI	193500	C	T	16	18	0.554	0.011	0	0	0.500	0.112	7	5	0.513	0.017	77	56	0.545	0.005	63	41	0.587	0.005	1	2	0.516	0.024	53	69	0.509	0.006	43	41	0.524	0.007	26	25	0.548	0.009	27	14	0.549	0.009	5	4	0.492	0.023	4	5
chrI	194101	A	G	12	4	0.552	0.011	2	0	0.500	0.112	13	8	0.512	0.017	48	50	0.546	0.005	57	40	0.587	0.005	2	4	0.516	0.024	25	34	0.509	0.006	14	27	0.524	0.007	10	13	0.546	0.009	14	10	0.549	0.009	5	3	0.489	0.023	3	1
chrI	194104	C	T	12	4	0.552	0.011	2	0	0.500	0.112	13	8	0.512	0.017	48	50	0.546	0.005	57	40	0.587	0.005	2	4	0.516	0.024	25	34	0.509	0.006	14	27	0.524	0.007	10	13	0.546	0.009	14	10	0.549	0.009	5	3	0.489	0.023	3	1
chrI	194166	T	C	14	7	0.552	0.011	0	0	0.500	0.112	5	6	0.512	0.017	51	39	0.546	0.005	51	40	0.587	0.005	6	6	0.516	0.024	38	34	0.509	0.006	24	31	0.524	0.007	15	19	0.546	0.009	23	27	0.549	0.009	9	3	0.489	0.023	2	2
chrI	194169	T	C	14	7	0.552	0.011	0	0	0.500	0.112	5	6	0.512	0.017	51	39	0.546	0.005	51	40	0.587	0.005	6	6	0.516	0.024	38	34	0.509	0.006	24	31	0.524	0.007	15	19	0.546	0.009	23	27	0.549	0.009	9	3	0.489	0.023	2	2
chrI	194241	C	T	14	5	0.552	0.011	0	0	0.500	0.112	4	10	0.512	0.017	68	34	0.546	0.005	57	51	0.587	0.005	2	5	0.516	0.024	46	47	0.509	0.006	26	36	0.524	0.007	17	12	0.546	0.009	22	30	0.549	0.009	7	4	0.489	0.023	3	1
chrI	194282	T	C	14	7	0.552	0.011	0	0	0.500	0.112	7	9	0.512	0.017	79	39	0.546	0.005	62	58	0.587	0.005	2	4	0.516	0.024	46	47	0.509	0.006	33	38	0.524	0.007	23	15	0.546	0.009	20	30	0.549	0.009	4	3	0.489	0.023	5	1
chrI	194290	C	A	13	6	0.552	0.011	0	0	0.500	0.112	5	11	0.512	0.017	77	39	0.546	0.005	59	55	0.587	0.005	2	2	0.516	0.024	46	44	0.509	0.006	35	37	0.524	0.007	23	13	0.546	0.009	23	29	0.549	0.009	4	3	0.489	0.023	5	1
chrI	194475	C	T	3	2	0.552	0.011	0	0	0.500	0.112	1	6	0.512	0.017	96	58	0.546	0.005	79	60	0.587	0.005	2	3	0.516	0.024	30	39	0.509	0.006	13	16	0.525	0.007	8	14	0.546	0.009	9	16	0.548	0.009	1	3	0.489	0.023	6	1
chrI	194499	T	A	0	1	0.552	0.011	0	0	0.500	0.112	1	6	0.512	0.017	81	57	0.546	0.005	68	64	0.587	0.005	1	2	0.516	0.024	23	40	0.509	0.006	13	16	0.525	0.007	6	10	0.546	0.009	10	10	0.548	0.009	1	3	0.489	0.023	2	0
chrI	194626	G	A	3	3	0.552	0.011	0	0	0.500	0.112	6	4	0.512	0.017	85	70	0.546	0.005	65	55	0.587	0.005	1	3	0.516	0.024	18	24	0.509	0.006	18	11	0.525	0.007	5	9	0.546	0.009	8	8	0.548	0.009	5	1	0.489	0.023	1	2
chrI	194700	C	T	5	2	0.552	0.011	0	0	0.500	0.112	4	0	0.512	0.017	89	66	0.546	0.005	78	50	0.587	0.005	1	0	0.516	0.024	22	21	0.509	0.006	20	8	0.525	0.007	4	9	0.546	0.009	5	6	0.548	0.009	1	2	0.489	0.023	2	2
chrI	195459	T	C	27	21	0.554	0.011	0	0	0.500	0.112	4	4	0.514	0.017	82	71	0.547	0.005	80	65	0.587	0.005	5	2	0.516	0.025	80	79	0.511	0.006	63	59	0.525	0.007	34	34	0.546	0.009	34	35	0.547	0.010	5	5	0.491	0.023	7	1
chrI	195677	A	G	20	13	0.554	0.011	0	0	0.500	0.112	6	7	0.514	0.017	78	58	0.547	0.005	72	50	0.587	0.005	7	6	0.516	0.025	55	58	0.511	0.006	53	47	0.525	0.007	17	22	0.546	0.009	27	16	0.547	0.010	4	7	0.491	0.023	4	7
chrI	195872	C	T	9	12	0.554	0.012	3	0	0.500	0.115	5	4	0.514	0.017	84	57	0.548	0.005	58	57	0.587	0.005	9	1	0.515	0.025	38	37	0.512	0.006	46	32	0.526	0.007	13	21	0.547	0.010	16	17	0.548	0.010	5	5	0.490	0.023	1	3
chrI	195910	A	G	10	6	0.554	0.012	3	0	0.500	0.115	7	5	0.514	0.017	74	58	0.548	0.005	69	62	0.587	0.005	8	1	0.515	0.025	40	30	0.512	0.006	42	38	0.526	0.007	13	20	0.547	0.010	17	20	0.548	0.010	4	8	0.490	0.023	1	2
chrI	196198	A	G	4	9	0.555	0.012	1	1	0.500	0.118	4	6	0.511	0.017	80	50	0.548	0.005	62	49	0.588	0.005	0	2	0.514	0.025	40	41	0.512	0.006	52	22	0.526	0.007	22	9	0.546	0.010	16	13	0.548	0.010	0	3	0.491	0.024	7	2
chrI	196248	G	C	5	5	0.555	0.012	2	2	0.500	0.118	2	2	0.511	0.017	76	44	0.548	0.005	54	45	0.588	0.005	0	5	0.514	0.025	42	24	0.512	0.006	36	22	0.526	0.007	13	7	0.546	0.010	14	9	0.548	0.010	0	4	0.491	0.024	5	6
chrI	196284	G	A	8	3	0.555	0.012	2	0	0.500	0.118	0	0	0.511	0.017	66	36	0.548	0.005	55	38	0.588	0.005	2	3	0.514	0.025	46	17	0.512	0.006	23	15	0.526	0.007	10	5	0.546	0.010	8	8	0.548	0.010	0	1	0.491	0.024	1	5
chrI	196423	C	T	6	6	0.557	0.012	0	0	0.500	0.121	3	1	0.508	0.017	43	18	0.548	0.005	36	25	0.588	0.005	0	3	0.514	0.025	27	7	0.513	0.006	13	15	0.527	0.007	9	6	0.545	0.010	2	6	0.551	0.010	4	1	0.489	0.024	0	3
chrI	196452	C	T	6	7	0.557	0.012	1	0	0.500	0.121	4	1	0.508	0.017	34	17	0.548	0.005	31	25	0.588	0.005	0	0	0.514	0.025	18	9	0.513	0.006	12	13	0.527	0.007	6	5	0.545	0.010	4	8	0.551	0.010	2	1	0.489	0.024	0	2
chrI	196500	C	T	3	4	0.557	0.012	1	0	0.500	0.121	2	1	0.508	0.017	47	19	0.548	0.005	39	31	0.588	0.005	0	0	0.514	0.025	21	11	0.513	0.006	10	15	0.527	0.007	3	3	0.545	0.010	4	5	0.551	0.010	0	1	0.489	0.024	0	1
chrI	196523	T	A	3	3	0.557	0.012	0	0	0.500	0.121	2	2	0.508	0.017	50	28	0.548	0.005	47	37	0.588	0.005	0	0	0.514	0.025	19	13	0.513	0.006	8	13	0.527	0.007	2	4	0.545	0.010	4	4	0.551	0.010	0	1	0.489	0.024	0	1
chrI	196564	G	A	3	0	0.557	0.012	0	0	0.500	0.121	0	1	0.508	0.017	56	45	0.548	0.005	47	37	0.588	0.005	0	0	0.514	0.025	18	9	0.513	0.006	4	17	0.527	0.007	3	4	0.545	0.010	2	1	0.551	0.010	2	0	0.489	0.024	0	0
chrI	196587	C	T	3	0	0.557	0.012	0	0	0.500	0.121	0	2	0.508	0.017	57	41	0.548	0.005	48	36	0.588	0.005	0	0	0.514	0.025	16	9	0.513	0.006	7	16	0.527	0.007	4	4	0.545	0.010	3	1	0.551	0.010	2	0	0.489	0.024	0	0
chrI	196623	C	T	3	2	0.557	0.012	0	0	0.500	0.121	2	2	0.508	0.017	60	37	0.548	0.005	54	37	0.588	0.005	0	0	0.514	0.025	22	11	0.513	0.006	9	13	0.527	0.007	4	3	0.545	0.010	2	1	0.551	0.010	2	0	0.489	0.024	0	0
chrI	196647	T	C	3	2	0.557	0.012	0	0	0.500	0.121	2	2	0.508	0.017	54	42	0.548	0.005	57	38	0.588	0.005	0	0	0.514	0.025	20	12	0.513	0.006	9	11	0.527	0.007	5	4	0.545	0.010	3	1	0.551	0.010	2	0	0.489	0.024	0	1
chrI	196805	C	T	5	7	0.557	0.012	0	0	0.500	0.121	0	2	0.508	0.017	48	45	0.548	0.005	53	58	0.588	0.005	0	0	0.514	0.025	33	15	0.513	0.006	12	15	0.527	0.007	4	6	0.545	0.010	11	0	0.551	0.010	0	2	0.489	0.024	0	2
chrI	196861	C	T	8	3	0.557	0.012	0	0	0.500	0.121	2	2	0.508	0.017	44	36	0.548	0.005	49	48	0.588	0.005	1	0	0.514	0.025	30	12	0.513	0.006	10	23	0.527	0.007	8	7	0.545	0.010	7	4	0.551	0.010	3	0	0.489	0.024	1	1
chrI	196864	C	A	8	3	0.557	0.012	0	0	0.500	0.121	2	2	0.508	0.017	44	36	0.548	0.005	49	48	0.588	0.005	1	0	0.514	0.025	30	12	0.513	0.006	10	23	0.527	0.007	8	7	0.545	0.010	7	4	0.551	0.010	3	0	0.489	0.024	1	1
chrI	196884	C	T	8	4	0.557	0.012	0	0	0.500	0.121	2	2	0.508	0.017	48	39	0.548	0.005	56	52	0.588	0.005	2	0	0.514	0.025	36	13	0.513	0.006	13	26	0.527	0.007	9	7	0.545	0.010	7	4	0.551	0.010	3	0	0.489	0.024	1	1
chrI	196891	G	T	10	4	0.557	0.012	0	0	0.500	0.121	2	3	0.508	0.017	52	36	0.548	0.005	57	48	0.588	0.005	2	0	0.514	0.025	36	15	0.513	0.006	12	28	0.527	0.007	9	7	0.545	0.010	6	4	0.551	0.010	3	0	0.489	0.024	1	1
chrI	196929	A	G	7	6	0.557	0.012	0	0	0.500	0.121	3	5	0.508	0.017	70	35	0.548	0.005	49	44	0.588	0.005	4	0	0.514	0.025	33	19	0.513	0.006	17	23	0.527	0.007	5	5	0.545	0.010	4	5	0.551	0.010	5	2	0.489	0.024	1	0
chrI	196932	C	T	7	6	0.557	0.012	0	0	0.500	0.121	3	5	0.508	0.017	70	35	0.548	0.005	49	44	0.588	0.005	4	0	0.514	0.025	33	19	0.513	0.006	17	23	0.527	0.007	5	5	0.545	0.010	4	5	0.551	0.010	5	2	0.489	0.024	1	0
chrI	197024	A	G	9	9	0.557	0.012	1	0	0.500	0.121	0	2	0.508	0.017	77	54	0.548	0.005	82	64	0.588	0.005	5	0	0.514	0.025	33	33	0.513	0.006	25	35	0.527	0.007	6	12	0.545	0.010	8	14	0.551	0.010	3	5	0.489	0.024	0	6
chrI	197120	G	A	4	4	0.557	0.012	1	0	0.500	0.121	3	6	0.508	0.017	65	38	0.548	0.005	67	53	0.588	0.005	3	2	0.514	0.025	24	29	0.513	0.006	19	24	0.527	0.007	6	1	0.545	0.010	12	3	0.551	0.010	3	0	0.489	0.024	0	1
chrI	197123	G	A	4	4	0.557	0.012	1	0	0.500	0.121	3	6	0.508	0.017	65	38	0.548	0.005	67	53	0.588	0.005	3	2	0.514	0.025	24	29	0.513	0.006	19	24	0.527	0.007	6	1	0.545	0.010	12	3	0.551	0.010	3	0	0.489	0.024	0	1
chrI	197225	G	A	3	2	0.557	0.012	2	0	0.500	0.121	1	4	0.508	0.017	59	25	0.548	0.005	54	36	0.588	0.005	1	0	0.514	0.025	12	24	0.513	0.006	12	15	0.527	0.007	14	1	0.545	0.010	11	4	0.551	0.010	0	0	0.489	0.024	3	0
chrI	197236	G	T	3	2	0.557	0.012	2	0	0.500	0.121	0	4	0.508	0.017	52	21	0.548	0.005	48	33	0.588	0.005	2	0	0.514	0.025	17	21	0.513	0.006	11	17	0.527	0.007	19	1	0.545	0.010	11	4	0.551	0.010	0	0	0.489	0.024	3	0
chrI	197266	G	T	1	2	0.557	0.012	2	0	0.500	0.121	0	4	0.508	0.017	52	21	0.548	0.005	63	35	0.588	0.005	2	0	0.514	0.025	18	18	0.513	0.006	8	17	0.527	0.007	19	0	0.545	0.010	9	5	0.551	0.010	0	1	0.489	0.024	2	0
chrI	197344	C	T	0	5	0.556	0.012	0	0	0.500	0.121	2	0	0.508	0.017	49	30	0.548	0.005	46	38	0.589	0.005	3	0	0.513	0.025	15	13	0.512	0.006	7	9	0.527	0.007	9	4	0.546	0.010	5	4	0.549	0.010	1	1	0.489	0.024	1	0
chrI	197350	G	A	0	5	0.556	0.012	0	0	0.500	0.121	2	0	0.508	0.017	48	27	0.549	0.005	44	39	0.589	0.005	3	0	0.513	0.025	15	13	0.512	0.006	6	9	0.527	0.007	7	4	0.546	0.010	4	4	0.549	0.010	1	1	0.489	0.024	1	0
chrI	197428	A	T	0	3	0.556	0.012	0	0	0.500	0.121	5	0	0.508	0.017	57	29	0.549	0.005	31	32	0.589	0.005	0	0	0.513	0.025	8	9	0.512	0.006	3	1	0.527	0.007	4	3	0.546	0.010	4	4	0.549	0.010	1	3	0.489	0.024	0	0
chrI	197459	T	C	0	3	0.556	0.012	0	0	0.500	0.121	7	0	0.508	0.017	49	20	0.549	0.005	33	25	0.589	0.005	0	0	0.513	0.025	12	9	0.512	0.006	6	2	0.527	0.007	5	4	0.546	0.010	3	4	0.549	0.010	0	3	0.489	0.024	0	2
chrI	197484	T	C	0	1	0.556	0.012	0	0	0.500	0.121	7	0	0.508	0.017	42	20	0.549	0.005	31	20	0.589	0.005	0	0	0.513	0.025	10	9	0.512	0.006	7	2	0.527	0.007	5	3	0.546	0.010	2	3	0.549	0.010	0	2	0.489	0.024	0	2
chrI	197497	G	A	0	1	0.556	0.012	0	0	0.500	0.121	7	0	0.508	0.017	39	20	0.549	0.005	31	18	0.589	0.005	0	0	0.513	0.025	11	9	0.512	0.006	7	3	0.527	0.007	4	3	0.546	0.010	2	3	0.549	0.010	0	2	0.489	0.024	0	2
chrI	197560	A	G	1	0	0.556	0.012	1	0	0.500	0.121	3	0	0.508	0.017	33	23	0.549	0.005	33	23	0.589	0.005	0	0	0.513	0.025	10	8	0.512	0.006	9	5	0.527	0.007	4	2	0.546	0.010	1	5	0.549	0.010	0	0	0.489	0.024	0	0
chrI	197587	G	A	2	0	0.556	0.012	2	0	0.500	0.121	3	0	0.508	0.017	35	21	0.549	0.005	33	26	0.589	0.005	0	0	0.514	0.025	20	8	0.513	0.006	9	7	0.527	0.007	6	4	0.546	0.010	3	8	0.549	0.010	0	0	0.489	0.024	1	0
chrI	197629	C	T	3	1	0.556	0.012	2	0	0.500	0.121	3	0	0.508	0.017	41	21	0.549	0.005	37	30	0.589	0.005	0	0	0.514	0.025	18	12	0.513	0.006	10	8	0.527	0.007	7	2	0.546	0.010	2	8	0.549	0.010	0	0	0.489	0.024	1	0
chrI	197646	T	G	3	2	0.556	0.012	1	0	0.500	0.121	3	1	0.508	0.017	44	21	0.549	0.005	44	31	0.589	0.005	0	0	0.514	0.025	18	14	0.513	0.006	12	6	0.527	0.007	8	4	0.546	0.010	2	6	0.549	0.010	0	1	0.489	0.024	2	0
chrI	197656	A	G	5	3	0.556	0.012	1	0	0.500	0.121	3	1	0.508	0.017	48	26	0.549	0.005	53	32	0.589	0.005	0	0	0.514	0.025	21	20	0.513	0.006	14	8	0.527	0.007	9	4	0.546	0.010	5	8	0.549	0.010	0	1	0.489	0.024	2	0
chrI	197694	G	T	9	5	0.556	0.012	0	0	0.500	0.121	5	3	0.508	0.017	49	23	0.549	0.005	47	29	0.589	0.005	1	1	0.514	0.025	19	22	0.513	0.006	11	10	0.527	0.007	10	4	0.546	0.010	5	8	0.549	0.010	0	4	0.489	0.024	2	0
chrI	197695	A	G	9	5	0.556	0.012	0	0	0.500	0.121	5	3	0.508	0.017	49	23	0.549	0.005	47	29	0.589	0.005	1	1	0.514	0.025	19	22	0.513	0.006	11	10	0.527	0.007	10	4	0.546	0.010	5	8	0.549	0.010	0	4	0.489	0.024	2	0
chrI	197758	A	G	9	5	0.556	0.012	2	0	0.500	0.121	6	1	0.508	0.017	63	55	0.549	0.005	58	46	0.589	0.005	2	9	0.514	0.025	28	25	0.513	0.006	19	11	0.527	0.007	17	4	0.546	0.010	14	12	0.549	0.010	1	3	0.489	0.024	6	0
chrI	197760	G	C	9	5	0.556	0.012	2	0	0.500	0.121	6	1	0.508	0.017	63	55	0.549	0.005	58	46	0.589	0.005	2	9	0.514	0.025	28	25	0.513	0.006	19	11	0.527	0.007	17	4	0.546	0.010	14	12	0.549	0.010	1	3	0.489	0.024	6	0
chrI	197765	C	G	11	5	0.556	0.012	2	0	0.500	0.121	6	1	0.508	0.017	66	56	0.549	0.005	61	46	0.589	0.005	3	9	0.514	0.025	30	25	0.513	0.006	20	11	0.527	0.007	17	4	0.546	0.010	16	12	0.549	0.010	1	3	0.489	0.024	6	0
chrI	197770	A	G	10	5	0.556	0.012	2	0	0.500	0.121	6	1	0.508	0.017	67	54	0.549	0.005	60	49	0.589	0.005	3	9	0.514	0.025	32	25	0.513	0.006	21	11	0.527	0.007	17	4	0.546	0.010	17	12	0.549	0.010	1	3	0.489	0.024	6	0
chrI	197772	A	G	10	5	0.556	0.012	2	0	0.500	0.121	6	1	0.508	0.017	67	54	0.549	0.005	60	49	0.589	0.005	3	9	0.514	0.025	32	25	0.513	0.006	21	11	0.527	0.007	17	4	0.546	0.010	17	12	0.549	0.010	1	3	0.489	0.024	6	0
chrI	197783	G	A	12	7	0.556	0.012	2	0	0.500	0.121	6	3	0.508	0.017	63	62	0.549	0.005	54	54	0.589	0.005	4	9	0.514	0.025	34	32	0.513	0.006	24	18	0.527	0.007	19	11	0.546	0.010	14	15	0.549	0.010	2	2	0.489	0.024	6	0
chrI	197791	A	G	12	7	0.556	0.012	2	0	0.500	0.121	6	3	0.508	0.017	69	68	0.549	0.005	60	54	0.589	0.005	5	8	0.514	0.025	34	34	0.513	0.006	25	20	0.527	0.007	23	10	0.546	0.010	17	15	0.549	0.010	2	1	0.489	0.024	6	0
chrI	197811	G	A	9	6	0.556	0.012	2	0	0.500	0.121	6	2	0.508	0.017	68	61	0.549	0.005	62	53	0.589	0.005	4	8	0.514	0.025	34	26	0.513	0.006	27	20	0.527	0.007	23	12	0.546	0.010	15	13	0.549	0.010	2	0	0.489	0.024	6	0
chrI	197813	T	C	9	6	0.556	0.012	2	0	0.500	0.121	6	2	0.508	0.017	68	61	0.549	0.005	62	53	0.589	0.005	4	8	0.514	0.025	34	26	0.513	0.006	27	20	0.527	0.007	23	12	0.546	0.010	15	13	0.549	0.010	2	0	0.489	0.024	6	0
chrI	197819	A	G	10	6	0.556	0.012	2	1	0.500	0.121	7	3	0.508	0.017	73	64	0.549	0.005	64	56	0.589	0.005	4	8	0.514	0.025	39	31	0.513	0.006	29	24	0.527	0.007	23	14	0.546	0.010	15	13	0.549	0.010	2	0	0.489	0.024	6	0
chrI	197825	G	A	10	6	0.556	0.012	2	2	0.500	0.121	8	4	0.508	0.017	74	64	0.549	0.005	65	58	0.589	0.005	4	8	0.514	0.025	39	30	0.513	0.006	27	23	0.527	0.007	23	14	0.546	0.010	14	13	0.549	0.010	2	0	0.489	0.024	6	0
chrI	197873	G	A	15	4	0.556	0.012	3	2	0.500	0.121	9	3	0.508	0.017	88	57	0.549	0.005	72	70	0.589	0.005	8	1	0.514	0.025	37	31	0.513	0.006	27	26	0.527	0.007	20	16	0.546	0.010	18	13	0.549	0.010	2	2	0.489	0.024	1	4
chrI	197890	C	T	15	5	0.556	0.012	3	2	0.500	0.121	11	3	0.508	0.017	81	58	0.549	0.005	70	68	0.589	0.005	9	1	0.514	0.025	36	31	0.513	0.006	28	20	0.527	0.007	21	14	0.546	0.010	18	12	0.549	0.010	6	0	0.489	0.024	0	4
chrI	197908	C	T	13	5	0.556	0.012	2	2	0.500	0.121	12	6	0.508	0.017	85	54	0.549	0.005	74	67	0.589	0.005	9	1	0.514	0.025	36	34	0.513	0.006	29	19	0.527	0.007	21	12	0.546	0.010	19	12	0.549	0.010	6	0	0.489	0.024	0	4
chrI	197921	C	G	11	6	0.558	0.012	2	2	0.500	0.121	11	4	0.504	0.018	81	47	0.548	0.005	74	62	0.589	0.005	8	1	0.517	0.026	36	30	0.513	0.006	28	12	0.527	0.007	20	12	0.546	0.010	14	9	0.548	0.010	6	0	0.488	0.024	0	4
chrI	197983	T	A	5	5	0.557	0.012	0	2	0.500	0.121	8	4	0.506	0.018	79	49	0.549	0.005	76	62	0.589	0.005	5	2	0.514	0.026	43	39	0.513	0.006	26	33	0.527	0.007	23	12	0.546	0.010	17	7	0.548	0.010	2	0	0.489	0.024	2	0
chrI	198013	T	A	6	7	0.557	0.012	0	2	0.500	0.121	9	7	0.506	0.018	69	48	0.549	0.005	67	58	0.589	0.005	4	2	0.514	0.026	39	41	0.513	0.006	29	36	0.527	0.007	23	10	0.546	0.010	17	5	0.548	0.010	1	0	0.489	0.024	3	1
chrI	198022	A	G	6	7	0.559	0.012	0	2	0.500	0.121	10	6	0.506	0.018	71	46	0.549	0.005	64	56	0.588	0.005	4	2	0.519	0.026	40	38	0.514	0.006	30	35	0.526	0.007	23	9	0.548	0.010	18	5	0.544	0.010	1	0	0.487	0.024	3	1
chrI	198027	C	T	9	7	0.559	0.012	0	2	0.500	0.121	8	6	0.506	0.018	66	43	0.549	0.005	60	50	0.588	0.005	4	2	0.519	0.026	43	37	0.514	0.006	31	35	0.526	0.007	24	9	0.548	0.010	19	5	0.544	0.010	2	0	0.487	0.024	3	1
chrI	198118	G	A	16	11	0.559	0.012	0	2	0.500	0.121	4	8	0.506	0.018	80	63	0.549	0.005	67	57	0.588	0.005	1	3	0.519	0.026	62	40	0.514	0.006	53	33	0.526	0.007	17	11	0.548	0.010	22	8	0.544	0.010	2	2	0.487	0.024	5	6
chrI	198168	G	T	20	13	0.559	0.012	0	2	0.500	0.121	2	5	0.506	0.018	98	64	0.549	0.005	91	63	0.588	0.005	2	5	0.519	0.026	64	39	0.514	0.006	50	37	0.526	0.007	18	14	0.548	0.010	24	12	0.544	0.010	2	3	0.487	0.024	7	5
chrI	198190	T	C	16	14	0.559	0.012	0	2	0.500	0.121	4	5	0.506	0.018	83	84	0.549	0.005	101	67	0.588	0.005	1	9	0.519	0.026	55	30	0.514	0.006	43	26	0.526	0.007	19	19	0.548	0.010	22	17	0.544	0.010	4	2	0.487	0.024	10	4
chrI	198215	C	A	15	15	0.559	0.012	0	2	0.500	0.125	4	7	0.506	0.018	75	83	0.549	0.005	90	75	0.589	0.005	2	8	0.516	0.026	55	31	0.514	0.006	36	26	0.526	0.007	14	17	0.544	0.010	21	18	0.546	0.010	6	2	0.487	0.024	10	3
chrI	198232	C	G	14	14	0.559	0.012	0	2	0.500	0.125	4	10	0.506	0.018	69	72	0.549	0.005	91	73	0.589	0.005	2	12	0.516	0.026	54	31	0.514	0.006	37	30	0.526	0.007	15	17	0.544	0.010	20	24	0.546	0.010	6	2	0.487	0.024	7	1
chrI	198244	G	T	13	12	0.559	0.012	0	1	0.500	0.125	4	11	0.506	0.018	60	67	0.549	0.005	81	67	0.589	0.005	2	10	0.516	0.026	50	27	0.514	0.006	35	25	0.526	0.007	13	15	0.544	0.010	23	22	0.546	0.010	6	2	0.487	0.024	5	1
chrI	198252	C	G	11	10	0.559	0.012	0	0	0.500	0.125	6	11	0.506	0.018	57	64	0.549	0.005	72	59	0.589	0.005	2	8	0.516	0.026	44	24	0.514	0.006	28	26	0.526	0.007	13	14	0.544	0.010	20	20	0.546	0.010	4	2	0.487	0.024	5	1
chrI	198253	T	G	11	10	0.559	0.012	0	0	0.500	0.125	6	11	0.506	0.018	57	64	0.549	0.005	72	59	0.589	0.005	2	8	0.516	0.026	44	24	0.514	0.006	28	26	0.526	0.007	13	14	0.544	0.010	20	20	0.546	0.010	4	2	0.487	0.024	5	1
chrI	198259	T	C	6	9	0.559	0.012	0	0	0.500	0.125	6	10	0.506	0.018	56	66	0.549	0.005	66	59	0.589	0.005	2	7	0.516	0.026	41	24	0.514	0.006	18	30	0.526	0.007	11	12	0.544	0.010	19	20	0.546	0.010	4	2	0.487	0.024	5	1
chrI	198267	A	G	5	9	0.559	0.012	0	0	0.500	0.125	6	9	0.506	0.018	54	66	0.549	0.005	68	55	0.589	0.005	2	7	0.516	0.026	40	27	0.514	0.006	16	31	0.526	0.007	12	10	0.544	0.010	19	19	0.546	0.010	4	2	0.487	0.024	5	1
chrI	198279	A	G	5	8	0.559	0.012	0	0	0.500	0.125	4	9	0.504	0.018	51	61	0.549	0.005	64	54	0.589	0.005	2	6	0.517	0.026	36	27	0.515	0.006	15	28	0.525	0.007	12	9	0.548	0.010	18	16	0.544	0.010	3	2	0.487	0.024	3	1
chrI	198287	A	G	3	9	0.559	0.012	0	0	0.500	0.125	4	8	0.504	0.018	50	60	0.549	0.005	63	53	0.589	0.005	2	5	0.517	0.026	36	26	0.515	0.006	15	28	0.525	0.007	11	8	0.548	0.010	16	14	0.544	0.010	3	2	0.487	0.024	3	0
chrI	198331	G	T	5	3	0.559	0.012	0	0	0.500	0.128	2	3	0.504	0.018	54	39	0.549	0.005	44	44	0.588	0.005	0	0	0.512	0.026	20	12	0.515	0.006	19	17	0.525	0.007	4	3	0.547	0.010	10	9	0.545	0.010	0	0	0.488	0.024	1	0
chrI	198351	G	A	4	2	0.558	0.012	0	0	0.500	0.128	0	2	0.504	0.018	54	42	0.549	0.005	38	46	0.588	0.005	0	0	0.513	0.026	16	15	0.514	0.006	16	13	0.526	0.007	3	3	0.545	0.010	8	8	0.547	0.010	0	0	0.488	0.024	1	0
chrI	198398	C	T	2	1	0.558	0.012	0	0	0.500	0.128	0	0	0.504	0.018	47	44	0.549	0.005	34	44	0.588	0.005	1	0	0.513	0.026	13	17	0.515	0.006	13	15	0.526	0.007	3	3	0.545	0.010	7	1	0.546	0.010	0	0	0.488	0.025	1	0
chrI	198456	T	A	2	0	0.558	0.012	0	0	0.500	0.128	0	0	0.504	0.018	34	41	0.549	0.005	38	26	0.588	0.005	2	0	0.513	0.026	15	15	0.515	0.006	15	19	0.526	0.007	3	1	0.545	0.010	10	1	0.546	0.010	2	0	0.488	0.025	3	0
chrI	198490	G	C	2	1	0.558	0.012	0	0	0.500	0.128	0	0	0.504	0.018	40	35	0.549	0.005	36	22	0.588	0.005	5	0	0.513	0.026	13	11	0.515	0.006	15	13	0.526	0.007	4	1	0.545	0.010	7	1	0.546	0.010	2	0	0.488	0.025	2	0
chrI	198533	C	T	3	1	0.558	0.012	0	0	0.500	0.128	1	0	0.504	0.018	43	31	0.549	0.005	29	26	0.588	0.005	3	0	0.513	0.026	13	14	0.515	0.006	13	11	0.526	0.007	9	0	0.545	0.010	11	1	0.546	0.010	2	0	0.488	0.025	2	0
chrI	198536	C	T	3	1	0.558	0.012	0	0	0.500	0.128	1	0	0.504	0.018	43	31	0.549	0.005	29	26	0.588	0.005	3	0	0.513	0.026	13	14	0.515	0.006	13	11	0.526	0.007	9	0	0.545	0.010	11	1	0.546	0.010	2	0	0.488	0.025	2	0
chrI	198560	T	C	3	1	0.558	0.012	0	0	0.500	0.128	1	0	0.504	0.018	40	25	0.549	0.005	32	24	0.588	0.005	0	1	0.513	0.026	13	9	0.515	0.006	12	8	0.526	0.007	10	1	0.545	0.010	7	1	0.546	0.010	1	0	0.488	0.025	1	0
chrI	198562	G	A	3	1	0.558	0.012	0	0	0.500	0.128	1	0	0.504	0.018	40	25	0.549	0.005	32	24	0.588	0.005	0	1	0.513	0.026	13	9	0.515	0.006	12	8	0.526	0.007	10	1	0.545	0.010	7	1	0.546	0.010	1	0	0.488	0.025	1	0
chrI	198568	G	C	3	1	0.558	0.012	0	0	0.500	0.128	1	0	0.504	0.018	40	25	0.549	0.005	32	26	0.588	0.005	0	1	0.513	0.026	12	9	0.515	0.006	13	8	0.526	0.007	8	2	0.545	0.010	7	1	0.546	0.010	1	0	0.488	0.025	1	0
chrI	198586	A	G	2	0	0.558	0.012	0	0	0.500	0.128	2	0	0.504	0.018	36	24	0.549	0.005	31	24	0.588	0.005	0	1	0.513	0.026	10	8	0.515	0.006	8	6	0.526	0.007	10	2	0.545	0.010	6	1	0.546	0.010	1	0	0.488	0.025	1	0
chrI	198605	C	T	1	0	0.558	0.012	0	0	0.500	0.128	2	0	0.504	0.018	36	20	0.549	0.005	33	17	0.588	0.005	0	1	0.513	0.026	10	11	0.515	0.006	11	5	0.526	0.007	10	3	0.545	0.010	4	0	0.546	0.010	2	0	0.488	0.025	0	0
chrI	198657	C	T	1	2	0.558	0.012	0	0	0.500	0.128	3	0	0.504	0.018	41	25	0.549	0.005	50	19	0.588	0.005	0	1	0.513	0.026	8	6	0.515	0.006	12	9	0.526	0.007	8	3	0.545	0.010	3	1	0.546	0.010	2	0	0.488	0.025	0	0
chrI	198675	T	C	1	2	0.558	0.012	0	0	0.500	0.128	2	0	0.504	0.018	36	26	0.549	0.005	51	19	0.588	0.005	0	1	0.513	0.026	8	7	0.515	0.006	11	9	0.526	0.007	6	3	0.545	0.010	4	1	0.546	0.010	2	0	0.488	0.025	2	0
chrI	198676	C	T	1	2	0.558	0.012	0	0	0.500	0.128	2	0	0.504	0.018	36	26	0.549	0.005	51	19	0.588	0.005	0	1	0.513	0.026	8	7	0.515	0.006	11	9	0.526	0.007	6	3	0.545	0.010	4	1	0.546	0.010	2	0	0.488	0.025	2	0
chrI	198677	A	G	1	2	0.558	0.012	0	0	0.500	0.128	2	0	0.504	0.018	36	26	0.549	0.005	51	19	0.588	0.005	0	1	0.513	0.026	8	7	0.515	0.006	11	9	0.526	0.007	6	3	0.545	0.010	4	1	0.546	0.010	2	0	0.488	0.025	2	0
chrI	198707	C	T	2	2	0.558	0.012	0	0	0.500	0.128	4	2	0.504	0.018	32	26	0.549	0.005	46	21	0.588	0.005	0	3	0.513	0.026	11	9	0.515	0.006	7	10	0.526	0.007	5	4	0.545	0.010	2	1	0.546	0.010	2	2	0.488	0.025	2	0
chrI	198713	C	T	2	2	0.558	0.012	0	0	0.500	0.128	4	2	0.504	0.018	32	26	0.549	0.005	46	21	0.588	0.005	0	3	0.513	0.026	11	9	0.515	0.006	7	10	0.526	0.007	5	4	0.545	0.010	2	1	0.546	0.010	2	2	0.488	0.025	2	0
chrI	199811	T	G	0	7	0.550	0.012	0	0	0.500	0.133	0	0	0.502	0.018	0	18	0.552	0.006	0	27	0.592	0.005	0	0	0.516	0.027	0	11	0.514	0.006	0	17	0.522	0.007	0	4	0.539	0.010	0	1	0.545	0.010	0	1	0.490	0.025	0	2
chrI	199908	C	T	0	0	0.550	0.012	0	0	0.500	0.137	0	0	0.502	0.018	1	0	0.552	0.006	2	1	0.591	0.005	0	0	0.513	0.028	4	1	0.512	0.006	4	2	0.522	0.007	3	0	0.540	0.010	0	0	0.544	0.010	0	0	0.494	0.025	0	0
chrI	200532	C	T	11	8	0.547	0.013	0	0	0.500	0.137	4	11	0.507	0.019	88	2	0.553	0.006	89	7	0.591	0.006	6	0	0.513	0.028	49	19	0.519	0.006	45	13	0.523	0.007	25	2	0.533	0.010	23	22	0.543	0.011	3	4	0.491	0.026	1	0
chrI	200534	T	G	11	8	0.547	0.013	0	0	0.500	0.137	4	11	0.507	0.019	88	2	0.553	0.006	89	7	0.591	0.006	6	0	0.513	0.028	49	19	0.519	0.006	45	13	0.523	0.007	25	2	0.533	0.010	23	22	0.543	0.011	3	4	0.491	0.026	1	0
chrI	200537	A	G	11	8	0.547	0.013	0	0	0.500	0.137	4	11	0.507	0.019	88	2	0.553	0.006	89	7	0.591	0.006	6	0	0.513	0.028	49	19	0.519	0.006	45	13	0.523	0.007	25	2	0.533	0.010	23	22	0.543	0.011	3	4	0.491	0.026	1	0
chrI	201152	T	A	17	12	0.542	0.013	0	2	0.500	0.142	5	9	0.504	0.019	78	12	0.556	0.006	57	21	0.593	0.006	0	6	0.516	0.029	39	25	0.517	0.007	47	24	0.527	0.008	17	16	0.537	0.011	16	12	0.538	0.011	4	0	0.490	0.026	5	0
chrI	202631	G	A	6	6	0.544	0.013	0	1	0.500	0.148	1	0	0.508	0.019	85	25	0.557	0.006	78	24	0.596	0.006	4	0	0.516	0.030	35	17	0.517	0.007	14	17	0.526	0.008	11	3	0.541	0.011	9	5	0.538	0.011	3	3	0.493	0.027	2	0
chrI	202633	G	A	6	6	0.544	0.013	0	1	0.500	0.148	1	0	0.508	0.019	85	25	0.557	0.006	78	24	0.596	0.006	4	0	0.516	0.030	35	17	0.517	0.007	14	17	0.526	0.008	11	3	0.541	0.011	9	5	0.538	0.011	3	3	0.493	0.027	2	0
chrI	202636	C	T	6	6	0.544	0.013	0	1	0.500	0.148	1	0	0.508	0.019	85	25	0.557	0.006	78	24	0.596	0.006	4	0	0.516	0.030	35	17	0.517	0.007	14	17	0.526	0.008	11	3	0.541	0.011	9	5	0.538	0.011	3	3	0.493	0.027	2	0
chrI	202763	C	G	17	6	0.544	0.013	0	1	0.500	0.148	7	1	0.511	0.020	79	50	0.558	0.006	100	41	0.596	0.006	0	4	0.515	0.030	45	34	0.517	0.007	29	28	0.526	0.008	7	10	0.538	0.011	17	10	0.538	0.011	4	0	0.493	0.027	2	1
chrI	202801	G	A	17	9	0.544	0.013	0	1	0.500	0.148	8	2	0.511	0.020	79	60	0.558	0.006	97	56	0.596	0.006	0	4	0.515	0.030	47	40	0.517	0.007	34	36	0.526	0.008	8	8	0.538	0.011	13	11	0.538	0.011	6	0	0.493	0.027	3	1
chrI	202825	G	A	12	10	0.548	0.013	0	2	0.500	0.148	8	9	0.507	0.020	89	73	0.559	0.006	92	66	0.597	0.006	0	4	0.515	0.030	37	54	0.515	0.007	40	41	0.525	0.008	14	20	0.535	0.011	17	13	0.540	0.011	6	2	0.490	0.027	5	3
chrI	202966	G	C	20	16	0.547	0.013	0	1	0.500	0.148	9	12	0.509	0.020	95	71	0.559	0.006	92	62	0.598	0.006	5	4	0.518	0.030	43	52	0.516	0.007	33	38	0.527	0.008	21	23	0.536	0.011	24	13	0.539	0.011	1	2	0.490	0.027	4	2
chrI	203074	A	G	16	15	0.547	0.013	0	0	0.500	0.148	12	7	0.509	0.020	95	73	0.559	0.006	99	75	0.598	0.006	5	4	0.518	0.030	45	59	0.516	0.007	45	55	0.527	0.008	15	27	0.536	0.011	24	16	0.539	0.011	3	0	0.490	0.027	0	5
chrI	203105	A	G	13	11	0.547	0.013	0	0	0.500	0.148	13	7	0.509	0.020	93	80	0.559	0.006	89	81	0.598	0.006	4	3	0.518	0.030	39	61	0.516	0.007	40	49	0.527	0.008	13	24	0.536	0.011	18	18	0.539	0.011	4	1	0.490	0.027	2	8
chrI	203111	C	T	14	10	0.547	0.013	0	0	0.500	0.148	13	7	0.509	0.020	92	80	0.559	0.006	87	81	0.598	0.006	4	3	0.518	0.030	40	62	0.516	0.007	45	50	0.527	0.008	14	24	0.536	0.011	16	18	0.539	0.011	4	1	0.490	0.027	2	8
chrI	203180	T	C	8	9	0.547	0.014	0	0	0.500	0.148	7	6	0.509	0.020	75	76	0.559	0.006	85	75	0.597	0.006	1	5	0.519	0.031	27	41	0.516	0.007	31	37	0.526	0.008	14	16	0.535	0.011	7	15	0.542	0.012	2	4	0.495	0.028	1	4
chrI	203214	G	C	2	9	0.548	0.014	0	0	0.500	0.155	6	2	0.508	0.020	80	87	0.559	0.006	94	69	0.596	0.006	2	5	0.520	0.031	29	28	0.517	0.007	23	28	0.525	0.008	9	17	0.536	0.011	8	11	0.542	0.012	0	4	0.495	0.028	1	0
chrI	203215	C	T	2	9	0.548	0.014	0	0	0.500	0.155	6	2	0.508	0.020	80	87	0.559	0.006	94	69	0.596	0.006	2	5	0.520	0.031	29	28	0.517	0.007	23	28	0.525	0.008	9	17	0.536	0.011	8	11	0.542	0.012	0	4	0.495	0.028	1	0
chrI	203238	T	A	0	9	0.548	0.014	2	0	0.500	0.155	3	2	0.508	0.020	92	101	0.559	0.006	105	90	0.596	0.006	6	0	0.520	0.031	32	28	0.517	0.007	21	30	0.525	0.008	7	17	0.536	0.011	9	11	0.542	0.012	1	4	0.495	0.028	1	0
chrI	203300	T	C	1	9	0.545	0.014	2	0	0.500	0.155	4	3	0.509	0.020	88	78	0.560	0.006	76	81	0.597	0.006	2	2	0.520	0.031	29	41	0.519	0.007	25	27	0.525	0.008	6	16	0.535	0.011	16	13	0.542	0.012	2	1	0.493	0.028	2	0
chrI	203458	C	T	8	12	0.545	0.014	0	0	0.500	0.155	4	0	0.509	0.020	72	59	0.561	0.006	78	57	0.598	0.006	1	0	0.519	0.031	44	40	0.518	0.007	37	25	0.526	0.008	19	5	0.535	0.011	22	14	0.542	0.012	6	4	0.493	0.028	6	0
chrI	203461	G	A	8	12	0.545	0.014	0	0	0.500	0.155	4	0	0.509	0.020	72	59	0.561	0.006	78	57	0.598	0.006	1	0	0.519	0.031	44	40	0.518	0.007	37	25	0.526	0.008	19	5	0.535	0.011	22	14	0.542	0.012	6	4	0.493	0.028	6	0
chrI	203494	C	T	8	11	0.545	0.014	0	0	0.500	0.155	6	0	0.509	0.020	83	62	0.561	0.006	76	76	0.598	0.006	2	0	0.519	0.031	46	24	0.518	0.007	34	20	0.526	0.008	18	3	0.535	0.011	24	9	0.542	0.012	5	0	0.493	0.028	5	0
chrI	203912	A	T	26	44	0.545	0.014	0	2	0.500	0.155	20	33	0.509	0.020	103	155	0.561	0.006	108	143	0.597	0.006	7	20	0.518	0.031	72	181	0.517	0.007	86	143	0.527	0.008	41	84	0.539	0.012	22	72	0.543	0.012	8	29	0.495	0.028	8	8
chrI	203922	A	G	27	42	0.545	0.014	0	2	0.500	0.155	25	32	0.509	0.020	100	160	0.561	0.006	101	145	0.597	0.006	8	20	0.518	0.031	72	174	0.517	0.007	85	145	0.527	0.008	41	85	0.539	0.012	26	71	0.543	0.012	9	27	0.495	0.028	8	6
chrI	203973	G	A	26	47	0.545	0.014	0	5	0.500	0.155	20	28	0.509	0.020	107	157	0.561	0.006	99	153	0.597	0.006	8	30	0.517	0.031	82	202	0.517	0.007	79	147	0.527	0.008	43	82	0.539	0.012	32	78	0.543	0.012	17	30	0.495	0.028	7	14
chrI	203984	G	A	31	56	0.545	0.014	0	6	0.500	0.155	21	29	0.509	0.020	114	181	0.561	0.006	117	177	0.597	0.006	10	30	0.517	0.031	101	220	0.517	0.007	87	163	0.527	0.008	50	92	0.539	0.012	45	88	0.543	0.012	19	33	0.495	0.028	7	15
chrI	204012	A	G	29	59	0.545	0.014	0	5	0.500	0.155	19	24	0.509	0.020	117	166	0.561	0.006	123	170	0.597	0.006	13	30	0.517	0.031	95	218	0.517	0.007	74	153	0.527	0.008	46	84	0.539	0.012	42	87	0.543	0.012	16	26	0.495	0.028	5	11
chrI	204023	C	T	28	60	0.545	0.014	0	5	0.500	0.155	17	21	0.509	0.020	107	154	0.561	0.006	119	164	0.597	0.006	12	31	0.517	0.031	93	208	0.517	0.007	72	143	0.527	0.008	46	80	0.539	0.012	42	84	0.543	0.012	17	27	0.495	0.028	4	11
chrI	204029	T	C	31	64	0.545	0.014	2	5	0.500	0.155	18	23	0.509	0.020	122	153	0.561	0.006	125	163	0.597	0.006	15	28	0.517	0.031	106	215	0.517	0.007	78	143	0.527	0.008	54	93	0.539	0.012	48	87	0.543	0.012	21	27	0.495	0.028	5	11
chrI	204035	C	T	28	55	0.545	0.014	2	3	0.500	0.155	14	19	0.509	0.020	105	118	0.561	0.006	122	130	0.597	0.006	17	25	0.517	0.031	101	190	0.517	0.007	69	124	0.527	0.008	50	85	0.539	0.012	44	74	0.543	0.012	18	20	0.495	0.028	4	9
chrI	204041	C	A	25	45	0.545	0.014	2	2	0.500	0.155	14	14	0.509	0.020	92	87	0.561	0.006	119	93	0.597	0.006	21	21	0.517	0.031	104	163	0.517	0.007	69	99	0.527	0.008	50	66	0.539	0.012	49	62	0.543	0.012	16	13	0.495	0.028	4	7
chrI	204043	A	T	25	45	0.545	0.014	2	2	0.500	0.155	14	14	0.509	0.020	92	87	0.561	0.006	119	93	0.597	0.006	21	21	0.517	0.031	104	163	0.517	0.007	69	99	0.527	0.008	50	66	0.539	0.012	49	62	0.543	0.012	16	13	0.495	0.028	4	7
chrI	204047	T	C	25	45	0.545	0.014	2	2	0.500	0.155	14	14	0.509	0.020	92	87	0.561	0.006	119	93	0.597	0.006	21	21	0.517	0.031	104	163	0.517	0.007	69	99	0.527	0.008	50	66	0.539	0.012	49	62	0.543	0.012	16	13	0.495	0.028	4	7
chrI	204050	T	C	25	45	0.545	0.014	2	2	0.500	0.155	14	14	0.509	0.020	92	87	0.561	0.006	119	93	0.597	0.006	21	21	0.517	0.031	104	163	0.517	0.007	69	99	0.527	0.008	50	66	0.539	0.012	49	62	0.543	0.012	16	13	0.495	0.028	4	7
chrI	204071	G	A	27	71	0.545	0.014	2	4	0.500	0.155	22	25	0.509	0.020	96	95	0.561	0.006	130	110	0.597	0.006	22	27	0.517	0.031	118	214	0.517	0.007	73	121	0.527	0.008	51	83	0.539	0.012	45	89	0.543	0.012	16	14	0.495	0.028	3	11
chrI	204074	C	T	27	71	0.545	0.014	2	4	0.500	0.155	22	25	0.509	0.020	96	95	0.561	0.006	130	110	0.597	0.006	22	27	0.517	0.031	118	214	0.517	0.007	73	121	0.527	0.008	51	83	0.539	0.012	45	89	0.543	0.012	16	14	0.495	0.028	3	11
chrI	204113	T	G	29	70	0.545	0.014	4	4	0.500	0.155	32	29	0.509	0.020	129	76	0.561	0.006	139	95	0.597	0.006	24	26	0.517	0.031	130	176	0.517	0.007	97	128	0.527	0.008	59	78	0.539	0.012	51	91	0.543	0.012	14	22	0.495	0.028	9	14
chrI	204116	A	T	29	70	0.545	0.014	4	4	0.500	0.155	32	29	0.509	0.020	129	76	0.561	0.006	139	95	0.597	0.006	24	26	0.517	0.031	130	176	0.517	0.007	97	128	0.527	0.008	59	78	0.539	0.012	51	91	0.543	0.012	14	22	0.495	0.028	9	14
chrI	204125	C	A	29	53	0.545	0.014	4	3	0.500	0.155	31	21	0.509	0.020	124	62	0.561	0.006	131	81	0.597	0.006	21	17	0.517	0.031	117	137	0.517	0.007	93	90	0.527	0.008	55	59	0.539	0.012	44	70	0.543	0.012	12	19	0.495	0.028	9	11
chrI	204126	A	G	29	53	0.545	0.014	4	3	0.500	0.155	31	21	0.509	0.020	124	62	0.561	0.006	131	81	0.597	0.006	21	17	0.517	0.031	117	137	0.517	0.007	93	90	0.527	0.008	55	59	0.539	0.012	44	70	0.543	0.012	12	19	0.495	0.028	9	11
chrI	204129	G	A	29	53	0.545	0.014	4	3	0.500	0.155	31	21	0.509	0.020	124	62	0.561	0.006	131	81	0.597	0.006	21	17	0.517	0.031	117	137	0.517	0.007	93	90	0.527	0.008	55	59	0.539	0.012	44	70	0.543	0.012	12	19	0.495	0.028	9	11
chrI	204131	A	C	29	53	0.545	0.014	4	3	0.500	0.155	31	21	0.509	0.020	124	62	0.561	0.006	131	81	0.597	0.006	21	17	0.517	0.031	117	137	0.517	0.007	93	90	0.527	0.008	55	59	0.539	0.012	44	70	0.543	0.012	12	19	0.495	0.028	9	11
chrI	204146	A	G	23	55	0.545	0.014	3	2	0.500	0.155	33	14	0.509	0.020	116	70	0.561	0.006	128	85	0.597	0.006	25	17	0.517	0.031	120	126	0.517	0.007	86	90	0.527	0.008	60	62	0.539	0.012	39	75	0.543	0.012	13	16	0.495	0.028	9	15
chrI	204149	G	A	23	55	0.545	0.014	3	2	0.500	0.155	33	14	0.509	0.020	116	70	0.561	0.006	128	85	0.597	0.006	25	17	0.517	0.031	120	126	0.517	0.007	86	90	0.527	0.008	60	62	0.539	0.012	39	75	0.543	0.012	13	16	0.495	0.028	9	15
chrI	204155	C	G	28	53	0.545	0.014	3	2	0.500	0.155	32	14	0.509	0.020	130	70	0.561	0.006	130	85	0.597	0.006	26	16	0.517	0.031	142	122	0.517	0.007	100	88	0.527	0.008	61	62	0.539	0.012	44	73	0.543	0.012	16	14	0.495	0.028	10	14
chrI	204167	C	T	27	43	0.545	0.014	3	2	0.500	0.155	30	13	0.509	0.020	131	61	0.561	0.006	115	77	0.597	0.006	22	14	0.517	0.031	140	110	0.517	0.007	103	77	0.527	0.008	60	56	0.539	0.012	38	59	0.543	0.012	13	13	0.495	0.028	8	12
chrI	204959	C	G	0	0	0.546	0.014	0	0	0.500	0.155	0	0	0.508	0.020	0	5	0.560	0.006	0	3	0.594	0.006	0	0	0.518	0.031	0	0	0.516	0.007	0	0	0.526	0.008	0	0	0.537	0.012	0	0	0.543	0.012	0	0	0.492	0.029	0	0
chrI	205050	C	A	0	0	0.546	0.014	0	0	0.500	0.155	0	0	0.508	0.020	0	7	0.560	0.006	0	5	0.594	0.006	0	0	0.518	0.031	0	0	0.516	0.007	0	0	0.526	0.008	0	0	0.537	0.012	1	0	0.543	0.012	0	0	0.492	0.029	0	0
chrI	205313	A	G	0	0	0.547	0.014	0	0	0.500	0.155	0	0	0.510	0.020	0	2	0.560	0.006	0	0	0.590	0.006	0	0	0.516	0.032	0	2	0.512	0.007	0	0	0.526	0.008	0	0	0.537	0.012	0	0	0.548	0.012	0	0	0.488	0.029	0	0
chrI	205499	C	G	0	0	0.550	0.014	0	0	0.500	0.155	0	0	0.510	0.021	0	1	0.562	0.007	0	0	0.593	0.006	0	0	0.516	0.032	0	2	0.517	0.007	0	1	0.524	0.008	0	2	0.536	0.012	0	1	0.546	0.012	0	0	0.488	0.029	0	0
chrI	205519	C	A	0	0	0.550	0.014	0	0	0.500	0.155	0	0	0.510	0.021	0	2	0.562	0.007	0	1	0.593	0.006	0	0	0.516	0.032	0	4	0.517	0.007	0	2	0.524	0.008	0	2	0.536	0.012	0	1	0.546	0.012	0	0	0.488	0.029	0	0
chrI	205787	T	C	20	27	0.551	0.014	2	0	0.500	0.155	9	14	0.511	0.021	67	13	0.565	0.007	69	17	0.594	0.007	11	6	0.515	0.032	84	51	0.515	0.007	64	47	0.525	0.008	40	32	0.540	0.012	33	35	0.548	0.012	7	4	0.489	0.030	9	4
chrI	205811	C	T	21	30	0.551	0.014	2	0	0.500	0.155	11	16	0.511	0.021	79	29	0.565	0.007	81	29	0.594	0.007	13	7	0.515	0.032	90	68	0.515	0.007	67	60	0.525	0.008	39	35	0.540	0.012	35	38	0.548	0.012	10	4	0.489	0.030	10	4
chrI	205829	T	C	21	31	0.551	0.014	2	0	0.500	0.155	11	16	0.511	0.021	77	29	0.565	0.007	86	31	0.594	0.007	15	7	0.515	0.032	93	76	0.515	0.007	75	64	0.525	0.008	50	38	0.540	0.012	35	40	0.548	0.012	9	4	0.489	0.030	9	3
chrI	205835	C	T	20	29	0.551	0.014	2	0	0.500	0.155	11	15	0.511	0.021	81	29	0.565	0.007	83	30	0.594	0.007	14	8	0.515	0.032	90	77	0.515	0.007	76	64	0.525	0.008	50	38	0.540	0.012	32	41	0.548	0.012	7	6	0.489	0.030	7	4
chrI	205886	T	C	19	13	0.551	0.014	1	0	0.500	0.155	11	11	0.511	0.021	103	24	0.565	0.007	93	22	0.594	0.007	13	4	0.515	0.032	88	60	0.515	0.007	80	52	0.525	0.008	47	27	0.540	0.012	27	22	0.548	0.012	8	4	0.489	0.030	8	2
chrI	206126	T	C	0	18	0.551	0.014	0	0	0.500	0.156	0	9	0.507	0.021	0	35	0.564	0.007	0	34	0.592	0.007	0	6	0.517	0.033	0	61	0.513	0.007	0	50	0.522	0.008	0	34	0.537	0.012	0	25	0.548	0.012	0	2	0.485	0.030	0	3
chrI	206129	A	C	0	18	0.551	0.014	0	0	0.500	0.156	0	9	0.507	0.021	0	35	0.564	0.007	0	34	0.592	0.007	0	6	0.517	0.033	0	61	0.513	0.007	0	50	0.522	0.008	0	34	0.537	0.012	0	25	0.548	0.012	0	2	0.485	0.030	0	3
chrI	206132	G	T	0	18	0.551	0.014	0	0	0.500	0.156	0	9	0.507	0.021	0	35	0.564	0.007	0	34	0.592	0.007	0	6	0.517	0.033	0	61	0.513	0.007	0	50	0.522	0.008	0	34	0.537	0.012	0	25	0.548	0.012	0	2	0.485	0.030	0	3
chrI	206144	C	T	1	15	0.551	0.014	0	0	0.500	0.156	0	7	0.507	0.021	0	34	0.564	0.007	0	25	0.592	0.007	0	4	0.517	0.033	1	59	0.513	0.007	3	43	0.522	0.008	1	34	0.537	0.012	2	26	0.548	0.012	0	1	0.485	0.030	0	4
chrI	206177	G	C	0	15	0.551	0.014	0	0	0.500	0.156	0	7	0.507	0.021	0	23	0.564	0.007	0	22	0.592	0.007	0	3	0.517	0.033	0	56	0.513	0.007	0	47	0.522	0.008	0	31	0.537	0.012	0	26	0.548	0.012	0	1	0.485	0.030	0	4
chrI	206178	C	A	0	15	0.551	0.014	0	0	0.500	0.156	0	7	0.507	0.021	0	23	0.564	0.007	0	22	0.592	0.007	0	3	0.517	0.033	0	56	0.513	0.007	0	47	0.522	0.008	0	31	0.537	0.012	0	26	0.548	0.012	0	1	0.485	0.030	0	4
chrI	206179	A	C	0	15	0.551	0.014	0	0	0.500	0.156	0	7	0.507	0.021	0	23	0.564	0.007	0	22	0.592	0.007	0	3	0.517	0.033	0	56	0.513	0.007	0	47	0.522	0.008	0	31	0.537	0.012	0	26	0.548	0.012	0	1	0.485	0.030	0	4
chrI	206580	T	A	30	10	0.545	0.015	0	2	0.500	0.156	5	4	0.500	0.022	110	77	0.563	0.007	91	61	0.591	0.007	5	7	0.525	0.034	59	69	0.511	0.008	49	47	0.523	0.009	34	22	0.532	0.012	37	17	0.542	0.013	6	2	0.485	0.031	7	4
chrI	206785	T	A	16	13	0.545	0.015	0	0	0.500	0.156	13	3	0.500	0.022	112	13	0.563	0.007	100	10	0.593	0.007	3	0	0.525	0.034	66	32	0.511	0.008	41	20	0.524	0.009	25	19	0.533	0.012	11	10	0.541	0.013	1	2	0.485	0.031	7	4
chrI	206799	T	G	10	12	0.545	0.015	0	0	0.500	0.156	11	2	0.500	0.022	102	11	0.563	0.007	83	7	0.593	0.007	2	0	0.525	0.034	51	33	0.511	0.008	31	17	0.524	0.009	16	14	0.533	0.012	17	7	0.541	0.013	2	1	0.485	0.031	5	3
chrI	210818	A	T	0	14	0.523	0.017	0	0	0.500	0.183	0	3	0.501	0.024	0	73	0.571	0.008	0	67	0.582	0.008	0	0	0.524	0.041	0	25	0.498	0.009	0	24	0.523	0.010	0	4	0.529	0.014	0	17	0.545	0.015	0	0	0.498	0.035	0	2
chrI	211019	T	C	0	6	0.523	0.017	0	2	0.500	0.183	0	0	0.500	0.024	0	50	0.572	0.008	0	33	0.580	0.008	0	0	0.521	0.041	0	26	0.495	0.009	0	19	0.520	0.010	0	4	0.528	0.014	0	9	0.549	0.015	0	2	0.481	0.035	0	1
chrI	220328	C	G	18	18	0.472	0.027	0	0	0.500	0.361	7	7	0.488	0.040	42	7	0.572	0.014	41	2	0.608	0.013	7	0	0.492	0.074	41	60	0.498	0.016	34	35	0.517	0.017	22	26	0.508	0.024	20	20	0.528	0.024	8	6	0.491	0.058	1	3
chrI	221690	T	C	4	8	0.472	0.028	0	1	0.500	0.361	0	0	0.481	0.040	0	0	0.573	0.014	0	0	0.604	0.014	0	0	0.492	0.074	37	36	0.497	0.016	28	13	0.518	0.017	11	8	0.507	0.025	8	11	0.527	0.024	0	0	0.490	0.060	0	1
chrI	227707	A	C	6	4	0.505	0.054	0	0	0.500	0.354	2	6	0.512	0.080	39	0	0.588	0.038	40	2	0.680	0.035	0	2	0.424	0.150	34	4	0.506	0.026	9	4	0.574	0.030	11	5	0.561	0.037	3	3	0.559	0.043	0	2	0.517	0.128	3	0
chrI	227771	A	T	26	2	0.505	0.054	2	0	0.500	0.354	7	7	0.512	0.080	53	2	0.588	0.038	59	0	0.680	0.035	0	4	0.424	0.150	84	2	0.506	0.026	44	4	0.574	0.030	21	7	0.561	0.037	22	2	0.559	0.043	0	0	0.517	0.128	4	0
chrII	85	A	T	12	10	0.481	0.024	0	1	0.500	0.208	10	0	0.428	0.035	27	2	0.517	0.010	26	8	0.538	0.010	0	0	0.460	0.062	43	118	0.404	0.010	35	76	0.430	0.013	7	20	0.445	0.018	14	14	0.492	0.018	3	1	0.484	0.051	2	3
chrII	87	G	A	12	10	0.481	0.024	0	1	0.500	0.208	10	0	0.428	0.035	27	2	0.517	0.010	26	8	0.538	0.010	0	0	0.460	0.062	43	118	0.404	0.010	35	76	0.430	0.013	7	20	0.445	0.018	14	14	0.492	0.018	3	1	0.484	0.051	2	3
chrII	242	C	A	14	65	0.481	0.024	0	0	0.500	0.208	5	34	0.428	0.035	32	0	0.517	0.010	28	0	0.538	0.010	0	18	0.460	0.062	57	150	0.404	0.010	37	165	0.430	0.013	8	89	0.445	0.018	14	98	0.492	0.018	0	7	0.484	0.051	0	20
chrII	255	C	G	12	78	0.481	0.024	0	1	0.500	0.208	6	39	0.428	0.035	15	0	0.517	0.010	17	0	0.538	0.010	1	20	0.460	0.062	49	196	0.404	0.010	28	189	0.430	0.013	9	110	0.445	0.018	11	110	0.492	0.018	0	10	0.484	0.051	0	25
chrII	260	T	A	11	78	0.481	0.024	0	1	0.500	0.208	6	39	0.428	0.035	13	0	0.517	0.010	16	0	0.538	0.010	1	20	0.460	0.062	48	196	0.404	0.010	27	189	0.430	0.013	9	110	0.445	0.018	10	110	0.492	0.018	0	10	0.484	0.051	0	26
chrII	261	T	C	11	78	0.481	0.024	0	1	0.500	0.208	6	39	0.428	0.035	13	0	0.517	0.010	16	0	0.538	0.010	1	20	0.460	0.062	48	196	0.404	0.010	27	189	0.430	0.013	9	110	0.445	0.018	10	110	0.492	0.018	0	10	0.484	0.051	0	26
chrII	279	T	A	11	77	0.481	0.024	0	2	0.500	0.208	6	41	0.428	0.035	14	0	0.517	0.010	16	0	0.538	0.010	1	21	0.460	0.062	48	199	0.404	0.010	23	190	0.430	0.013	10	114	0.445	0.018	11	113	0.492	0.018	0	11	0.484	0.051	0	27
chrII	301	C	G	11	205	0.481	0.024	0	8	0.500	0.208	3	147	0.428	0.035	15	8	0.517	0.010	17	15	0.538	0.010	0	80	0.460	0.062	48	529	0.404	0.010	26	449	0.430	0.013	13	281	0.445	0.018	11	269	0.492	0.018	0	38	0.484	0.051	0	77
chrII	305	T	C	11	205	0.481	0.024	0	8	0.500	0.208	3	147	0.428	0.035	15	8	0.517	0.010	17	15	0.538	0.010	0	80	0.460	0.062	48	529	0.404	0.010	26	449	0.430	0.013	13	281	0.445	0.018	11	269	0.492	0.018	0	38	0.484	0.051	0	77
chrII	317	A	G	13	205	0.481	0.024	0	8	0.500	0.208	4	145	0.428	0.035	13	8	0.517	0.010	15	15	0.538	0.010	0	79	0.460	0.062	56	525	0.404	0.010	38	449	0.430	0.013	16	280	0.445	0.018	14	268	0.492	0.018	1	38	0.484	0.051	0	77
chrII	330	A	T	15	324	0.481	0.024	0	24	0.500	0.208	7	232	0.428	0.035	12	45	0.517	0.010	16	41	0.538	0.010	0	122	0.460	0.062	56	866	0.404	0.010	43	682	0.430	0.013	20	425	0.445	0.018	19	437	0.492	0.018	1	82	0.484	0.051	0	102
chrII	332	C	T	15	324	0.481	0.024	0	24	0.500	0.208	7	232	0.428	0.035	12	45	0.517	0.010	16	41	0.538	0.010	0	122	0.460	0.062	56	866	0.404	0.010	43	682	0.430	0.013	20	425	0.445	0.018	19	437	0.492	0.018	1	82	0.484	0.051	0	102
chrII	334	A	G	15	324	0.481	0.024	0	24	0.500	0.208	7	232	0.428	0.035	12	45	0.517	0.010	16	41	0.538	0.010	0	122	0.460	0.062	56	866	0.404	0.010	43	682	0.430	0.013	20	425	0.445	0.018	19	437	0.492	0.018	1	82	0.484	0.051	0	102
chrII	356	T	C	16	383	0.481	0.024	0	35	0.500	0.208	5	269	0.428	0.035	12	68	0.517	0.010	16	73	0.538	0.010	0	147	0.460	0.062	50	1007	0.404	0.010	51	828	0.430	0.013	19	513	0.445	0.018	21	528	0.492	0.018	3	109	0.484	0.051	2	122
chrII	358	C	T	16	383	0.481	0.024	0	35	0.500	0.208	5	269	0.428	0.035	12	68	0.517	0.010	16	73	0.538	0.010	0	147	0.460	0.062	50	1007	0.404	0.010	51	828	0.430	0.013	19	513	0.445	0.018	21	528	0.492	0.018	3	109	0.484	0.051	2	122
chrII	376	T	C	19	452	0.481	0.024	0	46	0.500	0.208	5	309	0.428	0.035	19	75	0.517	0.010	21	75	0.538	0.010	0	183	0.460	0.062	55	1176	0.404	0.010	57	957	0.430	0.013	21	610	0.445	0.018	19	613	0.492	0.018	4	135	0.484	0.051	2	141
chrII	400	C	T	31	461	0.481	0.024	2	59	0.500	0.208	14	328	0.428	0.035	44	96	0.517	0.010	46	85	0.538	0.010	2	195	0.460	0.062	89	1122	0.404	0.010	83	889	0.430	0.013	36	591	0.445	0.018	41	604	0.492	0.018	8	176	0.484	0.051	15	149
chrII	430	G	A	29	295	0.481	0.024	2	36	0.500	0.208	9	192	0.428	0.035	48	53	0.517	0.010	47	44	0.538	0.010	1	128	0.460	0.062	70	696	0.404	0.010	77	589	0.430	0.013	38	386	0.445	0.018	28	402	0.492	0.018	8	121	0.484	0.051	13	100
chrII	433	T	C	29	295	0.481	0.024	2	36	0.500	0.208	9	192	0.428	0.035	48	53	0.517	0.010	47	44	0.538	0.010	1	128	0.460	0.062	70	696	0.404	0.010	77	589	0.430	0.013	38	386	0.445	0.018	28	402	0.492	0.018	8	121	0.484	0.051	13	100
chrII	457	C	T	28	140	0.481	0.024	4	12	0.500	0.208	16	105	0.428	0.035	47	13	0.517	0.010	49	18	0.538	0.010	3	60	0.460	0.062	81	329	0.404	0.010	85	268	0.430	0.013	38	172	0.445	0.018	28	212	0.492	0.018	14	63	0.484	0.051	16	54
chrII	465	T	C	25	46	0.481	0.024	0	4	0.500	0.208	15	27	0.428	0.035	47	0	0.517	0.010	48	2	0.538	0.010	0	19	0.460	0.062	71	69	0.404	0.010	77	72	0.430	0.013	33	47	0.445	0.018	25	50	0.492	0.018	9	20	0.484	0.051	14	20
chrII	466	C	T	25	46	0.481	0.024	0	4	0.500	0.208	15	27	0.428	0.035	47	0	0.517	0.010	48	2	0.538	0.010	0	19	0.460	0.062	71	69	0.404	0.010	77	72	0.430	0.013	33	47	0.445	0.018	25	50	0.492	0.018	9	20	0.484	0.051	14	20
chrII	541	C	G	15	62	0.481	0.024	0	0	0.500	0.208	10	9	0.428	0.035	14	0	0.517	0.010	6	0	0.538	0.010	0	1	0.460	0.062	42	244	0.404	0.010	54	146	0.430	0.013	26	68	0.445	0.018	20	63	0.492	0.018	3	1	0.484	0.051	5	7
chrII	547	T	A	15	62	0.481	0.024	0	0	0.500	0.208	10	9	0.428	0.035	14	0	0.517	0.010	6	0	0.538	0.010	0	1	0.460	0.062	42	244	0.404	0.010	54	146	0.430	0.013	26	68	0.445	0.018	20	63	0.492	0.018	3	1	0.484	0.051	5	7
chrII	549	C	G	15	62	0.481	0.024	0	0	0.500	0.208	10	9	0.428	0.035	14	0	0.517	0.010	6	0	0.538	0.010	0	1	0.460	0.062	42	244	0.404	0.010	54	146	0.430	0.013	26	68	0.445	0.018	20	63	0.492	0.018	3	1	0.484	0.051	5	7
chrII	564	C	G	14	84	0.481	0.024	0	1	0.500	0.208	8	11	0.428	0.035	15	0	0.517	0.010	8	0	0.538	0.010	0	2	0.460	0.062	49	344	0.404	0.010	52	210	0.430	0.013	27	105	0.445	0.018	20	86	0.492	0.018	1	1	0.484	0.051	6	12
chrII	615	G	A	12	71	0.481	0.024	0	1	0.500	0.208	3	12	0.428	0.035	15	0	0.517	0.010	15	0	0.538	0.010	0	5	0.460	0.062	35	375	0.404	0.010	25	241	0.430	0.013	15	115	0.445	0.018	7	68	0.492	0.018	1	2	0.484	0.051	2	6
chrII	619	T	C	12	71	0.481	0.024	0	1	0.500	0.208	3	12	0.428	0.035	15	0	0.517	0.010	15	0	0.538	0.010	0	5	0.460	0.062	35	375	0.404	0.010	25	241	0.430	0.013	15	115	0.445	0.018	7	68	0.492	0.018	1	2	0.484	0.051	2	6
chrII	628	T	C	18	64	0.481	0.024	0	1	0.500	0.207	2	10	0.428	0.035	17	0	0.517	0.010	16	0	0.538	0.010	0	6	0.460	0.062	57	354	0.404	0.010	31	233	0.430	0.013	21	103	0.445	0.018	6	67	0.492	0.018	1	2	0.484	0.051	2	6
chrII	639	A	G	10	57	0.481	0.024	0	1	0.500	0.207	0	7	0.428	0.035	17	1	0.517	0.010	16	1	0.538	0.010	0	5	0.460	0.062	31	325	0.404	0.010	19	212	0.430	0.013	10	100	0.445	0.018	6	57	0.492	0.018	1	1	0.484	0.051	1	6
chrII	644	C	T	8	47	0.481	0.024	0	0	0.500	0.207	0	4	0.428	0.035	16	1	0.517	0.010	15	1	0.538	0.010	0	4	0.460	0.062	27	281	0.404	0.010	19	184	0.430	0.013	9	88	0.445	0.018	3	46	0.492	0.018	1	1	0.484	0.051	0	5
chrII	657	T	C	10	38	0.481	0.024	0	0	0.500	0.207	0	4	0.428	0.035	14	1	0.517	0.010	15	1	0.538	0.010	0	4	0.460	0.062	39	225	0.404	0.010	24	149	0.430	0.013	15	61	0.445	0.018	3	38	0.492	0.018	1	1	0.484	0.051	0	4
chrII	673	G	A	6	34	0.481	0.024	0	0	0.500	0.207	0	4	0.428	0.035	14	2	0.517	0.010	16	1	0.538	0.010	0	3	0.460	0.062	23	221	0.404	0.010	16	142	0.430	0.013	4	56	0.445	0.018	2	35	0.492	0.018	1	1	0.484	0.051	0	2
chrII	700	C	T	2	7	0.481	0.024	0	0	0.500	0.207	0	1	0.428	0.035	16	2	0.517	0.010	18	0	0.538	0.010	0	0	0.460	0.062	12	70	0.404	0.010	6	45	0.430	0.013	2	13	0.445	0.018	0	7	0.492	0.018	0	0	0.484	0.051	0	1
chrII	728	C	T	0	4	0.481	0.024	0	0	0.500	0.207	0	0	0.428	0.035	18	2	0.517	0.010	17	1	0.538	0.010	0	0	0.460	0.062	14	36	0.404	0.010	7	25	0.430	0.013	1	4	0.445	0.018	0	4	0.492	0.018	0	0	0.484	0.051	0	0
chrII	730	A	C	0	4	0.481	0.024	0	0	0.500	0.207	0	0	0.428	0.035	18	2	0.517	0.010	17	1	0.538	0.010	0	0	0.460	0.062	14	36	0.404	0.010	7	25	0.430	0.013	1	4	0.445	0.018	0	4	0.492	0.018	0	0	0.484	0.051	0	0
chrII	732	C	G	0	4	0.481	0.024	0	0	0.500	0.207	0	0	0.428	0.035	18	2	0.517	0.010	17	1	0.538	0.010	0	0	0.460	0.062	14	36	0.404	0.010	7	25	0.430	0.013	1	4	0.445	0.018	0	4	0.492	0.018	0	0	0.484	0.051	0	0
chrII	745	T	C	0	4	0.481	0.024	0	0	0.500	0.207	0	0	0.428	0.035	22	2	0.517	0.010	20	1	0.538	0.010	0	0	0.460	0.062	14	33	0.404	0.010	6	21	0.430	0.013	1	5	0.445	0.018	0	4	0.492	0.018	0	0	0.484	0.051	0	0
chrII	748	C	T	0	4	0.481	0.024	0	0	0.500	0.207	0	0	0.428	0.035	22	2	0.517	0.010	20	1	0.538	0.010	0	0	0.460	0.062	14	33	0.404	0.010	6	21	0.430	0.013	1	5	0.445	0.018	0	4	0.492	0.018	0	0	0.484	0.051	0	0
chrII	972	G	A	7	11	0.481	0.023	1	0	0.500	0.207	2	0	0.428	0.035	25	25	0.517	0.010	25	22	0.538	0.010	0	0	0.460	0.062	34	55	0.404	0.010	35	40	0.430	0.013	13	15	0.445	0.018	13	7	0.492	0.018	0	1	0.484	0.051	2	0
chrII	991	C	T	10	19	0.481	0.023	1	1	0.500	0.207	6	2	0.428	0.035	22	24	0.517	0.010	24	27	0.538	0.010	1	0	0.460	0.062	42	85	0.404	0.010	44	60	0.430	0.013	22	29	0.445	0.018	17	19	0.492	0.018	0	2	0.484	0.051	2	3
chrII	998	T	C	14	24	0.481	0.023	1	2	0.500	0.207	7	2	0.428	0.035	33	23	0.517	0.010	29	27	0.538	0.010	1	2	0.460	0.062	47	98	0.404	0.010	47	69	0.430	0.013	30	36	0.445	0.018	20	25	0.492	0.018	0	2	0.484	0.051	4	5
chrII	1014	T	C	14	32	0.481	0.023	1	2	0.500	0.207	8	3	0.428	0.035	40	25	0.517	0.010	32	31	0.538	0.010	1	2	0.460	0.062	55	104	0.404	0.010	54	75	0.430	0.013	32	40	0.445	0.018	23	28	0.492	0.018	0	2	0.484	0.051	5	5
chrII	1372	G	C	16	31	0.481	0.023	0	0	0.500	0.207	6	6	0.428	0.035	54	167	0.517	0.010	52	151	0.538	0.010	6	3	0.460	0.062	75	251	0.404	0.010	60	194	0.430	0.013	34	57	0.445	0.018	34	43	0.492	0.018	4	0	0.484	0.051	5	2
chrII	1574	G	A	36	777	0.481	0.023	1	108	0.500	0.207	28	582	0.428	0.035	106	1270	0.517	0.010	78	1228	0.538	0.010	11	361	0.460	0.062	131	2089	0.404	0.010	115	1594	0.430	0.013	68	1030	0.446	0.018	72	1199	0.492	0.018	9	281	0.484	0.051	15	232
chrII	1675	A	G	48	216	0.481	0.023	0	18	0.500	0.207	43	146	0.428	0.035	106	16	0.517	0.010	95	27	0.538	0.010	15	100	0.460	0.062	106	617	0.404	0.010	85	471	0.430	0.013	51	292	0.446	0.018	59	319	0.492	0.018	5	57	0.484	0.051	5	57
chrII	2539	A	T	1	2	0.482	0.023	0	0	0.500	0.207	0	0	0.428	0.035	12	1	0.517	0.010	13	1	0.538	0.010	0	0	0.461	0.062	5	7	0.405	0.010	0	2	0.431	0.013	2	3	0.446	0.018	0	0	0.492	0.018	0	0	0.484	0.050	0	0
chrII	5983	C	G	68	0	0.478	0.022	5	0	0.500	0.206	28	0	0.429	0.034	117	0	0.508	0.009	167	0	0.540	0.009	7	27	0.456	0.057	254	0	0.408	0.010	198	2	0.441	0.012	96	0	0.445	0.017	107	0	0.505	0.017	15	0	0.485	0.050	17	0
chrII	6116	T	A	52	39	0.478	0.022	3	5	0.500	0.206	18	14	0.429	0.034	78	43	0.508	0.009	122	36	0.540	0.009	15	21	0.456	0.057	162	185	0.408	0.010	176	139	0.441	0.012	69	71	0.445	0.017	74	57	0.505	0.017	10	13	0.485	0.050	14	7
chrII	6155	C	T	53	56	0.478	0.022	2	6	0.500	0.206	22	27	0.429	0.034	95	90	0.508	0.009	132	97	0.540	0.009	12	20	0.456	0.057	190	218	0.408	0.010	189	167	0.441	0.012	69	80	0.445	0.017	86	75	0.505	0.017	12	13	0.485	0.050	13	13
chrII	6157	T	C	53	56	0.478	0.022	2	6	0.500	0.206	22	27	0.429	0.034	95	90	0.508	0.009	132	97	0.540	0.009	12	20	0.456	0.057	190	218	0.408	0.010	189	167	0.441	0.012	69	80	0.445	0.017	86	75	0.505	0.017	12	13	0.485	0.050	13	13
chrII	6258	C	T	59	99	0.478	0.022	4	6	0.500	0.206	36	74	0.429	0.034	95	144	0.508	0.009	94	125	0.540	0.009	15	30	0.456	0.057	164	332	0.408	0.010	121	222	0.441	0.012	46	116	0.445	0.017	69	157	0.505	0.017	11	22	0.485	0.050	16	20
chrII	6295	C	A	65	65	0.478	0.022	4	5	0.500	0.206	29	36	0.429	0.034	84	59	0.508	0.009	83	47	0.540	0.009	12	20	0.456	0.057	162	209	0.408	0.010	124	161	0.441	0.012	52	76	0.445	0.017	87	99	0.505	0.017	13	17	0.485	0.050	19	17
chrII	6326	T	C	55	55	0.478	0.022	3	2	0.500	0.206	27	27	0.429	0.034	75	41	0.508	0.009	85	30	0.540	0.009	9	11	0.456	0.057	144	146	0.408	0.010	104	126	0.441	0.012	44	57	0.445	0.017	83	71	0.505	0.017	10	18	0.485	0.050	16	13
chrII	6440	G	C	0	26	0.478	0.022	0	2	0.500	0.206	2	12	0.429	0.034	0	99	0.508	0.009	0	114	0.540	0.009	1	7	0.456	0.057	0	200	0.408	0.010	0	131	0.441	0.012	0	43	0.445	0.017	1	47	0.505	0.017	0	7	0.485	0.050	0	5
chrII	6831	T	C	53	32	0.478	0.022	0	4	0.500	0.206	31	14	0.429	0.034	92	80	0.508	0.009	97	77	0.540	0.009	15	3	0.456	0.057	144	162	0.408	0.010	73	129	0.441	0.012	47	58	0.445	0.017	54	64	0.505	0.017	20	9	0.485	0.050	15	4
chrII	6841	T	A	52	38	0.478	0.022	0	5	0.500	0.206	28	18	0.429	0.034	95	94	0.508	0.009	93	93	0.540	0.009	16	5	0.456	0.057	141	183	0.408	0.010	82	143	0.441	0.012	45	70	0.445	0.017	57	73	0.505	0.017	18	9	0.485	0.050	14	4
chrII	7044	C	T	28	16	0.478	0.022	2	0	0.500	0.206	11	10	0.429	0.034	255	142	0.508	0.009	251	114	0.540	0.009	9	2	0.456	0.057	179	75	0.408	0.010	101	53	0.441	0.012	61	33	0.445	0.017	48	29	0.505	0.017	6	5	0.485	0.050	9	3
chrII	7217	C	A	25	26	0.478	0.022	2	0	0.500	0.206	13	16	0.429	0.034	88	46	0.507	0.009	104	46	0.540	0.009	10	9	0.456	0.057	72	50	0.408	0.010	53	48	0.441	0.012	32	31	0.445	0.017	29	26	0.505	0.017	7	7	0.485	0.050	1	10
chrII	7273	A	G	39	48	0.478	0.022	2	6	0.500	0.206	29	40	0.429	0.034	138	122	0.507	0.009	130	130	0.540	0.009	13	21	0.456	0.057	90	139	0.408	0.010	60	105	0.441	0.012	42	89	0.445	0.017	43	65	0.505	0.017	8	15	0.485	0.050	4	22
chrII	7366	T	C	17	48	0.478	0.022	1	5	0.500	0.206	7	23	0.429	0.034	138	131	0.507	0.009	134	135	0.540	0.009	7	10	0.456	0.057	50	154	0.408	0.010	41	93	0.441	0.012	24	78	0.445	0.017	28	57	0.505	0.017	3	12	0.485	0.050	0	21
chrII	7387	G	A	11	33	0.478	0.022	0	4	0.500	0.206	8	9	0.429	0.034	104	75	0.507	0.009	109	80	0.540	0.009	2	5	0.456	0.057	40	95	0.408	0.010	38	53	0.441	0.012	21	40	0.445	0.017	28	31	0.505	0.017	3	8	0.485	0.050	0	10
chrII	7393	G	T	9	11	0.478	0.022	0	0	0.500	0.206	8	3	0.429	0.034	101	36	0.507	0.009	109	37	0.540	0.009	1	2	0.456	0.057	30	40	0.408	0.010	33	22	0.441	0.012	18	15	0.445	0.017	26	8	0.505	0.017	2	2	0.485	0.050	0	1
chrII	7396	T	C	9	11	0.478	0.022	0	0	0.500	0.206	8	3	0.429	0.034	101	36	0.507	0.009	109	37	0.540	0.009	1	2	0.456	0.057	30	40	0.408	0.010	33	22	0.441	0.012	18	15	0.445	0.017	26	8	0.505	0.017	2	2	0.485	0.050	0	1
chrII	7481	T	C	2	4	0.478	0.022	0	0	0.500	0.206	1	0	0.429	0.034	49	6	0.507	0.009	51	8	0.540	0.009	0	0	0.456	0.057	11	25	0.409	0.010	11	12	0.441	0.012	8	5	0.445	0.017	5	3	0.505	0.017	2	0	0.485	0.050	0	0
chrII	7549	T	C	2	8	0.478	0.022	0	0	0.500	0.206	1	1	0.429	0.034	31	21	0.507	0.009	31	14	0.540	0.009	0	0	0.456	0.057	20	34	0.409	0.010	12	17	0.441	0.012	5	6	0.445	0.017	4	3	0.505	0.017	0	2	0.485	0.050	0	1
chrII	8328	G	C	22	8	0.478	0.022	0	0	0.500	0.206	4	7	0.429	0.034	73	68	0.507	0.009	68	73	0.540	0.009	4	0	0.456	0.057	50	61	0.409	0.010	60	27	0.442	0.012	37	27	0.445	0.017	33	18	0.505	0.017	2	3	0.485	0.050	6	4
chrII	8331	C	T	22	8	0.478	0.022	0	0	0.500	0.206	4	7	0.429	0.034	73	68	0.507	0.009	68	73	0.540	0.009	4	0	0.456	0.057	50	61	0.409	0.010	60	27	0.442	0.012	37	27	0.445	0.017	33	18	0.505	0.017	2	3	0.485	0.050	6	4
chrII	8498	C	T	13	16	0.486	0.021	0	2	0.500	0.206	6	10	0.437	0.033	91	118	0.504	0.009	102	90	0.540	0.009	4	4	0.456	0.057	66	41	0.415	0.010	57	55	0.443	0.012	20	29	0.452	0.017	26	18	0.507	0.017	3	7	0.503	0.048	2	1
chrII	8651	G	C	14	27	0.486	0.021	0	0	0.500	0.206	15	6	0.437	0.033	64	87	0.504	0.009	67	83	0.540	0.009	1	1	0.456	0.057	69	57	0.415	0.010	51	46	0.443	0.012	15	28	0.452	0.017	33	27	0.507	0.017	6	2	0.503	0.048	5	5
chrII	9812	G	T	6	3	0.486	0.021	0	0	0.500	0.206	3	2	0.437	0.033	58	63	0.504	0.009	64	54	0.540	0.009	0	0	0.447	0.056	23	35	0.416	0.010	17	13	0.443	0.012	4	9	0.450	0.016	7	5	0.507	0.017	1	2	0.503	0.048	2	0
chrII	10621	C	T	5	3	0.486	0.021	0	0	0.500	0.206	1	0	0.437	0.033	75	91	0.503	0.009	67	63	0.540	0.009	2	0	0.447	0.056	18	21	0.415	0.010	18	22	0.443	0.012	9	7	0.450	0.016	3	5	0.508	0.017	0	0	0.503	0.048	0	2
chrII	11616	C	T	11	7	0.485	0.021	2	4	0.500	0.206	5	11	0.437	0.033	95	101	0.503	0.009	106	99	0.540	0.009	0	3	0.447	0.056	52	36	0.417	0.010	31	23	0.444	0.012	29	10	0.447	0.016	11	15	0.509	0.017	9	5	0.504	0.048	2	2
chrII	12359	T	G	25	11	0.485	0.021	0	0	0.500	0.192	12	13	0.436	0.033	95	132	0.503	0.009	109	98	0.540	0.009	3	6	0.440	0.053	58	68	0.417	0.010	45	44	0.443	0.012	17	36	0.447	0.016	29	26	0.509	0.017	2	8	0.504	0.048	4	9
chrII	15101	T	G	6	11	0.485	0.021	0	0	0.500	0.193	0	0	0.438	0.033	79	63	0.502	0.009	44	71	0.540	0.009	2	0	0.443	0.052	26	35	0.421	0.010	19	15	0.444	0.011	8	7	0.447	0.016	5	11	0.510	0.017	0	1	0.505	0.047	3	1
chrII	15510	G	T	0	21	0.486	0.021	0	0	0.500	0.193	0	5	0.434	0.032	0	146	0.499	0.009	0	113	0.543	0.009	0	5	0.441	0.051	0	82	0.421	0.009	0	49	0.446	0.011	0	33	0.448	0.016	0	23	0.511	0.017	0	3	0.505	0.047	0	2
chrII	15518	A	G	0	21	0.486	0.021	0	0	0.500	0.193	0	5	0.434	0.032	0	144	0.499	0.009	0	119	0.543	0.009	0	4	0.441	0.051	0	79	0.421	0.009	0	55	0.446	0.011	0	37	0.448	0.016	0	22	0.511	0.017	0	3	0.505	0.047	0	2
chrII	16380	C	T	0	37	0.485	0.020	0	2	0.500	0.193	0	14	0.436	0.032	0	189	0.498	0.009	0	179	0.542	0.009	0	11	0.454	0.048	0	126	0.420	0.009	1	93	0.448	0.011	0	70	0.450	0.015	0	54	0.507	0.016	0	4	0.505	0.047	0	11
chrII	16392	A	G	0	35	0.485	0.020	0	2	0.500	0.181	0	12	0.436	0.032	0	199	0.498	0.009	0	184	0.542	0.009	0	12	0.454	0.048	0	132	0.420	0.009	0	97	0.448	0.011	1	68	0.450	0.015	0	51	0.507	0.016	0	5	0.505	0.047	0	11
chrII	17986	G	T	15	18	0.491	0.020	3	3	0.500	0.181	4	10	0.427	0.030	45	44	0.494	0.008	60	37	0.539	0.009	2	1	0.452	0.048	60	69	0.420	0.009	58	50	0.454	0.011	20	16	0.455	0.015	37	19	0.497	0.016	12	2	0.493	0.044	5	4
chrII	18004	C	T	13	15	0.491	0.020	4	0	0.500	0.181	2	10	0.427	0.030	44	39	0.494	0.008	62	39	0.539	0.009	2	1	0.452	0.048	51	64	0.420	0.009	53	40	0.454	0.011	20	19	0.455	0.015	30	25	0.497	0.016	12	1	0.493	0.044	2	2
chrII	18636	T	C	15	14	0.487	0.019	0	0	0.500	0.181	0	4	0.429	0.030	58	95	0.493	0.008	82	69	0.541	0.008	1	7	0.454	0.047	60	65	0.420	0.009	33	42	0.455	0.011	15	18	0.456	0.015	11	16	0.496	0.016	1	4	0.487	0.042	0	4
chrII	19770	A	G	15	13	0.487	0.019	5	2	0.500	0.182	5	6	0.429	0.030	104	99	0.490	0.008	95	89	0.540	0.008	5	4	0.454	0.047	60	52	0.421	0.009	38	51	0.457	0.010	22	22	0.454	0.014	27	24	0.497	0.015	3	0	0.487	0.042	4	3
chrII	19836	G	A	7	12	0.487	0.019	2	0	0.500	0.182	2	5	0.429	0.030	85	96	0.490	0.008	80	71	0.540	0.008	5	5	0.454	0.047	66	54	0.421	0.009	36	53	0.458	0.010	19	24	0.454	0.014	31	17	0.497	0.015	3	0	0.487	0.042	3	3
chrII	19851	T	G	10	12	0.487	0.019	0	0	0.500	0.182	2	6	0.429	0.030	86	86	0.490	0.008	84	75	0.540	0.008	5	5	0.454	0.047	58	52	0.421	0.009	38	57	0.458	0.010	22	24	0.454	0.014	30	14	0.497	0.015	2	0	0.487	0.042	4	3
chrII	19967	T	C	12	15	0.487	0.019	0	0	0.500	0.182	1	4	0.429	0.030	79	88	0.490	0.008	92	96	0.540	0.008	0	4	0.454	0.047	65	63	0.421	0.009	45	51	0.458	0.010	18	34	0.454	0.014	16	18	0.497	0.015	6	3	0.487	0.042	1	1
chrII	26500	A	C	16	14	0.509	0.020	2	0	0.500	0.182	1	5	0.444	0.031	73	87	0.489	0.008	87	74	0.539	0.008	0	0	0.471	0.044	38	69	0.460	0.009	38	42	0.495	0.011	13	23	0.468	0.015	23	11	0.516	0.016	0	5	0.506	0.042	2	6
chrII	26815	A	G	15	25	0.509	0.020	0	2	0.500	0.182	4	12	0.444	0.031	82	113	0.489	0.008	110	84	0.539	0.008	5	7	0.471	0.044	55	55	0.460	0.009	53	39	0.495	0.011	29	32	0.468	0.015	26	16	0.516	0.016	1	5	0.506	0.042	1	5
chrII	29490	G	T	19	10	0.502	0.023	0	0	0.500	0.209	12	10	0.422	0.036	48	67	0.461	0.009	64	55	0.526	0.009	4	1	0.475	0.048	75	64	0.465	0.010	40	45	0.503	0.012	26	18	0.470	0.017	20	16	0.518	0.019	9	4	0.534	0.049	4	1
chrII	29530	A	C	27	7	0.502	0.023	0	0	0.500	0.209	15	15	0.422	0.036	59	76	0.461	0.009	76	66	0.526	0.009	3	1	0.475	0.048	72	58	0.465	0.010	46	46	0.503	0.012	23	13	0.470	0.017	26	18	0.518	0.019	9	2	0.534	0.049	3	2
chrII	30012	C	T	2	13	0.493	0.023	0	0	0.500	0.209	0	9	0.424	0.037	0	27	0.458	0.009	1	34	0.528	0.009	1	3	0.474	0.050	8	72	0.466	0.011	5	47	0.504	0.012	1	16	0.462	0.017	3	29	0.516	0.018	0	5	0.540	0.050	0	3
chrII	30050	A	G	4	18	0.493	0.023	0	0	0.500	0.209	0	8	0.424	0.037	0	23	0.458	0.009	0	27	0.528	0.009	2	3	0.474	0.050	18	74	0.466	0.011	13	53	0.504	0.012	11	17	0.462	0.017	8	30	0.516	0.018	0	6	0.540	0.050	0	4
chrII	30210	T	C	0	1	0.493	0.023	0	0	0.500	0.209	0	0	0.424	0.037	0	16	0.458	0.009	0	8	0.528	0.009	0	0	0.474	0.050	0	11	0.466	0.011	0	7	0.504	0.012	0	2	0.462	0.017	0	1	0.516	0.018	0	0	0.540	0.050	0	0
chrII	30658	G	T	0	3	0.493	0.023	0	0	0.500	0.209	0	1	0.424	0.037	0	1	0.458	0.009	1	4	0.528	0.009	0	0	0.474	0.050	0	9	0.466	0.011	0	5	0.504	0.012	0	1	0.462	0.017	0	3	0.516	0.018	0	0	0.540	0.050	0	0
chrII	30660	T	C	0	3	0.493	0.023	0	0	0.500	0.209	0	1	0.424	0.037	0	1	0.458	0.009	1	4	0.528	0.009	0	0	0.474	0.050	0	9	0.466	0.011	0	5	0.504	0.012	0	1	0.462	0.017	0	3	0.516	0.018	0	0	0.540	0.050	0	0
chrII	30723	G	A	0	0	0.495	0.022	0	0	0.500	0.209	0	0	0.424	0.037	0	3	0.460	0.009	0	1	0.528	0.009	0	0	0.480	0.048	0	1	0.467	0.010	0	2	0.506	0.012	0	0	0.467	0.017	0	0	0.512	0.018	0	0	0.543	0.049	0	0
chrII	30754	G	A	0	0	0.495	0.022	0	0	0.500	0.209	0	0	0.424	0.037	0	8	0.460	0.009	0	4	0.528	0.009	0	0	0.480	0.048	0	0	0.467	0.010	0	1	0.506	0.012	0	0	0.467	0.017	0	0	0.512	0.018	0	0	0.543	0.049	0	1
chrII	30848	C	G	0	1	0.495	0.022	0	0	0.500	0.209	0	1	0.424	0.037	1	17	0.460	0.009	0	10	0.528	0.009	0	2	0.480	0.048	1	7	0.467	0.010	0	1	0.506	0.012	0	5	0.467	0.017	0	1	0.512	0.018	0	0	0.543	0.049	0	2
chrII	31525	T	C	0	4	0.507	0.023	0	0	0.500	0.209	0	0	0.424	0.037	0	0	0.461	0.009	0	0	0.532	0.009	0	0	0.479	0.049	4	10	0.463	0.011	2	10	0.505	0.013	1	3	0.473	0.018	0	1	0.509	0.019	0	0	0.543	0.049	0	1
chrII	32683	T	C	5	7	0.507	0.023	0	1	0.500	0.209	0	2	0.419	0.038	24	0	0.461	0.009	44	0	0.531	0.009	0	3	0.480	0.049	34	37	0.464	0.011	22	11	0.504	0.013	7	16	0.475	0.018	10	8	0.508	0.019	0	2	0.548	0.050	4	0
chrII	32719	A	G	8	9	0.506	0.023	2	4	0.500	0.209	1	2	0.419	0.038	24	1	0.461	0.010	43	0	0.532	0.010	2	4	0.480	0.049	36	49	0.464	0.011	24	33	0.505	0.013	17	24	0.474	0.018	17	22	0.509	0.019	0	3	0.548	0.050	3	1
chrII	34298	G	A	0	0	0.503	0.024	0	0	0.500	0.227	0	0	0.429	0.040	0	1	0.458	0.010	0	2	0.535	0.010	0	0	0.480	0.049	0	4	0.462	0.011	0	3	0.502	0.013	0	1	0.472	0.018	0	1	0.512	0.019	0	0	0.539	0.053	0	0
chrII	35485	C	T	0	1	0.502	0.023	0	0	0.500	0.227	0	0	0.428	0.040	0	8	0.462	0.009	0	7	0.534	0.010	0	0	0.480	0.049	0	4	0.461	0.011	0	3	0.500	0.013	0	1	0.471	0.017	0	1	0.512	0.019	0	0	0.538	0.052	0	0
chrII	35642	G	T	5	2	0.502	0.023	0	0	0.500	0.227	2	2	0.428	0.040	30	34	0.462	0.009	34	24	0.534	0.010	0	1	0.480	0.049	35	25	0.461	0.011	17	19	0.500	0.013	5	6	0.471	0.017	7	5	0.512	0.019	0	1	0.538	0.052	0	0
chrII	35660	T	C	4	4	0.502	0.023	0	0	0.500	0.227	2	4	0.428	0.040	31	48	0.462	0.009	42	33	0.534	0.010	0	2	0.480	0.049	37	37	0.461	0.011	16	28	0.500	0.013	6	11	0.471	0.017	6	10	0.512	0.019	2	2	0.538	0.052	0	3
chrII	35672	G	T	4	4	0.502	0.023	0	0	0.500	0.227	2	4	0.428	0.040	31	56	0.462	0.009	41	40	0.534	0.010	2	2	0.480	0.049	39	37	0.461	0.011	19	31	0.500	0.013	9	13	0.471	0.017	10	15	0.512	0.019	6	5	0.538	0.052	0	3
chrII	35688	T	G	5	6	0.502	0.023	0	0	0.500	0.227	2	6	0.428	0.040	35	66	0.462	0.009	47	45	0.534	0.010	2	3	0.480	0.049	40	39	0.461	0.011	20	34	0.500	0.013	9	15	0.471	0.017	10	18	0.512	0.019	6	7	0.538	0.052	0	4
chrII	35711	C	G	5	5	0.502	0.023	0	0	0.500	0.227	2	4	0.428	0.040	39	53	0.462	0.009	48	40	0.534	0.010	4	3	0.480	0.049	36	35	0.461	0.011	21	30	0.500	0.013	10	18	0.471	0.017	12	13	0.512	0.019	6	6	0.538	0.052	0	4
chrII	35712	T	C	5	5	0.502	0.023	0	0	0.500	0.227	2	4	0.428	0.040	39	53	0.462	0.009	48	40	0.534	0.010	4	3	0.480	0.049	36	35	0.461	0.011	21	30	0.500	0.013	10	18	0.471	0.017	12	13	0.512	0.019	6	6	0.538	0.052	0	4
chrII	35718	C	T	5	7	0.502	0.023	2	0	0.500	0.227	2	4	0.428	0.040	39	62	0.462	0.009	45	46	0.534	0.010	4	3	0.480	0.049	35	39	0.461	0.011	25	35	0.500	0.013	12	22	0.471	0.017	14	13	0.512	0.019	6	6	0.538	0.052	0	4
chrII	35722	T	C	5	7	0.502	0.023	2	0	0.500	0.227	2	4	0.428	0.040	39	62	0.462	0.009	45	46	0.534	0.010	4	3	0.480	0.049	35	39	0.461	0.011	25	35	0.500	0.013	12	22	0.471	0.017	14	13	0.512	0.019	6	6	0.538	0.052	0	4
chrII	35736	T	C	4	11	0.502	0.023	2	0	0.500	0.227	0	5	0.428	0.040	41	69	0.462	0.009	46	48	0.534	0.010	4	5	0.480	0.049	35	44	0.461	0.011	27	44	0.500	0.013	11	28	0.471	0.017	14	17	0.512	0.019	6	8	0.538	0.052	0	5
chrII	35737	A	C	4	11	0.502	0.023	2	0	0.500	0.227	0	5	0.428	0.040	41	69	0.462	0.009	46	48	0.534	0.010	4	5	0.480	0.049	35	44	0.461	0.011	27	44	0.500	0.013	11	28	0.471	0.017	14	17	0.512	0.019	6	8	0.538	0.052	0	5
chrII	35816	A	T	8	7	0.502	0.023	1	0	0.500	0.227	1	8	0.428	0.040	38	50	0.462	0.009	49	43	0.534	0.010	0	4	0.480	0.049	47	40	0.461	0.011	29	37	0.500	0.013	14	29	0.471	0.017	14	16	0.512	0.019	4	8	0.538	0.052	2	6
chrII	35840	G	A	11	3	0.502	0.023	1	0	0.500	0.227	2	8	0.428	0.040	41	46	0.462	0.009	54	41	0.534	0.010	0	2	0.480	0.049	48	28	0.461	0.011	32	27	0.500	0.013	11	21	0.471	0.017	13	10	0.512	0.019	3	8	0.538	0.052	0	8
chrII	36362	A	G	6	6	0.502	0.023	0	0	0.500	0.227	3	6	0.422	0.042	36	54	0.465	0.010	60	37	0.534	0.010	0	0	0.493	0.051	29	37	0.461	0.011	33	33	0.500	0.013	9	10	0.480	0.018	11	0	0.511	0.020	0	0	0.538	0.052	3	2
chrII	36366	A	T	6	6	0.502	0.023	0	0	0.500	0.227	3	6	0.422	0.042	36	54	0.465	0.010	60	37	0.534	0.010	0	0	0.493	0.051	29	37	0.461	0.011	33	33	0.500	0.013	9	10	0.480	0.018	11	0	0.511	0.020	0	0	0.538	0.052	3	2
chrII	36389	T	C	2	2	0.502	0.023	0	0	0.500	0.227	2	4	0.422	0.042	36	51	0.465	0.010	54	39	0.534	0.010	0	0	0.493	0.051	28	45	0.461	0.011	29	32	0.500	0.013	11	12	0.480	0.018	13	0	0.511	0.020	1	0	0.538	0.052	1	2
chrII	36492	C	T	3	4	0.502	0.023	0	2	0.500	0.227	2	9	0.422	0.042	31	36	0.465	0.010	32	34	0.534	0.010	2	3	0.493	0.051	30	50	0.461	0.011	16	22	0.500	0.013	18	22	0.480	0.018	12	10	0.511	0.020	3	1	0.538	0.052	0	0
chrII	36830	A	G	6	11	0.502	0.023	0	2	0.500	0.227	9	4	0.422	0.042	65	63	0.459	0.010	59	49	0.540	0.010	0	4	0.493	0.051	20	33	0.464	0.011	24	17	0.495	0.013	13	16	0.483	0.018	11	4	0.505	0.020	6	0	0.543	0.050	4	1
chrII	37424	G	A	18	15	0.502	0.023	1	0	0.500	0.227	4	4	0.422	0.042	49	61	0.459	0.010	65	59	0.540	0.010	7	5	0.493	0.051	50	72	0.464	0.011	34	44	0.495	0.013	24	26	0.483	0.018	21	27	0.505	0.020	4	1	0.543	0.050	4	1
chrII	37454	C	T	18	15	0.502	0.023	1	1	0.500	0.227	4	7	0.422	0.042	43	53	0.459	0.010	60	50	0.540	0.010	7	5	0.493	0.051	43	68	0.464	0.011	36	29	0.495	0.013	20	25	0.483	0.018	26	29	0.505	0.020	2	0	0.543	0.050	4	1
chrII	37628	C	T	17	7	0.502	0.023	0	1	0.500	0.227	4	9	0.422	0.042	57	72	0.459	0.010	52	41	0.540	0.010	1	2	0.493	0.051	39	61	0.464	0.011	47	37	0.495	0.013	25	28	0.483	0.018	12	22	0.505	0.020	8	8	0.543	0.050	1	1
chrII	38273	C	T	14	7	0.500	0.023	3	0	0.500	0.228	3	7	0.426	0.040	59	71	0.459	0.010	58	70	0.537	0.010	2	7	0.481	0.049	46	65	0.466	0.011	37	39	0.491	0.013	23	15	0.483	0.017	12	25	0.501	0.019	4	8	0.560	0.047	1	4
chrII	38779	C	A	0	0	0.500	0.023	0	0	0.500	0.228	0	0	0.426	0.040	2	5	0.455	0.009	4	1	0.536	0.009	0	0	0.486	0.047	3	0	0.464	0.010	1	0	0.488	0.012	0	0	0.483	0.017	0	0	0.500	0.019	0	0	0.560	0.047	0	0
chrII	38800	G	A	0	0	0.500	0.023	0	0	0.500	0.228	0	0	0.426	0.040	8	10	0.455	0.009	6	7	0.536	0.009	0	0	0.486	0.047	3	0	0.464	0.010	1	0	0.488	0.012	0	0	0.483	0.017	0	0	0.500	0.019	0	0	0.560	0.047	0	0
chrII	39234	A	T	9	15	0.501	0.023	0	0	0.500	0.253	5	5	0.439	0.042	40	49	0.456	0.009	45	29	0.536	0.009	2	2	0.486	0.047	33	42	0.463	0.010	25	24	0.489	0.013	16	17	0.481	0.017	11	12	0.500	0.019	4	6	0.560	0.047	0	4
chrII	40260	G	A	4	10	0.499	0.023	0	0	0.500	0.253	8	3	0.441	0.042	49	74	0.458	0.009	69	63	0.531	0.009	4	0	0.484	0.045	42	52	0.465	0.010	38	32	0.492	0.012	15	26	0.471	0.016	15	14	0.500	0.019	2	8	0.571	0.045	3	4
chrII	43214	A	G	1	5	0.497	0.023	0	2	0.500	0.253	2	0	0.450	0.042	15	13	0.459	0.009	13	18	0.525	0.009	0	0	0.473	0.045	12	22	0.467	0.010	6	7	0.502	0.012	1	1	0.467	0.016	4	1	0.503	0.019	2	0	0.578	0.043	0	0
chrII	46607	G	T	9	13	0.497	0.023	0	0	0.500	0.254	0	9	0.450	0.042	51	53	0.459	0.009	40	44	0.525	0.009	3	3	0.473	0.045	30	40	0.468	0.010	27	17	0.502	0.012	14	14	0.467	0.016	17	9	0.503	0.019	5	3	0.579	0.043	5	2
chrII	46701	G	T	13	12	0.497	0.023	0	0	0.500	0.254	5	6	0.450	0.042	41	66	0.459	0.009	45	43	0.525	0.009	4	5	0.473	0.045	46	67	0.468	0.010	27	47	0.502	0.012	14	15	0.467	0.016	22	19	0.503	0.019	6	7	0.579	0.043	6	3
chrII	46720	T	C	11	13	0.497	0.023	0	0	0.500	0.254	6	5	0.450	0.042	40	69	0.459	0.009	43	50	0.525	0.009	2	4	0.473	0.045	39	66	0.468	0.010	26	50	0.502	0.012	12	13	0.467	0.016	21	22	0.503	0.019	4	6	0.579	0.043	4	4
chrII	47156	C	G	31	20	0.497	0.023	2	4	0.500	0.254	14	19	0.450	0.042	73	66	0.461	0.009	98	76	0.528	0.008	2	6	0.473	0.045	101	90	0.471	0.010	63	73	0.502	0.012	39	40	0.469	0.016	35	28	0.508	0.018	6	6	0.579	0.042	7	4
chrII	47244	A	T	26	21	0.497	0.023	2	6	0.500	0.254	10	15	0.450	0.042	75	76	0.461	0.009	94	74	0.528	0.008	7	4	0.473	0.045	90	103	0.471	0.010	60	85	0.502	0.012	41	20	0.469	0.016	18	26	0.508	0.018	6	7	0.579	0.042	4	8
chrII	49603	A	G	15	14	0.498	0.024	5	0	0.500	0.255	4	11	0.451	0.041	45	53	0.462	0.009	54	46	0.528	0.009	6	6	0.473	0.045	51	46	0.472	0.010	33	30	0.506	0.012	13	11	0.476	0.016	20	14	0.500	0.019	6	3	0.575	0.043	2	3
chrII	51771	T	C	9	6	0.504	0.024	0	0	0.500	0.256	5	1	0.438	0.039	68	70	0.462	0.009	69	63	0.525	0.009	3	2	0.495	0.046	49	50	0.464	0.010	36	26	0.500	0.012	18	11	0.468	0.017	11	17	0.482	0.019	2	1	0.567	0.042	0	0
chrII	54156	T	C	5	4	0.514	0.021	0	0	0.500	0.211	1	3	0.450	0.033	44	61	0.468	0.008	65	48	0.514	0.008	0	0	0.485	0.040	22	37	0.470	0.009	15	19	0.500	0.011	9	13	0.468	0.015	5	4	0.488	0.016	0	2	0.577	0.038	1	2
chrII	55834	G	A	6	7	0.514	0.020	0	0	0.500	0.211	2	7	0.452	0.031	90	82	0.470	0.008	85	80	0.509	0.008	0	0	0.485	0.038	31	41	0.475	0.009	26	32	0.503	0.010	14	19	0.479	0.014	5	22	0.487	0.016	2	0	0.580	0.036	2	2
chrII	57715	G	A	8	13	0.512	0.019	0	1	0.500	0.211	6	1	0.456	0.032	61	83	0.473	0.008	83	75	0.505	0.008	4	2	0.484	0.039	51	46	0.475	0.009	28	40	0.499	0.010	16	10	0.479	0.014	11	25	0.485	0.015	6	4	0.582	0.037	3	0
chrII	59164	G	C	12	14	0.515	0.020	0	0	0.500	0.230	7	8	0.455	0.033	64	75	0.474	0.008	80	83	0.504	0.008	6	11	0.480	0.041	51	53	0.483	0.009	26	40	0.500	0.011	18	19	0.480	0.015	20	25	0.486	0.016	12	3	0.582	0.037	1	8
chrII	59191	G	C	8	14	0.515	0.020	0	0	0.500	0.230	7	7	0.455	0.033	65	78	0.474	0.008	76	83	0.504	0.008	7	11	0.480	0.041	46	51	0.483	0.009	26	38	0.500	0.011	16	14	0.480	0.015	22	25	0.486	0.016	12	4	0.582	0.037	1	6
chrII	59383	C	T	2	9	0.515	0.020	1	0	0.500	0.230	4	1	0.463	0.033	35	74	0.475	0.008	66	62	0.503	0.008	3	2	0.483	0.041	37	49	0.485	0.009	20	33	0.498	0.011	12	13	0.481	0.015	7	9	0.490	0.016	0	2	0.587	0.038	3	2
chrII	59477	A	G	3	14	0.515	0.020	0	0	0.500	0.230	1	3	0.463	0.033	48	66	0.475	0.008	58	68	0.503	0.008	1	2	0.483	0.041	34	32	0.485	0.009	17	14	0.498	0.011	3	15	0.481	0.015	9	9	0.490	0.016	0	0	0.587	0.038	1	0
chrII	59755	T	C	0	1	0.515	0.020	0	0	0.500	0.230	0	0	0.463	0.033	24	20	0.475	0.008	24	19	0.503	0.008	0	0	0.483	0.041	3	9	0.485	0.009	2	1	0.498	0.011	1	0	0.481	0.015	0	1	0.490	0.016	0	0	0.587	0.038	0	0
chrII	60471	T	G	29	10	0.510	0.020	0	0	0.500	0.230	2	10	0.469	0.033	77	73	0.476	0.008	74	78	0.504	0.008	3	4	0.483	0.041	51	51	0.486	0.009	42	41	0.501	0.011	22	36	0.476	0.015	38	28	0.493	0.016	6	2	0.603	0.038	4	2
chrII	60478	G	A	31	12	0.510	0.020	0	0	0.500	0.230	2	11	0.469	0.033	77	73	0.476	0.008	74	84	0.504	0.008	3	5	0.483	0.041	47	55	0.486	0.009	39	42	0.501	0.011	24	33	0.476	0.015	36	30	0.493	0.016	8	2	0.603	0.038	4	2
chrII	60786	T	C	6	10	0.510	0.020	0	0	0.500	0.230	2	2	0.469	0.033	85	84	0.476	0.008	88	90	0.504	0.008	2	2	0.483	0.041	37	39	0.486	0.009	30	20	0.501	0.011	13	24	0.476	0.015	8	12	0.493	0.016	0	3	0.603	0.038	0	4
chrII	61071	G	A	6	15	0.510	0.020	0	0	0.500	0.230	5	2	0.469	0.033	72	89	0.476	0.008	99	76	0.504	0.008	6	0	0.483	0.041	51	67	0.486	0.009	45	37	0.501	0.011	16	16	0.476	0.015	20	8	0.493	0.016	9	2	0.603	0.038	6	7
chrII	61675	A	G	18	14	0.515	0.021	1	0	0.500	0.230	5	3	0.467	0.034	49	70	0.476	0.008	69	68	0.502	0.008	2	4	0.482	0.042	56	53	0.487	0.009	47	31	0.501	0.011	19	13	0.476	0.015	18	13	0.493	0.016	6	2	0.615	0.039	4	2
chrII	63530	G	A	3	7	0.516	0.020	0	1	0.500	0.229	3	1	0.470	0.033	66	70	0.480	0.008	70	87	0.499	0.008	0	1	0.489	0.041	28	22	0.489	0.009	23	17	0.499	0.010	6	9	0.487	0.015	4	10	0.498	0.016	3	3	0.593	0.037	1	3
chrII	67976	C	T	5	12	0.509	0.019	2	0	0.500	0.228	9	1	0.480	0.032	52	45	0.479	0.008	61	34	0.501	0.008	1	0	0.483	0.041	46	30	0.488	0.009	29	29	0.493	0.010	20	17	0.487	0.014	19	11	0.495	0.015	3	2	0.581	0.036	4	2
chrII	68834	C	T	9	9	0.495	0.019	0	0	0.500	0.253	4	5	0.471	0.031	44	48	0.481	0.008	60	57	0.502	0.007	4	2	0.489	0.041	33	53	0.489	0.008	32	24	0.498	0.010	9	17	0.489	0.014	11	13	0.489	0.015	0	5	0.582	0.036	4	6
chrII	71431	G	A	7	11	0.492	0.019	0	0	0.500	0.252	7	9	0.476	0.032	40	57	0.481	0.008	59	60	0.499	0.008	0	3	0.479	0.042	46	58	0.490	0.009	38	44	0.502	0.010	17	19	0.489	0.014	8	16	0.492	0.015	4	3	0.588	0.037	1	6
chrII	72663	T	C	31	20	0.492	0.019	0	3	0.500	0.251	11	15	0.475	0.031	48	74	0.481	0.008	54	48	0.498	0.007	8	5	0.479	0.042	58	74	0.489	0.008	56	65	0.501	0.010	32	48	0.488	0.014	28	34	0.493	0.015	9	7	0.587	0.037	0	9
chrII	73337	T	C	18	8	0.496	0.019	0	2	0.500	0.251	8	3	0.475	0.031	75	76	0.481	0.008	50	75	0.497	0.007	1	4	0.478	0.044	41	42	0.488	0.009	39	26	0.501	0.010	20	18	0.487	0.014	22	18	0.492	0.015	3	1	0.584	0.038	3	2
chrII	73354	C	T	16	10	0.496	0.019	0	2	0.500	0.251	8	0	0.475	0.031	57	60	0.481	0.008	48	60	0.497	0.007	0	4	0.478	0.044	34	42	0.488	0.009	29	25	0.501	0.010	17	16	0.487	0.014	20	16	0.492	0.015	1	0	0.584	0.038	3	2
chrII	73448	A	G	8	4	0.496	0.019	1	0	0.500	0.251	4	2	0.475	0.031	51	51	0.481	0.008	54	58	0.497	0.007	1	0	0.477	0.044	41	45	0.488	0.009	33	18	0.501	0.010	7	19	0.487	0.014	13	10	0.492	0.015	6	2	0.584	0.038	6	0
chrII	73470	T	C	10	4	0.496	0.019	2	0	0.500	0.251	4	3	0.475	0.031	58	51	0.481	0.008	56	66	0.497	0.007	2	0	0.477	0.044	48	43	0.488	0.009	33	23	0.501	0.010	8	20	0.487	0.014	17	12	0.492	0.015	6	2	0.584	0.038	5	0
chrII	73697	A	C	16	17	0.496	0.019	0	2	0.500	0.251	6	10	0.475	0.031	66	79	0.481	0.008	74	72	0.497	0.007	1	4	0.477	0.044	50	72	0.488	0.009	37	41	0.501	0.010	15	20	0.487	0.014	22	23	0.492	0.015	7	7	0.584	0.038	5	3
chrII	73758	G	T	16	20	0.496	0.019	1	3	0.500	0.251	6	11	0.475	0.031	58	75	0.481	0.008	72	71	0.497	0.007	4	2	0.477	0.044	57	67	0.488	0.009	52	48	0.501	0.010	26	29	0.487	0.014	31	42	0.492	0.015	15	2	0.584	0.038	6	2
chrII	73871	C	T	17	17	0.496	0.019	2	2	0.500	0.251	6	12	0.475	0.031	58	57	0.481	0.008	68	59	0.497	0.007	7	2	0.477	0.044	62	60	0.488	0.009	55	40	0.501	0.010	22	30	0.487	0.014	25	17	0.492	0.015	8	1	0.584	0.038	8	4
chrII	73943	G	A	10	16	0.496	0.019	2	0	0.500	0.251	11	7	0.475	0.031	59	53	0.481	0.008	55	60	0.497	0.007	6	4	0.477	0.044	50	62	0.488	0.009	54	51	0.501	0.010	23	22	0.487	0.014	25	22	0.492	0.015	5	0	0.584	0.038	4	6
chrII	74102	C	T	20	13	0.498	0.019	1	0	0.500	0.251	8	2	0.475	0.031	69	59	0.481	0.008	69	80	0.497	0.007	1	3	0.477	0.044	57	51	0.489	0.008	47	55	0.499	0.010	31	19	0.485	0.014	17	19	0.492	0.015	2	1	0.585	0.037	1	5
chrII	74189	T	C	14	11	0.498	0.019	0	2	0.500	0.251	5	7	0.475	0.031	62	63	0.481	0.008	65	85	0.497	0.007	3	7	0.477	0.044	56	60	0.489	0.008	41	48	0.499	0.010	20	23	0.485	0.014	26	17	0.492	0.015	5	0	0.585	0.037	0	3
chrII	74564	C	T	33	28	0.498	0.019	4	2	0.500	0.250	14	20	0.475	0.031	49	66	0.481	0.008	44	61	0.497	0.007	4	6	0.477	0.044	82	76	0.489	0.008	55	61	0.499	0.010	27	45	0.485	0.014	25	33	0.492	0.015	10	0	0.585	0.037	3	9
chrII	74688	C	T	19	22	0.498	0.019	0	0	0.500	0.250	9	16	0.475	0.031	64	79	0.481	0.008	57	77	0.497	0.007	4	12	0.477	0.044	65	60	0.489	0.008	41	37	0.499	0.010	26	30	0.485	0.014	25	20	0.492	0.015	11	6	0.585	0.037	4	9
chrII	74853	A	T	7	5	0.498	0.019	0	0	0.500	0.251	0	3	0.475	0.031	46	29	0.481	0.008	56	51	0.497	0.007	3	3	0.477	0.044	38	31	0.489	0.008	18	15	0.499	0.010	6	8	0.485	0.014	5	3	0.492	0.015	0	0	0.585	0.037	0	1
chrII	74920	C	T	5	6	0.498	0.019	0	0	0.500	0.251	0	5	0.475	0.031	50	32	0.481	0.008	41	32	0.497	0.007	1	6	0.477	0.044	37	32	0.489	0.008	16	16	0.499	0.010	9	7	0.485	0.014	6	6	0.492	0.015	2	0	0.585	0.037	0	2
chrII	75097	T	A	7	4	0.498	0.019	0	0	0.500	0.251	0	3	0.475	0.031	46	42	0.481	0.008	50	45	0.497	0.007	2	2	0.477	0.044	47	30	0.489	0.008	19	22	0.499	0.010	13	11	0.485	0.014	9	0	0.492	0.015	5	2	0.585	0.037	3	0
chrII	75564	C	T	20	26	0.496	0.019	1	0	0.500	0.251	4	15	0.475	0.031	65	68	0.481	0.008	56	71	0.496	0.007	5	8	0.473	0.045	74	69	0.489	0.009	63	46	0.497	0.010	38	30	0.482	0.014	24	43	0.495	0.015	16	3	0.584	0.038	2	2
chrII	76187	G	A	20	17	0.496	0.019	2	0	0.500	0.251	9	13	0.475	0.031	62	81	0.481	0.008	84	100	0.496	0.007	6	2	0.473	0.045	79	89	0.489	0.009	50	47	0.497	0.010	37	26	0.482	0.014	35	30	0.495	0.015	7	4	0.583	0.038	12	11
chrII	76203	A	G	16	16	0.496	0.019	2	0	0.500	0.251	8	14	0.475	0.031	58	66	0.481	0.008	67	77	0.496	0.007	7	2	0.473	0.045	78	78	0.489	0.009	48	43	0.497	0.010	30	19	0.482	0.014	36	27	0.495	0.015	5	4	0.583	0.038	10	10
chrII	76212	C	T	16	15	0.496	0.019	2	0	0.500	0.251	8	15	0.475	0.031	60	67	0.481	0.008	69	81	0.496	0.007	7	2	0.473	0.045	78	79	0.489	0.009	49	43	0.497	0.010	32	20	0.482	0.014	35	22	0.495	0.015	4	4	0.583	0.038	11	9
chrII	76314	T	G	17	16	0.496	0.019	2	0	0.500	0.251	7	13	0.475	0.031	61	70	0.481	0.008	72	90	0.496	0.007	6	6	0.473	0.045	74	73	0.489	0.009	56	44	0.497	0.010	30	23	0.482	0.014	23	14	0.495	0.015	14	0	0.583	0.038	9	7
chrII	76824	A	G	6	3	0.496	0.019	2	2	0.500	0.251	4	3	0.475	0.031	62	52	0.481	0.008	44	50	0.496	0.007	0	0	0.473	0.045	38	30	0.489	0.009	14	28	0.497	0.010	7	9	0.482	0.014	14	13	0.495	0.015	0	0	0.583	0.038	2	0
chrII	76869	G	A	5	8	0.496	0.019	2	0	0.500	0.251	4	6	0.475	0.031	66	79	0.481	0.008	56	63	0.496	0.007	0	4	0.473	0.045	45	29	0.489	0.009	23	36	0.497	0.010	12	12	0.482	0.014	15	19	0.495	0.015	0	2	0.583	0.038	3	2
chrII	76947	A	G	11	10	0.495	0.019	0	0	0.500	0.251	6	7	0.475	0.031	59	88	0.482	0.008	65	72	0.494	0.008	0	9	0.473	0.045	44	38	0.491	0.009	33	47	0.498	0.010	9	22	0.484	0.014	11	26	0.494	0.015	4	7	0.583	0.038	4	8
chrII	77223	T	C	11	13	0.495	0.019	0	0	0.500	0.251	3	0	0.475	0.031	62	49	0.482	0.008	50	50	0.494	0.008	1	8	0.473	0.045	42	19	0.491	0.009	17	32	0.498	0.010	12	10	0.484	0.014	9	11	0.494	0.015	1	3	0.583	0.038	1	5
chrII	77239	G	A	10	12	0.495	0.019	0	0	0.500	0.251	3	0	0.475	0.031	61	48	0.482	0.008	49	49	0.494	0.008	1	9	0.473	0.045	43	20	0.491	0.009	18	30	0.498	0.010	12	10	0.484	0.014	8	10	0.494	0.015	1	3	0.583	0.038	1	5
chrII	77259	G	T	11	14	0.495	0.019	0	0	0.500	0.251	2	2	0.475	0.031	66	57	0.482	0.008	51	53	0.494	0.008	0	9	0.473	0.045	44	18	0.491	0.009	16	23	0.498	0.010	7	9	0.484	0.014	7	9	0.494	0.015	1	1	0.583	0.038	3	4
chrII	79931	G	T	0	5	0.496	0.019	0	0	0.500	0.252	0	1	0.475	0.031	18	10	0.481	0.008	21	16	0.493	0.008	2	0	0.473	0.045	21	14	0.492	0.009	5	7	0.499	0.011	3	4	0.485	0.015	10	0	0.494	0.015	2	0	0.582	0.038	1	0
chrII	80873	C	A	5	5	0.500	0.020	0	0	0.500	0.253	5	6	0.476	0.032	26	33	0.488	0.008	28	30	0.491	0.008	4	2	0.478	0.048	31	45	0.492	0.009	23	13	0.508	0.011	9	11	0.483	0.015	11	18	0.504	0.016	4	2	0.572	0.041	2	0
chrII	83526	T	C	5	6	0.504	0.020	0	0	0.500	0.229	4	3	0.476	0.032	58	52	0.488	0.009	46	49	0.486	0.009	3	0	0.480	0.052	58	54	0.489	0.009	33	24	0.500	0.011	14	8	0.493	0.016	13	8	0.502	0.016	4	5	0.555	0.041	3	0
chrII	83698	C	T	20	19	0.504	0.020	0	1	0.500	0.229	14	8	0.476	0.032	55	83	0.488	0.009	61	65	0.486	0.009	5	3	0.480	0.052	77	60	0.489	0.009	44	54	0.500	0.011	25	17	0.493	0.016	20	20	0.502	0.016	2	6	0.555	0.041	6	1
chrII	83845	A	T	25	19	0.504	0.020	0	2	0.500	0.229	9	3	0.476	0.032	68	65	0.488	0.009	74	81	0.486	0.009	2	13	0.480	0.052	84	77	0.489	0.009	40	55	0.500	0.011	26	15	0.493	0.016	34	28	0.502	0.016	4	7	0.555	0.041	3	8
chrII	84447	T	C	3	5	0.504	0.020	0	0	0.500	0.229	0	2	0.477	0.032	67	64	0.488	0.009	56	71	0.486	0.009	1	0	0.480	0.052	24	28	0.489	0.009	18	22	0.500	0.011	12	6	0.493	0.016	15	6	0.502	0.016	0	2	0.555	0.041	0	1
chrII	87562	G	A	8	15	0.502	0.020	0	1	0.500	0.229	8	6	0.466	0.032	70	72	0.494	0.009	78	69	0.489	0.008	0	1	0.490	0.053	45	57	0.490	0.009	29	33	0.500	0.011	18	27	0.493	0.015	20	22	0.497	0.016	4	3	0.545	0.042	1	4
chrII	87878	C	G	7	11	0.502	0.019	0	1	0.500	0.230	5	5	0.463	0.031	51	52	0.491	0.008	55	39	0.490	0.008	4	0	0.490	0.053	46	52	0.489	0.009	34	23	0.504	0.011	17	19	0.489	0.015	23	19	0.497	0.016	8	2	0.545	0.042	1	4
chrII	89547	A	G	13	30	0.498	0.019	3	1	0.500	0.230	5	7	0.464	0.031	81	87	0.493	0.008	75	72	0.492	0.008	2	16	0.500	0.051	68	71	0.489	0.009	58	48	0.505	0.011	27	24	0.488	0.015	23	23	0.502	0.016	7	8	0.546	0.043	3	1
chrII	89785	T	C	8	11	0.498	0.019	0	0	0.500	0.230	6	8	0.464	0.031	58	65	0.493	0.008	68	70	0.492	0.008	1	1	0.500	0.051	62	60	0.489	0.009	39	34	0.505	0.011	22	21	0.488	0.015	17	19	0.502	0.016	1	3	0.546	0.043	0	1
chrII	93441	C	G	5	2	0.501	0.019	0	0	0.500	0.211	2	1	0.459	0.030	35	31	0.493	0.008	28	36	0.495	0.008	0	6	0.487	0.048	14	23	0.490	0.009	5	13	0.500	0.011	2	3	0.496	0.015	5	3	0.508	0.016	2	0	0.546	0.042	0	2
chrII	93588	A	T	3	3	0.503	0.019	0	0	0.500	0.211	0	0	0.459	0.030	17	25	0.493	0.008	16	25	0.498	0.008	0	0	0.488	0.047	7	5	0.490	0.009	4	6	0.502	0.011	3	3	0.493	0.015	6	0	0.504	0.016	0	0	0.546	0.042	1	0
chrII	93721	G	A	11	4	0.503	0.019	3	0	0.500	0.211	4	5	0.459	0.030	38	49	0.492	0.008	45	50	0.500	0.008	0	2	0.488	0.047	30	32	0.492	0.009	21	19	0.504	0.011	13	17	0.496	0.015	21	7	0.505	0.016	0	5	0.546	0.042	4	1
chrII	93811	T	C	14	8	0.506	0.019	2	0	0.500	0.211	6	8	0.460	0.031	51	73	0.494	0.008	47	64	0.500	0.008	3	1	0.488	0.047	47	41	0.493	0.009	39	36	0.505	0.011	23	21	0.496	0.015	17	12	0.508	0.016	0	8	0.545	0.043	3	4
chrII	95085	G	A	13	9	0.490	0.019	2	0	0.500	0.231	6	3	0.453	0.031	75	82	0.498	0.008	71	76	0.501	0.008	3	1	0.487	0.048	40	35	0.494	0.009	17	28	0.500	0.011	13	19	0.500	0.015	16	17	0.508	0.016	2	1	0.554	0.044	1	0
chrII	102053	T	C	23	21	0.511	0.019	1	2	0.500	0.163	7	7	0.426	0.028	74	73	0.488	0.007	68	83	0.514	0.007	9	4	0.530	0.047	68	106	0.464	0.008	70	86	0.514	0.010	32	32	0.501	0.014	50	48	0.539	0.015	8	10	0.535	0.039	8	14
chrII	107123	A	T	14	11	0.517	0.017	4	0	0.500	0.162	3	7	0.427	0.025	66	52	0.485	0.007	80	67	0.518	0.007	2	8	0.535	0.039	48	41	0.463	0.008	36	25	0.515	0.009	14	20	0.482	0.012	17	23	0.528	0.014	2	4	0.549	0.037	3	2
chrII	107124	C	T	14	11	0.517	0.017	4	0	0.500	0.162	3	7	0.427	0.025	66	52	0.485	0.007	80	67	0.518	0.007	2	8	0.535	0.039	48	41	0.463	0.008	36	25	0.515	0.009	14	20	0.482	0.012	17	23	0.528	0.014	2	4	0.549	0.037	3	2
chrII	108452	T	A	6	7	0.526	0.016	0	0	0.500	0.162	2	7	0.435	0.024	86	83	0.487	0.006	92	83	0.520	0.006	2	2	0.522	0.036	54	49	0.464	0.007	39	36	0.507	0.009	30	17	0.481	0.012	33	11	0.533	0.013	3	7	0.549	0.035	4	4
chrII	108764	T	C	5	5	0.525	0.016	0	0	0.500	0.161	1	3	0.435	0.024	78	97	0.488	0.006	97	95	0.521	0.006	1	4	0.519	0.035	22	35	0.466	0.007	42	25	0.509	0.009	10	21	0.479	0.012	11	11	0.532	0.013	2	4	0.549	0.035	1	0
chrII	109094	T	C	6	17	0.529	0.016	0	0	0.500	0.161	6	1	0.431	0.024	73	67	0.488	0.006	65	61	0.521	0.006	4	2	0.519	0.035	48	42	0.466	0.007	27	17	0.509	0.009	14	19	0.481	0.012	16	7	0.534	0.013	1	1	0.549	0.035	2	4
chrII	109165	A	G	9	14	0.529	0.016	0	0	0.500	0.161	4	4	0.431	0.024	53	71	0.488	0.006	61	62	0.521	0.006	1	2	0.519	0.035	34	44	0.466	0.007	22	21	0.509	0.009	10	14	0.481	0.012	18	11	0.534	0.013	3	3	0.549	0.035	4	1
chrII	111916	A	G	11	11	0.548	0.015	2	1	0.500	0.161	1	5	0.445	0.022	59	61	0.485	0.006	66	32	0.520	0.006	2	4	0.520	0.034	33	49	0.459	0.007	38	35	0.508	0.008	29	23	0.486	0.011	23	14	0.529	0.012	4	2	0.538	0.031	2	3
chrII	111931	T	G	9	13	0.548	0.015	2	0	0.500	0.161	5	2	0.445	0.022	58	51	0.485	0.006	67	31	0.520	0.006	2	3	0.520	0.034	40	47	0.459	0.007	39	34	0.508	0.008	26	22	0.486	0.011	21	13	0.529	0.012	3	2	0.538	0.031	4	1
chrII	111999	T	C	9	11	0.548	0.015	2	0	0.500	0.161	7	9	0.445	0.022	54	64	0.485	0.006	74	34	0.520	0.006	2	2	0.520	0.034	38	42	0.459	0.007	45	41	0.508	0.008	23	28	0.486	0.011	24	17	0.529	0.012	1	0	0.538	0.031	6	5
chrII	112335	C	A	13	10	0.547	0.015	2	0	0.500	0.160	4	7	0.443	0.021	52	47	0.486	0.006	51	39	0.518	0.006	2	3	0.519	0.033	47	27	0.457	0.007	24	41	0.508	0.008	17	9	0.484	0.011	19	9	0.526	0.012	4	4	0.533	0.031	4	0
chrII	114528	G	A	9	5	0.555	0.014	2	0	0.500	0.160	2	8	0.440	0.021	84	86	0.487	0.006	103	72	0.520	0.006	4	4	0.518	0.032	48	46	0.454	0.007	29	18	0.506	0.008	14	21	0.484	0.011	7	14	0.524	0.012	0	4	0.530	0.030	4	4
chrII	114766	T	C	2	6	0.555	0.014	0	0	0.500	0.160	2	3	0.440	0.021	72	79	0.485	0.006	67	57	0.520	0.006	0	0	0.519	0.032	38	31	0.454	0.007	27	21	0.504	0.008	17	11	0.486	0.011	5	12	0.522	0.012	0	2	0.530	0.030	2	4
chrII	115270	T	C	5	7	0.558	0.014	0	0	0.500	0.153	4	0	0.438	0.021	36	28	0.486	0.006	29	29	0.520	0.006	1	0	0.522	0.031	19	25	0.452	0.007	12	15	0.505	0.008	2	10	0.489	0.011	16	1	0.526	0.012	0	4	0.530	0.030	0	2
chrII	115435	T	A	0	0	0.558	0.014	0	0	0.500	0.153	0	0	0.438	0.021	0	4	0.486	0.006	0	3	0.520	0.006	0	0	0.522	0.031	1	3	0.452	0.007	0	2	0.505	0.008	0	0	0.489	0.011	2	0	0.526	0.012	0	0	0.530	0.030	0	0
chrII	115437	G	A	0	0	0.558	0.014	0	0	0.500	0.153	0	0	0.438	0.021	0	4	0.486	0.006	0	3	0.520	0.006	0	0	0.522	0.031	1	3	0.452	0.007	0	2	0.505	0.008	0	0	0.489	0.011	2	0	0.526	0.012	0	0	0.530	0.030	0	0
chrII	115774	G	A	17	19	0.559	0.014	0	0	0.500	0.153	7	11	0.438	0.020	56	70	0.487	0.006	63	65	0.521	0.006	4	1	0.518	0.030	51	64	0.451	0.007	34	47	0.505	0.008	16	25	0.488	0.011	22	29	0.526	0.012	11	4	0.530	0.030	7	6
chrII	116038	C	T	5	7	0.559	0.014	0	1	0.500	0.153	2	5	0.438	0.020	66	67	0.487	0.006	69	73	0.521	0.006	4	2	0.518	0.030	24	39	0.451	0.007	27	32	0.505	0.008	16	14	0.488	0.011	15	13	0.526	0.012	2	2	0.530	0.030	3	3
chrII	116084	C	T	7	10	0.559	0.014	0	3	0.500	0.153	0	7	0.438	0.020	68	69	0.487	0.006	76	66	0.521	0.006	3	1	0.518	0.030	30	38	0.451	0.007	20	35	0.505	0.008	17	11	0.488	0.011	23	8	0.526	0.012	3	2	0.530	0.030	7	2
chrII	116102	G	A	9	9	0.559	0.014	0	3	0.500	0.153	0	8	0.438	0.020	70	61	0.487	0.006	64	60	0.521	0.006	4	1	0.518	0.030	33	33	0.451	0.007	18	29	0.505	0.008	13	10	0.488	0.011	16	5	0.526	0.012	1	2	0.530	0.030	7	2
chrII	116106	T	C	9	9	0.559	0.014	0	3	0.500	0.153	0	8	0.438	0.020	70	61	0.487	0.006	64	60	0.521	0.006	4	1	0.518	0.030	33	33	0.451	0.007	18	29	0.505	0.008	13	10	0.488	0.011	16	5	0.526	0.012	1	2	0.530	0.030	7	2
chrII	116143	G	A	11	9	0.559	0.014	0	3	0.500	0.153	0	7	0.438	0.020	66	74	0.487	0.006	66	67	0.521	0.006	4	1	0.518	0.030	35	37	0.451	0.007	18	31	0.505	0.008	14	14	0.488	0.011	17	5	0.526	0.012	2	4	0.530	0.030	5	1
chrII	116518	C	T	36	34	0.556	0.014	1	2	0.500	0.153	8	18	0.438	0.020	68	75	0.487	0.006	63	69	0.522	0.006	7	4	0.515	0.030	77	91	0.450	0.007	77	69	0.503	0.008	27	55	0.485	0.011	39	34	0.528	0.012	8	12	0.529	0.029	8	5
chrII	116701	C	T	25	21	0.555	0.014	2	1	0.500	0.153	15	14	0.438	0.020	78	79	0.487	0.006	68	68	0.522	0.006	13	10	0.515	0.030	81	107	0.450	0.007	80	69	0.503	0.008	20	29	0.485	0.011	34	41	0.528	0.012	12	6	0.529	0.029	5	12
chrII	116704	T	C	25	21	0.555	0.014	2	1	0.500	0.153	15	14	0.438	0.020	78	79	0.487	0.006	68	68	0.522	0.006	13	10	0.515	0.030	81	107	0.450	0.007	80	69	0.503	0.008	20	29	0.485	0.011	34	41	0.528	0.012	12	6	0.529	0.029	5	12
chrII	116707	A	T	25	21	0.555	0.014	2	1	0.500	0.153	15	14	0.438	0.020	78	79	0.487	0.006	68	68	0.522	0.006	13	10	0.515	0.030	81	107	0.450	0.007	80	69	0.503	0.008	20	29	0.485	0.011	34	41	0.528	0.012	12	6	0.529	0.029	5	12
chrII	116832	A	G	14	33	0.555	0.014	1	3	0.500	0.153	8	21	0.438	0.020	70	76	0.487	0.006	68	80	0.522	0.006	6	9	0.515	0.030	87	117	0.450	0.007	76	72	0.503	0.008	28	42	0.486	0.011	25	38	0.530	0.012	6	7	0.529	0.029	7	10
chrII	116848	G	T	12	21	0.555	0.014	0	1	0.500	0.153	6	17	0.438	0.020	66	70	0.487	0.006	70	83	0.522	0.006	6	5	0.515	0.030	83	93	0.450	0.007	63	68	0.503	0.008	26	39	0.486	0.011	22	28	0.530	0.012	7	6	0.529	0.029	7	5
chrII	116850	G	A	12	21	0.555	0.014	0	1	0.500	0.153	6	17	0.438	0.020	66	70	0.487	0.006	70	83	0.522	0.006	6	5	0.515	0.030	83	93	0.450	0.007	63	68	0.503	0.008	26	39	0.486	0.011	22	28	0.530	0.012	7	6	0.529	0.029	7	5
chrII	116939	G	A	16	20	0.555	0.014	2	1	0.500	0.153	9	13	0.438	0.020	69	98	0.486	0.006	87	92	0.522	0.006	3	7	0.515	0.030	75	89	0.449	0.007	57	73	0.501	0.008	24	35	0.486	0.011	16	29	0.530	0.012	8	6	0.529	0.029	6	4
chrII	116947	T	G	15	20	0.555	0.014	2	1	0.500	0.153	9	14	0.438	0.020	72	93	0.486	0.006	82	93	0.522	0.006	3	8	0.515	0.030	76	88	0.449	0.007	57	68	0.501	0.008	25	36	0.486	0.011	12	29	0.530	0.012	8	6	0.529	0.029	6	2
chrII	117298	A	G	9	15	0.554	0.014	0	2	0.500	0.153	0	7	0.438	0.020	56	68	0.487	0.006	67	48	0.522	0.006	1	1	0.515	0.029	33	43	0.449	0.006	16	20	0.501	0.008	17	10	0.488	0.011	9	13	0.530	0.012	5	2	0.527	0.029	1	1
chrII	117595	T	C	16	3	0.556	0.013	0	3	0.500	0.153	10	0	0.438	0.020	67	32	0.487	0.006	64	53	0.522	0.006	6	1	0.515	0.029	48	53	0.448	0.006	47	23	0.500	0.008	33	23	0.486	0.011	28	12	0.530	0.012	6	6	0.527	0.029	2	2
chrII	117972	G	A	27	10	0.556	0.013	1	2	0.500	0.153	5	8	0.437	0.020	67	67	0.488	0.006	70	67	0.521	0.006	7	8	0.514	0.029	47	57	0.447	0.006	47	48	0.501	0.008	24	26	0.487	0.010	34	17	0.531	0.011	5	4	0.525	0.029	4	8
chrII	118370	A	G	11	5	0.554	0.013	0	0	0.500	0.153	1	5	0.437	0.020	71	92	0.487	0.006	85	98	0.521	0.005	0	1	0.513	0.029	42	49	0.448	0.006	32	31	0.502	0.008	8	16	0.489	0.010	13	5	0.532	0.011	5	2	0.525	0.029	2	1
chrII	118457	C	T	11	5	0.554	0.013	1	0	0.500	0.153	6	8	0.437	0.020	62	78	0.487	0.006	83	73	0.521	0.005	1	1	0.513	0.029	31	57	0.448	0.006	35	31	0.502	0.008	12	28	0.489	0.010	15	18	0.532	0.011	4	6	0.525	0.029	0	5
chrII	118818	C	A	14	12	0.555	0.013	0	0	0.500	0.153	3	1	0.437	0.020	50	69	0.487	0.006	52	56	0.521	0.005	0	1	0.513	0.029	41	54	0.448	0.006	30	30	0.502	0.008	31	27	0.489	0.010	21	10	0.532	0.011	3	1	0.525	0.029	2	3
chrII	118921	C	T	19	14	0.555	0.013	2	0	0.500	0.153	9	2	0.437	0.020	59	75	0.487	0.006	53	65	0.521	0.005	5	0	0.513	0.029	56	59	0.448	0.006	22	33	0.502	0.008	19	30	0.489	0.010	23	12	0.532	0.011	2	7	0.525	0.029	2	2
chrII	118953	C	T	17	10	0.553	0.013	2	0	0.500	0.153	8	5	0.437	0.020	55	78	0.487	0.005	61	59	0.521	0.005	5	2	0.514	0.028	53	56	0.448	0.006	27	36	0.502	0.008	14	25	0.491	0.010	24	14	0.532	0.011	3	9	0.523	0.029	1	3
chrII	118959	C	T	17	11	0.553	0.013	1	0	0.500	0.153	8	6	0.437	0.020	52	79	0.487	0.005	61	60	0.521	0.005	7	2	0.514	0.028	54	53	0.448	0.006	29	34	0.502	0.008	14	26	0.491	0.010	23	13	0.532	0.011	3	9	0.523	0.029	1	3
chrII	119103	T	G	4	7	0.553	0.013	0	1	0.500	0.153	2	6	0.435	0.019	30	40	0.487	0.005	31	34	0.521	0.005	5	0	0.514	0.028	41	45	0.448	0.006	26	33	0.502	0.008	11	15	0.491	0.010	11	18	0.532	0.011	2	0	0.523	0.029	1	5
chrII	119247	A	C	6	2	0.553	0.013	0	0	0.500	0.153	0	5	0.435	0.019	32	24	0.487	0.005	43	41	0.521	0.005	3	0	0.514	0.028	37	32	0.448	0.006	20	25	0.502	0.008	11	6	0.491	0.010	4	6	0.532	0.011	2	0	0.523	0.029	0	2
chrII	119499	A	G	22	12	0.552	0.013	2	1	0.500	0.153	2	8	0.436	0.019	45	54	0.488	0.005	43	39	0.521	0.005	3	4	0.514	0.028	42	59	0.448	0.006	33	40	0.501	0.008	20	18	0.492	0.010	12	12	0.535	0.011	9	10	0.523	0.029	3	3
chrII	119604	A	G	6	16	0.553	0.013	0	1	0.500	0.153	6	8	0.438	0.019	70	69	0.489	0.005	70	56	0.521	0.005	5	2	0.514	0.028	33	36	0.449	0.006	28	37	0.501	0.008	22	18	0.491	0.010	15	12	0.536	0.011	3	3	0.527	0.028	9	2
chrII	119739	A	G	18	5	0.553	0.013	0	0	0.500	0.153	8	9	0.438	0.019	64	52	0.489	0.005	65	62	0.521	0.005	2	5	0.514	0.028	24	36	0.449	0.006	32	27	0.501	0.008	16	12	0.491	0.010	23	11	0.536	0.011	2	0	0.527	0.028	4	3
chrII	120170	G	A	3	6	0.554	0.013	2	1	0.500	0.153	0	1	0.441	0.019	67	71	0.489	0.005	67	65	0.521	0.005	1	1	0.518	0.028	32	30	0.449	0.006	32	13	0.498	0.007	13	9	0.491	0.010	10	2	0.536	0.011	0	0	0.527	0.028	0	0
chrII	120291	T	C	4	8	0.554	0.013	1	6	0.500	0.153	4	2	0.441	0.019	54	51	0.489	0.005	64	49	0.521	0.005	0	5	0.518	0.028	35	21	0.449	0.006	29	15	0.498	0.007	8	13	0.491	0.010	8	2	0.536	0.011	3	0	0.527	0.028	3	2
chrII	120369	G	C	1	3	0.554	0.013	0	2	0.500	0.153	4	0	0.441	0.019	66	64	0.489	0.005	97	65	0.521	0.005	0	7	0.518	0.028	21	29	0.449	0.006	25	19	0.498	0.007	8	11	0.491	0.010	8	0	0.536	0.011	0	2	0.527	0.028	5	3
chrII	120427	C	T	2	2	0.554	0.013	0	0	0.500	0.153	2	0	0.441	0.019	47	56	0.489	0.005	100	52	0.521	0.005	0	3	0.518	0.028	19	33	0.449	0.006	19	15	0.498	0.007	8	7	0.491	0.010	5	5	0.536	0.011	0	0	0.527	0.028	4	1
chrII	120430	G	A	2	2	0.554	0.013	0	0	0.500	0.153	2	0	0.441	0.019	47	56	0.489	0.005	100	52	0.521	0.005	0	3	0.518	0.028	19	33	0.449	0.006	19	15	0.498	0.007	8	7	0.491	0.010	5	5	0.536	0.011	0	0	0.527	0.028	4	1
chrII	120437	C	A	2	2	0.554	0.013	0	0	0.500	0.153	0	0	0.441	0.019	51	56	0.489	0.005	92	62	0.521	0.005	0	3	0.518	0.028	17	33	0.449	0.006	15	13	0.498	0.007	6	7	0.491	0.010	4	6	0.536	0.011	1	0	0.527	0.028	3	2
chrII	120585	A	G	3	6	0.556	0.013	0	0	0.500	0.153	6	3	0.440	0.019	61	64	0.490	0.005	60	52	0.520	0.005	0	0	0.518	0.028	22	29	0.450	0.006	21	19	0.497	0.007	10	1	0.490	0.010	5	10	0.536	0.011	2	0	0.526	0.028	0	2
chrII	120630	G	A	4	3	0.556	0.013	0	0	0.500	0.153	7	5	0.440	0.019	64	77	0.490	0.005	86	67	0.520	0.005	4	2	0.518	0.028	20	39	0.450	0.006	17	18	0.497	0.007	16	3	0.490	0.010	10	4	0.536	0.011	4	0	0.526	0.028	1	1
chrII	120701	A	G	5	5	0.556	0.013	0	0	0.500	0.153	8	4	0.440	0.019	56	79	0.490	0.005	82	54	0.520	0.005	5	1	0.518	0.028	22	36	0.450	0.006	12	11	0.497	0.007	14	5	0.490	0.010	12	7	0.536	0.011	4	0	0.526	0.028	3	1
chrII	120726	C	T	4	6	0.556	0.013	0	0	0.500	0.153	9	3	0.440	0.019	56	68	0.490	0.005	65	46	0.520	0.005	4	0	0.518	0.028	23	33	0.450	0.006	13	14	0.497	0.007	12	6	0.490	0.010	8	7	0.536	0.011	2	0	0.526	0.028	5	0
chrII	120888	G	C	1	7	0.556	0.013	0	0	0.500	0.153	1	4	0.440	0.019	47	50	0.490	0.005	62	56	0.520	0.005	0	2	0.518	0.028	34	39	0.450	0.006	11	25	0.497	0.007	8	10	0.490	0.010	9	19	0.536	0.011	5	0	0.526	0.028	1	2
chrII	121101	C	T	6	2	0.556	0.013	2	2	0.500	0.153	0	7	0.440	0.019	49	53	0.490	0.005	76	65	0.520	0.005	0	1	0.518	0.028	18	24	0.450	0.006	12	7	0.498	0.007	10	6	0.490	0.010	12	7	0.536	0.011	0	0	0.526	0.028	0	0
chrII	121194	G	A	1	2	0.557	0.013	0	0	0.500	0.147	3	0	0.440	0.019	46	36	0.491	0.005	52	56	0.521	0.005	0	0	0.518	0.028	11	18	0.451	0.006	6	12	0.498	0.007	7	3	0.488	0.010	1	3	0.538	0.011	0	0	0.524	0.028	0	0
chrII	121421	G	A	11	4	0.557	0.013	0	0	0.500	0.147	0	2	0.444	0.019	47	46	0.491	0.005	54	64	0.521	0.005	1	7	0.518	0.028	29	32	0.451	0.006	14	13	0.498	0.007	5	13	0.488	0.010	7	7	0.538	0.011	0	2	0.524	0.028	5	3
chrII	121716	T	C	6	5	0.555	0.013	0	0	0.500	0.147	7	11	0.447	0.018	48	48	0.491	0.005	64	54	0.521	0.005	1	4	0.513	0.027	23	31	0.448	0.006	26	15	0.498	0.007	17	9	0.491	0.010	14	9	0.536	0.011	0	0	0.520	0.027	4	2
chrII	121809	C	T	6	5	0.555	0.013	2	0	0.500	0.147	2	2	0.447	0.018	60	65	0.491	0.005	63	62	0.521	0.005	0	0	0.513	0.027	31	40	0.448	0.006	24	15	0.498	0.007	16	16	0.491	0.010	11	12	0.536	0.011	0	0	0.520	0.027	3	0
chrII	121848	C	T	6	5	0.555	0.013	2	0	0.500	0.147	2	0	0.447	0.018	53	59	0.491	0.005	58	52	0.521	0.005	0	0	0.513	0.027	26	30	0.448	0.006	21	10	0.498	0.007	15	13	0.491	0.010	7	9	0.536	0.011	0	0	0.520	0.027	3	2
chrII	121908	G	A	3	4	0.556	0.012	0	0	0.500	0.147	0	0	0.447	0.018	59	48	0.492	0.005	52	58	0.521	0.005	1	0	0.513	0.027	25	27	0.448	0.006	19	13	0.496	0.007	8	9	0.493	0.010	10	14	0.535	0.011	1	0	0.520	0.027	1	0
chrII	123008	G	A	10	34	0.557	0.012	0	2	0.500	0.142	7	15	0.447	0.018	59	81	0.492	0.005	75	89	0.522	0.005	10	5	0.513	0.027	77	95	0.447	0.006	81	67	0.496	0.007	47	43	0.493	0.010	42	28	0.534	0.011	11	5	0.519	0.027	6	8
chrII	123103	T	A	20	12	0.559	0.012	2	2	0.500	0.142	4	13	0.451	0.018	62	63	0.492	0.005	62	65	0.522	0.005	3	4	0.513	0.027	54	91	0.447	0.006	64	53	0.496	0.007	32	34	0.493	0.010	44	19	0.534	0.010	2	9	0.518	0.027	3	3
chrII	123311	C	T	16	13	0.558	0.012	2	0	0.500	0.142	7	1	0.451	0.018	72	66	0.493	0.005	74	73	0.523	0.005	5	3	0.513	0.027	75	69	0.446	0.006	48	43	0.497	0.007	23	27	0.494	0.010	17	21	0.534	0.011	7	5	0.517	0.027	5	0
chrII	123320	T	C	16	11	0.558	0.012	2	0	0.500	0.142	6	1	0.451	0.018	74	70	0.493	0.005	75	78	0.523	0.005	4	3	0.513	0.027	78	65	0.446	0.006	48	43	0.497	0.007	25	28	0.494	0.010	17	20	0.534	0.011	7	4	0.517	0.027	4	0
chrII	123339	C	T	18	12	0.558	0.012	0	0	0.500	0.142	13	2	0.451	0.018	70	79	0.493	0.005	80	76	0.523	0.005	3	5	0.513	0.027	76	60	0.446	0.006	50	49	0.497	0.007	26	29	0.494	0.010	20	17	0.534	0.011	7	2	0.517	0.027	4	0
chrII	123764	G	A	2	6	0.556	0.012	1	0	0.500	0.142	2	4	0.454	0.018	54	63	0.493	0.005	53	64	0.523	0.005	6	2	0.512	0.027	38	57	0.445	0.006	35	25	0.497	0.007	16	14	0.495	0.010	17	15	0.534	0.010	3	0	0.516	0.027	5	3
chrII	123800	C	T	3	6	0.556	0.012	1	0	0.500	0.142	2	5	0.454	0.018	62	50	0.493	0.005	58	58	0.523	0.005	6	2	0.512	0.027	35	52	0.445	0.006	34	35	0.497	0.007	14	14	0.495	0.010	15	12	0.534	0.010	2	0	0.516	0.027	2	4
chrII	123940	C	T	9	7	0.556	0.012	0	2	0.500	0.142	4	10	0.454	0.018	52	43	0.493	0.005	47	40	0.523	0.005	7	6	0.512	0.027	38	53	0.445	0.006	31	37	0.497	0.007	21	19	0.495	0.010	12	14	0.534	0.010	2	3	0.516	0.027	5	3
chrII	124174	C	G	6	4	0.554	0.012	0	0	0.500	0.137	2	3	0.456	0.018	67	62	0.493	0.005	69	43	0.524	0.005	6	1	0.511	0.027	25	42	0.445	0.006	27	15	0.498	0.007	9	12	0.493	0.010	9	12	0.536	0.010	1	0	0.516	0.027	1	3
chrII	124193	C	A	5	5	0.554	0.012	0	0	0.500	0.137	2	2	0.456	0.018	56	50	0.493	0.005	54	33	0.524	0.005	5	1	0.511	0.027	26	34	0.445	0.006	23	14	0.498	0.007	7	12	0.493	0.010	9	10	0.536	0.010	1	0	0.516	0.027	1	2
chrII	124286	C	A	9	8	0.554	0.012	0	0	0.500	0.137	3	0	0.456	0.018	49	54	0.493	0.005	51	40	0.524	0.005	1	0	0.511	0.027	22	47	0.444	0.006	20	21	0.498	0.007	4	6	0.493	0.010	6	9	0.536	0.010	2	0	0.516	0.027	1	0
chrII	124505	A	G	4	3	0.552	0.012	0	0	0.500	0.137	2	4	0.455	0.018	61	58	0.493	0.005	77	60	0.524	0.005	1	0	0.511	0.027	29	26	0.443	0.006	19	19	0.497	0.007	4	10	0.493	0.010	10	9	0.533	0.010	10	2	0.510	0.026	2	1
chrII	124574	T	C	7	5	0.552	0.012	0	2	0.500	0.137	4	6	0.455	0.018	56	61	0.493	0.005	58	57	0.524	0.005	3	0	0.511	0.027	33	29	0.443	0.006	19	22	0.497	0.007	10	21	0.493	0.010	8	7	0.533	0.010	4	0	0.510	0.026	0	6
chrII	124616	C	T	5	9	0.552	0.012	0	3	0.500	0.137	2	3	0.455	0.018	58	78	0.493	0.005	60	62	0.524	0.005	3	2	0.511	0.027	33	40	0.443	0.006	17	17	0.497	0.007	11	17	0.493	0.010	10	5	0.533	0.010	4	0	0.510	0.026	0	7
chrII	124617	A	G	5	9	0.552	0.012	0	3	0.500	0.137	2	3	0.455	0.018	58	78	0.493	0.005	60	62	0.524	0.005	3	2	0.511	0.027	33	40	0.443	0.006	17	17	0.497	0.007	11	17	0.493	0.010	10	5	0.533	0.010	4	0	0.510	0.026	0	7
chrII	124932	T	C	14	17	0.552	0.012	0	1	0.500	0.137	10	16	0.455	0.018	53	80	0.493	0.005	77	75	0.525	0.005	3	3	0.511	0.027	59	75	0.443	0.006	45	49	0.497	0.007	23	36	0.493	0.010	31	37	0.534	0.010	5	2	0.510	0.026	3	8
chrII	124959	A	C	12	18	0.552	0.012	0	1	0.500	0.137	5	15	0.455	0.018	47	89	0.493	0.005	69	63	0.525	0.005	5	3	0.511	0.027	55	74	0.443	0.006	37	48	0.497	0.007	22	34	0.493	0.010	30	32	0.534	0.010	2	2	0.510	0.026	3	7
chrII	124966	A	T	10	14	0.552	0.012	0	1	0.500	0.137	7	12	0.455	0.018	49	88	0.493	0.005	66	60	0.525	0.005	5	3	0.511	0.027	54	72	0.443	0.006	36	47	0.497	0.007	23	27	0.493	0.010	25	29	0.534	0.010	2	2	0.510	0.026	3	7
chrII	125022	A	G	10	15	0.552	0.012	0	1	0.500	0.137	7	12	0.455	0.018	62	76	0.493	0.005	78	71	0.525	0.005	4	11	0.511	0.027	60	70	0.443	0.006	38	56	0.497	0.007	25	20	0.493	0.010	23	24	0.534	0.010	9	2	0.510	0.026	1	3
chrII	125552	T	C	14	12	0.553	0.012	0	0	0.500	0.133	0	1	0.460	0.017	64	68	0.492	0.005	68	56	0.526	0.005	2	1	0.507	0.026	46	40	0.443	0.006	34	29	0.499	0.007	16	17	0.494	0.009	12	11	0.532	0.010	2	4	0.507	0.026	1	6
chrII	126130	C	T	10	8	0.552	0.012	2	0	0.500	0.125	2	2	0.461	0.017	57	77	0.492	0.005	55	71	0.528	0.005	4	3	0.509	0.025	35	31	0.444	0.006	27	18	0.500	0.007	11	12	0.493	0.009	8	11	0.530	0.010	1	1	0.507	0.026	1	2
chrII	126263	T	C	18	13	0.552	0.012	0	2	0.500	0.125	8	5	0.461	0.017	61	64	0.492	0.005	64	66	0.528	0.005	2	2	0.509	0.025	34	56	0.444	0.006	33	43	0.500	0.007	25	21	0.493	0.009	9	11	0.530	0.010	1	3	0.507	0.026	3	4
chrII	126335	G	A	31	23	0.552	0.012	0	0	0.500	0.125	12	8	0.461	0.017	55	69	0.492	0.005	74	57	0.528	0.005	3	1	0.509	0.025	53	68	0.444	0.006	48	55	0.500	0.007	36	28	0.493	0.009	27	27	0.530	0.010	14	4	0.507	0.026	5	11
chrII	126692	G	T	6	13	0.551	0.012	2	0	0.500	0.125	7	6	0.461	0.017	72	84	0.491	0.005	89	86	0.527	0.005	7	0	0.506	0.025	46	58	0.444	0.006	33	47	0.499	0.007	16	31	0.493	0.009	13	17	0.530	0.010	0	1	0.507	0.026	2	2
chrII	126836	G	A	22	12	0.551	0.012	0	2	0.500	0.125	5	6	0.461	0.017	67	62	0.491	0.005	79	75	0.527	0.005	2	2	0.506	0.025	40	56	0.444	0.006	38	43	0.499	0.007	21	23	0.493	0.009	21	12	0.530	0.010	5	1	0.507	0.026	0	0
chrII	127887	A	T	10	16	0.550	0.011	0	0	0.500	0.122	5	10	0.464	0.017	81	67	0.493	0.005	68	52	0.528	0.005	5	4	0.505	0.025	55	47	0.444	0.006	36	33	0.499	0.007	11	26	0.496	0.009	19	16	0.530	0.010	5	2	0.504	0.025	0	4
chrII	127964	C	T	14	16	0.551	0.011	0	0	0.500	0.122	3	4	0.465	0.017	59	47	0.494	0.005	48	46	0.528	0.005	9	5	0.505	0.025	55	62	0.443	0.005	40	53	0.498	0.007	21	23	0.495	0.009	31	25	0.531	0.010	7	6	0.504	0.025	3	2
chrII	128257	A	G	16	8	0.551	0.012	0	4	0.500	0.125	11	6	0.465	0.017	66	56	0.494	0.005	61	55	0.529	0.005	3	6	0.507	0.024	60	74	0.444	0.006	40	55	0.499	0.007	21	32	0.495	0.009	32	17	0.532	0.010	7	6	0.506	0.025	5	5
chrII	128423	G	A	17	12	0.552	0.011	0	1	0.500	0.125	8	8	0.465	0.017	84	70	0.495	0.005	89	79	0.529	0.005	2	4	0.504	0.024	48	69	0.444	0.006	25	36	0.499	0.007	15	23	0.494	0.009	25	19	0.533	0.010	6	4	0.506	0.025	7	2
chrII	128479	T	G	15	12	0.552	0.011	0	0	0.500	0.125	6	12	0.465	0.017	70	79	0.495	0.005	96	68	0.529	0.005	5	4	0.504	0.024	42	60	0.444	0.006	23	38	0.499	0.007	17	24	0.494	0.009	23	23	0.533	0.010	6	3	0.506	0.025	4	3
chrII	128480	T	A	15	12	0.552	0.011	0	0	0.500	0.125	6	12	0.465	0.017	70	79	0.495	0.005	96	68	0.529	0.005	5	4	0.504	0.024	42	60	0.444	0.006	23	38	0.499	0.007	17	24	0.494	0.009	23	23	0.533	0.010	6	3	0.506	0.025	4	3
chrII	128547	A	G	14	9	0.552	0.011	0	0	0.500	0.125	4	10	0.465	0.017	65	70	0.495	0.005	74	65	0.529	0.005	4	5	0.504	0.024	29	50	0.444	0.006	30	27	0.499	0.007	18	16	0.494	0.009	24	29	0.533	0.010	7	7	0.506	0.025	0	1
chrII	128669	A	G	2	12	0.552	0.011	0	4	0.500	0.125	3	12	0.464	0.017	78	72	0.494	0.005	67	60	0.528	0.005	2	0	0.503	0.024	36	55	0.443	0.005	24	49	0.498	0.007	11	13	0.494	0.009	17	16	0.534	0.010	4	4	0.506	0.025	3	6
chrII	129053	A	G	17	7	0.550	0.011	0	0	0.500	0.125	7	8	0.464	0.017	61	64	0.494	0.005	75	62	0.528	0.005	4	5	0.503	0.024	42	51	0.443	0.005	22	32	0.498	0.007	17	8	0.494	0.009	21	18	0.534	0.010	3	0	0.505	0.025	4	7
chrII	129254	C	T	9	7	0.549	0.011	1	0	0.500	0.125	7	6	0.464	0.017	75	60	0.495	0.005	70	76	0.528	0.005	3	0	0.503	0.024	57	43	0.442	0.005	17	23	0.497	0.007	21	9	0.494	0.009	17	10	0.533	0.010	0	2	0.503	0.025	1	3
chrII	129308	T	A	6	6	0.549	0.011	0	2	0.500	0.125	13	10	0.464	0.017	80	63	0.495	0.005	94	71	0.528	0.005	4	0	0.503	0.024	44	34	0.442	0.005	18	29	0.497	0.007	14	13	0.494	0.009	14	8	0.533	0.010	2	3	0.503	0.025	2	1
chrII	129347	G	A	7	5	0.549	0.011	0	0	0.500	0.125	9	8	0.464	0.017	81	80	0.495	0.005	96	65	0.528	0.005	2	0	0.503	0.024	44	33	0.442	0.005	15	26	0.497	0.007	11	13	0.494	0.009	9	9	0.533	0.010	2	2	0.503	0.025	3	1
chrII	129386	T	C	9	4	0.549	0.011	0	0	0.500	0.125	5	8	0.464	0.017	86	93	0.495	0.005	88	84	0.528	0.005	4	1	0.502	0.024	42	42	0.442	0.005	23	28	0.496	0.007	11	15	0.494	0.009	10	16	0.533	0.010	0	1	0.503	0.025	3	1
chrII	129437	G	A	10	7	0.549	0.011	0	2	0.500	0.125	3	6	0.464	0.017	84	106	0.495	0.005	77	77	0.528	0.005	2	2	0.502	0.024	37	45	0.442	0.005	29	26	0.496	0.007	8	19	0.494	0.009	10	18	0.533	0.010	2	2	0.503	0.025	3	0
chrII	129668	C	T	8	12	0.548	0.011	2	0	0.500	0.125	5	2	0.466	0.017	72	58	0.494	0.005	62	57	0.528	0.005	1	2	0.502	0.024	42	27	0.441	0.005	35	27	0.495	0.007	11	14	0.496	0.009	9	10	0.534	0.010	10	3	0.503	0.025	3	2
chrII	129692	C	T	10	11	0.548	0.011	2	0	0.500	0.125	1	4	0.466	0.017	77	60	0.494	0.005	65	60	0.528	0.005	2	2	0.502	0.024	41	25	0.441	0.005	40	22	0.495	0.007	15	15	0.496	0.009	7	13	0.534	0.010	12	3	0.503	0.025	4	2
chrII	129791	T	A	13	9	0.547	0.011	0	0	0.500	0.125	0	7	0.466	0.017	68	60	0.494	0.005	63	55	0.529	0.005	1	2	0.501	0.024	23	28	0.442	0.005	21	17	0.495	0.007	13	18	0.497	0.009	9	12	0.534	0.010	5	1	0.500	0.025	4	2
chrII	130349	G	A	17	8	0.547	0.011	0	4	0.500	0.125	11	6	0.466	0.017	42	52	0.494	0.005	40	45	0.530	0.005	5	4	0.498	0.024	37	55	0.440	0.005	35	38	0.492	0.007	20	26	0.497	0.009	19	22	0.535	0.010	5	5	0.502	0.024	3	3
chrII	130370	G	T	22	9	0.547	0.011	0	2	0.500	0.125	12	8	0.466	0.017	39	44	0.494	0.005	34	34	0.530	0.005	7	3	0.498	0.024	43	56	0.440	0.005	41	44	0.492	0.007	16	24	0.497	0.009	22	22	0.535	0.010	5	1	0.502	0.024	4	3
chrII	130407	A	G	18	10	0.547	0.011	0	0	0.500	0.125	13	7	0.466	0.017	45	52	0.494	0.005	38	42	0.530	0.005	6	4	0.498	0.024	42	62	0.440	0.005	35	44	0.492	0.007	19	20	0.497	0.009	22	17	0.535	0.010	10	2	0.502	0.024	6	3
chrII	130769	C	T	13	13	0.548	0.011	0	0	0.500	0.125	11	6	0.465	0.017	59	84	0.494	0.005	68	68	0.531	0.005	0	2	0.501	0.024	44	49	0.439	0.005	40	28	0.492	0.007	21	10	0.498	0.009	15	16	0.536	0.010	8	5	0.503	0.024	3	4
chrII	130988	T	C	20	10	0.547	0.011	0	0	0.500	0.125	9	12	0.467	0.017	61	74	0.494	0.005	64	61	0.530	0.005	3	3	0.501	0.024	42	61	0.440	0.005	49	53	0.492	0.006	19	26	0.498	0.009	15	21	0.537	0.010	6	5	0.500	0.024	1	2
chrII	131020	A	G	20	13	0.547	0.011	0	0	0.500	0.125	7	8	0.467	0.017	63	80	0.494	0.005	74	59	0.530	0.005	4	3	0.500	0.024	45	70	0.440	0.005	46	51	0.492	0.006	19	27	0.498	0.009	15	22	0.537	0.010	4	5	0.500	0.024	1	3
chrII	131051	G	A	13	18	0.547	0.011	0	0	0.500	0.125	7	8	0.467	0.017	67	80	0.494	0.005	79	62	0.530	0.005	2	4	0.500	0.024	46	69	0.440	0.005	36	51	0.492	0.006	16	25	0.498	0.009	17	19	0.537	0.010	2	2	0.500	0.024	0	3
chrII	131705	G	A	27	13	0.548	0.011	2	0	0.500	0.125	11	10	0.465	0.016	72	78	0.495	0.005	80	80	0.530	0.005	1	8	0.500	0.023	48	76	0.439	0.005	43	35	0.492	0.006	22	24	0.499	0.009	16	17	0.535	0.009	3	1	0.502	0.024	4	8
chrII	131783	G	A	18	14	0.548	0.011	1	0	0.500	0.125	8	9	0.465	0.016	77	71	0.495	0.005	64	69	0.530	0.005	1	3	0.500	0.023	44	61	0.439	0.005	39	48	0.492	0.006	21	27	0.499	0.009	14	24	0.535	0.009	8	9	0.502	0.024	9	5
chrII	132280	T	C	14	10	0.548	0.011	0	3	0.500	0.125	7	10	0.465	0.016	64	56	0.495	0.005	74	60	0.530	0.005	4	0	0.500	0.023	52	60	0.439	0.005	58	39	0.492	0.006	29	19	0.499	0.009	18	24	0.535	0.009	0	4	0.502	0.024	0	4
chrII	132482	G	A	7	11	0.548	0.011	0	0	0.500	0.125	4	15	0.465	0.016	77	73	0.495	0.005	76	68	0.530	0.005	1	1	0.500	0.023	37	52	0.439	0.005	24	31	0.492	0.006	22	17	0.499	0.009	15	16	0.535	0.009	1	7	0.502	0.024	2	1
chrII	132564	T	C	5	8	0.548	0.011	0	2	0.500	0.125	5	9	0.465	0.016	54	65	0.495	0.005	53	59	0.530	0.005	2	4	0.500	0.023	27	49	0.439	0.005	19	29	0.492	0.006	12	14	0.499	0.009	16	13	0.535	0.009	5	8	0.502	0.024	2	0
chrII	132576	G	A	6	7	0.548	0.011	0	2	0.500	0.125	7	9	0.465	0.016	55	65	0.495	0.005	53	57	0.530	0.005	3	8	0.500	0.023	25	52	0.439	0.005	23	35	0.492	0.006	11	14	0.499	0.009	9	14	0.535	0.009	5	6	0.502	0.024	2	0
chrII	132654	T	C	5	10	0.548	0.011	0	0	0.500	0.125	1	5	0.465	0.016	69	77	0.495	0.005	76	78	0.530	0.005	3	5	0.500	0.023	25	54	0.439	0.005	26	27	0.492	0.006	8	22	0.499	0.009	12	8	0.535	0.009	0	2	0.502	0.024	3	1
chrII	132945	A	G	18	16	0.547	0.011	0	1	0.500	0.125	4	4	0.467	0.016	79	104	0.496	0.005	98	84	0.530	0.005	2	8	0.500	0.023	38	68	0.438	0.005	41	46	0.492	0.006	27	23	0.501	0.009	28	11	0.534	0.009	4	6	0.501	0.024	2	7
chrII	132975	T	A	15	16	0.547	0.011	0	1	0.500	0.125	4	7	0.467	0.016	93	106	0.496	0.005	91	88	0.530	0.005	1	13	0.500	0.023	44	67	0.438	0.005	38	51	0.492	0.006	25	22	0.501	0.009	25	12	0.534	0.009	4	3	0.501	0.024	1	8
chrII	133163	G	C	14	14	0.548	0.011	0	0	0.500	0.129	6	11	0.467	0.016	76	64	0.497	0.005	66	86	0.531	0.005	4	4	0.504	0.023	47	72	0.440	0.005	38	41	0.492	0.006	21	30	0.501	0.009	15	24	0.533	0.009	1	5	0.498	0.024	8	5
chrII	133239	C	T	11	10	0.548	0.011	2	0	0.500	0.129	4	9	0.467	0.016	70	63	0.497	0.005	72	73	0.531	0.005	2	8	0.504	0.023	39	63	0.440	0.005	42	29	0.492	0.006	15	35	0.501	0.009	12	10	0.533	0.009	3	5	0.498	0.024	9	5
chrII	133595	A	G	27	12	0.549	0.011	0	4	0.500	0.129	9	19	0.468	0.016	51	56	0.497	0.005	56	53	0.530	0.005	7	6	0.504	0.023	48	67	0.439	0.005	48	42	0.492	0.006	26	24	0.502	0.009	18	30	0.532	0.009	10	12	0.498	0.024	5	3
chrII	133612	A	G	27	15	0.549	0.011	0	4	0.500	0.129	10	18	0.468	0.016	51	58	0.497	0.005	55	54	0.530	0.005	9	6	0.504	0.023	46	66	0.439	0.005	47	40	0.492	0.006	23	27	0.502	0.009	20	33	0.532	0.009	14	11	0.498	0.024	6	3
chrII	133742	C	T	15	12	0.549	0.011	2	0	0.500	0.129	4	10	0.468	0.016	38	33	0.497	0.005	33	36	0.530	0.005	3	8	0.504	0.023	28	34	0.439	0.005	29	33	0.491	0.006	8	23	0.501	0.009	14	18	0.533	0.009	6	6	0.498	0.024	1	2
chrII	133779	C	T	13	11	0.549	0.011	0	0	0.500	0.129	6	5	0.468	0.016	42	40	0.497	0.005	40	39	0.530	0.005	0	3	0.504	0.023	28	28	0.439	0.005	24	27	0.491	0.006	8	15	0.501	0.009	9	11	0.533	0.009	2	4	0.498	0.024	0	2
chrII	134090	A	G	9	6	0.549	0.011	0	0	0.500	0.129	13	6	0.468	0.016	45	22	0.497	0.005	48	34	0.530	0.005	2	0	0.504	0.023	32	34	0.439	0.005	28	37	0.491	0.006	15	3	0.501	0.009	5	13	0.533	0.009	1	4	0.498	0.024	1	4
chrII	135214	G	A	11	6	0.549	0.011	0	0	0.500	0.129	4	4	0.467	0.016	47	65	0.498	0.005	69	56	0.530	0.004	1	2	0.504	0.023	35	62	0.439	0.005	25	30	0.492	0.006	10	13	0.501	0.009	12	9	0.531	0.009	0	1	0.498	0.024	2	4
chrII	135630	T	A	8	5	0.549	0.011	0	0	0.500	0.129	2	6	0.468	0.016	68	85	0.498	0.005	86	66	0.530	0.005	0	3	0.505	0.023	37	63	0.437	0.005	28	38	0.493	0.006	9	7	0.500	0.009	5	10	0.529	0.009	2	2	0.498	0.024	3	1
chrII	135667	A	C	5	5	0.549	0.011	0	0	0.500	0.129	0	6	0.468	0.016	62	81	0.498	0.005	84	67	0.530	0.005	2	5	0.505	0.023	38	61	0.437	0.005	29	37	0.493	0.006	8	6	0.500	0.009	8	6	0.529	0.009	2	2	0.498	0.024	3	1
chrII	135827	G	A	3	8	0.549	0.011	0	0	0.500	0.129	9	2	0.468	0.016	64	56	0.498	0.005	56	52	0.530	0.005	7	6	0.505	0.023	31	67	0.437	0.005	30	34	0.493	0.006	18	12	0.500	0.009	21	11	0.529	0.009	2	0	0.497	0.024	3	1
chrII	135898	A	T	13	12	0.548	0.011	0	0	0.500	0.129	5	3	0.468	0.016	60	63	0.498	0.005	53	59	0.529	0.005	3	5	0.505	0.024	29	57	0.436	0.005	33	33	0.492	0.006	19	18	0.501	0.009	20	13	0.531	0.009	1	0	0.497	0.024	3	1
chrII	135912	G	A	14	13	0.548	0.011	0	0	0.500	0.129	6	3	0.468	0.016	63	67	0.498	0.005	57	61	0.529	0.005	4	4	0.505	0.024	33	59	0.436	0.005	40	31	0.492	0.006	17	20	0.501	0.009	21	14	0.531	0.009	1	0	0.497	0.024	3	0
chrII	135923	C	T	16	12	0.548	0.011	0	0	0.500	0.129	5	3	0.468	0.016	58	64	0.498	0.005	56	54	0.529	0.005	2	1	0.505	0.024	34	51	0.436	0.005	37	34	0.492	0.006	20	21	0.501	0.009	15	17	0.531	0.009	2	0	0.497	0.024	1	0
chrII	135925	G	A	16	12	0.548	0.011	0	0	0.500	0.129	5	3	0.468	0.016	58	64	0.498	0.005	56	54	0.529	0.005	2	1	0.505	0.024	34	51	0.436	0.005	37	34	0.492	0.006	20	21	0.501	0.009	15	17	0.531	0.009	2	0	0.497	0.024	1	0
chrII	136173	T	C	23	10	0.548	0.011	5	3	0.500	0.129	8	20	0.468	0.016	59	42	0.498	0.005	47	39	0.529	0.005	8	5	0.505	0.024	53	65	0.436	0.005	41	35	0.492	0.006	28	20	0.501	0.009	23	10	0.531	0.009	8	2	0.497	0.024	12	4
chrII	136582	C	G	2	3	0.549	0.011	0	0	0.500	0.129	0	2	0.468	0.016	28	24	0.498	0.005	35	34	0.529	0.005	1	0	0.505	0.024	6	26	0.436	0.005	12	12	0.492	0.006	4	4	0.500	0.009	3	5	0.531	0.009	0	2	0.497	0.024	0	2
chrII	136632	T	G	5	3	0.549	0.011	0	0	0.500	0.129	2	2	0.468	0.016	31	30	0.498	0.005	41	36	0.529	0.005	2	0	0.505	0.024	17	49	0.436	0.005	18	22	0.492	0.006	8	8	0.500	0.009	8	15	0.531	0.009	5	2	0.497	0.024	2	4
chrII	136840	A	T	14	7	0.549	0.011	0	0	0.500	0.129	2	4	0.468	0.016	49	48	0.498	0.005	53	36	0.529	0.005	2	4	0.505	0.024	38	39	0.436	0.005	22	26	0.492	0.006	12	18	0.500	0.009	9	7	0.531	0.009	1	6	0.497	0.024	0	0
chrII	137272	T	C	17	19	0.549	0.011	1	0	0.500	0.125	8	10	0.471	0.017	49	65	0.499	0.005	38	39	0.531	0.005	6	8	0.506	0.023	56	56	0.436	0.005	37	46	0.492	0.006	27	37	0.500	0.009	42	24	0.532	0.009	3	3	0.492	0.024	4	5
chrII	137341	C	T	15	14	0.549	0.011	0	0	0.500	0.125	18	10	0.471	0.017	45	47	0.499	0.005	35	32	0.531	0.005	8	4	0.506	0.023	54	40	0.436	0.005	35	50	0.492	0.006	23	20	0.500	0.009	48	21	0.532	0.009	6	3	0.492	0.024	3	5
chrII	137654	T	A	1	0	0.548	0.011	0	0	0.500	0.125	0	0	0.471	0.017	1	3	0.499	0.005	0	0	0.531	0.005	0	0	0.506	0.023	0	0	0.435	0.005	0	0	0.493	0.006	0	0	0.500	0.009	0	0	0.532	0.009	0	0	0.492	0.024	0	0
chrII	137659	T	A	0	1	0.548	0.011	0	0	0.500	0.125	0	0	0.471	0.017	0	4	0.499	0.005	0	0	0.531	0.005	0	0	0.506	0.023	0	0	0.435	0.005	0	0	0.493	0.006	0	0	0.500	0.009	0	0	0.532	0.009	0	0	0.492	0.024	0	0
chrII	137745	A	G	3	4	0.548	0.011	0	0	0.500	0.125	0	6	0.469	0.016	16	16	0.500	0.005	18	19	0.531	0.005	0	2	0.507	0.023	12	20	0.435	0.005	8	13	0.493	0.006	8	2	0.501	0.009	5	1	0.531	0.009	0	2	0.490	0.024	2	0
chrII	137801	T	C	11	10	0.550	0.011	0	0	0.500	0.125	3	4	0.475	0.016	32	36	0.499	0.005	38	34	0.531	0.005	2	2	0.503	0.023	32	34	0.436	0.005	24	32	0.492	0.006	15	11	0.503	0.009	22	8	0.530	0.009	0	4	0.498	0.024	0	3
chrII	137859	T	G	9	13	0.550	0.011	0	2	0.500	0.125	4	10	0.475	0.016	49	48	0.499	0.005	42	42	0.531	0.005	2	3	0.503	0.023	36	48	0.436	0.005	24	38	0.492	0.006	7	16	0.503	0.009	28	15	0.530	0.009	2	5	0.498	0.024	2	9
chrII	137868	A	G	9	13	0.550	0.011	0	2	0.500	0.125	4	11	0.475	0.016	49	54	0.499	0.005	43	43	0.531	0.005	4	3	0.503	0.023	37	51	0.436	0.005	22	40	0.492	0.006	8	17	0.503	0.009	29	15	0.530	0.009	2	6	0.498	0.024	2	9
chrII	137948	A	G	3	4	0.549	0.011	2	0	0.500	0.129	3	11	0.472	0.017	32	51	0.500	0.005	34	35	0.531	0.005	2	3	0.507	0.023	35	59	0.436	0.005	18	32	0.492	0.006	19	15	0.504	0.009	9	13	0.532	0.009	2	5	0.494	0.024	0	4
chrII	138209	G	A	8	7	0.549	0.011	0	1	0.500	0.125	6	0	0.476	0.016	38	32	0.500	0.005	48	44	0.531	0.005	0	2	0.503	0.023	23	30	0.435	0.005	15	20	0.491	0.006	11	5	0.505	0.009	5	13	0.534	0.009	0	2	0.495	0.024	3	1
chrII	138346	T	C	9	2	0.549	0.011	2	0	0.500	0.125	0	5	0.476	0.016	31	27	0.500	0.005	30	27	0.531	0.005	1	1	0.503	0.023	19	23	0.435	0.005	14	15	0.491	0.006	1	4	0.505	0.009	7	16	0.534	0.009	2	3	0.495	0.024	2	2
chrII	138529	G	T	11	5	0.551	0.011	0	0	0.500	0.129	11	3	0.477	0.017	60	49	0.501	0.005	53	46	0.532	0.005	3	0	0.503	0.023	26	38	0.435	0.005	31	33	0.492	0.006	11	20	0.506	0.009	10	22	0.534	0.009	8	2	0.494	0.024	0	6
chrII	138734	C	T	10	8	0.550	0.011	0	1	0.500	0.129	3	7	0.477	0.017	65	49	0.502	0.005	69	71	0.531	0.005	3	3	0.503	0.023	27	50	0.434	0.005	35	26	0.492	0.006	20	15	0.505	0.009	14	12	0.534	0.009	1	0	0.490	0.024	5	2
chrII	138818	C	T	11	13	0.550	0.011	0	2	0.500	0.129	4	10	0.477	0.017	73	53	0.502	0.005	61	66	0.531	0.005	4	0	0.503	0.023	36	58	0.434	0.005	36	41	0.492	0.006	17	22	0.505	0.009	31	16	0.534	0.009	1	2	0.490	0.024	4	1
chrII	138835	A	G	12	15	0.550	0.011	0	2	0.500	0.129	4	7	0.477	0.017	67	54	0.502	0.005	65	64	0.531	0.005	0	2	0.503	0.023	39	57	0.434	0.005	31	40	0.492	0.006	15	22	0.505	0.009	27	18	0.534	0.009	1	2	0.490	0.024	6	2
chrII	139079	T	G	16	17	0.549	0.011	0	0	0.500	0.129	10	12	0.479	0.017	66	90	0.500	0.005	71	72	0.531	0.005	6	7	0.500	0.023	62	63	0.433	0.005	47	40	0.490	0.006	27	17	0.505	0.009	28	20	0.532	0.010	0	6	0.490	0.025	4	2
chrII	140021	C	T	11	12	0.546	0.011	0	0	0.500	0.132	3	1	0.479	0.017	54	58	0.502	0.005	62	60	0.532	0.005	3	2	0.503	0.023	42	46	0.433	0.005	30	31	0.491	0.006	22	16	0.510	0.009	12	9	0.531	0.010	2	3	0.487	0.024	4	0
chrII	140061	T	C	15	9	0.546	0.011	0	0	0.500	0.132	3	7	0.479	0.017	50	59	0.501	0.005	60	53	0.533	0.005	3	2	0.503	0.023	46	47	0.433	0.005	36	36	0.491	0.006	22	15	0.510	0.009	15	10	0.531	0.010	3	3	0.487	0.024	5	1
chrII	140131	T	C	13	6	0.546	0.011	0	0	0.500	0.132	2	9	0.479	0.017	63	54	0.501	0.005	61	38	0.533	0.005	0	4	0.503	0.023	32	34	0.433	0.005	30	23	0.491	0.006	16	5	0.510	0.009	18	10	0.531	0.010	0	4	0.487	0.024	4	2
chrII	140383	A	G	4	6	0.545	0.011	0	2	0.500	0.132	4	5	0.479	0.017	71	56	0.503	0.005	60	50	0.533	0.005	0	0	0.503	0.023	27	34	0.432	0.005	23	28	0.492	0.006	13	8	0.511	0.009	24	10	0.531	0.010	1	0	0.487	0.024	3	0
chrII	140643	C	A	23	16	0.545	0.011	0	0	0.500	0.132	6	4	0.478	0.017	44	38	0.503	0.005	33	35	0.533	0.005	1	0	0.505	0.023	34	30	0.431	0.005	17	23	0.492	0.006	14	19	0.510	0.009	15	9	0.531	0.010	8	4	0.489	0.024	6	4
chrII	141015	G	A	7	2	0.541	0.011	0	1	0.500	0.137	0	5	0.478	0.016	46	39	0.504	0.005	43	46	0.533	0.005	1	0	0.505	0.023	32	30	0.431	0.005	17	32	0.492	0.006	10	12	0.509	0.009	9	6	0.531	0.009	2	2	0.489	0.024	0	1
chrII	141152	A	G	14	8	0.541	0.011	0	0	0.500	0.137	6	3	0.478	0.016	45	73	0.504	0.005	56	30	0.533	0.005	7	2	0.505	0.023	31	44	0.431	0.005	18	34	0.492	0.006	9	14	0.509	0.009	9	17	0.531	0.009	5	0	0.489	0.024	5	5
chrII	141175	C	T	11	4	0.541	0.011	0	0	0.500	0.137	7	3	0.478	0.016	53	71	0.504	0.005	63	38	0.533	0.005	6	3	0.505	0.023	31	47	0.431	0.005	22	32	0.492	0.006	9	17	0.509	0.009	9	18	0.531	0.009	5	0	0.489	0.024	3	4
chrII	141191	G	A	12	5	0.538	0.011	0	0	0.500	0.137	9	2	0.477	0.016	61	64	0.505	0.005	68	48	0.532	0.005	7	2	0.508	0.022	46	50	0.431	0.005	23	44	0.493	0.006	18	17	0.512	0.009	12	17	0.531	0.009	3	0	0.489	0.024	2	7
chrII	141207	A	G	12	5	0.538	0.011	0	0	0.500	0.137	9	2	0.477	0.016	67	69	0.505	0.005	73	57	0.532	0.005	7	3	0.508	0.022	46	51	0.431	0.005	25	45	0.493	0.006	19	20	0.512	0.009	17	12	0.531	0.009	3	0	0.489	0.024	3	6
chrII	141215	C	T	13	5	0.538	0.011	0	0	0.500	0.137	12	2	0.477	0.016	68	68	0.505	0.005	75	59	0.532	0.005	8	5	0.508	0.022	42	58	0.431	0.005	32	47	0.493	0.006	19	17	0.512	0.009	15	12	0.531	0.009	2	0	0.489	0.024	3	5
chrII	141545	A	G	13	5	0.537	0.011	0	0	0.500	0.142	5	1	0.477	0.017	74	53	0.504	0.005	47	56	0.532	0.005	3	1	0.508	0.022	47	50	0.430	0.005	28	38	0.493	0.006	11	18	0.511	0.009	16	15	0.529	0.009	2	2	0.489	0.024	5	1
chrII	141553	C	T	10	5	0.537	0.011	0	0	0.500	0.142	5	2	0.477	0.017	82	64	0.504	0.005	52	63	0.532	0.005	3	1	0.508	0.022	46	52	0.430	0.005	28	35	0.493	0.006	9	17	0.511	0.009	16	15	0.529	0.009	2	2	0.489	0.024	5	2
chrII	141579	C	T	15	10	0.537	0.011	0	0	0.500	0.142	4	6	0.477	0.017	72	69	0.504	0.005	62	57	0.532	0.005	3	1	0.508	0.022	49	81	0.430	0.005	36	44	0.493	0.006	17	24	0.511	0.009	18	19	0.529	0.009	3	4	0.489	0.024	6	1
chrII	141987	A	T	1	5	0.538	0.011	0	0	0.500	0.141	3	0	0.476	0.017	29	32	0.506	0.005	38	35	0.530	0.005	0	0	0.506	0.023	22	17	0.432	0.005	16	8	0.491	0.006	6	6	0.510	0.009	5	5	0.528	0.010	0	0	0.489	0.024	2	0
chrII	142133	C	T	8	2	0.538	0.011	2	0	0.500	0.137	1	2	0.478	0.016	40	35	0.506	0.005	41	32	0.531	0.005	2	0	0.504	0.022	33	27	0.432	0.005	23	14	0.491	0.006	5	8	0.509	0.009	6	7	0.529	0.009	0	0	0.489	0.024	2	0
chrII	142181	C	T	8	5	0.538	0.011	2	3	0.500	0.137	4	3	0.478	0.016	57	62	0.506	0.005	63	46	0.531	0.005	6	0	0.504	0.022	41	48	0.432	0.005	35	29	0.492	0.006	12	22	0.509	0.009	20	11	0.529	0.009	2	3	0.489	0.024	4	2
chrII	142186	G	A	8	5	0.538	0.011	2	3	0.500	0.137	4	3	0.478	0.016	54	60	0.506	0.005	63	46	0.531	0.005	6	0	0.504	0.022	42	49	0.432	0.005	37	29	0.492	0.006	12	23	0.509	0.009	20	10	0.529	0.009	2	3	0.489	0.024	4	2
chrII	142208	G	A	8	6	0.538	0.011	2	4	0.500	0.137	4	4	0.478	0.016	56	50	0.506	0.005	55	44	0.531	0.005	6	0	0.504	0.022	44	49	0.432	0.005	38	36	0.492	0.006	13	23	0.509	0.009	23	10	0.529	0.009	4	4	0.489	0.024	6	2
chrII	142364	A	G	29	31	0.538	0.011	1	4	0.500	0.141	20	13	0.478	0.016	88	76	0.507	0.005	90	85	0.531	0.005	3	9	0.504	0.022	77	94	0.431	0.005	60	85	0.492	0.006	28	36	0.510	0.009	33	31	0.527	0.009	10	9	0.492	0.024	7	7
chrII	142625	C	T	18	19	0.538	0.011	1	0	0.500	0.141	15	12	0.478	0.016	81	83	0.507	0.005	100	92	0.531	0.005	5	10	0.503	0.022	53	110	0.432	0.005	63	66	0.492	0.006	39	22	0.510	0.009	23	29	0.527	0.009	6	10	0.492	0.024	4	10
chrII	142804	C	G	15	9	0.538	0.011	0	0	0.500	0.141	4	3	0.476	0.016	77	77	0.507	0.005	70	73	0.533	0.005	4	1	0.502	0.022	55	85	0.432	0.005	45	53	0.491	0.006	28	25	0.512	0.009	22	25	0.528	0.009	5	1	0.490	0.024	4	3
chrII	142980	G	A	8	4	0.537	0.011	2	0	0.500	0.141	10	2	0.477	0.016	74	58	0.507	0.005	78	59	0.533	0.005	6	0	0.502	0.022	51	55	0.431	0.005	25	39	0.491	0.006	18	10	0.511	0.009	13	16	0.525	0.009	2	0	0.490	0.024	6	4
chrII	143298	A	T	6	4	0.537	0.011	0	0	0.500	0.141	2	0	0.477	0.016	60	63	0.508	0.005	51	48	0.533	0.005	2	2	0.502	0.022	15	29	0.431	0.005	17	20	0.491	0.006	7	5	0.510	0.009	3	5	0.525	0.009	1	2	0.489	0.024	1	2
chrII	143327	C	T	12	12	0.535	0.011	1	0	0.500	0.141	1	3	0.475	0.016	62	53	0.509	0.005	60	45	0.533	0.005	2	2	0.502	0.022	17	26	0.431	0.005	20	13	0.492	0.006	10	5	0.509	0.009	2	6	0.525	0.009	1	2	0.493	0.023	1	2
chrII	143335	C	G	14	12	0.535	0.011	1	0	0.500	0.141	1	4	0.475	0.016	63	60	0.509	0.005	63	51	0.533	0.005	2	2	0.502	0.022	18	31	0.431	0.005	22	15	0.492	0.006	10	7	0.509	0.009	3	6	0.525	0.009	1	2	0.493	0.023	1	2
chrII	143356	T	G	12	11	0.535	0.011	1	2	0.500	0.141	1	5	0.475	0.016	66	59	0.509	0.005	65	56	0.533	0.005	1	1	0.502	0.022	18	31	0.431	0.005	22	14	0.492	0.006	11	8	0.509	0.009	3	5	0.525	0.009	1	0	0.493	0.023	1	2
chrII	143491	T	C	4	10	0.535	0.011	1	0	0.500	0.141	0	4	0.475	0.016	27	41	0.509	0.005	32	25	0.533	0.005	0	2	0.502	0.022	29	37	0.431	0.005	19	19	0.492	0.006	12	6	0.509	0.009	5	5	0.525	0.009	0	2	0.493	0.023	5	1
chrII	143613	A	G	7	4	0.535	0.011	0	0	0.500	0.141	0	3	0.475	0.016	32	28	0.509	0.005	41	32	0.533	0.005	2	2	0.502	0.022	25	41	0.431	0.005	16	15	0.492	0.006	9	10	0.509	0.009	6	1	0.525	0.009	0	1	0.493	0.023	1	1
chrII	143759	A	T	2	3	0.534	0.011	0	3	0.500	0.141	2	0	0.474	0.016	19	16	0.509	0.005	17	13	0.533	0.005	0	0	0.502	0.022	23	30	0.431	0.005	14	12	0.493	0.006	6	1	0.508	0.009	3	10	0.526	0.009	0	6	0.493	0.023	2	0
chrII	144151	G	A	20	10	0.535	0.011	0	1	0.500	0.141	13	8	0.474	0.016	67	58	0.509	0.005	64	46	0.533	0.005	8	3	0.501	0.022	35	48	0.431	0.005	29	27	0.492	0.006	14	13	0.509	0.009	16	16	0.527	0.009	2	2	0.493	0.023	8	5
chrII	144820	T	G	7	14	0.535	0.011	0	0	0.500	0.146	10	6	0.476	0.016	72	75	0.510	0.005	69	58	0.535	0.005	4	1	0.496	0.022	42	72	0.430	0.005	28	28	0.491	0.006	17	16	0.509	0.009	17	16	0.527	0.009	3	4	0.489	0.023	2	3
chrII	144853	G	A	11	11	0.534	0.011	0	0	0.500	0.146	13	6	0.476	0.016	80	80	0.511	0.005	68	60	0.535	0.005	3	3	0.498	0.022	39	69	0.428	0.005	28	33	0.491	0.006	19	12	0.510	0.009	19	19	0.526	0.009	2	3	0.489	0.023	2	2
chrII	144937	T	C	9	8	0.534	0.011	0	0	0.500	0.146	10	3	0.475	0.016	85	65	0.512	0.005	83	59	0.535	0.005	4	2	0.498	0.022	40	53	0.428	0.005	25	35	0.490	0.006	15	11	0.509	0.009	16	21	0.527	0.009	2	2	0.489	0.023	0	1
chrII	144991	A	G	9	13	0.534	0.011	0	0	0.500	0.146	7	2	0.475	0.016	82	72	0.511	0.005	79	64	0.535	0.005	4	2	0.498	0.022	40	61	0.428	0.005	30	45	0.490	0.006	16	16	0.509	0.009	14	25	0.526	0.009	2	9	0.491	0.023	0	4
chrII	145108	T	C	16	18	0.534	0.011	1	2	0.500	0.146	7	4	0.474	0.016	62	64	0.511	0.005	72	53	0.536	0.005	2	3	0.498	0.022	45	65	0.428	0.005	43	36	0.490	0.006	14	21	0.510	0.009	28	17	0.526	0.009	5	2	0.491	0.023	5	3
chrII	145474	A	G	14	18	0.533	0.011	0	3	0.500	0.146	8	12	0.477	0.016	61	61	0.510	0.005	73	49	0.534	0.005	0	4	0.494	0.022	30	64	0.427	0.005	44	56	0.489	0.006	10	30	0.510	0.009	25	33	0.526	0.009	4	9	0.492	0.023	10	5
chrII	145486	A	G	14	14	0.533	0.011	0	4	0.500	0.146	8	10	0.477	0.016	62	64	0.510	0.005	81	42	0.534	0.005	0	3	0.494	0.022	34	62	0.427	0.005	42	50	0.489	0.006	9	30	0.510	0.009	20	30	0.526	0.009	4	7	0.492	0.023	11	6
chrII	145823	A	T	7	0	0.532	0.011	0	0	0.500	0.146	1	2	0.477	0.016	18	21	0.510	0.005	28	17	0.533	0.005	0	1	0.494	0.022	6	8	0.427	0.005	11	4	0.489	0.006	4	4	0.511	0.009	4	3	0.528	0.009	2	0	0.492	0.023	0	3
chrII	145934	G	A	1	0	0.532	0.011	0	0	0.500	0.146	0	0	0.478	0.016	0	1	0.510	0.005	3	1	0.533	0.005	0	0	0.494	0.022	0	0	0.427	0.005	1	0	0.489	0.006	0	0	0.511	0.009	0	0	0.528	0.009	0	0	0.492	0.023	0	0
chrII	145980	G	C	2	1	0.532	0.011	0	0	0.500	0.146	6	0	0.478	0.016	13	20	0.510	0.005	19	14	0.533	0.005	1	0	0.494	0.022	6	4	0.427	0.005	4	3	0.489	0.006	1	2	0.511	0.009	0	1	0.528	0.009	2	0	0.492	0.023	0	0
chrII	146099	C	T	3	8	0.533	0.011	0	0	0.500	0.146	4	2	0.478	0.016	37	33	0.511	0.005	69	30	0.533	0.005	1	0	0.493	0.022	27	26	0.427	0.005	20	10	0.488	0.006	7	5	0.514	0.009	6	6	0.528	0.009	1	0	0.489	0.024	0	0
chrII	146107	C	A	4	8	0.531	0.011	0	0	0.500	0.146	4	2	0.478	0.016	38	34	0.511	0.005	70	30	0.533	0.005	1	0	0.493	0.022	28	27	0.427	0.005	22	10	0.488	0.006	8	5	0.514	0.009	7	6	0.528	0.009	1	0	0.488	0.023	0	0
chrII	146113	A	T	4	6	0.531	0.011	0	0	0.500	0.146	2	2	0.478	0.016	39	31	0.511	0.005	65	30	0.533	0.005	1	0	0.493	0.022	33	25	0.427	0.005	23	11	0.488	0.006	11	3	0.514	0.009	9	6	0.528	0.009	0	0	0.488	0.023	0	0
chrII	146114	C	T	4	6	0.531	0.011	0	0	0.500	0.146	2	2	0.478	0.016	39	31	0.511	0.005	65	30	0.533	0.005	1	0	0.493	0.022	33	25	0.427	0.005	23	11	0.488	0.006	11	3	0.514	0.009	9	6	0.528	0.009	0	0	0.488	0.023	0	0
chrII	146129	T	A	6	8	0.531	0.011	0	0	0.500	0.146	2	2	0.478	0.016	47	39	0.511	0.005	73	35	0.533	0.005	1	0	0.493	0.022	36	30	0.427	0.005	29	16	0.488	0.006	13	8	0.514	0.009	11	7	0.528	0.009	0	0	0.488	0.023	2	0
chrII	146169	G	A	6	9	0.531	0.011	0	0	0.500	0.146	0	4	0.478	0.016	58	63	0.511	0.005	74	42	0.533	0.005	0	3	0.493	0.022	47	38	0.427	0.005	35	22	0.488	0.006	16	10	0.514	0.009	15	10	0.528	0.009	0	0	0.488	0.023	3	0
chrII	146217	T	G	5	6	0.531	0.011	0	0	0.500	0.146	0	4	0.478	0.016	54	71	0.511	0.005	68	40	0.533	0.005	2	5	0.493	0.022	46	37	0.427	0.005	37	22	0.488	0.006	15	14	0.514	0.009	13	10	0.528	0.009	2	2	0.488	0.023	3	1
chrII	146248	A	G	6	5	0.531	0.011	0	0	0.500	0.146	0	6	0.478	0.016	47	68	0.511	0.005	52	47	0.533	0.005	2	6	0.493	0.022	52	40	0.427	0.005	36	21	0.488	0.006	13	15	0.514	0.009	15	10	0.528	0.009	2	3	0.488	0.023	4	3
chrII	146312	C	G	14	7	0.531	0.011	0	0	0.500	0.146	4	4	0.478	0.016	52	63	0.511	0.005	62	46	0.533	0.005	3	4	0.493	0.022	46	48	0.427	0.005	37	37	0.488	0.006	18	19	0.514	0.009	14	14	0.528	0.009	2	5	0.488	0.023	1	4
chrII	146333	G	A	18	10	0.531	0.011	0	0	0.500	0.146	4	2	0.478	0.016	59	65	0.511	0.005	76	48	0.533	0.005	3	5	0.493	0.022	42	46	0.427	0.005	33	38	0.488	0.006	19	18	0.514	0.009	13	14	0.528	0.009	2	6	0.488	0.023	0	4
chrII	146444	C	T	20	13	0.531	0.011	0	1	0.500	0.146	14	4	0.478	0.016	76	82	0.511	0.005	92	65	0.534	0.005	2	8	0.493	0.022	38	50	0.426	0.005	43	34	0.488	0.006	19	14	0.514	0.009	26	25	0.529	0.009	6	0	0.488	0.023	6	6
chrII	146609	G	A	10	17	0.531	0.011	2	1	0.500	0.146	8	4	0.478	0.016	65	87	0.511	0.005	67	67	0.534	0.005	11	5	0.493	0.022	36	60	0.426	0.005	35	35	0.488	0.006	20	20	0.514	0.009	15	20	0.529	0.009	3	5	0.488	0.023	5	0
chrII	146672	G	T	11	14	0.532	0.011	1	0	0.500	0.146	6	3	0.479	0.016	49	78	0.512	0.005	58	57	0.534	0.005	7	4	0.493	0.022	36	59	0.426	0.005	32	36	0.489	0.006	14	27	0.513	0.009	19	22	0.529	0.009	2	2	0.488	0.023	5	2
chrII	146699	G	A	9	12	0.532	0.011	1	0	0.500	0.146	4	3	0.479	0.016	44	76	0.512	0.005	53	48	0.534	0.005	8	5	0.493	0.022	38	49	0.426	0.005	28	38	0.489	0.006	15	24	0.513	0.009	16	15	0.529	0.009	1	1	0.488	0.023	3	2
chrII	146723	A	G	8	10	0.532	0.011	1	0	0.500	0.146	4	2	0.479	0.016	34	67	0.512	0.005	54	41	0.534	0.005	6	4	0.493	0.022	36	42	0.426	0.005	18	41	0.489	0.006	15	26	0.513	0.009	16	13	0.529	0.009	0	1	0.488	0.023	2	1
chrII	146992	C	T	19	8	0.531	0.011	2	2	0.500	0.146	13	13	0.479	0.016	67	63	0.513	0.005	83	60	0.534	0.005	8	7	0.493	0.022	58	72	0.426	0.005	42	34	0.489	0.006	21	29	0.513	0.009	18	17	0.529	0.009	0	1	0.488	0.023	6	5
chrII	147197	A	T	12	15	0.531	0.011	4	2	0.500	0.146	0	4	0.478	0.016	56	64	0.513	0.005	67	48	0.535	0.005	2	3	0.493	0.022	57	53	0.426	0.005	44	39	0.489	0.006	16	13	0.513	0.009	7	14	0.530	0.009	1	0	0.488	0.023	2	3
chrII	147484	A	G	5	6	0.530	0.011	0	0	0.500	0.146	3	0	0.478	0.016	49	61	0.514	0.005	57	55	0.534	0.005	2	4	0.491	0.022	31	42	0.423	0.005	19	25	0.487	0.006	5	15	0.513	0.009	3	1	0.530	0.009	1	4	0.492	0.023	3	3
chrII	148172	C	T	13	10	0.528	0.011	2	1	0.500	0.146	10	5	0.474	0.016	66	55	0.515	0.005	84	69	0.533	0.005	4	6	0.491	0.022	37	45	0.422	0.005	29	27	0.487	0.006	30	14	0.514	0.009	22	20	0.531	0.009	3	6	0.489	0.023	6	5
chrII	148327	A	T	15	9	0.528	0.011	0	0	0.500	0.146	8	12	0.474	0.016	64	56	0.515	0.005	89	56	0.533	0.005	1	2	0.491	0.022	44	67	0.422	0.005	35	28	0.487	0.006	25	19	0.514	0.009	27	19	0.531	0.009	7	9	0.489	0.023	1	2
chrII	148429	C	T	7	11	0.527	0.011	0	1	0.500	0.146	5	6	0.474	0.016	69	47	0.515	0.005	69	54	0.532	0.005	3	2	0.491	0.022	36	51	0.422	0.005	25	32	0.486	0.006	16	16	0.513	0.009	19	14	0.531	0.009	2	1	0.489	0.023	3	2
chrII	148600	T	A	7	12	0.527	0.011	0	1	0.500	0.146	5	9	0.474	0.016	93	76	0.515	0.005	110	73	0.532	0.005	1	1	0.491	0.022	47	50	0.422	0.005	24	48	0.486	0.006	14	20	0.513	0.009	14	10	0.531	0.009	2	2	0.490	0.023	4	4
chrII	149026	C	T	9	4	0.523	0.011	0	2	0.500	0.141	5	4	0.475	0.016	81	45	0.515	0.005	70	60	0.532	0.005	1	0	0.488	0.022	38	63	0.422	0.005	36	38	0.487	0.006	11	14	0.514	0.009	24	16	0.531	0.009	4	4	0.490	0.023	2	4
chrII	149182	A	G	11	2	0.523	0.011	0	2	0.500	0.141	6	8	0.477	0.016	63	59	0.515	0.005	83	61	0.532	0.005	6	4	0.490	0.022	30	62	0.421	0.005	26	42	0.486	0.006	18	25	0.515	0.009	18	21	0.531	0.009	2	7	0.488	0.023	2	0
chrII	149400	T	C	12	9	0.523	0.011	0	0	0.500	0.141	5	2	0.477	0.016	68	63	0.515	0.005	63	55	0.532	0.005	2	5	0.487	0.022	47	62	0.421	0.005	39	42	0.487	0.006	14	23	0.516	0.009	24	14	0.531	0.009	1	7	0.487	0.023	4	4
chrII	149696	A	C	25	9	0.521	0.011	0	2	0.500	0.136	3	6	0.474	0.017	61	69	0.515	0.005	73	91	0.532	0.005	2	3	0.488	0.022	34	60	0.420	0.005	29	38	0.489	0.006	18	17	0.520	0.009	26	19	0.529	0.009	2	2	0.483	0.023	2	5
chrII	149872	T	C	17	21	0.521	0.011	0	0	0.500	0.136	6	13	0.476	0.017	66	59	0.516	0.005	74	64	0.532	0.005	6	4	0.489	0.023	53	72	0.420	0.005	47	56	0.487	0.006	40	27	0.519	0.009	23	20	0.530	0.009	3	2	0.483	0.023	4	8
chrII	150200	A	T	15	16	0.522	0.011	0	0	0.500	0.136	4	13	0.476	0.017	57	45	0.515	0.005	64	57	0.531	0.005	2	0	0.489	0.023	43	69	0.421	0.005	30	55	0.489	0.006	18	20	0.520	0.009	15	18	0.530	0.009	7	11	0.481	0.023	5	0
chrII	150513	C	T	6	9	0.521	0.011	0	0	0.500	0.136	4	3	0.474	0.017	35	32	0.514	0.005	37	35	0.531	0.005	2	0	0.490	0.023	24	22	0.419	0.005	12	14	0.490	0.006	9	5	0.518	0.009	4	7	0.528	0.009	4	0	0.486	0.023	0	0
chrII	150781	T	C	10	12	0.521	0.011	1	0	0.500	0.136	0	2	0.471	0.017	62	67	0.515	0.005	115	70	0.531	0.005	2	3	0.488	0.023	44	52	0.419	0.005	31	36	0.490	0.006	15	7	0.520	0.009	15	11	0.529	0.009	2	4	0.486	0.023	3	2
chrII	151212	A	T	5	5	0.521	0.011	2	0	0.500	0.136	4	1	0.468	0.016	71	63	0.514	0.005	78	53	0.533	0.005	0	1	0.489	0.022	20	18	0.420	0.005	18	22	0.488	0.006	8	8	0.519	0.009	9	3	0.531	0.009	0	0	0.486	0.023	3	4
chrII	151407	G	T	15	16	0.521	0.011	3	0	0.500	0.136	2	5	0.468	0.016	64	70	0.514	0.005	93	55	0.533	0.005	5	1	0.489	0.022	41	57	0.420	0.005	36	39	0.488	0.006	19	19	0.519	0.009	13	5	0.531	0.009	4	2	0.486	0.023	5	2
chrII	151574	T	C	24	15	0.520	0.011	1	0	0.500	0.136	7	12	0.469	0.016	76	81	0.515	0.005	96	67	0.533	0.005	13	0	0.491	0.022	52	94	0.420	0.005	50	55	0.487	0.006	36	30	0.520	0.009	21	25	0.533	0.009	3	5	0.486	0.023	3	2
chrII	151682	A	G	20	18	0.520	0.011	4	0	0.500	0.137	7	10	0.469	0.016	80	81	0.515	0.005	95	66	0.533	0.005	6	3	0.491	0.022	45	81	0.420	0.005	49	50	0.487	0.006	16	13	0.520	0.009	29	21	0.533	0.009	6	5	0.486	0.023	5	1
chrII	151709	G	A	11	11	0.520	0.011	4	0	0.500	0.137	8	8	0.469	0.016	91	86	0.515	0.005	92	64	0.533	0.005	4	4	0.491	0.022	51	83	0.420	0.005	51	44	0.487	0.006	21	17	0.520	0.009	29	18	0.533	0.009	4	3	0.486	0.023	3	2
chrII	151724	G	A	12	12	0.520	0.011	2	0	0.500	0.137	7	5	0.469	0.016	84	98	0.515	0.005	90	64	0.533	0.005	4	4	0.491	0.022	45	74	0.420	0.005	45	48	0.487	0.006	19	22	0.520	0.009	25	22	0.533	0.009	7	7	0.486	0.023	3	2
chrII	151946	A	G	7	10	0.518	0.011	0	2	0.500	0.137	6	3	0.465	0.016	78	74	0.515	0.005	93	94	0.534	0.005	1	4	0.489	0.023	51	50	0.420	0.005	38	39	0.488	0.006	14	14	0.520	0.009	17	8	0.533	0.009	3	6	0.486	0.023	4	2
chrII	151976	G	A	7	9	0.520	0.011	0	2	0.500	0.137	8	3	0.465	0.016	75	80	0.516	0.005	91	86	0.533	0.004	1	5	0.489	0.023	52	49	0.421	0.005	34	39	0.488	0.006	17	14	0.519	0.009	13	9	0.532	0.009	3	8	0.486	0.023	1	1
chrII	152073	C	T	10	10	0.521	0.011	0	0	0.500	0.137	6	5	0.462	0.017	89	71	0.517	0.005	84	68	0.534	0.005	3	4	0.489	0.023	45	48	0.421	0.005	40	33	0.487	0.006	22	11	0.518	0.009	6	9	0.532	0.009	5	4	0.483	0.023	1	1
chrII	152204	A	G	10	7	0.517	0.011	0	2	0.500	0.137	2	4	0.463	0.017	82	64	0.517	0.005	76	77	0.534	0.005	1	1	0.487	0.023	35	42	0.420	0.005	21	39	0.486	0.006	17	10	0.518	0.009	13	18	0.533	0.009	6	4	0.482	0.023	3	5
chrII	152451	T	C	16	8	0.517	0.011	0	0	0.500	0.137	7	6	0.463	0.016	72	63	0.518	0.005	75	62	0.535	0.004	4	0	0.487	0.023	33	51	0.420	0.005	32	23	0.485	0.006	15	15	0.516	0.009	12	14	0.533	0.009	5	2	0.482	0.023	2	1
chrII	152612	A	G	14	9	0.517	0.011	0	0	0.500	0.137	6	10	0.462	0.016	61	57	0.518	0.005	56	46	0.535	0.004	5	0	0.487	0.023	37	51	0.420	0.005	26	35	0.485	0.006	24	17	0.517	0.009	13	19	0.533	0.009	5	2	0.482	0.023	1	5
chrII	152624	C	T	14	7	0.517	0.011	0	0	0.500	0.137	5	7	0.462	0.016	49	55	0.518	0.005	60	38	0.535	0.004	4	0	0.487	0.023	32	41	0.420	0.005	19	32	0.485	0.006	20	19	0.517	0.009	15	19	0.533	0.009	5	0	0.482	0.023	1	5
chrII	152750	A	C	10	11	0.517	0.011	0	2	0.500	0.137	4	9	0.462	0.016	53	61	0.518	0.005	50	41	0.535	0.004	3	3	0.487	0.023	28	38	0.420	0.005	23	22	0.485	0.006	13	12	0.517	0.009	11	26	0.533	0.009	5	0	0.482	0.023	0	5
chrII	152894	A	G	12	8	0.516	0.011	1	0	0.500	0.137	2	3	0.461	0.017	67	53	0.519	0.005	72	51	0.534	0.004	6	2	0.488	0.023	21	53	0.421	0.005	21	30	0.484	0.006	14	8	0.518	0.009	2	10	0.532	0.009	2	2	0.482	0.024	0	5
chrII	152949	A	G	10	9	0.516	0.011	1	0	0.500	0.137	3	7	0.461	0.017	54	56	0.519	0.005	63	60	0.534	0.004	4	1	0.488	0.023	24	46	0.421	0.005	30	27	0.484	0.006	16	13	0.518	0.009	8	7	0.532	0.009	5	2	0.482	0.024	4	1
chrII	153007	C	T	9	8	0.515	0.011	0	0	0.500	0.137	3	8	0.459	0.016	57	61	0.519	0.005	55	57	0.533	0.004	2	0	0.488	0.023	27	43	0.422	0.005	28	28	0.485	0.006	20	16	0.518	0.009	11	13	0.533	0.009	6	1	0.482	0.024	6	1
chrII	153732	T	A	5	5	0.515	0.011	0	0	0.500	0.137	1	0	0.463	0.017	34	27	0.520	0.005	42	37	0.533	0.004	0	0	0.486	0.022	21	30	0.421	0.005	15	17	0.484	0.006	5	4	0.517	0.009	6	2	0.537	0.009	0	0	0.484	0.024	1	0
chrII	153787	T	A	9	8	0.515	0.011	0	0	0.500	0.137	2	7	0.463	0.017	42	44	0.520	0.005	49	40	0.534	0.004	2	0	0.486	0.022	28	36	0.421	0.005	21	30	0.483	0.006	11	7	0.517	0.009	15	11	0.537	0.009	0	0	0.484	0.024	1	1
chrII	154001	A	C	14	15	0.516	0.011	0	2	0.500	0.137	10	7	0.463	0.017	56	50	0.520	0.005	56	46	0.534	0.004	3	3	0.486	0.022	37	55	0.421	0.005	29	32	0.484	0.006	19	9	0.517	0.009	16	21	0.537	0.009	2	7	0.484	0.024	7	1
chrII	154142	G	A	10	24	0.516	0.011	0	2	0.500	0.137	9	1	0.462	0.017	66	60	0.520	0.005	61	47	0.535	0.004	1	12	0.488	0.023	31	47	0.422	0.005	35	28	0.484	0.006	22	12	0.518	0.009	10	10	0.538	0.009	6	8	0.487	0.024	8	1
chrII	154160	A	G	13	18	0.516	0.011	0	1	0.500	0.137	9	3	0.462	0.017	63	58	0.520	0.005	58	43	0.535	0.004	2	12	0.488	0.023	32	41	0.422	0.005	37	22	0.484	0.006	23	9	0.518	0.009	12	7	0.538	0.009	5	5	0.487	0.024	5	0
chrII	154235	C	T	3	9	0.516	0.011	0	0	0.500	0.137	0	2	0.462	0.017	62	50	0.520	0.005	50	41	0.535	0.004	2	1	0.488	0.023	30	23	0.422	0.005	28	20	0.484	0.006	19	13	0.518	0.009	5	4	0.538	0.009	0	1	0.487	0.024	1	0
chrII	154740	A	G	3	7	0.514	0.011	0	0	0.500	0.137	6	1	0.466	0.017	61	55	0.521	0.005	80	53	0.536	0.005	3	3	0.489	0.023	24	34	0.423	0.005	15	22	0.484	0.006	7	14	0.517	0.009	6	4	0.537	0.009	0	3	0.490	0.024	0	4
chrII	154799	G	A	1	5	0.514	0.011	0	0	0.500	0.137	3	1	0.466	0.017	55	48	0.521	0.005	84	59	0.536	0.005	2	3	0.489	0.023	16	34	0.423	0.005	14	20	0.484	0.006	8	14	0.517	0.009	5	4	0.537	0.009	0	2	0.490	0.024	0	4
chrII	155354	A	G	3	6	0.513	0.011	0	0	0.500	0.137	2	6	0.467	0.017	39	43	0.522	0.005	33	43	0.537	0.004	2	2	0.487	0.023	18	24	0.423	0.005	19	9	0.484	0.006	3	6	0.516	0.009	6	8	0.540	0.010	2	0	0.491	0.024	0	1
chrII	155527	T	A	3	2	0.513	0.011	1	0	0.500	0.137	0	0	0.467	0.017	20	21	0.522	0.005	21	24	0.537	0.004	0	0	0.487	0.023	15	16	0.423	0.005	13	5	0.484	0.006	2	1	0.516	0.009	1	3	0.540	0.010	0	0	0.491	0.024	2	0
chrII	155591	C	T	4	4	0.513	0.011	0	0	0.500	0.137	2	3	0.467	0.017	19	15	0.522	0.005	20	24	0.537	0.004	0	0	0.487	0.023	10	18	0.423	0.005	11	7	0.484	0.006	3	3	0.516	0.009	8	2	0.540	0.010	0	0	0.491	0.024	2	0
chrII	155739	T	G	1	6	0.513	0.011	0	0	0.500	0.137	5	2	0.467	0.017	29	25	0.522	0.005	35	21	0.537	0.004	0	2	0.487	0.023	10	31	0.423	0.005	8	10	0.484	0.006	8	5	0.516	0.009	3	3	0.540	0.010	0	2	0.491	0.024	0	0
chrII	155783	A	G	1	5	0.513	0.011	0	0	0.500	0.137	8	2	0.467	0.017	32	31	0.522	0.005	38	28	0.537	0.004	0	2	0.487	0.023	17	37	0.423	0.005	8	11	0.484	0.006	10	8	0.516	0.009	5	2	0.540	0.010	0	2	0.491	0.024	0	0
chrII	155846	C	T	4	1	0.513	0.011	0	0	0.500	0.137	4	7	0.467	0.017	33	21	0.522	0.005	39	29	0.537	0.004	0	0	0.487	0.023	13	35	0.423	0.005	6	14	0.484	0.006	10	7	0.516	0.009	7	0	0.540	0.010	1	0	0.491	0.024	0	0
chrII	155972	C	T	7	3	0.513	0.011	0	0	0.500	0.137	4	3	0.467	0.017	60	37	0.522	0.005	59	39	0.537	0.004	2	0	0.487	0.023	17	25	0.423	0.005	16	23	0.484	0.006	6	2	0.516	0.009	7	13	0.540	0.010	2	0	0.491	0.024	2	0
chrII	156194	C	T	4	1	0.513	0.011	0	0	0.500	0.137	2	2	0.467	0.017	44	30	0.522	0.005	50	38	0.537	0.004	0	0	0.487	0.023	24	15	0.423	0.005	15	9	0.484	0.006	1	7	0.516	0.009	4	6	0.540	0.010	0	0	0.491	0.024	0	0
chrII	156203	C	A	4	1	0.513	0.011	0	0	0.500	0.137	2	2	0.467	0.017	42	31	0.522	0.005	45	38	0.537	0.004	0	0	0.487	0.023	19	15	0.423	0.005	15	10	0.484	0.006	1	6	0.516	0.009	4	4	0.540	0.010	0	0	0.491	0.024	0	0
chrII	156261	T	G	6	3	0.513	0.011	0	0	0.500	0.137	2	2	0.467	0.017	38	47	0.522	0.005	43	43	0.537	0.004	0	0	0.487	0.023	21	34	0.423	0.005	21	12	0.484	0.006	5	6	0.516	0.009	6	7	0.540	0.010	0	2	0.491	0.024	0	1
chrII	158114	A	G	15	21	0.512	0.011	3	3	0.500	0.137	5	13	0.466	0.017	62	53	0.522	0.005	79	51	0.536	0.005	10	5	0.483	0.023	56	86	0.426	0.005	52	56	0.483	0.006	25	32	0.514	0.009	37	37	0.536	0.010	12	3	0.497	0.024	6	5
chrII	158591	C	T	1	0	0.513	0.011	0	0	0.500	0.133	2	0	0.471	0.017	26	29	0.523	0.005	50	39	0.535	0.005	2	2	0.490	0.023	15	27	0.426	0.005	13	14	0.484	0.006	3	5	0.516	0.009	11	2	0.536	0.010	1	0	0.503	0.023	2	0
chrII	158800	G	T	23	19	0.513	0.011	0	3	0.500	0.133	4	8	0.468	0.017	64	41	0.523	0.005	63	61	0.535	0.005	6	5	0.486	0.024	61	67	0.424	0.005	45	41	0.485	0.006	31	21	0.516	0.009	28	26	0.533	0.010	6	9	0.499	0.023	5	2
chrII	158803	A	G	23	19	0.513	0.011	0	3	0.500	0.133	4	8	0.468	0.017	64	41	0.523	0.005	63	61	0.535	0.005	6	5	0.486	0.024	61	67	0.424	0.005	45	41	0.485	0.006	31	21	0.516	0.009	28	26	0.533	0.010	6	9	0.499	0.023	5	2
chrII	158953	G	A	30	24	0.513	0.011	0	2	0.500	0.133	11	17	0.468	0.017	75	65	0.523	0.005	71	65	0.535	0.005	12	7	0.487	0.024	72	92	0.425	0.005	81	72	0.485	0.006	50	53	0.514	0.009	43	45	0.533	0.010	10	13	0.499	0.023	9	6
chrII	159079	C	T	32	34	0.513	0.011	6	3	0.500	0.133	16	13	0.468	0.017	70	64	0.523	0.005	71	65	0.535	0.005	4	7	0.485	0.024	85	116	0.424	0.005	79	84	0.486	0.006	39	36	0.516	0.009	50	46	0.530	0.010	4	17	0.499	0.023	11	4
chrII	159139	T	G	31	37	0.513	0.011	3	7	0.500	0.133	8	11	0.468	0.017	74	58	0.523	0.005	70	80	0.535	0.005	8	14	0.485	0.024	96	109	0.424	0.005	83	89	0.486	0.006	37	40	0.516	0.009	57	42	0.530	0.010	15	13	0.499	0.023	12	12
chrII	159797	C	T	10	16	0.514	0.011	2	0	0.500	0.125	0	5	0.467	0.017	59	52	0.523	0.005	57	57	0.536	0.004	2	0	0.484	0.024	37	60	0.425	0.005	33	32	0.488	0.006	15	16	0.513	0.009	7	7	0.531	0.010	4	4	0.500	0.023	2	2
chrII	159857	C	G	12	15	0.513	0.011	2	0	0.500	0.125	0	5	0.467	0.017	77	55	0.523	0.005	77	59	0.536	0.005	2	0	0.484	0.024	34	75	0.426	0.005	35	43	0.488	0.006	16	12	0.514	0.009	7	7	0.531	0.010	2	4	0.500	0.023	4	3
chrII	159891	A	C	11	13	0.512	0.011	2	0	0.500	0.125	0	3	0.466	0.017	76	55	0.523	0.005	73	60	0.536	0.005	3	1	0.484	0.024	34	76	0.426	0.005	36	47	0.487	0.006	21	13	0.513	0.009	9	5	0.533	0.010	1	1	0.500	0.023	5	3
chrII	159926	C	A	12	13	0.511	0.011	2	0	0.500	0.125	2	2	0.468	0.017	64	45	0.523	0.005	59	53	0.536	0.005	5	1	0.484	0.024	34	63	0.426	0.005	44	55	0.487	0.006	29	16	0.512	0.009	15	7	0.532	0.010	3	0	0.500	0.023	3	3
chrII	160143	T	G	16	18	0.513	0.011	0	2	0.500	0.125	7	5	0.471	0.017	68	82	0.523	0.005	76	66	0.537	0.004	5	11	0.485	0.024	50	79	0.426	0.005	49	55	0.487	0.006	31	25	0.512	0.009	19	41	0.534	0.009	2	6	0.500	0.023	4	0
chrII	160403	G	T	8	18	0.513	0.011	2	8	0.500	0.125	12	5	0.474	0.016	72	55	0.523	0.005	69	52	0.538	0.004	10	8	0.485	0.023	65	91	0.426	0.005	50	44	0.487	0.006	41	24	0.513	0.009	32	19	0.532	0.009	9	13	0.500	0.023	9	4
chrII	160810	T	G	20	21	0.514	0.011	0	2	0.500	0.125	4	6	0.474	0.016	61	52	0.524	0.005	60	57	0.538	0.004	7	5	0.481	0.023	47	51	0.427	0.005	51	44	0.487	0.006	28	19	0.512	0.009	30	10	0.531	0.009	9	4	0.500	0.023	2	2
chrII	161065	G	A	6	0	0.517	0.011	0	0	0.500	0.125	1	2	0.471	0.016	60	77	0.524	0.005	61	56	0.538	0.004	2	2	0.481	0.023	22	47	0.427	0.005	26	28	0.489	0.006	15	8	0.511	0.009	7	8	0.530	0.009	1	2	0.500	0.023	2	1
chrII	161297	G	A	12	3	0.519	0.011	0	0	0.500	0.125	6	4	0.473	0.016	84	76	0.526	0.005	72	60	0.539	0.004	1	4	0.480	0.023	22	48	0.426	0.005	27	20	0.489	0.006	15	17	0.509	0.009	20	11	0.530	0.009	6	2	0.501	0.023	2	7
chrII	161484	T	G	1	1	0.518	0.011	0	0	0.500	0.122	0	0	0.472	0.016	12	14	0.526	0.005	6	15	0.538	0.004	0	0	0.477	0.023	6	13	0.425	0.005	1	4	0.489	0.006	1	0	0.509	0.009	0	1	0.530	0.009	0	0	0.502	0.023	0	0
chrII	161687	T	C	12	9	0.518	0.011	0	0	0.500	0.122	6	9	0.472	0.016	57	50	0.526	0.005	62	66	0.538	0.004	6	4	0.477	0.023	31	42	0.425	0.005	12	18	0.489	0.006	12	11	0.509	0.009	8	8	0.530	0.009	4	2	0.502	0.023	7	5
chrII	161757	G	A	18	5	0.518	0.011	0	0	0.500	0.122	7	7	0.472	0.016	64	58	0.526	0.005	64	69	0.538	0.004	5	3	0.477	0.023	43	42	0.425	0.005	14	23	0.490	0.006	18	12	0.509	0.009	8	12	0.528	0.009	6	2	0.502	0.023	3	7
chrII	161840	T	C	8	4	0.519	0.011	0	2	0.500	0.122	4	6	0.472	0.016	50	63	0.526	0.005	56	45	0.538	0.004	0	0	0.474	0.023	41	60	0.426	0.005	29	29	0.490	0.006	14	13	0.507	0.009	10	10	0.527	0.009	2	0	0.504	0.022	3	1
chrII	162035	A	G	15	24	0.519	0.011	0	0	0.500	0.122	12	5	0.472	0.016	102	71	0.526	0.005	90	82	0.538	0.004	8	9	0.474	0.023	69	93	0.426	0.005	53	52	0.490	0.006	23	29	0.507	0.009	31	30	0.527	0.009	4	0	0.504	0.022	5	4
chrII	162251	A	G	14	26	0.517	0.011	0	0	0.500	0.122	4	8	0.468	0.016	96	87	0.524	0.005	62	83	0.538	0.004	6	3	0.474	0.023	48	65	0.425	0.005	54	46	0.491	0.006	37	18	0.507	0.009	22	20	0.523	0.009	1	4	0.501	0.023	6	10
chrII	162420	T	C	13	16	0.518	0.011	0	0	0.500	0.122	13	2	0.467	0.016	59	52	0.525	0.005	51	54	0.538	0.004	1	5	0.473	0.023	44	64	0.425	0.005	37	30	0.491	0.006	22	17	0.507	0.009	19	13	0.524	0.009	0	3	0.503	0.023	9	5
chrII	162773	T	C	1	0	0.516	0.011	0	0	0.500	0.122	2	0	0.464	0.016	33	27	0.524	0.005	24	24	0.539	0.004	0	0	0.471	0.023	12	8	0.425	0.005	5	10	0.492	0.006	0	3	0.507	0.009	8	0	0.525	0.009	2	0	0.503	0.022	1	1
chrII	163080	G	A	9	7	0.515	0.011	1	3	0.500	0.122	0	7	0.465	0.016	42	27	0.524	0.005	42	26	0.539	0.004	1	3	0.470	0.023	27	30	0.425	0.005	19	26	0.493	0.006	7	11	0.508	0.009	17	11	0.525	0.009	2	2	0.504	0.023	3	4
chrII	163180	C	T	14	19	0.515	0.011	1	1	0.500	0.122	14	9	0.465	0.016	71	43	0.523	0.005	71	38	0.539	0.004	8	11	0.470	0.023	48	76	0.425	0.005	47	40	0.492	0.006	38	25	0.507	0.009	29	15	0.525	0.009	1	10	0.504	0.023	9	6
chrII	163349	G	T	13	10	0.515	0.011	1	3	0.500	0.122	5	8	0.462	0.016	83	71	0.524	0.005	79	60	0.539	0.004	5	5	0.470	0.023	55	77	0.424	0.005	59	45	0.492	0.006	51	35	0.507	0.009	30	34	0.525	0.009	8	5	0.503	0.022	7	6
chrII	163497	A	G	18	19	0.514	0.011	0	2	0.500	0.125	4	13	0.464	0.016	79	69	0.524	0.005	71	53	0.539	0.004	2	3	0.470	0.023	58	93	0.424	0.005	63	56	0.490	0.006	37	38	0.507	0.009	24	26	0.524	0.009	7	6	0.503	0.022	5	1
chrII	163787	A	C	25	13	0.514	0.011	0	1	0.500	0.125	7	14	0.460	0.016	66	59	0.523	0.005	83	47	0.539	0.004	3	4	0.470	0.023	53	65	0.424	0.005	43	56	0.493	0.006	33	11	0.509	0.009	22	17	0.523	0.009	8	0	0.503	0.023	0	5
chrII	163854	T	C	14	16	0.514	0.011	0	0	0.500	0.125	5	12	0.460	0.016	51	48	0.523	0.005	60	31	0.539	0.004	0	2	0.470	0.023	35	59	0.424	0.005	40	43	0.493	0.006	28	15	0.509	0.009	9	11	0.523	0.009	2	4	0.503	0.023	0	1
chrII	163892	C	T	9	14	0.513	0.011	2	0	0.500	0.125	2	8	0.460	0.016	56	43	0.522	0.005	48	29	0.538	0.004	0	0	0.470	0.023	35	52	0.424	0.005	30	43	0.493	0.006	26	13	0.504	0.009	8	11	0.526	0.009	1	6	0.506	0.023	0	1
chrII	163967	A	G	10	12	0.513	0.011	2	0	0.500	0.125	2	5	0.460	0.016	66	39	0.522	0.005	51	39	0.538	0.004	0	0	0.470	0.023	44	58	0.424	0.005	33	38	0.493	0.006	15	14	0.504	0.009	11	12	0.527	0.009	0	0	0.506	0.023	4	1
chrII	163989	G	A	9	12	0.513	0.011	2	0	0.500	0.125	2	2	0.460	0.016	59	44	0.522	0.005	51	42	0.538	0.004	0	0	0.470	0.023	36	61	0.424	0.005	33	33	0.493	0.006	11	15	0.504	0.009	8	16	0.527	0.009	0	0	0.506	0.023	4	1
chrII	164166	G	C	20	8	0.512	0.011	0	0	0.500	0.125	3	5	0.459	0.016	35	33	0.523	0.005	41	45	0.539	0.004	2	0	0.470	0.023	34	67	0.425	0.005	31	65	0.493	0.006	15	19	0.505	0.009	12	14	0.527	0.009	3	4	0.506	0.023	2	3
chrII	164378	T	C	13	21	0.513	0.011	0	2	0.500	0.125	6	12	0.459	0.016	45	33	0.522	0.005	64	51	0.539	0.004	6	6	0.468	0.022	38	56	0.425	0.005	42	34	0.493	0.006	26	31	0.504	0.009	28	9	0.527	0.009	12	6	0.506	0.022	5	7
chrII	164419	T	C	5	12	0.513	0.011	0	1	0.500	0.125	4	6	0.459	0.016	34	33	0.523	0.005	49	35	0.539	0.004	1	2	0.468	0.022	23	41	0.425	0.005	28	27	0.494	0.006	15	16	0.505	0.009	10	9	0.527	0.009	5	4	0.506	0.022	2	4
chrII	164828	C	T	7	9	0.512	0.011	0	1	0.500	0.129	7	10	0.459	0.016	76	54	0.522	0.005	75	72	0.538	0.004	5	6	0.467	0.022	36	55	0.425	0.005	27	12	0.492	0.006	11	19	0.504	0.009	19	12	0.527	0.009	0	5	0.507	0.022	5	1
chrII	164914	A	G	11	13	0.512	0.011	0	0	0.500	0.129	2	9	0.459	0.016	52	62	0.522	0.005	63	43	0.538	0.004	4	3	0.467	0.023	41	47	0.425	0.005	24	17	0.492	0.006	10	25	0.504	0.009	16	8	0.527	0.009	1	3	0.507	0.022	3	0
chrII	164995	T	G	6	6	0.512	0.011	0	1	0.500	0.129	3	2	0.459	0.016	41	42	0.522	0.005	40	35	0.538	0.004	1	0	0.467	0.023	38	36	0.425	0.005	22	29	0.492	0.006	12	11	0.504	0.009	7	5	0.527	0.009	0	3	0.507	0.022	0	2
chrII	165048	C	T	7	5	0.512	0.011	0	1	0.500	0.129	2	2	0.459	0.016	30	21	0.522	0.005	27	30	0.538	0.004	2	0	0.467	0.023	27	26	0.425	0.005	13	24	0.492	0.006	14	10	0.504	0.009	7	6	0.527	0.009	0	2	0.507	0.022	1	1
chrII	165107	A	G	5	4	0.512	0.011	0	1	0.500	0.129	2	3	0.459	0.016	40	26	0.522	0.005	43	32	0.538	0.004	0	1	0.467	0.023	24	20	0.425	0.005	16	23	0.492	0.006	12	16	0.504	0.009	11	17	0.527	0.009	0	2	0.507	0.022	3	2
chrII	165259	G	A	25	15	0.513	0.011	6	0	0.500	0.129	14	5	0.459	0.016	59	52	0.521	0.005	62	50	0.538	0.004	5	4	0.464	0.022	43	65	0.424	0.005	41	51	0.492	0.006	17	18	0.504	0.009	21	22	0.527	0.009	19	6	0.508	0.022	8	12
chrII	165270	G	T	24	16	0.513	0.011	7	0	0.500	0.129	15	7	0.459	0.016	58	51	0.521	0.005	53	50	0.538	0.004	4	4	0.464	0.022	43	60	0.424	0.005	38	54	0.492	0.006	20	19	0.504	0.009	22	22	0.527	0.009	19	9	0.508	0.022	7	9
chrII	165525	G	A	10	9	0.513	0.011	0	0	0.500	0.129	4	7	0.459	0.016	52	33	0.520	0.005	43	34	0.536	0.004	1	3	0.464	0.022	41	66	0.424	0.005	40	28	0.492	0.006	9	8	0.503	0.009	19	11	0.526	0.009	2	4	0.508	0.022	3	0
chrII	165680	A	C	2	11	0.513	0.011	0	0	0.500	0.125	5	2	0.461	0.016	50	32	0.519	0.004	35	32	0.536	0.004	1	1	0.464	0.022	12	33	0.424	0.005	16	15	0.492	0.006	7	5	0.502	0.008	7	11	0.527	0.009	0	0	0.508	0.022	1	0
chrII	165729	T	C	6	7	0.513	0.011	0	2	0.500	0.125	3	1	0.461	0.016	42	44	0.519	0.004	52	35	0.536	0.004	3	0	0.464	0.022	15	28	0.424	0.005	19	16	0.492	0.006	6	5	0.502	0.008	3	5	0.527	0.009	0	0	0.510	0.022	3	1
chrII	165877	T	C	1	0	0.513	0.010	0	0	0.500	0.122	0	0	0.460	0.016	6	9	0.519	0.004	8	6	0.538	0.004	0	0	0.464	0.022	4	8	0.425	0.005	0	0	0.493	0.006	0	0	0.502	0.008	1	1	0.525	0.009	0	0	0.510	0.022	0	1
chrII	166019	T	C	3	7	0.514	0.011	0	0	0.500	0.122	0	2	0.454	0.016	13	21	0.520	0.005	12	13	0.537	0.004	0	0	0.466	0.022	10	15	0.425	0.005	5	4	0.492	0.006	3	0	0.504	0.008	4	5	0.523	0.009	4	2	0.511	0.022	2	2
chrII	166311	C	T	0	3	0.514	0.010	0	2	0.500	0.122	2	0	0.453	0.016	26	30	0.520	0.004	27	28	0.538	0.004	1	2	0.462	0.022	5	14	0.425	0.005	6	12	0.493	0.006	4	6	0.500	0.008	4	4	0.528	0.009	0	4	0.512	0.022	1	4
chrII	166544	G	A	5	7	0.514	0.010	1	0	0.500	0.122	9	2	0.453	0.016	43	46	0.520	0.004	25	41	0.538	0.004	2	5	0.462	0.022	15	35	0.425	0.005	21	20	0.493	0.006	13	8	0.500	0.008	11	9	0.528	0.009	5	0	0.512	0.022	4	2
chrII	166572	C	T	3	8	0.516	0.011	1	0	0.500	0.125	9	1	0.452	0.016	38	32	0.520	0.005	24	33	0.538	0.004	2	5	0.462	0.022	15	33	0.425	0.005	22	20	0.492	0.006	11	8	0.501	0.008	12	12	0.526	0.009	4	0	0.513	0.022	4	1
chrII	166703	G	A	5	12	0.516	0.011	1	0	0.500	0.125	3	1	0.452	0.016	40	48	0.520	0.005	39	37	0.538	0.004	2	0	0.462	0.022	20	30	0.425	0.005	25	11	0.492	0.006	6	20	0.501	0.008	7	15	0.526	0.009	1	0	0.513	0.022	1	0
chrII	166909	C	G	4	11	0.516	0.011	0	0	0.500	0.125	6	5	0.452	0.016	51	42	0.521	0.005	47	50	0.538	0.004	4	2	0.462	0.022	33	51	0.426	0.005	32	30	0.493	0.006	16	15	0.501	0.008	9	7	0.527	0.009	4	1	0.514	0.022	1	1
chrII	167174	A	G	9	17	0.515	0.011	0	0	0.500	0.125	4	1	0.452	0.016	48	44	0.521	0.005	46	55	0.537	0.004	8	3	0.462	0.022	35	57	0.426	0.005	18	26	0.492	0.006	14	17	0.501	0.008	18	12	0.527	0.009	3	4	0.514	0.022	4	5
chrII	167373	C	T	5	2	0.514	0.011	0	0	0.500	0.125	1	6	0.451	0.016	48	38	0.521	0.005	60	30	0.536	0.004	0	3	0.464	0.022	14	24	0.427	0.005	18	16	0.492	0.006	3	2	0.500	0.008	7	3	0.528	0.009	0	0	0.513	0.022	2	0
chrII	167426	G	A	5	4	0.516	0.011	0	0	0.500	0.125	2	3	0.452	0.016	53	51	0.521	0.005	72	42	0.537	0.004	0	2	0.463	0.022	11	23	0.426	0.005	14	11	0.491	0.006	4	0	0.501	0.008	4	2	0.527	0.009	0	0	0.514	0.022	4	0
chrII	167527	G	A	5	5	0.516	0.011	0	0	0.500	0.125	2	0	0.451	0.016	48	39	0.521	0.005	54	32	0.537	0.004	0	2	0.464	0.022	11	16	0.425	0.005	10	4	0.492	0.006	2	2	0.499	0.008	0	2	0.527	0.009	0	0	0.514	0.022	0	0
chrII	167897	A	G	4	7	0.518	0.011	0	0	0.500	0.125	0	1	0.448	0.016	43	14	0.522	0.005	43	22	0.537	0.004	4	0	0.466	0.022	18	9	0.426	0.005	13	9	0.490	0.006	5	7	0.500	0.008	5	4	0.528	0.009	0	0	0.519	0.022	0	2
chrII	168036	A	C	8	10	0.518	0.011	0	0	0.500	0.125	1	3	0.448	0.016	34	19	0.522	0.005	25	22	0.537	0.004	0	0	0.466	0.022	16	25	0.426	0.005	29	21	0.490	0.006	5	14	0.500	0.008	13	4	0.528	0.009	1	6	0.519	0.022	3	0
chrII	168065	T	C	11	13	0.518	0.011	0	0	0.500	0.125	2	6	0.447	0.016	44	34	0.523	0.005	28	26	0.537	0.004	0	0	0.464	0.022	22	43	0.426	0.005	31	34	0.491	0.006	11	16	0.501	0.008	15	5	0.528	0.009	6	6	0.519	0.022	5	0
chrII	168150	C	G	9	10	0.516	0.011	0	0	0.500	0.125	2	16	0.448	0.016	43	33	0.523	0.005	37	27	0.538	0.004	2	1	0.466	0.022	36	50	0.427	0.005	45	48	0.492	0.006	21	18	0.501	0.008	23	14	0.525	0.009	9	6	0.522	0.022	5	9
chrII	168194	G	A	11	13	0.516	0.011	0	2	0.500	0.125	9	13	0.448	0.016	48	26	0.523	0.005	34	24	0.538	0.004	7	3	0.466	0.022	38	57	0.427	0.005	42	53	0.492	0.006	29	22	0.501	0.008	32	15	0.525	0.009	9	4	0.522	0.022	5	15
chrII	168448	T	C	8	8	0.514	0.011	0	1	0.500	0.129	0	4	0.447	0.016	52	52	0.523	0.005	48	68	0.537	0.004	0	1	0.465	0.022	31	66	0.426	0.005	23	37	0.491	0.006	14	18	0.502	0.008	7	12	0.525	0.009	0	3	0.522	0.022	1	2
chrII	168467	T	G	9	9	0.514	0.011	0	1	0.500	0.129	0	2	0.447	0.016	47	50	0.523	0.005	52	64	0.537	0.004	0	1	0.465	0.022	29	50	0.426	0.005	25	35	0.491	0.006	13	19	0.502	0.008	8	10	0.525	0.009	0	3	0.522	0.022	0	0
chrII	168536	A	G	8	12	0.514	0.011	0	0	0.500	0.129	1	4	0.447	0.016	45	48	0.523	0.005	57	63	0.537	0.004	0	4	0.465	0.022	30	45	0.426	0.005	29	32	0.491	0.006	12	15	0.502	0.008	6	9	0.525	0.009	5	3	0.522	0.022	2	0
chrII	168653	G	A	7	11	0.515	0.011	1	0	0.500	0.133	4	0	0.447	0.016	67	74	0.524	0.005	69	76	0.537	0.004	0	2	0.465	0.022	25	43	0.425	0.005	21	37	0.490	0.006	14	15	0.502	0.009	10	13	0.527	0.009	7	1	0.522	0.022	2	0
chrII	168711	C	T	6	11	0.516	0.011	1	0	0.500	0.133	6	1	0.446	0.016	70	77	0.523	0.005	67	76	0.537	0.004	0	4	0.465	0.022	19	40	0.425	0.005	14	35	0.490	0.006	9	12	0.502	0.008	9	12	0.527	0.009	7	4	0.521	0.022	2	0
chrII	168731	A	G	5	12	0.516	0.011	1	0	0.500	0.133	5	2	0.446	0.016	78	75	0.523	0.005	79	75	0.537	0.004	0	2	0.465	0.022	23	40	0.425	0.005	15	36	0.490	0.006	7	12	0.502	0.008	10	7	0.527	0.009	5	6	0.521	0.022	2	0
chrII	168747	A	G	5	11	0.516	0.011	1	0	0.500	0.133	5	2	0.446	0.016	73	76	0.523	0.005	80	65	0.537	0.004	2	2	0.465	0.022	22	43	0.425	0.005	16	36	0.490	0.006	6	9	0.502	0.008	10	6	0.527	0.009	3	6	0.521	0.022	2	0
chrII	168775	A	T	5	9	0.516	0.011	0	0	0.500	0.133	2	1	0.446	0.016	59	66	0.523	0.005	69	55	0.537	0.004	2	2	0.465	0.022	28	42	0.425	0.005	16	34	0.490	0.006	12	8	0.502	0.008	10	5	0.527	0.009	3	6	0.521	0.022	2	0
chrII	168802	T	C	5	7	0.516	0.011	0	0	0.500	0.133	0	1	0.446	0.016	58	60	0.523	0.005	61	57	0.537	0.004	2	2	0.465	0.022	22	39	0.425	0.005	15	31	0.490	0.006	11	6	0.502	0.008	10	5	0.527	0.009	3	6	0.521	0.022	1	0
chrII	168980	C	T	13	13	0.516	0.011	2	0	0.500	0.133	2	5	0.446	0.016	72	71	0.523	0.005	72	68	0.537	0.004	4	2	0.465	0.022	28	35	0.425	0.005	30	44	0.490	0.006	33	12	0.502	0.008	25	27	0.527	0.009	4	1	0.521	0.022	1	2
chrII	169483	A	G	3	8	0.515	0.011	0	0	0.500	0.137	2	2	0.439	0.016	47	37	0.524	0.004	45	64	0.540	0.004	0	2	0.468	0.023	28	34	0.425	0.005	14	20	0.489	0.006	5	8	0.498	0.008	4	6	0.526	0.009	2	2	0.521	0.022	1	1
chrII	169496	G	C	5	8	0.515	0.011	0	0	0.500	0.137	4	2	0.439	0.016	48	40	0.524	0.004	45	64	0.540	0.004	0	2	0.468	0.023	34	36	0.425	0.005	13	25	0.489	0.006	6	9	0.498	0.008	4	6	0.526	0.009	2	2	0.521	0.022	1	1
chrII	169566	G	T	8	9	0.514	0.011	0	0	0.500	0.137	2	0	0.441	0.016	37	45	0.524	0.005	51	61	0.538	0.004	0	2	0.469	0.023	42	48	0.424	0.005	26	31	0.489	0.006	7	8	0.498	0.008	5	6	0.526	0.009	2	1	0.524	0.022	1	0
chrII	169589	A	G	10	13	0.514	0.011	0	0	0.500	0.137	3	3	0.441	0.016	47	46	0.524	0.005	49	56	0.538	0.004	0	5	0.469	0.023	45	63	0.424	0.005	33	32	0.489	0.006	11	11	0.498	0.008	10	8	0.526	0.009	2	0	0.524	0.022	1	0
chrII	169621	C	T	13	12	0.514	0.011	0	0	0.500	0.137	6	3	0.441	0.016	42	40	0.524	0.005	45	52	0.538	0.004	0	7	0.469	0.023	46	66	0.424	0.005	30	28	0.489	0.006	13	10	0.498	0.008	9	7	0.526	0.009	3	0	0.524	0.022	0	1
chrII	169820	G	T	16	29	0.513	0.011	4	1	0.500	0.132	15	13	0.440	0.016	72	65	0.523	0.004	59	69	0.539	0.004	5	9	0.468	0.023	59	88	0.425	0.005	52	50	0.488	0.006	38	40	0.496	0.008	34	22	0.525	0.009	4	12	0.523	0.022	1	2
chrII	169875	T	C	14	28	0.512	0.011	1	1	0.500	0.132	16	12	0.441	0.016	77	70	0.523	0.004	70	65	0.539	0.004	5	12	0.467	0.023	62	97	0.424	0.005	46	57	0.487	0.006	33	37	0.497	0.008	30	22	0.525	0.009	3	12	0.523	0.022	2	4
chrII	170167	C	G	2	1	0.513	0.011	0	0	0.500	0.132	0	0	0.443	0.016	42	37	0.523	0.004	52	39	0.539	0.004	0	0	0.467	0.023	24	11	0.424	0.005	9	5	0.489	0.006	8	6	0.497	0.008	0	1	0.525	0.009	0	0	0.523	0.022	2	0
chrII	170320	A	C	10	8	0.512	0.011	0	0	0.500	0.132	5	2	0.442	0.016	73	57	0.522	0.004	84	59	0.540	0.004	0	0	0.469	0.022	14	18	0.424	0.005	16	5	0.488	0.006	7	2	0.497	0.008	8	5	0.524	0.009	2	6	0.524	0.022	0	0
chrII	170442	T	C	4	7	0.510	0.011	2	0	0.500	0.132	1	1	0.444	0.015	54	47	0.522	0.004	53	48	0.540	0.004	0	1	0.469	0.022	26	29	0.424	0.005	22	18	0.489	0.006	10	10	0.496	0.008	3	8	0.525	0.009	0	4	0.524	0.022	0	1
chrII	170725	T	G	7	11	0.510	0.010	1	2	0.500	0.132	2	12	0.443	0.016	88	71	0.522	0.004	89	66	0.540	0.004	0	0	0.465	0.022	26	48	0.424	0.005	25	25	0.490	0.006	15	9	0.497	0.008	13	9	0.527	0.009	3	0	0.524	0.022	6	0
chrII	170790	T	C	9	8	0.510	0.011	2	0	0.500	0.132	5	7	0.443	0.016	78	63	0.522	0.004	77	58	0.540	0.004	0	2	0.467	0.023	34	47	0.424	0.005	26	29	0.490	0.006	15	10	0.498	0.008	10	9	0.525	0.009	2	2	0.524	0.022	5	0
chrII	171183	G	T	14	6	0.509	0.010	0	1	0.500	0.132	2	2	0.444	0.015	49	56	0.523	0.004	75	74	0.541	0.004	0	5	0.470	0.023	34	27	0.424	0.005	19	21	0.489	0.006	19	7	0.498	0.008	4	10	0.524	0.009	2	4	0.527	0.022	1	2
chrII	171254	A	G	10	4	0.509	0.010	0	2	0.500	0.132	5	1	0.444	0.015	51	56	0.522	0.004	65	56	0.541	0.004	1	3	0.470	0.023	22	30	0.424	0.005	17	19	0.489	0.006	15	8	0.498	0.008	4	10	0.524	0.009	6	3	0.527	0.022	2	3
chrII	171433	A	G	6	4	0.510	0.011	2	0	0.500	0.132	0	3	0.446	0.015	51	54	0.522	0.004	74	78	0.541	0.004	0	2	0.467	0.023	25	35	0.424	0.005	20	8	0.489	0.006	6	11	0.497	0.008	9	6	0.524	0.009	2	0	0.526	0.022	0	0
chrII	171570	A	G	11	13	0.511	0.010	2	0	0.500	0.128	2	14	0.447	0.015	61	61	0.522	0.004	91	46	0.542	0.004	0	2	0.469	0.023	38	76	0.423	0.005	40	48	0.489	0.006	25	21	0.497	0.008	21	20	0.525	0.009	9	4	0.526	0.022	5	1
chrII	171612	G	C	24	26	0.511	0.011	0	0	0.500	0.128	5	14	0.447	0.015	71	73	0.522	0.004	110	74	0.542	0.004	3	6	0.469	0.023	52	96	0.423	0.005	62	63	0.491	0.006	30	39	0.497	0.008	27	39	0.526	0.009	14	11	0.529	0.022	7	7
chrII	172028	G	C	20	16	0.512	0.011	0	0	0.500	0.128	6	14	0.446	0.015	51	55	0.522	0.004	81	48	0.542	0.004	10	7	0.469	0.023	67	81	0.423	0.005	58	66	0.491	0.006	32	32	0.496	0.008	44	15	0.526	0.009	12	2	0.529	0.022	1	4
chrII	172038	T	A	20	17	0.512	0.011	0	0	0.500	0.128	6	15	0.446	0.015	52	55	0.522	0.004	83	56	0.542	0.004	11	8	0.469	0.023	67	85	0.423	0.005	60	59	0.491	0.006	32	32	0.496	0.008	46	14	0.526	0.009	16	2	0.529	0.022	1	4
chrII	172113	T	C	17	18	0.512	0.011	0	2	0.500	0.128	12	13	0.446	0.015	43	52	0.522	0.004	60	58	0.542	0.004	13	8	0.469	0.023	59	59	0.423	0.005	38	42	0.491	0.006	16	17	0.496	0.008	20	8	0.526	0.009	10	2	0.529	0.022	4	4
chrII	172223	A	G	10	19	0.512	0.011	0	0	0.500	0.128	7	9	0.446	0.015	36	54	0.522	0.004	77	47	0.542	0.004	5	4	0.469	0.023	54	52	0.423	0.005	24	47	0.491	0.006	19	15	0.496	0.008	22	14	0.526	0.009	2	2	0.529	0.022	1	10
chrII	172245	C	T	9	15	0.512	0.011	0	0	0.500	0.128	7	8	0.446	0.015	38	46	0.522	0.004	76	47	0.542	0.004	4	4	0.469	0.023	57	53	0.423	0.005	21	33	0.491	0.006	17	14	0.496	0.008	21	12	0.526	0.009	2	1	0.529	0.022	1	9
chrII	172262	A	G	9	17	0.512	0.011	0	0	0.500	0.128	7	10	0.446	0.015	41	48	0.522	0.004	75	49	0.542	0.004	4	4	0.469	0.023	50	52	0.423	0.005	22	34	0.491	0.006	13	14	0.496	0.008	20	10	0.526	0.009	2	4	0.529	0.022	1	9
chrII	172346	A	T	9	9	0.511	0.011	0	0	0.500	0.125	1	1	0.444	0.015	28	28	0.523	0.004	44	34	0.541	0.004	0	2	0.468	0.023	39	32	0.423	0.005	18	14	0.492	0.006	10	8	0.493	0.008	6	5	0.525	0.009	2	1	0.530	0.022	1	3
chrII	172488	A	G	3	4	0.510	0.010	0	0	0.500	0.125	1	4	0.444	0.015	47	31	0.522	0.004	47	36	0.541	0.004	0	0	0.468	0.023	33	23	0.423	0.005	22	9	0.492	0.006	5	10	0.493	0.008	2	7	0.525	0.009	0	1	0.530	0.022	1	2
chrII	173028	T	C	21	9	0.512	0.010	0	0	0.500	0.124	2	1	0.446	0.015	74	49	0.524	0.004	76	73	0.541	0.004	8	2	0.462	0.022	43	45	0.424	0.005	36	36	0.494	0.006	19	25	0.492	0.008	20	21	0.524	0.009	1	4	0.528	0.022	4	2
chrII	173043	A	G	21	11	0.512	0.010	0	0	0.500	0.124	4	2	0.446	0.015	94	53	0.524	0.004	89	73	0.541	0.004	8	2	0.462	0.022	50	56	0.424	0.005	41	38	0.494	0.006	23	23	0.492	0.008	27	23	0.524	0.009	4	4	0.528	0.022	4	2
chrII	173340	T	C	15	17	0.513	0.010	0	0	0.500	0.121	8	9	0.446	0.015	79	62	0.524	0.004	91	68	0.542	0.004	0	3	0.460	0.022	44	74	0.423	0.005	37	55	0.494	0.006	20	28	0.492	0.008	17	16	0.521	0.009	4	1	0.530	0.022	6	4
chrII	173659	T	C	4	9	0.513	0.010	0	0	0.500	0.121	3	6	0.447	0.015	104	76	0.523	0.004	80	66	0.542	0.004	1	3	0.460	0.022	37	42	0.423	0.005	24	35	0.495	0.006	24	18	0.491	0.008	15	12	0.522	0.009	0	1	0.529	0.023	5	6
chrII	174030	G	A	11	13	0.512	0.010	0	2	0.500	0.121	5	9	0.448	0.015	96	90	0.524	0.004	89	106	0.542	0.004	2	3	0.458	0.022	54	59	0.423	0.005	39	30	0.496	0.006	23	21	0.491	0.008	21	17	0.523	0.009	0	8	0.529	0.022	3	1
chrII	174060	T	C	6	10	0.512	0.010	0	0	0.500	0.121	6	10	0.448	0.015	77	85	0.524	0.004	76	101	0.542	0.004	1	6	0.458	0.022	49	55	0.423	0.005	34	23	0.496	0.006	19	17	0.491	0.008	18	19	0.523	0.009	0	4	0.529	0.022	1	0
chrII	174535	C	T	8	8	0.512	0.010	0	2	0.500	0.121	7	4	0.449	0.015	59	36	0.524	0.004	43	31	0.542	0.004	1	0	0.457	0.022	33	26	0.423	0.005	15	22	0.495	0.006	16	16	0.491	0.008	9	7	0.523	0.009	2	3	0.529	0.022	0	4
chrII	174555	A	C	8	8	0.512	0.010	0	2	0.500	0.121	8	6	0.449	0.015	64	39	0.524	0.004	48	38	0.542	0.004	0	0	0.457	0.022	33	30	0.423	0.005	12	20	0.495	0.006	15	14	0.491	0.008	9	5	0.523	0.009	2	3	0.529	0.022	0	3
chrII	174597	A	G	4	3	0.512	0.010	0	0	0.500	0.121	4	2	0.449	0.015	42	26	0.524	0.004	29	33	0.542	0.004	0	0	0.457	0.022	17	27	0.423	0.005	10	18	0.495	0.006	7	10	0.491	0.008	3	7	0.523	0.009	2	0	0.529	0.022	1	3
chrII	174599	G	C	4	3	0.512	0.010	0	0	0.500	0.121	4	2	0.449	0.015	42	26	0.524	0.004	29	33	0.542	0.004	0	0	0.457	0.022	17	27	0.423	0.005	10	18	0.495	0.006	7	10	0.491	0.008	3	7	0.523	0.009	2	0	0.529	0.022	1	3
chrII	174685	A	G	2	0	0.512	0.010	0	0	0.500	0.121	0	0	0.449	0.015	5	2	0.524	0.004	5	6	0.542	0.004	0	0	0.457	0.022	3	1	0.423	0.005	1	3	0.495	0.006	1	0	0.490	0.008	1	0	0.524	0.009	0	0	0.529	0.022	2	0
chrII	174688	C	T	2	0	0.512	0.010	0	0	0.500	0.121	0	0	0.449	0.015	5	2	0.524	0.004	5	6	0.542	0.004	0	0	0.457	0.022	3	1	0.423	0.005	1	3	0.495	0.006	1	0	0.490	0.008	1	0	0.524	0.009	0	0	0.529	0.022	2	0
chrII	174758	A	G	2	0	0.512	0.010	0	0	0.500	0.121	0	0	0.449	0.015	4	5	0.524	0.004	7	1	0.542	0.004	0	0	0.457	0.022	3	1	0.423	0.005	0	3	0.495	0.006	2	0	0.490	0.008	2	0	0.524	0.009	0	0	0.529	0.022	0	0
chrII	174853	C	T	6	5	0.512	0.010	0	0	0.500	0.121	0	2	0.449	0.015	30	28	0.524	0.004	33	18	0.542	0.004	2	0	0.457	0.022	6	8	0.423	0.005	7	14	0.495	0.006	1	0	0.490	0.008	7	0	0.524	0.009	0	0	0.529	0.022	0	1
chrII	174871	A	T	6	5	0.512	0.010	0	0	0.500	0.121	0	2	0.449	0.015	30	27	0.524	0.004	39	24	0.543	0.004	2	0	0.457	0.022	7	12	0.424	0.005	11	17	0.495	0.006	1	1	0.490	0.008	9	1	0.524	0.009	0	0	0.529	0.022	0	1
chrII	174881	T	G	7	4	0.512	0.010	0	0	0.500	0.121	0	2	0.449	0.015	29	25	0.524	0.004	38	22	0.543	0.004	2	0	0.457	0.022	8	12	0.424	0.005	12	15	0.495	0.006	2	1	0.490	0.008	9	1	0.524	0.009	0	0	0.529	0.022	0	1
chrII	174882	T	C	7	4	0.512	0.010	0	0	0.500	0.121	0	2	0.449	0.015	29	25	0.524	0.004	38	22	0.543	0.004	2	0	0.457	0.022	8	12	0.424	0.005	12	15	0.495	0.006	2	1	0.490	0.008	9	1	0.524	0.009	0	0	0.529	0.022	0	1
chrII	175054	A	G	15	8	0.513	0.010	0	0	0.500	0.121	2	1	0.450	0.015	44	39	0.524	0.004	45	36	0.543	0.004	0	0	0.457	0.022	26	37	0.424	0.005	26	23	0.495	0.006	4	13	0.490	0.008	13	10	0.524	0.009	1	0	0.528	0.022	2	1
chrII	175109	T	A	16	10	0.513	0.010	0	2	0.500	0.121	4	3	0.450	0.015	54	52	0.524	0.004	61	50	0.543	0.004	1	1	0.457	0.022	30	50	0.423	0.005	24	29	0.495	0.006	10	17	0.489	0.008	22	13	0.524	0.009	3	0	0.528	0.022	1	2
chrII	175409	A	G	12	10	0.514	0.010	1	0	0.500	0.121	1	4	0.448	0.015	65	49	0.523	0.004	56	46	0.541	0.004	1	0	0.456	0.022	38	45	0.424	0.005	32	38	0.495	0.006	15	11	0.486	0.008	18	8	0.525	0.009	0	4	0.531	0.022	3	0
chrII	175439	G	A	14	9	0.514	0.010	2	0	0.500	0.121	4	3	0.448	0.015	57	48	0.523	0.004	51	51	0.541	0.004	2	0	0.456	0.022	32	51	0.424	0.005	36	34	0.495	0.006	18	16	0.486	0.008	20	8	0.525	0.009	2	6	0.531	0.022	2	2
chrII	175505	C	A	15	5	0.514	0.010	1	0	0.500	0.121	4	3	0.448	0.015	80	62	0.523	0.004	66	56	0.541	0.004	2	1	0.456	0.022	44	53	0.424	0.005	49	32	0.495	0.006	12	23	0.486	0.008	22	7	0.525	0.009	3	3	0.531	0.022	1	2
chrII	175526	A	G	12	9	0.514	0.010	0	0	0.500	0.121	8	4	0.448	0.015	78	58	0.523	0.004	69	57	0.541	0.004	1	1	0.457	0.022	48	60	0.424	0.005	64	34	0.495	0.006	11	24	0.486	0.008	20	14	0.523	0.009	5	4	0.531	0.022	1	0
chrII	175784	T	C	8	14	0.515	0.010	2	0	0.500	0.121	6	8	0.449	0.015	48	49	0.523	0.004	56	33	0.541	0.004	0	1	0.457	0.022	56	81	0.423	0.005	45	48	0.495	0.006	24	23	0.486	0.008	22	21	0.523	0.009	9	10	0.531	0.022	3	5
chrII	175964	T	C	11	12	0.515	0.010	2	0	0.500	0.121	3	11	0.449	0.015	69	60	0.523	0.004	81	48	0.541	0.004	4	0	0.455	0.022	43	58	0.422	0.005	29	31	0.495	0.006	10	16	0.486	0.008	6	24	0.523	0.009	0	3	0.531	0.022	1	1
chrII	176009	A	G	9	5	0.515	0.010	0	0	0.500	0.121	1	3	0.449	0.015	74	69	0.523	0.004	82	68	0.541	0.004	0	0	0.455	0.022	37	56	0.422	0.005	28	34	0.495	0.006	10	14	0.486	0.008	3	16	0.523	0.009	0	3	0.531	0.022	1	0
chrII	176084	T	C	6	9	0.515	0.010	0	0	0.500	0.121	1	0	0.449	0.015	72	57	0.523	0.004	65	57	0.541	0.004	1	0	0.455	0.022	27	48	0.422	0.005	26	25	0.495	0.006	11	15	0.486	0.008	2	14	0.523	0.009	2	4	0.531	0.022	0	1
chrII	176261	T	C	5	15	0.515	0.010	2	0	0.500	0.121	2	5	0.449	0.015	72	62	0.523	0.004	61	51	0.541	0.004	0	2	0.455	0.022	26	30	0.422	0.005	25	12	0.495	0.006	12	20	0.486	0.008	4	22	0.523	0.009	7	4	0.531	0.022	3	1
chrII	177341	A	G	21	14	0.514	0.010	2	4	0.500	0.121	12	12	0.451	0.015	85	85	0.520	0.004	92	89	0.540	0.004	1	9	0.453	0.022	74	97	0.423	0.005	54	64	0.494	0.006	31	33	0.484	0.008	26	35	0.524	0.009	7	5	0.531	0.022	5	0
chrII	177622	G	A	11	4	0.514	0.010	0	0	0.500	0.118	4	2	0.451	0.015	49	50	0.520	0.004	58	52	0.540	0.004	2	0	0.453	0.022	28	39	0.424	0.005	28	11	0.494	0.006	13	12	0.483	0.008	7	15	0.524	0.009	6	3	0.531	0.022	2	2
chrII	177793	G	A	6	1	0.513	0.010	0	0	0.500	0.118	0	1	0.451	0.015	31	30	0.520	0.004	45	24	0.540	0.004	0	0	0.453	0.022	22	17	0.423	0.005	17	11	0.493	0.006	5	7	0.483	0.008	3	6	0.524	0.009	0	2	0.532	0.022	0	1
chrII	178351	C	T	29	13	0.512	0.010	1	0	0.500	0.115	9	18	0.450	0.015	79	75	0.521	0.004	87	80	0.540	0.004	3	4	0.451	0.022	80	96	0.423	0.005	49	68	0.492	0.006	35	42	0.485	0.008	29	26	0.524	0.009	9	3	0.532	0.022	4	5
chrII	179248	A	G	15	7	0.513	0.010	0	0	0.500	0.115	9	9	0.450	0.015	64	62	0.521	0.004	57	56	0.540	0.004	0	1	0.451	0.022	37	58	0.423	0.005	45	33	0.492	0.006	14	16	0.484	0.008	15	16	0.523	0.009	7	2	0.529	0.021	4	2
chrII	179257	C	T	16	11	0.513	0.010	0	0	0.500	0.115	12	8	0.450	0.015	80	77	0.521	0.004	67	67	0.540	0.004	2	1	0.451	0.022	42	67	0.423	0.005	50	43	0.492	0.006	16	18	0.484	0.008	16	17	0.523	0.009	7	2	0.529	0.021	4	2
chrII	179290	C	G	14	12	0.513	0.010	1	0	0.500	0.115	13	3	0.450	0.015	75	70	0.521	0.004	55	59	0.540	0.004	3	0	0.451	0.022	42	68	0.423	0.005	32	38	0.492	0.006	17	16	0.483	0.008	18	17	0.523	0.009	6	3	0.529	0.021	4	0
chrII	179410	T	C	10	10	0.513	0.010	1	2	0.500	0.115	4	0	0.450	0.015	67	75	0.521	0.004	62	59	0.540	0.004	1	1	0.451	0.022	33	62	0.423	0.005	30	24	0.492	0.006	13	16	0.483	0.008	19	15	0.523	0.009	0	0	0.529	0.021	0	5
chrII	179872	T	C	8	3	0.512	0.010	1	0	0.500	0.117	5	6	0.450	0.015	65	67	0.521	0.004	69	62	0.539	0.004	0	3	0.447	0.022	23	34	0.423	0.005	27	11	0.493	0.006	6	5	0.484	0.008	7	9	0.524	0.009	2	3	0.530	0.021	0	2
chrII	180070	T	G	3	7	0.513	0.010	0	0	0.500	0.117	2	6	0.448	0.015	46	33	0.521	0.004	61	56	0.539	0.004	0	2	0.448	0.022	20	36	0.422	0.005	30	21	0.492	0.006	6	10	0.482	0.008	4	6	0.525	0.009	0	2	0.530	0.021	1	1
chrII	180255	G	T	8	4	0.511	0.010	2	2	0.500	0.120	4	6	0.449	0.015	77	80	0.521	0.004	74	55	0.539	0.004	0	0	0.443	0.022	34	29	0.423	0.005	42	24	0.492	0.006	13	19	0.482	0.008	14	8	0.526	0.009	2	6	0.531	0.021	2	0
chrII	180314	G	A	10	3	0.511	0.010	2	2	0.500	0.120	4	8	0.449	0.015	75	71	0.521	0.004	69	52	0.539	0.004	1	1	0.443	0.022	38	43	0.423	0.005	43	25	0.492	0.006	22	20	0.482	0.008	20	13	0.526	0.009	5	4	0.531	0.021	3	0
chrII	180339	G	A	13	6	0.511	0.010	2	4	0.500	0.120	4	6	0.449	0.015	74	70	0.521	0.004	65	51	0.539	0.004	1	2	0.443	0.022	38	39	0.423	0.005	34	25	0.492	0.006	19	19	0.482	0.008	16	13	0.526	0.009	7	2	0.531	0.021	2	0
chrII	180379	A	G	10	6	0.511	0.010	2	1	0.500	0.120	3	3	0.449	0.015	79	59	0.521	0.004	58	53	0.539	0.004	1	3	0.443	0.022	37	52	0.423	0.005	36	27	0.492	0.006	26	19	0.482	0.008	17	15	0.526	0.009	6	1	0.531	0.021	1	0
chrII	180607	G	A	16	17	0.512	0.010	2	2	0.500	0.117	4	5	0.449	0.015	65	68	0.521	0.004	65	57	0.539	0.004	3	5	0.445	0.022	35	46	0.422	0.005	28	34	0.491	0.006	13	20	0.482	0.008	17	21	0.525	0.009	2	3	0.534	0.021	5	0
chrII	181033	T	C	28	19	0.513	0.010	0	0	0.500	0.117	13	7	0.449	0.015	82	58	0.521	0.004	88	58	0.539	0.004	8	7	0.446	0.022	45	65	0.421	0.005	44	51	0.491	0.006	23	23	0.482	0.008	37	17	0.525	0.009	5	0	0.534	0.022	5	4
chrII	181034	G	T	28	19	0.513	0.010	0	0	0.500	0.117	13	7	0.449	0.015	82	58	0.521	0.004	88	58	0.539	0.004	8	7	0.446	0.022	45	65	0.421	0.005	44	51	0.491	0.006	23	23	0.482	0.008	37	17	0.525	0.009	5	0	0.534	0.022	5	4
chrII	181279	C	T	22	26	0.514	0.010	0	0	0.500	0.114	13	9	0.449	0.015	56	48	0.521	0.004	80	53	0.539	0.004	4	1	0.446	0.022	67	84	0.422	0.005	47	56	0.491	0.006	32	32	0.481	0.008	56	17	0.524	0.009	11	3	0.534	0.022	3	8
chrII	181425	A	C	24	34	0.513	0.010	2	0	0.500	0.112	13	11	0.448	0.014	71	60	0.521	0.004	78	70	0.539	0.004	9	10	0.445	0.022	71	90	0.422	0.005	54	57	0.491	0.006	20	22	0.481	0.008	25	29	0.522	0.009	12	14	0.533	0.021	6	9
chrII	181635	C	T	26	18	0.514	0.010	0	3	0.500	0.112	11	12	0.447	0.015	62	33	0.522	0.004	60	49	0.539	0.004	4	9	0.451	0.022	77	96	0.422	0.005	57	60	0.491	0.006	36	44	0.480	0.008	27	30	0.522	0.009	5	1	0.533	0.021	4	1
chrII	181647	T	C	24	17	0.514	0.010	0	3	0.500	0.112	11	13	0.447	0.015	60	30	0.522	0.004	56	45	0.539	0.004	6	8	0.451	0.022	75	93	0.422	0.005	54	58	0.491	0.006	36	46	0.480	0.008	26	29	0.522	0.009	7	2	0.533	0.021	4	2
chrII	182128	T	C	33	14	0.515	0.010	2	0	0.500	0.112	7	19	0.447	0.014	59	49	0.522	0.004	69	62	0.540	0.004	5	6	0.449	0.022	60	72	0.423	0.005	78	43	0.492	0.006	33	36	0.480	0.008	31	32	0.519	0.009	4	4	0.535	0.021	3	5
chrII	182137	G	T	33	15	0.515	0.010	2	0	0.500	0.112	7	21	0.447	0.014	65	58	0.522	0.004	76	67	0.540	0.004	3	6	0.449	0.022	55	76	0.423	0.005	72	41	0.492	0.006	35	33	0.480	0.008	27	30	0.519	0.009	4	4	0.535	0.021	4	6
chrII	182323	C	G	21	15	0.515	0.010	2	0	0.500	0.112	3	12	0.448	0.014	82	65	0.522	0.004	63	50	0.540	0.004	3	5	0.446	0.022	39	53	0.423	0.005	52	42	0.492	0.006	19	28	0.478	0.008	28	27	0.519	0.009	4	9	0.532	0.022	5	6
chrII	182436	T	C	11	11	0.515	0.010	1	1	0.500	0.112	5	7	0.448	0.015	68	54	0.523	0.004	70	60	0.540	0.004	5	10	0.446	0.022	36	60	0.423	0.005	42	34	0.492	0.006	18	19	0.478	0.008	28	24	0.520	0.009	6	5	0.534	0.022	2	4
chrII	182892	G	A	18	11	0.520	0.010	0	0	0.500	0.112	11	14	0.449	0.014	61	63	0.525	0.004	61	69	0.541	0.004	4	9	0.446	0.022	60	54	0.426	0.005	48	39	0.491	0.006	18	28	0.478	0.008	27	31	0.519	0.009	7	5	0.532	0.022	4	6
chrII	182901	C	T	20	12	0.520	0.010	0	0	0.500	0.112	10	13	0.449	0.014	60	67	0.525	0.004	60	69	0.541	0.004	4	10	0.446	0.022	55	58	0.426	0.005	46	36	0.491	0.006	19	30	0.478	0.008	29	30	0.519	0.009	6	5	0.532	0.022	4	5
chrII	183084	A	C	15	26	0.520	0.010	0	6	0.500	0.112	4	9	0.448	0.014	75	68	0.524	0.004	76	64	0.541	0.004	2	8	0.444	0.022	49	77	0.425	0.005	48	59	0.492	0.006	22	26	0.478	0.008	29	28	0.519	0.009	3	17	0.532	0.022	3	5
chrII	183117	T	C	18	22	0.516	0.010	0	1	0.500	0.109	4	7	0.448	0.014	57	58	0.526	0.004	63	63	0.541	0.004	1	6	0.445	0.022	52	61	0.426	0.005	39	53	0.491	0.006	22	23	0.477	0.008	22	26	0.519	0.009	3	8	0.532	0.022	3	5
chrII	183198	T	C	14	13	0.516	0.010	0	0	0.500	0.109	8	0	0.448	0.014	61	68	0.526	0.004	64	57	0.541	0.004	0	4	0.445	0.022	43	60	0.426	0.005	34	43	0.491	0.006	17	15	0.477	0.008	7	16	0.521	0.009	1	3	0.531	0.022	2	3
chrII	183456	A	G	10	9	0.518	0.010	0	0	0.500	0.107	7	10	0.448	0.014	66	66	0.525	0.004	70	54	0.541	0.004	0	1	0.445	0.022	36	54	0.426	0.005	33	34	0.492	0.006	12	16	0.478	0.008	15	14	0.520	0.009	4	2	0.531	0.022	3	6
chrII	183459	C	T	10	9	0.518	0.010	0	0	0.500	0.107	7	10	0.448	0.014	66	66	0.525	0.004	70	54	0.541	0.004	0	1	0.445	0.022	36	54	0.426	0.005	33	34	0.492	0.006	12	16	0.478	0.008	15	14	0.520	0.009	4	2	0.531	0.022	3	6
chrII	183810	C	T	10	6	0.520	0.010	0	0	0.500	0.107	4	10	0.449	0.014	68	68	0.525	0.004	78	65	0.542	0.004	0	0	0.441	0.022	35	36	0.426	0.005	33	30	0.491	0.006	14	15	0.477	0.008	11	5	0.521	0.009	3	2	0.529	0.022	5	2
chrII	183889	C	T	8	10	0.520	0.010	0	0	0.500	0.107	3	8	0.449	0.014	51	55	0.526	0.004	63	37	0.542	0.004	0	2	0.441	0.022	18	27	0.426	0.005	26	24	0.491	0.006	5	2	0.476	0.008	7	11	0.520	0.009	4	0	0.529	0.022	4	2
chrII	183913	T	C	10	10	0.520	0.010	0	0	0.500	0.107	2	10	0.449	0.014	54	48	0.526	0.004	56	34	0.542	0.004	0	2	0.441	0.022	16	24	0.426	0.005	25	17	0.491	0.006	4	2	0.476	0.008	6	12	0.520	0.009	4	0	0.529	0.022	3	2
chrII	184236	G	C	0	5	0.521	0.010	0	0	0.500	0.107	0	2	0.450	0.014	21	45	0.525	0.004	56	35	0.542	0.004	0	0	0.441	0.022	8	15	0.426	0.005	5	16	0.492	0.006	3	8	0.475	0.008	5	3	0.521	0.009	0	0	0.528	0.021	0	1
chrII	184249	T	C	3	7	0.521	0.010	1	0	0.500	0.107	1	4	0.450	0.014	38	59	0.525	0.004	73	51	0.542	0.004	1	0	0.441	0.022	17	17	0.426	0.005	11	15	0.492	0.006	7	13	0.475	0.008	7	6	0.521	0.009	4	0	0.528	0.021	1	2
chrII	184343	T	C	7	9	0.519	0.010	2	0	0.500	0.107	4	6	0.450	0.014	50	57	0.526	0.004	68	59	0.543	0.004	1	2	0.443	0.022	22	19	0.425	0.005	17	19	0.492	0.006	9	10	0.476	0.008	18	12	0.523	0.009	4	6	0.529	0.021	2	2
chrII	184372	C	T	7	10	0.519	0.010	2	0	0.500	0.107	5	2	0.450	0.014	48	54	0.526	0.004	69	53	0.543	0.004	0	2	0.443	0.022	28	21	0.425	0.005	18	20	0.492	0.006	7	11	0.476	0.008	8	15	0.523	0.009	1	4	0.529	0.021	2	2
chrII	184388	G	A	5	12	0.519	0.010	2	0	0.500	0.107	6	1	0.450	0.014	41	40	0.526	0.004	56	38	0.543	0.004	0	4	0.443	0.022	29	21	0.425	0.005	19	24	0.492	0.006	8	11	0.476	0.008	9	16	0.523	0.009	0	4	0.529	0.021	2	2
chrII	184606	C	A	21	7	0.520	0.010	0	2	0.500	0.109	3	7	0.448	0.014	65	72	0.525	0.004	88	73	0.542	0.004	2	2	0.443	0.022	36	46	0.426	0.005	38	22	0.491	0.006	9	7	0.475	0.008	16	16	0.521	0.009	2	5	0.528	0.021	2	0
chrII	184932	A	C	14	25	0.519	0.010	0	0	0.500	0.109	7	7	0.447	0.014	79	89	0.525	0.004	72	68	0.542	0.004	3	6	0.443	0.022	51	89	0.425	0.005	59	60	0.490	0.006	19	30	0.474	0.008	45	26	0.522	0.009	10	8	0.526	0.021	2	5
chrII	184941	T	A	16	27	0.519	0.010	0	0	0.500	0.109	7	9	0.447	0.014	87	101	0.525	0.004	78	70	0.542	0.004	3	4	0.443	0.022	54	95	0.425	0.005	57	62	0.490	0.006	21	35	0.474	0.008	48	26	0.522	0.009	10	4	0.526	0.021	2	7
chrII	185376	G	A	12	6	0.519	0.010	0	4	0.500	0.109	3	5	0.448	0.014	67	59	0.526	0.004	60	59	0.540	0.004	6	10	0.443	0.022	47	46	0.426	0.005	26	37	0.491	0.006	18	13	0.474	0.008	11	25	0.523	0.009	2	2	0.528	0.022	3	0
chrII	185442	C	G	6	9	0.519	0.010	0	2	0.500	0.109	1	6	0.448	0.014	67	57	0.526	0.004	52	61	0.540	0.004	4	1	0.443	0.022	32	31	0.426	0.005	19	27	0.491	0.006	15	18	0.474	0.008	4	20	0.523	0.009	4	2	0.528	0.022	2	0
chrII	185478	C	G	3	10	0.519	0.010	0	1	0.500	0.109	3	7	0.448	0.014	60	62	0.527	0.004	45	53	0.540	0.004	2	0	0.443	0.022	20	24	0.427	0.005	13	19	0.493	0.006	15	16	0.474	0.008	3	12	0.524	0.009	2	4	0.529	0.022	1	0
chrII	185492	C	T	3	10	0.520	0.010	0	0	0.500	0.109	2	6	0.449	0.014	57	62	0.526	0.004	42	51	0.540	0.004	2	0	0.441	0.023	19	22	0.427	0.005	15	20	0.493	0.006	10	16	0.475	0.008	3	10	0.524	0.009	4	0	0.527	0.022	1	0
chrII	185526	A	G	2	5	0.520	0.010	0	0	0.500	0.109	2	2	0.449	0.014	52	47	0.526	0.004	37	42	0.540	0.004	0	0	0.441	0.023	18	22	0.427	0.005	13	16	0.493	0.006	9	11	0.475	0.008	3	3	0.524	0.009	2	0	0.527	0.022	0	0
chrII	185579	A	G	2	4	0.520	0.010	0	0	0.500	0.109	0	0	0.449	0.014	53	40	0.526	0.004	28	37	0.540	0.004	0	0	0.441	0.023	15	24	0.427	0.005	8	18	0.493	0.006	2	5	0.475	0.008	2	6	0.524	0.009	0	3	0.527	0.022	0	0
chrII	185762	T	C	8	3	0.520	0.010	0	0	0.500	0.109	5	2	0.449	0.014	39	36	0.528	0.004	30	40	0.540	0.004	0	3	0.443	0.022	12	16	0.427	0.005	14	11	0.492	0.006	4	10	0.475	0.008	4	8	0.523	0.009	0	3	0.527	0.022	2	0
chrII	185891	T	A	4	2	0.520	0.010	0	2	0.500	0.109	2	0	0.449	0.014	37	51	0.528	0.004	40	29	0.540	0.004	2	3	0.443	0.022	15	34	0.427	0.005	24	33	0.492	0.006	6	5	0.475	0.008	6	3	0.523	0.009	0	1	0.527	0.022	0	0
chrII	185922	A	G	6	2	0.520	0.010	0	2	0.500	0.109	2	0	0.450	0.015	24	44	0.528	0.004	35	22	0.540	0.004	2	4	0.443	0.023	17	45	0.428	0.005	22	40	0.492	0.006	6	7	0.474	0.008	3	3	0.523	0.009	2	0	0.527	0.022	0	0
chrII	185954	A	G	6	2	0.520	0.010	0	0	0.500	0.109	2	0	0.450	0.015	28	41	0.528	0.004	39	24	0.540	0.004	0	4	0.443	0.023	15	44	0.428	0.005	24	34	0.492	0.006	5	6	0.474	0.008	3	5	0.523	0.009	2	0	0.527	0.022	0	0
chrII	185979	T	A	3	3	0.520	0.010	0	0	0.500	0.109	2	0	0.450	0.015	28	35	0.528	0.004	34	26	0.540	0.004	0	2	0.443	0.023	14	47	0.428	0.005	22	33	0.492	0.006	3	9	0.474	0.008	3	4	0.523	0.009	2	0	0.527	0.022	0	0
chrII	186008	T	G	5	6	0.519	0.010	0	2	0.500	0.109	3	3	0.451	0.015	36	51	0.527	0.004	53	54	0.541	0.004	1	0	0.445	0.023	28	68	0.428	0.005	29	45	0.492	0.006	10	27	0.475	0.008	5	21	0.524	0.009	0	4	0.527	0.022	3	3
chrII	186049	T	A	5	7	0.519	0.010	0	2	0.500	0.109	1	4	0.451	0.015	42	52	0.527	0.004	53	59	0.541	0.004	1	0	0.445	0.023	39	69	0.428	0.005	27	43	0.492	0.006	14	30	0.475	0.008	9	23	0.524	0.009	2	5	0.527	0.022	3	4
chrII	186067	A	G	6	8	0.519	0.010	0	2	0.500	0.109	3	4	0.451	0.015	49	55	0.527	0.004	54	60	0.541	0.004	2	0	0.445	0.023	41	83	0.428	0.005	31	46	0.492	0.006	20	32	0.475	0.008	10	28	0.524	0.009	2	6	0.527	0.022	4	4
chrII	186185	G	A	16	12	0.517	0.010	2	0	0.500	0.109	17	5	0.450	0.015	42	71	0.528	0.004	42	54	0.541	0.004	1	8	0.443	0.023	39	71	0.428	0.005	39	31	0.492	0.006	27	24	0.474	0.008	24	21	0.523	0.009	5	4	0.527	0.022	2	2
chrII	186210	G	C	17	17	0.517	0.010	2	0	0.500	0.109	14	7	0.450	0.015	49	86	0.528	0.004	46	70	0.541	0.004	2	9	0.443	0.023	42	73	0.428	0.005	43	39	0.492	0.006	27	31	0.474	0.008	23	16	0.523	0.009	6	4	0.527	0.022	2	3
chrII	186253	A	G	19	17	0.517	0.010	2	0	0.500	0.109	5	6	0.450	0.015	55	90	0.528	0.004	66	72	0.541	0.004	3	7	0.443	0.023	37	76	0.428	0.005	37	46	0.492	0.006	21	25	0.474	0.008	19	13	0.523	0.009	5	4	0.527	0.022	4	10
chrII	186366	A	G	11	5	0.519	0.010	0	0	0.500	0.109	7	6	0.450	0.015	52	79	0.528	0.004	56	90	0.541	0.004	1	0	0.442	0.023	37	60	0.428	0.005	34	49	0.491	0.006	9	12	0.475	0.008	7	12	0.523	0.009	0	0	0.527	0.022	2	0
chrII	186379	T	C	12	2	0.519	0.010	0	0	0.500	0.109	7	5	0.450	0.015	54	75	0.528	0.004	62	87	0.541	0.004	1	0	0.442	0.023	34	58	0.428	0.005	34	48	0.491	0.006	7	13	0.475	0.008	6	12	0.523	0.009	0	0	0.527	0.022	1	0
chrII	186397	T	C	15	0	0.519	0.010	0	0	0.500	0.109	7	6	0.450	0.015	54	79	0.528	0.004	71	95	0.541	0.004	1	0	0.442	0.023	30	55	0.428	0.005	34	48	0.491	0.006	5	11	0.475	0.008	8	11	0.523	0.009	0	0	0.527	0.022	1	1
chrII	186424	A	G	10	0	0.519	0.010	0	0	0.500	0.109	7	5	0.450	0.015	64	85	0.528	0.004	81	89	0.541	0.004	1	0	0.442	0.023	31	50	0.428	0.005	38	47	0.491	0.006	4	11	0.475	0.008	11	11	0.523	0.009	0	0	0.527	0.022	1	2
chrII	186525	A	G	11	3	0.519	0.010	0	0	0.500	0.109	8	3	0.450	0.015	64	104	0.528	0.004	85	70	0.541	0.004	1	1	0.442	0.023	43	63	0.428	0.005	29	37	0.491	0.006	7	26	0.475	0.008	11	16	0.523	0.009	2	0	0.527	0.022	3	2
chrII	186623	C	T	12	9	0.517	0.010	0	0	0.500	0.109	12	8	0.450	0.015	71	87	0.528	0.004	76	71	0.541	0.004	1	4	0.441	0.023	53	69	0.428	0.005	46	34	0.492	0.006	17	25	0.475	0.008	21	16	0.524	0.009	4	0	0.524	0.022	10	3
chrII	186648	C	G	17	9	0.517	0.010	0	2	0.500	0.109	9	9	0.450	0.015	65	76	0.528	0.004	68	64	0.541	0.004	2	7	0.441	0.023	71	78	0.428	0.005	37	36	0.492	0.006	20	29	0.475	0.008	26	16	0.524	0.009	7	2	0.524	0.022	7	1
chrII	186709	A	T	15	13	0.517	0.010	1	2	0.500	0.109	7	3	0.450	0.015	66	79	0.528	0.004	78	74	0.541	0.004	4	9	0.441	0.023	82	87	0.428	0.005	42	41	0.492	0.006	31	34	0.475	0.008	33	22	0.524	0.009	8	2	0.524	0.022	3	2
chrII	186753	G	A	14	26	0.517	0.010	1	0	0.500	0.109	4	0	0.451	0.015	74	93	0.528	0.004	91	73	0.540	0.004	0	4	0.441	0.023	71	88	0.428	0.005	51	37	0.491	0.006	24	29	0.475	0.008	29	18	0.522	0.009	6	4	0.526	0.022	0	1
chrII	186759	G	A	14	26	0.517	0.010	1	0	0.500	0.109	4	0	0.451	0.015	74	93	0.528	0.004	91	73	0.540	0.004	0	4	0.441	0.023	71	88	0.428	0.005	51	37	0.491	0.006	24	29	0.475	0.008	29	18	0.522	0.009	6	4	0.526	0.022	0	1
chrII	186778	A	G	14	27	0.517	0.010	1	0	0.500	0.109	3	0	0.451	0.015	82	100	0.528	0.004	84	75	0.540	0.004	0	3	0.441	0.023	82	99	0.428	0.005	50	37	0.491	0.006	24	31	0.475	0.008	23	16	0.522	0.009	5	4	0.526	0.022	0	2
chrII	186915	T	C	20	17	0.518	0.010	3	2	0.500	0.109	9	16	0.450	0.015	82	87	0.527	0.004	123	68	0.541	0.004	7	9	0.441	0.023	65	68	0.428	0.005	56	46	0.491	0.006	33	32	0.474	0.008	24	31	0.523	0.009	6	6	0.526	0.022	3	6
chrII	187153	G	A	27	19	0.518	0.010	0	0	0.500	0.109	4	8	0.451	0.014	73	46	0.528	0.004	97	53	0.540	0.004	4	7	0.441	0.023	35	56	0.429	0.005	30	34	0.491	0.006	16	33	0.474	0.008	29	8	0.525	0.009	2	6	0.528	0.022	5	2
chrII	187157	G	A	27	19	0.518	0.010	0	0	0.500	0.109	4	8	0.451	0.014	73	46	0.528	0.004	97	53	0.540	0.004	4	7	0.441	0.023	35	56	0.429	0.005	30	34	0.491	0.006	16	33	0.474	0.008	29	8	0.525	0.009	2	6	0.528	0.022	5	2
chrII	187176	T	C	21	16	0.518	0.010	0	0	0.500	0.109	7	5	0.451	0.014	68	48	0.528	0.004	92	47	0.540	0.004	4	8	0.441	0.023	24	68	0.429	0.005	23	37	0.491	0.006	15	31	0.474	0.008	24	9	0.525	0.009	5	3	0.528	0.022	5	4
chrII	187788	C	T	8	6	0.522	0.010	0	0	0.500	0.109	0	0	0.450	0.014	87	52	0.528	0.004	75	56	0.541	0.004	3	1	0.444	0.023	27	30	0.429	0.005	17	16	0.492	0.006	9	10	0.473	0.008	5	10	0.524	0.009	1	3	0.527	0.022	2	4
chrII	187873	T	C	9	5	0.522	0.010	0	0	0.500	0.109	5	2	0.448	0.014	85	61	0.528	0.004	91	68	0.541	0.004	1	4	0.444	0.023	45	44	0.429	0.005	18	12	0.492	0.006	15	10	0.473	0.008	10	13	0.524	0.009	2	4	0.527	0.022	6	5
chrII	188701	G	A	18	7	0.523	0.010	1	1	0.500	0.109	8	12	0.448	0.014	101	94	0.531	0.004	95	64	0.542	0.004	7	4	0.447	0.022	43	60	0.430	0.005	34	39	0.492	0.006	27	19	0.474	0.008	11	12	0.524	0.009	8	4	0.529	0.022	4	1
chrII	188734	T	C	18	8	0.523	0.010	0	1	0.500	0.109	12	8	0.448	0.014	105	95	0.531	0.004	82	60	0.542	0.004	6	4	0.447	0.022	46	68	0.430	0.005	40	46	0.492	0.006	23	21	0.474	0.008	18	13	0.524	0.009	10	3	0.529	0.022	1	1
chrII	188743	G	A	18	7	0.523	0.010	0	1	0.500	0.109	9	6	0.448	0.014	103	102	0.531	0.004	74	57	0.542	0.004	5	4	0.447	0.022	43	66	0.430	0.005	36	41	0.492	0.006	19	20	0.474	0.008	19	11	0.524	0.009	8	4	0.529	0.022	1	0
chrII	189163	A	C	13	23	0.523	0.010	3	1	0.500	0.109	12	13	0.446	0.014	103	91	0.531	0.004	98	69	0.541	0.004	5	3	0.447	0.022	63	65	0.430	0.005	54	49	0.490	0.006	23	26	0.471	0.008	20	35	0.524	0.009	5	2	0.529	0.022	1	7
chrII	189263	T	C	17	10	0.523	0.010	3	0	0.500	0.109	7	4	0.446	0.014	90	84	0.531	0.004	87	65	0.541	0.004	1	4	0.447	0.022	55	64	0.430	0.005	39	45	0.490	0.006	18	25	0.472	0.008	19	15	0.524	0.009	1	4	0.531	0.022	0	6
chrII	189739	G	C	14	8	0.524	0.010	0	2	0.500	0.107	6	9	0.447	0.014	80	87	0.532	0.004	83	68	0.542	0.004	1	3	0.447	0.022	45	60	0.431	0.005	20	32	0.491	0.006	23	21	0.471	0.008	17	14	0.524	0.009	1	2	0.533	0.022	1	7
chrII	190246	C	T	13	18	0.524	0.010	0	1	0.500	0.107	5	14	0.448	0.014	93	66	0.533	0.004	99	75	0.542	0.004	5	2	0.447	0.022	42	81	0.431	0.005	39	44	0.492	0.006	29	32	0.472	0.008	13	23	0.524	0.009	1	5	0.533	0.022	7	3
chrII	190255	A	G	14	17	0.524	0.010	0	1	0.500	0.107	4	12	0.448	0.014	100	66	0.533	0.004	99	77	0.542	0.004	5	2	0.447	0.022	40	85	0.431	0.005	35	43	0.492	0.006	29	34	0.472	0.008	14	22	0.524	0.009	1	5	0.533	0.022	8	3
chrII	190308	T	C	12	17	0.525	0.010	0	0	0.500	0.107	4	9	0.448	0.014	90	78	0.533	0.004	111	76	0.542	0.004	5	0	0.446	0.022	40	85	0.431	0.005	47	52	0.492	0.006	23	28	0.473	0.008	17	27	0.523	0.009	0	2	0.533	0.022	8	2
chrII	190351	C	T	14	14	0.525	0.010	0	0	0.500	0.107	8	9	0.448	0.014	85	87	0.533	0.004	103	83	0.542	0.004	4	3	0.446	0.022	49	78	0.431	0.005	52	43	0.492	0.006	22	22	0.473	0.008	17	20	0.523	0.009	3	1	0.533	0.022	4	1
chrII	190355	C	T	14	14	0.525	0.010	0	0	0.500	0.107	8	9	0.448	0.014	85	87	0.533	0.004	103	83	0.542	0.004	4	3	0.446	0.022	49	78	0.431	0.005	52	43	0.492	0.006	22	22	0.473	0.008	17	20	0.523	0.009	3	1	0.533	0.022	4	1
chrII	190452	A	G	8	10	0.525	0.010	0	0	0.500	0.107	6	6	0.448	0.014	75	80	0.533	0.004	84	56	0.542	0.004	1	1	0.446	0.022	53	71	0.431	0.005	37	44	0.492	0.006	13	20	0.473	0.008	20	14	0.523	0.009	3	0	0.533	0.022	6	1
chrII	190737	A	T	9	10	0.523	0.010	2	1	0.500	0.107	7	8	0.447	0.014	99	98	0.533	0.004	124	90	0.543	0.004	1	5	0.446	0.022	45	65	0.430	0.005	29	41	0.492	0.006	16	26	0.474	0.008	21	22	0.525	0.009	5	1	0.530	0.022	5	3
chrII	190816	G	A	8	8	0.523	0.010	2	0	0.500	0.107	12	5	0.447	0.014	90	98	0.533	0.004	105	93	0.543	0.004	1	9	0.446	0.022	35	59	0.430	0.005	31	35	0.492	0.006	24	25	0.474	0.008	18	15	0.525	0.009	7	1	0.530	0.022	4	3
chrII	190944	T	C	7	11	0.524	0.010	0	0	0.500	0.107	5	3	0.447	0.014	92	74	0.533	0.004	79	64	0.543	0.004	2	4	0.446	0.022	26	43	0.430	0.005	26	36	0.493	0.006	18	11	0.474	0.008	13	11	0.525	0.009	4	3	0.530	0.022	3	5
chrII	190980	G	C	7	13	0.523	0.010	0	0	0.500	0.107	4	3	0.448	0.014	87	92	0.533	0.004	96	88	0.544	0.004	1	3	0.444	0.022	21	50	0.430	0.005	24	41	0.492	0.006	20	8	0.474	0.008	13	13	0.525	0.009	4	0	0.530	0.022	2	4
chrII	191066	C	T	10	13	0.523	0.010	2	0	0.500	0.107	6	3	0.448	0.014	68	86	0.533	0.004	84	76	0.544	0.004	3	3	0.444	0.022	26	53	0.430	0.005	26	34	0.492	0.006	17	10	0.474	0.008	8	15	0.525	0.009	6	0	0.530	0.022	3	3
chrII	191084	T	A	9	12	0.523	0.010	2	0	0.500	0.107	4	3	0.448	0.014	69	42	0.533	0.004	94	51	0.544	0.004	3	2	0.444	0.022	25	36	0.430	0.005	30	21	0.492	0.006	17	7	0.474	0.008	3	14	0.525	0.009	4	1	0.530	0.022	5	2
chrII	191087	A	G	9	12	0.523	0.010	2	0	0.500	0.107	4	3	0.448	0.014	69	42	0.533	0.004	94	51	0.544	0.004	3	2	0.444	0.022	25	36	0.430	0.005	30	21	0.492	0.006	17	7	0.474	0.008	3	14	0.525	0.009	4	1	0.530	0.022	5	2
chrII	191088	A	G	9	12	0.523	0.010	2	0	0.500	0.107	4	3	0.448	0.014	69	42	0.533	0.004	94	51	0.544	0.004	3	2	0.444	0.022	25	36	0.430	0.005	30	21	0.492	0.006	17	7	0.474	0.008	3	14	0.525	0.009	4	1	0.530	0.022	5	2
chrII	191090	T	G	9	12	0.523	0.010	2	0	0.500	0.107	4	3	0.448	0.014	69	42	0.533	0.004	94	51	0.544	0.004	3	2	0.444	0.022	25	36	0.430	0.005	30	21	0.492	0.006	17	7	0.474	0.008	3	14	0.525	0.009	4	1	0.530	0.022	5	2
chrII	191091	G	C	9	12	0.523	0.010	2	0	0.500	0.107	4	3	0.448	0.014	69	42	0.533	0.004	94	51	0.544	0.004	3	2	0.444	0.022	25	36	0.430	0.005	30	21	0.492	0.006	17	7	0.474	0.008	3	14	0.525	0.009	4	1	0.530	0.022	5	2
chrII	191131	T	G	9	17	0.523	0.010	2	0	0.500	0.107	4	1	0.448	0.014	66	63	0.533	0.004	90	71	0.544	0.004	2	3	0.444	0.022	31	58	0.430	0.005	35	38	0.492	0.006	15	18	0.474	0.008	8	20	0.525	0.009	6	2	0.530	0.022	6	2
chrII	191207	T	C	10	14	0.523	0.010	2	0	0.500	0.107	6	7	0.448	0.014	77	71	0.533	0.004	91	62	0.544	0.004	12	5	0.444	0.022	50	56	0.430	0.005	47	39	0.492	0.006	18	26	0.474	0.008	25	19	0.525	0.009	1	1	0.530	0.022	2	4
chrII	191214	G	A	12	14	0.523	0.010	2	0	0.500	0.107	5	7	0.448	0.014	81	71	0.533	0.004	95	55	0.544	0.004	12	5	0.444	0.022	50	56	0.430	0.005	48	40	0.492	0.006	19	25	0.474	0.008	25	19	0.525	0.009	1	1	0.530	0.022	2	4
chrII	191222	C	T	12	11	0.523	0.010	2	0	0.500	0.107	5	6	0.448	0.014	75	66	0.533	0.004	96	51	0.544	0.004	12	5	0.444	0.022	47	44	0.430	0.005	44	35	0.492	0.006	17	22	0.474	0.008	25	16	0.525	0.009	1	1	0.530	0.022	2	4
chrII	191226	C	T	12	11	0.523	0.010	2	0	0.500	0.107	5	6	0.448	0.014	75	66	0.533	0.004	96	51	0.544	0.004	12	5	0.444	0.022	47	44	0.430	0.005	44	35	0.492	0.006	17	22	0.474	0.008	25	16	0.525	0.009	1	1	0.530	0.022	2	4
chrII	191228	C	T	12	11	0.523	0.010	2	0	0.500	0.107	5	6	0.448	0.014	75	66	0.533	0.004	96	51	0.544	0.004	12	5	0.444	0.022	47	44	0.430	0.005	44	35	0.492	0.006	17	22	0.474	0.008	25	16	0.525	0.009	1	1	0.530	0.022	2	4
chrII	191242	C	A	21	13	0.526	0.010	2	0	0.500	0.109	10	7	0.446	0.014	92	84	0.533	0.004	113	78	0.544	0.004	13	7	0.447	0.022	54	58	0.430	0.005	47	43	0.492	0.006	16	24	0.474	0.008	29	18	0.524	0.009	1	4	0.530	0.022	2	6
[truncated: 40,687 more rows]
[truncated: 34 more columns]
